# Supplementary material for: A stacked ensemble method for forecasting influenza-like illness visit volumes at emergency departments
Source: PLoS One. 2021 Mar 22;16(3):e0241725. doi: 10.1371/journal.pone.0241725 (PMC7984626; doi:10.1371/journal.pone.0241725)
Supplement: S1 Data — (ZIP) [file pone.0241725.s003.zip]

Archive with 178 entries (173 files):
- ILI_plosone/
- ILI_plosone/data/
- ILI_plosone/data/clean/
- ILI_plosone/data/clean/minimal_reproduction_data.xlsx
- ILI_plosone/programs/
- ILI_plosone/programs/0.dir_setup.do
- ILI_plosone/programs/1.tables_figures.do
- ILI_plosone/readme.pdf
- ILI_plosone/tables/
- ILI_plosone/tables/log_score_2012weeks-3-45.csv
- ILI_plosone/tables/log_score_2012weeks-3-45_fmc.csv
- ILI_plosone/tables/log_score_2013weeks-3-45.csv
- ILI_plosone/tables/log_score_2013weeks-3-45_fmc.csv
- ILI_plosone/tables/log_score_2014weeks-3-45.csv
- ILI_plosone/tables/log_score_2014weeks-3-45_fmc.csv
- ILI_plosone/tables/log_score_2015weeks-3-45.csv
- ILI_plosone/tables/log_score_2015weeks-3-45_fmc.csv
- ILI_plosone/tables/log_score_2016weeks-3-45.csv
- ILI_plosone/tables/log_score_2016weeks-3-45_fmc.csv
- ILI_plosone/tables/log_score_2017weeks-3-45.csv
- ILI_plosone/tables/log_score_2017weeks-3-45_fmc.csv
- ILI_plosone/tables/log_score_2018weeks-3-17.csv
- ILI_plosone/tables/log_score_2018weeks-3-17_fmc.csv
- ILI_plosone/tables/performance_2012weeks-3-45.csv
- ILI_plosone/tables/performance_2012weeks-3-45_fmc.csv
- ILI_plosone/tables/performance_2013weeks-3-45.csv
- ILI_plosone/tables/performance_2013weeks-3-45_fmc.csv
- ILI_plosone/tables/performance_2014weeks-3-45.csv
- ILI_plosone/tables/performance_2014weeks-3-45_fmc.csv
- ILI_plosone/tables/performance_2015weeks-3-45.csv
- ILI_plosone/tables/performance_2015weeks-3-45_fmc.csv
- ILI_plosone/tables/performance_2016weeks-3-45.csv
- ILI_plosone/tables/performance_2016weeks-3-45_fmc.csv
- ILI_plosone/tables/performance_2017weeks-3-45.csv
- ILI_plosone/tables/performance_2017weeks-3-45_fmc.csv
- ILI_plosone/tables/performance_2018weeks-3-17.csv
- ILI_plosone/tables/performance_2018weeks-3-17_fmc.csv
- ILI_plosone/tables/raw_estimates_2012weeks-3-45.csv
- ILI_plosone/tables/raw_estimates_2012weeks-3-45_fmc.csv
- ILI_plosone/tables/raw_estimates_2012_holdout_2013weeks-3-45.csv
- ILI_plosone/tables/raw_estimates_2012_holdout_2013weeks-3-45_fmc.csv
- ILI_plosone/tables/raw_estimates_2012_holdout_2014weeks-3-45.csv
- ILI_plosone/tables/raw_estimates_2012_holdout_2014weeks-3-45_fmc.csv
- ILI_plosone/tables/raw_estimates_2012_holdout_2015weeks-3-45.csv
- ILI_plosone/tables/raw_estimates_2012_holdout_2015weeks-3-45_fmc.csv
- ILI_plosone/tables/raw_estimates_2012_holdout_2016weeks-3-45.csv
- ILI_plosone/tables/raw_estimates_2012_holdout_2016weeks-3-45_fmc.csv
- ILI_plosone/tables/raw_estimates_2012_holdout_2017weeks-3-45.csv
- ILI_plosone/tables/raw_estimates_2012_holdout_2017weeks-3-45_fmc.csv
- ILI_plosone/tables/raw_estimates_2012_holdout_2018weeks-3-17.csv
- ILI_plosone/tables/raw_estimates_2012_holdout_2018weeks-3-17_fmc.csv
- ILI_plosone/tables/raw_estimates_2013weeks-3-45.csv
- ILI_plosone/tables/raw_estimates_2013weeks-3-45_fmc.csv
- ILI_plosone/tables/raw_estimates_2013_holdout_2012weeks-3-45.csv
- ILI_plosone/tables/raw_estimates_2013_holdout_2012weeks-3-45_fmc.csv
- ILI_plosone/tables/raw_estimates_2013_holdout_2014weeks-3-45.csv
- ILI_plosone/tables/raw_estimates_2013_holdout_2014weeks-3-45_fmc.csv
- ILI_plosone/tables/raw_estimates_2013_holdout_2015weeks-3-45.csv
- ILI_plosone/tables/raw_estimates_2013_holdout_2015weeks-3-45_fmc.csv
- ILI_plosone/tables/raw_estimates_2013_holdout_2016weeks-3-45.csv
- ILI_plosone/tables/raw_estimates_2013_holdout_2016weeks-3-45_fmc.csv
- ILI_plosone/tables/raw_estimates_2013_holdout_2017weeks-3-45.csv
- ILI_plosone/tables/raw_estimates_2013_holdout_2017weeks-3-45_fmc.csv
- ILI_plosone/tables/raw_estimates_2013_holdout_2018weeks-3-17.csv
- ILI_plosone/tables/raw_estimates_2013_holdout_2018weeks-3-17_fmc.csv
- ILI_plosone/tables/raw_estimates_2014weeks-3-45.csv
- ILI_plosone/tables/raw_estimates_2014weeks-3-45_fmc.csv
- ILI_plosone/tables/raw_estimates_2014_holdout_2012weeks-3-45.csv
- ILI_plosone/tables/raw_estimates_2014_holdout_2012weeks-3-45_fmc.csv
- ILI_plosone/tables/raw_estimates_2014_holdout_2013weeks-3-45.csv
- ILI_plosone/tables/raw_estimates_2014_holdout_2013weeks-3-45_fmc.csv
- ILI_plosone/tables/raw_estimates_2014_holdout_2015weeks-3-45.csv
- ILI_plosone/tables/raw_estimates_2014_holdout_2015weeks-3-45_fmc.csv
- ILI_plosone/tables/raw_estimates_2014_holdout_2016weeks-3-45.csv
- ILI_plosone/tables/raw_estimates_2014_holdout_2016weeks-3-45_fmc.csv
- ILI_plosone/tables/raw_estimates_2014_holdout_2017weeks-3-45.csv
- ILI_plosone/tables/raw_estimates_2014_holdout_2017weeks-3-45_fmc.csv
- ILI_plosone/tables/raw_estimates_2014_holdout_2018weeks-3-17.csv
- ILI_plosone/tables/raw_estimates_2014_holdout_2018weeks-3-17_fmc.csv
- ILI_plosone/tables/raw_estimates_2015weeks-3-45.csv
- ILI_plosone/tables/raw_estimates_2015weeks-3-45_fmc.csv
- ILI_plosone/tables/raw_estimates_2015_holdout_2012weeks-3-45.csv
- ILI_plosone/tables/raw_estimates_2015_holdout_2012weeks-3-45_fmc.csv
- ILI_plosone/tables/raw_estimates_2015_holdout_2013weeks-3-45.csv
- ILI_plosone/tables/raw_estimates_2015_holdout_2013weeks-3-45_fmc.csv
- ILI_plosone/tables/raw_estimates_2015_holdout_2014weeks-3-45.csv
- ILI_plosone/tables/raw_estimates_2015_holdout_2014weeks-3-45_fmc.csv
- ILI_plosone/tables/raw_estimates_2015_holdout_2016weeks-3-45.csv
- ILI_plosone/tables/raw_estimates_2015_holdout_2016weeks-3-45_fmc.csv
- ILI_plosone/tables/raw_estimates_2015_holdout_2017weeks-3-45.csv
- ILI_plosone/tables/raw_estimates_2015_holdout_2017weeks-3-45_fmc.csv
- ILI_plosone/tables/raw_estimates_2015_holdout_2018weeks-3-17.csv
- ILI_plosone/tables/raw_estimates_2015_holdout_2018weeks-3-17_fmc.csv
- ILI_plosone/tables/raw_estimates_2016weeks-3-45.csv
- ILI_plosone/tables/raw_estimates_2016weeks-3-45_fmc.csv
- ILI_plosone/tables/raw_estimates_2016_holdout_2012weeks-3-45.csv
- ILI_plosone/tables/raw_estimates_2016_holdout_2012weeks-3-45_fmc.csv
- ILI_plosone/tables/raw_estimates_2016_holdout_2013weeks-3-45.csv
- ILI_plosone/tables/raw_estimates_2016_holdout_2013weeks-3-45_fmc.csv
- ILI_plosone/tables/raw_estimates_2016_holdout_2014weeks-3-45.csv
- ILI_plosone/tables/raw_estimates_2016_holdout_2014weeks-3-45_fmc.csv
- ILI_plosone/tables/raw_estimates_2016_holdout_2015weeks-3-45.csv
- ILI_plosone/tables/raw_estimates_2016_holdout_2015weeks-3-45_fmc.csv
- ILI_plosone/tables/raw_estimates_2016_holdout_2017weeks-3-45.csv
- ILI_plosone/tables/raw_estimates_2016_holdout_2017weeks-3-45_fmc.csv
- ILI_plosone/tables/raw_estimates_2016_holdout_2018weeks-3-17.csv
- ILI_plosone/tables/raw_estimates_2016_holdout_2018weeks-3-17_fmc.csv
- ILI_plosone/tables/raw_estimates_2017weeks-3-45.csv
- ILI_plosone/tables/raw_estimates_2017weeks-3-45_fmc.csv
- ILI_plosone/tables/raw_estimates_2017_holdout_2012weeks-3-45.csv
- ILI_plosone/tables/raw_estimates_2017_holdout_2012weeks-3-45_fmc.csv
- ILI_plosone/tables/raw_estimates_2017_holdout_2013weeks-3-45.csv
- ILI_plosone/tables/raw_estimates_2017_holdout_2013weeks-3-45_fmc.csv
- ILI_plosone/tables/raw_estimates_2017_holdout_2014weeks-3-45.csv
- ILI_plosone/tables/raw_estimates_2017_holdout_2014weeks-3-45_fmc.csv
- ILI_plosone/tables/raw_estimates_2017_holdout_2015weeks-3-45.csv
- ILI_plosone/tables/raw_estimates_2017_holdout_2015weeks-3-45_fmc.csv
- ILI_plosone/tables/raw_estimates_2017_holdout_2016weeks-3-45.csv
- ILI_plosone/tables/raw_estimates_2017_holdout_2016weeks-3-45_fmc.csv
- ILI_plosone/tables/raw_estimates_2017_holdout_2018weeks-3-17.csv
- ILI_plosone/tables/raw_estimates_2017_holdout_2018weeks-3-17_fmc.csv
- ILI_plosone/tables/raw_estimates_2018weeks-3-17.csv
- ILI_plosone/tables/raw_estimates_2018weeks-3-17_fmc.csv
- ILI_plosone/tables/raw_estimates_2018_holdout_2012weeks-3-45.csv
- ILI_plosone/tables/raw_estimates_2018_holdout_2012weeks-3-45_fmc.csv
- ILI_plosone/tables/raw_estimates_2018_holdout_2013weeks-3-45.csv
- ILI_plosone/tables/raw_estimates_2018_holdout_2013weeks-3-45_fmc.csv
- ILI_plosone/tables/raw_estimates_2018_holdout_2014weeks-3-45.csv
- ILI_plosone/tables/raw_estimates_2018_holdout_2014weeks-3-45_fmc.csv
- ILI_plosone/tables/raw_estimates_2018_holdout_2015weeks-3-45.csv
- ILI_plosone/tables/raw_estimates_2018_holdout_2015weeks-3-45_fmc.csv
- ILI_plosone/tables/raw_estimates_2018_holdout_2016weeks-3-45.csv
- ILI_plosone/tables/raw_estimates_2018_holdout_2016weeks-3-45_fmc.csv
- ILI_plosone/tables/raw_estimates_2018_holdout_2017weeks-3-45.csv
- ILI_plosone/tables/raw_estimates_2018_holdout_2017weeks-3-45_fmc.csv
- ILI_plosone/tables/rf_log_score_2012weeks-3-45.csv
- ILI_plosone/tables/rf_log_score_2013weeks-3-45.csv
- ILI_plosone/tables/rf_log_score_2014weeks-3-45.csv
- ILI_plosone/tables/rf_log_score_2015weeks-3-45.csv
- ILI_plosone/tables/rf_log_score_2016weeks-3-45.csv
- ILI_plosone/tables/rf_log_score_2017weeks-3-45.csv
- ILI_plosone/tables/rf_log_score_2018weeks-3-17.csv
- ILI_plosone/tables/rf_optim_performance_2012weeks-3-45.csv
- ILI_plosone/tables/rf_optim_performance_2013weeks-3-45.csv
- ILI_plosone/tables/rf_optim_performance_2014weeks-3-45.csv
- ILI_plosone/tables/rf_optim_performance_2015weeks-3-45.csv
- ILI_plosone/tables/rf_optim_performance_2016weeks-3-45.csv
- ILI_plosone/tables/rf_optim_performance_2017weeks-3-45.csv
- ILI_plosone/tables/rf_optim_performance_2018weeks-3-17.csv
- ILI_plosone/tables/rf_optim_raw_estimates_2012weeks-3-45.csv
- ILI_plosone/tables/rf_optim_raw_estimates_2013weeks-3-45.csv
- ILI_plosone/tables/rf_optim_raw_estimates_2014weeks-3-45.csv
- ILI_plosone/tables/rf_optim_raw_estimates_2015weeks-3-45.csv
- ILI_plosone/tables/rf_optim_raw_estimates_2016weeks-3-45.csv
- ILI_plosone/tables/rf_optim_raw_estimates_2017weeks-3-45.csv
- ILI_plosone/tables/rf_optim_raw_estimates_2018weeks-3-17.csv
- ILI_plosone/tables/rf_optim_score_2012weeks-3-45.csv
- ILI_plosone/tables/rf_optim_score_2013weeks-3-45.csv
- ILI_plosone/tables/rf_optim_score_2014weeks-3-45.csv
- ILI_plosone/tables/rf_optim_score_2015weeks-3-45.csv
- ILI_plosone/tables/rf_optim_score_2016weeks-3-45.csv
- ILI_plosone/tables/rf_optim_score_2017weeks-3-45.csv
- ILI_plosone/tables/rf_optim_score_2018weeks-3-17.csv
- ILI_plosone/tables/rf_performance_2012weeks-3-45.csv
- ILI_plosone/tables/rf_performance_2013weeks-3-45.csv
- ILI_plosone/tables/rf_performance_2014weeks-3-45.csv
- ILI_plosone/tables/rf_performance_2015weeks-3-45.csv
- ILI_plosone/tables/rf_performance_2016weeks-3-45.csv
- ILI_plosone/tables/rf_performance_2017weeks-3-45.csv
- ILI_plosone/tables/rf_performance_2018weeks-3-17.csv
- ILI_plosone/tables/rf_raw_estimates_2012weeks-3-45.csv
- ILI_plosone/tables/rf_raw_estimates_2013weeks-3-45.csv
- ILI_plosone/tables/rf_raw_estimates_2014weeks-3-45.csv
- ILI_plosone/tables/rf_raw_estimates_2015weeks-3-45.csv
- ILI_plosone/tables/rf_raw_estimates_2016weeks-3-45.csv
- ILI_plosone/tables/rf_raw_estimates_2017weeks-3-45.csv
- ILI_plosone/tables/rf_raw_estimates_2018weeks-3-17.csv
- ILI_plosone/tables/se_weights.csv
