# Supplementary material for: A stacked ensemble method for forecasting influenza-like illness visit volumes at emergency departments
Source: PLoS One. 2021 Mar 22;16(3):e0241725. doi: 10.1371/journal.pone.0241725 (PMC7984626; doi:10.1371/journal.pone.0241725)
Supplement: S1 Data — (ZIP) [file pone.0241725.s003.zip › ILI_plosone/data/clean/minimal_reproduction_data.xlsx]

## Sheet: Sheet1
facility	er_visit_week	weekly_vaccine_rate	weekly_vaccine_rate1	weekly_vaccine_rate2	weekly_vaccine_rate3	min_temp	min_temp1	min_temp2	min_temp3	max_temp	max_temp1	max_temp2	max_temp3	mean_temp	mean_temp1	mean_temp2	mean_temp3	grnd_snow_cm	grnd_snow_cm1	grnd_snow_cm2	grnd_snow_cm3	precip_mm	year	totpop	ilirate	ilirate1	ilirate2	ilirate3	bf1ilirate	bf1ilirate1	bf1ilirate2	bf1ilirate3	bf2ilirate	bf2ilirate1	bf2ilirate2	bf2ilirate3	bf3ilirate	bf3ilirate1	bf3ilirate2	bf3ilirate3	bf4ilirate	bf4ilirate1	bf4ilirate2	bf4ilirate3	bf5ilirate	bf5ilirate1	bf5ilirate2	bf5ilirate3	iliratem
ach	2012-07-01	0.294872				7.2				25.5				16.1143				0				9.6	2012	1120225	78				1				6				17				46				8				41
ach	2012-07-08	0.285714	0.294872			12.3	7.2			30.1	25.5			20.7286	16.1143			0	0			0	2012	1120225	70	78			0	1			3	6			23	17			34	46			10	8			40
ach	2012-07-15	0.222222	0.285714	0.294872		11.4	12.3	7.2		27.9	30.1	25.5		18.5571	20.7286	16.1143		0	0	0		19.6	2012	1120225	54	70	78		0	0	1		4	3	6		10	23	17		31	34	46		9	10	8		34
ach	2012-07-22	0.197674	0.222222	0.285714	0.294872	9.1	11.4	12.3	7.2	27.8	27.9	30.1	25.5	17.6571	18.5571	20.7286	16.1143	0	0	0	0	2.7	2012	1120225	86	54	70	78	0	0	0	1	7	4	3	6	20	10	23	17	37	31	34	46	22	9	10	8	54
ach	2012-07-29	0.106667	0.197674	0.222222	0.285714	7.6	9.1	11.4	12.3	29.3	27.8	27.9	30.1	17.3	17.6571	18.5571	20.7286	0	0	0	0	10.8	2012	1120225	75	86	54	70	0	0	0	0	5	7	4	3	23	20	10	23	37	37	31	34	10	22	9	10	42
ach	2012-08-05	0.202381	0.106667	0.197674	0.222222	12.1	7.6	9.1	11.4	30.1	29.3	27.8	27.9	20.1571	17.3	17.6571	18.5571	0	0	0	0	0	2012	1120225	84	75	86	54	0	0	0	0	7	5	7	4	22	23	20	10	48	37	37	31	7	10	22	9	40
ach	2012-08-12	0.289855	0.202381	0.106667	0.197674	5.4	12.1	7.6	9.1	28	30.1	29.3	27.8	16.5429	20.1571	17.3	17.6571	0	0	0	0	10.6	2012	1120225	69	84	75	86	0	0	0	0	8	7	5	7	19	22	23	20	37	48	37	37	5	7	10	22	39
ach	2012-08-19	0.168675	0.289855	0.202381	0.106667	6.2	5.4	12.1	7.6	30	28	30.1	29.3	17.2429	16.5429	20.1571	17.3	0	0	0	0	11.8	2012	1120225	83	69	84	75	1	0	0	0	10	8	7	5	15	19	22	23	50	37	48	37	7	5	7	10	49
ach	2012-08-26	0.227642	0.168675	0.289855	0.202381	5.2	6.2	5.4	12.1	29.9	30	28	30.1	16.1	17.2429	16.5429	20.1571	0	0	0	0	1.1	2012	1120225	123	83	69	84	6	1	0	0	11	10	8	7	21	15	19	22	68	50	37	48	17	7	5	7	73
ach	2012-09-02	0.188889	0.227642	0.168675	0.289855	4.8	5.2	6.2	5.4	27.4	29.9	30	28	14.1714	16.1	17.2429	16.5429	0	0	0	0	0	2012	1120225	90	123	83	69	1	6	1	0	5	11	10	8	23	21	15	19	43	68	50	37	18	17	7	5	48
ach	2012-09-09	0.166667	0.188889	0.227642	0.168675	1.7	4.8	5.2	6.2	28.4	27.4	29.9	30	14.1286	14.1714	16.1	17.2429	0	0	0	0	1	2012	1120225	96	90	123	83	0	1	6	1	8	5	11	10	16	23	21	15	58	43	68	50	14	18	17	7	59
ach	2012-09-16	0.155556	0.166667	0.188889	0.227642	4.1	1.7	4.8	5.2	26.8	28.4	27.4	29.9	15	14.1286	14.1714	16.1	0	0	0	0	0	2012	1120225	90	96	90	123	0	0	1	6	9	8	5	11	21	16	23	21	52	58	43	68	8	14	18	17	48
ach	2012-09-23	0.207207	0.155556	0.166667	0.188889	3.8	4.1	1.7	4.8	26.8	26.8	28.4	27.4	14.3714	15	14.1286	14.1714	0	0	0	0	2.6	2012	1120225	111	90	96	90	0	0	0	1	7	9	8	5	22	21	16	23	67	52	58	43	15	8	14	18	69
ach	2012-09-30	0.133333	0.207207	0.155556	0.166667	-5.8	3.8	4.1	1.7	24	26.8	26.8	28.4	6.35714	14.3714	15	14.1286	0	0	0	0	12.7	2012	1120225	120	111	90	96	0	0	0	0	3	7	9	8	33	22	21	16	66	67	52	58	18	15	8	14	79
ach	2012-10-07	0.144445	0.133333	0.207207	0.155556	-3.7	-5.8	3.8	4.1	19.2	24	26.8	26.8	7.32857	6.35714	14.3714	15	0	0	0	0	4.6	2012	1120225	90	120	111	90	2	0	0	0	6	3	7	9	22	33	22	21	53	66	67	52	7	18	15	8	44
ach	2012-10-14	0.141593	0.144445	0.133333	0.207207	-3.6	-3.7	-5.8	3.8	19.1	19.2	24	26.8	7.55714	7.32857	6.35714	14.3714	0	0	0	0	10.7	2012	1120225	113	90	120	111	1	2	0	0	7	6	3	7	33	22	33	22	63	53	66	67	9	7	18	15	67
ach	2012-10-21	0.11236	0.141593	0.144445	0.133333	-8.5	-3.6	-3.7	-5.8	-3.3	19.1	19.2	24	-5.88571	7.55714	7.32857	6.35714	0	0	0	0	8.4	2012	1120225	89	113	90	120	1	1	2	0	5	7	6	3	27	33	22	33	49	63	53	66	7	9	7	18	52
ach	2012-10-28	0.196581	0.11236	0.141593	0.144445	-7	-8.5	-3.6	-3.7	6.7	-3.3	19.1	19.2	-1.64286	-5.88571	7.55714	7.32857	0	0	0	0	1	2012	1120225	117	89	113	90	1	1	1	2	9	5	7	6	35	27	33	22	59	49	63	53	13	7	9	7	65
ach	2012-11-04	0.173333	0.196581	0.11236	0.141593	-19.3	-7	-8.5	-3.6	10.3	6.7	-3.3	19.1	-4.6	-1.64286	-5.88571	7.55714	0	0	0	0	9.3	2012	1120225	150	117	89	113	1	1	1	1	10	9	5	7	36	35	27	33	82	59	49	63	21	13	7	9	87
ach	2012-11-11	0.185567	0.173333	0.196581	0.11236	-20.2	-19.3	-7	-8.5	7.9	10.3	6.7	-3.3	-0.414286	-4.6	-1.64286	-5.88571	0	0	0	0	0	2012	1120225	194	150	117	89	0	1	1	1	13	10	9	5	42	36	35	27	118	82	59	49	21	21	13	7	124
ach	2012-11-18	0.197368	0.185567	0.173333	0.196581	-14.3	-20.2	-19.3	-7	7.8	7.9	10.3	6.7	-3.8	-0.414286	-4.6	-1.64286	0	0	0	0	2.4	2012	1120225	152	194	150	117	2	0	1	1	10	13	10	9	39	42	36	35	85	118	82	59	16	21	21	13	83
ach	2012-11-25	0.146597	0.197368	0.185567	0.173333	-14.3	-14.3	-20.2	-19.3	1.3	7.8	7.9	10.3	-8.1	-3.8	-0.414286	-4.6	0	0	0	0	2	2012	1120225	191	152	194	150	3	2	0	1	13	10	13	10	42	39	42	36	107	85	118	82	26	16	21	21	101
ach	2012-12-02	0.170103	0.146597	0.197368	0.185567	-18.7	-14.3	-14.3	-20.2	7.1	1.3	7.8	7.9	-7.68571	-8.1	-3.8	-0.414286	0	0	0	0	2.5	2012	1120225	194	191	152	194	1	3	2	0	18	13	10	13	37	42	39	42	117	107	85	118	21	26	16	21	114
ach	2012-12-09	0.173267	0.170103	0.146597	0.197368	-20.3	-18.7	-14.3	-14.3	2.6	7.1	1.3	7.8	-7.66667	-7.68571	-8.1	-3.8	5.57143	0	0	0	1.4	2012	1120225	202	194	191	152	2	1	3	2	11	18	13	10	37	37	42	39	129	117	107	85	23	21	26	16	131
ach	2012-12-16	0.141379	0.173267	0.170103	0.146597	-21.9	-20.3	-18.7	-14.3	0.2	2.6	7.1	1.3	-11.1429	-7.66667	-7.68571	-8.1	10	5.57143	0	0	5.9	2012	1120225	290	202	194	191	0	2	1	3	21	11	18	13	67	37	37	42	163	129	117	107	39	23	21	26	160
ach	2012-12-23	0.167247	0.141379	0.173267	0.170103	-26.4	-21.9	-20.3	-18.7	0.7	0.2	2.6	7.1	-17.6571	-11.1429	-7.66667	-7.68571	16.2857	10	5.57143	0	0.8	2012	1120225	287	290	202	194	4	0	2	1	23	21	11	18	72	67	37	37	153	163	129	117	35	39	23	21	149
ach	2012-12-30	0.198676	0.167247	0.141379	0.173267	-14.3	-26.4	-21.9	-20.3	8.6	0.7	0.2	2.6	-3.67143	-17.6571	-11.1429	-7.66667	19.4286	16.2857	10	5.57143	0	2012	1120225	302	287	290	202	1	4	0	2	20	23	21	11	68	72	67	37	167	153	163	129	46	35	39	23	163
ach	2013-01-06	0.225	0.198676	0.167247	0.141379	-19.5	-14.3	-26.4	-21.9	6.6	8.6	0.7	0.2	-6.4	-3.67143	-17.6571	-11.1429	18.7143	19.4286	16.2857	10	2.9	2013	1156686	240	302	287	290	3	1	4	0	24	20	23	21	51	68	72	67	134	167	153	163	28	46	35	39	147
ach	2013-01-13	0.199074	0.225	0.198676	0.167247	-13.8	-19.5	-14.3	-26.4	9.3	6.6	8.6	0.7	-1.58571	-6.4	-3.67143	-17.6571	18.4286	18.7143	19.4286	16.2857	2.6	2013	1156686	216	240	302	287	6	3	1	4	13	24	20	23	40	51	68	72	127	134	167	153	30	28	46	35	110
ach	2013-01-20	0.188172	0.199074	0.225	0.198676	-17.6	-13.8	-19.5	-14.3	5.8	9.3	6.6	8.6	-7.55714	-1.58571	-6.4	-3.67143	16	18.4286	18.7143	19.4286	0.2	2013	1156686	186	216	240	302	2	6	3	1	10	13	24	20	43	40	51	68	108	127	134	167	23	30	28	46	96
ach	2013-01-27	0.235294	0.188172	0.199074	0.225	-23.9	-17.6	-13.8	-19.5	8.7	5.8	9.3	6.6	-6.75714	-7.55714	-1.58571	-6.4	16.2857	16	18.4286	18.7143	1.4	2013	1156686	238	186	216	240	1	2	6	3	21	10	13	24	59	43	40	51	129	108	127	134	28	23	30	28	130
ach	2013-02-03	0.229167	0.235294	0.188172	0.199074	-7.3	-23.9	-17.6	-13.8	7.4	8.7	5.8	9.3	0.685714	-6.75714	-7.55714	-1.58571	13	16.2857	16	18.4286	0	2013	1156686	240	238	186	216	2	1	2	6	24	21	10	13	69	59	43	40	110	129	108	127	35	28	23	30	134
ach	2013-02-10	0.230769	0.229167	0.235294	0.188172	-9.5	-7.3	-23.9	-17.6	11.4	7.4	8.7	5.8	0.185714	0.685714	-6.75714	-7.55714	9	13	16.2857	16	0	2013	1156686	208	240	238	186	2	2	1	2	14	24	21	10	51	69	59	43	115	110	129	108	26	35	28	23	108
ach	2013-02-17	0.215517	0.230769	0.229167	0.235294	-13.3	-9.5	-7.3	-23.9	5.3	11.4	7.4	8.7	-4.51429	0.185714	0.685714	-6.75714	7.85714	9	13	16.2857	1.8	2013	1156686	232	208	240	238	5	2	2	1	14	14	24	21	55	51	69	59	124	115	110	129	34	26	35	28	127
ach	2013-02-24	0.176744	0.215517	0.230769	0.229167	-7.9	-13.3	-9.5	-7.3	11	5.3	11.4	7.4	-0.514286	-4.51429	0.185714	0.685714	7.57143	7.85714	9	13	2.7	2013	1156686	215	232	208	240	2	5	2	2	22	14	14	24	57	55	51	69	103	124	115	110	31	34	26	35	119
ach	2013-03-03	0.237668	0.176744	0.215517	0.230769	-13.1	-7.9	-13.3	-9.5	3.6	11	5.3	11.4	-6.84286	-0.514286	-4.51429	0.185714	11.2857	7.57143	7.85714	9	10.9	2013	1156686	223	215	232	208	1	2	5	2	20	22	14	14	55	57	55	51	108	103	124	115	39	31	34	26	135
ach	2013-03-10	0.229268	0.237668	0.176744	0.215517	-13.9	-13.1	-7.9	-13.3	12.8	3.6	11	5.3	-3.38571	-6.84286	-0.514286	-4.51429	7.71429	11.2857	7.57143	7.85714	0.4	2013	1156686	205	223	215	232	1	1	2	5	7	20	22	14	46	55	57	55	117	108	103	124	34	39	31	34	120
ach	2013-03-17	0.265193	0.229268	0.237668	0.176744	-15.5	-13.9	-13.1	-7.9	14	12.8	3.6	11	-5.47143	-3.38571	-6.84286	-0.514286	7.42857	7.71429	11.2857	7.57143	1.4	2013	1156686	181	205	223	215	1	1	1	2	14	7	20	22	61	46	55	57	80	117	108	103	25	34	39	31	113
ach	2013-03-24	0.215613	0.265193	0.229268	0.237668	-12.6	-15.5	-13.9	-13.1	12.5	14	12.8	3.6	1.02857	-5.47143	-3.38571	-6.84286	6.57143	7.42857	7.71429	11.2857	0	2013	1156686	269	181	205	223	1	1	1	1	22	14	7	20	62	61	46	55	149	80	117	108	35	25	34	39	156
ach	2013-03-31	0.125	0.215613	0.265193	0.229268	-4.7	-12.6	-15.5	-13.9	19.1	12.5	14	12.8	2.82857	1.02857	-5.47143	-3.38571	5.57143	6.57143	7.42857	7.71429	1.2	2013	1156686	224	269	181	205	0	1	1	1	15	22	14	7	54	62	61	46	124	149	80	117	31	35	25	34	129
ach	2013-04-07	0.218447	0.125	0.215613	0.265193	-10.6	-4.7	-12.6	-15.5	10.6	19.1	12.5	14	-1.86667	2.82857	1.02857	-5.47143	5.71429	5.57143	6.57143	7.42857	6.3	2013	1156686	206	224	269	181	0	0	1	1	6	15	22	14	52	54	62	61	119	124	149	80	29	31	35	25	109
ach	2013-04-14	0.218884	0.218447	0.125	0.215613	-10.1	-10.6	-4.7	-12.6	11.2	10.6	19.1	12.5	-1.15714	-1.86667	2.82857	1.02857	8	5.71429	5.57143	6.57143	2.6	2013	1156686	233	206	224	269	5	0	0	1	21	6	15	22	63	52	54	62	111	119	124	149	33	29	31	35	119
ach	2013-04-21	0.193182	0.218884	0.218447	0.125	-8	-10.1	-10.6	-4.7	20.9	11.2	10.6	19.1	4.95	-1.15714	-1.86667	2.82857	3.85714	8	5.71429	5.57143	0.2	2013	1156686	264	233	206	224	1	5	0	0	10	21	6	15	71	63	52	54	154	111	119	124	28	33	29	31	148
ach	2013-04-28	0.207965	0.193182	0.218884	0.218447	-8.6	-8	-10.1	-10.6	19.1	20.9	11.2	10.6	6.02	4.95	-1.15714	-1.86667	2	3.85714	8	5.71429	1.2	2013	1156686	226	264	233	206	4	1	5	0	19	10	21	6	55	71	63	52	119	154	111	119	29	28	33	29	128
ach	2013-05-05	0.162437	0.207965	0.193182	0.218884	3	-8.6	-8	-10.1	27.7	19.1	20.9	11.2	13.7714	6.02	4.95	-1.15714	0	2	3.85714	8	0	2013	1156686	197	226	264	233	2	4	1	5	18	19	10	21	49	55	71	63	108	119	154	111	20	29	28	33	115
ach	2013-05-12	0.184931	0.162437	0.207965	0.193182	1.4	3	-8.6	-8	28.4	27.7	19.1	20.9	13.1857	13.7714	6.02	4.95	0	0	2	3.85714	2.2	2013	1156686	146	197	226	264	1	2	4	1	9	18	19	10	35	49	55	71	84	108	119	154	17	20	29	28	85
ach	2013-05-19	0.231405	0.184931	0.162437	0.207965	3.9	1.4	3	-8.6	22.4	28.4	27.7	19.1	10.5	13.1857	13.7714	6.02	0	0	0	2	88.9	2013	1156686	121	146	197	226	2	1	2	4	12	9	18	19	16	35	49	55	75	84	108	119	16	17	20	29	66
ach	2013-05-26	0.240385	0.231405	0.184931	0.162437	1.9	3.9	1.4	3	19.2	22.4	28.4	27.7	11.5429	10.5	13.1857	13.7714	0	0	0	0	25.3	2013	1156686	104	121	146	197	1	2	1	2	4	12	9	18	28	16	35	49	55	75	84	108	16	16	17	20	58
ach	2013-06-02	0.226087	0.240385	0.231405	0.184931	3.2	1.9	3.9	1.4	23.7	19.2	22.4	28.4	13	11.5429	10.5	13.1857	0	0	0	0	42.2	2013	1156686	115	104	121	146	0	1	2	1	11	4	12	9	27	28	16	35	58	55	75	84	19	16	16	17	64
ach	2013-06-09	0.196429	0.226087	0.240385	0.231405	4.5	3.2	1.9	3.9	20.2	23.7	19.2	22.4	11.6571	13	11.5429	10.5	0	0	0	0	15.2	2013	1156686	112	115	104	121	1	0	1	2	4	11	4	12	14	27	28	16	78	58	55	75	15	19	16	16	67
ach	2013-06-16	0.227273	0.196429	0.226087	0.240385	5.3	4.5	3.2	1.9	21.7	20.2	23.7	19.2	13.7429	11.6571	13	11.5429	0	0	0	0	78.8	2013	1156686	88	112	115	104	0	1	0	1	8	4	11	4	19	14	27	28	45	78	58	55	16	15	19	16	47
ach	2013-06-23	0.26	0.227273	0.196429	0.226087	7	5.3	4.5	3.2	26.1	21.7	20.2	23.7	16.3286	13.7429	11.6571	13	0	0	0	0	1.4	2013	1156686	100	88	112	115	0	0	1	0	4	8	4	11	18	19	14	27	65	45	78	58	13	16	15	19	45
ach	2013-06-30	0.266667	0.26	0.227273	0.196429	7.3	7	5.3	4.5	33	26.1	21.7	20.2	18.4833	16.3286	13.7429	11.6571	0	0	0	0	13.4	2013	1156686	75	100	88	112	0	0	0	1	3	4	8	4	9	18	19	14	50	65	45	78	13	13	16	15	39
ach	2013-07-07	0.169014	0.266667	0.26	0.227273	5.6	7.3	7	5.3	25.4	33	26.1	21.7	13.925	18.4833	16.3286	13.7429	0	0	0	0	12.7	2013	1156686	71	75	100	88	0	0	0	0	4	3	4	8	21	9	18	19	38	50	65	45	8	13	13	16	35
ach	2013-07-14	0.133333	0.169014	0.266667	0.26	7.3	5.6	7.3	7	26.3	25.4	33	26.1	18.6667	13.925	18.4833	16.3286	0	0	0	0	3.6	2013	1156686	75	71	75	100	1	0	0	0	2	4	3	4	14	21	9	18	41	38	50	65	17	8	13	13	36
ach	2013-07-21	0.166667	0.133333	0.169014	0.266667	11.5	7.3	5.6	7.3	23	26.3	25.4	33	15.1	18.6667	13.925	18.4833	0	0	0	0	0.6	2013	1156686	72	75	71	75	2	1	0	0	4	2	4	3	14	14	21	9	40	41	38	50	12	17	8	13	35
ach	2013-07-28	0.230769	0.166667	0.133333	0.169014	3.9	11.5	7.3	5.6	24	23	26.3	25.4	13.8143	15.1	18.6667	13.925	0	0	0	0	5.8	2013	1156686	52	72	75	71	0	2	1	0	3	4	2	4	9	14	14	21	33	40	41	38	7	12	17	8	25
ach	2013-08-04	0.185185	0.230769	0.166667	0.133333	8.4	3.9	11.5	7.3	21.6	24	23	26.3	15.575	13.8143	15.1	18.6667	0	0	0	0	13.9	2013	1156686	81	52	72	75	0	0	2	1	6	3	4	2	21	9	14	14	44	33	40	41	10	7	12	17	42
ach	2013-08-11	0.256098	0.185185	0.230769	0.166667	11.6	8.4	3.9	11.5	29	21.6	24	23	20.3	15.575	13.8143	15.1	0	0	0	0	0.5	2013	1156686	82	81	52	72	0	0	0	2	6	6	3	4	23	21	9	14	48	44	33	40	5	10	7	12	52
ach	2013-08-18	0.152941	0.256098	0.185185	0.230769	5.2	11.6	8.4	3.9	27.4	29	21.6	24	17.4167	20.3	15.575	13.8143	0	0	0	0	0.2	2013	1156686	85	82	81	52	0	0	0	0	2	6	6	3	16	23	21	9	50	48	44	33	17	5	10	7	46
ach	2013-08-25	0.115385	0.152941	0.256098	0.185185	6.4	5.2	11.6	8.4	29.2	27.4	29	21.6	18.0571	17.4167	20.3	15.575	0	0	0	0	5.4	2013	1156686	78	85	82	81	0	0	0	0	6	2	6	6	24	16	23	21	38	50	48	44	10	17	5	10	39
ach	2013-09-01	0.141026	0.115385	0.152941	0.256098	6.5	6.4	5.2	11.6	30.2	29.2	27.4	29	17.7857	18.0571	17.4167	20.3	0	0	0	0	31.5	2013	1156686	78	78	85	82	0	0	0	0	5	6	2	6	15	24	16	23	47	38	50	48	11	10	17	5	52
ach	2013-09-08	0.194175	0.141026	0.115385	0.152941	7.8	6.5	6.4	5.2	28.5	30.2	29.2	27.4	17.5571	17.7857	18.0571	17.4167	0	0	0	0	0.4	2013	1156686	103	78	78	85	2	0	0	0	6	5	6	2	23	15	24	16	58	47	38	50	14	11	10	17	61
ach	2013-09-15	0.179775	0.194175	0.141026	0.115385	4.4	7.8	6.5	6.4	26.8	28.5	30.2	29.2	14.2714	17.5571	17.7857	18.0571	0	0	0	0	13.9	2013	1156686	89	103	78	78	0	2	0	0	7	6	5	6	20	23	15	24	50	58	47	38	12	14	11	10	54
ach	2013-09-22	0.156627	0.179775	0.194175	0.141026	-0.4	4.4	7.8	6.5	19.9	26.8	28.5	30.2	8.52857	14.2714	17.5571	17.7857	0	0	0	0	0	2013	1156686	166	89	103	78	0	0	2	0	15	7	6	5	41	20	23	15	80	50	58	47	30	12	14	11	85
ach	2013-09-29	0.204724	0.156627	0.179775	0.194175	-3.9	-0.4	4.4	7.8	15.9	19.9	26.8	28.5	6.74286	8.52857	14.2714	17.5571	0	0	0	0	0	2013	1156686	127	166	89	103	0	0	0	2	7	15	7	6	36	41	20	23	63	80	50	58	21	30	12	14	77
ach	2013-10-06	0.156463	0.204724	0.156627	0.179775	-1.9	-3.9	-0.4	4.4	17.7	15.9	19.9	26.8	7.17143	6.74286	8.52857	14.2714	0	0	0	0	13.7	2013	1156686	147	127	166	89	1	0	0	0	9	7	15	7	35	36	41	20	90	63	80	50	12	21	30	12	82
ach	2013-10-13	0.176101	0.156463	0.204724	0.156627	-3.5	-1.9	-3.9	-0.4	16.8	17.7	15.9	19.9	5.78571	7.17143	6.74286	8.52857	0	0	0	0	7	2013	1156686	159	147	127	166	3	1	0	0	10	9	7	15	31	35	36	41	94	90	63	80	21	12	21	30	76
ach	2013-10-20	0.148649	0.176101	0.156463	0.204724	-0.7	-3.5	-1.9	-3.9	22	16.8	17.7	15.9	8.44286	5.78571	7.17143	6.74286	0	0	0	0	0	2013	1156686	148	159	147	127	2	3	1	0	7	10	9	7	26	31	35	36	92	94	90	63	21	21	12	21	84
ach	2013-10-27	0.233503	0.148649	0.176101	0.156463	-11.1	-0.7	-3.5	-1.9	11.9	22	16.8	17.7	-0.166667	8.44286	5.78571	7.17143	2.57143	0	0	0	15.2	2013	1156686	197	148	159	147	2	2	3	1	10	7	10	9	48	26	31	35	114	92	94	90	23	21	21	12	110
ach	2013-11-03	0.2	0.233503	0.148649	0.176101	-12.8	-11.1	-0.7	-3.5	5.7	11.9	22	16.8	-2.97143	-0.166667	8.44286	5.78571	11	2.57143	0	0	1	2013	1156686	200	197	148	159	6	2	2	3	11	10	7	10	51	48	26	31	115	114	92	94	17	23	21	21	105
ach	2013-11-10	0.162996	0.2	0.233503	0.148649	-13.4	-12.8	-11.1	-0.7	10.8	5.7	11.9	22	-2.75	-2.97143	-0.166667	8.44286	7.85714	11	2.57143	0	4.9	2013	1156686	227	200	197	148	3	6	2	2	11	11	10	7	70	51	48	26	117	115	114	92	26	17	23	21	119
ach	2013-11-17	0.186275	0.162996	0.2	0.233503	-22.1	-13.4	-12.8	-11.1	10.3	10.8	5.7	11.9	-11.3429	-2.75	-2.97143	-0.166667	6.14286	7.85714	11	2.57143	0.8	2013	1156686	204	227	200	197	6	3	6	2	19	11	11	10	50	70	51	48	103	117	115	114	26	26	17	23	105
ach	2013-11-24	0.183406	0.186275	0.162996	0.2	-7.5	-22.1	-13.4	-12.8	10.3	10.3	10.8	5.7	1.16	-11.3429	-2.75	-2.97143	3.85714	6.14286	7.85714	11	0	2013	1156686	229	204	227	200	4	6	3	6	22	19	11	11	52	50	70	51	121	103	117	115	30	26	26	17	130
ach	2013-12-01	0.210526	0.183406	0.186275	0.162996	-30	-7.5	-22.1	-13.4	4.2	10.3	10.3	10.8	-16.2714	1.16	-11.3429	-2.75	8	3.85714	6.14286	7.85714	3.8	2013	1156686	190	229	204	227	1	4	6	3	17	22	19	11	53	52	50	70	93	121	103	117	26	30	26	26	102
ach	2013-12-08	0.159664	0.210526	0.183406	0.186275	-18.4	-30	-7.5	-22.1	7.7	4.2	10.3	10.3	-9.31428	-16.2714	1.16	-11.3429	13	8	3.85714	6.14286	4.1	2013	1156686	238	190	229	204	3	1	4	6	10	17	22	19	62	53	52	50	131	93	121	103	32	26	30	26	141
ach	2013-12-15	0.133106	0.159664	0.210526	0.183406	-22.5	-18.4	-30	-7.5	9	7.7	4.2	10.3	-7.22857	-9.31428	-16.2714	1.16	14.4286	13	8	3.85714	7.6	2013	1156686	293	238	190	229	2	3	1	4	19	10	17	22	74	62	53	52	156	131	93	121	42	32	26	30	168
ach	2013-12-22	0.170604	0.133106	0.159664	0.210526	-20.3	-22.5	-18.4	-30	10.5	9	7.7	4.2	-5.34286	-7.22857	-9.31428	-16.2714	14.5714	14.4286	13	8	1	2013	1156686	381	293	238	190	2	2	3	1	24	19	10	17	91	74	62	53	204	156	131	93	60	42	32	26	197
ach	2013-12-29	0.195822	0.170604	0.133106	0.159664	-22.1	-20.3	-22.5	-18.4	8.3	10.5	9	7.7	-7.87143	-5.34286	-7.22857	-9.31428	14.5714	14.5714	14.4286	13	6.8	2013	1156686	383	381	293	238	1	2	2	3	35	24	19	10	78	91	74	62	214	204	156	131	55	60	42	32	225
ach	2014-01-05	0.212838	0.195822	0.170604	0.133106	-25.5	-22.1	-20.3	-22.5	7.6	8.3	10.5	9	-5.78571	-7.87143	-5.34286	-7.22857	13.1429	14.5714	14.5714	14.4286	0	2014	1195194	296	383	381	293	2	1	2	2	22	35	24	19	71	78	91	74	156	214	204	156	45	55	60	42	171
ach	2014-01-12	0.36	0.212838	0.195822	0.170604	-8.3	-25.5	-22.1	-20.3	12.8	7.6	8.3	10.5	1.98571	-5.78571	-7.87143	-5.34286	11.7143	13.1429	14.5714	14.5714	2.3	2014	1195194	250	296	383	381	3	2	1	2	10	22	35	24	69	71	78	91	140	156	214	204	28	45	55	60	149
ach	2014-01-19	0.220339	0.36	0.212838	0.195822	-8.2	-8.3	-25.5	-22.1	12.2	12.8	7.6	8.3	0.516667	1.98571	-5.78571	-7.87143	4.85714	11.7143	13.1429	14.5714	0.7	2014	1195194	236	250	296	383	0	3	2	1	10	10	22	35	62	69	71	78	123	140	156	214	41	28	45	55	126
ach	2014-01-26	0.229008	0.220339	0.36	0.212838	-19.3	-8.2	-8.3	-25.5	6.3	12.2	12.8	7.6	-9.9	0.516667	1.98571	-5.78571	5.28571	4.85714	11.7143	13.1429	2.6	2014	1195194	262	236	250	296	1	0	3	2	16	10	10	22	56	62	69	71	152	123	140	156	37	41	28	45	157
ach	2014-02-02	0.253906	0.229008	0.220339	0.36	-27.5	-19.3	-8.2	-8.3	-8.7	6.3	12.2	12.8	-18.2857	-9.9	0.516667	1.98571	6.42857	5.28571	4.85714	11.7143	1.9	2014	1195194	256	262	236	250	6	1	0	3	23	16	10	10	69	56	62	69	126	152	123	140	32	37	41	28	141
ach	2014-02-09	0.278689	0.253906	0.229008	0.220339	-26.6	-27.5	-19.3	-8.2	5.5	-8.7	6.3	12.2	-11.4571	-18.2857	-9.9	0.516667	6.71429	6.42857	5.28571	4.85714	0.2	2014	1195194	244	256	262	236	7	6	1	0	15	23	16	10	62	69	56	62	133	126	152	123	27	32	37	41	140
ach	2014-02-16	0.287273	0.278689	0.253906	0.229008	-18	-26.6	-27.5	-19.3	4.7	5.5	-8.7	6.3	-4.32857	-11.4571	-18.2857	-9.9	6.14286	6.71429	6.42857	5.28571	0.6	2014	1195194	275	244	256	262	3	7	6	1	25	15	23	16	76	62	69	56	137	133	126	152	34	27	32	37	161
ach	2014-02-23	0.302239	0.287273	0.278689	0.253906	-30.2	-18	-26.6	-27.5	1.3	4.7	5.5	-8.7	-16.4286	-4.32857	-11.4571	-18.2857	5.85714	6.14286	6.71429	6.42857	1	2014	1195194	268	275	244	256	4	3	7	6	17	25	15	23	53	76	62	69	156	137	133	126	38	34	27	32	164
ach	2014-03-02	0.270833	0.302239	0.287273	0.278689	-30	-30.2	-18	-26.6	12.3	1.3	4.7	5.5	-14.9	-16.4286	-4.32857	-11.4571	5.28571	5.85714	6.14286	6.71429	0.4	2014	1195194	240	268	275	244	0	4	3	7	20	17	25	15	57	53	76	62	134	156	137	133	29	38	34	27	142
ach	2014-03-09	0.275	0.270833	0.302239	0.287273	-5.3	-30	-30.2	-18	14.8	12.3	1.3	4.7	3.85714	-14.9	-16.4286	-4.32857	4.28571	5.28571	5.85714	6.14286	0.8	2014	1195194	240	240	268	275	1	0	4	3	19	20	17	25	69	57	53	76	117	134	156	137	34	29	38	34	128
ach	2014-03-16	0.276316	0.275	0.270833	0.302239	-15.5	-5.3	-30	-30.2	11.8	14.8	12.3	1.3	-3.33333	3.85714	-14.9	-16.4286	3.42857	4.28571	5.28571	5.85714	6	2014	1195194	228	240	240	268	0	1	0	4	13	19	20	17	57	69	57	53	132	117	134	156	26	34	29	38	133
ach	2014-03-23	0.212121	0.276316	0.275	0.270833	-14.4	-15.5	-5.3	-30	-4.8	11.8	14.8	12.3	-9.08571	-3.33333	3.85714	-14.9	7	3.42857	4.28571	5.28571	3.3	2014	1195194	198	228	240	240	1	0	1	0	10	13	19	20	48	57	69	57	117	132	117	134	22	26	34	29	111
ach	2014-03-30	0.197969	0.212121	0.276316	0.275	-14.6	-14.4	-15.5	-5.3	11	-4.8	11.8	14.8	-3.38571	-9.08571	-3.33333	3.85714	6	7	3.42857	4.28571	2.2	2014	1195194	197	198	228	240	1	1	0	1	8	10	13	19	39	48	57	69	110	117	132	117	39	22	26	34	119
ach	2014-04-06	0.240909	0.197969	0.212121	0.276316	-5.7	-14.6	-14.4	-15.5	19.2	11	-4.8	11.8	5.72857	-3.38571	-9.08571	-3.33333	0	6	7	3.42857	2.2	2014	1195194	220	197	198	228	2	1	1	0	10	8	10	13	55	39	48	57	122	110	117	132	31	39	22	26	125
ach	2014-04-13	0.256281	0.240909	0.197969	0.212121	-7	-5.7	-14.6	-14.4	15.5	19.2	11	-4.8	1.72857	5.72857	-3.38571	-9.08571	1.28571	0	6	7	10.2	2014	1195194	199	220	197	198	3	2	1	1	17	10	8	10	48	55	39	48	107	122	110	117	24	31	39	22	110
ach	2014-04-20	0.243386	0.256281	0.240909	0.197969	-3.8	-7	-5.7	-14.6	17	15.5	19.2	11	6.31429	1.72857	5.72857	-3.38571	0	1.28571	0	6	7.9	2014	1195194	189	199	220	197	4	3	2	1	4	17	10	8	61	48	55	39	96	107	122	110	24	24	31	39	104
ach	2014-04-27	0.254335	0.243386	0.256281	0.240909	-2.6	-3.8	-7	-5.7	21.5	17	15.5	19.2	7.31429	6.31429	1.72857	5.72857	0	0	1.28571	0	25.3	2014	1195194	173	189	199	220	2	4	3	2	14	4	17	10	32	61	48	55	105	96	107	122	20	24	24	31	97
ach	2014-05-04	0.21	0.254335	0.243386	0.256281	-5.9	-2.6	-3.8	-7	16.9	21.5	17	15.5	3.14286	7.31429	6.31429	1.72857	0	0	0	1.28571	10.4	2014	1195194	200	173	189	199	3	2	4	3	15	14	4	17	65	32	61	48	92	105	96	107	25	20	24	24	107
ach	2014-05-11	0.233503	0.21	0.254335	0.243386	-3	-5.9	-2.6	-3.8	20.8	16.9	21.5	17	8.97143	3.14286	7.31429	6.31429	0	0	0	0	1.2	2014	1195194	197	200	173	189	1	3	2	4	14	15	14	4	43	65	32	61	117	92	105	96	22	25	20	24	112
ach	2014-05-18	0.204301	0.233503	0.21	0.254335	5.7	-3	-5.9	-2.6	25.8	20.8	16.9	21.5	14.2857	8.97143	3.14286	7.31429	0	0	0	0	1.4	2014	1195194	186	197	200	173	4	1	3	2	11	14	15	14	42	43	65	32	107	117	92	105	22	22	25	20	98
ach	2014-05-25	0.240741	0.204301	0.233503	0.21	3.7	5.7	-3	-5.9	20.6	25.8	20.8	16.9	11.9571	14.2857	8.97143	3.14286	0	0	0	0	17.4	2014	1195194	162	186	197	200	2	4	1	3	8	11	14	15	31	42	43	65	97	107	117	92	24	22	22	25	93
ach	2014-06-01	0.162338	0.240741	0.204301	0.233503	2.8	3.7	5.7	-3	22	20.6	25.8	20.8	11.6286	11.9571	14.2857	8.97143	0	0	0	0	6.2	2014	1195194	154	162	186	197	2	2	4	1	12	8	11	14	30	31	42	43	93	97	107	117	17	24	22	22	89
ach	2014-06-08	0.197531	0.162338	0.240741	0.204301	3.2	2.8	3.7	5.7	21.9	22	20.6	25.8	11.9571	11.6286	11.9571	14.2857	0	0	0	0	8.4	2014	1195194	162	154	162	186	0	2	2	4	8	12	8	11	34	30	31	42	89	93	97	107	31	17	24	22	95
ach	2014-06-15	0.18125	0.197531	0.162338	0.240741	7.9	3.2	2.8	3.7	23	21.9	22	20.6	12.5571	11.9571	11.6286	11.9571	0	0	0	0	65.3	2014	1195194	160	162	154	162	0	0	2	2	10	8	12	8	32	34	30	31	90	89	93	97	28	31	17	24	91
ach	2014-06-22	0.236486	0.18125	0.197531	0.162338	7.8	7.9	3.2	2.8	24.1	23	21.9	22	15.4714	12.5571	11.9571	11.6286	0	0	0	0	5.1	2014	1195194	148	160	162	154	2	0	0	2	12	10	8	12	45	32	34	30	78	90	89	93	11	28	31	17	82
ach	2014-06-29	0.221239	0.236486	0.18125	0.197531	9.3	7.8	7.9	3.2	28.7	24.1	23	21.9	17.7286	15.4714	12.5571	11.9571	0	0	0	0	5.4	2014	1195194	113	148	160	162	0	2	0	0	12	12	10	8	24	45	32	34	64	78	90	89	13	11	28	31	52
ach	2014-07-06	0.210526	0.221239	0.236486	0.18125	9.1	9.3	7.8	7.9	30.5	28.7	24.1	23	18.2857	17.7286	15.4714	12.5571	0	0	0	0	9.1	2014	1195194	114	113	148	160	0	0	2	0	8	12	12	10	29	24	45	32	63	64	78	90	14	13	11	28	73
ach	2014-07-13	0.261539	0.210526	0.221239	0.236486	9.4	9.1	9.3	7.8	31.4	30.5	28.7	24.1	19.5143	18.2857	17.7286	15.4714	0	0	0	0	1	2014	1195194	65	114	113	148	0	0	0	2	4	8	12	12	13	29	24	45	35	63	64	78	13	14	13	11	38
ach	2014-07-20	0.22807	0.261539	0.210526	0.221239	10.6	9.4	9.1	9.3	25.4	31.4	30.5	28.7	16.4571	19.5143	18.2857	17.7286	0	0	0	0	10.7	2014	1195194	57	65	114	113	0	0	0	0	8	4	8	12	10	13	29	24	30	35	63	64	9	13	14	13	35
ach	2014-07-27	0.261539	0.22807	0.261539	0.210526	9.5	10.6	9.4	9.1	32.2	25.4	31.4	30.5	20.4286	16.4571	19.5143	18.2857	0	0	0	0	0	2014	1195194	65	57	65	114	1	0	0	0	3	8	4	8	12	10	13	29	45	30	35	63	4	9	13	14	42
ach	2014-08-03	0.183333	0.261539	0.22807	0.261539	8.1	9.5	10.6	9.4	27.4	32.2	25.4	31.4	17.4143	20.4286	16.4571	19.5143	0	0	0	0	32.6	2014	1195194	60	65	57	65	0	1	0	0	5	3	8	4	13	12	10	13	34	45	30	35	8	4	9	13	34
ach	2014-08-10	0.140625	0.183333	0.261539	0.22807	10.6	8.1	9.5	10.6	29.8	27.4	32.2	25.4	19.4857	17.4143	20.4286	16.4571	0	0	0	0	1.4	2014	1195194	64	60	65	57	0	0	1	0	7	5	3	8	15	13	12	10	30	34	45	30	12	8	4	9	39
ach	2014-08-17	0.189655	0.140625	0.183333	0.261539	7	10.6	8.1	9.5	28	29.8	27.4	32.2	14.4	19.4857	17.4143	20.4286	0	0	0	0	11.4	2014	1195194	58	64	60	65	0	0	0	1	2	7	5	3	10	15	13	12	36	30	34	45	10	12	8	4	41
ach	2014-08-24	0.175824	0.189655	0.140625	0.183333	4.9	7	10.6	8.1	28.7	28	29.8	27.4	14.6429	14.4	19.4857	17.4143	0	0	0	0	6.7	2014	1195194	91	58	64	60	0	0	0	0	3	2	7	5	18	10	15	13	57	36	30	34	13	10	12	8	50
ach	2014-08-31	0.2	0.175824	0.189655	0.140625	3	4.9	7	10.6	24.6	28.7	28	29.8	12.6	14.6429	14.4	19.4857	0	0	0	0	1.6	2014	1195194	110	91	58	64	1	0	0	0	6	3	2	7	29	18	10	15	56	57	36	30	18	13	10	12	61
ach	2014-09-07	0.214765	0.2	0.175824	0.189655	-1.7	3	4.9	7	26.7	24.6	28.7	28	5.58571	12.6	14.6429	14.4	0	0	0	0	39.3	2014	1195194	149	110	91	58	1	1	0	0	14	6	3	2	26	29	18	10	87	56	57	36	21	18	13	10	97
ach	2014-09-14	0.170103	0.214765	0.2	0.175824	3.9	-1.7	3	4.9	26.2	26.7	24.6	28.7	14.7143	5.58571	12.6	14.6429	0	0	0	0	0.2	2014	1195194	194	149	110	91	1	1	1	0	10	14	6	3	42	26	29	18	118	87	56	57	23	21	18	13	114
ach	2014-09-21	0.18421	0.170103	0.214765	0.2	5.8	3.9	-1.7	3	29	26.2	26.7	24.6	15.3429	14.7143	5.58571	12.6	0	0	0	0	3.2	2014	1195194	190	194	149	110	1	1	1	1	12	10	14	6	31	42	26	29	120	118	87	56	26	23	21	18	110
ach	2014-09-28	0.22093	0.18421	0.170103	0.214765	-4.5	5.8	3.9	-1.7	20.2	29	26.2	26.7	8.67143	15.3429	14.7143	5.58571	0	0	0	0	4.8	2014	1195194	172	190	194	149	0	1	1	1	11	12	10	14	29	31	42	26	108	120	118	87	24	26	23	21	94
ach	2014-10-05	0.192308	0.22093	0.18421	0.170103	0.6	-4.5	5.8	3.9	21.5	20.2	29	26.2	10.6857	8.67143	15.3429	14.7143	0	0	0	0	0	2014	1195194	156	172	190	194	0	0	1	1	5	11	12	10	36	29	31	42	98	108	120	118	17	24	26	23	87
ach	2014-10-12	0.118012	0.192308	0.22093	0.18421	0.2	0.6	-4.5	5.8	19.6	21.5	20.2	29	9.44286	10.6857	8.67143	15.3429	0	0	0	0	2.5	2014	1195194	161	156	172	190	1	0	0	1	7	5	11	12	39	36	29	31	95	98	108	120	19	17	24	26	88
ach	2014-10-19	0.18	0.118012	0.192308	0.22093	-1.6	0.2	0.6	-4.5	23.6	19.6	21.5	20.2	9.02857	9.44286	10.6857	8.67143	0	0	0	0	0	2014	1195194	150	161	156	172	0	1	0	0	18	7	5	11	34	39	36	29	76	95	98	108	22	19	17	24	86
ach	2014-10-26	0.209524	0.18	0.118012	0.192308	-5.3	-1.6	0.2	0.6	16.5	23.6	19.6	21.5	3.12857	9.02857	9.44286	10.6857	0	0	0	0	7.8	2014	1195194	105	150	161	156	1	0	1	0	11	18	7	5	19	34	39	36	64	76	95	98	10	22	19	17	72
ach	2014-11-02	0.186869	0.209524	0.18	0.118012	-3.2	-5.3	-1.6	0.2	15.9	16.5	23.6	19.6	3.8	3.12857	9.02857	9.44286	1.14286	0	0	0	13.5	2014	1195194	198	105	150	161	2	1	0	1	14	11	18	7	39	19	34	39	114	64	76	95	29	10	22	19	112
ach	2014-11-09	0.247619	0.186869	0.209524	0.18	-21.2	-3.2	-5.3	-1.6	2.8	15.9	16.5	23.6	-13.0143	3.8	3.12857	9.02857	16.1429	1.14286	0	0	13.2	2014	1195194	210	198	105	150	2	2	1	0	13	14	11	18	38	39	19	34	131	114	64	76	26	29	10	22	124
ach	2014-11-16	0.183761	0.247619	0.186869	0.209524	-13.6	-21.2	-3.2	-5.3	8.8	2.8	15.9	16.5	-2.47143	-13.0143	3.8	3.12857	14.5714	16.1429	1.14286	0	0	2014	1195194	234	210	198	105	0	2	2	1	15	13	14	11	57	38	39	19	126	131	114	64	36	26	29	10	141
ach	2014-11-23	0.212121	0.183761	0.247619	0.186869	-24.2	-13.6	-21.2	-3.2	3.9	8.8	2.8	15.9	-7.82857	-2.47143	-13.0143	3.8	12.1429	14.5714	16.1429	1.14286	5.8	2014	1195194	231	234	210	198	3	0	2	2	16	15	13	14	58	57	38	39	125	126	131	114	29	36	26	29	142
ach	2014-11-30	0.247312	0.212121	0.183761	0.247619	-25.1	-24.2	-13.6	-21.2	7.1	3.9	8.8	2.8	-8.81429	-7.82857	-2.47143	-13.0143	18.2857	12.1429	14.5714	16.1429	0.2	2014	1195194	279	231	234	210	3	3	0	2	19	16	15	13	66	58	57	38	157	125	126	131	34	29	36	26	161
ach	2014-12-07	0.192405	0.247312	0.212121	0.183761	-6.5	-25.1	-24.2	-13.6	10.4	7.1	3.9	8.8	2.42	-8.81429	-7.82857	-2.47143	7.71429	18.2857	12.1429	14.5714	2.3	2014	1195194	395	279	231	234	2	3	3	0	34	19	16	15	120	66	58	57	211	157	125	126	28	34	29	36	233
ach	2014-12-14	0.219072	0.192405	0.247312	0.212121	-11.7	-6.5	-25.1	-24.2	6.2	10.4	7.1	3.9	-3.67143	2.42	-8.81429	-7.82857	2.14286	7.71429	18.2857	12.1429	0.6	2014	1195194	388	395	279	231	5	2	3	3	29	34	19	16	103	120	66	58	215	211	157	125	36	28	34	29	222
ach	2014-12-21	0.205056	0.219072	0.192405	0.247312	-10.8	-11.7	-6.5	-25.1	5.4	6.2	10.4	7.1	-2.52857	-3.67143	2.42	-8.81429	3	2.14286	7.71429	18.2857	0.4	2014	1195194	356	388	395	279	4	5	2	3	29	29	34	19	68	103	120	66	205	215	211	157	50	36	28	34	209
ach	2014-12-28	0.264782	0.205056	0.219072	0.192405	-22.3	-10.8	-11.7	-6.5	1.5	5.4	6.2	10.4	-10.8286	-2.52857	-3.67143	2.42	3	3	2.14286	7.71429	5.2	2014	1195194	389	356	388	395	6	4	5	2	32	29	29	34	71	68	103	120	238	205	215	211	42	50	36	28	210
ach	2015-01-04	0.270992	0.264782	0.205056	0.219072	-25.5	-22.3	-10.8	-11.7	5.8	1.5	5.4	6.2	-12.8429	-10.8286	-2.52857	-3.67143	7.14286	3	3	2.14286	11.7	2015	1230915	262	389	356	388	6	6	4	5	17	32	29	29	64	71	68	103	145	238	205	215	30	42	50	36	140
ach	2015-01-11	0.266423	0.270992	0.264782	0.205056	-20.6	-25.5	-22.3	-10.8	8.5	5.8	1.5	5.4	-1.94286	-12.8429	-10.8286	-2.52857	8	7.14286	3	3	0.3	2015	1230915	274	262	389	356	4	6	6	4	11	17	32	29	72	64	71	68	146	145	238	205	41	30	42	50	132
ach	2015-01-18	0.257732	0.266423	0.270992	0.264782	-9	-20.6	-25.5	-22.3	10.9	8.5	5.8	1.5	3.18571	-1.94286	-12.8429	-10.8286	1.57143	8	7.14286	3	1.3	2015	1230915	291	274	262	389	1	4	6	6	20	11	17	32	68	72	64	71	162	146	145	238	40	41	30	42	160
ach	2015-01-25	0.216216	0.257732	0.266423	0.270992	-16.7	-9	-20.6	-25.5	16.7	10.9	8.5	5.8	1.8	3.18571	-1.94286	-12.8429	0.714286	1.57143	8	7.14286	3.7	2015	1230915	296	291	274	262	1	1	4	6	16	20	11	17	65	68	72	64	170	162	146	145	44	40	41	30	167
ach	2015-02-01	0.302752	0.216216	0.257732	0.266423	-20.7	-16.7	-9	-20.6	7.5	16.7	10.9	8.5	-10.4143	1.8	3.18571	-1.94286	2.57143	0.714286	1.57143	8	1	2015	1230915	327	296	291	274	4	1	1	4	25	16	20	11	70	65	68	72	172	170	162	146	56	44	40	41	169
ach	2015-02-08	0.292929	0.302752	0.216216	0.257732	-15.5	-20.7	-16.7	-9	14.5	7.5	16.7	10.9	-3.8	-10.4143	1.8	3.18571	1.85714	2.57143	0.714286	1.57143	0.8	2015	1230915	297	327	296	291	1	4	1	1	13	25	16	20	84	70	65	68	154	172	170	162	45	56	44	40	168
ach	2015-02-15	0.237736	0.292929	0.302752	0.216216	-12.9	-15.5	-20.7	-16.7	10.8	14.5	7.5	16.7	-0.871429	-3.8	-10.4143	1.8	0.714286	1.85714	2.57143	0.714286	2	2015	1230915	265	297	327	296	4	1	4	1	18	13	25	16	68	84	70	65	145	154	172	170	30	45	56	44	149
ach	2015-02-22	0.307692	0.237736	0.292929	0.302752	-14.9	-12.9	-15.5	-20.7	12.7	10.8	14.5	7.5	-4.34286	-0.871429	-3.8	-10.4143	1.57143	0.714286	1.85714	2.57143	0.8	2015	1230915	247	265	297	327	3	4	1	4	16	18	13	25	70	68	84	70	108	145	154	172	50	30	45	56	137
ach	2015-03-01	0.249042	0.307692	0.237736	0.292929	-18	-14.9	-12.9	-15.5	12.9	12.7	10.8	14.5	-3.77143	-4.34286	-0.871429	-3.8	0.285714	1.57143	0.714286	1.85714	0	2015	1230915	261	247	265	297	6	3	4	1	13	16	18	13	66	70	68	84	151	108	145	154	25	50	30	45	131
ach	2015-03-08	0.274194	0.249042	0.307692	0.237736	-2.9	-18	-14.9	-12.9	17.3	12.9	12.7	10.8	8.41429	-3.77143	-4.34286	-0.871429	0	0.285714	1.57143	0.714286	0	2015	1230915	248	261	247	265	3	6	3	4	29	13	16	18	47	66	70	68	137	151	108	145	32	25	50	30	153
ach	2015-03-15	0.280335	0.274194	0.249042	0.307692	-6.5	-2.9	-18	-14.9	14.7	17.3	12.9	12.7	1.02857	8.41429	-3.77143	-4.34286	0.285714	0	0.285714	1.57143	4.5	2015	1230915	239	248	261	247	3	3	6	3	12	29	13	16	53	47	66	70	131	137	151	108	40	32	25	50	140
ach	2015-03-22	0.353234	0.280335	0.274194	0.249042	-6.7	-6.5	-2.9	-18	21.7	14.7	17.3	12.9	3.57143	1.02857	8.41429	-3.77143	0.428571	0.285714	0	0.285714	3.4	2015	1230915	201	239	248	261	2	3	3	6	11	12	29	13	44	53	47	66	109	131	137	151	35	40	32	25	129
ach	2015-03-29	0.305419	0.353234	0.280335	0.274194	-6.6	-6.7	-6.5	-2.9	18.5	21.7	14.7	17.3	4.68571	3.57143	1.02857	8.41429	0.142857	0.428571	0.285714	0	0.5	2015	1230915	203	201	239	248	3	2	3	3	9	11	12	29	43	44	53	47	119	109	131	137	29	35	40	32	110
ach	2015-04-05	0.269939	0.305419	0.353234	0.280335	-8.5	-6.6	-6.7	-6.5	16.5	18.5	21.7	14.7	2.82857	4.68571	3.57143	1.02857	0.571429	0.142857	0.428571	0.285714	3.6	2015	1230915	163	203	201	239	1	3	2	3	8	9	11	12	46	43	44	53	85	119	109	131	23	29	35	40	88
ach	2015-04-12	0.278607	0.269939	0.305419	0.353234	-6.2	-8.5	-6.6	-6.7	20.7	16.5	18.5	21.7	6.51429	2.82857	4.68571	3.57143	0	0.571429	0.142857	0.428571	3.3	2015	1230915	201	163	203	201	1	1	3	2	16	8	9	11	55	46	43	44	109	85	119	109	20	23	29	35	116
ach	2015-04-19	0.224806	0.278607	0.269939	0.305419	-5.3	-6.2	-8.5	-6.6	21.2	20.7	16.5	18.5	7.51429	6.51429	2.82857	4.68571	0	0	0.571429	0.142857	0.2	2015	1230915	129	201	163	203	1	1	1	3	10	16	8	9	29	55	46	43	70	109	85	119	19	20	23	29	78
ach	2015-04-26	0.182432	0.224806	0.278607	0.269939	-5.8	-5.3	-6.2	-8.5	26.4	21.2	20.7	16.5	9.1	7.51429	6.51429	2.82857	0	0	0	0.571429	0.4	2015	1230915	148	129	201	163	3	1	1	1	7	10	16	8	31	29	55	46	83	70	109	85	24	19	20	23	83
ach	2015-05-03	0.223776	0.182432	0.224806	0.278607	-1.7	-5.8	-5.3	-6.2	19.5	26.4	21.2	20.7	7.32857	9.1	7.51429	6.51429	0	0	0	0	5.4	2015	1230915	143	148	129	201	1	3	1	1	6	7	10	16	27	31	29	55	87	83	70	109	22	24	19	20	79
ach	2015-05-10	0.25	0.223776	0.182432	0.224806	-3.1	-1.7	-5.8	-5.3	16.9	19.5	26.4	21.2	6.55714	7.32857	9.1	7.51429	0	0	0	0	22.8	2015	1230915	152	143	148	129	0	1	3	1	13	6	7	10	29	27	31	29	94	87	83	70	16	22	24	19	83
ach	2015-05-17	0.219355	0.25	0.223776	0.182432	0.1	-3.1	-1.7	-5.8	23.6	16.9	19.5	26.4	10.3571	6.55714	7.32857	9.1	0	0	0	0	0.4	2015	1230915	155	152	143	148	0	0	1	3	7	13	6	7	45	29	27	31	87	94	87	83	16	16	22	24	96
ach	2015-05-24	0.208633	0.219355	0.25	0.223776	5.4	0.1	-3.1	-1.7	22.4	23.6	16.9	19.5	13.6143	10.3571	6.55714	7.32857	0	0	0	0	1.1	2015	1230915	139	155	152	143	1	0	0	1	10	7	13	6	33	45	29	27	75	87	94	87	20	16	16	22	77
ach	2015-05-31	0.207547	0.208633	0.219355	0.25	6.1	5.4	0.1	-3.1	25.8	22.4	23.6	16.9	14.1571	13.6143	10.3571	6.55714	0	0	0	0	20.4	2015	1230915	106	139	155	152	2	1	0	0	6	10	7	13	29	33	45	29	50	75	87	94	19	20	16	16	64
ach	2015-06-07	0.291045	0.207547	0.208633	0.219355	4.2	6.1	5.4	0.1	31.9	25.8	22.4	23.6	16.1286	14.1571	13.6143	10.3571	0	0	0	0	10.6	2015	1230915	134	106	139	155	2	2	1	0	5	6	10	7	29	29	33	45	79	50	75	87	19	19	20	16	76
ach	2015-06-14	0.285714	0.291045	0.207547	0.208633	4.7	4.2	6.1	5.4	24	31.9	25.8	22.4	13.0571	16.1286	14.1571	13.6143	0	0	0	0	12.4	2015	1230915	105	134	106	139	1	2	2	1	7	5	6	10	11	29	29	33	71	79	50	75	15	19	19	20	57
ach	2015-06-21	0.197368	0.285714	0.291045	0.207547	5.3	4.7	4.2	6.1	30.2	24	31.9	25.8	17.5286	13.0571	16.1286	14.1571	0	0	0	0	4.7	2015	1230915	152	105	134	106	1	1	2	2	8	7	5	6	38	11	29	29	84	71	79	50	21	15	19	19	90
ach	2015-06-28	0.182796	0.197368	0.285714	0.291045	12.1	5.3	4.7	4.2	30.2	30.2	24	31.9	19.7714	17.5286	13.0571	16.1286	0	0	0	0	32.3	2015	1230915	93	152	105	134	1	1	1	2	2	8	7	5	31	38	11	29	49	84	71	79	10	21	15	19	59
ach	2015-07-05	0.303797	0.182796	0.197368	0.285714	8.4	12.1	5.3	4.7	30.8	30.2	30.2	24	18.9429	19.7714	17.5286	13.0571	0	0	0	0	2.1	2015	1230915	79	93	152	105	0	1	1	1	10	2	8	7	17	31	38	11	43	49	84	71	9	10	21	15	49
ach	2015-07-12	0.298507	0.303797	0.182796	0.197368	8.3	8.4	12.1	5.3	26.6	30.8	30.2	30.2	17.1714	18.9429	19.7714	17.5286	0	0	0	0	20.5	2015	1230915	67	79	93	152	0	0	1	1	2	10	2	8	13	17	31	38	36	43	49	84	16	9	10	21	33
ach	2015-07-19	0.337349	0.298507	0.303797	0.182796	10.4	8.3	8.4	12.1	26.6	26.6	30.8	30.2	18.1429	17.1714	18.9429	19.7714	0	0	0	0	1.1	2015	1230915	83	67	79	93	2	0	0	1	4	2	10	2	22	13	17	31	43	36	43	49	12	16	9	10	46
ach	2015-07-26	0.276923	0.337349	0.298507	0.303797	7.1	10.4	8.3	8.4	31	26.6	26.6	30.8	16.6143	18.1429	17.1714	18.9429	0	0	0	0	0.4	2015	1230915	65	83	67	79	1	2	0	0	4	4	2	10	16	22	13	17	38	43	36	43	6	12	16	9	33
ach	2015-08-02	0.2	0.276923	0.337349	0.298507	9.1	7.1	10.4	8.3	29.9	31	26.6	26.6	17.4571	16.6143	18.1429	17.1714	0	0	0	0	53.5	2015	1230915	65	65	83	67	0	1	2	0	3	4	4	2	13	16	22	13	41	38	43	36	8	6	12	16	38
ach	2015-08-09	0.25	0.2	0.276923	0.337349	9.4	9.1	7.1	10.4	33.8	29.9	31	26.6	19.3857	17.4571	16.6143	18.1429	0	0	0	0	25	2015	1230915	60	65	65	83	1	0	1	2	4	3	4	4	12	13	16	22	37	41	38	43	6	8	6	12	30
ach	2015-08-16	0.285714	0.25	0.2	0.276923	2.8	9.4	9.1	7.1	27.6	33.8	29.9	31	13.0143	19.3857	17.4571	16.6143	0	0	0	0	40.3	2015	1230915	70	60	65	65	0	1	0	1	6	4	3	4	17	12	13	16	37	37	41	38	10	6	8	6	44
ach	2015-08-23	0.225806	0.285714	0.25	0.2	4.9	2.8	9.4	9.1	27.8	27.6	33.8	29.9	17.6	13.0143	19.3857	17.4571	0	0	0	0	0	2015	1230915	93	70	60	65	3	0	1	0	6	6	4	3	21	17	12	13	55	37	37	41	8	10	6	8	52
ach	2015-08-30	0.336634	0.225806	0.285714	0.25	0.9	4.9	2.8	9.4	23.2	27.8	27.6	33.8	11.4429	17.6	13.0143	19.3857	0	0	0	0	37.1	2015	1230915	101	93	70	60	0	3	0	1	4	6	6	4	21	21	17	12	60	55	37	37	16	8	10	6	69
ach	2015-09-06	0.180328	0.336634	0.225806	0.285714	0.6	0.9	4.9	2.8	28.3	23.2	27.8	27.6	12.5857	11.4429	17.6	13.0143	0	0	0	0	0	2015	1230915	122	101	93	70	2	0	3	0	7	4	6	6	28	21	21	17	69	60	55	37	16	16	8	10	76
ach	2015-09-13	0.244275	0.180328	0.336634	0.225806	1.2	0.6	0.9	4.9	21.1	28.3	23.2	27.8	9.22857	12.5857	11.4429	17.6	0	0	0	0	0.8	2015	1230915	131	122	101	93	0	2	0	3	12	7	4	6	26	28	21	21	77	69	60	55	16	16	16	8	85
ach	2015-09-20	0.233333	0.244275	0.180328	0.336634	1.4	1.2	0.6	0.9	22.1	21.1	28.3	23.2	11.3429	9.22857	12.5857	11.4429	0	0	0	0	3.3	2015	1230915	150	131	122	101	1	0	2	0	9	12	7	4	32	26	28	21	87	77	69	60	21	16	16	16	89
ach	2015-09-27	0.246154	0.233333	0.244275	0.180328	0	1.4	1.2	0.6	21.6	22.1	21.1	28.3	9.75714	11.3429	9.22857	12.5857	0	0	0	0	3.7	2015	1230915	130	150	131	122	4	1	0	2	16	9	12	7	23	32	26	28	67	87	77	69	20	21	16	16	67
ach	2015-10-04	0.20548	0.246154	0.233333	0.244275	0	0	1.4	1.2	23.5	21.6	22.1	21.1	10.7857	9.75714	11.3429	9.22857	0	0	0	0	0	2015	1230915	146	130	150	131	2	4	1	0	12	16	9	12	33	23	32	26	83	67	87	77	16	20	21	16	83
ach	2015-10-11	0.231707	0.20548	0.246154	0.233333	-0.1	0	0	1.4	19.7	23.5	21.6	22.1	9.17143	10.7857	9.75714	11.3429	0	0	0	0	0	2015	1230915	164	146	130	150	1	2	4	1	16	12	16	9	29	33	23	32	85	83	67	87	33	16	20	21	98
ach	2015-10-18	0.165413	0.231707	0.20548	0.246154	-4.8	-0.1	0	0	20.2	19.7	23.5	21.6	8.18572	9.17143	10.7857	9.75714	0	0	0	0	0.2	2015	1230915	133	164	146	130	0	1	2	4	8	16	12	16	25	29	33	23	73	85	83	67	27	33	16	20	93
ach	2015-10-25	0.2125	0.165413	0.231707	0.20548	-6.4	-4.8	-0.1	0	13.4	20.2	19.7	23.5	3.67143	8.18572	9.17143	10.7857	0	0	0	0	0	2015	1230915	160	133	164	146	2	0	1	2	15	8	16	12	32	25	29	33	89	73	85	83	22	27	33	16	103
ach	2015-11-01	0.243523	0.2125	0.165413	0.231707	-6	-6.4	-4.8	-0.1	14.3	13.4	20.2	19.7	1.4	3.67143	8.18572	9.17143	0	0	0	0	2.6	2015	1230915	193	160	133	164	2	2	0	1	8	15	8	16	54	32	25	29	110	89	73	85	19	22	27	33	115
ach	2015-11-08	0.230435	0.243523	0.2125	0.165413	-8.1	-6	-6.4	-4.8	10.7	14.3	13.4	20.2	0.657143	1.4	3.67143	8.18572	0	0	0	0	2.4	2015	1230915	230	193	160	133	1	2	2	0	16	8	15	8	65	54	32	25	124	110	89	73	24	19	22	27	125
ach	2015-11-15	0.252475	0.230435	0.243523	0.2125	-10.4	-8.1	-6	-6.4	13.1	10.7	14.3	13.4	-1.55714	0.657143	1.4	3.67143	0	0	0	0	1.3	2015	1230915	202	230	193	160	2	1	2	2	9	16	8	15	65	65	54	32	104	124	110	89	22	24	19	22	105
ach	2015-11-22	0.252941	0.252475	0.230435	0.243523	-16.3	-10.4	-8.1	-6	9	13.1	10.7	14.3	-4.07143	-1.55714	0.657143	1.4	0	0	0	0	1.8	2015	1230915	170	202	230	193	0	2	1	2	11	9	16	8	40	65	65	54	96	104	124	110	23	22	24	19	100
ach	2015-11-29	0.222222	0.252941	0.252475	0.230435	-8.8	-16.3	-10.4	-8.1	8.5	9	13.1	10.7	0.942857	-4.07143	-1.55714	0.657143	0	0	0	0	0	2015	1230915	198	170	202	230	0	0	2	1	17	11	9	16	55	40	65	65	101	96	104	124	25	23	22	24	111
ach	2015-12-06	0.205882	0.222222	0.252941	0.252475	-7.2	-8.8	-16.3	-10.4	9.2	8.5	9	13.1	0.542857	0.942857	-4.07143	-1.55714	0	0	0	0	2.6	2015	1230915	204	198	170	202	1	0	0	2	14	17	11	9	45	55	40	65	117	101	96	104	27	25	23	22	104
ach	2015-12-13	0.227273	0.205882	0.222222	0.252941	-17.9	-7.2	-8.8	-16.3	2.7	9.2	8.5	9	-8.8	0.542857	0.942857	-4.07143	3	0	0	0	6	2015	1230915	198	204	198	170	3	1	0	0	17	14	17	11	51	45	55	40	100	117	101	96	27	27	25	23	117
ach	2015-12-20	0.163121	0.227273	0.205882	0.222222	-23.8	-17.9	-7.2	-8.8	-0.5	2.7	9.2	8.5	-12.8833	-8.8	0.542857	0.942857	6.42857	3	0	0	3.2	2015	1230915	282	198	204	198	5	3	1	0	14	17	14	17	61	51	45	55	142	100	117	101	60	27	27	25	162
ach	2015-12-27	0.195556	0.163121	0.227273	0.205882	-20	-23.8	-17.9	-7.2	2.6	-0.5	2.7	9.2	-8.62857	-12.8833	-8.8	0.542857	10.4286	6.42857	3	0	3.5	2015	1230915	225	282	198	204	3	5	3	1	11	14	17	14	48	61	51	45	128	142	100	117	35	60	27	27	127
ach	2016-01-03	0.192308	0.195556	0.163121	0.227273	-26	-20	-23.8	-17.9	-1.7	2.6	-0.5	2.7	-13.0143	-8.62857	-12.8833	-8.8	11.1429	10.4286	6.42857	3	1.7	2016	1235171	208	225	282	198	0	3	5	3	14	11	14	17	48	48	61	51	113	128	142	100	33	35	60	27	123
ach	2016-01-10	0.238971	0.192308	0.195556	0.163121	-18	-26	-20	-23.8	7.7	-1.7	2.6	-0.5	-5.98571	-13.0143	-8.62857	-12.8833	9.14286	11.1429	10.4286	6.42857	0.9	2016	1235171	272	208	225	282	2	0	3	5	19	14	11	14	58	48	48	61	152	113	128	142	41	33	35	60	154
ach	2016-01-17	0.192593	0.238971	0.192308	0.195556	-18.3	-18	-26	-20	8	7.7	-1.7	2.6	-5.22857	-5.98571	-13.0143	-8.62857	8.14286	9.14286	11.1429	10.4286	1.2	2016	1235171	270	272	208	225	5	2	0	3	21	19	14	11	58	58	48	48	157	152	113	128	29	41	33	35	148
ach	2016-01-24	0.168831	0.192593	0.238971	0.192308	-15.4	-18.3	-18	-26	10.7	8	7.7	-1.7	-0.114286	-5.22857	-5.98571	-13.0143	6.42857	8.14286	9.14286	11.1429	3.2	2016	1235171	308	270	272	208	1	5	2	0	16	21	19	14	82	58	58	48	175	157	152	113	34	29	41	33	163
ach	2016-01-31	0.172414	0.168831	0.192593	0.238971	-12.6	-15.4	-18.3	-18	9.4	10.7	8	7.7	-1.5	-0.114286	-5.22857	-5.98571	0	6.42857	8.14286	9.14286	0	2016	1235171	348	308	270	272	5	1	5	2	22	16	21	19	70	82	58	58	197	175	157	152	54	34	29	41	173
ach	2016-02-07	0.15674	0.172414	0.168831	0.192593	-6.5	-12.6	-15.4	-18.3	15.5	9.4	10.7	8	1.8	-1.5	-0.114286	-5.22857	0.142857	0	6.42857	8.14286	0.5	2016	1235171	319	348	308	270	6	5	1	5	21	22	16	21	61	70	82	58	187	197	175	157	44	54	34	29	180
ach	2016-02-14	0.202247	0.15674	0.172414	0.168831	-7.7	-6.5	-12.6	-15.4	10.3	15.5	9.4	10.7	1.92857	1.8	-1.5	-0.114286	0	0.142857	0	6.42857	0	2016	1235171	445	319	348	308	2	6	5	1	33	21	22	16	88	61	70	82	262	187	197	175	60	44	54	34	229
ach	2016-02-21	0.197772	0.202247	0.15674	0.172414	-11	-7.7	-6.5	-12.6	16.6	10.3	15.5	9.4	1.41429	1.92857	1.8	-1.5	0	0	0.142857	0	0.8	2016	1235171	359	445	319	348	2	2	6	5	26	33	21	22	86	88	61	70	201	262	187	197	44	60	44	54	217
ach	2016-02-28	0.230978	0.197772	0.202247	0.15674	-11.5	-11	-7.7	-6.5	16.8	16.6	10.3	15.5	1.18571	1.41429	1.92857	1.8	0.571429	0	0	0.142857	0.6	2016	1235171	368	359	445	319	1	2	2	6	29	26	33	21	97	86	88	61	191	201	262	187	50	44	60	44	194
ach	2016-03-06	0.144201	0.230978	0.197772	0.202247	-7.5	-11.5	-11	-7.7	15.8	16.8	16.6	10.3	4.31429	1.18571	1.41429	1.92857	0.571429	0.571429	0	0	0	2016	1235171	319	368	359	445	1	1	2	2	22	29	26	33	70	97	86	88	184	191	201	262	42	50	44	60	174
ach	2016-03-13	0.188498	0.144201	0.230978	0.197772	-9.6	-7.5	-11.5	-11	12.7	15.8	16.8	16.6	0.571429	4.31429	1.18571	1.41429	0.428571	0.571429	0.571429	0	0.7	2016	1235171	313	319	368	359	5	1	1	2	19	22	29	26	67	70	97	86	178	184	191	201	44	42	50	44	169
ach	2016-03-20	0.183333	0.188498	0.144201	0.230978	-7	-9.6	-7.5	-11.5	13.7	12.7	15.8	16.8	2.2	0.571429	4.31429	1.18571	0.571429	0.428571	0.571429	0.571429	3.7	2016	1235171	300	313	319	368	1	5	1	1	21	19	22	29	53	67	70	97	181	178	184	191	44	44	42	50	164
ach	2016-03-27	0.192893	0.183333	0.188498	0.144201	-5.1	-7	-9.6	-7.5	21.4	13.7	12.7	15.8	7.41429	2.2	0.571429	4.31429	0	0.571429	0.428571	0.571429	0.4	2016	1235171	197	300	313	319	1	1	5	1	14	21	19	22	36	53	67	70	112	181	178	184	34	44	44	42	106
ach	2016-04-03	0.162304	0.192893	0.183333	0.188498	-2.8	-5.1	-7	-9.6	23.8	21.4	13.7	12.7	8.84286	7.41429	2.2	0.571429	0	0	0.571429	0.428571	0	2016	1235171	191	197	300	313	2	1	1	5	15	14	21	19	39	36	53	67	106	112	181	178	29	34	44	44	99
ach	2016-04-10	0.220126	0.162304	0.192893	0.183333	-5.4	-2.8	-5.1	-7	18.4	23.8	21.4	13.7	6.74286	8.84286	7.41429	2.2	0	0	0	0.571429	0.2	2016	1235171	159	191	197	300	2	2	1	1	8	15	14	21	40	39	36	53	84	106	112	181	25	29	34	44	88
ach	2016-04-17	0.230337	0.220126	0.162304	0.192893	0	-5.4	-2.8	-5.1	26.9	18.4	23.8	21.4	10.7857	6.74286	8.84286	7.41429	0	0	0	0	1.2	2016	1235171	178	159	191	197	2	2	2	1	11	8	15	14	41	40	39	36	99	84	106	112	25	25	29	34	118
ach	2016-04-24	0.230303	0.230337	0.220126	0.162304	0.8	0	-5.4	-2.8	13.6	26.9	18.4	23.8	6.04286	10.7857	6.74286	8.84286	0	0	0	0	1.4	2016	1235171	165	178	159	191	1	2	2	2	14	11	8	15	31	41	40	39	92	99	84	106	27	25	25	29	100
ach	2016-05-01	0.290123	0.230303	0.230337	0.220126	-0.5	0.8	0	-5.4	28.1	13.6	26.9	18.4	14.0167	6.04286	10.7857	6.74286	0	0	0	0	0.4	2016	1235171	162	165	178	159	4	1	2	2	12	14	11	8	43	31	41	40	81	92	99	84	22	27	25	25	95
ach	2016-05-08	0.275	0.290123	0.230303	0.230337	-2.6	-0.5	0.8	0	18.7	28.1	13.6	26.9	6.81429	14.0167	6.04286	10.7857	0	0	0	0	6.1	2016	1235171	160	162	165	178	0	4	1	2	7	12	14	11	45	43	31	41	85	81	92	99	23	22	27	25	90
ach	2016-05-15	0.25	0.275	0.290123	0.230303	-0.5	-2.6	-0.5	0.8	24.4	18.7	28.1	13.6	10.0714	6.81429	14.0167	6.04286	0	0	0	0	18.5	2016	1235171	148	160	162	165	5	0	4	1	7	7	12	14	31	45	43	31	80	85	81	92	25	23	22	27	90
ach	2016-05-22	0.232955	0.25	0.275	0.290123	0.4	-0.5	-2.6	-0.5	20.8	24.4	18.7	28.1	8.85714	10.0714	6.81429	14.0167	0	0	0	0	26.9	2016	1235171	176	148	160	162	1	5	0	4	11	7	7	12	42	31	45	43	93	80	85	81	29	25	23	22	105
ach	2016-05-29	0.183206	0.232955	0.25	0.275	3.4	0.4	-0.5	-2.6	26.3	20.8	24.4	18.7	13.6143	8.85714	10.0714	6.81429	0	0	0	0	10.7	2016	1235171	131	176	148	160	1	1	5	0	11	11	7	7	27	42	31	45	75	93	80	85	17	29	25	23	69
ach	2016-06-05	0.270588	0.183206	0.232955	0.25	9.7	3.4	0.4	-0.5	30	26.3	20.8	24.4	18.2429	13.6143	8.85714	10.0714	0	0	0	0	7	2016	1235171	170	131	176	148	2	1	1	5	15	11	11	7	41	27	42	31	94	75	93	80	18	17	29	25	111
ach	2016-06-12	0.234783	0.270588	0.183206	0.232955	2.3	9.7	3.4	0.4	21.3	30	26.3	20.8	12.3571	18.2429	13.6143	8.85714	0	0	0	0	0.6	2016	1235171	115	170	131	176	1	2	1	1	9	15	11	11	20	41	27	42	62	94	75	93	23	18	17	29	59
ach	2016-06-19	0.218935	0.234783	0.270588	0.183206	6.7	2.3	9.7	3.4	24.5	21.3	30	26.3	15.4429	12.3571	18.2429	13.6143	0	0	0	0	30.1	2016	1235171	169	115	170	131	0	1	2	1	16	9	15	11	47	20	41	27	82	62	94	75	24	23	18	17	105
ach	2016-06-26	0.264957	0.218935	0.234783	0.270588	9	6.7	2.3	9.7	25	24.5	21.3	30	17.2286	15.4429	12.3571	18.2429	0	0	0	0	16.4	2016	1235171	117	169	115	170	1	0	1	2	5	16	9	15	25	47	20	41	65	82	62	94	21	24	23	18	65
ach	2016-07-03	0.226415	0.264957	0.218935	0.234783	6.3	9	6.7	2.3	24.1	25	24.5	21.3	15.6	17.2286	15.4429	12.3571	0	0	0	0	18.1	2016	1235171	106	117	169	115	2	1	0	1	6	5	16	9	28	25	47	20	55	65	82	62	15	21	24	23	59
ach	2016-07-10	0.265306	0.226415	0.264957	0.218935	9.1	6.3	9	6.7	20.7	24.1	25	24.5	14.7	15.6	17.2286	15.4429	0	0	0	0	79.1	2016	1235171	98	106	117	169	0	2	1	0	8	6	5	16	21	28	25	47	58	55	65	82	11	15	21	24	50
ach	2016-07-17	0.227273	0.265306	0.226415	0.264957	7.5	9.1	6.3	9	26.3	20.7	24.1	25	16.8286	14.7	15.6	17.2286	0	0	0	0	15.1	2016	1235171	66	98	106	117	1	0	2	1	8	8	6	5	11	21	28	25	31	58	55	65	15	11	15	21	38
ach	2016-07-24	0.220779	0.227273	0.265306	0.226415	9.5	7.5	9.1	6.3	25.1	26.3	20.7	24.1	17.7	16.8286	14.7	15.6	0	0	0	0	7.3	2016	1235171	77	66	98	106	0	1	0	2	5	8	8	6	13	11	21	28	47	31	58	55	12	15	11	15	42
ach	2016-07-31	0.227273	0.220779	0.227273	0.265306	10.7	9.5	7.5	9.1	23.6	25.1	26.3	20.7	16.25	17.7	16.8286	14.7	0	0	0	0	25.5	2016	1235171	66	77	66	98	1	0	1	0	1	5	8	8	11	13	11	21	40	47	31	58	13	12	15	11	38
ach	2016-08-07	0.105263	0.227273	0.220779	0.227273	9.2	10.7	9.5	7.5	24.7	23.6	25.1	26.3	16.6714	16.25	17.7	16.8286	0	0	0	0	14.2	2016	1235171	76	66	77	66	1	1	0	1	8	1	5	8	14	11	13	11	41	40	47	31	12	13	12	15	38
ach	2016-08-14	0.237288	0.105263	0.227273	0.220779	6.4	9.2	10.7	9.5	28	24.7	23.6	25.1	16.5714	16.6714	16.25	17.7	0	0	0	0	5	2016	1235171	59	76	66	77	1	1	1	0	5	8	1	5	5	14	11	13	40	41	40	47	8	12	13	12	35
ach	2016-08-21	0.234694	0.237288	0.105263	0.227273	5.8	6.4	9.2	10.7	27.7	28	24.7	23.6	14.3857	16.5714	16.6714	16.25	0	0	0	0	9.9	2016	1235171	98	59	76	66	0	1	1	1	8	5	8	1	25	5	14	11	55	40	41	40	10	8	12	13	57
ach	2016-08-28	0.237624	0.234694	0.237288	0.105263	2.6	5.8	6.4	9.2	27.7	27.7	28	24.7	14.5286	14.3857	16.5714	16.6714	0	0	0	0	6	2016	1235171	101	98	59	76	0	0	1	1	6	8	5	8	18	25	5	14	58	55	40	41	19	10	8	12	57
ach	2016-09-04	0.130435	0.237624	0.234694	0.237288	1.5	2.6	5.8	6.4	22	27.7	27.7	28	10.7714	14.5286	14.3857	16.5714	0	0	0	0	9	2016	1235171	115	101	98	59	1	0	0	1	5	6	8	5	24	18	25	5	71	58	55	40	14	19	10	8	63
ach	2016-09-11	0.184931	0.130435	0.237624	0.234694	-0.4	1.5	2.6	5.8	23.8	22	27.7	27.7	11.4286	10.7714	14.5286	14.3857	0	0	0	0	12	2016	1235171	146	115	101	98	3	1	0	0	10	5	6	8	35	24	18	25	70	71	58	55	28	14	19	10	90
ach	2016-09-18	0.145833	0.184931	0.130435	0.237624	1.3	-0.4	1.5	2.6	17.8	23.8	22	27.7	8.77143	11.4286	10.7714	14.5286	0	0	0	0	3.4	2016	1235171	192	146	115	101	2	3	1	0	13	10	5	6	38	35	24	18	109	70	71	58	30	28	14	19	104
ach	2016-09-25	0.140449	0.145833	0.184931	0.130435	-0.4	1.3	-0.4	1.5	24	17.8	23.8	22	11.1833	8.77143	11.4286	10.7714	0	0	0	0	5.3	2016	1235171	178	192	146	115	0	2	3	1	5	13	10	5	39	38	35	24	105	109	70	71	29	30	28	14	101
ach	2016-10-02	0.160428	0.140449	0.145833	0.184931	-3.9	-0.4	1.3	-0.4	14.2	24	17.8	23.8	2.77143	11.1833	8.77143	11.4286	0.428571	0	0	0	3.6	2016	1235171	187	178	192	146	1	0	2	3	6	5	13	10	49	39	38	35	99	105	109	70	32	29	30	28	98
ach	2016-10-09	0.205298	0.160428	0.140449	0.145833	-6	-3.9	-0.4	1.3	10.1	14.2	24	17.8	0.5	2.77143	11.1833	8.77143	0.428571	0.428571	0	0	7.4	2016	1235171	151	187	178	192	3	1	0	2	10	6	5	13	33	49	39	38	93	99	105	109	12	32	29	30	89
ach	2016-10-16	0.204545	0.205298	0.160428	0.140449	-4.2	-6	-3.9	-0.4	14.7	10.1	14.2	24	4.01429	0.5	2.77143	11.1833	0.142857	0.428571	0.428571	0	2.9	2016	1235171	176	151	187	178	3	3	1	0	11	10	6	5	39	33	49	39	100	93	99	105	23	12	32	29	98
ach	2016-10-23	0.25974	0.204545	0.205298	0.160428	-5.7	-4.2	-6	-3.9	15.3	14.7	10.1	14.2	3.17143	4.01429	0.5	2.77143	0.142857	0.142857	0.428571	0.428571	8.4	2016	1235171	231	176	151	187	1	3	3	1	19	11	10	6	39	39	33	49	133	100	93	99	39	23	12	32	131
ach	2016-10-30	0.289062	0.25974	0.204545	0.205298	-3.2	-5.7	-4.2	-6	19.9	15.3	14.7	10.1	6.04286	3.17143	4.01429	0.5	0	0.142857	0.142857	0.428571	1.7	2016	1235171	256	231	176	151	3	1	3	3	13	19	11	10	50	39	39	33	166	133	100	93	24	39	23	12	148
ach	2016-11-06	0.237537	0.289062	0.25974	0.204545	-4.3	-3.2	-5.7	-4.2	21.8	19.9	15.3	14.7	7.65714	6.04286	3.17143	4.01429	0	0	0.142857	0.142857	4.1	2016	1235171	341	256	231	176	1	3	1	3	30	13	19	11	68	50	39	39	200	166	133	100	42	24	39	23	193
ach	2016-11-13	0.185841	0.237537	0.289062	0.25974	-6.7	-4.3	-3.2	-5.7	14.8	21.8	19.9	15.3	-0.4	7.65714	6.04286	3.17143	0.285714	0	0	0.142857	1.8	2016	1235171	339	341	256	231	2	1	3	1	31	30	13	19	50	68	50	39	200	200	166	133	56	42	24	39	195
ach	2016-11-20	0.209239	0.185841	0.237537	0.289062	-12.3	-6.7	-4.3	-3.2	10	14.8	21.8	19.9	-0.314286	-0.4	7.65714	6.04286	0	0.285714	0	0	0.9	2016	1235171	368	339	341	256	6	2	1	3	19	31	30	13	67	50	68	50	218	200	200	166	58	56	42	24	206
ach	2016-11-27	0.258661	0.209239	0.185841	0.237537	-12	-12.3	-6.7	-4.3	7.9	10	14.8	21.8	-2.82857	-0.314286	-0.4	7.65714	1.14286	0	0.285714	0	2.3	2016	1235171	433	368	339	341	1	6	2	1	27	19	31	30	98	67	50	68	251	218	200	200	56	58	56	42	233
ach	2016-12-04	0.241525	0.258661	0.209239	0.185841	-26.3	-12	-12.3	-6.7	-1.8	7.9	10	14.8	-18.5286	-2.82857	-0.314286	-0.4	3.28571	1.14286	0	0.285714	3.8	2016	1235171	472	433	368	339	3	1	6	2	35	27	19	31	119	98	67	50	248	251	218	200	67	56	58	56	267
ach	2016-12-11	0.222904	0.241525	0.258661	0.209239	-25.4	-26.3	-12	-12.3	-7	-1.8	7.9	10	-17.1286	-18.5286	-2.82857	-0.314286	4.28571	3.28571	1.14286	0	0.4	2016	1235171	489	472	433	368	4	3	1	6	26	35	27	19	124	119	98	67	275	248	251	218	60	67	56	58	245
ach	2016-12-18	0.258893	0.222904	0.241525	0.258661	-15.9	-25.4	-26.3	-12	7.3	-7	-1.8	7.9	-3.17143	-17.1286	-18.5286	-2.82857	3	4.28571	3.28571	1.14286	12.6	2016	1235171	506	489	472	433	6	4	3	1	23	26	35	27	112	124	119	98	284	275	248	251	81	60	67	56	279
ach	2016-12-25	0.237885	0.258893	0.222904	0.241525	-24.6	-15.9	-25.4	-26.3	0.2	7.3	-7	-1.8	-8.91429	-3.17143	-17.1286	-18.5286	7.85714	3	4.28571	3.28571	2.2	2016	1235171	454	506	489	472	3	6	4	3	19	23	26	35	80	112	124	119	258	284	275	248	94	81	60	67	251
ach	2017-01-01	0.285294	0.237885	0.258893	0.222904	-26.3	-24.6	-15.9	-25.4	-4	0.2	7.3	-7	-15.6143	-8.91429	-3.17143	-17.1286	7.28571	7.85714	3	4.28571	3.7	2017	1246337	340	454	506	489	2	3	6	4	20	19	23	26	57	80	112	124	200	258	284	275	61	94	81	60	191
ach	2017-01-08	0.25188	0.285294	0.237885	0.258893	-25.5	-26.3	-24.6	-15.9	5.3	-4	0.2	7.3	-14.7571	-15.6143	-8.91429	-3.17143	9.85714	7.28571	7.85714	3	5.2	2017	1246337	266	340	454	506	2	2	3	6	20	20	19	23	56	57	80	112	147	200	258	284	41	61	94	81	151
ach	2017-01-15	0.228682	0.25188	0.285294	0.237885	-11.1	-25.5	-26.3	-24.6	10.5	5.3	-4	0.2	0.971429	-14.7571	-15.6143	-8.91429	4	9.85714	7.28571	7.85714	0	2017	1246337	258	266	340	454	4	2	2	3	23	20	20	19	49	56	57	80	137	147	200	258	45	41	61	94	145
ach	2017-01-22	0.25	0.228682	0.25188	0.285294	-12.5	-11.1	-25.5	-26.3	9.9	10.5	5.3	-4	-2.35714	0.971429	-14.7571	-15.6143	0.428571	4	9.85714	7.28571	0.2	2017	1246337	236	258	266	340	1	4	2	2	20	23	20	20	49	49	56	57	135	137	147	200	31	45	41	61	133
ach	2017-01-29	0.255034	0.25	0.228682	0.25188	-18.8	-12.5	-11.1	-25.5	13.3	9.9	10.5	5.3	-7.57143	-2.35714	0.971429	-14.7571	1.14286	0.428571	4	9.85714	3.7	2017	1246337	298	236	258	266	3	1	4	2	11	20	23	20	60	49	49	56	176	135	137	147	48	31	45	41	171
ach	2017-02-05	0.262931	0.255034	0.25	0.228682	-30.7	-18.8	-12.5	-11.1	4.8	13.3	9.9	10.5	-15.7571	-7.57143	-2.35714	0.971429	14.1429	1.14286	0.428571	4	14.8	2017	1246337	232	298	236	258	3	3	1	4	12	11	20	23	61	60	49	49	121	176	135	137	35	48	31	45	115
ach	2017-02-12	0.215596	0.262931	0.255034	0.25	-5.7	-30.7	-18.8	-12.5	15.6	4.8	13.3	9.9	3.25714	-15.7571	-7.57143	-2.35714	4.28571	14.1429	1.14286	0.428571	2.7	2017	1246337	218	232	298	236	1	3	3	1	17	12	11	20	45	61	60	49	113	121	176	135	42	35	48	31	123
ach	2017-02-19	0.228682	0.215596	0.262931	0.255034	-12.2	-5.7	-30.7	-18.8	1.9	15.6	4.8	13.3	-4.71429	3.25714	-15.7571	-7.57143	1.14286	4.28571	14.1429	1.14286	3.5	2017	1246337	258	218	232	298	1	1	3	3	22	17	12	11	54	45	61	60	148	113	121	176	33	42	35	48	142
ach	2017-02-26	0.284483	0.228682	0.215596	0.262931	-16.7	-12.2	-5.7	-30.7	9.6	1.9	15.6	4.8	-7.25714	-4.71429	3.25714	-15.7571	3.57143	1.14286	4.28571	14.1429	0.5	2017	1246337	232	258	218	232	1	1	1	3	19	22	17	12	46	54	45	61	141	148	113	121	25	33	42	35	124
ach	2017-03-05	0.23431	0.284483	0.228682	0.215596	-22.8	-16.7	-12.2	-5.7	-10.2	9.6	1.9	15.6	-16.3143	-7.25714	-4.71429	3.25714	6.28571	3.57143	1.14286	4.28571	8.7	2017	1246337	239	232	258	218	6	1	1	1	13	19	22	17	60	46	54	45	130	141	148	113	30	25	33	42	144
ach	2017-03-12	0.240664	0.23431	0.284483	0.228682	-19.4	-22.8	-16.7	-12.2	15.9	-10.2	9.6	1.9	-0.1	-16.3143	-7.25714	-4.71429	4.42857	6.28571	3.57143	1.14286	1.5	2017	1246337	241	239	232	258	0	6	1	1	21	13	19	22	68	60	46	54	118	130	141	148	34	30	25	33	136
ach	2017-03-19	0.273504	0.240664	0.23431	0.284483	-6.3	-19.4	-22.8	-16.7	13.9	15.9	-10.2	9.6	2.64286	-0.1	-16.3143	-7.25714	0.714286	4.42857	6.28571	3.57143	1.2	2017	1246337	234	241	239	232	2	0	6	1	15	21	13	19	51	68	60	46	126	118	130	141	40	34	30	25	138
ach	2017-03-26	0.259124	0.273504	0.240664	0.23431	-4.3	-6.3	-19.4	-22.8	15.4	13.9	15.9	-10.2	5.07143	2.64286	-0.1	-16.3143	0.714286	0.714286	4.42857	6.28571	0.7	2017	1246337	274	234	241	239	1	2	0	6	13	15	21	13	61	51	68	60	149	126	118	130	50	40	34	30	153
ach	2017-04-02	0.232068	0.259124	0.273504	0.240664	-7.6	-4.3	-6.3	-19.4	18.3	15.4	13.9	15.9	4.51429	5.07143	2.64286	-0.1	0.714286	0.714286	0.714286	4.42857	12.3	2017	1246337	237	274	234	241	3	1	2	0	18	13	15	21	57	61	51	68	115	149	126	118	44	50	40	34	133
ach	2017-04-09	0.287611	0.232068	0.259124	0.273504	-4	-7.6	-4.3	-6.3	11.5	18.3	15.4	13.9	3.32857	4.51429	5.07143	2.64286	0.142857	0.714286	0.714286	0.714286	17.1	2017	1246337	226	237	274	234	6	3	1	2	20	18	13	15	59	57	61	51	106	115	149	126	35	44	50	40	109
ach	2017-04-16	0.239837	0.287611	0.232068	0.259124	-4.9	-4	-7.6	-4.3	15.7	11.5	18.3	15.4	5.91429	3.32857	4.51429	5.07143	0.714286	0.142857	0.714286	0.714286	11.7	2017	1246337	246	226	237	274	1	6	3	1	19	20	18	13	62	59	57	61	128	106	115	149	36	35	44	50	127
ach	2017-04-23	0.231482	0.239837	0.287611	0.232068	-4.3	-4.9	-4	-7.6	13.6	15.7	11.5	18.3	3.24286	5.91429	3.32857	4.51429	0.857143	0.714286	0.142857	0.714286	13.7	2017	1246337	216	246	226	237	1	1	6	3	13	19	20	18	51	62	59	57	121	128	106	115	30	36	35	44	118
ach	2017-04-30	0.251185	0.231482	0.239837	0.287611	-0.9	-4.3	-4.9	-4	26.1	13.6	15.7	11.5	11.3714	3.24286	5.91429	3.32857	0	0.857143	0.714286	0.142857	3.2	2017	1246337	211	216	246	226	2	1	1	6	14	13	19	20	51	51	62	59	116	121	128	106	28	30	36	35	128
ach	2017-05-07	0.235043	0.251185	0.231482	0.239837	2.5	-0.9	-4.3	-4.9	22.8	26.1	13.6	15.7	11.3286	11.3714	3.24286	5.91429	0	0	0.857143	0.714286	4.4	2017	1246337	234	211	216	246	3	2	1	1	24	14	13	19	42	51	51	62	141	116	121	128	24	28	30	36	142
ach	2017-05-14	0.170507	0.235043	0.251185	0.231482	-0.3	2.5	-0.9	-4.3	20	22.8	26.1	13.6	8.31429	11.3286	11.3714	3.24286	0	0	0	0.857143	6.9	2017	1246337	217	234	211	216	3	3	2	1	13	24	14	13	48	42	51	51	131	141	116	121	22	24	28	30	109
ach	2017-05-21	0.234513	0.170507	0.235043	0.251185	1.9	-0.3	2.5	-0.9	28.4	20	22.8	26.1	14.0143	8.31429	11.3286	11.3714	0	0	0	0	3.5	2017	1246337	226	217	234	211	0	3	3	2	19	13	24	14	52	48	42	51	129	131	141	116	26	22	24	28	127
ach	2017-05-28	0.231884	0.234513	0.170507	0.235043	5.4	1.9	-0.3	2.5	28.1	28.4	20	22.8	16.4143	14.0143	8.31429	11.3286	0	0	0	0	1.1	2017	1246337	207	226	217	234	2	0	3	3	8	19	13	24	45	52	48	42	117	129	131	141	35	26	22	24	115
ach	2017-06-04	0.175439	0.231884	0.234513	0.170507	4.8	5.4	1.9	-0.3	26.4	28.1	28.4	20	14.6	16.4143	14.0143	8.31429	0	0	0	0	32	2017	1246337	171	207	226	217	0	2	0	3	8	8	19	13	48	45	52	48	97	117	129	131	18	35	26	22	92
ach	2017-06-11	0.228261	0.175439	0.231884	0.234513	4.6	4.8	5.4	1.9	22.6	26.4	28.1	28.4	13.6429	14.6	16.4143	14.0143	0	0	0	0	5.3	2017	1246337	184	171	207	226	4	0	2	0	15	8	8	19	42	48	45	52	100	97	117	129	23	18	35	26	113
ach	2017-06-18	0.19883	0.228261	0.175439	0.231884	6.2	4.6	4.8	5.4	26.6	22.6	26.4	28.1	14.4571	13.6429	14.6	16.4143	0	0	0	0	1.3	2017	1246337	171	184	171	207	3	4	0	2	14	15	8	8	26	42	48	45	105	100	97	117	23	23	18	35	97
ach	2017-06-25	0.153285	0.19883	0.228261	0.175439	6.6	6.2	4.6	4.8	31.3	26.6	22.6	26.4	17.4571	14.4571	13.6429	14.6	0	0	0	0	6.1	2017	1246337	137	171	184	171	0	3	4	0	6	14	15	8	35	26	42	48	76	105	100	97	20	23	23	18	83
ach	2017-07-02	0.185185	0.153285	0.19883	0.228261	8.5	6.6	6.2	4.6	32.7	31.3	26.6	22.6	19.7143	17.4571	14.4571	13.6429	0	0	0	0	3.6	2017	1246337	162	137	171	184	3	0	3	4	12	6	14	15	42	35	26	42	88	76	105	100	17	20	23	23	98
ach	2017-07-09	0.33913	0.185185	0.153285	0.19883	8.5	8.5	6.6	6.2	30.9	32.7	31.3	26.6	18.5571	19.7143	17.4571	14.4571	0	0	0	0	50.5	2017	1246337	115	162	137	171	3	3	0	3	10	12	6	14	20	42	35	26	68	88	76	105	14	17	20	23	66
ach	2017-07-16	0.312	0.33913	0.185185	0.153285	5.8	8.5	8.5	6.6	29	30.9	32.7	31.3	16.3857	18.5571	19.7143	17.4571	0	0	0	0	4.9	2017	1246337	125	115	162	137	1	3	3	0	8	10	12	6	33	20	42	35	72	68	88	76	11	14	17	20	67
ach	2017-07-23	0.240385	0.312	0.33913	0.185185	5.4	5.8	8.5	8.5	32.5	29	30.9	32.7	18.3714	16.3857	18.5571	19.7143	0	0	0	0	4.2	2017	1246337	104	125	115	162	1	1	3	3	13	8	10	12	25	33	20	42	49	72	68	88	16	11	14	17	52
ach	2017-07-30	0.173469	0.240385	0.312	0.33913	7.8	5.4	5.8	8.5	28.4	32.5	29	30.9	16.7571	18.3714	16.3857	18.5571	0	0	0	0	5.1	2017	1246337	98	104	125	115	1	1	1	3	8	13	8	10	25	25	33	20	49	49	72	68	15	16	11	14	50
ach	2017-08-06	0.241071	0.173469	0.240385	0.312	6.8	7.8	5.4	5.8	28.4	28.4	32.5	29	17.4143	16.7571	18.3714	16.3857	0	0	0	0	2.9	2017	1246337	112	98	104	125	2	1	1	1	7	8	13	8	30	25	25	33	61	49	49	72	12	15	16	11	61
ach	2017-08-13	0.204301	0.241071	0.173469	0.240385	6.2	6.8	7.8	5.4	30.4	28.4	28.4	32.5	16.2714	17.4143	16.7571	18.3714	0	0	0	0	18	2017	1246337	93	112	98	104	2	2	1	1	2	7	8	13	22	30	25	25	55	61	49	49	12	12	15	16	56
ach	2017-08-20	0.228814	0.204301	0.241071	0.173469	4	6.2	6.8	7.8	31.1	30.4	28.4	28.4	16.1429	16.2714	17.4143	16.7571	0	0	0	0	3.3	2017	1246337	118	93	112	98	0	2	2	1	11	2	7	8	31	22	30	25	55	55	61	49	21	12	12	15	65
ach	2017-08-27	0.251656	0.228814	0.204301	0.241071	7.1	4	6.2	6.8	33.1	31.1	30.4	28.4	19.2143	16.1429	16.2714	17.4143	0	0	0	0	4.2	2017	1246337	151	118	93	112	0	0	2	2	7	11	2	7	34	31	22	30	83	55	55	61	27	21	12	12	89
ach	2017-09-03	0.236111	0.251656	0.228814	0.204301	5.3	7.1	4	6.2	31.2	33.1	31.1	30.4	17.3286	19.2143	16.1429	16.2714	0	0	0	0	1.7	2017	1246337	144	151	118	93	1	0	0	2	11	7	11	2	25	34	31	22	84	83	55	55	23	27	21	12	88
ach	2017-09-10	0.201058	0.236111	0.251656	0.228814	-0.8	5.3	7.1	4	29.4	31.2	33.1	31.1	10.1571	17.3286	19.2143	16.1429	0	0	0	0	12.6	2017	1246337	189	144	151	118	3	1	0	0	8	11	7	11	45	25	34	31	106	84	83	55	27	23	27	21	111
ach	2017-09-17	0.2	0.201058	0.236111	0.251656	-0.7	-0.8	5.3	7.1	18.4	29.4	31.2	33.1	6.2	10.1571	17.3286	19.2143	0	0	0	0	4.7	2017	1246337	215	189	144	151	3	3	1	0	14	8	11	7	49	45	25	34	116	106	84	83	33	27	23	27	133
ach	2017-09-24	0.165919	0.2	0.201058	0.236111	0.8	-0.7	-0.8	5.3	25.1	18.4	29.4	31.2	11.7	6.2	10.1571	17.3286	0	0	0	0	3.2	2017	1246337	223	215	189	144	2	3	3	1	5	14	8	11	57	49	45	25	122	116	106	84	37	33	27	23	122
ach	2017-10-01	0.186441	0.165919	0.2	0.201058	-8	0.8	-0.7	-0.8	19.5	25.1	18.4	29.4	5.55714	11.7	6.2	10.1571	0	0	0	0	4.7	2017	1246337	236	223	215	189	6	2	3	3	12	5	14	8	52	57	49	45	133	122	116	106	33	37	33	27	139
ach	2017-10-08	0.219409	0.186441	0.165919	0.2	-6.2	-8	0.8	-0.7	13.9	19.5	25.1	18.4	2.31429	5.55714	11.7	6.2	0	0	0	0	1	2017	1246337	237	236	223	215	0	6	2	3	17	12	5	14	55	52	57	49	123	133	122	116	42	33	37	33	119
ach	2017-10-15	0.243902	0.219409	0.186441	0.165919	-6.4	-6.2	-8	0.8	22	13.9	19.5	25.1	7.25714	2.31429	5.55714	11.7	0	0	0	0	1.5	2017	1246337	287	237	236	223	5	0	6	2	17	17	12	5	77	55	52	57	147	123	133	122	41	42	33	37	149
ach	2017-10-22	0.259398	0.243902	0.219409	0.186441	-6.6	-6.4	-6.2	-8	24	22	13.9	19.5	7.58571	7.25714	2.31429	5.55714	0	0	0	0	1.2	2017	1246337	266	287	237	236	2	5	0	6	31	17	17	12	59	77	55	52	149	147	123	133	25	41	42	33	156
ach	2017-10-29	0.21831	0.259398	0.243902	0.219409	-20.4	-6.6	-6.4	-6.2	7.7	24	22	13.9	-5.48571	7.58571	7.25714	2.31429	1.71429	0	0	0	13.6	2017	1246337	284	266	287	237	4	2	5	0	29	31	17	17	68	59	77	55	157	149	147	123	26	25	41	42	161
ach	2017-11-05	0.204082	0.21831	0.259398	0.243902	-19.6	-20.4	-6.6	-6.4	5.4	7.7	24	22	-8.74286	-5.48571	7.58571	7.25714	5.57143	1.71429	0	0	4.1	2017	1246337	343	284	266	287	2	4	2	5	29	29	31	17	74	68	59	77	200	157	149	147	38	26	25	41	193
ach	2017-11-12	0.197008	0.204082	0.21831	0.259398	-18.8	-19.6	-20.4	-6.6	7.5	5.4	7.7	24	-6.55714	-8.74286	-5.48571	7.58571	7.85714	5.57143	1.71429	0	4.1	2017	1246337	401	343	284	266	8	2	4	2	36	29	29	31	103	74	68	59	217	200	157	149	37	38	26	25	231
ach	2017-11-19	0.221968	0.197008	0.204082	0.21831	-12.1	-18.8	-19.6	-20.4	13.3	7.5	5.4	7.7	0.557143	-6.55714	-8.74286	-5.48571	4.28571	7.85714	5.57143	1.71429	0.3	2017	1246337	437	401	343	284	4	8	2	4	35	36	29	29	99	103	74	68	253	217	200	157	46	37	38	26	245
ach	2017-11-26	0.216036	0.221968	0.197008	0.204082	-10.3	-12.1	-18.8	-19.6	14.6	13.3	7.5	5.4	1.71429	0.557143	-6.55714	-8.74286	0	4.28571	7.85714	5.57143	1	2017	1246337	449	437	401	343	6	4	8	2	37	35	36	29	102	99	103	74	264	253	217	200	40	46	37	38	251
ach	2017-12-03	0.209607	0.216036	0.221968	0.197008	-9.9	-10.3	-12.1	-18.8	15.2	14.6	13.3	7.5	0.8	1.71429	0.557143	-6.55714	0	0	4.28571	7.85714	2.5	2017	1246337	458	449	437	401	4	6	4	8	23	37	35	36	114	102	99	103	261	264	253	217	56	40	46	37	243
ach	2017-12-10	0.197452	0.209607	0.216036	0.221968	-8.6	-9.9	-10.3	-12.1	13.4	15.2	14.6	13.3	1.62857	0.8	1.71429	0.557143	0	0	0	4.28571	1.4	2017	1246337	471	458	449	437	2	4	6	4	31	23	37	35	98	114	102	99	271	261	264	253	69	56	40	46	283
ach	2017-12-17	0.221219	0.197452	0.209607	0.216036	-19.5	-8.6	-9.9	-10.3	6.4	13.4	15.2	14.6	-8.88571	1.62857	0.8	1.71429	6.42857	0	0	0	12.5	2017	1246337	443	471	458	449	2	2	4	6	21	31	23	37	117	98	114	102	250	271	261	264	53	69	56	40	251
ach	2017-12-24	0.201172	0.221219	0.197452	0.209607	-30.5	-19.5	-8.6	-9.9	-10.4	6.4	13.4	15.2	-22.9571	-8.88571	1.62857	0.8	7.14286	6.42857	0	0	6.3	2017	1246337	512	443	471	458	2	2	2	4	35	21	31	23	103	117	98	114	305	250	271	261	67	53	69	56	301
ach	2017-12-31	0.280374	0.201172	0.221219	0.197452	-32.3	-30.5	-19.5	-8.6	9.6	-10.4	6.4	13.4	-8.17143	-22.9571	-8.88571	1.62857	10	7.14286	6.42857	0	1.2	2017	1246337	428	512	443	471	6	2	2	2	24	35	21	31	91	103	117	98	246	305	250	271	61	67	53	69	239
ach	2018-01-07	0.23588	0.280374	0.201172	0.221219	-29.5	-32.3	-30.5	-19.5	8.8	9.6	-10.4	6.4	-12.6571	-8.17143	-22.9571	-8.88571	4.71429	10	7.14286	6.42857	3.3	2018	1267344	301	428	512	443	1	6	2	2	23	24	35	21	79	91	103	117	147	246	305	250	51	61	67	53	192
ach	2018-01-14	0.253968	0.23588	0.280374	0.201172	-11.1	-29.5	-32.3	-30.5	9	8.8	9.6	-10.4	-2	-12.6571	-8.17143	-22.9571	5.14286	4.71429	10	7.14286	2.7	2018	1267344	315	301	428	512	8	1	6	2	22	23	24	35	74	79	91	103	162	147	246	305	49	51	61	67	175
ach	2018-01-21	0.265487	0.253968	0.23588	0.280374	-20.7	-11.1	-29.5	-32.3	5.5	9	8.8	9.6	-6.77143	-2	-12.6571	-8.17143	3.42857	5.14286	4.71429	10	2	2018	1267344	339	315	301	428	2	8	1	6	28	22	23	24	77	74	79	91	188	162	147	246	44	49	51	61	192
ach	2018-01-28	0.297059	0.265487	0.253968	0.23588	-25.4	-20.7	-11.1	-29.5	7.9	5.5	9	8.8	-13.0286	-6.77143	-2	-12.6571	4.28571	3.42857	5.14286	4.71429	4.9	2018	1267344	340	339	315	301	5	2	8	1	29	28	22	23	82	77	74	79	180	188	162	147	44	44	49	51	182
ach	2018-02-04	0.292899	0.297059	0.265487	0.253968	-31.6	-25.4	-20.7	-11.1	-4.7	7.9	5.5	9	-17.1	-13.0286	-6.77143	-2	16.8571	4.28571	3.42857	5.14286	16.8	2018	1267344	338	340	339	315	4	5	2	8	24	29	28	22	73	82	77	74	182	180	188	162	55	44	44	49	180
ach	2018-02-11	0.305556	0.292899	0.297059	0.265487	-28.9	-31.6	-25.4	-20.7	9	-4.7	7.9	5.5	-8.74286	-17.1	-13.0286	-6.77143	11.7143	16.8571	4.28571	3.42857	5.2	2018	1267344	288	338	340	339	5	4	5	2	26	24	29	28	67	73	82	77	153	182	180	188	37	55	44	44	172
ach	2018-02-18	0.307453	0.305556	0.292899	0.297059	-24.1	-28.9	-31.6	-25.4	0	9	-4.7	7.9	-13.6857	-8.74286	-17.1	-13.0286	7.71429	11.7143	16.8571	4.28571	0.4	2018	1267344	322	288	338	340	1	5	4	5	32	26	24	29	69	67	73	82	171	153	182	180	49	37	55	44	180
ach	2018-02-25	0.259615	0.307453	0.305556	0.292899	-16	-24.1	-28.9	-31.6	1.5	0	9	-4.7	-7.84286	-13.6857	-8.74286	-17.1	6	7.71429	11.7143	16.8571	11.8	2018	1267344	312	322	288	338	1	1	5	4	23	32	26	24	84	69	67	73	170	171	153	182	34	49	37	55	173
ach	2018-03-04	0.252	0.259615	0.307453	0.305556	-25.2	-16	-24.1	-28.9	5.8	1.5	0	9	-11.6	-7.84286	-13.6857	-8.74286	11.5714	6	7.71429	11.7143	2.2	2018	1267344	250	312	322	288	2	1	1	5	10	23	32	26	66	84	69	67	135	170	171	153	37	34	49	37	128
ach	2018-03-11	0.261044	0.252	0.259615	0.307453	-13.4	-25.2	-16	-24.1	7.4	5.8	1.5	0	-3.61429	-11.6	-7.84286	-13.6857	3.57143	11.5714	6	7.71429	5.9	2018	1267344	249	250	312	322	2	2	1	1	23	10	23	32	57	66	84	69	137	135	170	171	30	37	34	49	152
ach	2018-03-18	0.288889	0.261044	0.252	0.259615	-9.6	-13.4	-25.2	-16	5.9	7.4	5.8	1.5	-2.01429	-3.61429	-11.6	-7.84286	2.14286	3.57143	11.5714	6	6.1	2018	1267344	270	249	250	312	2	2	2	1	10	23	10	23	75	57	66	84	148	137	135	170	35	30	37	34	155
ach	2018-03-25	0.327731	0.288889	0.261044	0.252	-20	-9.6	-13.4	-25.2	8.3	5.9	7.4	5.8	-4.5	-2.01429	-3.61429	-11.6	1.28571	2.14286	3.57143	11.5714	2.6	2018	1267344	238	270	249	250	1	2	2	2	19	10	23	10	45	75	57	66	140	148	137	135	33	35	30	37	141
ach	2018-04-01	0.358852	0.327731	0.288889	0.261044	-16.1	-20	-9.6	-13.4	-0.2	8.3	5.9	7.4	-10.5714	-4.5	-2.01429	-3.61429	4.42857	1.28571	2.14286	3.57143	2.7	2018	1267344	209	238	270	249	0	1	2	2	11	19	10	23	48	45	75	57	114	140	148	137	36	33	35	30	130
ach	2018-04-08	0.326829	0.358852	0.327731	0.288889	-9.4	-16.1	-20	-9.6	10.4	-0.2	8.3	5.9	-0.485714	-10.5714	-4.5	-2.01429	2.85714	4.42857	1.28571	2.14286	6.2	2018	1267344	205	209	238	270	2	0	1	2	14	11	19	10	53	48	45	75	114	114	140	148	22	36	33	35	122
ach	2018-04-15	0.237113	0.326829	0.358852	0.327731	-5.6	-9.4	-16.1	-20	14.8	10.4	-0.2	8.3	2.81429	-0.485714	-10.5714	-4.5	0.714286	2.85714	4.42857	1.28571	7.2	2018	1267344	194	205	209	238	3	2	0	1	19	14	11	19	48	53	48	45	104	114	114	140	20	22	36	33	113
ach	2018-04-22	0.30837	0.237113	0.326829	0.358852	-1.8	-5.6	-9.4	-16.1	26.3	14.8	10.4	-0.2	9.7	2.81429	-0.485714	-10.5714	0	0.714286	2.85714	4.42857	0.4	2018	1267344	227	194	205	209	3	3	2	0	18	19	14	11	65	48	53	48	123	104	114	114	18	20	22	36	127
ach	2018-04-29	0.287081	0.30837	0.237113	0.326829	-1	-1.8	-5.6	-9.4	22.1	26.3	14.8	10.4	10.7143	9.7	2.81429	-0.485714	0	0	0.714286	2.85714	4.8	2018	1267344	209	227	194	205	0	3	3	2	15	18	19	14	47	65	48	53	127	123	104	114	20	18	20	22	118
ach	2018-05-06	0.25	0.287081	0.30837	0.237113	2.3	-1	-1.8	-5.6	24.1	22.1	26.3	14.8	12.6333	10.7143	9.7	2.81429	0	0	0	0.714286	3.2	2018	1267344	212	209	227	194	4	0	3	3	10	15	18	19	45	47	65	48	125	127	123	104	28	20	18	20	124
ach	2018-05-13	0.267544	0.25	0.287081	0.30837	4.1	2.3	-1	-1.8	28.5	24.1	22.1	26.3	14.5143	12.6333	10.7143	9.7	0	0	0	0	10.3	2018	1267344	228	212	209	227	1	4	0	3	24	10	15	18	48	45	47	65	129	125	127	123	26	28	20	18	131
ach	2018-05-20	0.294416	0.267544	0.25	0.287081	3.3	4.1	2.3	-1	27.5	28.5	24.1	22.1	16.8714	14.5143	12.6333	10.7143	0	0	0	0	0.6	2018	1267344	197	228	212	209	0	1	4	0	14	24	10	15	41	48	45	47	119	129	125	127	23	26	28	20	107
ach	2018-05-27	0.316129	0.294416	0.267544	0.25	3.3	3.3	4.1	2.3	29.3	27.5	28.5	24.1	12.8286	16.8714	14.5143	12.6333	0	0	0	0	22.4	2018	1267344	155	197	228	212	0	0	1	4	8	14	24	10	35	41	48	45	86	119	129	125	26	23	26	28	86
ach	2018-06-03	0.324742	0.316129	0.294416	0.267544	2.8	3.3	3.3	4.1	27.3	29.3	27.5	28.5	15.7429	12.8286	16.8714	14.5143	0	0	0	0	0.5	2018	1267344	194	155	197	228	2	0	0	1	8	8	14	24	44	35	41	48	106	86	119	129	34	26	23	26	122
ach	2018-06-10	0.307692	0.324742	0.316129	0.294416	4.9	2.8	3.3	3.3	22.3	27.3	29.3	27.5	12.0286	15.7429	12.8286	16.8714	0	0	0	0	16.9	2018	1267344	156	194	155	197	0	2	0	0	9	8	8	14	32	44	35	41	91	106	86	119	24	34	26	23	93
ach	2018-06-17	0.314815	0.307692	0.324742	0.316129	3.9	4.9	2.8	3.3	26.3	22.3	27.3	29.3	16.0857	12.0286	15.7429	12.8286	0	0	0	0	31.8	2018	1267344	162	156	194	155	1	0	2	0	14	9	8	8	39	32	44	35	89	91	106	86	19	24	34	26	83
ach	2018-06-24	0.354037	0.314815	0.307692	0.324742	6.2	3.9	4.9	2.8	27.4	26.3	22.3	27.3	15.6	16.0857	12.0286	15.7429	0	0	0	0	4	2018	1267344	161	162	156	194	2	1	0	2	13	14	9	8	25	39	32	44	94	89	91	106	27	19	24	34	92
ach	2018-07-01	0.263158	0.354037	0.314815	0.307692	5.6	6.2	3.9	4.9	32.9	27.4	26.3	22.3	15.4714	15.6	16.0857	12.0286	0	0	0	0	4.8	2018	1267344	152	161	162	156	2	2	1	0	12	13	14	9	30	25	39	32	85	94	89	91	23	27	19	24	94
ach	2018-07-08	0.244094	0.263158	0.354037	0.314815	6.2	5.6	6.2	3.9	31.6	32.9	27.4	26.3	17.2571	15.4714	15.6	16.0857	0	0	0	0	10.3	2018	1267344	127	152	161	162	2	2	2	1	10	12	13	14	29	30	25	39	69	85	94	89	17	23	27	19	83
ach	2018-07-15	0.275362	0.244094	0.263158	0.354037	6.3	6.2	5.6	6.2	30.9	31.6	32.9	27.4	18.6714	17.2571	15.4714	15.6	0	0	0	0	2	2018	1267344	138	127	152	161	1	2	2	2	17	10	12	13	29	29	30	25	73	69	85	94	18	17	23	27	73
ach	2018-07-22	0.252336	0.275362	0.244094	0.263158	7.4	6.3	6.2	5.6	25.4	30.9	31.6	32.9	15.6286	18.6714	17.2571	15.4714	0	0	0	0	10.6	2018	1267344	107	138	127	152	0	1	2	2	11	17	10	12	13	29	29	30	68	73	69	85	15	18	17	23	61
ach	2018-07-29	0.221154	0.252336	0.275362	0.244094	9.3	7.4	6.3	6.2	32.1	25.4	30.9	31.6	18.6	15.6286	18.6714	17.2571	0	0	0	0	19.1	2018	1267344	104	107	138	127	1	0	1	2	3	11	17	10	27	13	29	29	54	68	73	69	19	15	18	17	61
ach	2018-08-05	0.244444	0.221154	0.252336	0.275362	9.6	9.3	7.4	6.3	36.7	32.1	25.4	30.9	20.8	18.6	15.6286	18.6714	0	0	0	0	1.1	2018	1267344	90	104	107	138	3	1	0	1	6	3	11	17	26	27	13	29	42	54	68	73	13	19	15	18	52
ach	2018-08-12	0.267442	0.244444	0.221154	0.252336	7.6	9.6	9.3	7.4	29.5	36.7	32.1	25.4	16.6143	20.8	18.6	15.6286	0	0	0	0	7.1	2018	1267344	86	90	104	107	0	3	1	0	5	6	3	11	21	26	27	13	49	42	54	68	11	13	19	15	44
ach	2018-08-19	0.279661	0.267442	0.244444	0.221154	3.7	7.6	9.6	9.3	31.8	29.5	36.7	32.1	14.8857	16.6143	20.8	18.6	0	0	0	0	6.3	2018	1267344	118	86	90	104	0	0	3	1	8	5	6	3	26	21	26	27	65	49	42	54	19	11	13	19	70
ach	2018-08-26	0.195489	0.279661	0.267442	0.244444	3.2	3.7	7.6	9.6	21.5	31.8	29.5	36.7	12.7833	14.8857	16.6143	20.8	0	0	0	0	7.1	2018	1267344	133	118	86	90	2	0	0	3	8	8	5	6	32	26	21	26	78	65	49	42	13	19	11	13	74
ach	2018-09-02	0.226087	0.195489	0.279661	0.267442	0.7	3.2	3.7	7.6	27.9	21.5	31.8	29.5	12.7857	12.7833	14.8857	16.6143	0	0	0	0	1.8	2018	1267344	115	133	118	86	1	2	0	0	10	8	8	5	30	32	26	21	62	78	65	49	12	13	19	11	75
ach	2018-09-09	0.243056	0.226087	0.195489	0.279661	-2.3	0.7	3.2	3.7	18	27.9	21.5	31.8	6.07143	12.7857	12.7833	14.8857	0	0	0	0	6	2018	1267344	144	115	133	118	2	1	2	0	8	10	8	8	38	30	32	26	77	62	78	65	19	12	13	19	81
ach	2018-09-16	0.235294	0.243056	0.226087	0.195489	-0.4	-2.3	0.7	3.2	11.9	18	27.9	21.5	4.73333	6.07143	12.7857	12.7833	0	0	0	0	4.2	2018	1267344	153	144	115	133	2	2	1	2	13	8	10	8	24	38	30	32	93	77	62	78	21	19	12	13	86
ach	2018-09-23	0.248677	0.235294	0.243056	0.226087	-1.4	-0.4	-2.3	0.7	13.1	11.9	18	27.9	4	4.73333	6.07143	12.7857	0	0	0	0	12.3	2018	1267344	189	153	144	115	2	2	2	1	11	13	8	10	45	24	38	30	107	93	77	62	24	21	19	12	113
ach	2018-09-30	0.227778	0.248677	0.235294	0.243056	-10.8	-1.4	-0.4	-2.3	9.5	13.1	11.9	18	-1.57143	4	4.73333	6.07143	11.1429	0	0	0	25.3	2018	1267344	180	189	153	144	2	2	2	2	7	11	13	8	53	45	24	38	94	107	93	77	24	24	21	19	109
ach	2018-10-07	0.230392	0.227778	0.248677	0.235294	-5.1	-10.8	-1.4	-0.4	13.8	9.5	13.1	11.9	0.216667	-1.57143	4	4.73333	4.42857	11.1429	0	0	4.8	2018	1267344	204	180	189	153	3	2	2	2	15	7	11	13	39	53	45	24	125	94	107	93	22	24	24	21	126
ach	2018-10-14	0.159575	0.230392	0.227778	0.248677	-6.6	-5.1	-10.8	-1.4	21.5	13.8	9.5	13.1	8.5	0.216667	-1.57143	4	0.142857	4.42857	11.1429	0	0.2	2018	1267344	282	204	180	189	4	3	2	2	10	15	7	11	68	39	53	45	173	125	94	107	27	22	24	24	176
ach	2018-10-21	0.185273	0.159575	0.230392	0.227778	-4.7	-6.6	-5.1	-10.8	17.9	21.5	13.8	9.5	6.4	8.5	0.216667	-1.57143	0	0.142857	4.42857	11.1429	0.4	2018	1267344	421	282	204	180	9	4	3	2	15	10	15	7	86	68	39	53	263	173	125	94	48	27	22	24	249
ach	2018-10-28	0.172474	0.185273	0.159575	0.230392	-3.4	-4.7	-6.6	-5.1	12.9	17.9	21.5	13.8	4.2	6.4	8.5	0.216667	0	0	0.142857	4.42857	0.2	2018	1267344	574	421	282	204	5	9	4	3	32	15	10	15	103	86	68	39	376	263	173	125	58	48	27	22	351
ach	2018-11-04	0.153457	0.172474	0.185273	0.159575	-15.1	-3.4	-4.7	-6.6	13.2	12.9	17.9	21.5	-3.87143	4.2	6.4	8.5	1	0	0	0.142857	2.7	2018	1267344	593	574	421	282	2	5	9	4	35	32	15	10	138	103	86	68	360	376	263	173	58	58	48	27	329
ach	2018-11-11	0.15981	0.153457	0.172474	0.185273	-16.7	-15.1	-3.4	-4.7	14.2	13.2	12.9	17.9	-0.585714	-3.87143	4.2	6.4	0.714286	1	0	0	1.4	2018	1267344	632	593	574	421	5	2	5	9	44	35	32	15	134	138	103	86	377	360	376	263	72	58	58	48	350
ach	2018-11-18	0.158155	0.15981	0.153457	0.172474	-13.3	-16.7	-15.1	-3.4	13.4	14.2	13.2	12.9	0.8	-0.585714	-3.87143	4.2	2.42857	0.714286	1	0	15.6	2018	1267344	607	632	593	574	5	5	2	5	39	44	35	32	156	134	138	103	327	377	360	376	80	72	58	58	348
ach	2018-11-25	0.196356	0.158155	0.15981	0.153457	-11.4	-13.3	-16.7	-15.1	9.9	13.4	14.2	13.2	-1.3	0.8	-0.585714	-3.87143	7	2.42857	0.714286	1	3.6	2018	1267344	494	607	632	593	8	5	5	2	26	39	44	35	116	156	134	138	288	327	377	360	56	80	72	58	266
ach	2018-12-02	0.214815	0.196356	0.158155	0.15981	-19.5	-11.4	-13.3	-16.7	1.2	9.9	13.4	14.2	-7.31429	-1.3	0.8	-0.585714	7.71429	7	2.42857	0.714286	5.3	2018	1267344	405	494	607	632	3	8	5	5	32	26	39	44	96	116	156	134	227	288	327	377	47	56	80	72	215
ach	2018-12-09	0.205446	0.214815	0.196356	0.158155	-8.7	-19.5	-11.4	-13.3	8.9	1.2	9.9	13.4	-0.0428571	-7.31429	-1.3	0.8	6.71429	7.71429	7	2.42857	0.5	2018	1267344	404	405	494	607	8	3	8	5	20	32	26	39	107	96	116	156	214	227	288	327	55	47	56	80	215
ach	2018-12-16	0.243478	0.205446	0.214815	0.196356	-10.2	-8.7	-19.5	-11.4	8.4	8.9	1.2	9.9	-0.357143	-0.0428571	-7.31429	-1.3	3.42857	6.71429	7.71429	7	0	2018	1267344	345	404	405	494	6	8	3	8	33	20	32	26	85	107	96	116	178	214	227	288	43	55	47	56	177
ach	2018-12-23	0.270408	0.243478	0.205446	0.214815	-13.8	-10.2	-8.7	-19.5	8.7	8.4	8.9	1.2	-5.02857	-0.357143	-0.0428571	-7.31429	2.14286	3.42857	6.71429	7.71429	1.9	2018	1267344	392	345	404	405	2	6	8	3	35	33	20	32	91	85	107	96	200	178	214	227	64	43	55	47	227
ach	2018-12-30	0.315136	0.270408	0.243478	0.205446	-15.2	-13.8	-10.2	-8.7	10.3	8.7	8.4	8.9	-2.15714	-5.02857	-0.357143	-0.0428571	1.28571	2.14286	3.42857	6.71429	1.2	2018	1267344	403	392	345	404	3	2	6	8	25	35	33	20	87	91	85	107	227	200	178	214	61	64	43	55	223
ach	2019-01-06	0.379195	0.315136	0.270408	0.243478	-15	-15.2	-13.8	-10.2	9.9	10.3	8.7	8.4	-4.21429	-2.15714	-5.02857	-0.357143	0	1.28571	2.14286	3.42857	1.4	2019	1305458	298	403	392	345	5	3	2	6	15	25	35	33	71	87	91	85	174	227	200	178	33	61	64	43	170
ach	2019-01-13	0.339682	0.379195	0.315136	0.270408	-18.6	-15	-15.2	-13.8	10.1	9.9	10.3	8.7	-6.8	-4.21429	-2.15714	-5.02857	2.14286	0	1.28571	2.14286	5.4	2019	1305458	315	298	403	392	1	5	3	2	17	15	25	35	74	71	87	91	171	174	227	200	52	33	61	64	185
ach	2019-01-20	0.293515	0.339682	0.379195	0.315136	-19.2	-18.6	-15	-15.2	11.9	10.1	9.9	10.3	-4.31429	-6.8	-4.21429	-2.15714	4.42857	2.14286	0	1.28571	1.8	2019	1305458	293	315	298	403	2	1	5	3	19	17	15	25	72	74	71	87	163	171	174	227	37	52	33	61	166
ach	2019-01-27	0.332226	0.293515	0.339682	0.379195	-22.4	-19.2	-18.6	-15	10.1	11.9	10.1	9.9	-6.04286	-4.31429	-6.8	-4.21429	0.857143	4.42857	2.14286	0	1.9	2019	1305458	301	293	315	298	1	2	1	5	17	19	17	15	69	72	74	71	162	163	171	174	52	37	52	33	172
ach	2019-02-03	0.335821	0.332226	0.293515	0.339682	-29.3	-22.4	-19.2	-18.6	-11.6	10.1	11.9	10.1	-23.1	-6.04286	-4.31429	-6.8	2.14286	0.857143	4.42857	2.14286	3.4	2019	1305458	268	301	293	315	2	1	2	1	22	17	19	17	72	69	72	74	142	162	163	171	30	52	37	52	159
ach	2019-02-10	0.354386	0.335821	0.332226	0.293515	-30.3	-29.3	-22.4	-19.2	-10.7	-11.6	10.1	11.9	-21.5143	-23.1	-6.04286	-4.31429	7.57143	2.14286	0.857143	4.42857	7.6	2019	1305458	285	268	301	293	0	2	1	2	20	22	17	19	63	72	69	72	150	142	162	163	52	30	52	37	157
ach	2019-02-17	0.365942	0.354386	0.335821	0.332226	-24.3	-30.3	-29.3	-22.4	-0.4	-10.7	-11.6	10.1	-13.4429	-21.5143	-23.1	-6.04286	3.14286	7.57143	2.14286	0.857143	1.9	2019	1305458	276	285	268	301	4	0	2	1	22	20	22	17	73	63	72	69	143	150	142	162	34	52	30	52	150
ach	2019-02-24	0.38756	0.365942	0.354386	0.335821	-32.4	-24.3	-30.3	-29.3	-3.3	-0.4	-10.7	-11.6	-18.8143	-13.4429	-21.5143	-23.1	3	3.14286	7.57143	2.14286	0.6	2019	1305458	209	276	285	268	2	4	0	2	14	22	20	22	49	73	63	72	116	143	150	142	28	34	52	30	117
fmc	2012-07-01	0.1				7.2				25.5				16.1143				0				9.6	2012	1120225	10																								3
fmc	2012-07-08	0.133333	0.1			12.3	7.2			30.1	25.5			20.7286	16.1143			0	0			0	2012	1120225	15	10																							9
fmc	2012-07-15	0.214286	0.133333	0.1		11.4	12.3	7.2		27.9	30.1	25.5		18.5571	20.7286	16.1143		0	0	0		19.6	2012	1120225	14	15	10																						8
fmc	2012-07-22	0.1	0.214286	0.133333	0.1	9.1	11.4	12.3	7.2	27.8	27.9	30.1	25.5	17.6571	18.5571	20.7286	16.1143	0	0	0	0	2.7	2012	1120225	10	14	15	10																					5
fmc	2012-07-29	0.125	0.1	0.214286	0.133333	7.6	9.1	11.4	12.3	29.3	27.8	27.9	30.1	17.3	17.6571	18.5571	20.7286	0	0	0	0	10.8	2012	1120225	8	10	14	15																					5
fmc	2012-08-05	0.142857	0.125	0.1	0.214286	12.1	7.6	9.1	11.4	30.1	29.3	27.8	27.9	20.1571	17.3	17.6571	18.5571	0	0	0	0	0	2012	1120225	7	8	10	14																					3
fmc	2012-08-12	0.363636	0.142857	0.125	0.1	5.4	12.1	7.6	9.1	28	30.1	29.3	27.8	16.5429	20.1571	17.3	17.6571	0	0	0	0	10.6	2012	1120225	11	7	8	10																					3
fmc	2012-08-19	0.0769231	0.363636	0.142857	0.125	6.2	5.4	12.1	7.6	30	28	30.1	29.3	17.2429	16.5429	20.1571	17.3	0	0	0	0	11.8	2012	1120225	13	11	7	8																					8
fmc	2012-08-26	0	0.0769231	0.363636	0.142857	5.2	6.2	5.4	12.1	29.9	30	28	30.1	16.1	17.2429	16.5429	20.1571	0	0	0	0	1.1	2012	1120225	6	13	11	7																					2
fmc	2012-09-02	0.111111	0	0.0769231	0.363636	4.8	5.2	6.2	5.4	27.4	29.9	30	28	14.1714	16.1	17.2429	16.5429	0	0	0	0	0	2012	1120225	9	6	13	11																					2
fmc	2012-09-09	0	0.111111	0	0.0769231	1.7	4.8	5.2	6.2	28.4	27.4	29.9	30	14.1286	14.1714	16.1	17.2429	0	0	0	0	1	2012	1120225	10	9	6	13																					6
fmc	2012-09-16	0.1	0	0.111111	0	4.1	1.7	4.8	5.2	26.8	28.4	27.4	29.9	15	14.1286	14.1714	16.1	0	0	0	0	0	2012	1120225	10	10	9	6																					6
fmc	2012-09-23	0.157895	0.1	0	0.111111	3.8	4.1	1.7	4.8	26.8	26.8	28.4	27.4	14.3714	15	14.1286	14.1714	0	0	0	0	2.6	2012	1120225	19	10	10	9																					3
fmc	2012-09-30	0.2	0.157895	0.1	0	-5.8	3.8	4.1	1.7	24	26.8	26.8	28.4	6.35714	14.3714	15	14.1286	0	0	0	0	12.7	2012	1120225	20	19	10	10																					12
fmc	2012-10-07	0.0909091	0.2	0.157895	0.1	-3.7	-5.8	3.8	4.1	19.2	24	26.8	26.8	7.32857	6.35714	14.3714	15	0	0	0	0	4.6	2012	1120225	22	20	19	10																					11
fmc	2012-10-14	0.294118	0.0909091	0.2	0.157895	-3.6	-3.7	-5.8	3.8	19.1	19.2	24	26.8	7.55714	7.32857	6.35714	14.3714	0	0	0	0	10.7	2012	1120225	17	22	20	19																					10
fmc	2012-10-21	0.153846	0.294118	0.0909091	0.2	-8.5	-3.6	-3.7	-5.8	-3.3	19.1	19.2	24	-5.88571	7.55714	7.32857	6.35714	0	0	0	0	8.4	2012	1120225	26	17	22	20																					15
fmc	2012-10-28	0.16	0.153846	0.294118	0.0909091	-7	-8.5	-3.6	-3.7	6.7	-3.3	19.1	19.2	-1.64286	-5.88571	7.55714	7.32857	0	0	0	0	1	2012	1120225	25	26	17	22																					10
fmc	2012-11-04	0.142857	0.16	0.153846	0.294118	-19.3	-7	-8.5	-3.6	10.3	6.7	-3.3	19.1	-4.6	-1.64286	-5.88571	7.55714	0	0	0	0	9.3	2012	1120225	21	25	26	17																					8
fmc	2012-11-11	0.166667	0.142857	0.16	0.153846	-20.2	-19.3	-7	-8.5	7.9	10.3	6.7	-3.3	-0.414286	-4.6	-1.64286	-5.88571	0	0	0	0	0	2012	1120225	24	21	25	26																					9
fmc	2012-11-18	0.4	0.166667	0.142857	0.16	-14.3	-20.2	-19.3	-7	7.8	7.9	10.3	6.7	-3.8	-0.414286	-4.6	-1.64286	0	0	0	0	2.4	2012	1120225	15	24	21	25																					10
fmc	2012-11-25	0.2	0.4	0.166667	0.142857	-14.3	-14.3	-20.2	-19.3	1.3	7.8	7.9	10.3	-8.1	-3.8	-0.414286	-4.6	0	0	0	0	2	2012	1120225	30	15	24	21																					20
fmc	2012-12-02	0.117647	0.2	0.4	0.166667	-18.7	-14.3	-14.3	-20.2	7.1	1.3	7.8	7.9	-7.68571	-8.1	-3.8	-0.414286	0	0	0	0	2.5	2012	1120225	34	30	15	24																					16
fmc	2012-12-09	0.18421	0.117647	0.2	0.4	-20.3	-18.7	-14.3	-14.3	2.6	7.1	1.3	7.8	-7.66667	-7.68571	-8.1	-3.8	5.57143	0	0	0	1.4	2012	1120225	38	34	30	15																					17
fmc	2012-12-16	0.213115	0.18421	0.117647	0.2	-21.9	-20.3	-18.7	-14.3	0.2	2.6	7.1	1.3	-11.1429	-7.66667	-7.68571	-8.1	10	5.57143	0	0	5.9	2012	1120225	61	38	34	30																					28
fmc	2012-12-23	0.109589	0.213115	0.18421	0.117647	-26.4	-21.9	-20.3	-18.7	0.7	0.2	2.6	7.1	-17.6571	-11.1429	-7.66667	-7.68571	16.2857	10	5.57143	0	0.8	2012	1120225	73	61	38	34																					42
fmc	2012-12-30	0.133333	0.109589	0.213115	0.18421	-14.3	-26.4	-21.9	-20.3	8.6	0.7	0.2	2.6	-3.67143	-17.6571	-11.1429	-7.66667	19.4286	16.2857	10	5.57143	0	2012	1120225	60	73	61	38																					26
fmc	2013-01-06	0.191011	0.133333	0.109589	0.213115	-19.5	-14.3	-26.4	-21.9	6.6	8.6	0.7	0.2	-6.4	-3.67143	-17.6571	-11.1429	18.7143	19.4286	16.2857	10	2.9	2013	1156686	89	60	73	61																					42
fmc	2013-01-13	0.1875	0.191011	0.133333	0.109589	-13.8	-19.5	-14.3	-26.4	9.3	6.6	8.6	0.7	-1.58571	-6.4	-3.67143	-17.6571	18.4286	18.7143	19.4286	16.2857	2.6	2013	1156686	48	89	60	73																					24
fmc	2013-01-20	0.155556	0.1875	0.191011	0.133333	-17.6	-13.8	-19.5	-14.3	5.8	9.3	6.6	8.6	-7.55714	-1.58571	-6.4	-3.67143	16	18.4286	18.7143	19.4286	0.2	2013	1156686	45	48	89	60																					16
fmc	2013-01-27	0.261905	0.155556	0.1875	0.191011	-23.9	-17.6	-13.8	-19.5	8.7	5.8	9.3	6.6	-6.75714	-7.55714	-1.58571	-6.4	16.2857	16	18.4286	18.7143	1.4	2013	1156686	42	45	48	89																					24
fmc	2013-02-03	0.159091	0.261905	0.155556	0.1875	-7.3	-23.9	-17.6	-13.8	7.4	8.7	5.8	9.3	0.685714	-6.75714	-7.55714	-1.58571	13	16.2857	16	18.4286	0	2013	1156686	44	42	45	48																					20
fmc	2013-02-10	0.210526	0.159091	0.261905	0.155556	-9.5	-7.3	-23.9	-17.6	11.4	7.4	8.7	5.8	0.185714	0.685714	-6.75714	-7.55714	9	13	16.2857	16	0	2013	1156686	57	44	42	45																					24
fmc	2013-02-17	0.209302	0.210526	0.159091	0.261905	-13.3	-9.5	-7.3	-23.9	5.3	11.4	7.4	8.7	-4.51429	0.185714	0.685714	-6.75714	7.85714	9	13	16.2857	1.8	2013	1156686	43	57	44	42																					23
fmc	2013-02-24	0.227273	0.209302	0.210526	0.159091	-7.9	-13.3	-9.5	-7.3	11	5.3	11.4	7.4	-0.514286	-4.51429	0.185714	0.685714	7.57143	7.85714	9	13	2.7	2013	1156686	44	43	57	44																					22
fmc	2013-03-03	0.111111	0.227273	0.209302	0.210526	-13.1	-7.9	-13.3	-9.5	3.6	11	5.3	11.4	-6.84286	-0.514286	-4.51429	0.185714	11.2857	7.57143	7.85714	9	10.9	2013	1156686	54	44	43	57																					23
fmc	2013-03-10	0.1875	0.111111	0.227273	0.209302	-13.9	-13.1	-7.9	-13.3	12.8	3.6	11	5.3	-3.38571	-6.84286	-0.514286	-4.51429	7.71429	11.2857	7.57143	7.85714	0.4	2013	1156686	32	54	44	43																					18
fmc	2013-03-17	0.2	0.1875	0.111111	0.227273	-15.5	-13.9	-13.1	-7.9	14	12.8	3.6	11	-5.47143	-3.38571	-6.84286	-0.514286	7.42857	7.71429	11.2857	7.57143	1.4	2013	1156686	40	32	54	44																					17
fmc	2013-03-24	0.323529	0.2	0.1875	0.111111	-12.6	-15.5	-13.9	-13.1	12.5	14	12.8	3.6	1.02857	-5.47143	-3.38571	-6.84286	6.57143	7.42857	7.71429	11.2857	0	2013	1156686	34	40	32	54																					16
fmc	2013-03-31	0.102564	0.323529	0.2	0.1875	-4.7	-12.6	-15.5	-13.9	19.1	12.5	14	12.8	2.82857	1.02857	-5.47143	-3.38571	5.57143	6.57143	7.42857	7.71429	1.2	2013	1156686	39	34	40	32																					16
fmc	2013-04-07	0.25	0.102564	0.323529	0.2	-10.6	-4.7	-12.6	-15.5	10.6	19.1	12.5	14	-1.86667	2.82857	1.02857	-5.47143	5.71429	5.57143	6.57143	7.42857	6.3	2013	1156686	32	39	34	40																					14
fmc	2013-04-14	0.259259	0.25	0.102564	0.323529	-10.1	-10.6	-4.7	-12.6	11.2	10.6	19.1	12.5	-1.15714	-1.86667	2.82857	1.02857	8	5.71429	5.57143	6.57143	2.6	2013	1156686	27	32	39	34																					9
fmc	2013-04-21	0.25	0.259259	0.25	0.102564	-8	-10.1	-10.6	-4.7	20.9	11.2	10.6	19.1	4.95	-1.15714	-1.86667	2.82857	3.85714	8	5.71429	5.57143	0.2	2013	1156686	20	27	32	39																					8
fmc	2013-04-28	0.314286	0.25	0.259259	0.25	-8.6	-8	-10.1	-10.6	19.1	20.9	11.2	10.6	6.02	4.95	-1.15714	-1.86667	2	3.85714	8	5.71429	1.2	2013	1156686	35	20	27	32																					18
fmc	2013-05-05	0.2	0.314286	0.25	0.259259	3	-8.6	-8	-10.1	27.7	19.1	20.9	11.2	13.7714	6.02	4.95	-1.15714	0	2	3.85714	8	0	2013	1156686	40	35	20	27																					13
fmc	2013-05-12	0.111111	0.2	0.314286	0.25	1.4	3	-8.6	-8	28.4	27.7	19.1	20.9	13.1857	13.7714	6.02	4.95	0	0	2	3.85714	2.2	2013	1156686	27	40	35	20																					17
fmc	2013-05-19	0.166667	0.111111	0.2	0.314286	3.9	1.4	3	-8.6	22.4	28.4	27.7	19.1	10.5	13.1857	13.7714	6.02	0	0	0	2	88.9	2013	1156686	18	27	40	35																					9
fmc	2013-05-26	0.0416667	0.166667	0.111111	0.2	1.9	3.9	1.4	3	19.2	22.4	28.4	27.7	11.5429	10.5	13.1857	13.7714	0	0	0	0	25.3	2013	1156686	24	18	27	40																					11
fmc	2013-06-02	0.107143	0.0416667	0.166667	0.111111	3.2	1.9	3.9	1.4	23.7	19.2	22.4	28.4	13	11.5429	10.5	13.1857	0	0	0	0	42.2	2013	1156686	28	24	18	27																					18
fmc	2013-06-09	0.192308	0.107143	0.0416667	0.166667	4.5	3.2	1.9	3.9	20.2	23.7	19.2	22.4	11.6571	13	11.5429	10.5	0	0	0	0	15.2	2013	1156686	26	28	24	18																					9
fmc	2013-06-16	0.142857	0.192308	0.107143	0.0416667	5.3	4.5	3.2	1.9	21.7	20.2	23.7	19.2	13.7429	11.6571	13	11.5429	0	0	0	0	78.8	2013	1156686	21	26	28	24																					10
fmc	2013-06-23	0.294118	0.142857	0.192308	0.107143	7	5.3	4.5	3.2	26.1	21.7	20.2	23.7	16.3286	13.7429	11.6571	13	0	0	0	0	1.4	2013	1156686	17	21	26	28																					10
fmc	2013-06-30	0.294118	0.294118	0.142857	0.192308	7.3	7	5.3	4.5	33	26.1	21.7	20.2	18.4833	16.3286	13.7429	11.6571	0	0	0	0	13.4	2013	1156686	17	17	21	26																					6
fmc	2013-07-07	0.25	0.294118	0.294118	0.142857	5.6	7.3	7	5.3	25.4	33	26.1	21.7	13.925	18.4833	16.3286	13.7429	0	0	0	0	12.7	2013	1156686	28	17	17	21																					15
fmc	2013-07-14	0.166667	0.25	0.294118	0.294118	7.3	5.6	7.3	7	26.3	25.4	33	26.1	18.6667	13.925	18.4833	16.3286	0	0	0	0	3.6	2013	1156686	12	28	17	17																					4
fmc	2013-07-21	0.111111	0.166667	0.25	0.294118	11.5	7.3	5.6	7.3	23	26.3	25.4	33	15.1	18.6667	13.925	18.4833	0	0	0	0	0.6	2013	1156686	18	12	28	17																					7
fmc	2013-07-28	0.142857	0.111111	0.166667	0.25	3.9	11.5	7.3	5.6	24	23	26.3	25.4	13.8143	15.1	18.6667	13.925	0	0	0	0	5.8	2013	1156686	21	18	12	28																					11
fmc	2013-08-04	0.0666667	0.142857	0.111111	0.166667	8.4	3.9	11.5	7.3	21.6	24	23	26.3	15.575	13.8143	15.1	18.6667	0	0	0	0	13.9	2013	1156686	15	21	18	12																					7
fmc	2013-08-11	0.0555556	0.0666667	0.142857	0.111111	11.6	8.4	3.9	11.5	29	21.6	24	23	20.3	15.575	13.8143	15.1	0	0	0	0	0.5	2013	1156686	18	15	21	18																					7
fmc	2013-08-18	0.388889	0.0555556	0.0666667	0.142857	5.2	11.6	8.4	3.9	27.4	29	21.6	24	17.4167	20.3	15.575	13.8143	0	0	0	0	0.2	2013	1156686	18	18	15	21																					8
fmc	2013-08-25	0.166667	0.388889	0.0555556	0.0666667	6.4	5.2	11.6	8.4	29.2	27.4	29	21.6	18.0571	17.4167	20.3	15.575	0	0	0	0	5.4	2013	1156686	18	18	18	15																					6
fmc	2013-09-01	0.583333	0.166667	0.388889	0.0555556	6.5	6.4	5.2	11.6	30.2	29.2	27.4	29	17.7857	18.0571	17.4167	20.3	0	0	0	0	31.5	2013	1156686	12	18	18	18																					9
fmc	2013-09-08	0.111111	0.583333	0.166667	0.388889	7.8	6.5	6.4	5.2	28.5	30.2	29.2	27.4	17.5571	17.7857	18.0571	17.4167	0	0	0	0	0.4	2013	1156686	18	12	18	18																					4
fmc	2013-09-15	0.08	0.111111	0.583333	0.166667	4.4	7.8	6.5	6.4	26.8	28.5	30.2	29.2	14.2714	17.5571	17.7857	18.0571	0	0	0	0	13.9	2013	1156686	25	18	12	18																					9
fmc	2013-09-22	0.297297	0.08	0.111111	0.583333	-0.4	4.4	7.8	6.5	19.9	26.8	28.5	30.2	8.52857	14.2714	17.5571	17.7857	0	0	0	0	0	2013	1156686	37	25	18	12																					16
fmc	2013-09-29	0.210526	0.297297	0.08	0.111111	-3.9	-0.4	4.4	7.8	15.9	19.9	26.8	28.5	6.74286	8.52857	14.2714	17.5571	0	0	0	0	0	2013	1156686	38	37	25	18																					17
fmc	2013-10-06	0.142857	0.210526	0.297297	0.08	-1.9	-3.9	-0.4	4.4	17.7	15.9	19.9	26.8	7.17143	6.74286	8.52857	14.2714	0	0	0	0	13.7	2013	1156686	14	38	37	25																					6
fmc	2013-10-13	0.318182	0.142857	0.210526	0.297297	-3.5	-1.9	-3.9	-0.4	16.8	17.7	15.9	19.9	5.78571	7.17143	6.74286	8.52857	0	0	0	0	7	2013	1156686	22	14	38	37																					11
fmc	2013-10-20	0.111111	0.318182	0.142857	0.210526	-0.7	-3.5	-1.9	-3.9	22	16.8	17.7	15.9	8.44286	5.78571	7.17143	6.74286	0	0	0	0	0	2013	1156686	18	22	14	38																					7
fmc	2013-10-27	0.15	0.111111	0.318182	0.142857	-11.1	-0.7	-3.5	-1.9	11.9	22	16.8	17.7	-0.166667	8.44286	5.78571	7.17143	2.57143	0	0	0	15.2	2013	1156686	20	18	22	14																					13
fmc	2013-11-03	0.243243	0.15	0.111111	0.318182	-12.8	-11.1	-0.7	-3.5	5.7	11.9	22	16.8	-2.97143	-0.166667	8.44286	5.78571	11	2.57143	0	0	1	2013	1156686	37	20	18	22																					20
fmc	2013-11-10	0.113636	0.243243	0.15	0.111111	-13.4	-12.8	-11.1	-0.7	10.8	5.7	11.9	22	-2.75	-2.97143	-0.166667	8.44286	7.85714	11	2.57143	0	4.9	2013	1156686	44	37	20	18																					23
fmc	2013-11-17	0.263158	0.113636	0.243243	0.15	-22.1	-13.4	-12.8	-11.1	10.3	10.8	5.7	11.9	-11.3429	-2.75	-2.97143	-0.166667	6.14286	7.85714	11	2.57143	0.8	2013	1156686	38	44	37	20																					14
fmc	2013-11-24	0.117647	0.263158	0.113636	0.243243	-7.5	-22.1	-13.4	-12.8	10.3	10.3	10.8	5.7	1.16	-11.3429	-2.75	-2.97143	3.85714	6.14286	7.85714	11	0	2013	1156686	34	38	44	37																					11
fmc	2013-12-01	0.142857	0.117647	0.263158	0.113636	-30	-7.5	-22.1	-13.4	4.2	10.3	10.3	10.8	-16.2714	1.16	-11.3429	-2.75	8	3.85714	6.14286	7.85714	3.8	2013	1156686	28	34	38	44																					11
fmc	2013-12-08	0.0454545	0.142857	0.117647	0.263158	-18.4	-30	-7.5	-22.1	7.7	4.2	10.3	10.3	-9.31428	-16.2714	1.16	-11.3429	13	8	3.85714	6.14286	4.1	2013	1156686	44	28	34	38																					22
fmc	2013-12-15	0.194444	0.0454545	0.142857	0.117647	-22.5	-18.4	-30	-7.5	9	7.7	4.2	10.3	-7.22857	-9.31428	-16.2714	1.16	14.4286	13	8	3.85714	7.6	2013	1156686	36	44	28	34																					13
fmc	2013-12-22	0.114286	0.194444	0.0454545	0.142857	-20.3	-22.5	-18.4	-30	10.5	9	7.7	4.2	-5.34286	-7.22857	-9.31428	-16.2714	14.5714	14.4286	13	8	1	2013	1156686	70	36	44	28																					30
fmc	2013-12-29	0.113044	0.114286	0.194444	0.0454545	-22.1	-20.3	-22.5	-18.4	8.3	10.5	9	7.7	-7.87143	-5.34286	-7.22857	-9.31428	14.5714	14.5714	14.4286	13	6.8	2013	1156686	115	70	36	44																					52
fmc	2014-01-05	0.154546	0.113044	0.114286	0.194444	-25.5	-22.1	-20.3	-22.5	7.6	8.3	10.5	9	-5.78571	-7.87143	-5.34286	-7.22857	13.1429	14.5714	14.5714	14.4286	0	2014	1195194	110	115	70	36																					46
fmc	2014-01-12	0.210526	0.154546	0.113044	0.114286	-8.3	-25.5	-22.1	-20.3	12.8	7.6	8.3	10.5	1.98571	-5.78571	-7.87143	-5.34286	11.7143	13.1429	14.5714	14.5714	2.3	2014	1195194	57	110	115	70																					29
fmc	2014-01-19	0.15	0.210526	0.154546	0.113044	-8.2	-8.3	-25.5	-22.1	12.2	12.8	7.6	8.3	0.516667	1.98571	-5.78571	-7.87143	4.85714	11.7143	13.1429	14.5714	0.7	2014	1195194	40	57	110	115																					20
fmc	2014-01-26	0.179487	0.15	0.210526	0.154546	-19.3	-8.2	-8.3	-25.5	6.3	12.2	12.8	7.6	-9.9	0.516667	1.98571	-5.78571	5.28571	4.85714	11.7143	13.1429	2.6	2014	1195194	39	40	57	110																					17
fmc	2014-02-02	0.254902	0.179487	0.15	0.210526	-27.5	-19.3	-8.2	-8.3	-8.7	6.3	12.2	12.8	-18.2857	-9.9	0.516667	1.98571	6.42857	5.28571	4.85714	11.7143	1.9	2014	1195194	51	39	40	57																					28
fmc	2014-02-09	0.22449	0.254902	0.179487	0.15	-26.6	-27.5	-19.3	-8.2	5.5	-8.7	6.3	12.2	-11.4571	-18.2857	-9.9	0.516667	6.71429	6.42857	5.28571	4.85714	0.2	2014	1195194	49	51	39	40																					20
fmc	2014-02-16	0.243243	0.22449	0.254902	0.179487	-18	-26.6	-27.5	-19.3	4.7	5.5	-8.7	6.3	-4.32857	-11.4571	-18.2857	-9.9	6.14286	6.71429	6.42857	5.28571	0.6	2014	1195194	37	49	51	39																					22
fmc	2014-02-23	0.204545	0.243243	0.22449	0.254902	-30.2	-18	-26.6	-27.5	1.3	4.7	5.5	-8.7	-16.4286	-4.32857	-11.4571	-18.2857	5.85714	6.14286	6.71429	6.42857	1	2014	1195194	44	37	49	51																					22
fmc	2014-03-02	0.235294	0.204545	0.243243	0.22449	-30	-30.2	-18	-26.6	12.3	1.3	4.7	5.5	-14.9	-16.4286	-4.32857	-11.4571	5.28571	5.85714	6.14286	6.71429	0.4	2014	1195194	34	44	37	49																					15
fmc	2014-03-09	0.212766	0.235294	0.204545	0.243243	-5.3	-30	-30.2	-18	14.8	12.3	1.3	4.7	3.85714	-14.9	-16.4286	-4.32857	4.28571	5.28571	5.85714	6.14286	0.8	2014	1195194	47	34	44	37																					24
fmc	2014-03-16	0.137931	0.212766	0.235294	0.204545	-15.5	-5.3	-30	-30.2	11.8	14.8	12.3	1.3	-3.33333	3.85714	-14.9	-16.4286	3.42857	4.28571	5.28571	5.85714	6	2014	1195194	29	47	34	44																					10
fmc	2014-03-23	0.111111	0.137931	0.212766	0.235294	-14.4	-15.5	-5.3	-30	-4.8	11.8	14.8	12.3	-9.08571	-3.33333	3.85714	-14.9	7	3.42857	4.28571	5.28571	3.3	2014	1195194	45	29	47	34																					24
fmc	2014-03-30	0.162162	0.111111	0.137931	0.212766	-14.6	-14.4	-15.5	-5.3	11	-4.8	11.8	14.8	-3.38571	-9.08571	-3.33333	3.85714	6	7	3.42857	4.28571	2.2	2014	1195194	37	45	29	47																					17
fmc	2014-04-06	0.122449	0.162162	0.111111	0.137931	-5.7	-14.6	-14.4	-15.5	19.2	11	-4.8	11.8	5.72857	-3.38571	-9.08571	-3.33333	0	6	7	3.42857	2.2	2014	1195194	49	37	45	29																					23
fmc	2014-04-13	0.170732	0.122449	0.162162	0.111111	-7	-5.7	-14.6	-14.4	15.5	19.2	11	-4.8	1.72857	5.72857	-3.38571	-9.08571	1.28571	0	6	7	10.2	2014	1195194	41	49	37	45																					20
fmc	2014-04-20	0.225	0.170732	0.122449	0.162162	-3.8	-7	-5.7	-14.6	17	15.5	19.2	11	6.31429	1.72857	5.72857	-3.38571	0	1.28571	0	6	7.9	2014	1195194	40	41	49	37																					20
fmc	2014-04-27	0.115385	0.225	0.170732	0.122449	-2.6	-3.8	-7	-5.7	21.5	17	15.5	19.2	7.31429	6.31429	1.72857	5.72857	0	0	1.28571	0	25.3	2014	1195194	26	40	41	49																					17
fmc	2014-05-04	0.121212	0.115385	0.225	0.170732	-5.9	-2.6	-3.8	-7	16.9	21.5	17	15.5	3.14286	7.31429	6.31429	1.72857	0	0	0	1.28571	10.4	2014	1195194	33	26	40	41																					16
fmc	2014-05-11	0.222222	0.121212	0.115385	0.225	-3	-5.9	-2.6	-3.8	20.8	16.9	21.5	17	8.97143	3.14286	7.31429	6.31429	0	0	0	0	1.2	2014	1195194	27	33	26	40																					17
fmc	2014-05-18	0.257143	0.222222	0.121212	0.115385	5.7	-3	-5.9	-2.6	25.8	20.8	16.9	21.5	14.2857	8.97143	3.14286	7.31429	0	0	0	0	1.4	2014	1195194	35	27	33	26																					16
fmc	2014-05-25	0.307692	0.257143	0.222222	0.121212	3.7	5.7	-3	-5.9	20.6	25.8	20.8	16.9	11.9571	14.2857	8.97143	3.14286	0	0	0	0	17.4	2014	1195194	26	35	27	33																					10
fmc	2014-06-01	0.16	0.307692	0.257143	0.222222	2.8	3.7	5.7	-3	22	20.6	25.8	20.8	11.6286	11.9571	14.2857	8.97143	0	0	0	0	6.2	2014	1195194	25	26	35	27																					8
fmc	2014-06-08	0.105263	0.16	0.307692	0.257143	3.2	2.8	3.7	5.7	21.9	22	20.6	25.8	11.9571	11.6286	11.9571	14.2857	0	0	0	0	8.4	2014	1195194	19	25	26	35																					6
fmc	2014-06-15	0.172414	0.105263	0.16	0.307692	7.9	3.2	2.8	3.7	23	21.9	22	20.6	12.5571	11.9571	11.6286	11.9571	0	0	0	0	65.3	2014	1195194	29	19	25	26																					14
fmc	2014-06-22	0.190476	0.172414	0.105263	0.16	7.8	7.9	3.2	2.8	24.1	23	21.9	22	15.4714	12.5571	11.9571	11.6286	0	0	0	0	5.1	2014	1195194	21	29	19	25																					15
fmc	2014-06-29	0.212121	0.190476	0.172414	0.105263	9.3	7.8	7.9	3.2	28.7	24.1	23	21.9	17.7286	15.4714	12.5571	11.9571	0	0	0	0	5.4	2014	1195194	33	21	29	19																					14
fmc	2014-07-06	0.0909091	0.212121	0.190476	0.172414	9.1	9.3	7.8	7.9	30.5	28.7	24.1	23	18.2857	17.7286	15.4714	12.5571	0	0	0	0	9.1	2014	1195194	22	33	21	29																					12
fmc	2014-07-13	0.121212	0.0909091	0.212121	0.190476	9.4	9.1	9.3	7.8	31.4	30.5	28.7	24.1	19.5143	18.2857	17.7286	15.4714	0	0	0	0	1	2014	1195194	33	22	33	21																					13
fmc	2014-07-20	0.272727	0.121212	0.0909091	0.212121	10.6	9.4	9.1	9.3	25.4	31.4	30.5	28.7	16.4571	19.5143	18.2857	17.7286	0	0	0	0	10.7	2014	1195194	11	33	22	33																					4
fmc	2014-07-27	0.153846	0.272727	0.121212	0.0909091	9.5	10.6	9.4	9.1	32.2	25.4	31.4	30.5	20.4286	16.4571	19.5143	18.2857	0	0	0	0	0	2014	1195194	13	11	33	22																					9
fmc	2014-08-03	0.0666667	0.153846	0.272727	0.121212	8.1	9.5	10.6	9.4	27.4	32.2	25.4	31.4	17.4143	20.4286	16.4571	19.5143	0	0	0	0	32.6	2014	1195194	15	13	11	33																					4
fmc	2014-08-10	0.153846	0.0666667	0.153846	0.272727	10.6	8.1	9.5	10.6	29.8	27.4	32.2	25.4	19.4857	17.4143	20.4286	16.4571	0	0	0	0	1.4	2014	1195194	13	15	13	11																					4
fmc	2014-08-17	0.5	0.153846	0.0666667	0.153846	7	10.6	8.1	9.5	28	29.8	27.4	32.2	14.4	19.4857	17.4143	20.4286	0	0	0	0	11.4	2014	1195194	14	13	15	13																					6
fmc	2014-08-24	0.190476	0.5	0.153846	0.0666667	4.9	7	10.6	8.1	28.7	28	29.8	27.4	14.6429	14.4	19.4857	17.4143	0	0	0	0	6.7	2014	1195194	21	14	13	15																					12
fmc	2014-08-31	0.176471	0.190476	0.5	0.153846	3	4.9	7	10.6	24.6	28.7	28	29.8	12.6	14.6429	14.4	19.4857	0	0	0	0	1.6	2014	1195194	17	21	14	13																					9
fmc	2014-09-07	0.178571	0.176471	0.190476	0.5	-1.7	3	4.9	7	26.7	24.6	28.7	28	5.58571	12.6	14.6429	14.4	0	0	0	0	39.3	2014	1195194	28	17	21	14																					10
fmc	2014-09-14	0.208333	0.178571	0.176471	0.190476	3.9	-1.7	3	4.9	26.2	26.7	24.6	28.7	14.7143	5.58571	12.6	14.6429	0	0	0	0	0.2	2014	1195194	24	28	17	21																					11
fmc	2014-09-21	0.0769231	0.208333	0.178571	0.176471	5.8	3.9	-1.7	3	29	26.2	26.7	24.6	15.3429	14.7143	5.58571	12.6	0	0	0	0	3.2	2014	1195194	26	24	28	17																					11
fmc	2014-09-28	0.0526316	0.0769231	0.208333	0.178571	-4.5	5.8	3.9	-1.7	20.2	29	26.2	26.7	8.67143	15.3429	14.7143	5.58571	0	0	0	0	4.8	2014	1195194	19	26	24	28																					6
fmc	2014-10-05	0.130435	0.0526316	0.0769231	0.208333	0.6	-4.5	5.8	3.9	21.5	20.2	29	26.2	10.6857	8.67143	15.3429	14.7143	0	0	0	0	0	2014	1195194	23	19	26	24																					11
fmc	2014-10-12	0.166667	0.130435	0.0526316	0.0769231	0.2	0.6	-4.5	5.8	19.6	21.5	20.2	29	9.44286	10.6857	8.67143	15.3429	0	0	0	0	2.5	2014	1195194	24	23	19	26																					10
fmc	2014-10-19	0.142857	0.166667	0.130435	0.0526316	-1.6	0.2	0.6	-4.5	23.6	19.6	21.5	20.2	9.02857	9.44286	10.6857	8.67143	0	0	0	0	0	2014	1195194	28	24	23	19																					12
fmc	2014-10-26	0.206897	0.142857	0.166667	0.130435	-5.3	-1.6	0.2	0.6	16.5	23.6	19.6	21.5	3.12857	9.02857	9.44286	10.6857	0	0	0	0	7.8	2014	1195194	29	28	24	23																					15
fmc	2014-11-02	0.344828	0.206897	0.142857	0.166667	-3.2	-5.3	-1.6	0.2	15.9	16.5	23.6	19.6	3.8	3.12857	9.02857	9.44286	1.14286	0	0	0	13.5	2014	1195194	29	29	28	24																					12
fmc	2014-11-09	0.333333	0.344828	0.206897	0.142857	-21.2	-3.2	-5.3	-1.6	2.8	15.9	16.5	23.6	-13.0143	3.8	3.12857	9.02857	16.1429	1.14286	0	0	13.2	2014	1195194	30	29	29	28																					9
fmc	2014-11-16	0.375	0.333333	0.344828	0.206897	-13.6	-21.2	-3.2	-5.3	8.8	2.8	15.9	16.5	-2.47143	-13.0143	3.8	3.12857	14.5714	16.1429	1.14286	0	0	2014	1195194	32	30	29	29																					16
fmc	2014-11-23	0.192308	0.375	0.333333	0.344828	-24.2	-13.6	-21.2	-3.2	3.9	8.8	2.8	15.9	-7.82857	-2.47143	-13.0143	3.8	12.1429	14.5714	16.1429	1.14286	5.8	2014	1195194	26	32	30	29																					14
fmc	2014-11-30	0.447368	0.192308	0.375	0.333333	-25.1	-24.2	-13.6	-21.2	7.1	3.9	8.8	2.8	-8.81429	-7.82857	-2.47143	-13.0143	18.2857	12.1429	14.5714	16.1429	0.2	2014	1195194	38	26	32	30																					17
fmc	2014-12-07	0.25	0.447368	0.192308	0.375	-6.5	-25.1	-24.2	-13.6	10.4	7.1	3.9	8.8	2.42	-8.81429	-7.82857	-2.47143	7.71429	18.2857	12.1429	14.5714	2.3	2014	1195194	48	38	26	32																					22
fmc	2014-12-14	0.378049	0.25	0.447368	0.192308	-11.7	-6.5	-25.1	-24.2	6.2	10.4	7.1	3.9	-3.67143	2.42	-8.81429	-7.82857	2.14286	7.71429	18.2857	12.1429	0.6	2014	1195194	82	48	38	26																					46
fmc	2014-12-21	0.4375	0.378049	0.25	0.447368	-10.8	-11.7	-6.5	-25.1	5.4	6.2	10.4	7.1	-2.52857	-3.67143	2.42	-8.81429	3	2.14286	7.71429	18.2857	0.4	2014	1195194	48	82	48	38																					24
fmc	2014-12-28	0.32967	0.4375	0.378049	0.25	-22.3	-10.8	-11.7	-6.5	1.5	5.4	6.2	10.4	-10.8286	-2.52857	-3.67143	2.42	3	3	2.14286	7.71429	5.2	2014	1195194	91	48	82	48																					38
fmc	2015-01-04	0.3	0.32967	0.4375	0.378049	-25.5	-22.3	-10.8	-11.7	5.8	1.5	5.4	6.2	-12.8429	-10.8286	-2.52857	-3.67143	7.14286	3	3	2.14286	11.7	2015	1230915	80	91	48	82																					40
fmc	2015-01-11	0.27907	0.3	0.32967	0.4375	-20.6	-25.5	-22.3	-10.8	8.5	5.8	1.5	5.4	-1.94286	-12.8429	-10.8286	-2.52857	8	7.14286	3	3	0.3	2015	1230915	43	80	91	48																					22
fmc	2015-01-18	0.243243	0.27907	0.3	0.32967	-9	-20.6	-25.5	-22.3	10.9	8.5	5.8	1.5	3.18571	-1.94286	-12.8429	-10.8286	1.57143	8	7.14286	3	1.3	2015	1230915	37	43	80	91																					17
fmc	2015-01-25	0.21875	0.243243	0.27907	0.3	-16.7	-9	-20.6	-25.5	16.7	10.9	8.5	5.8	1.8	3.18571	-1.94286	-12.8429	0.714286	1.57143	8	7.14286	3.7	2015	1230915	32	37	43	80																					14
fmc	2015-02-01	0.416667	0.21875	0.243243	0.27907	-20.7	-16.7	-9	-20.6	7.5	16.7	10.9	8.5	-10.4143	1.8	3.18571	-1.94286	2.57143	0.714286	1.57143	8	1	2015	1230915	24	32	37	43																					8
fmc	2015-02-08	0.4	0.416667	0.21875	0.243243	-15.5	-20.7	-16.7	-9	14.5	7.5	16.7	10.9	-3.8	-10.4143	1.8	3.18571	1.85714	2.57143	0.714286	1.57143	0.8	2015	1230915	25	24	32	37																					13
fmc	2015-02-15	0.35	0.4	0.416667	0.21875	-12.9	-15.5	-20.7	-16.7	10.8	14.5	7.5	16.7	-0.871429	-3.8	-10.4143	1.8	0.714286	1.85714	2.57143	0.714286	2	2015	1230915	40	25	24	32																					16
fmc	2015-02-22	0.257143	0.35	0.4	0.416667	-14.9	-12.9	-15.5	-20.7	12.7	10.8	14.5	7.5	-4.34286	-0.871429	-3.8	-10.4143	1.57143	0.714286	1.85714	2.57143	0.8	2015	1230915	35	40	25	24																					15
fmc	2015-03-01	0.277778	0.257143	0.35	0.4	-18	-14.9	-12.9	-15.5	12.9	12.7	10.8	14.5	-3.77143	-4.34286	-0.871429	-3.8	0.285714	1.57143	0.714286	1.85714	0	2015	1230915	36	35	40	25																					12
fmc	2015-03-08	0.2	0.277778	0.257143	0.35	-2.9	-18	-14.9	-12.9	17.3	12.9	12.7	10.8	8.41429	-3.77143	-4.34286	-0.871429	0	0.285714	1.57143	0.714286	0	2015	1230915	35	36	35	40																					13
fmc	2015-03-15	0.333333	0.2	0.277778	0.257143	-6.5	-2.9	-18	-14.9	14.7	17.3	12.9	12.7	1.02857	8.41429	-3.77143	-4.34286	0.285714	0	0.285714	1.57143	4.5	2015	1230915	39	35	36	35																					23
fmc	2015-03-22	0.235294	0.333333	0.2	0.277778	-6.7	-6.5	-2.9	-18	21.7	14.7	17.3	12.9	3.57143	1.02857	8.41429	-3.77143	0.428571	0.285714	0	0.285714	3.4	2015	1230915	34	39	35	36																					19
fmc	2015-03-29	0.421053	0.235294	0.333333	0.2	-6.6	-6.7	-6.5	-2.9	18.5	21.7	14.7	17.3	4.68571	3.57143	1.02857	8.41429	0.142857	0.428571	0.285714	0	0.5	2015	1230915	38	34	39	35																					20
fmc	2015-04-05	0.324324	0.421053	0.235294	0.333333	-8.5	-6.6	-6.7	-6.5	16.5	18.5	21.7	14.7	2.82857	4.68571	3.57143	1.02857	0.571429	0.142857	0.428571	0.285714	3.6	2015	1230915	37	38	34	39																					14
fmc	2015-04-12	0.178571	0.324324	0.421053	0.235294	-6.2	-8.5	-6.6	-6.7	20.7	16.5	18.5	21.7	6.51429	2.82857	4.68571	3.57143	0	0.571429	0.142857	0.428571	3.3	2015	1230915	28	37	38	34																					13
fmc	2015-04-19	0.259259	0.178571	0.324324	0.421053	-5.3	-6.2	-8.5	-6.6	21.2	20.7	16.5	18.5	7.51429	6.51429	2.82857	4.68571	0	0	0.571429	0.142857	0.2	2015	1230915	27	28	37	38																					13
fmc	2015-04-26	0.333333	0.259259	0.178571	0.324324	-5.8	-5.3	-6.2	-8.5	26.4	21.2	20.7	16.5	9.1	7.51429	6.51429	2.82857	0	0	0	0.571429	0.4	2015	1230915	27	27	28	37																					13
fmc	2015-05-03	0.15	0.333333	0.259259	0.178571	-1.7	-5.8	-5.3	-6.2	19.5	26.4	21.2	20.7	7.32857	9.1	7.51429	6.51429	0	0	0	0	5.4	2015	1230915	20	27	27	28																					9
fmc	2015-05-10	0.24	0.15	0.333333	0.259259	-3.1	-1.7	-5.8	-5.3	16.9	19.5	26.4	21.2	6.55714	7.32857	9.1	7.51429	0	0	0	0	22.8	2015	1230915	25	20	27	27																					14
fmc	2015-05-17	0.233333	0.24	0.15	0.333333	0.1	-3.1	-1.7	-5.8	23.6	16.9	19.5	26.4	10.3571	6.55714	7.32857	9.1	0	0	0	0	0.4	2015	1230915	30	25	20	27																					14
fmc	2015-05-24	0.26087	0.233333	0.24	0.15	5.4	0.1	-3.1	-1.7	22.4	23.6	16.9	19.5	13.6143	10.3571	6.55714	7.32857	0	0	0	0	1.1	2015	1230915	23	30	25	20																					13
fmc	2015-05-31	0.384615	0.26087	0.233333	0.24	6.1	5.4	0.1	-3.1	25.8	22.4	23.6	16.9	14.1571	13.6143	10.3571	6.55714	0	0	0	0	20.4	2015	1230915	26	23	30	25																					16
fmc	2015-06-07	0.222222	0.384615	0.26087	0.233333	4.2	6.1	5.4	0.1	31.9	25.8	22.4	23.6	16.1286	14.1571	13.6143	10.3571	0	0	0	0	10.6	2015	1230915	18	26	23	30																					9
fmc	2015-06-14	0.294118	0.222222	0.384615	0.26087	4.7	4.2	6.1	5.4	24	31.9	25.8	22.4	13.0571	16.1286	14.1571	13.6143	0	0	0	0	12.4	2015	1230915	17	18	26	23																					8
fmc	2015-06-21	0.15625	0.294118	0.222222	0.384615	5.3	4.7	4.2	6.1	30.2	24	31.9	25.8	17.5286	13.0571	16.1286	14.1571	0	0	0	0	4.7	2015	1230915	32	17	18	26																					13
fmc	2015-06-28	0.363636	0.15625	0.294118	0.222222	12.1	5.3	4.7	4.2	30.2	30.2	24	31.9	19.7714	17.5286	13.0571	16.1286	0	0	0	0	32.3	2015	1230915	11	32	17	18																					7
fmc	2015-07-05	0.333333	0.363636	0.15625	0.294118	8.4	12.1	5.3	4.7	30.8	30.2	30.2	24	18.9429	19.7714	17.5286	13.0571	0	0	0	0	2.1	2015	1230915	18	11	32	17																					7
fmc	2015-07-12	0	0.333333	0.363636	0.15625	8.3	8.4	12.1	5.3	26.6	30.8	30.2	30.2	17.1714	18.9429	19.7714	17.5286	0	0	0	0	20.5	2015	1230915	10	18	11	32																					3
fmc	2015-07-19	0.25	0	0.333333	0.363636	10.4	8.3	8.4	12.1	26.6	26.6	30.8	30.2	18.1429	17.1714	18.9429	19.7714	0	0	0	0	1.1	2015	1230915	16	10	18	11																					9
fmc	2015-07-26	0.133333	0.25	0	0.333333	7.1	10.4	8.3	8.4	31	26.6	26.6	30.8	16.6143	18.1429	17.1714	18.9429	0	0	0	0	0.4	2015	1230915	15	16	10	18																					10
fmc	2015-08-02	0.25	0.133333	0.25	0	9.1	7.1	10.4	8.3	29.9	31	26.6	26.6	17.4571	16.6143	18.1429	17.1714	0	0	0	0	53.5	2015	1230915	16	15	16	10																					5
fmc	2015-08-09	0.333333	0.25	0.133333	0.25	9.4	9.1	7.1	10.4	33.8	29.9	31	26.6	19.3857	17.4571	16.6143	18.1429	0	0	0	0	25	2015	1230915	12	16	15	16																					6
fmc	2015-08-16	0.285714	0.333333	0.25	0.133333	2.8	9.4	9.1	7.1	27.6	33.8	29.9	31	13.0143	19.3857	17.4571	16.6143	0	0	0	0	40.3	2015	1230915	14	12	16	15																					5
fmc	2015-08-23	0.166667	0.285714	0.333333	0.25	4.9	2.8	9.4	9.1	27.8	27.6	33.8	29.9	17.6	13.0143	19.3857	17.4571	0	0	0	0	0	2015	1230915	12	14	12	16																					5
fmc	2015-08-30	0.4375	0.166667	0.285714	0.333333	0.9	4.9	2.8	9.4	23.2	27.8	27.6	33.8	11.4429	17.6	13.0143	19.3857	0	0	0	0	37.1	2015	1230915	16	12	14	12																					6
fmc	2015-09-06	0.181818	0.4375	0.166667	0.285714	0.6	0.9	4.9	2.8	28.3	23.2	27.8	27.6	12.5857	11.4429	17.6	13.0143	0	0	0	0	0	2015	1230915	22	16	12	14																					15
fmc	2015-09-13	0.166667	0.181818	0.4375	0.166667	1.2	0.6	0.9	4.9	21.1	28.3	23.2	27.8	9.22857	12.5857	11.4429	17.6	0	0	0	0	0.8	2015	1230915	12	22	16	12																					3
fmc	2015-09-20	0.153846	0.166667	0.181818	0.4375	1.4	1.2	0.6	0.9	22.1	21.1	28.3	23.2	11.3429	9.22857	12.5857	11.4429	0	0	0	0	3.3	2015	1230915	13	12	22	16																					5
fmc	2015-09-27	0.0666667	0.153846	0.166667	0.181818	0	1.4	1.2	0.6	21.6	22.1	21.1	28.3	9.75714	11.3429	9.22857	12.5857	0	0	0	0	3.7	2015	1230915	30	13	12	22																					15
fmc	2015-10-04	0.275862	0.0666667	0.153846	0.166667	0	0	1.4	1.2	23.5	21.6	22.1	21.1	10.7857	9.75714	11.3429	9.22857	0	0	0	0	0	2015	1230915	29	30	13	12																					15
fmc	2015-10-11	0.291667	0.275862	0.0666667	0.153846	-0.1	0	0	1.4	19.7	23.5	21.6	22.1	9.17143	10.7857	9.75714	11.3429	0	0	0	0	0	2015	1230915	24	29	30	13																					12
fmc	2015-10-18	0.285714	0.291667	0.275862	0.0666667	-4.8	-0.1	0	0	20.2	19.7	23.5	21.6	8.18572	9.17143	10.7857	9.75714	0	0	0	0	0.2	2015	1230915	21	24	29	30																					12
fmc	2015-10-25	0.216216	0.285714	0.291667	0.275862	-6.4	-4.8	-0.1	0	13.4	20.2	19.7	23.5	3.67143	8.18572	9.17143	10.7857	0	0	0	0	0	2015	1230915	37	21	24	29																					19
fmc	2015-11-01	0.0769231	0.216216	0.285714	0.291667	-6	-6.4	-4.8	-0.1	14.3	13.4	20.2	19.7	1.4	3.67143	8.18572	9.17143	0	0	0	0	2.6	2015	1230915	13	37	21	24																					6
fmc	2015-11-08	0.285714	0.0769231	0.216216	0.285714	-8.1	-6	-6.4	-4.8	10.7	14.3	13.4	20.2	0.657143	1.4	3.67143	8.18572	0	0	0	0	2.4	2015	1230915	21	13	37	21																					12
fmc	2015-11-15	0.272727	0.285714	0.0769231	0.216216	-10.4	-8.1	-6	-6.4	13.1	10.7	14.3	13.4	-1.55714	0.657143	1.4	3.67143	0	0	0	0	1.3	2015	1230915	22	21	13	37																					15
fmc	2015-11-22	0.166667	0.272727	0.285714	0.0769231	-16.3	-10.4	-8.1	-6	9	13.1	10.7	14.3	-4.07143	-1.55714	0.657143	1.4	0	0	0	0	1.8	2015	1230915	18	22	21	13																					7
fmc	2015-11-29	0.324324	0.166667	0.272727	0.285714	-8.8	-16.3	-10.4	-8.1	8.5	9	13.1	10.7	0.942857	-4.07143	-1.55714	0.657143	0	0	0	0	0	2015	1230915	37	18	22	21																					17
fmc	2015-12-06	0.162162	0.324324	0.166667	0.272727	-7.2	-8.8	-16.3	-10.4	9.2	8.5	9	13.1	0.542857	0.942857	-4.07143	-1.55714	0	0	0	0	2.6	2015	1230915	37	37	18	22																					19
fmc	2015-12-13	0.222222	0.162162	0.324324	0.166667	-17.9	-7.2	-8.8	-16.3	2.7	9.2	8.5	9	-8.8	0.542857	0.942857	-4.07143	3	0	0	0	6	2015	1230915	36	37	37	18																					21
fmc	2015-12-20	0.302326	0.222222	0.162162	0.324324	-23.8	-17.9	-7.2	-8.8	-0.5	2.7	9.2	8.5	-12.8833	-8.8	0.542857	0.942857	6.42857	3	0	0	3.2	2015	1230915	43	36	37	37																					26
fmc	2015-12-27	0.333333	0.302326	0.222222	0.162162	-20	-23.8	-17.9	-7.2	2.6	-0.5	2.7	9.2	-8.62857	-12.8833	-8.8	0.542857	10.4286	6.42857	3	0	3.5	2015	1230915	48	43	36	37																					23
fmc	2016-01-03	0.285714	0.333333	0.302326	0.222222	-26	-20	-23.8	-17.9	-1.7	2.6	-0.5	2.7	-13.0143	-8.62857	-12.8833	-8.8	11.1429	10.4286	6.42857	3	1.7	2016	1235171	35	48	43	36																					9
fmc	2016-01-10	0.243902	0.285714	0.333333	0.302326	-18	-26	-20	-23.8	7.7	-1.7	2.6	-0.5	-5.98571	-13.0143	-8.62857	-12.8833	9.14286	11.1429	10.4286	6.42857	0.9	2016	1235171	41	35	48	43																					18
fmc	2016-01-17	0.34375	0.243902	0.285714	0.333333	-18.3	-18	-26	-20	8	7.7	-1.7	2.6	-5.22857	-5.98571	-13.0143	-8.62857	8.14286	9.14286	11.1429	10.4286	1.2	2016	1235171	32	41	35	48																					15
fmc	2016-01-24	0.236842	0.34375	0.243902	0.285714	-15.4	-18.3	-18	-26	10.7	8	7.7	-1.7	-0.114286	-5.22857	-5.98571	-13.0143	6.42857	8.14286	9.14286	11.1429	3.2	2016	1235171	38	32	41	35																					15
fmc	2016-01-31	0.216667	0.236842	0.34375	0.243902	-12.6	-15.4	-18.3	-18	9.4	10.7	8	7.7	-1.5	-0.114286	-5.22857	-5.98571	0	6.42857	8.14286	9.14286	0	2016	1235171	60	38	32	41																					28
fmc	2016-02-07	0.111111	0.216667	0.236842	0.34375	-6.5	-12.6	-15.4	-18.3	15.5	9.4	10.7	8	1.8	-1.5	-0.114286	-5.22857	0.142857	0	6.42857	8.14286	0.5	2016	1235171	54	60	38	32																					28
fmc	2016-02-14	0.269841	0.111111	0.216667	0.236842	-7.7	-6.5	-12.6	-15.4	10.3	15.5	9.4	10.7	1.92857	1.8	-1.5	-0.114286	0	0.142857	0	6.42857	0	2016	1235171	63	54	60	38																					24
fmc	2016-02-21	0.137931	0.269841	0.111111	0.216667	-11	-7.7	-6.5	-12.6	16.6	10.3	15.5	9.4	1.41429	1.92857	1.8	-1.5	0	0	0.142857	0	0.8	2016	1235171	58	63	54	60																					30
fmc	2016-02-28	0.145833	0.137931	0.269841	0.111111	-11.5	-11	-7.7	-6.5	16.8	16.6	10.3	15.5	1.18571	1.41429	1.92857	1.8	0.571429	0	0	0.142857	0.6	2016	1235171	48	58	63	54																					22
fmc	2016-03-06	0.15	0.145833	0.137931	0.269841	-7.5	-11.5	-11	-7.7	15.8	16.8	16.6	10.3	4.31429	1.18571	1.41429	1.92857	0.571429	0.571429	0	0	0	2016	1235171	40	48	58	63																					22
fmc	2016-03-13	0.170213	0.15	0.145833	0.137931	-9.6	-7.5	-11.5	-11	12.7	15.8	16.8	16.6	0.571429	4.31429	1.18571	1.41429	0.428571	0.571429	0.571429	0	0.7	2016	1235171	47	40	48	58																					21
fmc	2016-03-20	0.322581	0.170213	0.15	0.145833	-7	-9.6	-7.5	-11.5	13.7	12.7	15.8	16.8	2.2	0.571429	4.31429	1.18571	0.571429	0.428571	0.571429	0.571429	3.7	2016	1235171	31	47	40	48																					15
fmc	2016-03-27	0.276596	0.322581	0.170213	0.15	-5.1	-7	-9.6	-7.5	21.4	13.7	12.7	15.8	7.41429	2.2	0.571429	4.31429	0	0.571429	0.428571	0.571429	0.4	2016	1235171	47	31	47	40																					22
fmc	2016-04-03	0.18421	0.276596	0.322581	0.170213	-2.8	-5.1	-7	-9.6	23.8	21.4	13.7	12.7	8.84286	7.41429	2.2	0.571429	0	0	0.571429	0.428571	0	2016	1235171	38	47	31	47																					16
fmc	2016-04-10	0.3	0.18421	0.276596	0.322581	-5.4	-2.8	-5.1	-7	18.4	23.8	21.4	13.7	6.74286	8.84286	7.41429	2.2	0	0	0	0.571429	0.2	2016	1235171	30	38	47	31																					15
fmc	2016-04-17	0.15625	0.3	0.18421	0.276596	0	-5.4	-2.8	-5.1	26.9	18.4	23.8	21.4	10.7857	6.74286	8.84286	7.41429	0	0	0	0	1.2	2016	1235171	32	30	38	47																					15
fmc	2016-04-24	0.190476	0.15625	0.3	0.18421	0.8	0	-5.4	-2.8	13.6	26.9	18.4	23.8	6.04286	10.7857	6.74286	8.84286	0	0	0	0	1.4	2016	1235171	21	32	30	38																					9
fmc	2016-05-01	0.125	0.190476	0.15625	0.3	-0.5	0.8	0	-5.4	28.1	13.6	26.9	18.4	14.0167	6.04286	10.7857	6.74286	0	0	0	0	0.4	2016	1235171	24	21	32	30																					13
fmc	2016-05-08	0.173913	0.125	0.190476	0.15625	-2.6	-0.5	0.8	0	18.7	28.1	13.6	26.9	6.81429	14.0167	6.04286	10.7857	0	0	0	0	6.1	2016	1235171	23	24	21	32																					12
fmc	2016-05-15	0.333333	0.173913	0.125	0.190476	-0.5	-2.6	-0.5	0.8	24.4	18.7	28.1	13.6	10.0714	6.81429	14.0167	6.04286	0	0	0	0	18.5	2016	1235171	24	23	24	21																					9
fmc	2016-05-22	0.263158	0.333333	0.173913	0.125	0.4	-0.5	-2.6	-0.5	20.8	24.4	18.7	28.1	8.85714	10.0714	6.81429	14.0167	0	0	0	0	26.9	2016	1235171	19	24	23	24																					12
fmc	2016-05-29	0.4375	0.263158	0.333333	0.173913	3.4	0.4	-0.5	-2.6	26.3	20.8	24.4	18.7	13.6143	8.85714	10.0714	6.81429	0	0	0	0	10.7	2016	1235171	16	19	24	23																					9
fmc	2016-06-05	0.222222	0.4375	0.263158	0.333333	9.7	3.4	0.4	-0.5	30	26.3	20.8	24.4	18.2429	13.6143	8.85714	10.0714	0	0	0	0	7	2016	1235171	18	16	19	24																					10
fmc	2016-06-12	0.26087	0.222222	0.4375	0.263158	2.3	9.7	3.4	0.4	21.3	30	26.3	20.8	12.3571	18.2429	13.6143	8.85714	0	0	0	0	0.6	2016	1235171	23	18	16	19																					12
fmc	2016-06-19	0.0555556	0.26087	0.222222	0.4375	6.7	2.3	9.7	3.4	24.5	21.3	30	26.3	15.4429	12.3571	18.2429	13.6143	0	0	0	0	30.1	2016	1235171	18	23	18	16																					9
fmc	2016-06-26	0.2	0.0555556	0.26087	0.222222	9	6.7	2.3	9.7	25	24.5	21.3	30	17.2286	15.4429	12.3571	18.2429	0	0	0	0	16.4	2016	1235171	20	18	23	18																					10
fmc	2016-07-03	0.466667	0.2	0.0555556	0.26087	6.3	9	6.7	2.3	24.1	25	24.5	21.3	15.6	17.2286	15.4429	12.3571	0	0	0	0	18.1	2016	1235171	15	20	18	23																					8
fmc	2016-07-10	0.148148	0.466667	0.2	0.0555556	9.1	6.3	9	6.7	20.7	24.1	25	24.5	14.7	15.6	17.2286	15.4429	0	0	0	0	79.1	2016	1235171	27	15	20	18																					11
fmc	2016-07-17	0.15	0.148148	0.466667	0.2	7.5	9.1	6.3	9	26.3	20.7	24.1	25	16.8286	14.7	15.6	17.2286	0	0	0	0	15.1	2016	1235171	20	27	15	20																					10
fmc	2016-07-24	0.461539	0.15	0.148148	0.466667	9.5	7.5	9.1	6.3	25.1	26.3	20.7	24.1	17.7	16.8286	14.7	15.6	0	0	0	0	7.3	2016	1235171	13	20	27	15																					6
fmc	2016-07-31	0.3125	0.461539	0.15	0.148148	10.7	9.5	7.5	9.1	23.6	25.1	26.3	20.7	16.25	17.7	16.8286	14.7	0	0	0	0	25.5	2016	1235171	16	13	20	27																					10
fmc	2016-08-07	0.625	0.3125	0.461539	0.15	9.2	10.7	9.5	7.5	24.7	23.6	25.1	26.3	16.6714	16.25	17.7	16.8286	0	0	0	0	14.2	2016	1235171	8	16	13	20																					3
fmc	2016-08-14	0.333333	0.625	0.3125	0.461539	6.4	9.2	10.7	9.5	28	24.7	23.6	25.1	16.5714	16.6714	16.25	17.7	0	0	0	0	5	2016	1235171	18	8	16	13																					9
fmc	2016-08-21	0.25	0.333333	0.625	0.3125	5.8	6.4	9.2	10.7	27.7	28	24.7	23.6	14.3857	16.5714	16.6714	16.25	0	0	0	0	9.9	2016	1235171	12	18	8	16																					11
fmc	2016-08-28	0.125	0.25	0.333333	0.625	2.6	5.8	6.4	9.2	27.7	27.7	28	24.7	14.5286	14.3857	16.5714	16.6714	0	0	0	0	6	2016	1235171	16	12	18	8																					6
fmc	2016-09-04	0.25	0.125	0.25	0.333333	1.5	2.6	5.8	6.4	22	27.7	27.7	28	10.7714	14.5286	14.3857	16.5714	0	0	0	0	9	2016	1235171	16	16	12	18																					7
fmc	2016-09-11	0.157895	0.25	0.125	0.25	-0.4	1.5	2.6	5.8	23.8	22	27.7	27.7	11.4286	10.7714	14.5286	14.3857	0	0	0	0	12	2016	1235171	19	16	16	12																					8
fmc	2016-09-18	0.235294	0.157895	0.25	0.125	1.3	-0.4	1.5	2.6	17.8	23.8	22	27.7	8.77143	11.4286	10.7714	14.5286	0	0	0	0	3.4	2016	1235171	17	19	16	16																					9
fmc	2016-09-25	0.444444	0.235294	0.157895	0.25	-0.4	1.3	-0.4	1.5	24	17.8	23.8	22	11.1833	8.77143	11.4286	10.7714	0	0	0	0	5.3	2016	1235171	27	17	19	16																					10
fmc	2016-10-02	0.153846	0.444444	0.235294	0.157895	-3.9	-0.4	1.3	-0.4	14.2	24	17.8	23.8	2.77143	11.1833	8.77143	11.4286	0.428571	0	0	0	3.6	2016	1235171	39	27	17	19																					18
fmc	2016-10-09	0.266667	0.153846	0.444444	0.235294	-6	-3.9	-0.4	1.3	10.1	14.2	24	17.8	0.5	2.77143	11.1833	8.77143	0.428571	0.428571	0	0	7.4	2016	1235171	45	39	27	17																					23
fmc	2016-10-16	0.214286	0.266667	0.153846	0.444444	-4.2	-6	-3.9	-0.4	14.7	10.1	14.2	24	4.01429	0.5	2.77143	11.1833	0.142857	0.428571	0.428571	0	2.9	2016	1235171	28	45	39	27																					8
fmc	2016-10-23	0.277778	0.214286	0.266667	0.153846	-5.7	-4.2	-6	-3.9	15.3	14.7	10.1	14.2	3.17143	4.01429	0.5	2.77143	0.142857	0.142857	0.428571	0.428571	8.4	2016	1235171	18	28	45	39																					8
fmc	2016-10-30	0.0714286	0.277778	0.214286	0.266667	-3.2	-5.7	-4.2	-6	19.9	15.3	14.7	10.1	6.04286	3.17143	4.01429	0.5	0	0.142857	0.142857	0.428571	1.7	2016	1235171	28	18	28	45																					9
fmc	2016-11-06	0.146342	0.0714286	0.277778	0.214286	-4.3	-3.2	-5.7	-4.2	21.8	19.9	15.3	14.7	7.65714	6.04286	3.17143	4.01429	0	0	0.142857	0.142857	4.1	2016	1235171	41	28	18	28																					20
fmc	2016-11-13	0.225806	0.146342	0.0714286	0.277778	-6.7	-4.3	-3.2	-5.7	14.8	21.8	19.9	15.3	-0.4	7.65714	6.04286	3.17143	0.285714	0	0	0.142857	1.8	2016	1235171	31	41	28	18																					11
fmc	2016-11-20	0.172414	0.225806	0.146342	0.0714286	-12.3	-6.7	-4.3	-3.2	10	14.8	21.8	19.9	-0.314286	-0.4	7.65714	6.04286	0	0.285714	0	0	0.9	2016	1235171	29	31	41	28																					12
fmc	2016-11-27	0.208333	0.172414	0.225806	0.146342	-12	-12.3	-6.7	-4.3	7.9	10	14.8	21.8	-2.82857	-0.314286	-0.4	7.65714	1.14286	0	0.285714	0	2.3	2016	1235171	48	29	31	41																					21
fmc	2016-12-04	0.288889	0.208333	0.172414	0.225806	-26.3	-12	-12.3	-6.7	-1.8	7.9	10	14.8	-18.5286	-2.82857	-0.314286	-0.4	3.28571	1.14286	0	0.285714	3.8	2016	1235171	45	48	29	31																					20
fmc	2016-12-11	0.213115	0.288889	0.208333	0.172414	-25.4	-26.3	-12	-12.3	-7	-1.8	7.9	10	-17.1286	-18.5286	-2.82857	-0.314286	4.28571	3.28571	1.14286	0	0.4	2016	1235171	61	45	48	29																					36
fmc	2016-12-18	0.236364	0.213115	0.288889	0.208333	-15.9	-25.4	-26.3	-12	7.3	-7	-1.8	7.9	-3.17143	-17.1286	-18.5286	-2.82857	3	4.28571	3.28571	1.14286	12.6	2016	1235171	55	61	45	48																					28
fmc	2016-12-25	0.245902	0.236364	0.213115	0.288889	-24.6	-15.9	-25.4	-26.3	0.2	7.3	-7	-1.8	-8.91429	-3.17143	-17.1286	-18.5286	7.85714	3	4.28571	3.28571	2.2	2016	1235171	61	55	61	45																					23
fmc	2017-01-01	0.351351	0.245902	0.236364	0.213115	-26.3	-24.6	-15.9	-25.4	-4	0.2	7.3	-7	-15.6143	-8.91429	-3.17143	-17.1286	7.28571	7.85714	3	4.28571	3.7	2017	1246337	37	61	55	61																					18
fmc	2017-01-08	0.357143	0.351351	0.245902	0.236364	-25.5	-26.3	-24.6	-15.9	5.3	-4	0.2	7.3	-14.7571	-15.6143	-8.91429	-3.17143	9.85714	7.28571	7.85714	3	5.2	2017	1246337	56	37	61	55																					23
fmc	2017-01-15	0.428571	0.357143	0.351351	0.245902	-11.1	-25.5	-26.3	-24.6	10.5	5.3	-4	0.2	0.971429	-14.7571	-15.6143	-8.91429	4	9.85714	7.28571	7.85714	0	2017	1246337	56	56	37	61																					24
fmc	2017-01-22	0.225	0.428571	0.357143	0.351351	-12.5	-11.1	-25.5	-26.3	9.9	10.5	5.3	-4	-2.35714	0.971429	-14.7571	-15.6143	0.428571	4	9.85714	7.28571	0.2	2017	1246337	40	56	56	37																					23
fmc	2017-01-29	0.375	0.225	0.428571	0.357143	-18.8	-12.5	-11.1	-25.5	13.3	9.9	10.5	5.3	-7.57143	-2.35714	0.971429	-14.7571	1.14286	0.428571	4	9.85714	3.7	2017	1246337	40	40	56	56																					16
fmc	2017-02-05	0.344828	0.375	0.225	0.428571	-30.7	-18.8	-12.5	-11.1	4.8	13.3	9.9	10.5	-15.7571	-7.57143	-2.35714	0.971429	14.1429	1.14286	0.428571	4	14.8	2017	1246337	29	40	40	56																					19
fmc	2017-02-12	0.305556	0.344828	0.375	0.225	-5.7	-30.7	-18.8	-12.5	15.6	4.8	13.3	9.9	3.25714	-15.7571	-7.57143	-2.35714	4.28571	14.1429	1.14286	0.428571	2.7	2017	1246337	36	29	40	40																					18
fmc	2017-02-19	0.333333	0.305556	0.344828	0.375	-12.2	-5.7	-30.7	-18.8	1.9	15.6	4.8	13.3	-4.71429	3.25714	-15.7571	-7.57143	1.14286	4.28571	14.1429	1.14286	3.5	2017	1246337	39	36	29	40																					20
fmc	2017-02-26	0.268293	0.333333	0.305556	0.344828	-16.7	-12.2	-5.7	-30.7	9.6	1.9	15.6	4.8	-7.25714	-4.71429	3.25714	-15.7571	3.57143	1.14286	4.28571	14.1429	0.5	2017	1246337	41	39	36	29																					17
fmc	2017-03-05	0.227273	0.268293	0.333333	0.305556	-22.8	-16.7	-12.2	-5.7	-10.2	9.6	1.9	15.6	-16.3143	-7.25714	-4.71429	3.25714	6.28571	3.57143	1.14286	4.28571	8.7	2017	1246337	22	41	39	36																					8
fmc	2017-03-12	0.148148	0.227273	0.268293	0.333333	-19.4	-22.8	-16.7	-12.2	15.9	-10.2	9.6	1.9	-0.1	-16.3143	-7.25714	-4.71429	4.42857	6.28571	3.57143	1.14286	1.5	2017	1246337	27	22	41	39																					15
fmc	2017-03-19	0.16	0.148148	0.227273	0.268293	-6.3	-19.4	-22.8	-16.7	13.9	15.9	-10.2	9.6	2.64286	-0.1	-16.3143	-7.25714	0.714286	4.42857	6.28571	3.57143	1.2	2017	1246337	25	27	22	41																					10
fmc	2017-03-26	0.1875	0.16	0.148148	0.227273	-4.3	-6.3	-19.4	-22.8	15.4	13.9	15.9	-10.2	5.07143	2.64286	-0.1	-16.3143	0.714286	0.714286	4.42857	6.28571	0.7	2017	1246337	32	25	27	22																					11
fmc	2017-04-02	0.419355	0.1875	0.16	0.148148	-7.6	-4.3	-6.3	-19.4	18.3	15.4	13.9	15.9	4.51429	5.07143	2.64286	-0.1	0.714286	0.714286	0.714286	4.42857	12.3	2017	1246337	31	32	25	27																					12
fmc	2017-04-09	0.28125	0.419355	0.1875	0.16	-4	-7.6	-4.3	-6.3	11.5	18.3	15.4	13.9	3.32857	4.51429	5.07143	2.64286	0.142857	0.714286	0.714286	0.714286	17.1	2017	1246337	32	31	32	25																					15
fmc	2017-04-16	0.290323	0.28125	0.419355	0.1875	-4.9	-4	-7.6	-4.3	15.7	11.5	18.3	15.4	5.91429	3.32857	4.51429	5.07143	0.714286	0.142857	0.714286	0.714286	11.7	2017	1246337	31	32	31	32																					13
fmc	2017-04-23	0.3	0.290323	0.28125	0.419355	-4.3	-4.9	-4	-7.6	13.6	15.7	11.5	18.3	3.24286	5.91429	3.32857	4.51429	0.857143	0.714286	0.142857	0.714286	13.7	2017	1246337	30	31	32	31																					11
fmc	2017-04-30	0.384615	0.3	0.290323	0.28125	-0.9	-4.3	-4.9	-4	26.1	13.6	15.7	11.5	11.3714	3.24286	5.91429	3.32857	0	0.857143	0.714286	0.142857	3.2	2017	1246337	26	30	31	32																					10
fmc	2017-05-07	0.294118	0.384615	0.3	0.290323	2.5	-0.9	-4.3	-4.9	22.8	26.1	13.6	15.7	11.3286	11.3714	3.24286	5.91429	0	0	0.857143	0.714286	4.4	2017	1246337	34	26	30	31																					16
fmc	2017-05-14	0.258064	0.294118	0.384615	0.3	-0.3	2.5	-0.9	-4.3	20	22.8	26.1	13.6	8.31429	11.3286	11.3714	3.24286	0	0	0	0.857143	6.9	2017	1246337	31	34	26	30																					12
fmc	2017-05-21	0.277778	0.258064	0.294118	0.384615	1.9	-0.3	2.5	-0.9	28.4	20	22.8	26.1	14.0143	8.31429	11.3286	11.3714	0	0	0	0	3.5	2017	1246337	18	31	34	26																					9
fmc	2017-05-28	0.37931	0.277778	0.258064	0.294118	5.4	1.9	-0.3	2.5	28.1	28.4	20	22.8	16.4143	14.0143	8.31429	11.3286	0	0	0	0	1.1	2017	1246337	29	18	31	34																					15
fmc	2017-06-04	0.25	0.37931	0.277778	0.258064	4.8	5.4	1.9	-0.3	26.4	28.1	28.4	20	14.6	16.4143	14.0143	8.31429	0	0	0	0	32	2017	1246337	16	29	18	31																					5
fmc	2017-06-11	0.363636	0.25	0.37931	0.277778	4.6	4.8	5.4	1.9	22.6	26.4	28.1	28.4	13.6429	14.6	16.4143	14.0143	0	0	0	0	5.3	2017	1246337	22	16	29	18																					11
fmc	2017-06-18	0.26087	0.363636	0.25	0.37931	6.2	4.6	4.8	5.4	26.6	22.6	26.4	28.1	14.4571	13.6429	14.6	16.4143	0	0	0	0	1.3	2017	1246337	23	22	16	29																					8
fmc	2017-06-25	0.1	0.26087	0.363636	0.25	6.6	6.2	4.6	4.8	31.3	26.6	22.6	26.4	17.4571	14.4571	13.6429	14.6	0	0	0	0	6.1	2017	1246337	20	23	22	16																					10
fmc	2017-07-02	0.272727	0.1	0.26087	0.363636	8.5	6.6	6.2	4.6	32.7	31.3	26.6	22.6	19.7143	17.4571	14.4571	13.6429	0	0	0	0	3.6	2017	1246337	11	20	23	22																					3
fmc	2017-07-09	0.375	0.272727	0.1	0.26087	8.5	8.5	6.6	6.2	30.9	32.7	31.3	26.6	18.5571	19.7143	17.4571	14.4571	0	0	0	0	50.5	2017	1246337	16	11	20	23																					9
fmc	2017-07-16	0.285714	0.375	0.272727	0.1	5.8	8.5	8.5	6.6	29	30.9	32.7	31.3	16.3857	18.5571	19.7143	17.4571	0	0	0	0	4.9	2017	1246337	14	16	11	20																					8
fmc	2017-07-23	0.2	0.285714	0.375	0.272727	5.4	5.8	8.5	8.5	32.5	29	30.9	32.7	18.3714	16.3857	18.5571	19.7143	0	0	0	0	4.2	2017	1246337	15	14	16	11																					9
fmc	2017-07-30	0.272727	0.2	0.285714	0.375	7.8	5.4	5.8	8.5	28.4	32.5	29	30.9	16.7571	18.3714	16.3857	18.5571	0	0	0	0	5.1	2017	1246337	11	15	14	16																					3
fmc	2017-08-06	0.192308	0.272727	0.2	0.285714	6.8	7.8	5.4	5.8	28.4	28.4	32.5	29	17.4143	16.7571	18.3714	16.3857	0	0	0	0	2.9	2017	1246337	26	11	15	14																					12
fmc	2017-08-13	0.25	0.192308	0.272727	0.2	6.2	6.8	7.8	5.4	30.4	28.4	28.4	32.5	16.2714	17.4143	16.7571	18.3714	0	0	0	0	18	2017	1246337	16	26	11	15																					6
fmc	2017-08-20	0.538462	0.25	0.192308	0.272727	4	6.2	6.8	7.8	31.1	30.4	28.4	28.4	16.1429	16.2714	17.4143	16.7571	0	0	0	0	3.3	2017	1246337	13	16	26	11																					5
fmc	2017-08-27	0.5	0.538462	0.25	0.192308	7.1	4	6.2	6.8	33.1	31.1	30.4	28.4	19.2143	16.1429	16.2714	17.4143	0	0	0	0	4.2	2017	1246337	16	13	16	26																					4
fmc	2017-09-03	0.333333	0.5	0.538462	0.25	5.3	7.1	4	6.2	31.2	33.1	31.1	30.4	17.3286	19.2143	16.1429	16.2714	0	0	0	0	1.7	2017	1246337	18	16	13	16																					10
fmc	2017-09-10	0.25	0.333333	0.5	0.538462	-0.8	5.3	7.1	4	29.4	31.2	33.1	31.1	10.1571	17.3286	19.2143	16.1429	0	0	0	0	12.6	2017	1246337	20	18	16	13																					9
fmc	2017-09-17	0.290323	0.25	0.333333	0.5	-0.7	-0.8	5.3	7.1	18.4	29.4	31.2	33.1	6.2	10.1571	17.3286	19.2143	0	0	0	0	4.7	2017	1246337	31	20	18	16																					15
fmc	2017-09-24	0.222222	0.290323	0.25	0.333333	0.8	-0.7	-0.8	5.3	25.1	18.4	29.4	31.2	11.7	6.2	10.1571	17.3286	0	0	0	0	3.2	2017	1246337	27	31	20	18																					14
fmc	2017-10-01	0.205882	0.222222	0.290323	0.25	-8	0.8	-0.7	-0.8	19.5	25.1	18.4	29.4	5.55714	11.7	6.2	10.1571	0	0	0	0	4.7	2017	1246337	34	27	31	20																					16
fmc	2017-10-08	0.275	0.205882	0.222222	0.290323	-6.2	-8	0.8	-0.7	13.9	19.5	25.1	18.4	2.31429	5.55714	11.7	6.2	0	0	0	0	1	2017	1246337	40	34	27	31																					19
fmc	2017-10-15	0.290323	0.275	0.205882	0.222222	-6.4	-6.2	-8	0.8	22	13.9	19.5	25.1	7.25714	2.31429	5.55714	11.7	0	0	0	0	1.5	2017	1246337	31	40	34	27																					15
fmc	2017-10-22	0.321429	0.290323	0.275	0.205882	-6.6	-6.4	-6.2	-8	24	22	13.9	19.5	7.58571	7.25714	2.31429	5.55714	0	0	0	0	1.2	2017	1246337	28	31	40	34																					13
fmc	2017-10-29	0.225	0.321429	0.290323	0.275	-20.4	-6.6	-6.4	-6.2	7.7	24	22	13.9	-5.48571	7.58571	7.25714	2.31429	1.71429	0	0	0	13.6	2017	1246337	40	28	31	40																					17
fmc	2017-11-05	0.171429	0.225	0.321429	0.290323	-19.6	-20.4	-6.6	-6.4	5.4	7.7	24	22	-8.74286	-5.48571	7.58571	7.25714	5.57143	1.71429	0	0	4.1	2017	1246337	35	40	28	31																					14
fmc	2017-11-12	0.311475	0.171429	0.225	0.321429	-18.8	-19.6	-20.4	-6.6	7.5	5.4	7.7	24	-6.55714	-8.74286	-5.48571	7.58571	7.85714	5.57143	1.71429	0	4.1	2017	1246337	61	35	40	28																					32
fmc	2017-11-19	0.3125	0.311475	0.171429	0.225	-12.1	-18.8	-19.6	-20.4	13.3	7.5	5.4	7.7	0.557143	-6.55714	-8.74286	-5.48571	4.28571	7.85714	5.57143	1.71429	0.3	2017	1246337	48	61	35	40																					23
fmc	2017-11-26	0.3125	0.3125	0.311475	0.171429	-10.3	-12.1	-18.8	-19.6	14.6	13.3	7.5	5.4	1.71429	0.557143	-6.55714	-8.74286	0	4.28571	7.85714	5.57143	1	2017	1246337	48	48	61	35																					25
fmc	2017-12-03	0.260274	0.3125	0.3125	0.311475	-9.9	-10.3	-12.1	-18.8	15.2	14.6	13.3	7.5	0.8	1.71429	0.557143	-6.55714	0	0	4.28571	7.85714	2.5	2017	1246337	73	48	48	61																					31
fmc	2017-12-10	0.344262	0.260274	0.3125	0.3125	-8.6	-9.9	-10.3	-12.1	13.4	15.2	14.6	13.3	1.62857	0.8	1.71429	0.557143	0	0	0	4.28571	1.4	2017	1246337	61	73	48	48																					26
fmc	2017-12-17	0.301205	0.344262	0.260274	0.3125	-19.5	-8.6	-9.9	-10.3	6.4	13.4	15.2	14.6	-8.88571	1.62857	0.8	1.71429	6.42857	0	0	0	12.5	2017	1246337	83	61	73	48																					40
fmc	2017-12-24	0.255556	0.301205	0.344262	0.260274	-30.5	-19.5	-8.6	-9.9	-10.4	6.4	13.4	15.2	-22.9571	-8.88571	1.62857	0.8	7.14286	6.42857	0	0	6.3	2017	1246337	90	83	61	73																					43
fmc	2017-12-31	0.333333	0.255556	0.301205	0.344262	-32.3	-30.5	-19.5	-8.6	9.6	-10.4	6.4	13.4	-8.17143	-22.9571	-8.88571	1.62857	10	7.14286	6.42857	0	1.2	2017	1246337	51	90	83	61																					22
fmc	2018-01-07	0.333333	0.333333	0.255556	0.301205	-29.5	-32.3	-30.5	-19.5	8.8	9.6	-10.4	6.4	-12.6571	-8.17143	-22.9571	-8.88571	4.71429	10	7.14286	6.42857	3.3	2018	1267344	51	51	90	83																					23
fmc	2018-01-14	0.354167	0.333333	0.333333	0.255556	-11.1	-29.5	-32.3	-30.5	9	8.8	9.6	-10.4	-2	-12.6571	-8.17143	-22.9571	5.14286	4.71429	10	7.14286	2.7	2018	1267344	48	51	51	90																					21
fmc	2018-01-21	0.486486	0.354167	0.333333	0.333333	-20.7	-11.1	-29.5	-32.3	5.5	9	8.8	9.6	-6.77143	-2	-12.6571	-8.17143	3.42857	5.14286	4.71429	10	2	2018	1267344	37	48	51	51																					17
fmc	2018-01-28	0.15	0.486486	0.354167	0.333333	-25.4	-20.7	-11.1	-29.5	7.9	5.5	9	8.8	-13.0286	-6.77143	-2	-12.6571	4.28571	3.42857	5.14286	4.71429	4.9	2018	1267344	40	37	48	51																					19
fmc	2018-02-04	0.266667	0.15	0.486486	0.354167	-31.6	-25.4	-20.7	-11.1	-4.7	7.9	5.5	9	-17.1	-13.0286	-6.77143	-2	16.8571	4.28571	3.42857	5.14286	16.8	2018	1267344	45	40	37	48																					26
fmc	2018-02-11	0.351351	0.266667	0.15	0.486486	-28.9	-31.6	-25.4	-20.7	9	-4.7	7.9	5.5	-8.74286	-17.1	-13.0286	-6.77143	11.7143	16.8571	4.28571	3.42857	5.2	2018	1267344	37	45	40	37																					15
fmc	2018-02-18	0.191489	0.351351	0.266667	0.15	-24.1	-28.9	-31.6	-25.4	0	9	-4.7	7.9	-13.6857	-8.74286	-17.1	-13.0286	7.71429	11.7143	16.8571	4.28571	0.4	2018	1267344	47	37	45	40																					20
fmc	2018-02-25	0.288889	0.191489	0.351351	0.266667	-16	-24.1	-28.9	-31.6	1.5	0	9	-4.7	-7.84286	-13.6857	-8.74286	-17.1	6	7.71429	11.7143	16.8571	11.8	2018	1267344	45	47	37	45																					24
fmc	2018-03-04	0.296296	0.288889	0.191489	0.351351	-25.2	-16	-24.1	-28.9	5.8	1.5	0	9	-11.6	-7.84286	-13.6857	-8.74286	11.5714	6	7.71429	11.7143	2.2	2018	1267344	27	45	47	37																					12
fmc	2018-03-11	0.25	0.296296	0.288889	0.191489	-13.4	-25.2	-16	-24.1	7.4	5.8	1.5	0	-3.61429	-11.6	-7.84286	-13.6857	3.57143	11.5714	6	7.71429	5.9	2018	1267344	32	27	45	47																					16
fmc	2018-03-18	0.352941	0.25	0.296296	0.288889	-9.6	-13.4	-25.2	-16	5.9	7.4	5.8	1.5	-2.01429	-3.61429	-11.6	-7.84286	2.14286	3.57143	11.5714	6	6.1	2018	1267344	17	32	27	45																					6
fmc	2018-03-25	0.371429	0.352941	0.25	0.296296	-20	-9.6	-13.4	-25.2	8.3	5.9	7.4	5.8	-4.5	-2.01429	-3.61429	-11.6	1.28571	2.14286	3.57143	11.5714	2.6	2018	1267344	35	17	32	27																					13
fmc	2018-04-01	0.35	0.371429	0.352941	0.25	-16.1	-20	-9.6	-13.4	-0.2	8.3	5.9	7.4	-10.5714	-4.5	-2.01429	-3.61429	4.42857	1.28571	2.14286	3.57143	2.7	2018	1267344	20	35	17	32																					9
fmc	2018-04-08	0.444444	0.35	0.371429	0.352941	-9.4	-16.1	-20	-9.6	10.4	-0.2	8.3	5.9	-0.485714	-10.5714	-4.5	-2.01429	2.85714	4.42857	1.28571	2.14286	6.2	2018	1267344	18	20	35	17																					6
fmc	2018-04-15	0.3125	0.444444	0.35	0.371429	-5.6	-9.4	-16.1	-20	14.8	10.4	-0.2	8.3	2.81429	-0.485714	-10.5714	-4.5	0.714286	2.85714	4.42857	1.28571	7.2	2018	1267344	16	18	20	35																					9
fmc	2018-04-22	0.214286	0.3125	0.444444	0.35	-1.8	-5.6	-9.4	-16.1	26.3	14.8	10.4	-0.2	9.7	2.81429	-0.485714	-10.5714	0	0.714286	2.85714	4.42857	0.4	2018	1267344	14	16	18	20																					8
fmc	2018-04-29	0.458333	0.214286	0.3125	0.444444	-1	-1.8	-5.6	-9.4	22.1	26.3	14.8	10.4	10.7143	9.7	2.81429	-0.485714	0	0	0.714286	2.85714	4.8	2018	1267344	24	14	16	18																					12
fmc	2018-05-06	0.28	0.458333	0.214286	0.3125	2.3	-1	-1.8	-5.6	24.1	22.1	26.3	14.8	12.6333	10.7143	9.7	2.81429	0	0	0	0.714286	3.2	2018	1267344	25	24	14	16																					13
fmc	2018-05-13	0.263158	0.28	0.458333	0.214286	4.1	2.3	-1	-1.8	28.5	24.1	22.1	26.3	14.5143	12.6333	10.7143	9.7	0	0	0	0	10.3	2018	1267344	19	25	24	14																					9
fmc	2018-05-20	0.421053	0.263158	0.28	0.458333	3.3	4.1	2.3	-1	27.5	28.5	24.1	22.1	16.8714	14.5143	12.6333	10.7143	0	0	0	0	0.6	2018	1267344	19	19	25	24																					7
fmc	2018-05-27	0.318182	0.421053	0.263158	0.28	3.3	3.3	4.1	2.3	29.3	27.5	28.5	24.1	12.8286	16.8714	14.5143	12.6333	0	0	0	0	22.4	2018	1267344	22	19	19	25																					8
fmc	2018-06-03	0.31579	0.318182	0.421053	0.263158	2.8	3.3	3.3	4.1	27.3	29.3	27.5	28.5	15.7429	12.8286	16.8714	14.5143	0	0	0	0	0.5	2018	1267344	19	22	19	19																					12
fmc	2018-06-10	0.25	0.31579	0.318182	0.421053	4.9	2.8	3.3	3.3	22.3	27.3	29.3	27.5	12.0286	15.7429	12.8286	16.8714	0	0	0	0	16.9	2018	1267344	20	19	22	19																					8
fmc	2018-06-17	0.25	0.25	0.31579	0.318182	3.9	4.9	2.8	3.3	26.3	22.3	27.3	29.3	16.0857	12.0286	15.7429	12.8286	0	0	0	0	31.8	2018	1267344	20	20	19	22																					13
fmc	2018-06-24	0.190476	0.25	0.25	0.31579	6.2	3.9	4.9	2.8	27.4	26.3	22.3	27.3	15.6	16.0857	12.0286	15.7429	0	0	0	0	4	2018	1267344	21	20	20	19																					7
fmc	2018-07-01	0.0909091	0.190476	0.25	0.25	5.6	6.2	3.9	4.9	32.9	27.4	26.3	22.3	15.4714	15.6	16.0857	12.0286	0	0	0	0	4.8	2018	1267344	11	21	20	20																					7
fmc	2018-07-08	0.157895	0.0909091	0.190476	0.25	6.2	5.6	6.2	3.9	31.6	32.9	27.4	26.3	17.2571	15.4714	15.6	16.0857	0	0	0	0	10.3	2018	1267344	19	11	21	20																					9
fmc	2018-07-15	0.3125	0.157895	0.0909091	0.190476	6.3	6.2	5.6	6.2	30.9	31.6	32.9	27.4	18.6714	17.2571	15.4714	15.6	0	0	0	0	2	2018	1267344	16	19	11	21																					9
fmc	2018-07-22	0.368421	0.3125	0.157895	0.0909091	7.4	6.3	6.2	5.6	25.4	30.9	31.6	32.9	15.6286	18.6714	17.2571	15.4714	0	0	0	0	10.6	2018	1267344	19	16	19	11																					8
fmc	2018-07-29	0.428571	0.368421	0.3125	0.157895	9.3	7.4	6.3	6.2	32.1	25.4	30.9	31.6	18.6	15.6286	18.6714	17.2571	0	0	0	0	19.1	2018	1267344	7	19	16	19																					1
fmc	2018-08-05	0.1875	0.428571	0.368421	0.3125	9.6	9.3	7.4	6.3	36.7	32.1	25.4	30.9	20.8	18.6	15.6286	18.6714	0	0	0	0	1.1	2018	1267344	16	7	19	16																					7
fmc	2018-08-12	0	0.1875	0.428571	0.368421	7.6	9.6	9.3	7.4	29.5	36.7	32.1	25.4	16.6143	20.8	18.6	15.6286	0	0	0	0	7.1	2018	1267344	7	16	7	19																					1
fmc	2018-08-19	0.230769	0	0.1875	0.428571	3.7	7.6	9.6	9.3	31.8	29.5	36.7	32.1	14.8857	16.6143	20.8	18.6	0	0	0	0	6.3	2018	1267344	13	7	16	7																					9
fmc	2018-08-26	0.363636	0.230769	0	0.1875	3.2	3.7	7.6	9.6	21.5	31.8	29.5	36.7	12.7833	14.8857	16.6143	20.8	0	0	0	0	7.1	2018	1267344	11	13	7	16																					3
fmc	2018-09-02	0.411765	0.363636	0.230769	0	0.7	3.2	3.7	7.6	27.9	21.5	31.8	29.5	12.7857	12.7833	14.8857	16.6143	0	0	0	0	1.8	2018	1267344	17	11	13	7																					7
fmc	2018-09-09	0.25	0.411765	0.363636	0.230769	-2.3	0.7	3.2	3.7	18	27.9	21.5	31.8	6.07143	12.7857	12.7833	14.8857	0	0	0	0	6	2018	1267344	20	17	11	13																					5
fmc	2018-09-16	0.423077	0.25	0.411765	0.363636	-0.4	-2.3	0.7	3.2	11.9	18	27.9	21.5	4.73333	6.07143	12.7857	12.7833	0	0	0	0	4.2	2018	1267344	26	20	17	11																					10
fmc	2018-09-23	0.2	0.423077	0.25	0.411765	-1.4	-0.4	-2.3	0.7	13.1	11.9	18	27.9	4	4.73333	6.07143	12.7857	0	0	0	0	12.3	2018	1267344	30	26	20	17																					10
fmc	2018-09-30	0.217391	0.2	0.423077	0.25	-10.8	-1.4	-0.4	-2.3	9.5	13.1	11.9	18	-1.57143	4	4.73333	6.07143	11.1429	0	0	0	25.3	2018	1267344	23	30	26	20																					13
fmc	2018-10-07	0.324324	0.217391	0.2	0.423077	-5.1	-10.8	-1.4	-0.4	13.8	9.5	13.1	11.9	0.216667	-1.57143	4	4.73333	4.42857	11.1429	0	0	4.8	2018	1267344	37	23	30	26																					18
fmc	2018-10-14	0.30303	0.324324	0.217391	0.2	-6.6	-5.1	-10.8	-1.4	21.5	13.8	9.5	13.1	8.5	0.216667	-1.57143	4	0.142857	4.42857	11.1429	0	0.2	2018	1267344	33	37	23	30																					22
fmc	2018-10-21	0.166667	0.30303	0.324324	0.217391	-4.7	-6.6	-5.1	-10.8	17.9	21.5	13.8	9.5	6.4	8.5	0.216667	-1.57143	0	0.142857	4.42857	11.1429	0.4	2018	1267344	42	33	37	23																					19
fmc	2018-10-28	0.166667	0.166667	0.30303	0.324324	-3.4	-4.7	-6.6	-5.1	12.9	17.9	21.5	13.8	4.2	6.4	8.5	0.216667	0	0	0.142857	4.42857	0.2	2018	1267344	42	42	33	37																					17
fmc	2018-11-04	0.153846	0.166667	0.166667	0.30303	-15.1	-3.4	-4.7	-6.6	13.2	12.9	17.9	21.5	-3.87143	4.2	6.4	8.5	1	0	0	0.142857	2.7	2018	1267344	52	42	42	33																					21
fmc	2018-11-11	0.272727	0.153846	0.166667	0.166667	-16.7	-15.1	-3.4	-4.7	14.2	13.2	12.9	17.9	-0.585714	-3.87143	4.2	6.4	0.714286	1	0	0	1.4	2018	1267344	66	52	42	42																					30
fmc	2018-11-18	0.134328	0.272727	0.153846	0.166667	-13.3	-16.7	-15.1	-3.4	13.4	14.2	13.2	12.9	0.8	-0.585714	-3.87143	4.2	2.42857	0.714286	1	0	15.6	2018	1267344	67	66	52	42																					38
fmc	2018-11-25	0.210526	0.134328	0.272727	0.153846	-11.4	-13.3	-16.7	-15.1	9.9	13.4	14.2	13.2	-1.3	0.8	-0.585714	-3.87143	7	2.42857	0.714286	1	3.6	2018	1267344	57	67	66	52																					30
fmc	2018-12-02	0.354839	0.210526	0.134328	0.272727	-19.5	-11.4	-13.3	-16.7	1.2	9.9	13.4	14.2	-7.31429	-1.3	0.8	-0.585714	7.71429	7	2.42857	0.714286	5.3	2018	1267344	62	57	67	66																					33
fmc	2018-12-09	0.25	0.354839	0.210526	0.134328	-8.7	-19.5	-11.4	-13.3	8.9	1.2	9.9	13.4	-0.0428571	-7.31429	-1.3	0.8	6.71429	7.71429	7	2.42857	0.5	2018	1267344	52	62	57	67																					27
fmc	2018-12-16	0.166667	0.25	0.354839	0.210526	-10.2	-8.7	-19.5	-11.4	8.4	8.9	1.2	9.9	-0.357143	-0.0428571	-7.31429	-1.3	3.42857	6.71429	7.71429	7	0	2018	1267344	48	52	62	57																					24
fmc	2018-12-23	0.148936	0.166667	0.25	0.354839	-13.8	-10.2	-8.7	-19.5	8.7	8.4	8.9	1.2	-5.02857	-0.357143	-0.0428571	-7.31429	2.14286	3.42857	6.71429	7.71429	1.9	2018	1267344	47	48	52	62																					24
fmc	2018-12-30	0.20548	0.148936	0.166667	0.25	-15.2	-13.8	-10.2	-8.7	10.3	8.7	8.4	8.9	-2.15714	-5.02857	-0.357143	-0.0428571	1.28571	2.14286	3.42857	6.71429	1.2	2018	1267344	73	47	48	52																					32
fmc	2019-01-06	0.323529	0.20548	0.148936	0.166667	-15	-15.2	-13.8	-10.2	9.9	10.3	8.7	8.4	-4.21429	-2.15714	-5.02857	-0.357143	0	1.28571	2.14286	3.42857	1.4	2019	1305458	68	73	47	48																					35
fmc	2019-01-13	0.204545	0.323529	0.20548	0.148936	-18.6	-15	-15.2	-13.8	10.1	9.9	10.3	8.7	-6.8	-4.21429	-2.15714	-5.02857	2.14286	0	1.28571	2.14286	5.4	2019	1305458	44	68	73	47																					21
fmc	2019-01-20	0.348837	0.204545	0.323529	0.20548	-19.2	-18.6	-15	-15.2	11.9	10.1	9.9	10.3	-4.31429	-6.8	-4.21429	-2.15714	4.42857	2.14286	0	1.28571	1.8	2019	1305458	43	44	68	73																					17
fmc	2019-01-27	0.2	0.348837	0.204545	0.323529	-22.4	-19.2	-18.6	-15	10.1	11.9	10.1	9.9	-6.04286	-4.31429	-6.8	-4.21429	0.857143	4.42857	2.14286	0	1.9	2019	1305458	50	43	44	68																					23
fmc	2019-02-03	0.214286	0.2	0.348837	0.204545	-29.3	-22.4	-19.2	-18.6	-11.6	10.1	11.9	10.1	-23.1	-6.04286	-4.31429	-6.8	2.14286	0.857143	4.42857	2.14286	3.4	2019	1305458	28	50	43	44																					17
fmc	2019-02-10	0.276596	0.214286	0.2	0.348837	-30.3	-29.3	-22.4	-19.2	-10.7	-11.6	10.1	11.9	-21.5143	-23.1	-6.04286	-4.31429	7.57143	2.14286	0.857143	4.42857	7.6	2019	1305458	47	28	50	43																					20
fmc	2019-02-17	0.261905	0.276596	0.214286	0.2	-24.3	-30.3	-29.3	-22.4	-0.4	-10.7	-11.6	10.1	-13.4429	-21.5143	-23.1	-6.04286	3.14286	7.57143	2.14286	0.857143	1.9	2019	1305458	42	47	28	50																					25
fmc	2019-02-24	0.344828	0.261905	0.276596	0.214286	-32.4	-24.3	-30.3	-29.3	-3.3	-0.4	-10.7	-11.6	-18.8143	-13.4429	-21.5143	-23.1	3	3.14286	7.57143	2.14286	0.6	2019	1305458	29	42	47	28																					20
[truncated: 84 more columns]
