# Supplementary material for: A stacked ensemble method for forecasting influenza-like illness visit volumes at emergency departments
Source: PLoS One. 2021 Mar 22;16(3):e0241725. doi: 10.1371/journal.pone.0241725 (PMC7984626; doi:10.1371/journal.pone.0241725)
Supplement: S1 Data — (ZIP) [file pone.0241725.s003.zip › ILI_plosone/programs/0.dir_setup.do]

clear
clear matrix
clear mata
clear programs

set more off
set mem 10000m

*******************************
*       0.dir_setup.do        *
*******************************

*this do file sets up folder structures for efficient project management.
*as well, it defines macros facilitating code execution for interested users.

*set working directory - code below should work for all users at same time
global WorkDir "[INSERT PATH TO PROJECT ROOT FOLDER]"

*install packages used in various do files
capture which epiweek
if _rc ssc install epiweek
capture which labutil
if _rc ssc install labutil

cd "$WorkDir"

*if not already present, set-up folder structure

capture cd "data/process"
if _rc!=0{
    mkdir "data/process"    //This folder stores "intermediate" datasets
}

cd "$WorkDir"

capture cd "data/clean"
if _rc!=0{
    mkdir "data/clean"      //This folder stores "final" datasets for analysis
}

cd "$WorkDir"

capture cd "tables"
if _rc!=0{
    mkdir "tables"          //This folder contains output tables
}

cd "$WorkDir/tables"

capture cd "TeX"
if _rc!=0{
    mkdir "TeX"         //This folder contains TeX output files for tables
}

cd "$WorkDir"

capture cd "graphs"
if _rc!=0{
    mkdir "graphs"          //This folder contains output graphs
}

cd "$WorkDir/graphs"

capture cd "model_comparison"
if _rc!=0{
    mkdir "model_comparison"            //This folder contains output graphs
}

*define global macros for folders of data, programs & outputs
global processdata "$WorkDir/data/process"
global cleandata "$WorkDir/data/clean"
global programs "$WorkDir/programs"
global tableTeX "$WorkDir/tables/TeX"
global graphs "$WorkDir/graphs"
