# Supplementary material for: A stacked ensemble method for forecasting influenza-like illness visit volumes at emergency departments
Source: PLoS One. 2021 Mar 22;16(3):e0241725. doi: 10.1371/journal.pone.0241725 (PMC7984626; doi:10.1371/journal.pone.0241725)
Supplement: S1 Data — (ZIP) [file pone.0241725.s003.zip › ILI_plosone/programs/1.tables_figures.do]

*tables and figures

//save csv model outputs to dta files
forvalues i=2012/2017 {
	import delimited "$WorkDir/tables/raw_estimates_`i'weeks-3-45.csv", varnames(1) clear
	save "$processdata/raw`i'.dta", replace
	import delimited "$WorkDir/tables/performance_`i'weeks-3-45.csv", varnames(1) clear
	gen year = `i'
	save "$processdata/perf`i'.dta", replace
	import delimited "$WorkDir/tables/log_score_`i'weeks-3-45.csv", varnames(1) clear
	save "$processdata/log_score`i'.dta", replace
}

import delimited "$WorkDir/tables/raw_estimates_2018weeks-3-17.csv", varnames(1) clear
save "$processdata/raw2018.dta", replace
import delimited "$WorkDir/tables/performance_2018weeks-3-17.csv", varnames(1) clear
gen year = 2018
save "$processdata/perf2018.dta", replace
import delimited "$WorkDir/tables/log_score_2018weeks-3-17.csv", varnames(1) clear
save "$processdata/log_score2018.dta", replace

forvalues i=2012/2017 {
	import delimited "$WorkDir/tables/rf_performance_`i'weeks-3-45.csv", varnames(1) clear
	gen year = `i'
	save "$processdata/rf_perf`i'.dta", replace
	import delimited "$WorkDir/tables/rf_log_score_`i'weeks-3-45.csv", varnames(1) clear
	save "$processdata/rf_log_score`i'.dta", replace
}

import delimited "$WorkDir/tables/rf_performance_2018weeks-3-17.csv", varnames(1) clear
gen year = 2018
save "$processdata/rf_perf2018.dta", replace
import delimited "$WorkDir/tables/rf_log_score_2018weeks-3-17.csv", varnames(1) clear
save "$processdata/rf_log_score2018.dta", replace

forvalues i=2012/2017 {
	import delimited "$WorkDir/tables/raw_estimates_`i'weeks-3-45_fmc.csv", varnames(1) clear
	save "$processdata/raw`i'_fmc.dta", replace
	import delimited "$WorkDir/tables/performance_`i'weeks-3-45_fmc.csv", varnames(1) clear
	gen year = `i'
	save "$processdata/perf`i'_fmc.dta", replace
	import delimited "$WorkDir/tables/log_score_`i'weeks-3-45_fmc.csv", varnames(1) clear
	save "$processdata/log_score`i'_fmc.dta", replace
}

import delimited "$WorkDir/tables/raw_estimates_2018weeks-3-17_fmc.csv", varnames(1) clear
save "$processdata/raw2018_fmc.dta", replace
import delimited "$WorkDir/tables/performance_2018weeks-3-17_fmc.csv", varnames(1) clear
gen year = 2018
save "$processdata/perf2018_fmc.dta", replace
import delimited "$WorkDir/tables/log_score_2018weeks-3-17_fmc.csv", varnames(1) clear
save "$processdata/log_score2018_fmc.dta", replace

import delimited "$WorkDir/tables/se_weights.csv", varnames(1) clear
save "$processdata/se_weights.dta", replace
***

*******************************
*table: descriptive statistics*
*******************************
*Table 1 in paper

import excel "$cleandata/minimal_reproduction_data.xlsx", firstrow clear
//filter out observations from Foothills Medical Center (FMC)
drop if facility == "fmc"

//set time series variable
tsset er_visit_week, delta(7)
//construct epiweek and season
epiweek er_visit_week, epiw(epiweek) epiy(epiyear) //make sure epiweek is installed from SSC
replace epiyear = epiyear-1 if epiweek < 35
qui sum epiyear
local first_datapoint_season = `r(min)'
drop epiyear
gen season = 0
local nweeks = _N
forvalues r=2/`nweeks' {
	local prev_r = `r' - 1
	if epiweek[`r'] == 35 & epiweek[`prev_r'] == 34 {
		replace season = season[`prev_r'] + 1 in `r'
	}
	else {
		replace season = season[`prev_r'] in `r'
	}
}
replace season = season + `first_datapoint_season'
//identify high visit volume weeks within each season (i.e., weeks at or above 75th percentile of visits within season)
gen high_volume = 0

qui sum season
local min_season = `r(min)'
local max_season = `r(max)'
forvalues s = `min_season'/`max_season' {
	qui sum ilirate if season == `s', d
	replace high_volume = 1 if ilirate >= `r(p75)' & season == `s'
}

//construct percentages for demographics variables
gen female_rate = iliratef/ilirate
gen ag1_rate = ilirate_ag1/ilirate
gen ag2_rate = ilirate_ag2/ilirate
gen ag3_rate = ilirate_ag3/ilirate
gen ag4_rate = ilirate_ag4/ilirate

//construct measures shown for each variable in descriptive statistics table
foreach var in ilirate min_temp max_temp ilirate_h1n1 ilirate_h3 ilirate_b ilirate_rhi ilirate_rsv weekly_vaccine_rate female_rate ///
			   ag1_rate ag2_rate ag3_rate ag4_rate {
	qui sum `var'
	local mean_`var' = `r(mean)'
	local sd_`var' = `r(sd)'
	qui sum `var' if high_volume
	local mean_`var'_high = `r(mean)'
	local sd_`var'_high = `r(sd)'
	qui sum `var' if !high_volume
	local mean_`var'_low = `r(mean)'
	local sd_`var'_low = `r(sd)'
	qui ttest `var', by(high_volume)
	local t_`var' = -`r(t)'
}

//put all metrics above in a table format
matrix desc_stat_tab = (. , . , . , ., . , . , . \ ///
						`mean_ilirate', `sd_ilirate', `mean_ilirate_high', `sd_ilirate_high' , `mean_ilirate_low', `sd_ilirate_low', `t_ilirate' \ ///
                        `mean_ilirate_h1n1', `sd_ilirate_h1n1', `mean_ilirate_h1n1_high', `sd_ilirate_h1n1_high', `mean_ilirate_h1n1_low', `sd_ilirate_h1n1_low', `t_ilirate_h1n1' \ ///
                        `mean_ilirate_h3', `sd_ilirate_h3', `mean_ilirate_h3_high', `sd_ilirate_h3_high', `mean_ilirate_h3_low', `sd_ilirate_h3_low', `t_ilirate_h3'\ ///
                        `mean_ilirate_b', `sd_ilirate_b', `mean_ilirate_b_high', `sd_ilirate_b_high', `mean_ilirate_b_low', `sd_ilirate_b_low', `t_ilirate_b' \ ///
                        `mean_ilirate_rhi', `sd_ilirate_rhi', `mean_ilirate_rhi_high', `sd_ilirate_rhi_high', `mean_ilirate_rhi_low', `sd_ilirate_rhi_low', `t_ilirate_rhi' \ ///
                        `mean_ilirate_rsv', `sd_ilirate_rsv', `mean_ilirate_rsv_high', `sd_ilirate_rsv_high', `mean_ilirate_rsv_low', `sd_ilirate_rsv_low', `t_ilirate_rsv' \ ///
                        . , . , . , . , . , . , . \ ///
						`mean_min_temp', `sd_min_temp', `mean_min_temp_high', `sd_min_temp_high', `mean_min_temp_low', `sd_min_temp_low', `t_min_temp' \ ///
                        `mean_max_temp', `sd_max_temp', `mean_max_temp_high', `sd_max_temp_high', `mean_max_temp_low', `sd_max_temp_low', `t_max_temp' \ ///
                        `mean_female_rate', `sd_female_rate', `mean_female_rate_high', `sd_female_rate_high', `mean_female_rate_low', `sd_female_rate_low', `t_female_rate' \ ///
                        `mean_ag1_rate', `sd_ag1_rate', `mean_ag1_rate_high', `sd_ag1_rate_high', `mean_ag1_rate_low', `sd_ag1_rate_low', `t_ag1_rate' \ ///
                        `mean_ag2_rate', `sd_ag2_rate', `mean_ag2_rate_high', `sd_ag2_rate_high', `mean_ag2_rate_low', `sd_ag2_rate_low', `t_ag2_rate'  \ ///
                        `mean_ag3_rate', `sd_ag3_rate', `mean_ag3_rate_high', `sd_ag3_rate_high', `mean_ag3_rate_low', `sd_ag3_rate_low', `t_ag3_rate'  \ ///
                        `mean_ag4_rate', `sd_ag4_rate', `mean_ag4_rate_high', `sd_ag4_rate_high', `mean_ag4_rate_low', `sd_ag4_rate_low', `t_ag4_rate'  \ ///
                        `mean_weekly_vaccine_rate', `sd_weekly_vaccine_rate', `mean_weekly_vaccine_rate_high', `sd_weekly_vaccine_rate_high', `mean_weekly_vaccine_rate_low', `sd_weekly_vaccine_rate_low', `t_weekly_vaccine_rate' ///
                            )

//add table labels
matrix rownames desc_stat_tab = "\textit{ILI-related variables}" "ILI count" "Influenza A H1N1 count" "Influenza A H3 count" ///
								"Influenza B count" "Rhino/Enterovirus count" "RSV count" ///
								"\textit{Environmental variables}" "Minimum temperature" "Maximum temperature" ///
								"Female rate" "Age 0-1 rate" "Age 2-4 rate" "Age 5-8 rate" "Age 9-17 rate" "Immunization rate"
                                
                                
matrix colnames desc_stat_tab = "Mean" "Standard deviation" "Mean" "Standard deviation" "Mean" "Standard deviation" "t stat"

//add number of observations
qui count
local nobs = `r(N)'
qui count if high_volume
local nobs_high = `r(N)'
qui count if !high_volume
local nobs_low = `r(N)'

//export table to TeX file
frmttable using "$tableTeX/descriptive_stats", tex fragment statmat(desc_stat_tab) sdec(2) replace ///
          ctitles("Sample $\rightarrow$" "\underline{All weeks (N=`nobs')}" "" "\underline{High volume weeks (N=`nobs_high')}" "" ///
          	      "\underline{Low volume weeks (N=`nobs_low')}" "" "\underline{High-Low Volume Weeks}" \ ///
                  "$\downarrow$ Variable" "Mean" "Sd" "Mean" "Sd" "Mean" "Sd" "t stat") ///
                  multicol(1,2,2;1,4,2;1,6,2) vlines(010) hlines(00100000010)
copy "$tableTeX/descriptive_stats.TeX" "$WorkDir/Table1.TeX"

***

**********************************************************
*table: stacked ensemble optimized weights on each season*
**********************************************************
*table 2 in paper

//load data
use "$processdata/se_weights.dta", clear

//construct output table object
mat output = J(20,7,.)
local row = 1

forvalues wk_ahead = 1/4 {
	local row = `row' + 1
	foreach var of varlist eb arima qrf lr {
		local col = 1
		forvalues i=2012/2018 {
			qui sum `var' if season == `i' & weeks_ahead == `wk_ahead'
			mat output[`row', `col'] = `r(mean)'
			local col = `col' + 1
		}
	local row = `row' + 1
	}
}

//add table labels
matrix rownames output = "\textit{1-wk forecast}" "Empirical Bayes" "ARIMA" "Quantile Regression Forest" "Linear Regression" ///
						 "\textit{2-wks forecast}" "Empirical Bayes" "ARIMA" "Quantile Regression Forest" "Linear Regression" ///
						 "\textit{3-wks forecast}" "Empirical Bayes" "ARIMA" "Quantile Regression Forest" "Linear Regression" ///
						 "\textit{4-wks forecast}" "Empirical Bayes" "ARIMA" "Quantile Regression Forest" "Linear Regression"

//export table to TeX file
frmttable using "$tableTeX/se_weights", tex fragment statmat(output) sdec(2) title(" ") replace ///
          ctitles("Flu Season $\rightarrow$" "\underline{2012-2013}" "\underline{2013-2014}" "\underline{2014-2015}" ///
          		  "\underline{2015-2016}" "\underline{2016-2017}" "\underline{2017-2018}" "\underline{2018-2019}" \ ///
                  "$\downarrow$ Model" "") ///
                  vlines(010) hlines(0010000100001000010)
copy "$tableTeX/se_weights.TeX" "$WorkDir/Table2.TeX"

***

*****************************
*table: log score comparison*
*****************************
*table 3 in paper

//append all seasons of analyzed data
clear
append using "$processdata/log_score2012.dta"
append using "$processdata/log_score2013.dta"
append using "$processdata/log_score2014.dta"
append using "$processdata/log_score2015.dta"
append using "$processdata/log_score2016.dta"
append using "$processdata/log_score2017.dta"
append using "$processdata/log_score2018.dta"

//clean model names string
replace object = subinstr(object, " ", "", .)
replace object = subinstr(object, "(", "", .)
replace object = subinstr(object, ")", "", .)
replace object = subinstr(object, "-", "", .)

//drop Naive estimate - that is, predicting next week's ILI+ visits to be same as this week's.
//reason why we do not include is this serves purely as a benchmark, and it is not part of the stacked (or naive) ensemble.
//it exists in the analysis solely to confer that our models perform better than "the crudest possible model."
//it is also omitted from paper for clarity in the exposition of results.
//nonetheless, we keep it in these output files so the reader may contrast our model performances against a purely naive forecast.
keep if object == "EmpiricalBayes" | object == "RandomForest" | object == "ARIMA" | object == "LinearRegression" | object == "ModelAverage" | object == "NaiveAverage"

//construct variables displayed in the table
gen log_score_sd = log_score
egen log_score_overall = mean(log_score), by(weeks_ahead object)
egen log_score_sd_overall = sd(log_score), by(weeks_ahead object)
collapse (mean) log_score log_score_overall log_score_sd_overall (sd) log_score_sd, by(season weeks_ahead object)

//construct output table object
mat output = J(28,16,.)
local row = 1

forvalues wk_ahead = 1/4 {
	local row = `row' + 1
	foreach obj in "EmpiricalBayes" "ARIMA" "RandomForest" "LinearRegression" "ModelAverage" "NaiveAverage" {
		local col = 1
		forvalues i=2012/2018 {
			qui sum log_score if object == "`obj'" & season == `i' & weeks_ahead == `wk_ahead'
			mat output[`row', `col'] = `r(mean)'
			local col = `col' + 1
			qui sum log_score_sd if object == "`obj'" & season == `i' & weeks_ahead == `wk_ahead'
			mat output[`row', `col'] = `r(mean)'
			local col = `col' + 1
		}
		qui sum log_score_overall if object == "`obj'" & weeks_ahead == `wk_ahead'
		mat output[`row', `col'] = `r(mean)'
		local col = `col' + 1
		qui sum log_score_sd_overall if object == "`obj'" & weeks_ahead == `wk_ahead'
		mat output[`row', `col'] = `r(mean)'
		local row = `row' + 1
	}
}

//add table labels
matrix rownames output = "\textit{1-wk forecast}" "Empirical Bayes" "ARIMA" "Quantile Regression Forest" "Linear Regression" "Stacked Ensemble" "Naive Ensemble" ///
						 "\textit{2-wks forecast}" "Empirical Bayes" "ARIMA" "Quantile Regression Forest" "Linear Regression" "Stacked Ensemble" "Naive Ensemble" ///
						 "\textit{3-wks forecast}" "Empirical Bayes" "ARIMA" "Quantile Regression Forest" "Linear Regression" "Stacked Ensemble" "Naive Ensemble" ///
						 "\textit{4-wks forecast}" "Empirical Bayes" "ARIMA" "Quantile Regression Forest" "Linear Regression" "Stacked Ensemble" "Naive Ensemble"

//export table to TeX file
frmttable using "$tableTeX/logscore", tex fragment statmat(output) sdec(2) title(" ") replace ///
          ctitles("Flu Season $\rightarrow$" "\underline{2012-2013}" "" "\underline{2013-2014}" "" "\underline{2014-2015}" "" ///
          		  "\underline{2015-2016}" "" "\underline{2016-2017}" "" "\underline{2017-2018}" "" "\underline{2018-2019}" "" ///
          		  "\underline{All Seasons}" "" \ ///
                  "$\downarrow$ Model" "") ///
                  multicol(1,2,2;1,4,2;1,6,2;1,8,2;,1,10,2;1,12,2;1,14,2;1,16,2) vlines(010) hlines(0010000001000000100000010)
copy "$tableTeX/logscore.TeX" "$WorkDir/Table3.TeX"

***

***************************************************************
*table: within 20% predictions over each season for all models*
***************************************************************
*table 4 in paper

//append all seasons of analyzed data
clear
append using "$processdata/raw2012.dta"
append using "$processdata/raw2013.dta"
append using "$processdata/raw2014.dta"
append using "$processdata/raw2015.dta"
append using "$processdata/raw2016.dta"
append using "$processdata/raw2017.dta"
append using "$processdata/raw2018.dta"

//clean model names string
replace object = subinstr(object, " ", "", .)
replace object = subinstr(object, "(", "", .)
replace object = subinstr(object, ")", "", .)
replace object = subinstr(object, "-", "", .)

//drop Naive estimate - that is, predicting next week's ILI+ visits to be same as this week's.
//reason why we do not include is this serves purely as a benchmark, and it is not part of the stacked (or naive) ensemble.
//it exists in the analysis solely to confer that our models perform better than "the crudest possible model."
//it is also omitted from paper for clarity in the exposition of results.
//nonetheless, we keep it in these output files so the reader may contrast our model performances against a purely naive forecast.

keep if object == "EmpiricalBayes" | object == "RandomForest" | object == "ARIMA" | object == "LinearRegression" | object == "ModelAverage" | ///
		object == "NaiveAverage" | object == "ForecastTarget" | object == "avglb" | object == "avgub"

//reshape data to wide format, as used in output table
reshape wide value, i(epiweek season weeks_ahead) j(object) string
sort weeks_ahead season epiweek

//identify high visit volume weeks within each season (i.e., weeks at or above 75th percentile of visits within season)
gen high_volume = 0

qui sum season
local min_season = `r(min)'
local max_season = `r(max)'
qui sum weeks_ahead
local max_weeks_ahead = `r(max)'
forvalues w = 1/`max_weeks_ahead' {
	forvalues s = `min_season'/`max_season' {
		qui sum valueForecastTarget if season == `s' & weeks_ahead == `w', d
		replace high_volume = 1 if valueForecastTarget >= `r(p75)' & season == `s' & weeks_ahead == `w'
	}
}


//construct output table object
mat output = J(14,16,.)
local row = 2

foreach obj in "EmpiricalBayes" "ARIMA" "RandomForest" "LinearRegression" "ModelAverage" "NaiveAverage" {
	gen percdiff_`obj' = abs(value`obj' - valueForecastTarget)/valueForecastTarget
	gen percdiff_L20_`obj' = percdiff_`obj' <= 0.2
	local col = 1
	forvalues i=2012/2018 {
		forvalues j=1/2 {
			qui sum percdiff_L20_`obj' if weeks_ahead == `j' & season == `i'
			mat output[`row', `col'] = `r(mean)'*100
			local col = `col' + 1
		}
	}
	forvalues j=1/2 {
		qui sum percdiff_L20_`obj' if weeks_ahead == `j'
		mat output[`row', `col'] = `r(mean)'*100
		local col = `col' + 1
	}
	local row = `row' + 1
}

local row = `row' + 1
foreach obj in "EmpiricalBayes" "ARIMA" "RandomForest" "LinearRegression" "ModelAverage" "NaiveAverage" {
	local col = 1
	forvalues i=2012/2018 {
		forvalues j=1/2 {
			qui sum percdiff_L20_`obj' if weeks_ahead == `j' & season == `i' & high_volume == 1
			mat output[`row', `col'] = `r(mean)'*100
			local col = `col' + 1
		}
	}
	forvalues j=1/2 {
		qui sum percdiff_L20_`obj' if weeks_ahead == `j' & high_volume == 1
		mat output[`row', `col'] = `r(mean)'*100
		local col = `col' + 1
	}	
	local row = `row' + 1
}


//add table labels
matrix rownames output = "\textit{All weeks in sample}" "Empirical Bayes" "ARIMA" "Quantile Regression Forest" "Linear Regression" "Stacked Ensemble" "Naive Ensemble" ///
						 "\textit{High volume weeks}" "Empirical Bayes" "ARIMA" "Quantile Regression Forest" "Linear Regression" "Stacked Ensemble" "Naive Ensemble"
matrix colnames output = "1" "2" "1" "2" "1" "2" "1" "2" "1" "2" "1" "2" "1" "2" "1" "2"


//export table to TeX
frmttable using "$tableTeX/within20", tex fragment statmat(output) sdec(1) title(" ") replace ///
          ctitles("Flu Season $\rightarrow$" "\underline{2012-2013}" "" "\underline{2013-2014}" "" "\underline{2014-2015}" "" ///
          		  "\underline{2015-2016}" "" "\underline{2016-2017}" "" "\underline{2017-2018}" "" "\underline{2018-2019}" "" ///
          		  "\underline{All Seasons}" "" \ ///
                  "weeks ahead $\rightarrow$" "1" "2" "1" "2" "1" "2" "1" "2" "1" "2" "1" "2" "1" "2" "1" "2" \ ///
                  "$\downarrow$ Model" "") ///
                  multicol(1,2,2;1,4,2;1,6,2;1,8,2;,1,10,2;1,12,2;1,14,2;1,16,2) vlines(010) hlines(000100000010)
copy "$tableTeX/within20.TeX" "$WorkDir/Table4.TeX"

***

*********************************************
*figures: model comparison (MAE, RMSE, MAPE)*
*********************************************
*figures 1-3 on paper, respectively

//append all seasons of analyzed data
clear
append using "$processdata/perf2012.dta"
append using "$processdata/perf2013.dta"
append using "$processdata/perf2014.dta"
append using "$processdata/perf2015.dta"
append using "$processdata/perf2016.dta"
append using "$processdata/perf2017.dta"
append using "$processdata/perf2018.dta"

//drop Naive estimate - that is, predicting next week's ILI+ visits to be same as this week's.
//reason why we do not include is this serves purely as a benchmark, and it is not part of the stacked (or naive) ensemble.
//it exists in the analysis solely to confer that our models perform better than "the crudest possible model."
//it is also omitted from paper for clarity in the exposition of results.
//nonetheless, we keep it in these output files so the reader may contrast our model performances against a purely naive forecast.
keep if model == "ARIMA" | model == "Random Forest" | model == "Linear Regression" | ///
		model == "Model Average" | model == "Empirical Bayes" | model == "Naive Average"
egen modelg = group(model)
labmask modelg, values(model) //make sure labutil is install from SSC

//average the performance measures of each model by number of weeks ahead being forecasted
collapse (mean) mape rmse mae msd, by(modelg weeks_ahead)

sort modelg weeks_ahead
replace mape = mape*100

decode modelg, gen(modelname)

quietly sum weeks_ahead
local minweek `r(min)'
local maxweek `r(max)'

//displace each model's x-axis values so they're displayed nicely in bar chart
replace weeks_ahead = weeks_ahead + 0.12 if modelname == "Model Average"
replace weeks_ahead = weeks_ahead + 0.24 if modelname == "Random Forest"
replace weeks_ahead = weeks_ahead + 0.36 if modelname == "Linear Regression"
replace weeks_ahead = weeks_ahead + 0.48 if modelname == "Empirical Bayes"
replace weeks_ahead = weeks_ahead + 0.6 if modelname == "ARIMA"
replace weeks_ahead = weeks_ahead + 0.72 if modelname == "Naive Average"
replace weeks_ahead = weeks_ahead - 0.5

*figure 1 in paper
graph twoway (bar mae weeks_ahead if modelname == "Model Average", barwidth(0.11)) ///
			 (bar mae weeks_ahead if modelname == "Random Forest", barwidth(0.11)) ///
			 (bar mae weeks_ahead if modelname == "Linear Regression", barwidth(0.11)) ///
			 (bar mae weeks_ahead if modelname == "Empirical Bayes", barwidth(0.11)) ///
			 (bar mae weeks_ahead if modelname == "ARIMA", barwidth(0.11)) ///
			 (bar mae weeks_ahead if modelname == "Naive Average", barwidth(0.11)), ///
			 legend(label(1 "Stacked Ensemble") label(2 "Quantile Regression Forest") label(3 "Linear Regression") ///
			 	    label(4 "Empirical Bayes") label(5 "ARIMA") label(6 "Naive Ensemble")) ///
			 ytitle("Mean Absolute Error") xtitle("Weeks Ahead") xlabel(`minweek'(1)`maxweek') ylabel(20(20)80, nogrid) ///
			 title(" ") graphregion(fcolor(white))
graph export "$graphs/model_comparison/mae_ach.tif", as(tif) replace
copy "$graphs/model_comparison/mae_ach.tif" "$WorkDir/Fig1.tif"

*figure 2 in paper
graph twoway (bar rmse weeks_ahead if modelname == "Model Average", barwidth(0.11)) ///
			 (bar rmse weeks_ahead if modelname == "Random Forest", barwidth(0.11)) ///
			 (bar rmse weeks_ahead if modelname == "Linear Regression", barwidth(0.11)) ///
			 (bar rmse weeks_ahead if modelname == "Empirical Bayes", barwidth(0.11)) ///
			 (bar rmse weeks_ahead if modelname == "ARIMA", barwidth(0.11)) ///
			 (bar rmse weeks_ahead if modelname == "Naive Average", barwidth(0.11)), ///
			 legend(label(1 "Stacked Ensemble") label(2 "Quantile Regression Forest") label(3 "Linear Regression") ///
			 	    label(4 "Empirical Bayes") label(5 "ARIMA") label(6 "Naive Ensemble")) ///
			 ytitle("Root Mean Square Error") xtitle("Weeks Ahead") xlabel(`minweek'(1)`maxweek') ylabel(30(20)90, nogrid) ///
			 title(" ") graphregion(fcolor(white))
graph export "$graphs/model_comparison/rmse_ach.tif", as(tif) replace
copy "$graphs/model_comparison/rmse_ach.tif" "$WorkDir/Fig2.tif"

*figure 3 in paper
graph twoway (bar mape weeks_ahead if modelname == "Model Average", barwidth(0.11)) ///
			 (bar mape weeks_ahead if modelname == "Random Forest", barwidth(0.11)) ///
			 (bar mape weeks_ahead if modelname == "Linear Regression", barwidth(0.11)) ///
			 (bar mape weeks_ahead if modelname == "Empirical Bayes", barwidth(0.11)) ///
			 (bar mape weeks_ahead if modelname == "ARIMA", barwidth(0.11)) ///
			 (bar mape weeks_ahead if modelname == "Naive Average", barwidth(0.11)), ///
			 legend(label(1 "Stacked Ensemble") label(2 "Quantile Regression Forest") label(3 "Linear Regression") ///
			 	    label(4 "Empirical Bayes") label(5 "ARIMA") label(6 "Naive Ensemble")) ///
			 ytitle("Mean Absolute Percentage Error") xtitle("Weeks Ahead") xlabel(`minweek'(1)`maxweek') ylabel(10(5)25, nogrid) ///
			 title(" ") graphregion(fcolor(white))
graph export "$graphs/model_comparison/mape_ach.tif", as(tif) replace
copy "$graphs/model_comparison/mape_ach.tif" "$WorkDir/Fig3.tif"

***

************************************************************************
*figures: forecasts for each model and season with prediction intervals*
************************************************************************
*figure 4 in paper

//append all seasons of analyzed data
clear
append using "$processdata/raw2012.dta"
append using "$processdata/raw2013.dta"
append using "$processdata/raw2014.dta"
append using "$processdata/raw2015.dta"
append using "$processdata/raw2016.dta"
append using "$processdata/raw2017.dta"
append using "$processdata/raw2018.dta"

//clean model names string
replace object = subinstr(object, " ", "", .)
replace object = subinstr(object, "(", "", .)
replace object = subinstr(object, ")", "", .)
replace object = subinstr(object, "-", "", .)

//drop Naive estimate - that is, predicting next week's ILI+ visits to be same as this week's.
//reason why we do not include is this serves purely as a benchmark, and it is not part of the stacked (or naive) ensemble.
//it exists in the analysis solely to confer that our models perform better than "the crudest possible model."
//it is also omitted from paper for clarity in the exposition of results.
//nonetheless, we keep it in these output files so the reader may contrast our model performances against a purely naive forecast.
keep if object == "EmpiricalBayes" | object == "RandomForest" | object == "ARIMA" | object == "LinearRegression" | object == "ModelAverage" | object == "NaiveAverage" | ///
		object == "ForecastTarget" | object == "eblb" | object == "ebub" | object == "rflb" | object == "rfub" | object == "arimalb" | object == "arimaub" | ///
		object == "lmlb" | object == "lmub" | object == "avglb" | object == "avgub" | object == "naiveavglb" | object == "naiveavgub"

//reshape data to wide format, as used in output table
reshape wide value, i(epiweek season weeks_ahead) j(object) string
sort weeks_ahead season epiweek
egen t = seq(), f(1) t(288)

*Empirical Bayes (Fig4A):
forvalues s=2012/2018 {
	count if valueForecastTarget >= valueeblb & valueForecastTarget <= valueebub & weeks_ahead == 1 & season == `s'
	local num = `r(N)'
	count if weeks_ahead == 1 & season == `s'
	local den = `r(N)'
	local coverage = string((`num'/`den')*100, "%9.2f")
	graph twoway (rarea valueeblb valueebub t if weeks_ahead == 1 & season == `s', color(gs12)) ///
				 (scatter valueForecastTarget t if weeks_ahead == 1 & season == `s', msymbol(circle_hollow) msize(small)) ///
				 (line valueEmpiricalBayes t if weeks_ahead == 1 & season == `s', lcolor(black)), ///
				 graphregion(fcolor(white)) xlabel(none) ylabel(100(100)500) ytitle(" ") xtitle(" ")  ///
				 title("`s'")  ylabel(, nogrid) legend(order(2 "Observed ILI" 3 "Predicted ILI" 1 "90% Prediction Interval")) ///
				 note("Coverage rate: `coverage'%", ring(0) position(10) margin(medium))
	graph save "$graphs/eb_`s'.gph", replace
}
cd "$graphs"
grc1leg  "eb_2012.gph" "eb_2013.gph" "eb_2014.gph" "eb_2015.gph" ///
			  "eb_2016.gph" "eb_2017.gph", legendfrom("eb_2012.gph") l1("Weekly ILI positive count") graphregion(fcolor(white))
graph export "$graphs/eb_forecast_all_seasons.tif", as(tif) replace
copy "$graphs/eb_forecast_all_seasons.tif" "$WorkDir/Fig4A.tif"

*Quantile Regression Forest (Fig4B):
forvalues s=2012/2018 {
	count if valueForecastTarget >= valuerflb & valueForecastTarget <= valuerfub & weeks_ahead == 1 & season == `s'
	local num = `r(N)'
	count if weeks_ahead == 1 & season == `s'
	local den = `r(N)'
	local coverage = string((`num'/`den')*100, "%9.2f")
	graph twoway (rarea valuerflb valuerfub t if weeks_ahead == 1 & season == `s', color(gs12)) ///
				 (scatter valueForecastTarget t if weeks_ahead == 1 & season == `s', msymbol(circle_hollow) msize(small)) ///
				 (line valueRandomForest t if weeks_ahead == 1 & season == `s', lcolor(black)), ///
				 graphregion(fcolor(white)) xlabel(none) ylabel(100(100)500) ytitle(" ") xtitle(" ")  ///
				 title("`s'")  ylabel(, nogrid) legend(order(2 "Observed ILI" 3 "Predicted ILI" 1 "90% Prediction Interval")) ///
				 note("Coverage rate: `coverage'%", ring(0) position(10) margin(medium))
	graph save "$graphs/rf_`s'.gph", replace
}
cd "$graphs"
grc1leg  "rf_2012.gph" "rf_2013.gph" "rf_2014.gph" "rf_2015.gph" ///
			  "rf_2016.gph" "rf_2017.gph", legendfrom("rf_2012.gph") l1("Weekly ILI positive count") graphregion(fcolor(white))
graph export "$graphs/rf_forecast_all_seasons.tif", as(tif) replace
copy "$graphs/rf_forecast_all_seasons.tif" "$WorkDir/Fig4B.tif"

*Linear Regression (Fig4C):
forvalues s=2012/2018 {
	count if valueForecastTarget >= valuelmlb & valueForecastTarget <= valuelmub & weeks_ahead == 1 & season == `s'
	local num = `r(N)'
	count if weeks_ahead == 1 & season == `s'
	local den = `r(N)'
	local coverage = string((`num'/`den')*100, "%9.2f")
	graph twoway (rarea valuelmlb valuelmub t if weeks_ahead == 1 & season == `s', color(gs12)) ///
				 (scatter valueForecastTarget t if weeks_ahead == 1 & season == `s', msymbol(circle_hollow) msize(small)) ///
				 (line valueLinearRegression t if weeks_ahead == 1 & season == `s', lcolor(black)), ///
				 graphregion(fcolor(white)) xlabel(none) ylabel(100(100)500) ytitle(" ") xtitle(" ")  ///
				 title("`s'")  ylabel(, nogrid) legend(order(2 "Observed ILI" 3 "Predicted ILI" 1 "90% Prediction Interval")) ///
				 note("Coverage rate: `coverage'%", ring(0) position(10) margin(medium))
	graph save "$graphs/lm_`s'.gph", replace
}
cd "$graphs"
grc1leg  "lm_2012.gph" "lm_2013.gph" "lm_2014.gph" "lm_2015.gph" ///
			  "lm_2016.gph" "lm_2017.gph", legendfrom("lm_2012.gph") l1("Weekly ILI positive count") graphregion(fcolor(white))
graph export "$graphs/lm_forecast_all_seasons.tif", as(tif) replace
copy "$graphs/lm_forecast_all_seasons.tif" "$WorkDir/Fig4C.tif"

*ARIMA (Fig4D):
forvalues s=2012/2018 {
	count if valueForecastTarget >= valuearimalb & valueForecastTarget <= valuearimaub & weeks_ahead == 1 & season == `s'
	local num = `r(N)'
	count if weeks_ahead == 1 & season == `s'
	local den = `r(N)'
	local coverage = string((`num'/`den')*100, "%9.2f")
	graph twoway (rarea valuearimalb valuearimaub t if weeks_ahead == 1 & season == `s', color(gs12)) ///
				 (scatter valueForecastTarget t if weeks_ahead == 1 & season == `s', msymbol(circle_hollow) msize(small)) ///
				 (line valueARIMA t if weeks_ahead == 1 & season == `s', lcolor(black)), ///
				 graphregion(fcolor(white)) xlabel(none) ylabel(100(100)500) ytitle(" ") xtitle(" ")  ///
				 title("`s'")  ylabel(, nogrid) legend(order(2 "Observed ILI" 3 "Predicted ILI" 1 "90% Prediction Interval")) ///
				 note("Coverage rate: `coverage'%", ring(0) position(10) margin(medium))
	graph save "$graphs/arima_`s'.gph", replace
}
cd "$graphs"
grc1leg  "arima_2012.gph" "arima_2013.gph" "arima_2014.gph" "arima_2015.gph" ///
			  "arima_2016.gph" "arima_2017.gph", legendfrom("arima_2012.gph") l1("Weekly ILI positive count") graphregion(fcolor(white))
graph export "$graphs/arima_forecast_all_seasons.tif", as(tif) replace
copy "$graphs/arima_forecast_all_seasons.tif" "$WorkDir/Fig4D.tif"

*Stacked Ensemble (Fig4E):
forvalues s=2012/2018 {
	count if valueForecastTarget >= valueavglb & valueForecastTarget <= valueavgub & weeks_ahead == 1 & season == `s'
	local num = `r(N)'
	count if weeks_ahead == 1 & season == `s'
	local den = `r(N)'
	local coverage = string((`num'/`den')*100, "%9.2f")
	graph twoway (rarea valueavglb valueavgub t if weeks_ahead == 1 & season == `s', color(gs12)) ///
				 (scatter valueForecastTarget t if weeks_ahead == 1 & season == `s', msymbol(circle_hollow) msize(small)) ///
				 (line valueModelAverage t if weeks_ahead == 1 & season == `s', lcolor(black)), ///
				 graphregion(fcolor(white)) xlabel(none) ylabel(100(100)500) ytitle(" ") xtitle(" ")  ///
				 title("`s'")  ylabel(, nogrid) legend(order(2 "Observed ILI" 3 "Predicted ILI" 1 "90% Prediction Interval")) ///
				 note("Coverage rate: `coverage'%", ring(0) position(10) margin(medium))
	graph save "$graphs/mod_avg_`s'.gph", replace
}
cd "$graphs"
grc1leg  "mod_avg_2012.gph" "mod_avg_2013.gph" "mod_avg_2014.gph" "mod_avg_2015.gph" ///
			  "mod_avg_2016.gph" "mod_avg_2017.gph", legendfrom("mod_avg_2012.gph") l1("Weekly ILI positive count") graphregion(fcolor(white))
graph export "$graphs/mod_avg_forecast_all_seasons.tif", as(tif) replace
copy "$graphs/mod_avg_forecast_all_seasons.tif" "$WorkDir/Fig4E.tif"

*Naive Average (Fig4F):
forvalues s=2012/2018 {
	count if valueForecastTarget >= valuenaiveavglb & valueForecastTarget <= valuenaiveavgub & weeks_ahead == 1 & season == `s'
	local num = `r(N)'
	count if weeks_ahead == 1 & season == `s'
	local den = `r(N)'
	local coverage = string((`num'/`den')*100, "%9.2f")
	graph twoway (rarea valuenaiveavglb valuenaiveavgub t if weeks_ahead == 1 & season == `s', color(gs12)) ///
				 (scatter valueForecastTarget t if weeks_ahead == 1 & season == `s', msymbol(circle_hollow) msize(small)) ///
				 (line valueNaiveAverage t if weeks_ahead == 1 & season == `s', lcolor(black)), ///
				 graphregion(fcolor(white)) xlabel(none) ylabel(100(100)500) ytitle(" ") xtitle(" ")  ///
				 title("`s'")  ylabel(, nogrid) legend(order(2 "Observed ILI" 3 "Predicted ILI" 1 "90% Prediction Interval")) ///
				 note("Coverage rate: `coverage'%", ring(0) position(10) margin(medium))
	graph save "$graphs/mod_naiveavg_`s'.gph", replace
}
cd "$graphs"
grc1leg  "mod_naiveavg_2012.gph" "mod_naiveavg_2013.gph" "mod_naiveavg_2014.gph" "mod_naiveavg_2015.gph" ///
			  "mod_naiveavg_2016.gph" "mod_naiveavg_2017.gph", legendfrom("mod_naiveavg_2012.gph") l1("Weekly ILI positive count") graphregion(fcolor(white))
graph export "$graphs/mod_naiveavg_forecast_all_seasons.tif", as(tif) replace
copy "$graphs/mod_naiveavg_forecast_all_seasons.tif" "$WorkDir/Fig4F.tif"

fs *.gph
foreach file in `r(files)' {
	erase "`file'"
}

*********

**************************************************************************
*figures: quantile regression forest variable selection (MAE, RMSE, MAPE)*
**************************************************************************
*supporting figure 1 in paper

//append all seasons of analyzed data
clear
append using "$processdata/rf_perf2012.dta"
append using "$processdata/rf_perf2013.dta"
append using "$processdata/rf_perf2014.dta"
append using "$processdata/rf_perf2015.dta"
append using "$processdata/rf_perf2016.dta"
append using "$processdata/rf_perf2017.dta"
append using "$processdata/rf_perf2018.dta"

egen modelg = group(model)
labmask modelg, values(model) //make sure labutil is installed from SSC

//average the performance measures of each model by number of weeks ahead being forecasted
collapse (mean) mape rmse mae msd, by(modelg weeks_ahead)

sort modelg weeks_ahead
replace mape = mape*100

decode modelg, gen(modelname)

quietly sum weeks_ahead
local minweek `r(min)'
local maxweek `r(max)'

//displace each model's x-axis values so they're displayed nicely in bar chart
replace weeks_ahead = weeks_ahead + 0.12 if modelname == "Baseline"
replace weeks_ahead = weeks_ahead + 0.24 if modelname == "Sex"
replace weeks_ahead = weeks_ahead + 0.36 if modelname == "Age"
replace weeks_ahead = weeks_ahead + 0.48 if modelname == "Sex and Age"
replace weeks_ahead = weeks_ahead + 0.6 if modelname == "Distance Buffers"
replace weeks_ahead = weeks_ahead + 0.72 if modelname == "Strain"
replace weeks_ahead = weeks_ahead - 0.5

*supporting figure 1
graph twoway (bar rmse weeks_ahead if modelname == "Baseline", barwidth(0.11)) ///
			 (bar rmse weeks_ahead if modelname == "Sex", barwidth(0.11)) ///
			 (bar rmse weeks_ahead if modelname == "Age", barwidth(0.11)) ///
			 (bar rmse weeks_ahead if modelname == "Sex and Age", barwidth(0.11)) ///
			 (bar rmse weeks_ahead if modelname == "Distance Buffers", barwidth(0.11)) ///
			 (bar rmse weeks_ahead if modelname == "Strain", barwidth(0.11)), ///
			 legend(label(1 "Baseline") label(2 "Sex") label(3 "Age") ///
			 	    label(4 "Sex and Age") label(5 "Distance Buffers") label(6 "Strain")) ///
			 ytitle("Root Mean Square Error") xtitle("Weeks Ahead") xlabel(`minweek'(1)`maxweek') ylabel(30(20)70, nogrid) ///
			 title(" ") graphregion(fcolor(white))
graph export "$graphs/model_comparison/rf_rmse_ach.tif", as(tif) replace
copy "$graphs/model_comparison/rf_rmse_ach.tif" "$WorkDir/S1_Fig.tif"

***

**************************************************************************
*figures: model comparison (MAE, RMSE, MAPE) for Foothills Medical Center*
**************************************************************************
*supporting figure 2 in paper

//append all seasons of analyzed data
clear
append using "$processdata/perf2012_fmc.dta"
append using "$processdata/perf2013_fmc.dta"
append using "$processdata/perf2014_fmc.dta"
append using "$processdata/perf2015_fmc.dta"
append using "$processdata/perf2016_fmc.dta"
append using "$processdata/perf2017_fmc.dta"
append using "$processdata/perf2018_fmc.dta"

//drop Naive estimate - that is, predicting next week's ILI+ visits to be same as this week's.
//reason why we do not include is this serves purely as a benchmark, and it is not part of the stacked (or naive) ensemble.
//it exists in the analysis solely to confer that our models perform better than "the crudest possible model."
//it is also omitted from paper for clarity in the exposition of results.
//nonetheless, we keep it in these output files so the reader may contrast our model performances against a purely naive forecast.
keep if model == "ARIMA" | model == "Random Forest" | model == "Linear Regression" | ///
		model == "Model Average" | model == "Empirical Bayes" | model == "Naive Average"
egen modelg = group(model)
labmask modelg, values(model) //make sure labutil is install from SSC

//average the performance measures of each model by number of weeks ahead being forecasted
collapse (mean) mape rmse mae msd, by(modelg weeks_ahead)

sort modelg weeks_ahead
replace mape = mape*100

decode modelg, gen(modelname)

quietly sum weeks_ahead
local minweek `r(min)'
local maxweek `r(max)'

//displace each model's x-axis values so they're displayed nicely in bar chart
replace weeks_ahead = weeks_ahead + 0.12 if modelname == "Model Average"
replace weeks_ahead = weeks_ahead + 0.24 if modelname == "Random Forest"
replace weeks_ahead = weeks_ahead + 0.36 if modelname == "Linear Regression"
replace weeks_ahead = weeks_ahead + 0.48 if modelname == "Empirical Bayes"
replace weeks_ahead = weeks_ahead + 0.6 if modelname == "ARIMA"
replace weeks_ahead = weeks_ahead + 0.72 if modelname == "Naive Average"
replace weeks_ahead = weeks_ahead - 0.5

*supporting figure 2 in paper
graph twoway (bar rmse weeks_ahead if modelname == "Model Average", barwidth(0.11)) ///
			 (bar rmse weeks_ahead if modelname == "Random Forest", barwidth(0.11)) ///
			 (bar rmse weeks_ahead if modelname == "Linear Regression", barwidth(0.11)) ///
			 (bar rmse weeks_ahead if modelname == "Empirical Bayes", barwidth(0.11)) ///
			 (bar rmse weeks_ahead if modelname == "ARIMA", barwidth(0.11)) ///
			 (bar rmse weeks_ahead if modelname == "Naive Average", barwidth(0.11)), ///
			 legend(label(1 "Stacked Ensemble") label(2 "Quantile Regression Forest") label(3 "Linear Regression") ///
			 	    label(4 "Empirical Bayes") label(5 "ARIMA") label(6 "Naive Ensemble")) ///
			 ytitle("Root Mean Square Error") xtitle("Weeks Ahead") xlabel(`minweek'(1)`maxweek') ylabel(10(5)20, nogrid) ///
			 title(" ") graphregion(fcolor(white))
graph export "$graphs/model_comparison/rmse_fmc.tif", as(tif) replace
copy "$graphs/model_comparison/rmse_fmc.tif" "$WorkDir/S2_Fig.tif"

******** FIGURE BELOW NOT IN PAPER ********
/*
Figure below was used when investigating the choice for number of trees in the quantile regression forest.
Within the grid of searched values, performance was virtually unchanged. Therefore we did not include
a discussion on this parameter selection nor the figure that would accompany this discussion.

**********************************
*figures: optimizing RF parameter*
**********************************

forvalues i=2012/2017 {
	import delimited "$WorkDir/tables/rf_optim_performance_`i'weeks-3-45.csv", varnames(1) clear
	gen year = `i'
	save "$processdata/rf_optim_perf`i'.dta", replace
	import delimited "$WorkDir/tables/rf_optim_score_`i'weeks-3-45.csv", varnames(1) clear
	save "$processdata/rf_optim_score`i'.dta", replace
}

import delimited "$WorkDir/tables/rf_optim_performance_2018weeks-3-17.csv", varnames(1) clear
gen year = 2018
save "$processdata/rf_optim_perf2018.dta", replace
import delimited "$WorkDir/tables/rf_optim_score_2018weeks-3-17.csv", varnames(1) clear
save "$processdata/rf_optim_score2018.dta", replace

clear
append using "$processdata/rf_optim_perf2012.dta"
append using "$processdata/rf_optim_perf2013.dta"
append using "$processdata/rf_optim_perf2014.dta"
append using "$processdata/rf_optim_perf2015.dta"
append using "$processdata/rf_optim_perf2016.dta"
append using "$processdata/rf_optim_perf2017.dta"
append using "$processdata/rf_optim_perf2018.dta"

egen modelg = group(model)
labmask modelg, values(model)

collapse (mean) mape rmse mae msd, by(modelg weeks_ahead)

sort modelg weeks_ahead
replace mape = mape*100

decode modelg, gen(modelname)

quietly sum weeks_ahead
local minweek `r(min)'
local maxweek `r(max)'

replace weeks_ahead = weeks_ahead + 0.12 if modelname == "rf500"
replace weeks_ahead = weeks_ahead + 0.24 if modelname == "rf1000"
replace weeks_ahead = weeks_ahead + 0.36 if modelname == "rf1500"
replace weeks_ahead = weeks_ahead + 0.48 if modelname == "rf2000"
replace weeks_ahead = weeks_ahead + 0.6 if modelname == "rf2500"
replace weeks_ahead = weeks_ahead + 0.72 if modelname == "rf3000"
replace weeks_ahead = weeks_ahead - 0.5

graph twoway (bar rmse weeks_ahead if modelname == "rf500", barwidth(0.11)) ///
			 (bar rmse weeks_ahead if modelname == "rf1000", barwidth(0.11)) ///
			 (bar rmse weeks_ahead if modelname == "rf1500", barwidth(0.11)) ///
			 (bar rmse weeks_ahead if modelname == "rf2000", barwidth(0.11)) ///
			 (bar rmse weeks_ahead if modelname == "rf2500", barwidth(0.11)) ///
			 (bar rmse weeks_ahead if modelname == "rf3000", barwidth(0.11)), ///
			 legend(label(1 "rf500") label(2 "rf1000") label(3 "rf1500") ///
			 	    label(4 "rf2000") label(5 "rf2500") label(6 "rf3000")) ///
			 ytitle("Root Mean Square Error") xtitle("Weeks Ahead") xlabel(`minweek'(1)`maxweek') ylabel(30(20)70, nogrid) ///
			 title(" ") graphregion(fcolor(white))
graph export "$graphs/model_comparison/rf_rmse_optim_ach.png", as(png) replace

graph twoway (bar mae weeks_ahead if modelname == "rf500", barwidth(0.11)) ///
			 (bar mae weeks_ahead if modelname == "rf1000", barwidth(0.11)) ///
			 (bar mae weeks_ahead if modelname == "rf1500", barwidth(0.11)) ///
			 (bar mae weeks_ahead if modelname == "rf2000", barwidth(0.11)) ///
			 (bar mae weeks_ahead if modelname == "rf2500", barwidth(0.11)) ///
			 (bar mae weeks_ahead if modelname == "rf3000", barwidth(0.11)), ///
			 legend(label(1 "rf500") label(2 "rf1000") label(3 "rf1500") ///
			 	    label(4 "rf2000") label(5 "rf2500") label(6 "rf3000")) ///
			 ytitle("Mean Absolute Error") xtitle("Weeks Ahead") xlabel(`minweek'(1)`maxweek') ylabel(30(20)70, nogrid) ///
			 title(" ") graphregion(fcolor(white))
graph export "$graphs/model_comparison/rf_mae_optim_ach.png", as(png) replace
*/


******** END OF DO FILE ********
