# Supplementary material for: A stacked ensemble method for forecasting influenza-like illness visit volumes at emergency departments
Source: PLoS One. 2021 Mar 22;16(3):e0241725. doi: 10.1371/journal.pone.0241725 (PMC7984626; doi:10.1371/journal.pone.0241725)
Supplement: S1 Data — (ZIP) [file pone.0241725.s003.zip › ILI_plosone/tables/log_score_2012weeks-3-45.csv]

object	log_score	epiweek	weeks_ahead	season
Random Forest	-0.843970070294529	3	1	2012
Random Forest	-0.776528789498996	4	1	2012
Random Forest	-0.916290731874155	5	1	2012
Random Forest	-1.77195684193188	6	1	2012
Random Forest	-1.34707364796661	7	1	2012
Random Forest	-1.30933331998376	8	1	2012
Random Forest	-1.83258146374831	9	1	2012
Random Forest	-2.40794560865187	10	1	2012
Random Forest	-1.27296567581289	11	1	2012
Random Forest	-2.40794560865187	12	1	2012
Random Forest	-0.776528789498996	13	1	2012
Random Forest	-0.867500567704723	14	1	2012
Random Forest	-0.63487827243597	15	1	2012
Random Forest	-1.89711998488588	16	1	2012
Random Forest	-1.23787435600162	17	1	2012
Random Forest	-1.27296567581289	18	1	2012
Random Forest	-1.56064774826467	19	1	2012
Random Forest	-1.27296567581289	20	1	2012
Random Forest	-1.42711635564015	21	1	2012
Random Forest	-1.10866262452161	22	1	2012
Random Forest	-0.798507696217772	23	1	2012
Random Forest	-1.02165124753198	24	1	2012
Random Forest	-0.967584026261706	25	1	2012
Random Forest	-0.446287102628419	26	1	2012
Random Forest	-0.478035800943	27	1	2012
Random Forest	-0.63487827243597	28	1	2012
Random Forest	-0.843970070294529	29	1	2012
Random Forest	-2.40794560865187	30	1	2012
Random Forest	-0.544727175441672	31	1	2012
Random Forest	-0.616186139423817	32	1	2012
Random Forest	-1.27296567581289	33	1	2012
Random Forest	-1.83258146374831	34	1	2012
Random Forest	-0.63487827243597	35	1	2012
Random Forest	-0.843970070294529	36	1	2012
Random Forest	-1.27296567581289	37	1	2012
Random Forest	-1.56064774826467	38	1	2012
Random Forest	-1.13943428318836	39	1	2012
Random Forest	-0.616186139423817	40	1	2012
Random Forest	-0.49429632181478	41	1	2012
Random Forest	-0.843970070294529	42	1	2012
Random Forest	-0.23572233352107	43	1	2012
Random Forest	-0.673344553263766	44	1	2012
Random Forest	-0.301105092783922	45	1	2012
Random Forest	-1.04982212449868	3	2	2012
Random Forest	-1.04982212449868	4	2	2012
Random Forest	-1.02165124753198	5	2	2012
Random Forest	-1.71479842809193	6	2	2012
Random Forest	-1.71479842809193	7	2	2012
Random Forest	-1.6094379124341	8	2	2012
Random Forest	-2.52572864430826	9	2	2012
Random Forest	-1.10866262452161	10	2	2012
Random Forest	-2.20727491318972	11	2	2012
Random Forest	-0.843970070294529	12	2	2012
Random Forest	-0.916290731874155	13	2	2012
Random Forest	-0.653926467406664	14	2	2012
Random Forest	-1.77195684193188	15	2	2012
Random Forest	-0.867500567704723	16	2	2012
Random Forest	-1.38629436111989	17	2	2012
Random Forest	-2.30258509299405	18	2	2012
Random Forest	-1.56064774826467	19	2	2012
Random Forest	-2.65926003693278	20	2	2012
Random Forest	-0.891598119283784	21	2	2012
Random Forest	-1.13943428318836	22	2	2012
Random Forest	-1.27296567581289	23	2	2012
Random Forest	-0.843970070294529	24	2	2012
Random Forest	-0.446287102628419	25	2	2012
Random Forest	-0.385662480811985	26	2	2012
Random Forest	-0.673344553263766	27	2	2012
Random Forest	-1.17118298150295	28	2	2012
Random Forest	-2.20727491318972	29	2	2012
Random Forest	-0.59783700075562	30	2	2012
Random Forest	-0.713349887877465	31	2	2012
Random Forest	-1.30933331998376	32	2	2012
Random Forest	-2.04022082852655	33	2	2012
Random Forest	-0.653926467406664	34	2	2012
Random Forest	-0.916290731874155	35	2	2012
Random Forest	-2.40794560865187	36	2	2012
Random Forest	-2.04022082852655	37	2	2012
Random Forest	-1.20397280432594	38	2	2012
Random Forest	-0.693147180559945	39	2	2012
Random Forest	-0.579818495252942	40	2	2012
Random Forest	-0.867500567704723	41	2	2012
Random Forest	-0.385662480811985	42	2	2012
Random Forest	-0.616186139423817	43	2	2012
Random Forest	-0.59783700075562	44	2	2012
Random Forest	-0.186329578191493	45	2	2012
Random Forest	-1.34707364796661	3	3	2012
Random Forest	-1.23787435600162	4	3	2012
Random Forest	-0.776528789498996	5	3	2012
Random Forest	-1.77195684193188	6	3	2012
Random Forest	-1.77195684193188	7	3	2012
Random Forest	-1.66073120682165	8	3	2012
Random Forest	-1.10866262452161	9	3	2012
Random Forest	-2.12026353620009	10	3	2012
Random Forest	-1.13943428318836	11	3	2012
Random Forest	-0.967584026261706	12	3	2012
Random Forest	-0.693147180559945	13	3	2012
Random Forest	-1.71479842809193	14	3	2012
Random Forest	-1.13943428318836	15	3	2012
Random Forest	-0.843970070294529	16	3	2012
Random Forest	-2.04022082852655	17	3	2012
Random Forest	-1.46967597005894	18	3	2012
Random Forest	-2.99573227355399	19	3	2012
Random Forest	-0.891598119283784	20	3	2012
Random Forest	-0.843970070294529	21	3	2012
Random Forest	-1.04982212449868	22	3	2012
Random Forest	-1.02165124753198	23	3	2012
Random Forest	-0.63487827243597	24	3	2012
Random Forest	-0.27443684570176	25	3	2012
Random Forest	-0.798507696217772	26	3	2012
Random Forest	-0.843970070294529	27	3	2012
Random Forest	-2.04022082852655	28	3	2012
Random Forest	-0.713349887877465	29	3	2012
Random Forest	-0.371063681390832	30	3	2012
Random Forest	-1.07880966137193	31	3	2012
Random Forest	-2.30258509299405	32	3	2012
Random Forest	-0.916290731874155	33	3	2012
Random Forest	-1.02165124753198	34	3	2012
Random Forest	-2.81341071676004	35	3	2012
Random Forest	-1.83258146374831	36	3	2012
Random Forest	-2.20727491318972	37	3	2012
Random Forest	-0.916290731874155	38	3	2012
Random Forest	-0.693147180559945	39	3	2012
Random Forest	-0.916290731874155	40	3	2012
Random Forest	-0.59783700075562	41	3	2012
Random Forest	-0.891598119283784	42	3	2012
Random Forest	-0.653926467406664	43	3	2012
Random Forest	-0.23572233352107	44	3	2012
Random Forest	-0.174353387144778	45	3	2012
Random Forest	-1.46967597005894	3	4	2012
Random Forest	-0.693147180559945	4	4	2012
Random Forest	-0.713349887877465	5	4	2012
Random Forest	-1.42711635564015	6	4	2012
Random Forest	-1.71479842809193	7	4	2012
Random Forest	-1.10866262452161	8	4	2012
Random Forest	-2.04022082852655	9	4	2012
Random Forest	-1.13943428318836	10	4	2012
Random Forest	-1.23787435600162	11	4	2012
Random Forest	-0.891598119283784	12	4	2012
Random Forest	-1.77195684193188	13	4	2012
Random Forest	-0.941608539858445	14	4	2012
Random Forest	-0.891598119283784	15	4	2012
Random Forest	-1.89711998488588	16	4	2012
Random Forest	-1.51412773262978	17	4	2012
Random Forest	-3.50655789731998	18	4	2012
Random Forest	-0.867500567704723	19	4	2012
Random Forest	-0.713349887877465	20	4	2012
Random Forest	-1.71479842809193	21	4	2012
Random Forest	-1.10866262452161	22	4	2012
Random Forest	-0.776528789498996	23	4	2012
Random Forest	-0.510825623765991	24	4	2012
Random Forest	-0.82098055206983	25	4	2012
Random Forest	-1.23787435600162	26	4	2012
Random Forest	-2.40794560865187	27	4	2012
Random Forest	-0.755022584278033	28	4	2012
Random Forest	-0.63487827243597	29	4	2012
Random Forest	-1.07880966137193	30	4	2012
Random Forest	-1.6094379124341	31	4	2012
Random Forest	-1.13943428318836	32	4	2012
Random Forest	-0.891598119283784	33	4	2012
Random Forest	-2.52572864430826	34	4	2012
Random Forest	-2.99573227355399	35	4	2012
Random Forest	-1.89711998488588	36	4	2012
Random Forest	-1.6094379124341	37	4	2012
Random Forest	-0.941608539858445	38	4	2012
Random Forest	-0.82098055206983	39	4	2012
Random Forest	-0.653926467406664	40	4	2012
Random Forest	-0.82098055206983	41	4	2012
Random Forest	-0.776528789498996	42	4	2012
Random Forest	-0.210721031315653	43	4	2012
Random Forest	-0.22314355131421	44	4	2012
Random Forest	-0.713349887877465	45	4	2012
Linear Regression	-0.82098055206983	3	1	2012
Linear Regression	-0.7339691750802	4	1	2012
Linear Regression	-0.867500567704723	5	1	2012
Linear Regression	-1.10866262452161	6	1	2012
Linear Regression	-0.7339691750802	7	1	2012
Linear Regression	-1.56064774826467	8	1	2012
Linear Regression	-1.04982212449868	9	1	2012
Linear Regression	-0.843970070294529	10	1	2012
Linear Regression	-0.713349887877465	11	1	2012
Linear Regression	-1.6094379124341	12	1	2012
Linear Regression	-0.776528789498996	13	1	2012
Linear Regression	-0.693147180559945	14	1	2012
Linear Regression	-1.23787435600162	15	1	2012
Linear Regression	-1.83258146374831	16	1	2012
Linear Regression	-0.755022584278033	17	1	2012
Linear Regression	-1.02165124753198	18	1	2012
Linear Regression	-0.7339691750802	19	1	2012
Linear Regression	-0.941608539858445	20	1	2012
Linear Regression	-0.994252273343867	21	1	2012
Linear Regression	-0.776528789498996	22	1	2012
Linear Regression	-1.02165124753198	23	1	2012
Linear Regression	-0.891598119283784	24	1	2012
Linear Regression	-0.843970070294529	25	1	2012
Linear Regression	-0.713349887877465	26	1	2012
Linear Regression	-1.04982212449868	27	1	2012
Linear Regression	-0.693147180559945	28	1	2012
Linear Regression	-0.798507696217772	29	1	2012
Linear Regression	-10	30	1	2012
Linear Regression	-0.693147180559945	31	1	2012
Linear Regression	-0.916290731874155	32	1	2012
Linear Regression	-1.56064774826467	33	1	2012
Linear Regression	-1.56064774826467	34	1	2012
Linear Regression	-0.755022584278033	35	1	2012
Linear Regression	-1.02165124753198	36	1	2012
Linear Regression	-0.994252273343867	37	1	2012
Linear Regression	-0.7339691750802	38	1	2012
Linear Regression	-0.891598119283784	39	1	2012
Linear Regression	-0.713349887877465	40	1	2012
Linear Regression	-0.776528789498996	41	1	2012
Linear Regression	-1.13943428318836	42	1	2012
Linear Regression	-1.20397280432594	43	1	2012
Linear Regression	-0.693147180559945	44	1	2012
Linear Regression	-0.755022584278033	45	1	2012
Linear Regression	-0.916290731874155	3	2	2012
Linear Regression	-1.02165124753198	4	2	2012
Linear Regression	-0.916290731874155	5	2	2012
Linear Regression	-1.20397280432594	6	2	2012
Linear Regression	-1.96611285637283	7	2	2012
Linear Regression	-1.71479842809193	8	2	2012
Linear Regression	-1.83258146374831	9	2	2012
Linear Regression	-0.916290731874155	10	2	2012
Linear Regression	-1.56064774826467	11	2	2012
Linear Regression	-1.04982212449868	12	2	2012
Linear Regression	-0.916290731874155	13	2	2012
Linear Regression	-1.07880966137193	14	2	2012
Linear Regression	-0.994252273343867	15	2	2012
Linear Regression	-1.10866262452161	16	2	2012
Linear Regression	-1.10866262452161	17	2	2012
Linear Regression	-0.941608539858445	18	2	2012
Linear Regression	-0.891598119283784	19	2	2012
Linear Regression	-1.77195684193188	20	2	2012
Linear Regression	-0.891598119283784	21	2	2012
Linear Regression	-1.20397280432594	22	2	2012
Linear Regression	-0.891598119283784	23	2	2012
Linear Regression	-0.916290731874155	24	2	2012
Linear Regression	-0.891598119283784	25	2	2012
Linear Regression	-1.23787435600162	26	2	2012
Linear Regression	-0.941608539858445	27	2	2012
Linear Regression	-0.891598119283784	28	2	2012
Linear Regression	-2.65926003693278	29	2	2012
Linear Regression	-2.65926003693278	30	2	2012
Linear Regression	-0.916290731874155	31	2	2012
Linear Regression	-0.941608539858445	32	2	2012
Linear Regression	-2.81341071676004	33	2	2012
Linear Regression	-1.27296567581289	34	2	2012
Linear Regression	-1.23787435600162	35	2	2012
Linear Regression	-1.96611285637283	36	2	2012
Linear Regression	-1.17118298150295	37	2	2012
Linear Regression	-0.941608539858445	38	2	2012
Linear Regression	-1.10866262452161	39	2	2012
Linear Regression	-1.04982212449868	40	2	2012
Linear Regression	-1.04982212449868	41	2	2012
Linear Regression	-0.916290731874155	42	2	2012
Linear Regression	-0.941608539858445	43	2	2012
Linear Regression	-1.02165124753198	44	2	2012
Linear Regression	-0.994252273343867	45	2	2012
Linear Regression	-1.07880966137193	3	3	2012
Linear Regression	-1.13943428318836	4	3	2012
Linear Regression	-1.10866262452161	5	3	2012
Linear Regression	-2.40794560865187	6	3	2012
Linear Regression	-2.30258509299405	7	3	2012
Linear Regression	-2.20727491318972	8	3	2012
Linear Regression	-1.46967597005894	9	3	2012
Linear Regression	-1.66073120682165	10	3	2012
Linear Regression	-1.27296567581289	11	3	2012
Linear Regression	-1.23787435600162	12	3	2012
Linear Regression	-1.27296567581289	13	3	2012
Linear Regression	-1.23787435600162	14	3	2012
Linear Regression	-1.07880966137193	15	3	2012
Linear Regression	-1.51412773262978	16	3	2012
Linear Regression	-1.23787435600162	17	3	2012
Linear Regression	-1.07880966137193	18	3	2012
Linear Regression	-1.20397280432594	19	3	2012
Linear Regression	-1.13943428318836	20	3	2012
Linear Regression	-1.13943428318836	21	3	2012
Linear Regression	-1.07880966137193	22	3	2012
Linear Regression	-1.13943428318836	23	3	2012
Linear Regression	-1.07880966137193	24	3	2012
Linear Regression	-1.30933331998376	25	3	2012
Linear Regression	-1.10866262452161	26	3	2012
Linear Regression	-1.07880966137193	27	3	2012
Linear Regression	-2.65926003693278	28	3	2012
Linear Regression	-1.89711998488588	29	3	2012
Linear Regression	-1.66073120682165	30	3	2012
Linear Regression	-1.51412773262978	31	3	2012
Linear Regression	-1.77195684193188	32	3	2012
Linear Regression	-1.89711998488588	33	3	2012
Linear Regression	-1.13943428318836	34	3	2012
Linear Regression	-1.71479842809193	35	3	2012
Linear Regression	-1.89711998488588	36	3	2012
Linear Regression	-1.10866262452161	37	3	2012
Linear Regression	-1.10866262452161	38	3	2012
Linear Regression	-1.42711635564015	39	3	2012
Linear Regression	-1.07880966137193	40	3	2012
Linear Regression	-1.13943428318836	41	3	2012
Linear Regression	-1.04982212449868	42	3	2012
Linear Regression	-1.23787435600162	43	3	2012
Linear Regression	-1.30933331998376	44	3	2012
Linear Regression	-1.30933331998376	45	3	2012
Linear Regression	-1.23787435600162	3	4	2012
Linear Regression	-1.20397280432594	4	4	2012
Linear Regression	-1.71479842809193	5	4	2012
Linear Regression	-2.52572864430826	6	4	2012
Linear Regression	-2.65926003693278	7	4	2012
Linear Regression	-1.6094379124341	8	4	2012
Linear Regression	-2.81341071676004	9	4	2012
Linear Regression	-1.34707364796661	10	4	2012
Linear Regression	-1.56064774826467	11	4	2012
Linear Regression	-1.83258146374831	12	4	2012
Linear Regression	-1.20397280432594	13	4	2012
Linear Regression	-1.17118298150295	14	4	2012
Linear Regression	-1.23787435600162	15	4	2012
Linear Regression	-1.42711635564015	16	4	2012
Linear Regression	-1.20397280432594	17	4	2012
Linear Regression	-1.6094379124341	18	4	2012
Linear Regression	-1.20397280432594	19	4	2012
Linear Regression	-1.17118298150295	20	4	2012
Linear Regression	-1.17118298150295	21	4	2012
Linear Regression	-1.17118298150295	22	4	2012
Linear Regression	-1.13943428318836	23	4	2012
Linear Regression	-1.38629436111989	24	4	2012
Linear Regression	-1.20397280432594	25	4	2012
Linear Regression	-1.17118298150295	26	4	2012
Linear Regression	-2.81341071676004	27	4	2012
Linear Regression	-2.20727491318972	28	4	2012
Linear Regression	-1.46967597005894	29	4	2012
Linear Regression	-2.52572864430826	30	4	2012
Linear Regression	-2.65926003693278	31	4	2012
Linear Regression	-1.42711635564015	32	4	2012
Linear Regression	-1.46967597005894	33	4	2012
Linear Regression	-1.20397280432594	34	4	2012
Linear Regression	-1.6094379124341	35	4	2012
Linear Regression	-1.30933331998376	36	4	2012
Linear Regression	-1.17118298150295	37	4	2012
Linear Regression	-1.34707364796661	38	4	2012
Linear Regression	-1.17118298150295	39	4	2012
Linear Regression	-1.30933331998376	40	4	2012
Linear Regression	-1.13943428318836	41	4	2012
Linear Regression	-1.17118298150295	42	4	2012
Linear Regression	-1.34707364796661	43	4	2012
Linear Regression	-1.56064774826467	44	4	2012
Linear Regression	-1.20397280432594	45	4	2012
ARIMA	-3.50655789731998	3	1	2012
ARIMA	-1.42711635564015	4	1	2012
ARIMA	-1.27296567581289	5	1	2012
ARIMA	-1.89711998488588	6	1	2012
ARIMA	-0.82098055206983	7	1	2012
ARIMA	-1.71479842809193	8	1	2012
ARIMA	-0.579818495252942	9	1	2012
ARIMA	-0.891598119283784	10	1	2012
ARIMA	-1.23787435600162	11	1	2012
ARIMA	-0.867500567704723	12	1	2012
ARIMA	-1.04982212449868	13	1	2012
ARIMA	-0.673344553263766	14	1	2012
ARIMA	-0.616186139423817	15	1	2012
ARIMA	-10	16	1	2012
ARIMA	-1.34707364796661	17	1	2012
ARIMA	-3.50655789731998	18	1	2012
ARIMA	-0.82098055206983	19	1	2012
ARIMA	-0.755022584278033	20	1	2012
ARIMA	-0.776528789498996	21	1	2012
ARIMA	-4.60517018598809	22	1	2012
ARIMA	-1.34707364796661	23	1	2012
ARIMA	-0.967584026261706	24	1	2012
ARIMA	-1.89711998488588	25	1	2012
ARIMA	-1.10866262452161	26	1	2012
ARIMA	-1.34707364796661	27	1	2012
ARIMA	-0.693147180559945	28	1	2012
ARIMA	-0.616186139423817	29	1	2012
ARIMA	-3.2188758248682	30	1	2012
ARIMA	-0.673344553263766	31	1	2012
ARIMA	-0.616186139423817	32	1	2012
ARIMA	-0.63487827243597	33	1	2012
ARIMA	-0.713349887877465	34	1	2012
ARIMA	-0.755022584278033	35	1	2012
ARIMA	-0.967584026261706	36	1	2012
ARIMA	-2.04022082852655	37	1	2012
ARIMA	-2.52572864430826	38	1	2012
ARIMA	-3.91202300542815	39	1	2012
ARIMA	-4.60517018598809	40	1	2012
ARIMA	-4.60517018598809	41	1	2012
ARIMA	-10	42	1	2012
ARIMA	-1.89711998488588	43	1	2012
ARIMA	-3.50655789731998	44	1	2012
ARIMA	-3.2188758248682	45	1	2012
ARIMA	-2.20727491318972	3	2	2012
ARIMA	-1.34707364796661	4	2	2012
ARIMA	-1.77195684193188	5	2	2012
ARIMA	-1.30933331998376	6	2	2012
ARIMA	-1.46967597005894	7	2	2012
ARIMA	-0.867500567704723	8	2	2012
ARIMA	-1.34707364796661	9	2	2012
ARIMA	-2.04022082852655	10	2	2012
ARIMA	-0.798507696217772	11	2	2012
ARIMA	-0.82098055206983	12	2	2012
ARIMA	-1.17118298150295	13	2	2012
ARIMA	-0.867500567704723	14	2	2012
ARIMA	-3.91202300542815	15	2	2012
ARIMA	-3.91202300542815	16	2	2012
ARIMA	-3.50655789731998	17	2	2012
ARIMA	-0.867500567704723	18	2	2012
ARIMA	-0.843970070294529	19	2	2012
ARIMA	-0.867500567704723	20	2	2012
ARIMA	-2.12026353620009	21	2	2012
ARIMA	-3.50655789731998	22	2	2012
ARIMA	-1.38629436111989	23	2	2012
ARIMA	-1.89711998488588	24	2	2012
ARIMA	-1.77195684193188	25	2	2012
ARIMA	-1.6094379124341	26	2	2012
ARIMA	-1.17118298150295	27	2	2012
ARIMA	-0.843970070294529	28	2	2012
ARIMA	-2.30258509299405	29	2	2012
ARIMA	-1.07880966137193	30	2	2012
ARIMA	-1.02165124753198	31	2	2012
ARIMA	-0.798507696217772	32	2	2012
ARIMA	-0.941608539858445	33	2	2012
ARIMA	-0.82098055206983	34	2	2012
ARIMA	-1.34707364796661	35	2	2012
ARIMA	-2.40794560865187	36	2	2012
ARIMA	-3.91202300542815	37	2	2012
ARIMA	-10	38	2	2012
ARIMA	-10	39	2	2012
ARIMA	-10	40	2	2012
ARIMA	-10	41	2	2012
ARIMA	-3.91202300542815	42	2	2012
ARIMA	-3.50655789731998	43	2	2012
ARIMA	-4.60517018598809	44	2	2012
ARIMA	-3.50655789731998	45	2	2012
ARIMA	-1.96611285637283	3	3	2012
ARIMA	-1.77195684193188	4	3	2012
ARIMA	-1.38629436111989	5	3	2012
ARIMA	-1.83258146374831	6	3	2012
ARIMA	-0.967584026261706	7	3	2012
ARIMA	-1.04982212449868	8	3	2012
ARIMA	-2.40794560865187	9	3	2012
ARIMA	-1.10866262452161	10	3	2012
ARIMA	-1.20397280432594	11	3	2012
ARIMA	-0.994252273343867	12	3	2012
ARIMA	-1.17118298150295	13	3	2012
ARIMA	-3.50655789731998	14	3	2012
ARIMA	-3.2188758248682	15	3	2012
ARIMA	-10	16	3	2012
ARIMA	-1.07880966137193	17	3	2012
ARIMA	-1.02165124753198	18	3	2012
ARIMA	-1.42711635564015	19	3	2012
ARIMA	-2.04022082852655	20	3	2012
ARIMA	-2.30258509299405	21	3	2012
ARIMA	-2.99573227355399	22	3	2012
ARIMA	-2.30258509299405	23	3	2012
ARIMA	-1.89711998488588	24	3	2012
ARIMA	-2.20727491318972	25	3	2012
ARIMA	-1.42711635564015	26	3	2012
ARIMA	-1.10866262452161	27	3	2012
ARIMA	-2.20727491318972	28	3	2012
ARIMA	-1.13943428318836	29	3	2012
ARIMA	-0.967584026261706	30	3	2012
ARIMA	-0.994252273343867	31	3	2012
ARIMA	-0.967584026261706	32	3	2012
ARIMA	-0.916290731874155	33	3	2012
ARIMA	-1.17118298150295	34	3	2012
ARIMA	-2.65926003693278	35	3	2012
ARIMA	-4.60517018598809	36	3	2012
ARIMA	-10	37	3	2012
ARIMA	-10	38	3	2012
ARIMA	-10	39	3	2012
ARIMA	-10	40	3	2012
ARIMA	-10	41	3	2012
ARIMA	-10	42	3	2012
ARIMA	-4.60517018598809	43	3	2012
ARIMA	-4.60517018598809	44	3	2012
ARIMA	-3.91202300542815	45	3	2012
ARIMA	-2.40794560865187	3	4	2012
ARIMA	-1.42711635564015	4	4	2012
ARIMA	-1.89711998488588	5	4	2012
ARIMA	-1.17118298150295	6	4	2012
ARIMA	-1.10866262452161	7	4	2012
ARIMA	-1.71479842809193	8	4	2012
ARIMA	-1.30933331998376	9	4	2012
ARIMA	-1.66073120682165	10	4	2012
ARIMA	-1.27296567581289	11	4	2012
ARIMA	-1.04982212449868	12	4	2012
ARIMA	-3.91202300542815	13	4	2012
ARIMA	-3.2188758248682	14	4	2012
ARIMA	-10	15	4	2012
ARIMA	-2.04022082852655	16	4	2012
ARIMA	-1.20397280432594	17	4	2012
ARIMA	-1.04982212449868	18	4	2012
ARIMA	-1.42711635564015	19	4	2012
ARIMA	-2.20727491318972	20	4	2012
ARIMA	-2.12026353620009	21	4	2012
ARIMA	-3.91202300542815	22	4	2012
ARIMA	-2.12026353620009	23	4	2012
ARIMA	-2.30258509299405	24	4	2012
ARIMA	-1.83258146374831	25	4	2012
ARIMA	-1.27296567581289	26	4	2012
ARIMA	-2.65926003693278	27	4	2012
ARIMA	-1.20397280432594	28	4	2012
ARIMA	-1.04982212449868	29	4	2012
ARIMA	-1.07880966137193	30	4	2012
ARIMA	-1.02165124753198	31	4	2012
ARIMA	-1.04982212449868	32	4	2012
ARIMA	-1.17118298150295	33	4	2012
ARIMA	-2.20727491318972	34	4	2012
ARIMA	-4.60517018598809	35	4	2012
ARIMA	-10	36	4	2012
ARIMA	-10	37	4	2012
ARIMA	-10	38	4	2012
ARIMA	-10	39	4	2012
ARIMA	-10	40	4	2012
ARIMA	-10	41	4	2012
ARIMA	-10	42	4	2012
ARIMA	-10	43	4	2012
ARIMA	-10	44	4	2012
ARIMA	-10	45	4	2012
Empirical Bayes	-0.462035459596559	3	1	2012
Empirical Bayes	-0.49429632181478	4	1	2012
Empirical Bayes	-0.430782916092454	5	1	2012
Empirical Bayes	-1.66073120682165	6	1	2012
Empirical Bayes	-0.527632742082372	7	1	2012
Empirical Bayes	-1.13943428318836	8	1	2012
Empirical Bayes	-0.59783700075562	9	1	2012
Empirical Bayes	-0.673344553263766	10	1	2012
Empirical Bayes	-0.653926467406664	11	1	2012
Empirical Bayes	-2.99573227355399	12	1	2012
Empirical Bayes	-0.616186139423817	13	1	2012
Empirical Bayes	-0.527632742082372	14	1	2012
Empirical Bayes	-0.446287102628419	15	1	2012
Empirical Bayes	-2.99573227355399	16	1	2012
Empirical Bayes	-0.7339691750802	17	1	2012
Empirical Bayes	-0.385662480811985	18	1	2012
Empirical Bayes	-3.2188758248682	19	1	2012
Empirical Bayes	-1.17118298150295	20	1	2012
Empirical Bayes	-1.07880966137193	21	1	2012
Empirical Bayes	-1.96611285637283	22	1	2012
Empirical Bayes	-0.579818495252942	23	1	2012
Empirical Bayes	-0.867500567704723	24	1	2012
Empirical Bayes	-1.04982212449868	25	1	2012
Empirical Bayes	-0.478035800943	26	1	2012
Empirical Bayes	-0.673344553263766	27	1	2012
Empirical Bayes	-0.430782916092454	28	1	2012
Empirical Bayes	-0.430782916092454	29	1	2012
Empirical Bayes	-10	30	1	2012
Empirical Bayes	-1.04982212449868	31	1	2012
Empirical Bayes	-0.385662480811985	32	1	2012
Empirical Bayes	-1.46967597005894	33	1	2012
Empirical Bayes	-1.77195684193188	34	1	2012
Empirical Bayes	-0.713349887877465	35	1	2012
Empirical Bayes	-0.49429632181478	36	1	2012
Empirical Bayes	-1.23787435600162	37	1	2012
Empirical Bayes	-0.415515443961666	38	1	2012
Empirical Bayes	-0.342490308946776	39	1	2012
Empirical Bayes	-0.7339691750802	40	1	2012
Empirical Bayes	-0.400477566597125	41	1	2012
Empirical Bayes	-0.385662480811985	42	1	2012
Empirical Bayes	-0.776528789498996	43	1	2012
Empirical Bayes	-0.400477566597125	44	1	2012
Empirical Bayes	-0.385662480811985	45	1	2012
Empirical Bayes	-0.63487827243597	3	2	2012
Empirical Bayes	-0.776528789498996	4	2	2012
Empirical Bayes	-1.42711635564015	5	2	2012
Empirical Bayes	-1.20397280432594	6	2	2012
Empirical Bayes	-0.713349887877465	7	2	2012
Empirical Bayes	-0.798507696217772	8	2	2012
Empirical Bayes	-1.34707364796661	9	2	2012
Empirical Bayes	-1.51412773262978	10	2	2012
Empirical Bayes	-1.46967597005894	11	2	2012
Empirical Bayes	-1.77195684193188	12	2	2012
Empirical Bayes	-0.579818495252942	13	2	2012
Empirical Bayes	-0.843970070294529	14	2	2012
Empirical Bayes	-2.30258509299405	15	2	2012
Empirical Bayes	-1.89711998488588	16	2	2012
Empirical Bayes	-0.967584026261706	17	2	2012
Empirical Bayes	-3.2188758248682	18	2	2012
Empirical Bayes	-3.50655789731998	19	2	2012
Empirical Bayes	-2.12026353620009	20	2	2012
Empirical Bayes	-1.07880966137193	21	2	2012
Empirical Bayes	-1.89711998488588	22	2	2012
Empirical Bayes	-1.10866262452161	23	2	2012
Empirical Bayes	-1.02165124753198	24	2	2012
Empirical Bayes	-1.07880966137193	25	2	2012
Empirical Bayes	-0.867500567704723	26	2	2012
Empirical Bayes	-0.798507696217772	27	2	2012
Empirical Bayes	-0.693147180559945	28	2	2012
Empirical Bayes	-3.2188758248682	29	2	2012
Empirical Bayes	-2.81341071676004	30	2	2012
Empirical Bayes	-1.17118298150295	31	2	2012
Empirical Bayes	-1.27296567581289	32	2	2012
Empirical Bayes	-4.60517018598809	33	2	2012
Empirical Bayes	-0.7339691750802	34	2	2012
Empirical Bayes	-1.27296567581289	35	2	2012
Empirical Bayes	-1.83258146374831	36	2	2012
Empirical Bayes	-1.83258146374831	37	2	2012
Empirical Bayes	-0.63487827243597	38	2	2012
Empirical Bayes	-0.653926467406664	39	2	2012
Empirical Bayes	-1.10866262452161	40	2	2012
Empirical Bayes	-0.462035459596559	41	2	2012
Empirical Bayes	-0.579818495252942	42	2	2012
Empirical Bayes	-0.562118918153541	43	2	2012
Empirical Bayes	-0.478035800943	44	2	2012
Empirical Bayes	-0.843970070294529	45	2	2012
Empirical Bayes	-0.967584026261706	3	3	2012
Empirical Bayes	-1.02165124753198	4	3	2012
Empirical Bayes	-1.17118298150295	5	3	2012
Empirical Bayes	-2.40794560865187	6	3	2012
Empirical Bayes	-1.04982212449868	7	3	2012
Empirical Bayes	-1.04982212449868	8	3	2012
Empirical Bayes	-1.96611285637283	9	3	2012
Empirical Bayes	-1.02165124753198	10	3	2012
Empirical Bayes	-0.967584026261706	11	3	2012
Empirical Bayes	-2.40794560865187	12	3	2012
Empirical Bayes	-0.776528789498996	13	3	2012
Empirical Bayes	-1.56064774826467	14	3	2012
Empirical Bayes	-1.51412773262978	15	3	2012
Empirical Bayes	-1.77195684193188	16	3	2012
Empirical Bayes	-3.50655789731998	17	3	2012
Empirical Bayes	-3.50655789731998	18	3	2012
Empirical Bayes	-3.91202300542815	19	3	2012
Empirical Bayes	-1.83258146374831	20	3	2012
Empirical Bayes	-1.38629436111989	21	3	2012
Empirical Bayes	-1.56064774826467	22	3	2012
Empirical Bayes	-1.46967597005894	23	3	2012
Empirical Bayes	-1.30933331998376	24	3	2012
Empirical Bayes	-1.66073120682165	25	3	2012
Empirical Bayes	-1.02165124753198	26	3	2012
Empirical Bayes	-0.916290731874155	27	3	2012
Empirical Bayes	-2.99573227355399	28	3	2012
Empirical Bayes	-1.96611285637283	29	3	2012
Empirical Bayes	-2.20727491318972	30	3	2012
Empirical Bayes	-0.82098055206983	31	3	2012
Empirical Bayes	-3.50655789731998	32	3	2012
Empirical Bayes	-2.12026353620009	33	3	2012
Empirical Bayes	-0.673344553263766	34	3	2012
Empirical Bayes	-2.52572864430826	35	3	2012
Empirical Bayes	-2.30258509299405	36	3	2012
Empirical Bayes	-1.83258146374831	37	3	2012
Empirical Bayes	-0.59783700075562	38	3	2012
Empirical Bayes	-0.916290731874155	39	3	2012
Empirical Bayes	-0.82098055206983	40	3	2012
Empirical Bayes	-0.82098055206983	41	3	2012
Empirical Bayes	-0.653926467406664	42	3	2012
Empirical Bayes	-0.843970070294529	43	3	2012
Empirical Bayes	-0.755022584278033	44	3	2012
Empirical Bayes	-1.07880966137193	45	3	2012
Empirical Bayes	-1.27296567581289	3	4	2012
Empirical Bayes	-1.27296567581289	4	4	2012
Empirical Bayes	-1.96611285637283	5	4	2012
Empirical Bayes	-1.66073120682165	6	4	2012
Empirical Bayes	-1.30933331998376	7	4	2012
Empirical Bayes	-1.27296567581289	8	4	2012
Empirical Bayes	-1.34707364796661	9	4	2012
Empirical Bayes	-1.07880966137193	10	4	2012
Empirical Bayes	-1.42711635564015	11	4	2012
Empirical Bayes	-2.81341071676004	12	4	2012
Empirical Bayes	-2.12026353620009	13	4	2012
Empirical Bayes	-1.02165124753198	14	4	2012
Empirical Bayes	-1.34707364796661	15	4	2012
Empirical Bayes	-1.10866262452161	16	4	2012
Empirical Bayes	-3.2188758248682	17	4	2012
Empirical Bayes	-3.91202300542815	18	4	2012
Empirical Bayes	-3.50655789731998	19	4	2012
Empirical Bayes	-2.40794560865187	20	4	2012
Empirical Bayes	-1.89711998488588	21	4	2012
Empirical Bayes	-2.20727491318972	22	4	2012
Empirical Bayes	-1.77195684193188	23	4	2012
Empirical Bayes	-1.66073120682165	24	4	2012
Empirical Bayes	-1.56064774826467	25	4	2012
Empirical Bayes	-1.13943428318836	26	4	2012
Empirical Bayes	-3.50655789731998	27	4	2012
Empirical Bayes	-1.66073120682165	28	4	2012
Empirical Bayes	-1.6094379124341	29	4	2012
Empirical Bayes	-4.60517018598809	30	4	2012
Empirical Bayes	-1.6094379124341	31	4	2012
Empirical Bayes	-1.77195684193188	32	4	2012
Empirical Bayes	-1.27296567581289	33	4	2012
Empirical Bayes	-1.17118298150295	34	4	2012
Empirical Bayes	-2.65926003693278	35	4	2012
Empirical Bayes	-2.20727491318972	36	4	2012
Empirical Bayes	-1.20397280432594	37	4	2012
Empirical Bayes	-0.776528789498996	38	4	2012
Empirical Bayes	-0.82098055206983	39	4	2012
Empirical Bayes	-1.46967597005894	40	4	2012
Empirical Bayes	-0.798507696217772	41	4	2012
Empirical Bayes	-0.843970070294529	42	4	2012
Empirical Bayes	-1.23787435600162	43	4	2012
Empirical Bayes	-1.04982212449868	44	4	2012
Empirical Bayes	-1.07880966137193	45	4	2012
Model Average	-0.755022584278033	3	1	2012
Model Average	-0.579818495252942	4	1	2012
Model Average	-0.579818495252942	5	1	2012
Model Average	-1.42711635564015	6	1	2012
Model Average	-0.616186139423817	7	1	2012
Model Average	-1.34707364796661	8	1	2012
Model Average	-0.755022584278033	9	1	2012
Model Average	-0.755022584278033	10	1	2012
Model Average	-0.673344553263766	11	1	2012
Model Average	-2.30258509299405	12	1	2012
Model Average	-0.59783700075562	13	1	2012
Model Average	-0.59783700075562	14	1	2012
Model Average	-0.63487827243597	15	1	2012
Model Average	-2.65926003693278	16	1	2012
Model Average	-0.693147180559945	17	1	2012
Model Average	-0.755022584278033	18	1	2012
Model Average	-1.42711635564015	19	1	2012
Model Average	-0.967584026261706	20	1	2012
Model Average	-1.10866262452161	21	1	2012
Model Average	-1.30933331998376	22	1	2012
Model Average	-0.713349887877465	23	1	2012
Model Average	-0.776528789498996	24	1	2012
Model Average	-0.916290731874155	25	1	2012
Model Average	-0.544727175441672	26	1	2012
Model Average	-0.843970070294529	27	1	2012
Model Average	-0.510825623765991	28	1	2012
Model Average	-0.579818495252942	29	1	2012
Model Average	-4.60517018598809	30	1	2012
Model Average	-0.673344553263766	31	1	2012
Model Average	-0.579818495252942	32	1	2012
Model Average	-1.30933331998376	33	1	2012
Model Average	-1.6094379124341	34	1	2012
Model Average	-0.653926467406664	35	1	2012
Model Average	-0.755022584278033	36	1	2012
Model Average	-1.17118298150295	37	1	2012
Model Average	-0.693147180559945	38	1	2012
Model Average	-0.510825623765991	39	1	2012
Model Average	-0.510825623765991	40	1	2012
Model Average	-0.478035800943	41	1	2012
Model Average	-0.891598119283784	42	1	2012
Model Average	-0.616186139423817	43	1	2012
Model Average	-0.59783700075562	44	1	2012
Model Average	-0.446287102628419	45	1	2012
Model Average	-0.994252273343867	3	2	2012
Model Average	-0.776528789498996	4	2	2012
Model Average	-0.967584026261706	5	2	2012
Model Average	-1.51412773262978	6	2	2012
Model Average	-1.56064774826467	7	2	2012
Model Average	-1.07880966137193	8	2	2012
Model Average	-1.83258146374831	9	2	2012
Model Average	-0.82098055206983	10	2	2012
Model Average	-2.12026353620009	11	2	2012
Model Average	-0.941608539858445	12	2	2012
Model Average	-0.798507696217772	13	2	2012
Model Average	-0.798507696217772	14	2	2012
Model Average	-1.71479842809193	15	2	2012
Model Average	-0.994252273343867	16	2	2012
Model Average	-1.27296567581289	17	2	2012
Model Average	-1.51412773262978	18	2	2012
Model Average	-1.89711998488588	19	2	2012
Model Average	-2.04022082852655	20	2	2012
Model Average	-0.967584026261706	21	2	2012
Model Average	-1.27296567581289	22	2	2012
Model Average	-1.02165124753198	23	2	2012
Model Average	-0.941608539858445	24	2	2012
Model Average	-0.713349887877465	25	2	2012
Model Average	-0.653926467406664	26	2	2012
Model Average	-0.59783700075562	27	2	2012
Model Average	-0.867500567704723	28	2	2012
Model Average	-2.40794560865187	29	2	2012
Model Average	-1.42711635564015	30	2	2012
Model Average	-0.798507696217772	31	2	2012
Model Average	-1.23787435600162	32	2	2012
Model Average	-2.40794560865187	33	2	2012
Model Average	-0.891598119283784	34	2	2012
Model Average	-1.02165124753198	35	2	2012
Model Average	-2.12026353620009	36	2	2012
Model Average	-1.6094379124341	37	2	2012
Model Average	-0.967584026261706	38	2	2012
Model Average	-0.673344553263766	39	2	2012
Model Average	-0.63487827243597	40	2	2012
Model Average	-0.693147180559945	41	2	2012
Model Average	-0.59783700075562	42	2	2012
Model Average	-0.446287102628419	43	2	2012
Model Average	-0.510825623765991	44	2	2012
Model Average	-0.544727175441672	45	2	2012
Model Average	-1.04982212449868	3	3	2012
Model Average	-1.07880966137193	4	3	2012
Model Average	-1.07880966137193	5	3	2012
Model Average	-2.20727491318972	6	3	2012
Model Average	-1.38629436111989	7	3	2012
Model Average	-1.34707364796661	8	3	2012
Model Average	-1.17118298150295	9	3	2012
Model Average	-1.51412773262978	10	3	2012
Model Average	-1.13943428318836	11	3	2012
Model Average	-1.04982212449868	12	3	2012
Model Average	-0.941608539858445	13	3	2012
Model Average	-1.71479842809193	14	3	2012
Model Average	-1.13943428318836	15	3	2012
Model Average	-1.51412773262978	16	3	2012
Model Average	-1.10866262452161	17	3	2012
Model Average	-1.38629436111989	18	3	2012
Model Average	-2.52572864430826	19	3	2012
Model Average	-1.10866262452161	20	3	2012
Model Average	-0.994252273343867	21	3	2012
Model Average	-1.07880966137193	22	3	2012
Model Average	-1.02165124753198	23	3	2012
Model Average	-0.891598119283784	24	3	2012
Model Average	-0.916290731874155	25	3	2012
Model Average	-0.798507696217772	26	3	2012
Model Average	-0.82098055206983	27	3	2012
Model Average	-2.20727491318972	28	3	2012
Model Average	-1.34707364796661	29	3	2012
Model Average	-1.23787435600162	30	3	2012
Model Average	-1.07880966137193	31	3	2012
Model Average	-2.30258509299405	32	3	2012
Model Average	-1.38629436111989	33	3	2012
Model Average	-0.798507696217772	34	3	2012
Model Average	-2.04022082852655	35	3	2012
Model Average	-1.96611285637283	36	3	2012
Model Average	-1.51412773262978	37	3	2012
Model Average	-0.967584026261706	38	3	2012
Model Average	-0.843970070294529	39	3	2012
Model Average	-0.867500567704723	40	3	2012
Model Average	-0.891598119283784	41	3	2012
Model Average	-0.843970070294529	42	3	2012
Model Average	-0.713349887877465	43	3	2012
Model Average	-0.7339691750802	44	3	2012
Model Average	-0.7339691750802	45	3	2012
Model Average	-1.27296567581289	3	4	2012
Model Average	-1.17118298150295	4	4	2012
Model Average	-1.56064774826467	5	4	2012
Model Average	-1.77195684193188	6	4	2012
Model Average	-1.51412773262978	7	4	2012
Model Average	-1.23787435600162	8	4	2012
Model Average	-1.6094379124341	9	4	2012
Model Average	-1.20397280432594	10	4	2012
Model Average	-1.30933331998376	11	4	2012
Model Average	-1.56064774826467	12	4	2012
Model Average	-1.56064774826467	13	4	2012
Model Average	-1.02165124753198	14	4	2012
Model Average	-1.17118298150295	15	4	2012
Model Average	-0.941608539858445	16	4	2012
Model Average	-1.56064774826467	17	4	2012
Model Average	-2.81341071676004	18	4	2012
Model Average	-1.30933331998376	19	4	2012
Model Average	-1.17118298150295	20	4	2012
Model Average	-1.30933331998376	21	4	2012
Model Average	-1.42711635564015	22	4	2012
Model Average	-1.27296567581289	23	4	2012
Model Average	-1.34707364796661	24	4	2012
Model Average	-1.13943428318836	25	4	2012
Model Average	-1.04982212449868	26	4	2012
Model Average	-2.81341071676004	27	4	2012
Model Average	-1.71479842809193	28	4	2012
Model Average	-1.27296567581289	29	4	2012
Model Average	-2.40794560865187	30	4	2012
Model Average	-2.12026353620009	31	4	2012
Model Average	-1.30933331998376	32	4	2012
Model Average	-1.20397280432594	33	4	2012
Model Average	-1.13943428318836	34	4	2012
Model Average	-2.12026353620009	35	4	2012
Model Average	-1.71479842809193	36	4	2012
Model Average	-1.10866262452161	37	4	2012
Model Average	-0.967584026261706	38	4	2012
Model Average	-0.994252273343867	39	4	2012
Model Average	-0.994252273343867	40	4	2012
Model Average	-0.916290731874155	41	4	2012
Model Average	-0.941608539858445	42	4	2012
Model Average	-1.02165124753198	43	4	2012
Model Average	-1.02165124753198	44	4	2012
Model Average	-0.891598119283784	45	4	2012
Naive Average	-1.07880966137193	3	1	2012
Naive Average	-0.63487827243597	4	1	2012
Naive Average	-0.653926467406664	5	1	2012
Naive Average	-1.51412773262978	6	1	2012
Naive Average	-0.713349887877465	7	1	2012
Naive Average	-1.46967597005894	8	1	2012
Naive Average	-0.994252273343867	9	1	2012
Naive Average	-0.916290731874155	10	1	2012
Naive Average	-0.713349887877465	11	1	2012
Naive Average	-1.83258146374831	12	1	2012
Naive Average	-0.616186139423817	13	1	2012
Naive Average	-0.616186139423817	14	1	2012
Naive Average	-0.673344553263766	15	1	2012
Naive Average	-2.65926003693278	16	1	2012
Naive Average	-1.02165124753198	17	1	2012
Naive Average	-1.13943428318836	18	1	2012
Naive Average	-1.13943428318836	19	1	2012
Naive Average	-0.776528789498996	20	1	2012
Naive Average	-1.07880966137193	21	1	2012
Naive Average	-1.38629436111989	22	1	2012
Naive Average	-0.798507696217772	23	1	2012
Naive Average	-0.693147180559945	24	1	2012
Naive Average	-0.994252273343867	25	1	2012
Naive Average	-0.579818495252942	26	1	2012
Naive Average	-0.916290731874155	27	1	2012
Naive Average	-0.510825623765991	28	1	2012
Naive Average	-0.579818495252942	29	1	2012
Naive Average	-3.50655789731998	30	1	2012
Naive Average	-0.616186139423817	31	1	2012
Naive Average	-0.63487827243597	32	1	2012
Naive Average	-1.17118298150295	33	1	2012
Naive Average	-1.30933331998376	34	1	2012
Naive Average	-0.653926467406664	35	1	2012
Naive Average	-0.82098055206983	36	1	2012
Naive Average	-1.30933331998376	37	1	2012
Naive Average	-1.04982212449868	38	1	2012
Naive Average	-0.891598119283784	39	1	2012
Naive Average	-0.673344553263766	40	1	2012
Naive Average	-0.693147180559945	41	1	2012
Naive Average	-1.51412773262978	42	1	2012
Naive Average	-0.462035459596559	43	1	2012
Naive Average	-0.941608539858445	44	1	2012
Naive Average	-0.579818495252942	45	1	2012
Naive Average	-1.02165124753198	3	2	2012
Naive Average	-0.843970070294529	4	2	2012
Naive Average	-1.13943428318836	5	2	2012
Naive Average	-1.34707364796661	6	2	2012
Naive Average	-1.51412773262978	7	2	2012
Naive Average	-1.07880966137193	8	2	2012
Naive Average	-0.994252273343867	9	2	2012
Naive Average	-1.07880966137193	10	2	2012
Naive Average	-1.20397280432594	11	2	2012
Naive Average	-0.843970070294529	12	2	2012
Naive Average	-0.891598119283784	13	2	2012
Naive Average	-0.7339691750802	14	2	2012
Naive Average	-2.04022082852655	15	2	2012
Naive Average	-1.77195684193188	16	2	2012
Naive Average	-1.27296567581289	17	2	2012
Naive Average	-1.02165124753198	18	2	2012
Naive Average	-1.46967597005894	19	2	2012
Naive Average	-1.71479842809193	20	2	2012
Naive Average	-1.02165124753198	21	2	2012
Naive Average	-1.6094379124341	22	2	2012
Naive Average	-0.967584026261706	23	2	2012
Naive Average	-0.941608539858445	24	2	2012
Naive Average	-0.867500567704723	25	2	2012
Naive Average	-0.967584026261706	26	2	2012
Naive Average	-0.755022584278033	27	2	2012
Naive Average	-0.755022584278033	28	2	2012
Naive Average	-2.52572864430826	29	2	2012
Naive Average	-1.56064774826467	30	2	2012
Naive Average	-0.867500567704723	31	2	2012
Naive Average	-0.994252273343867	32	2	2012
Naive Average	-2.12026353620009	33	2	2012
Naive Average	-0.843970070294529	34	2	2012
Naive Average	-1.20397280432594	35	2	2012
Naive Average	-2.20727491318972	36	2	2012
Naive Average	-2.04022082852655	37	2	2012
Naive Average	-1.30933331998376	38	2	2012
Naive Average	-0.916290731874155	39	2	2012
Naive Average	-0.82098055206983	40	2	2012
Naive Average	-1.71479842809193	41	2	2012
Naive Average	-0.867500567704723	42	2	2012
Naive Average	-0.82098055206983	43	2	2012
Naive Average	-0.967584026261706	44	2	2012
Naive Average	-0.673344553263766	45	2	2012
Naive Average	-1.07880966137193	3	3	2012
Naive Average	-1.13943428318836	4	3	2012
Naive Average	-1.07880966137193	5	3	2012
Naive Average	-2.04022082852655	6	3	2012
Naive Average	-1.27296567581289	7	3	2012
Naive Average	-1.27296567581289	8	3	2012
Naive Average	-1.13943428318836	9	3	2012
Naive Average	-1.04982212449868	10	3	2012
Naive Average	-0.994252273343867	11	3	2012
Naive Average	-1.04982212449868	12	3	2012
Naive Average	-0.891598119283784	13	3	2012
Naive Average	-1.89711998488588	14	3	2012
Naive Average	-1.46967597005894	15	3	2012
Naive Average	-2.40794560865187	16	3	2012
Naive Average	-0.994252273343867	17	3	2012
Naive Average	-1.27296567581289	18	3	2012
Naive Average	-2.65926003693278	19	3	2012
Naive Average	-1.02165124753198	20	3	2012
Naive Average	-1.20397280432594	21	3	2012
Naive Average	-1.27296567581289	22	3	2012
Naive Average	-1.23787435600162	23	3	2012
Naive Average	-1.02165124753198	24	3	2012
Naive Average	-1.30933331998376	25	3	2012
Naive Average	-0.941608539858445	26	3	2012
Naive Average	-0.891598119283784	27	3	2012
Naive Average	-2.40794560865187	28	3	2012
Naive Average	-1.34707364796661	29	3	2012
Naive Average	-1.20397280432594	30	3	2012
Naive Average	-1.02165124753198	31	3	2012
Naive Average	-1.83258146374831	32	3	2012
Naive Average	-1.20397280432594	33	3	2012
Naive Average	-0.867500567704723	34	3	2012
Naive Average	-2.30258509299405	35	3	2012
Naive Average	-2.52572864430826	36	3	2012
Naive Average	-2.20727491318972	37	3	2012
Naive Average	-1.27296567581289	38	3	2012
Naive Average	-1.02165124753198	39	3	2012
Naive Average	-1.6094379124341	40	3	2012
Naive Average	-1.07880966137193	41	3	2012
Naive Average	-1.38629436111989	42	3	2012
Naive Average	-0.941608539858445	43	3	2012
Naive Average	-0.891598119283784	44	3	2012
Naive Average	-0.776528789498996	45	3	2012
Naive Average	-1.42711635564015	3	4	2012
Naive Average	-1.17118298150295	4	4	2012
Naive Average	-1.56064774826467	5	4	2012
Naive Average	-1.51412773262978	6	4	2012
Naive Average	-1.46967597005894	7	4	2012
Naive Average	-1.20397280432594	8	4	2012
Naive Average	-1.13943428318836	9	4	2012
Naive Average	-1.17118298150295	10	4	2012
Naive Average	-1.10866262452161	11	4	2012
Naive Average	-1.10866262452161	12	4	2012
Naive Average	-1.96611285637283	13	4	2012
Naive Average	-1.38629436111989	14	4	2012
Naive Average	-2.04022082852655	15	4	2012
Naive Average	-0.843970070294529	16	4	2012
Naive Average	-1.34707364796661	17	4	2012
Naive Average	-2.52572864430826	18	4	2012
Naive Average	-1.07880966137193	19	4	2012
Naive Average	-1.07880966137193	20	4	2012
Naive Average	-1.27296567581289	21	4	2012
Naive Average	-1.71479842809193	22	4	2012
Naive Average	-1.38629436111989	23	4	2012
Naive Average	-1.42711635564015	24	4	2012
Naive Average	-1.20397280432594	25	4	2012
Naive Average	-0.994252273343867	26	4	2012
Naive Average	-2.81341071676004	27	4	2012
Naive Average	-1.46967597005894	28	4	2012
Naive Average	-1.17118298150295	29	4	2012
Naive Average	-1.83258146374831	30	4	2012
Naive Average	-1.51412773262978	31	4	2012
Naive Average	-1.20397280432594	32	4	2012
Naive Average	-1.02165124753198	33	4	2012
Naive Average	-1.42711635564015	34	4	2012
Naive Average	-2.65926003693278	35	4	2012
Naive Average	-2.30258509299405	36	4	2012
Naive Average	-1.96611285637283	37	4	2012
Naive Average	-1.38629436111989	38	4	2012
Naive Average	-1.66073120682165	39	4	2012
Naive Average	-1.17118298150295	40	4	2012
Naive Average	-1.46967597005894	41	4	2012
Naive Average	-1.30933331998376	42	4	2012
Naive Average	-0.916290731874155	43	4	2012
Naive Average	-0.941608539858445	44	4	2012
Naive Average	-1.20397280432594	45	4	2012
Naive	-0.798507696217772	3	1	2012
Naive	-0.891598119283784	4	1	2012
Naive	-0.798507696217772	5	1	2012
Naive	-0.994252273343867	6	1	2012
Naive	-0.916290731874155	7	1	2012
Naive	-0.941608539858445	8	1	2012
Naive	-0.967584026261706	9	1	2012
Naive	-1.04982212449868	10	1	2012
Naive	-1.30933331998376	11	1	2012
Naive	-1.23787435600162	12	1	2012
Naive	-1.17118298150295	13	1	2012
Naive	-0.776528789498996	14	1	2012
Naive	-0.776528789498996	15	1	2012
Naive	-2.99573227355399	16	1	2012
Naive	-0.776528789498996	17	1	2012
Naive	-0.843970070294529	18	1	2012
Naive	-1.77195684193188	19	1	2012
Naive	-0.941608539858445	20	1	2012
Naive	-0.994252273343867	21	1	2012
Naive	-1.46967597005894	22	1	2012
Naive	-0.776528789498996	23	1	2012
Naive	-1.02165124753198	24	1	2012
Naive	-0.941608539858445	25	1	2012
Naive	-0.843970070294529	26	1	2012
Naive	-0.776528789498996	27	1	2012
Naive	-0.867500567704723	28	1	2012
Naive	-0.941608539858445	29	1	2012
Naive	-2.99573227355399	30	1	2012
Naive	-1.30933331998376	31	1	2012
Naive	-0.867500567704723	32	1	2012
Naive	-0.941608539858445	33	1	2012
Naive	-1.02165124753198	34	1	2012
Naive	-1.13943428318836	35	1	2012
Naive	-0.994252273343867	36	1	2012
Naive	-1.46967597005894	37	1	2012
Naive	-0.916290731874155	38	1	2012
Naive	-0.843970070294529	39	1	2012
Naive	-0.798507696217772	40	1	2012
Naive	-0.776528789498996	41	1	2012
Naive	-0.941608539858445	42	1	2012
Naive	-0.798507696217772	43	1	2012
Naive	-0.916290731874155	44	1	2012
Naive	-0.755022584278033	45	1	2012
Naive	-1.13943428318836	3	2	2012
Naive	-1.23787435600162	4	2	2012
Naive	-1.17118298150295	5	2	2012
Naive	-1.07880966137193	6	2	2012
Naive	-1.07880966137193	7	2	2012
Naive	-1.07880966137193	8	2	2012
Naive	-1.6094379124341	9	2	2012
Naive	-1.89711998488588	10	2	2012
Naive	-1.07880966137193	11	2	2012
Naive	-1.10866262452161	12	2	2012
Naive	-1.34707364796661	13	2	2012
Naive	-1.10866262452161	14	2	2012
Naive	-2.40794560865187	15	2	2012
Naive	-2.12026353620009	16	2	2012
Naive	-1.10866262452161	17	2	2012
Naive	-1.38629436111989	18	2	2012
Naive	-2.12026353620009	19	2	2012
Naive	-1.51412773262978	20	2	2012
Naive	-1.13943428318836	21	2	2012
Naive	-1.51412773262978	22	2	2012
Naive	-1.20397280432594	23	2	2012
Naive	-1.10866262452161	24	2	2012
Naive	-1.07880966137193	25	2	2012
Naive	-1.07880966137193	26	2	2012
Naive	-1.07880966137193	27	2	2012
Naive	-1.30933331998376	28	2	2012
Naive	-1.66073120682165	29	2	2012
Naive	-1.34707364796661	30	2	2012
Naive	-1.66073120682165	31	2	2012
Naive	-1.07880966137193	32	2	2012
Naive	-1.56064774826467	33	2	2012
Naive	-1.07880966137193	34	2	2012
Naive	-1.71479842809193	35	2	2012
Naive	-2.04022082852655	36	2	2012
Naive	-1.89711998488588	37	2	2012
Naive	-1.34707364796661	38	2	2012
Naive	-1.07880966137193	39	2	2012
Naive	-1.10866262452161	40	2	2012
Naive	-1.20397280432594	41	2	2012
Naive	-1.07880966137193	42	2	2012
Naive	-1.10866262452161	43	2	2012
Naive	-1.20397280432594	44	2	2012
Naive	-1.04982212449868	45	2	2012
Naive	-1.34707364796661	3	3	2012
Naive	-1.30933331998376	4	3	2012
Naive	-1.30933331998376	5	3	2012
Naive	-1.38629436111989	6	3	2012
Naive	-1.38629436111989	7	3	2012
Naive	-1.38629436111989	8	3	2012
Naive	-2.40794560865187	9	3	2012
Naive	-1.38629436111989	10	3	2012
Naive	-1.46967597005894	11	3	2012
Naive	-1.30933331998376	12	3	2012
Naive	-1.51412773262978	13	3	2012
Naive	-2.20727491318972	14	3	2012
Naive	-2.12026353620009	15	3	2012
Naive	-2.20727491318972	16	3	2012
Naive	-1.51412773262978	17	3	2012
Naive	-1.77195684193188	18	3	2012
Naive	-2.65926003693278	19	3	2012
Naive	-1.30933331998376	20	3	2012
Naive	-1.34707364796661	21	3	2012
Naive	-1.34707364796661	22	3	2012
Naive	-1.27296567581289	23	3	2012
Naive	-1.30933331998376	24	3	2012
Naive	-1.30933331998376	25	3	2012
Naive	-1.34707364796661	26	3	2012
Naive	-1.38629436111989	27	3	2012
Naive	-1.46967597005894	28	3	2012
Naive	-1.30933331998376	29	3	2012
Naive	-1.30933331998376	30	3	2012
Naive	-1.42711635564015	31	3	2012
Naive	-1.42711635564015	32	3	2012
Naive	-1.34707364796661	33	3	2012
Naive	-1.42711635564015	34	3	2012
Naive	-2.65926003693278	35	3	2012
Naive	-2.40794560865187	36	3	2012
Naive	-2.12026353620009	37	3	2012
Naive	-1.38629436111989	38	3	2012
Naive	-1.27296567581289	39	3	2012
Naive	-1.27296567581289	40	3	2012
Naive	-1.30933331998376	41	3	2012
Naive	-1.38629436111989	42	3	2012
Naive	-1.30933331998376	43	3	2012
Naive	-1.30933331998376	44	3	2012
Naive	-1.27296567581289	45	3	2012
Naive	-1.42711635564015	3	4	2012
Naive	-1.46967597005894	4	4	2012
Naive	-1.46967597005894	5	4	2012
Naive	-1.42711635564015	6	4	2012
Naive	-1.66073120682165	7	4	2012
Naive	-1.89711998488588	8	4	2012
Naive	-1.71479842809193	9	4	2012
Naive	-1.83258146374831	10	4	2012
Naive	-1.56064774826467	11	4	2012
Naive	-1.42711635564015	12	4	2012
Naive	-2.81341071676004	13	4	2012
Naive	-2.04022082852655	14	4	2012
Naive	-2.30258509299405	15	4	2012
Naive	-1.51412773262978	16	4	2012
Naive	-1.83258146374831	17	4	2012
Naive	-2.20727491318972	18	4	2012
Naive	-1.71479842809193	19	4	2012
Naive	-1.38629436111989	20	4	2012
Naive	-1.42711635564015	21	4	2012
Naive	-1.6094379124341	22	4	2012
Naive	-1.46967597005894	23	4	2012
Naive	-1.46967597005894	24	4	2012
Naive	-1.42711635564015	25	4	2012
Naive	-1.6094379124341	26	4	2012
Naive	-1.66073120682165	27	4	2012
Naive	-1.42711635564015	28	4	2012
Naive	-1.42711635564015	29	4	2012
Naive	-1.6094379124341	30	4	2012
Naive	-1.42711635564015	31	4	2012
Naive	-1.38629436111989	32	4	2012
Naive	-1.42711635564015	33	4	2012
Naive	-1.96611285637283	34	4	2012
Naive	-2.81341071676004	35	4	2012
Naive	-2.52572864430826	36	4	2012
Naive	-1.96611285637283	37	4	2012
Naive	-1.51412773262978	38	4	2012
Naive	-1.46967597005894	39	4	2012
Naive	-1.38629436111989	40	4	2012
Naive	-1.51412773262978	41	4	2012
Naive	-1.51412773262978	42	4	2012
Naive	-1.42711635564015	43	4	2012
Naive	-1.46967597005894	44	4	2012
Naive	-1.46967597005894	45	4	2012
