# Supplementary material for: A stacked ensemble method for forecasting influenza-like illness visit volumes at emergency departments
Source: PLoS One. 2021 Mar 22;16(3):e0241725. doi: 10.1371/journal.pone.0241725 (PMC7984626; doi:10.1371/journal.pone.0241725)
Supplement: S1 Data — (ZIP) [file pone.0241725.s003.zip › ILI_plosone/tables/log_score_2012weeks-3-45_fmc.csv]

object	log_score	epiweek	weeks_ahead	season
Random Forest	-0.843970070294529	3	1	2012
Random Forest	-0.967584026261706	4	1	2012
Random Forest	-0.462035459596559	5	1	2012
Random Forest	-0.446287102628419	6	1	2012
Random Forest	-0.891598119283784	7	1	2012
Random Forest	-0.713349887877465	8	1	2012
Random Forest	-1.10866262452161	9	1	2012
Random Forest	-0.994252273343867	10	1	2012
Random Forest	-1.42711635564015	11	1	2012
Random Forest	-2.12026353620009	12	1	2012
Random Forest	-1.6094379124341	13	1	2012
Random Forest	-0.967584026261706	14	1	2012
Random Forest	-1.07880966137193	15	1	2012
Random Forest	-2.99573227355399	16	1	2012
Random Forest	-2.99573227355399	17	1	2012
Random Forest	-1.71479842809193	18	1	2012
Random Forest	-10	19	1	2012
Random Forest	-1.6094379124341	20	1	2012
Random Forest	-0.82098055206983	21	1	2012
Random Forest	-0.693147180559945	22	1	2012
Random Forest	-0.755022584278033	23	1	2012
Random Forest	-2.40794560865187	24	1	2012
Random Forest	-0.843970070294529	25	1	2012
Random Forest	-0.616186139423817	26	1	2012
Random Forest	-1.96611285637283	27	1	2012
Random Forest	-2.12026353620009	28	1	2012
Random Forest	-1.10866262452161	29	1	2012
Random Forest	-0.843970070294529	30	1	2012
Random Forest	-0.713349887877465	31	1	2012
Random Forest	-0.994252273343867	32	1	2012
Random Forest	-1.02165124753198	33	1	2012
Random Forest	-1.23787435600162	34	1	2012
Random Forest	-0.941608539858445	35	1	2012
Random Forest	-0.867500567704723	36	1	2012
Random Forest	-0.693147180559945	37	1	2012
Random Forest	-1.02165124753198	38	1	2012
Random Forest	-0.415515443961666	39	1	2012
Random Forest	-0.798507696217772	40	1	2012
Random Forest	-0.544727175441672	41	1	2012
Random Forest	-0.446287102628419	42	1	2012
Random Forest	-0.843970070294529	43	1	2012
Random Forest	-0.371063681390832	44	1	2012
Random Forest	-2.30258509299405	45	1	2012
Random Forest	-1.02165124753198	3	2	2012
Random Forest	-0.562118918153541	4	2	2012
Random Forest	-0.371063681390832	5	2	2012
Random Forest	-0.843970070294529	6	2	2012
Random Forest	-0.579818495252942	7	2	2012
Random Forest	-0.59783700075562	8	2	2012
Random Forest	-1.17118298150295	9	2	2012
Random Forest	-1.51412773262978	10	2	2012
Random Forest	-2.20727491318972	11	2	2012
Random Forest	-1.66073120682165	12	2	2012
Random Forest	-0.798507696217772	13	2	2012
Random Forest	-0.994252273343867	14	2	2012
Random Forest	-3.91202300542815	15	2	2012
Random Forest	-2.65926003693278	16	2	2012
Random Forest	-1.71479842809193	17	2	2012
Random Forest	-4.60517018598809	18	2	2012
Random Forest	-1.56064774826467	19	2	2012
Random Forest	-0.798507696217772	20	2	2012
Random Forest	-0.59783700075562	21	2	2012
Random Forest	-0.616186139423817	22	2	2012
Random Forest	-2.40794560865187	23	2	2012
Random Forest	-0.59783700075562	24	2	2012
Random Forest	-0.755022584278033	25	2	2012
Random Forest	-1.56064774826467	26	2	2012
Random Forest	-1.56064774826467	27	2	2012
Random Forest	-1.20397280432594	28	2	2012
Random Forest	-0.891598119283784	29	2	2012
Random Forest	-0.843970070294529	30	2	2012
Random Forest	-0.891598119283784	31	2	2012
Random Forest	-1.07880966137193	32	2	2012
Random Forest	-1.66073120682165	33	2	2012
Random Forest	-0.653926467406664	34	2	2012
Random Forest	-1.10866262452161	35	2	2012
Random Forest	-0.693147180559945	36	2	2012
Random Forest	-1.30933331998376	37	2	2012
Random Forest	-0.527632742082372	38	2	2012
Random Forest	-0.867500567704723	39	2	2012
Random Forest	-0.562118918153541	40	2	2012
Random Forest	-0.446287102628419	41	2	2012
Random Forest	-0.843970070294529	42	2	2012
Random Forest	-0.59783700075562	43	2	2012
Random Forest	-1.38629436111989	44	2	2012
Random Forest	-0.693147180559945	45	2	2012
Random Forest	-0.7339691750802	3	3	2012
Random Forest	-0.415515443961666	4	3	2012
Random Forest	-0.446287102628419	5	3	2012
Random Forest	-0.673344553263766	6	3	2012
Random Forest	-0.562118918153541	7	3	2012
Random Forest	-0.843970070294529	8	3	2012
Random Forest	-1.51412773262978	9	3	2012
Random Forest	-2.20727491318972	10	3	2012
Random Forest	-1.42711635564015	11	3	2012
Random Forest	-0.755022584278033	12	3	2012
Random Forest	-0.994252273343867	13	3	2012
Random Forest	-2.65926003693278	14	3	2012
Random Forest	-2.99573227355399	15	3	2012
Random Forest	-1.6094379124341	16	3	2012
Random Forest	-3.91202300542815	17	3	2012
Random Forest	-2.52572864430826	18	3	2012
Random Forest	-1.02165124753198	19	3	2012
Random Forest	-0.673344553263766	20	3	2012
Random Forest	-0.713349887877465	21	3	2012
Random Forest	-2.65926003693278	22	3	2012
Random Forest	-0.527632742082372	23	3	2012
Random Forest	-1.04982212449868	24	3	2012
Random Forest	-1.51412773262978	25	3	2012
Random Forest	-1.23787435600162	26	3	2012
Random Forest	-0.798507696217772	27	3	2012
Random Forest	-1.20397280432594	28	3	2012
Random Forest	-0.562118918153541	29	3	2012
Random Forest	-0.994252273343867	30	3	2012
Random Forest	-1.71479842809193	31	3	2012
Random Forest	-1.89711998488588	32	3	2012
Random Forest	-0.673344553263766	33	3	2012
Random Forest	-0.941608539858445	34	3	2012
Random Forest	-0.798507696217772	35	3	2012
Random Forest	-1.96611285637283	36	3	2012
Random Forest	-0.544727175441672	37	3	2012
Random Forest	-0.713349887877465	38	3	2012
Random Forest	-0.755022584278033	39	3	2012
Random Forest	-0.478035800943	40	3	2012
Random Forest	-0.7339691750802	41	3	2012
Random Forest	-0.7339691750802	42	3	2012
Random Forest	-1.17118298150295	43	3	2012
Random Forest	-0.941608539858445	44	3	2012
Random Forest	-0.510825623765991	45	3	2012
Random Forest	-0.579818495252942	3	4	2012
Random Forest	-0.527632742082372	4	4	2012
Random Forest	-0.755022584278033	5	4	2012
Random Forest	-0.653926467406664	6	4	2012
Random Forest	-0.867500567704723	7	4	2012
Random Forest	-0.967584026261706	8	4	2012
Random Forest	-2.40794560865187	9	4	2012
Random Forest	-1.30933331998376	10	4	2012
Random Forest	-1.02165124753198	11	4	2012
Random Forest	-0.916290731874155	12	4	2012
Random Forest	-2.65926003693278	13	4	2012
Random Forest	-3.50655789731998	14	4	2012
Random Forest	-2.20727491318972	15	4	2012
Random Forest	-3.50655789731998	16	4	2012
Random Forest	-2.52572864430826	17	4	2012
Random Forest	-1.10866262452161	18	4	2012
Random Forest	-1.07880966137193	19	4	2012
Random Forest	-0.7339691750802	20	4	2012
Random Forest	-2.99573227355399	21	4	2012
Random Forest	-0.510825623765991	22	4	2012
Random Forest	-0.941608539858445	23	4	2012
Random Forest	-1.6094379124341	24	4	2012
Random Forest	-1.23787435600162	25	4	2012
Random Forest	-0.82098055206983	26	4	2012
Random Forest	-1.02165124753198	27	4	2012
Random Forest	-0.59783700075562	28	4	2012
Random Forest	-0.843970070294529	29	4	2012
Random Forest	-1.6094379124341	30	4	2012
Random Forest	-2.81341071676004	31	4	2012
Random Forest	-0.755022584278033	32	4	2012
Random Forest	-1.27296567581289	33	4	2012
Random Forest	-0.994252273343867	34	4	2012
Random Forest	-1.83258146374831	35	4	2012
Random Forest	-0.798507696217772	36	4	2012
Random Forest	-0.653926467406664	37	4	2012
Random Forest	-0.693147180559945	38	4	2012
Random Forest	-0.527632742082372	39	4	2012
Random Forest	-0.7339691750802	40	4	2012
Random Forest	-0.63487827243597	41	4	2012
Random Forest	-1.13943428318836	42	4	2012
Random Forest	-0.82098055206983	43	4	2012
Random Forest	-0.562118918153541	44	4	2012
Random Forest	-0.7339691750802	45	4	2012
Linear Regression	-1.56064774826467	3	1	2012
Linear Regression	-1.20397280432594	4	1	2012
Linear Regression	-1.30933331998376	5	1	2012
Linear Regression	-1.10866262452161	6	1	2012
Linear Regression	-1.10866262452161	7	1	2012
Linear Regression	-0.994252273343867	8	1	2012
Linear Regression	-1.02165124753198	9	1	2012
Linear Regression	-2.12026353620009	10	1	2012
Linear Regression	-1.71479842809193	11	1	2012
Linear Regression	-2.20727491318972	12	1	2012
Linear Regression	-1.02165124753198	13	1	2012
Linear Regression	-1.17118298150295	14	1	2012
Linear Regression	-1.07880966137193	15	1	2012
Linear Regression	-1.77195684193188	16	1	2012
Linear Regression	-1.71479842809193	17	1	2012
Linear Regression	-1.6094379124341	18	1	2012
Linear Regression	-4.60517018598809	19	1	2012
Linear Regression	-1.56064774826467	20	1	2012
Linear Regression	-1.13943428318836	21	1	2012
Linear Regression	-0.994252273343867	22	1	2012
Linear Regression	-1.02165124753198	23	1	2012
Linear Regression	-1.27296567581289	24	1	2012
Linear Regression	-1.23787435600162	25	1	2012
Linear Regression	-0.994252273343867	26	1	2012
Linear Regression	-2.81341071676004	27	1	2012
Linear Regression	-2.30258509299405	28	1	2012
Linear Regression	-2.12026353620009	29	1	2012
Linear Regression	-1.34707364796661	30	1	2012
Linear Regression	-1.20397280432594	31	1	2012
Linear Regression	-1.02165124753198	32	1	2012
Linear Regression	-1.04982212449868	33	1	2012
Linear Regression	-1.04982212449868	34	1	2012
Linear Regression	-1.77195684193188	35	1	2012
Linear Regression	-1.27296567581289	36	1	2012
Linear Regression	-1.17118298150295	37	1	2012
Linear Regression	-1.10866262452161	38	1	2012
Linear Regression	-1.02165124753198	39	1	2012
Linear Regression	-1.38629436111989	40	1	2012
Linear Regression	-1.02165124753198	41	1	2012
Linear Regression	-1.17118298150295	42	1	2012
Linear Regression	-0.994252273343867	43	1	2012
Linear Regression	-1.04982212449868	44	1	2012
Linear Regression	-1.17118298150295	45	1	2012
Linear Regression	-1.51412773262978	3	2	2012
Linear Regression	-1.38629436111989	4	2	2012
Linear Regression	-1.27296567581289	5	2	2012
Linear Regression	-1.30933331998376	6	2	2012
Linear Regression	-1.10866262452161	7	2	2012
Linear Regression	-1.10866262452161	8	2	2012
Linear Regression	-1.77195684193188	9	2	2012
Linear Regression	-2.30258509299405	10	2	2012
Linear Regression	-2.40794560865187	11	2	2012
Linear Regression	-1.20397280432594	12	2	2012
Linear Regression	-1.17118298150295	13	2	2012
Linear Regression	-1.27296567581289	14	2	2012
Linear Regression	-1.30933331998376	15	2	2012
Linear Regression	-2.30258509299405	16	2	2012
Linear Regression	-1.23787435600162	17	2	2012
Linear Regression	-2.81341071676004	18	2	2012
Linear Regression	-1.10866262452161	19	2	2012
Linear Regression	-1.10866262452161	20	2	2012
Linear Regression	-1.10866262452161	21	2	2012
Linear Regression	-1.10866262452161	22	2	2012
Linear Regression	-1.66073120682165	23	2	2012
Linear Regression	-1.13943428318836	24	2	2012
Linear Regression	-1.10866262452161	25	2	2012
Linear Regression	-2.81341071676004	26	2	2012
Linear Regression	-1.23787435600162	27	2	2012
Linear Regression	-1.23787435600162	28	2	2012
Linear Regression	-1.17118298150295	29	2	2012
Linear Regression	-1.20397280432594	30	2	2012
Linear Regression	-1.10866262452161	31	2	2012
Linear Regression	-1.17118298150295	32	2	2012
Linear Regression	-1.23787435600162	33	2	2012
Linear Regression	-1.77195684193188	34	2	2012
Linear Regression	-1.89711998488588	35	2	2012
Linear Regression	-1.07880966137193	36	2	2012
Linear Regression	-1.38629436111989	37	2	2012
Linear Regression	-1.07880966137193	38	2	2012
Linear Regression	-1.46967597005894	39	2	2012
Linear Regression	-1.13943428318836	40	2	2012
Linear Regression	-1.20397280432594	41	2	2012
Linear Regression	-1.10866262452161	42	2	2012
Linear Regression	-1.04982212449868	43	2	2012
Linear Regression	-1.51412773262978	44	2	2012
Linear Regression	-1.30933331998376	45	2	2012
Linear Regression	-1.6094379124341	3	3	2012
Linear Regression	-1.38629436111989	4	3	2012
Linear Regression	-1.42711635564015	5	3	2012
Linear Regression	-1.10866262452161	6	3	2012
Linear Regression	-1.13943428318836	7	3	2012
Linear Regression	-1.71479842809193	8	3	2012
Linear Regression	-2.30258509299405	9	3	2012
Linear Regression	-2.99573227355399	10	3	2012
Linear Regression	-1.51412773262978	11	3	2012
Linear Regression	-1.51412773262978	12	3	2012
Linear Regression	-1.27296567581289	13	3	2012
Linear Regression	-1.30933331998376	14	3	2012
Linear Regression	-1.96611285637283	15	3	2012
Linear Regression	-1.13943428318836	16	3	2012
Linear Regression	-2.81341071676004	17	3	2012
Linear Regression	-1.13943428318836	18	3	2012
Linear Regression	-1.34707364796661	19	3	2012
Linear Regression	-1.17118298150295	20	3	2012
Linear Regression	-1.17118298150295	21	3	2012
Linear Regression	-1.56064774826467	22	3	2012
Linear Regression	-1.10866262452161	23	3	2012
Linear Regression	-1.13943428318836	24	3	2012
Linear Regression	-2.52572864430826	25	3	2012
Linear Regression	-1.23787435600162	26	3	2012
Linear Regression	-1.71479842809193	27	3	2012
Linear Regression	-1.42711635564015	28	3	2012
Linear Regression	-1.30933331998376	29	3	2012
Linear Regression	-1.10866262452161	30	3	2012
Linear Regression	-1.13943428318836	31	3	2012
Linear Regression	-1.30933331998376	32	3	2012
Linear Regression	-1.51412773262978	33	3	2012
Linear Regression	-1.71479842809193	34	3	2012
Linear Regression	-1.10866262452161	35	3	2012
Linear Regression	-1.23787435600162	36	3	2012
Linear Regression	-1.10866262452161	37	3	2012
Linear Regression	-1.30933331998376	38	3	2012
Linear Regression	-1.20397280432594	39	3	2012
Linear Regression	-1.23787435600162	40	3	2012
Linear Regression	-1.13943428318836	41	3	2012
Linear Regression	-1.10866262452161	42	3	2012
Linear Regression	-1.38629436111989	43	3	2012
Linear Regression	-1.34707364796661	44	3	2012
Linear Regression	-1.10866262452161	45	3	2012
Linear Regression	-1.46967597005894	3	4	2012
Linear Regression	-1.46967597005894	4	4	2012
Linear Regression	-1.13943428318836	5	4	2012
Linear Regression	-1.17118298150295	6	4	2012
Linear Regression	-1.83258146374831	7	4	2012
Linear Regression	-2.12026353620009	8	4	2012
Linear Regression	-2.99573227355399	9	4	2012
Linear Regression	-1.46967597005894	10	4	2012
Linear Regression	-1.66073120682165	11	4	2012
Linear Regression	-1.6094379124341	12	4	2012
Linear Regression	-1.34707364796661	13	4	2012
Linear Regression	-1.89711998488588	14	4	2012
Linear Regression	-1.17118298150295	15	4	2012
Linear Regression	-2.99573227355399	16	4	2012
Linear Regression	-1.13943428318836	17	4	2012
Linear Regression	-1.27296567581289	18	4	2012
Linear Regression	-1.17118298150295	19	4	2012
Linear Regression	-1.17118298150295	20	4	2012
Linear Regression	-1.77195684193188	21	4	2012
Linear Regression	-1.17118298150295	22	4	2012
Linear Regression	-1.13943428318836	23	4	2012
Linear Regression	-2.99573227355399	24	4	2012
Linear Regression	-1.30933331998376	25	4	2012
Linear Regression	-1.77195684193188	26	4	2012
Linear Regression	-1.20397280432594	27	4	2012
Linear Regression	-1.20397280432594	28	4	2012
Linear Regression	-1.17118298150295	29	4	2012
Linear Regression	-1.23787435600162	30	4	2012
Linear Regression	-1.23787435600162	31	4	2012
Linear Regression	-1.42711635564015	32	4	2012
Linear Regression	-1.6094379124341	33	4	2012
Linear Regression	-1.13943428318836	34	4	2012
Linear Regression	-1.20397280432594	35	4	2012
Linear Regression	-1.10866262452161	36	4	2012
Linear Regression	-1.38629436111989	37	4	2012
Linear Regression	-1.20397280432594	38	4	2012
Linear Regression	-1.17118298150295	39	4	2012
Linear Regression	-1.17118298150295	40	4	2012
Linear Regression	-1.13943428318836	41	4	2012
Linear Regression	-1.38629436111989	42	4	2012
Linear Regression	-1.30933331998376	43	4	2012
Linear Regression	-1.13943428318836	44	4	2012
Linear Regression	-1.34707364796661	45	4	2012
ARIMA	-3.50655789731998	3	1	2012
ARIMA	-1.77195684193188	4	1	2012
ARIMA	-1.34707364796661	5	1	2012
ARIMA	-0.798507696217772	6	1	2012
ARIMA	-1.77195684193188	7	1	2012
ARIMA	-0.916290731874155	8	1	2012
ARIMA	-1.38629436111989	9	1	2012
ARIMA	-1.20397280432594	10	1	2012
ARIMA	-0.82098055206983	11	1	2012
ARIMA	-1.42711635564015	12	1	2012
ARIMA	-1.77195684193188	13	1	2012
ARIMA	-1.27296567581289	14	1	2012
ARIMA	-1.17118298150295	15	1	2012
ARIMA	-10	16	1	2012
ARIMA	-10	17	1	2012
ARIMA	-1.83258146374831	18	1	2012
ARIMA	-10	19	1	2012
ARIMA	-1.17118298150295	20	1	2012
ARIMA	-0.867500567704723	21	1	2012
ARIMA	-1.34707364796661	22	1	2012
ARIMA	-2.30258509299405	23	1	2012
ARIMA	-3.2188758248682	24	1	2012
ARIMA	-1.10866262452161	25	1	2012
ARIMA	-1.56064774826467	26	1	2012
ARIMA	-4.60517018598809	27	1	2012
ARIMA	-1.20397280432594	28	1	2012
ARIMA	-1.42711635564015	29	1	2012
ARIMA	-0.994252273343867	30	1	2012
ARIMA	-1.27296567581289	31	1	2012
ARIMA	-0.941608539858445	32	1	2012
ARIMA	-0.994252273343867	33	1	2012
ARIMA	-1.71479842809193	34	1	2012
ARIMA	-0.967584026261706	35	1	2012
ARIMA	-1.07880966137193	36	1	2012
ARIMA	-2.30258509299405	37	1	2012
ARIMA	-1.56064774826467	38	1	2012
ARIMA	-0.916290731874155	39	1	2012
ARIMA	-0.867500567704723	40	1	2012
ARIMA	-1.56064774826467	41	1	2012
ARIMA	-2.99573227355399	42	1	2012
ARIMA	-1.66073120682165	43	1	2012
ARIMA	-2.30258509299405	44	1	2012
ARIMA	-1.51412773262978	45	1	2012
ARIMA	-2.81341071676004	3	2	2012
ARIMA	-1.77195684193188	4	2	2012
ARIMA	-0.967584026261706	5	2	2012
ARIMA	-1.6094379124341	6	2	2012
ARIMA	-0.867500567704723	7	2	2012
ARIMA	-1.17118298150295	8	2	2012
ARIMA	-1.6094379124341	9	2	2012
ARIMA	-0.891598119283784	10	2	2012
ARIMA	-1.34707364796661	11	2	2012
ARIMA	-1.27296567581289	12	2	2012
ARIMA	-1.83258146374831	13	2	2012
ARIMA	-1.42711635564015	14	2	2012
ARIMA	-10	15	2	2012
ARIMA	-10	16	2	2012
ARIMA	-10	17	2	2012
ARIMA	-10	18	2	2012
ARIMA	-1.83258146374831	19	2	2012
ARIMA	-1.04982212449868	20	2	2012
ARIMA	-1.30933331998376	21	2	2012
ARIMA	-2.81341071676004	22	2	2012
ARIMA	-4.60517018598809	23	2	2012
ARIMA	-1.96611285637283	24	2	2012
ARIMA	-1.77195684193188	25	2	2012
ARIMA	-4.60517018598809	26	2	2012
ARIMA	-0.994252273343867	27	2	2012
ARIMA	-1.13943428318836	28	2	2012
ARIMA	-1.34707364796661	29	2	2012
ARIMA	-1.46967597005894	30	2	2012
ARIMA	-0.967584026261706	31	2	2012
ARIMA	-1.13943428318836	32	2	2012
ARIMA	-1.83258146374831	33	2	2012
ARIMA	-0.941608539858445	34	2	2012
ARIMA	-1.38629436111989	35	2	2012
ARIMA	-1.6094379124341	36	2	2012
ARIMA	-2.30258509299405	37	2	2012
ARIMA	-1.17118298150295	38	2	2012
ARIMA	-0.994252273343867	39	2	2012
ARIMA	-1.46967597005894	40	2	2012
ARIMA	-3.50655789731998	41	2	2012
ARIMA	-2.65926003693278	42	2	2012
ARIMA	-2.81341071676004	43	2	2012
ARIMA	-2.12026353620009	44	2	2012
ARIMA	-10	45	2	2012
ARIMA	-2.40794560865187	3	3	2012
ARIMA	-1.13943428318836	4	3	2012
ARIMA	-1.83258146374831	5	3	2012
ARIMA	-0.941608539858445	6	3	2012
ARIMA	-1.51412773262978	7	3	2012
ARIMA	-1.42711635564015	8	3	2012
ARIMA	-0.994252273343867	9	3	2012
ARIMA	-1.56064774826467	10	3	2012
ARIMA	-1.34707364796661	11	3	2012
ARIMA	-1.46967597005894	12	3	2012
ARIMA	-1.83258146374831	13	3	2012
ARIMA	-10	14	3	2012
ARIMA	-10	15	3	2012
ARIMA	-10	16	3	2012
ARIMA	-10	17	3	2012
ARIMA	-2.20727491318972	18	3	2012
ARIMA	-1.83258146374831	19	3	2012
ARIMA	-1.04982212449868	20	3	2012
ARIMA	-2.65926003693278	21	3	2012
ARIMA	-10	22	3	2012
ARIMA	-2.65926003693278	23	3	2012
ARIMA	-2.65926003693278	24	3	2012
ARIMA	-10	25	3	2012
ARIMA	-1.20397280432594	26	3	2012
ARIMA	-1.96611285637283	27	3	2012
ARIMA	-1.13943428318836	28	3	2012
ARIMA	-1.89711998488588	29	3	2012
ARIMA	-1.04982212449868	30	3	2012
ARIMA	-1.04982212449868	31	3	2012
ARIMA	-1.89711998488588	32	3	2012
ARIMA	-1.04982212449868	33	3	2012
ARIMA	-1.13943428318836	34	3	2012
ARIMA	-1.34707364796661	35	3	2012
ARIMA	-1.77195684193188	36	3	2012
ARIMA	-1.56064774826467	37	3	2012
ARIMA	-1.13943428318836	38	3	2012
ARIMA	-1.42711635564015	39	3	2012
ARIMA	-2.99573227355399	40	3	2012
ARIMA	-2.99573227355399	41	3	2012
ARIMA	-3.91202300542815	42	3	2012
ARIMA	-2.52572864430826	43	3	2012
ARIMA	-10	44	3	2012
ARIMA	-10	45	3	2012
ARIMA	-1.30933331998376	3	4	2012
ARIMA	-2.04022082852655	4	4	2012
ARIMA	-0.941608539858445	5	4	2012
ARIMA	-1.46967597005894	6	4	2012
ARIMA	-1.6094379124341	7	4	2012
ARIMA	-0.967584026261706	8	4	2012
ARIMA	-1.71479842809193	9	4	2012
ARIMA	-1.27296567581289	10	4	2012
ARIMA	-1.51412773262978	11	4	2012
ARIMA	-1.6094379124341	12	4	2012
ARIMA	-10	13	4	2012
ARIMA	-10	14	4	2012
ARIMA	-10	15	4	2012
ARIMA	-10	16	4	2012
ARIMA	-3.50655789731998	17	4	2012
ARIMA	-2.12026353620009	18	4	2012
ARIMA	-2.12026353620009	19	4	2012
ARIMA	-1.96611285637283	20	4	2012
ARIMA	-4.60517018598809	21	4	2012
ARIMA	-2.99573227355399	22	4	2012
ARIMA	-3.50655789731998	23	4	2012
ARIMA	-10	24	4	2012
ARIMA	-1.27296567581289	25	4	2012
ARIMA	-2.40794560865187	26	4	2012
ARIMA	-1.66073120682165	27	4	2012
ARIMA	-1.6094379124341	28	4	2012
ARIMA	-1.17118298150295	29	4	2012
ARIMA	-1.04982212449868	30	4	2012
ARIMA	-1.6094379124341	31	4	2012
ARIMA	-1.07880966137193	32	4	2012
ARIMA	-1.13943428318836	33	4	2012
ARIMA	-1.56064774826467	34	4	2012
ARIMA	-1.56064774826467	35	4	2012
ARIMA	-1.38629436111989	36	4	2012
ARIMA	-1.34707364796661	37	4	2012
ARIMA	-1.6094379124341	38	4	2012
ARIMA	-2.81341071676004	39	4	2012
ARIMA	-2.81341071676004	40	4	2012
ARIMA	-4.60517018598809	41	4	2012
ARIMA	-3.2188758248682	42	4	2012
ARIMA	-10	43	4	2012
ARIMA	-10	44	4	2012
ARIMA	-10	45	4	2012
Empirical Bayes	-0.693147180559945	3	1	2012
Empirical Bayes	-1.23787435600162	4	1	2012
Empirical Bayes	-0.776528789498996	5	1	2012
Empirical Bayes	-0.673344553263766	6	1	2012
Empirical Bayes	-1.27296567581289	7	1	2012
Empirical Bayes	-1.20397280432594	8	1	2012
Empirical Bayes	-0.916290731874155	9	1	2012
Empirical Bayes	-1.17118298150295	10	1	2012
Empirical Bayes	-0.755022584278033	11	1	2012
Empirical Bayes	-1.77195684193188	12	1	2012
Empirical Bayes	-1.77195684193188	13	1	2012
Empirical Bayes	-0.967584026261706	14	1	2012
Empirical Bayes	-1.10866262452161	15	1	2012
Empirical Bayes	-2.30258509299405	16	1	2012
Empirical Bayes	-1.6094379124341	17	1	2012
Empirical Bayes	-1.96611285637283	18	1	2012
Empirical Bayes	-3.50655789731998	19	1	2012
Empirical Bayes	-3.91202300542815	20	1	2012
Empirical Bayes	-0.941608539858445	21	1	2012
Empirical Bayes	-0.867500567704723	22	1	2012
Empirical Bayes	-0.891598119283784	23	1	2012
Empirical Bayes	-2.40794560865187	24	1	2012
Empirical Bayes	-2.30258509299405	25	1	2012
Empirical Bayes	-0.63487827243597	26	1	2012
Empirical Bayes	-1.83258146374831	27	1	2012
Empirical Bayes	-4.60517018598809	28	1	2012
Empirical Bayes	-1.42711635564015	29	1	2012
Empirical Bayes	-0.82098055206983	30	1	2012
Empirical Bayes	-1.02165124753198	31	1	2012
Empirical Bayes	-0.82098055206983	32	1	2012
Empirical Bayes	-0.63487827243597	33	1	2012
Empirical Bayes	-0.798507696217772	34	1	2012
Empirical Bayes	-3.91202300542815	35	1	2012
Empirical Bayes	-1.07880966137193	36	1	2012
Empirical Bayes	-1.77195684193188	37	1	2012
Empirical Bayes	-1.10866262452161	38	1	2012
Empirical Bayes	-1.20397280432594	39	1	2012
Empirical Bayes	-0.867500567704723	40	1	2012
Empirical Bayes	-0.527632742082372	41	1	2012
Empirical Bayes	-0.673344553263766	42	1	2012
Empirical Bayes	-0.616186139423817	43	1	2012
Empirical Bayes	-0.544727175441672	44	1	2012
Empirical Bayes	-2.12026353620009	45	1	2012
Empirical Bayes	-1.10866262452161	3	2	2012
Empirical Bayes	-1.07880966137193	4	2	2012
Empirical Bayes	-1.20397280432594	5	2	2012
Empirical Bayes	-1.56064774826467	6	2	2012
Empirical Bayes	-1.10866262452161	7	2	2012
Empirical Bayes	-1.02165124753198	8	2	2012
Empirical Bayes	-1.71479842809193	9	2	2012
Empirical Bayes	-1.42711635564015	10	2	2012
Empirical Bayes	-1.66073120682165	11	2	2012
Empirical Bayes	-1.30933331998376	12	2	2012
Empirical Bayes	-1.51412773262978	13	2	2012
Empirical Bayes	-1.71479842809193	14	2	2012
Empirical Bayes	-2.04022082852655	15	2	2012
Empirical Bayes	-2.81341071676004	16	2	2012
Empirical Bayes	-1.83258146374831	17	2	2012
Empirical Bayes	-2.40794560865187	18	2	2012
Empirical Bayes	-1.66073120682165	19	2	2012
Empirical Bayes	-2.65926003693278	20	2	2012
Empirical Bayes	-1.27296567581289	21	2	2012
Empirical Bayes	-1.20397280432594	22	2	2012
Empirical Bayes	-2.65926003693278	23	2	2012
Empirical Bayes	-0.891598119283784	24	2	2012
Empirical Bayes	-1.77195684193188	25	2	2012
Empirical Bayes	-2.04022082852655	26	2	2012
Empirical Bayes	-1.51412773262978	27	2	2012
Empirical Bayes	-1.71479842809193	28	2	2012
Empirical Bayes	-0.776528789498996	29	2	2012
Empirical Bayes	-0.673344553263766	30	2	2012
Empirical Bayes	-0.653926467406664	31	2	2012
Empirical Bayes	-1.34707364796661	32	2	2012
Empirical Bayes	-1.27296567581289	33	2	2012
Empirical Bayes	-2.04022082852655	34	2	2012
Empirical Bayes	-10	35	2	2012
Empirical Bayes	-0.776528789498996	36	2	2012
Empirical Bayes	-2.99573227355399	37	2	2012
Empirical Bayes	-0.562118918153541	38	2	2012
Empirical Bayes	-2.40794560865187	39	2	2012
Empirical Bayes	-0.82098055206983	40	2	2012
Empirical Bayes	-0.776528789498996	41	2	2012
Empirical Bayes	-1.04982212449868	42	2	2012
Empirical Bayes	-0.616186139423817	43	2	2012
Empirical Bayes	-2.30258509299405	44	2	2012
Empirical Bayes	-0.653926467406664	45	2	2012
Empirical Bayes	-1.23787435600162	3	3	2012
Empirical Bayes	-1.13943428318836	4	3	2012
Empirical Bayes	-1.96611285637283	5	3	2012
Empirical Bayes	-1.46967597005894	6	3	2012
Empirical Bayes	-1.51412773262978	7	3	2012
Empirical Bayes	-1.13943428318836	8	3	2012
Empirical Bayes	-1.83258146374831	9	3	2012
Empirical Bayes	-2.20727491318972	10	3	2012
Empirical Bayes	-1.46967597005894	11	3	2012
Empirical Bayes	-1.77195684193188	12	3	2012
Empirical Bayes	-1.6094379124341	13	3	2012
Empirical Bayes	-1.96611285637283	14	3	2012
Empirical Bayes	-2.40794560865187	15	3	2012
Empirical Bayes	-2.12026353620009	16	3	2012
Empirical Bayes	-2.65926003693278	17	3	2012
Empirical Bayes	-2.30258509299405	18	3	2012
Empirical Bayes	-1.96611285637283	19	3	2012
Empirical Bayes	-2.20727491318972	20	3	2012
Empirical Bayes	-1.56064774826467	21	3	2012
Empirical Bayes	-2.52572864430826	22	3	2012
Empirical Bayes	-1.23787435600162	23	3	2012
Empirical Bayes	-1.04982212449868	24	3	2012
Empirical Bayes	-1.20397280432594	25	3	2012
Empirical Bayes	-1.30933331998376	26	3	2012
Empirical Bayes	-0.916290731874155	27	3	2012
Empirical Bayes	-2.12026353620009	28	3	2012
Empirical Bayes	-1.56064774826467	29	3	2012
Empirical Bayes	-0.891598119283784	30	3	2012
Empirical Bayes	-0.82098055206983	31	3	2012
Empirical Bayes	-2.04022082852655	32	3	2012
Empirical Bayes	-1.23787435600162	33	3	2012
Empirical Bayes	-3.91202300542815	34	3	2012
Empirical Bayes	-2.04022082852655	35	3	2012
Empirical Bayes	-1.83258146374831	36	3	2012
Empirical Bayes	-1.66073120682165	37	3	2012
Empirical Bayes	-0.941608539858445	38	3	2012
Empirical Bayes	-1.96611285637283	39	3	2012
Empirical Bayes	-0.616186139423817	40	3	2012
Empirical Bayes	-1.10866262452161	41	3	2012
Empirical Bayes	-0.941608539858445	42	3	2012
Empirical Bayes	-1.6094379124341	43	3	2012
Empirical Bayes	-0.673344553263766	44	3	2012
Empirical Bayes	-0.693147180559945	45	3	2012
Empirical Bayes	-1.30933331998376	3	4	2012
Empirical Bayes	-1.07880966137193	4	4	2012
Empirical Bayes	-1.83258146374831	5	4	2012
Empirical Bayes	-1.83258146374831	6	4	2012
Empirical Bayes	-1.89711998488588	7	4	2012
Empirical Bayes	-1.38629436111989	8	4	2012
Empirical Bayes	-2.52572864430826	9	4	2012
Empirical Bayes	-1.89711998488588	10	4	2012
Empirical Bayes	-1.56064774826467	11	4	2012
Empirical Bayes	-1.96611285637283	12	4	2012
Empirical Bayes	-2.30258509299405	13	4	2012
Empirical Bayes	-2.40794560865187	14	4	2012
Empirical Bayes	-2.12026353620009	15	4	2012
Empirical Bayes	-3.2188758248682	16	4	2012
Empirical Bayes	-2.12026353620009	17	4	2012
Empirical Bayes	-1.89711998488588	18	4	2012
Empirical Bayes	-2.12026353620009	19	4	2012
Empirical Bayes	-2.12026353620009	20	4	2012
Empirical Bayes	-2.40794560865187	21	4	2012
Empirical Bayes	-1.46967597005894	22	4	2012
Empirical Bayes	-1.30933331998376	23	4	2012
Empirical Bayes	-2.12026353620009	24	4	2012
Empirical Bayes	-2.65926003693278	25	4	2012
Empirical Bayes	-0.941608539858445	26	4	2012
Empirical Bayes	-1.23787435600162	27	4	2012
Empirical Bayes	-1.6094379124341	28	4	2012
Empirical Bayes	-0.916290731874155	29	4	2012
Empirical Bayes	-1.23787435600162	30	4	2012
Empirical Bayes	-1.23787435600162	31	4	2012
Empirical Bayes	-0.891598119283784	32	4	2012
Empirical Bayes	-2.40794560865187	33	4	2012
Empirical Bayes	-1.17118298150295	34	4	2012
Empirical Bayes	-0.941608539858445	35	4	2012
Empirical Bayes	-0.941608539858445	36	4	2012
Empirical Bayes	-1.02165124753198	37	4	2012
Empirical Bayes	-0.891598119283784	38	4	2012
Empirical Bayes	-1.23787435600162	39	4	2012
Empirical Bayes	-0.7339691750802	40	4	2012
Empirical Bayes	-1.02165124753198	41	4	2012
Empirical Bayes	-0.994252273343867	42	4	2012
Empirical Bayes	-0.891598119283784	43	4	2012
Empirical Bayes	-0.82098055206983	44	4	2012
Empirical Bayes	-1.07880966137193	45	4	2012
Model Average	-0.967584026261706	3	1	2012
Model Average	-0.891598119283784	4	1	2012
Model Average	-0.798507696217772	5	1	2012
Model Average	-0.693147180559945	6	1	2012
Model Average	-1.04982212449868	7	1	2012
Model Average	-0.916290731874155	8	1	2012
Model Average	-1.04982212449868	9	1	2012
Model Average	-1.51412773262978	10	1	2012
Model Average	-1.20397280432594	11	1	2012
Model Average	-2.04022082852655	12	1	2012
Model Average	-1.17118298150295	13	1	2012
Model Average	-1.13943428318836	14	1	2012
Model Average	-1.04982212449868	15	1	2012
Model Average	-2.12026353620009	16	1	2012
Model Average	-2.40794560865187	17	1	2012
Model Average	-1.51412773262978	18	1	2012
Model Average	-2.20727491318972	19	1	2012
Model Average	-2.40794560865187	20	1	2012
Model Average	-1.10866262452161	21	1	2012
Model Average	-0.891598119283784	22	1	2012
Model Average	-0.843970070294529	23	1	2012
Model Average	-2.12026353620009	24	1	2012
Model Average	-1.27296567581289	25	1	2012
Model Average	-0.798507696217772	26	1	2012
Model Average	-1.96611285637283	27	1	2012
Model Average	-2.81341071676004	28	1	2012
Model Average	-1.17118298150295	29	1	2012
Model Average	-1.02165124753198	30	1	2012
Model Average	-0.967584026261706	31	1	2012
Model Average	-0.867500567704723	32	1	2012
Model Average	-0.967584026261706	33	1	2012
Model Average	-1.04982212449868	34	1	2012
Model Average	-1.77195684193188	35	1	2012
Model Average	-1.10866262452161	36	1	2012
Model Average	-0.994252273343867	37	1	2012
Model Average	-1.04982212449868	38	1	2012
Model Average	-0.82098055206983	39	1	2012
Model Average	-1.02165124753198	40	1	2012
Model Average	-0.713349887877465	41	1	2012
Model Average	-0.798507696217772	42	1	2012
Model Average	-0.776528789498996	43	1	2012
Model Average	-0.616186139423817	44	1	2012
Model Average	-1.71479842809193	45	1	2012
Model Average	-0.994252273343867	3	2	2012
Model Average	-0.798507696217772	4	2	2012
Model Average	-0.755022584278033	5	2	2012
Model Average	-1.27296567581289	6	2	2012
Model Average	-0.891598119283784	7	2	2012
Model Average	-0.941608539858445	8	2	2012
Model Average	-1.56064774826467	9	2	2012
Model Average	-1.6094379124341	10	2	2012
Model Average	-2.12026353620009	11	2	2012
Model Average	-1.34707364796661	12	2	2012
Model Average	-1.02165124753198	13	2	2012
Model Average	-1.23787435600162	14	2	2012
Model Average	-2.99573227355399	15	2	2012
Model Average	-2.99573227355399	16	2	2012
Model Average	-1.71479842809193	17	2	2012
Model Average	-3.91202300542815	18	2	2012
Model Average	-1.20397280432594	19	2	2012
Model Average	-1.34707364796661	20	2	2012
Model Average	-1.07880966137193	21	2	2012
Model Average	-0.941608539858445	22	2	2012
Model Average	-2.20727491318972	23	2	2012
Model Average	-0.867500567704723	24	2	2012
Model Average	-1.13943428318836	25	2	2012
Model Average	-2.12026353620009	26	2	2012
Model Average	-1.46967597005894	27	2	2012
Model Average	-0.994252273343867	28	2	2012
Model Average	-0.916290731874155	29	2	2012
Model Average	-0.916290731874155	30	2	2012
Model Average	-0.776528789498996	31	2	2012
Model Average	-1.17118298150295	32	2	2012
Model Average	-1.30933331998376	33	2	2012
Model Average	-1.17118298150295	34	2	2012
Model Average	-2.04022082852655	35	2	2012
Model Average	-0.843970070294529	36	2	2012
Model Average	-1.56064774826467	37	2	2012
Model Average	-0.7339691750802	38	2	2012
Model Average	-1.34707364796661	39	2	2012
Model Average	-0.82098055206983	40	2	2012
Model Average	-0.798507696217772	41	2	2012
Model Average	-0.916290731874155	42	2	2012
Model Average	-0.713349887877465	43	2	2012
Model Average	-1.6094379124341	44	2	2012
Model Average	-0.916290731874155	45	2	2012
Model Average	-0.916290731874155	3	3	2012
Model Average	-0.673344553263766	4	3	2012
Model Average	-1.34707364796661	5	3	2012
Model Average	-0.994252273343867	6	3	2012
Model Average	-1.10866262452161	7	3	2012
Model Average	-0.994252273343867	8	3	2012
Model Average	-1.66073120682165	9	3	2012
Model Average	-2.20727491318972	10	3	2012
Model Average	-1.46967597005894	11	3	2012
Model Average	-1.23787435600162	12	3	2012
Model Average	-1.30933331998376	13	3	2012
Model Average	-2.52572864430826	14	3	2012
Model Average	-2.99573227355399	15	3	2012
Model Average	-2.12026353620009	16	3	2012
Model Average	-3.50655789731998	17	3	2012
Model Average	-2.40794560865187	18	3	2012
Model Average	-1.27296567581289	19	3	2012
Model Average	-1.6094379124341	20	3	2012
Model Average	-1.20397280432594	21	3	2012
Model Average	-2.52572864430826	22	3	2012
Model Average	-0.798507696217772	23	3	2012
Model Average	-1.07880966137193	24	3	2012
Model Average	-1.46967597005894	25	3	2012
Model Average	-1.34707364796661	26	3	2012
Model Average	-0.867500567704723	27	3	2012
Model Average	-1.46967597005894	28	3	2012
Model Average	-0.755022584278033	29	3	2012
Model Average	-1.04982212449868	30	3	2012
Model Average	-1.20397280432594	31	3	2012
Model Average	-1.71479842809193	32	3	2012
Model Average	-0.916290731874155	33	3	2012
Model Average	-1.6094379124341	34	3	2012
Model Average	-0.843970070294529	35	3	2012
Model Average	-1.71479842809193	36	3	2012
Model Average	-0.673344553263766	37	3	2012
Model Average	-0.967584026261706	38	3	2012
Model Average	-1.17118298150295	39	3	2012
Model Average	-0.653926467406664	40	3	2012
Model Average	-0.843970070294529	41	3	2012
Model Average	-0.82098055206983	42	3	2012
Model Average	-1.30933331998376	43	3	2012
Model Average	-0.891598119283784	44	3	2012
Model Average	-0.693147180559945	45	3	2012
Model Average	-0.843970070294529	3	4	2012
Model Average	-0.967584026261706	4	4	2012
Model Average	-0.843970070294529	5	4	2012
Model Average	-1.13943428318836	6	4	2012
Model Average	-1.27296567581289	7	4	2012
Model Average	-1.20397280432594	8	4	2012
Model Average	-2.52572864430826	9	4	2012
Model Average	-1.56064774826467	10	4	2012
Model Average	-1.10866262452161	11	4	2012
Model Average	-1.17118298150295	12	4	2012
Model Average	-2.81341071676004	13	4	2012
Model Average	-3.2188758248682	14	4	2012
Model Average	-2.20727491318972	15	4	2012
Model Average	-3.50655789731998	16	4	2012
Model Average	-2.65926003693278	17	4	2012
Model Average	-1.42711635564015	18	4	2012
Model Average	-1.51412773262978	19	4	2012
Model Average	-1.34707364796661	20	4	2012
Model Average	-2.12026353620009	21	4	2012
Model Average	-0.867500567704723	22	4	2012
Model Average	-1.04982212449868	23	4	2012
Model Average	-2.04022082852655	24	4	2012
Model Average	-1.71479842809193	25	4	2012
Model Average	-0.941608539858445	26	4	2012
Model Average	-1.10866262452161	27	4	2012
Model Average	-0.891598119283784	28	4	2012
Model Average	-0.867500567704723	29	4	2012
Model Average	-1.46967597005894	30	4	2012
Model Average	-1.66073120682165	31	4	2012
Model Average	-0.891598119283784	32	4	2012
Model Average	-1.34707364796661	33	4	2012
Model Average	-0.798507696217772	34	4	2012
Model Average	-1.17118298150295	35	4	2012
Model Average	-0.867500567704723	36	4	2012
Model Average	-0.755022584278033	37	4	2012
Model Average	-0.798507696217772	38	4	2012
Model Average	-0.7339691750802	39	4	2012
Model Average	-0.798507696217772	40	4	2012
Model Average	-0.843970070294529	41	4	2012
Model Average	-1.34707364796661	42	4	2012
Model Average	-0.867500567704723	43	4	2012
Model Average	-0.798507696217772	44	4	2012
Model Average	-1.10866262452161	45	4	2012
Naive Average	-1.30933331998376	3	1	2012
Naive Average	-0.82098055206983	4	1	2012
Naive Average	-0.941608539858445	5	1	2012
Naive Average	-0.755022584278033	6	1	2012
Naive Average	-1.23787435600162	7	1	2012
Naive Average	-0.916290731874155	8	1	2012
Naive Average	-1.07880966137193	9	1	2012
Naive Average	-1.42711635564015	10	1	2012
Naive Average	-1.13943428318836	11	1	2012
Naive Average	-1.83258146374831	12	1	2012
Naive Average	-1.10866262452161	13	1	2012
Naive Average	-0.994252273343867	14	1	2012
Naive Average	-1.04982212449868	15	1	2012
Naive Average	-2.40794560865187	16	1	2012
Naive Average	-2.81341071676004	17	1	2012
Naive Average	-1.20397280432594	18	1	2012
Naive Average	-3.91202300542815	19	1	2012
Naive Average	-1.96611285637283	20	1	2012
Naive Average	-1.04982212449868	21	1	2012
Naive Average	-0.941608539858445	22	1	2012
Naive Average	-1.07880966137193	23	1	2012
Naive Average	-2.20727491318972	24	1	2012
Naive Average	-1.02165124753198	25	1	2012
Naive Average	-0.941608539858445	26	1	2012
Naive Average	-2.40794560865187	27	1	2012
Naive Average	-2.30258509299405	28	1	2012
Naive Average	-1.27296567581289	29	1	2012
Naive Average	-0.891598119283784	30	1	2012
Naive Average	-1.07880966137193	31	1	2012
Naive Average	-0.891598119283784	32	1	2012
Naive Average	-0.994252273343867	33	1	2012
Naive Average	-1.17118298150295	34	1	2012
Naive Average	-1.38629436111989	35	1	2012
Naive Average	-1.07880966137193	36	1	2012
Naive Average	-1.27296567581289	37	1	2012
Naive Average	-1.17118298150295	38	1	2012
Naive Average	-0.798507696217772	39	1	2012
Naive Average	-0.891598119283784	40	1	2012
Naive Average	-0.755022584278033	41	1	2012
Naive Average	-1.20397280432594	42	1	2012
Naive Average	-0.916290731874155	43	1	2012
Naive Average	-0.843970070294529	44	1	2012
Naive Average	-0.867500567704723	45	1	2012
Naive Average	-0.994252273343867	3	2	2012
Naive Average	-0.891598119283784	4	2	2012
Naive Average	-0.916290731874155	5	2	2012
Naive Average	-1.34707364796661	6	2	2012
Naive Average	-0.941608539858445	7	2	2012
Naive Average	-0.941608539858445	8	2	2012
Naive Average	-1.66073120682165	9	2	2012
Naive Average	-1.42711635564015	10	2	2012
Naive Average	-1.89711998488588	11	2	2012
Naive Average	-1.20397280432594	12	2	2012
Naive Average	-1.10866262452161	13	2	2012
Naive Average	-1.17118298150295	14	2	2012
Naive Average	-2.30258509299405	15	2	2012
Naive Average	-3.2188758248682	16	2	2012
Naive Average	-1.51412773262978	17	2	2012
Naive Average	-2.81341071676004	18	2	2012
Naive Average	-1.38629436111989	19	2	2012
Naive Average	-1.42711635564015	20	2	2012
Naive Average	-1.04982212449868	21	2	2012
Naive Average	-1.20397280432594	22	2	2012
Naive Average	-2.52572864430826	23	2	2012
Naive Average	-0.967584026261706	24	2	2012
Naive Average	-0.967584026261706	25	2	2012
Naive Average	-2.65926003693278	26	2	2012
Naive Average	-1.13943428318836	27	2	2012
Naive Average	-0.916290731874155	28	2	2012
Naive Average	-0.916290731874155	29	2	2012
Naive Average	-0.994252273343867	30	2	2012
Naive Average	-0.798507696217772	31	2	2012
Naive Average	-1.13943428318836	32	2	2012
Naive Average	-1.42711635564015	33	2	2012
Naive Average	-1.04982212449868	34	2	2012
Naive Average	-2.04022082852655	35	2	2012
Naive Average	-1.02165124753198	36	2	2012
Naive Average	-1.83258146374831	37	2	2012
Naive Average	-0.776528789498996	38	2	2012
Naive Average	-1.13943428318836	39	2	2012
Naive Average	-0.82098055206983	40	2	2012
Naive Average	-1.27296567581289	41	2	2012
Naive Average	-1.27296567581289	42	2	2012
Naive Average	-1.07880966137193	43	2	2012
Naive Average	-0.967584026261706	44	2	2012
Naive Average	-1.66073120682165	45	2	2012
Naive Average	-1.23787435600162	3	3	2012
Naive Average	-0.867500567704723	4	3	2012
Naive Average	-1.56064774826467	5	3	2012
Naive Average	-1.10866262452161	6	3	2012
Naive Average	-1.20397280432594	7	3	2012
Naive Average	-1.27296567581289	8	3	2012
Naive Average	-1.6094379124341	9	3	2012
Naive Average	-2.20727491318972	10	3	2012
Naive Average	-1.13943428318836	11	3	2012
Naive Average	-1.20397280432594	12	3	2012
Naive Average	-1.30933331998376	13	3	2012
Naive Average	-2.12026353620009	14	3	2012
Naive Average	-3.50655789731998	15	3	2012
Naive Average	-1.71479842809193	16	3	2012
Naive Average	-3.2188758248682	17	3	2012
Naive Average	-1.46967597005894	18	3	2012
Naive Average	-1.27296567581289	19	3	2012
Naive Average	-1.6094379124341	20	3	2012
Naive Average	-1.34707364796661	21	3	2012
Naive Average	-2.40794560865187	22	3	2012
Naive Average	-1.20397280432594	23	3	2012
Naive Average	-1.30933331998376	24	3	2012
Naive Average	-1.89711998488588	25	3	2012
Naive Average	-1.10866262452161	26	3	2012
Naive Average	-1.17118298150295	27	3	2012
Naive Average	-1.27296567581289	28	3	2012
Naive Average	-1.27296567581289	29	3	2012
Naive Average	-0.967584026261706	30	3	2012
Naive Average	-1.02165124753198	31	3	2012
Naive Average	-1.6094379124341	32	3	2012
Naive Average	-1.02165124753198	33	3	2012
Naive Average	-1.56064774826467	34	3	2012
Naive Average	-0.916290731874155	35	3	2012
Naive Average	-1.56064774826467	36	3	2012
Naive Average	-1.02165124753198	37	3	2012
Naive Average	-0.916290731874155	38	3	2012
Naive Average	-0.941608539858445	39	3	2012
Naive Average	-1.13943428318836	40	3	2012
Naive Average	-1.42711635564015	41	3	2012
Naive Average	-1.38629436111989	42	3	2012
Naive Average	-0.891598119283784	43	3	2012
Naive Average	-1.83258146374831	44	3	2012
Naive Average	-0.941608539858445	45	3	2012
Naive Average	-1.07880966137193	3	4	2012
Naive Average	-1.23787435600162	4	4	2012
Naive Average	-1.17118298150295	5	4	2012
Naive Average	-1.30933331998376	6	4	2012
Naive Average	-1.56064774826467	7	4	2012
Naive Average	-1.23787435600162	8	4	2012
Naive Average	-2.40794560865187	9	4	2012
Naive Average	-1.38629436111989	10	4	2012
Naive Average	-1.27296567581289	11	4	2012
Naive Average	-1.34707364796661	12	4	2012
Naive Average	-2.20727491318972	13	4	2012
Naive Average	-2.81341071676004	14	4	2012
Naive Average	-1.96611285637283	15	4	2012
Naive Average	-3.50655789731998	16	4	2012
Naive Average	-1.6094379124341	17	4	2012
Naive Average	-1.6094379124341	18	4	2012
Naive Average	-1.46967597005894	19	4	2012
Naive Average	-1.6094379124341	20	4	2012
Naive Average	-2.12026353620009	21	4	2012
Naive Average	-1.27296567581289	22	4	2012
Naive Average	-1.46967597005894	23	4	2012
Naive Average	-2.81341071676004	24	4	2012
Naive Average	-1.38629436111989	25	4	2012
Naive Average	-1.30933331998376	26	4	2012
Naive Average	-1.02165124753198	27	4	2012
Naive Average	-0.967584026261706	28	4	2012
Naive Average	-0.967584026261706	29	4	2012
Naive Average	-1.17118298150295	30	4	2012
Naive Average	-1.42711635564015	31	4	2012
Naive Average	-0.994252273343867	32	4	2012
Naive Average	-1.42711635564015	33	4	2012
Naive Average	-0.941608539858445	34	4	2012
Naive Average	-1.13943428318836	35	4	2012
Naive Average	-1.07880966137193	36	4	2012
Naive Average	-0.941608539858445	37	4	2012
Naive Average	-0.916290731874155	38	4	2012
Naive Average	-1.02165124753198	39	4	2012
Naive Average	-1.27296567581289	40	4	2012
Naive Average	-1.42711635564015	41	4	2012
Naive Average	-0.867500567704723	42	4	2012
Naive Average	-2.04022082852655	43	4	2012
Naive Average	-0.994252273343867	44	4	2012
Naive Average	-0.994252273343867	45	4	2012
