# Supplementary material for: A stacked ensemble method for forecasting influenza-like illness visit volumes at emergency departments
Source: PLoS One. 2021 Mar 22;16(3):e0241725. doi: 10.1371/journal.pone.0241725 (PMC7984626; doi:10.1371/journal.pone.0241725)
Supplement: S1 Data — (ZIP) [file pone.0241725.s003.zip › ILI_plosone/tables/log_score_2013weeks-3-45.csv]

object	log_score	epiweek	weeks_ahead	season
Random Forest	-0.23572233352107	3	1	2013
Random Forest	-3.2188758248682	4	1	2013
Random Forest	-0.941608539858445	5	1	2013
Random Forest	-1.02165124753198	6	1	2013
Random Forest	-0.798507696217772	7	1	2013
Random Forest	-0.755022584278033	8	1	2013
Random Forest	-1.66073120682165	9	1	2013
Random Forest	-0.867500567704723	10	1	2013
Random Forest	-0.967584026261706	11	1	2013
Random Forest	-0.400477566597125	12	1	2013
Random Forest	-0.843970070294529	13	1	2013
Random Forest	-0.843970070294529	14	1	2013
Random Forest	-1.13943428318836	15	1	2013
Random Forest	-1.6094379124341	16	1	2013
Random Forest	-2.12026353620009	17	1	2013
Random Forest	-1.04982212449868	18	1	2013
Random Forest	-1.34707364796661	19	1	2013
Random Forest	-1.34707364796661	20	1	2013
Random Forest	-0.916290731874155	21	1	2013
Random Forest	-1.27296567581289	22	1	2013
Random Forest	-0.693147180559945	23	1	2013
Random Forest	-0.616186139423817	24	1	2013
Random Forest	-0.891598119283784	25	1	2013
Random Forest	-0.798507696217772	26	1	2013
Random Forest	-0.713349887877465	27	1	2013
Random Forest	-0.776528789498996	28	1	2013
Random Forest	-0.7339691750802	29	1	2013
Random Forest	-1.27296567581289	30	1	2013
Random Forest	-0.867500567704723	31	1	2013
Random Forest	-0.544727175441672	32	1	2013
Random Forest	-0.891598119283784	33	1	2013
Random Forest	-0.544727175441672	34	1	2013
Random Forest	-1.04982212449868	35	1	2013
Random Forest	-1.17118298150295	36	1	2013
Random Forest	-0.713349887877465	37	1	2013
Random Forest	-0.63487827243597	38	1	2013
Random Forest	-0.562118918153541	39	1	2013
Random Forest	-0.430782916092454	40	1	2013
Random Forest	-0.446287102628419	41	1	2013
Random Forest	-0.462035459596559	42	1	2013
Random Forest	-0.510825623765991	43	1	2013
Random Forest	-0.776528789498996	44	1	2013
Random Forest	-0.510825623765991	45	1	2013
Random Forest	-2.40794560865187	3	2	2013
Random Forest	-0.967584026261706	4	2	2013
Random Forest	-1.38629436111989	5	2	2013
Random Forest	-1.10866262452161	6	2	2013
Random Forest	-0.967584026261706	7	2	2013
Random Forest	-1.20397280432594	8	2	2013
Random Forest	-1.30933331998376	9	2	2013
Random Forest	-1.02165124753198	10	2	2013
Random Forest	-0.7339691750802	11	2	2013
Random Forest	-0.776528789498996	12	2	2013
Random Forest	-1.13943428318836	13	2	2013
Random Forest	-1.30933331998376	14	2	2013
Random Forest	-1.51412773262978	15	2	2013
Random Forest	-2.30258509299405	16	2	2013
Random Forest	-1.77195684193188	17	2	2013
Random Forest	-1.51412773262978	18	2	2013
Random Forest	-1.89711998488588	19	2	2013
Random Forest	-1.23787435600162	20	2	2013
Random Forest	-1.30933331998376	21	2	2013
Random Forest	-0.916290731874155	22	2	2013
Random Forest	-0.653926467406664	23	2	2013
Random Forest	-1.17118298150295	24	2	2013
Random Forest	-0.82098055206983	25	2	2013
Random Forest	-1.02165124753198	26	2	2013
Random Forest	-0.843970070294529	27	2	2013
Random Forest	-0.916290731874155	28	2	2013
Random Forest	-1.71479842809193	29	2	2013
Random Forest	-1.07880966137193	30	2	2013
Random Forest	-0.462035459596559	31	2	2013
Random Forest	-1.07880966137193	32	2	2013
Random Forest	-0.843970070294529	33	2	2013
Random Forest	-1.30933331998376	34	2	2013
Random Forest	-1.02165124753198	35	2	2013
Random Forest	-0.967584026261706	36	2	2013
Random Forest	-0.653926467406664	37	2	2013
Random Forest	-0.82098055206983	38	2	2013
Random Forest	-0.673344553263766	39	2	2013
Random Forest	-0.527632742082372	40	2	2013
Random Forest	-0.63487827243597	41	2	2013
Random Forest	-0.446287102628419	42	2	2013
Random Forest	-1.07880966137193	43	2	2013
Random Forest	-0.616186139423817	44	2	2013
Random Forest	-0.82098055206983	45	2	2013
Random Forest	-0.994252273343867	3	3	2013
Random Forest	-1.23787435600162	4	3	2013
Random Forest	-1.17118298150295	5	3	2013
Random Forest	-1.23787435600162	6	3	2013
Random Forest	-1.38629436111989	7	3	2013
Random Forest	-1.13943428318836	8	3	2013
Random Forest	-1.66073120682165	9	3	2013
Random Forest	-0.82098055206983	10	3	2013
Random Forest	-1.27296567581289	11	3	2013
Random Forest	-0.967584026261706	12	3	2013
Random Forest	-1.51412773262978	13	3	2013
Random Forest	-1.66073120682165	14	3	2013
Random Forest	-2.12026353620009	15	3	2013
Random Forest	-2.12026353620009	16	3	2013
Random Forest	-1.51412773262978	17	3	2013
Random Forest	-1.38629436111989	18	3	2013
Random Forest	-1.51412773262978	19	3	2013
Random Forest	-1.42711635564015	20	3	2013
Random Forest	-0.941608539858445	21	3	2013
Random Forest	-0.673344553263766	22	3	2013
Random Forest	-1.66073120682165	23	3	2013
Random Forest	-0.994252273343867	24	3	2013
Random Forest	-0.941608539858445	25	3	2013
Random Forest	-0.891598119283784	26	3	2013
Random Forest	-0.693147180559945	27	3	2013
Random Forest	-1.96611285637283	28	3	2013
Random Forest	-1.13943428318836	29	3	2013
Random Forest	-0.385662480811985	30	3	2013
Random Forest	-0.967584026261706	31	3	2013
Random Forest	-0.82098055206983	32	3	2013
Random Forest	-1.6094379124341	33	3	2013
Random Forest	-1.02165124753198	34	3	2013
Random Forest	-0.994252273343867	35	3	2013
Random Forest	-1.04982212449868	36	3	2013
Random Forest	-1.17118298150295	37	3	2013
Random Forest	-0.798507696217772	38	3	2013
Random Forest	-0.713349887877465	39	3	2013
Random Forest	-0.7339691750802	40	3	2013
Random Forest	-0.798507696217772	41	3	2013
Random Forest	-1.13943428318836	42	3	2013
Random Forest	-0.798507696217772	43	3	2013
Random Forest	-1.13943428318836	44	3	2013
Random Forest	-0.63487827243597	45	3	2013
Random Forest	-0.941608539858445	3	4	2013
Random Forest	-1.27296567581289	4	4	2013
Random Forest	-1.07880966137193	5	4	2013
Random Forest	-1.46967597005894	6	4	2013
Random Forest	-1.10866262452161	7	4	2013
Random Forest	-1.6094379124341	8	4	2013
Random Forest	-0.82098055206983	9	4	2013
Random Forest	-1.30933331998376	10	4	2013
Random Forest	-1.13943428318836	11	4	2013
Random Forest	-1.66073120682165	12	4	2013
Random Forest	-1.23787435600162	13	4	2013
Random Forest	-2.30258509299405	14	4	2013
Random Forest	-1.96611285637283	15	4	2013
Random Forest	-1.30933331998376	16	4	2013
Random Forest	-1.30933331998376	17	4	2013
Random Forest	-1.51412773262978	18	4	2013
Random Forest	-1.23787435600162	19	4	2013
Random Forest	-1.02165124753198	20	4	2013
Random Forest	-0.713349887877465	21	4	2013
Random Forest	-2.04022082852655	22	4	2013
Random Forest	-1.20397280432594	23	4	2013
Random Forest	-0.941608539858445	24	4	2013
Random Forest	-0.653926467406664	25	4	2013
Random Forest	-0.693147180559945	26	4	2013
Random Forest	-1.83258146374831	27	4	2013
Random Forest	-1.13943428318836	28	4	2013
Random Forest	-0.478035800943	29	4	2013
Random Forest	-0.755022584278033	30	4	2013
Random Forest	-1.02165124753198	31	4	2013
Random Forest	-1.89711998488588	32	4	2013
Random Forest	-1.46967597005894	33	4	2013
Random Forest	-0.891598119283784	34	4	2013
Random Forest	-1.10866262452161	35	4	2013
Random Forest	-0.673344553263766	36	4	2013
Random Forest	-0.867500567704723	37	4	2013
Random Forest	-0.653926467406664	38	4	2013
Random Forest	-0.616186139423817	39	4	2013
Random Forest	-0.941608539858445	40	4	2013
Random Forest	-0.867500567704723	41	4	2013
Random Forest	-0.867500567704723	42	4	2013
Random Forest	-1.17118298150295	43	4	2013
Random Forest	-0.579818495252942	44	4	2013
Random Forest	-0.356674943938732	45	4	2013
Linear Regression	-0.941608539858445	3	1	2013
Linear Regression	-2.30258509299405	4	1	2013
Linear Regression	-0.967584026261706	5	1	2013
Linear Regression	-0.82098055206983	6	1	2013
Linear Regression	-0.713349887877465	7	1	2013
Linear Regression	-1.17118298150295	8	1	2013
Linear Regression	-0.755022584278033	9	1	2013
Linear Regression	-1.42711635564015	10	1	2013
Linear Regression	-0.713349887877465	11	1	2013
Linear Regression	-0.891598119283784	12	1	2013
Linear Regression	-0.713349887877465	13	1	2013
Linear Regression	-1.34707364796661	14	1	2013
Linear Regression	-0.713349887877465	15	1	2013
Linear Regression	-0.941608539858445	16	1	2013
Linear Regression	-2.40794560865187	17	1	2013
Linear Regression	-1.23787435600162	18	1	2013
Linear Regression	-1.07880966137193	19	1	2013
Linear Regression	-1.46967597005894	20	1	2013
Linear Regression	-0.755022584278033	21	1	2013
Linear Regression	-0.7339691750802	22	1	2013
Linear Regression	-0.843970070294529	23	1	2013
Linear Regression	-0.776528789498996	24	1	2013
Linear Regression	-0.891598119283784	25	1	2013
Linear Regression	-0.7339691750802	26	1	2013
Linear Regression	-0.776528789498996	27	1	2013
Linear Regression	-0.7339691750802	28	1	2013
Linear Regression	-0.798507696217772	29	1	2013
Linear Regression	-0.941608539858445	30	1	2013
Linear Regression	-0.916290731874155	31	1	2013
Linear Regression	-1.04982212449868	32	1	2013
Linear Regression	-0.7339691750802	33	1	2013
Linear Regression	-0.755022584278033	34	1	2013
Linear Regression	-0.713349887877465	35	1	2013
Linear Regression	-1.07880966137193	36	1	2013
Linear Regression	-0.776528789498996	37	1	2013
Linear Regression	-0.693147180559945	38	1	2013
Linear Regression	-0.776528789498996	39	1	2013
Linear Regression	-0.7339691750802	40	1	2013
Linear Regression	-0.994252273343867	41	1	2013
Linear Regression	-0.693147180559945	42	1	2013
Linear Regression	-0.798507696217772	43	1	2013
Linear Regression	-0.7339691750802	44	1	2013
Linear Regression	-0.891598119283784	45	1	2013
Linear Regression	-1.38629436111989	3	2	2013
Linear Regression	-1.02165124753198	4	2	2013
Linear Regression	-0.916290731874155	5	2	2013
Linear Regression	-0.916290731874155	6	2	2013
Linear Regression	-1.07880966137193	7	2	2013
Linear Regression	-1.04982212449868	8	2	2013
Linear Regression	-1.27296567581289	9	2	2013
Linear Regression	-1.17118298150295	10	2	2013
Linear Regression	-1.27296567581289	11	2	2013
Linear Regression	-0.916290731874155	12	2	2013
Linear Regression	-1.6094379124341	13	2	2013
Linear Regression	-1.04982212449868	14	2	2013
Linear Regression	-0.941608539858445	15	2	2013
Linear Regression	-3.91202300542815	16	2	2013
Linear Regression	-2.52572864430826	17	2	2013
Linear Regression	-0.941608539858445	18	2	2013
Linear Regression	-2.30258509299405	19	2	2013
Linear Regression	-1.66073120682165	20	2	2013
Linear Regression	-1.02165124753198	21	2	2013
Linear Regression	-1.13943428318836	22	2	2013
Linear Regression	-0.941608539858445	23	2	2013
Linear Regression	-1.02165124753198	24	2	2013
Linear Regression	-0.994252273343867	25	2	2013
Linear Regression	-0.941608539858445	26	2	2013
Linear Regression	-0.941608539858445	27	2	2013
Linear Regression	-0.941608539858445	28	2	2013
Linear Regression	-0.916290731874155	29	2	2013
Linear Regression	-0.916290731874155	30	2	2013
Linear Regression	-1.46967597005894	31	2	2013
Linear Regression	-1.02165124753198	32	2	2013
Linear Regression	-1.02165124753198	33	2	2013
Linear Regression	-0.916290731874155	34	2	2013
Linear Regression	-1.23787435600162	35	2	2013
Linear Regression	-1.38629436111989	36	2	2013
Linear Regression	-0.967584026261706	37	2	2013
Linear Regression	-0.941608539858445	38	2	2013
Linear Regression	-0.916290731874155	39	2	2013
Linear Regression	-1.07880966137193	40	2	2013
Linear Regression	-0.916290731874155	41	2	2013
Linear Regression	-1.02165124753198	42	2	2013
Linear Regression	-0.916290731874155	43	2	2013
Linear Regression	-0.994252273343867	44	2	2013
Linear Regression	-0.994252273343867	45	2	2013
Linear Regression	-1.10866262452161	3	3	2013
Linear Regression	-1.46967597005894	4	3	2013
Linear Regression	-1.07880966137193	5	3	2013
Linear Regression	-1.20397280432594	6	3	2013
Linear Regression	-1.13943428318836	7	3	2013
Linear Regression	-1.83258146374831	8	3	2013
Linear Regression	-1.42711635564015	9	3	2013
Linear Regression	-1.66073120682165	10	3	2013
Linear Regression	-1.20397280432594	11	3	2013
Linear Regression	-1.77195684193188	12	3	2013
Linear Regression	-1.34707364796661	13	3	2013
Linear Regression	-1.07880966137193	14	3	2013
Linear Regression	-2.52572864430826	15	3	2013
Linear Regression	-3.2188758248682	16	3	2013
Linear Regression	-1.77195684193188	17	3	2013
Linear Regression	-1.23787435600162	18	3	2013
Linear Regression	-1.89711998488588	19	3	2013
Linear Regression	-1.46967597005894	20	3	2013
Linear Regression	-1.38629436111989	21	3	2013
Linear Regression	-1.17118298150295	22	3	2013
Linear Regression	-1.38629436111989	23	3	2013
Linear Regression	-1.20397280432594	24	3	2013
Linear Regression	-1.17118298150295	25	3	2013
Linear Regression	-1.17118298150295	26	3	2013
Linear Regression	-1.10866262452161	27	3	2013
Linear Regression	-1.10866262452161	28	3	2013
Linear Regression	-1.30933331998376	29	3	2013
Linear Regression	-1.42711635564015	30	3	2013
Linear Regression	-1.30933331998376	31	3	2013
Linear Regression	-1.10866262452161	32	3	2013
Linear Regression	-1.10866262452161	33	3	2013
Linear Regression	-1.17118298150295	34	3	2013
Linear Regression	-1.51412773262978	35	3	2013
Linear Regression	-1.51412773262978	36	3	2013
Linear Regression	-1.23787435600162	37	3	2013
Linear Regression	-1.07880966137193	38	3	2013
Linear Regression	-1.34707364796661	39	3	2013
Linear Regression	-1.20397280432594	40	3	2013
Linear Regression	-1.30933331998376	41	3	2013
Linear Regression	-1.07880966137193	42	3	2013
Linear Regression	-1.17118298150295	43	3	2013
Linear Regression	-1.10866262452161	44	3	2013
Linear Regression	-1.07880966137193	45	3	2013
Linear Regression	-1.42711635564015	3	4	2013
Linear Regression	-1.30933331998376	4	4	2013
Linear Regression	-1.23787435600162	5	4	2013
Linear Regression	-1.23787435600162	6	4	2013
Linear Regression	-1.6094379124341	7	4	2013
Linear Regression	-1.71479842809193	8	4	2013
Linear Regression	-1.77195684193188	9	4	2013
Linear Regression	-1.38629436111989	10	4	2013
Linear Regression	-2.12026353620009	11	4	2013
Linear Regression	-1.51412773262978	12	4	2013
Linear Regression	-1.27296567581289	13	4	2013
Linear Regression	-1.96611285637283	14	4	2013
Linear Regression	-2.30258509299405	15	4	2013
Linear Regression	-2.20727491318972	16	4	2013
Linear Regression	-1.17118298150295	17	4	2013
Linear Regression	-1.34707364796661	18	4	2013
Linear Regression	-1.66073120682165	19	4	2013
Linear Regression	-1.20397280432594	20	4	2013
Linear Regression	-1.42711635564015	21	4	2013
Linear Regression	-1.66073120682165	22	4	2013
Linear Regression	-1.38629436111989	23	4	2013
Linear Regression	-1.23787435600162	24	4	2013
Linear Regression	-1.23787435600162	25	4	2013
Linear Regression	-1.27296567581289	26	4	2013
Linear Regression	-1.27296567581289	27	4	2013
Linear Regression	-1.23787435600162	28	4	2013
Linear Regression	-1.83258146374831	29	4	2013
Linear Regression	-1.27296567581289	30	4	2013
Linear Regression	-1.20397280432594	31	4	2013
Linear Regression	-1.20397280432594	32	4	2013
Linear Regression	-1.23787435600162	33	4	2013
Linear Regression	-1.38629436111989	34	4	2013
Linear Regression	-1.6094379124341	35	4	2013
Linear Regression	-1.71479842809193	36	4	2013
Linear Regression	-1.20397280432594	37	4	2013
Linear Regression	-1.42711635564015	38	4	2013
Linear Regression	-1.30933331998376	39	4	2013
Linear Regression	-1.51412773262978	40	4	2013
Linear Regression	-1.20397280432594	41	4	2013
Linear Regression	-1.38629436111989	42	4	2013
Linear Regression	-1.20397280432594	43	4	2013
Linear Regression	-1.13943428318836	44	4	2013
Linear Regression	-1.17118298150295	45	4	2013
ARIMA	-3.50655789731998	3	1	2013
ARIMA	-0.653926467406664	4	1	2013
ARIMA	-2.65926003693278	5	1	2013
ARIMA	-0.59783700075562	6	1	2013
ARIMA	-0.653926467406664	7	1	2013
ARIMA	-1.30933331998376	8	1	2013
ARIMA	-1.27296567581289	9	1	2013
ARIMA	-0.843970070294529	10	1	2013
ARIMA	-0.891598119283784	11	1	2013
ARIMA	-0.63487827243597	12	1	2013
ARIMA	-0.916290731874155	13	1	2013
ARIMA	-0.653926467406664	14	1	2013
ARIMA	-1.56064774826467	15	1	2013
ARIMA	-3.50655789731998	16	1	2013
ARIMA	-10	17	1	2013
ARIMA	-4.60517018598809	18	1	2013
ARIMA	-0.994252273343867	19	1	2013
ARIMA	-0.693147180559945	20	1	2013
ARIMA	-0.59783700075562	21	1	2013
ARIMA	-2.99573227355399	22	1	2013
ARIMA	-1.13943428318836	23	1	2013
ARIMA	-1.27296567581289	24	1	2013
ARIMA	-2.30258509299405	25	1	2013
ARIMA	-1.66073120682165	26	1	2013
ARIMA	-0.616186139423817	27	1	2013
ARIMA	-0.891598119283784	28	1	2013
ARIMA	-0.776528789498996	29	1	2013
ARIMA	-0.967584026261706	30	1	2013
ARIMA	-0.616186139423817	31	1	2013
ARIMA	-0.776528789498996	32	1	2013
ARIMA	-1.17118298150295	33	1	2013
ARIMA	-1.10866262452161	34	1	2013
ARIMA	-0.916290731874155	35	1	2013
ARIMA	-0.653926467406664	36	1	2013
ARIMA	-0.653926467406664	37	1	2013
ARIMA	-1.23787435600162	38	1	2013
ARIMA	-2.81341071676004	39	1	2013
ARIMA	-4.60517018598809	40	1	2013
ARIMA	-3.2188758248682	41	1	2013
ARIMA	-2.30258509299405	42	1	2013
ARIMA	-2.40794560865187	43	1	2013
ARIMA	-3.91202300542815	44	1	2013
ARIMA	-2.40794560865187	45	1	2013
ARIMA	-0.867500567704723	3	2	2013
ARIMA	-1.13943428318836	4	2	2013
ARIMA	-1.07880966137193	5	2	2013
ARIMA	-0.798507696217772	6	2	2013
ARIMA	-1.17118298150295	7	2	2013
ARIMA	-0.967584026261706	8	2	2013
ARIMA	-1.89711998488588	9	2	2013
ARIMA	-1.38629436111989	10	2	2013
ARIMA	-0.82098055206983	11	2	2013
ARIMA	-0.891598119283784	12	2	2013
ARIMA	-0.798507696217772	13	2	2013
ARIMA	-1.13943428318836	14	2	2013
ARIMA	-4.60517018598809	15	2	2013
ARIMA	-10	16	2	2013
ARIMA	-10	17	2	2013
ARIMA	-0.867500567704723	18	2	2013
ARIMA	-1.10866262452161	19	2	2013
ARIMA	-0.843970070294529	20	2	2013
ARIMA	-1.89711998488588	21	2	2013
ARIMA	-2.52572864430826	22	2	2013
ARIMA	-1.6094379124341	23	2	2013
ARIMA	-2.52572864430826	24	2	2013
ARIMA	-2.65926003693278	25	2	2013
ARIMA	-1.07880966137193	26	2	2013
ARIMA	-0.967584026261706	27	2	2013
ARIMA	-1.10866262452161	28	2	2013
ARIMA	-0.941608539858445	29	2	2013
ARIMA	-1.07880966137193	30	2	2013
ARIMA	-0.916290731874155	31	2	2013
ARIMA	-0.916290731874155	32	2	2013
ARIMA	-1.77195684193188	33	2	2013
ARIMA	-1.34707364796661	34	2	2013
ARIMA	-0.82098055206983	35	2	2013
ARIMA	-0.843970070294529	36	2	2013
ARIMA	-1.23787435600162	37	2	2013
ARIMA	-3.2188758248682	38	2	2013
ARIMA	-10	39	2	2013
ARIMA	-10	40	2	2013
ARIMA	-3.50655789731998	41	2	2013
ARIMA	-2.99573227355399	42	2	2013
ARIMA	-4.60517018598809	43	2	2013
ARIMA	-3.91202300542815	44	2	2013
ARIMA	-10	45	2	2013
ARIMA	-1.66073120682165	3	3	2013
ARIMA	-0.941608539858445	4	3	2013
ARIMA	-1.02165124753198	5	3	2013
ARIMA	-1.04982212449868	6	3	2013
ARIMA	-1.10866262452161	7	3	2013
ARIMA	-1.42711635564015	8	3	2013
ARIMA	-2.40794560865187	9	3	2013
ARIMA	-1.07880966137193	10	3	2013
ARIMA	-1.20397280432594	11	3	2013
ARIMA	-0.941608539858445	12	3	2013
ARIMA	-1.51412773262978	13	3	2013
ARIMA	-2.99573227355399	14	3	2013
ARIMA	-10	15	3	2013
ARIMA	-10	16	3	2013
ARIMA	-2.20727491318972	17	3	2013
ARIMA	-0.941608539858445	18	3	2013
ARIMA	-1.42711635564015	19	3	2013
ARIMA	-1.71479842809193	20	3	2013
ARIMA	-1.96611285637283	21	3	2013
ARIMA	-2.65926003693278	22	3	2013
ARIMA	-2.65926003693278	23	3	2013
ARIMA	-2.99573227355399	24	3	2013
ARIMA	-1.71479842809193	25	3	2013
ARIMA	-1.34707364796661	26	3	2013
ARIMA	-1.10866262452161	27	3	2013
ARIMA	-0.994252273343867	28	3	2013
ARIMA	-1.07880966137193	29	3	2013
ARIMA	-0.967584026261706	30	3	2013
ARIMA	-1.04982212449868	31	3	2013
ARIMA	-1.30933331998376	32	3	2013
ARIMA	-1.83258146374831	33	3	2013
ARIMA	-1.02165124753198	34	3	2013
ARIMA	-0.967584026261706	35	3	2013
ARIMA	-1.07880966137193	36	3	2013
ARIMA	-2.65926003693278	37	3	2013
ARIMA	-10	38	3	2013
ARIMA	-10	39	3	2013
ARIMA	-10	40	3	2013
ARIMA	-4.60517018598809	41	3	2013
ARIMA	-10	42	3	2013
ARIMA	-4.60517018598809	43	3	2013
ARIMA	-10	44	3	2013
ARIMA	-10	45	3	2013
ARIMA	-1.13943428318836	3	4	2013
ARIMA	-1.02165124753198	4	4	2013
ARIMA	-1.38629436111989	5	4	2013
ARIMA	-1.30933331998376	6	4	2013
ARIMA	-1.46967597005894	7	4	2013
ARIMA	-1.83258146374831	8	4	2013
ARIMA	-1.56064774826467	9	4	2013
ARIMA	-1.51412773262978	10	4	2013
ARIMA	-1.02165124753198	11	4	2013
ARIMA	-1.38629436111989	12	4	2013
ARIMA	-3.2188758248682	13	4	2013
ARIMA	-10	14	4	2013
ARIMA	-10	15	4	2013
ARIMA	-3.50655789731998	16	4	2013
ARIMA	-1.77195684193188	17	4	2013
ARIMA	-1.07880966137193	18	4	2013
ARIMA	-1.17118298150295	19	4	2013
ARIMA	-1.83258146374831	20	4	2013
ARIMA	-2.30258509299405	21	4	2013
ARIMA	-3.91202300542815	22	4	2013
ARIMA	-3.2188758248682	23	4	2013
ARIMA	-2.04022082852655	24	4	2013
ARIMA	-1.89711998488588	25	4	2013
ARIMA	-1.42711635564015	26	4	2013
ARIMA	-1.07880966137193	27	4	2013
ARIMA	-1.07880966137193	28	4	2013
ARIMA	-1.04982212449868	29	4	2013
ARIMA	-1.38629436111989	30	4	2013
ARIMA	-1.38629436111989	31	4	2013
ARIMA	-1.51412773262978	32	4	2013
ARIMA	-1.23787435600162	33	4	2013
ARIMA	-1.07880966137193	34	4	2013
ARIMA	-1.23787435600162	35	4	2013
ARIMA	-2.12026353620009	36	4	2013
ARIMA	-10	37	4	2013
ARIMA	-10	38	4	2013
ARIMA	-10	39	4	2013
ARIMA	-10	40	4	2013
ARIMA	-10	41	4	2013
ARIMA	-10	42	4	2013
ARIMA	-10	43	4	2013
ARIMA	-10	44	4	2013
ARIMA	-10	45	4	2013
Empirical Bayes	-2.04022082852655	3	1	2013
Empirical Bayes	-2.99573227355399	4	1	2013
Empirical Bayes	-2.99573227355399	5	1	2013
Empirical Bayes	-0.462035459596559	6	1	2013
Empirical Bayes	-0.478035800943	7	1	2013
Empirical Bayes	-0.916290731874155	8	1	2013
Empirical Bayes	-1.02165124753198	9	1	2013
Empirical Bayes	-0.63487827243597	10	1	2013
Empirical Bayes	-0.49429632181478	11	1	2013
Empirical Bayes	-1.56064774826467	12	1	2013
Empirical Bayes	-0.446287102628419	13	1	2013
Empirical Bayes	-2.20727491318972	14	1	2013
Empirical Bayes	-1.04982212449868	15	1	2013
Empirical Bayes	-1.23787435600162	16	1	2013
Empirical Bayes	-2.52572864430826	17	1	2013
Empirical Bayes	-1.02165124753198	18	1	2013
Empirical Bayes	-3.2188758248682	19	1	2013
Empirical Bayes	-1.89711998488588	20	1	2013
Empirical Bayes	-0.653926467406664	21	1	2013
Empirical Bayes	-0.941608539858445	22	1	2013
Empirical Bayes	-0.510825623765991	23	1	2013
Empirical Bayes	-0.49429632181478	24	1	2013
Empirical Bayes	-1.10866262452161	25	1	2013
Empirical Bayes	-0.446287102628419	26	1	2013
Empirical Bayes	-0.7339691750802	27	1	2013
Empirical Bayes	-0.430782916092454	28	1	2013
Empirical Bayes	-0.462035459596559	29	1	2013
Empirical Bayes	-0.673344553263766	30	1	2013
Empirical Bayes	-0.49429632181478	31	1	2013
Empirical Bayes	-1.13943428318836	32	1	2013
Empirical Bayes	-0.527632742082372	33	1	2013
Empirical Bayes	-0.446287102628419	34	1	2013
Empirical Bayes	-0.462035459596559	35	1	2013
Empirical Bayes	-1.42711635564015	36	1	2013
Empirical Bayes	-0.478035800943	37	1	2013
Empirical Bayes	-0.430782916092454	38	1	2013
Empirical Bayes	-0.478035800943	39	1	2013
Empirical Bayes	-0.415515443961666	40	1	2013
Empirical Bayes	-0.616186139423817	41	1	2013
Empirical Bayes	-0.415515443961666	42	1	2013
Empirical Bayes	-0.342490308946776	43	1	2013
Empirical Bayes	-0.673344553263766	44	1	2013
Empirical Bayes	-0.371063681390832	45	1	2013
Empirical Bayes	-0.891598119283784	3	2	2013
Empirical Bayes	-1.02165124753198	4	2	2013
Empirical Bayes	-2.30258509299405	5	2	2013
Empirical Bayes	-0.843970070294529	6	2	2013
Empirical Bayes	-1.13943428318836	7	2	2013
Empirical Bayes	-0.776528789498996	8	2	2013
Empirical Bayes	-0.891598119283784	9	2	2013
Empirical Bayes	-0.776528789498996	10	2	2013
Empirical Bayes	-1.20397280432594	11	2	2013
Empirical Bayes	-1.34707364796661	12	2	2013
Empirical Bayes	-1.66073120682165	13	2	2013
Empirical Bayes	-0.843970070294529	14	2	2013
Empirical Bayes	-2.20727491318972	15	2	2013
Empirical Bayes	-2.99573227355399	16	2	2013
Empirical Bayes	-1.77195684193188	17	2	2013
Empirical Bayes	-2.52572864430826	18	2	2013
Empirical Bayes	-3.50655789731998	19	2	2013
Empirical Bayes	-2.20727491318972	20	2	2013
Empirical Bayes	-0.994252273343867	21	2	2013
Empirical Bayes	-1.07880966137193	22	2	2013
Empirical Bayes	-0.891598119283784	23	2	2013
Empirical Bayes	-1.02165124753198	24	2	2013
Empirical Bayes	-1.20397280432594	25	2	2013
Empirical Bayes	-0.994252273343867	26	2	2013
Empirical Bayes	-0.867500567704723	27	2	2013
Empirical Bayes	-0.7339691750802	28	2	2013
Empirical Bayes	-0.967584026261706	29	2	2013
Empirical Bayes	-0.82098055206983	30	2	2013
Empirical Bayes	-1.38629436111989	31	2	2013
Empirical Bayes	-0.891598119283784	32	2	2013
Empirical Bayes	-0.776528789498996	33	2	2013
Empirical Bayes	-0.653926467406664	34	2	2013
Empirical Bayes	-1.13943428318836	35	2	2013
Empirical Bayes	-1.71479842809193	36	2	2013
Empirical Bayes	-0.63487827243597	37	2	2013
Empirical Bayes	-0.653926467406664	38	2	2013
Empirical Bayes	-0.59783700075562	39	2	2013
Empirical Bayes	-0.755022584278033	40	2	2013
Empirical Bayes	-0.916290731874155	41	2	2013
Empirical Bayes	-0.49429632181478	42	2	2013
Empirical Bayes	-0.843970070294529	43	2	2013
Empirical Bayes	-0.562118918153541	44	2	2013
Empirical Bayes	-0.916290731874155	45	2	2013
Empirical Bayes	-2.99573227355399	3	3	2013
Empirical Bayes	-1.42711635564015	4	3	2013
Empirical Bayes	-2.20727491318972	5	3	2013
Empirical Bayes	-1.27296567581289	6	3	2013
Empirical Bayes	-1.10866262452161	7	3	2013
Empirical Bayes	-1.04982212449868	8	3	2013
Empirical Bayes	-1.23787435600162	9	3	2013
Empirical Bayes	-1.71479842809193	10	3	2013
Empirical Bayes	-1.10866262452161	11	3	2013
Empirical Bayes	-3.50655789731998	12	3	2013
Empirical Bayes	-0.843970070294529	13	3	2013
Empirical Bayes	-0.994252273343867	14	3	2013
Empirical Bayes	-3.2188758248682	15	3	2013
Empirical Bayes	-2.40794560865187	16	3	2013
Empirical Bayes	-2.04022082852655	17	3	2013
Empirical Bayes	-2.99573227355399	18	3	2013
Empirical Bayes	-3.2188758248682	19	3	2013
Empirical Bayes	-2.12026353620009	20	3	2013
Empirical Bayes	-1.30933331998376	21	3	2013
Empirical Bayes	-1.27296567581289	22	3	2013
Empirical Bayes	-1.30933331998376	23	3	2013
Empirical Bayes	-1.20397280432594	24	3	2013
Empirical Bayes	-1.02165124753198	25	3	2013
Empirical Bayes	-1.13943428318836	26	3	2013
Empirical Bayes	-1.20397280432594	27	3	2013
Empirical Bayes	-1.13943428318836	28	3	2013
Empirical Bayes	-1.13943428318836	29	3	2013
Empirical Bayes	-1.02165124753198	30	3	2013
Empirical Bayes	-1.13943428318836	31	3	2013
Empirical Bayes	-0.994252273343867	32	3	2013
Empirical Bayes	-1.02165124753198	33	3	2013
Empirical Bayes	-1.17118298150295	34	3	2013
Empirical Bayes	-1.38629436111989	35	3	2013
Empirical Bayes	-1.56064774826467	36	3	2013
Empirical Bayes	-0.7339691750802	37	3	2013
Empirical Bayes	-0.7339691750802	38	3	2013
Empirical Bayes	-0.673344553263766	39	3	2013
Empirical Bayes	-1.07880966137193	40	3	2013
Empirical Bayes	-0.916290731874155	41	3	2013
Empirical Bayes	-0.713349887877465	42	3	2013
Empirical Bayes	-0.673344553263766	43	3	2013
Empirical Bayes	-1.83258146374831	44	3	2013
Empirical Bayes	-0.941608539858445	45	3	2013
Empirical Bayes	-2.12026353620009	3	4	2013
Empirical Bayes	-1.6094379124341	4	4	2013
Empirical Bayes	-2.52572864430826	5	4	2013
Empirical Bayes	-1.46967597005894	6	4	2013
Empirical Bayes	-1.27296567581289	7	4	2013
Empirical Bayes	-1.23787435600162	8	4	2013
Empirical Bayes	-1.27296567581289	9	4	2013
Empirical Bayes	-1.56064774826467	10	4	2013
Empirical Bayes	-2.65926003693278	11	4	2013
Empirical Bayes	-2.04022082852655	12	4	2013
Empirical Bayes	-1.46967597005894	13	4	2013
Empirical Bayes	-2.52572864430826	14	4	2013
Empirical Bayes	-2.52572864430826	15	4	2013
Empirical Bayes	-0.994252273343867	16	4	2013
Empirical Bayes	-3.2188758248682	17	4	2013
Empirical Bayes	-2.81341071676004	18	4	2013
Empirical Bayes	-2.65926003693278	19	4	2013
Empirical Bayes	-2.40794560865187	20	4	2013
Empirical Bayes	-1.6094379124341	21	4	2013
Empirical Bayes	-1.83258146374831	22	4	2013
Empirical Bayes	-1.51412773262978	23	4	2013
Empirical Bayes	-1.27296567581289	24	4	2013
Empirical Bayes	-1.20397280432594	25	4	2013
Empirical Bayes	-1.38629436111989	26	4	2013
Empirical Bayes	-1.56064774826467	27	4	2013
Empirical Bayes	-1.34707364796661	28	4	2013
Empirical Bayes	-1.23787435600162	29	4	2013
Empirical Bayes	-1.20397280432594	30	4	2013
Empirical Bayes	-1.20397280432594	31	4	2013
Empirical Bayes	-1.10866262452161	32	4	2013
Empirical Bayes	-1.17118298150295	33	4	2013
Empirical Bayes	-1.42711635564015	34	4	2013
Empirical Bayes	-1.38629436111989	35	4	2013
Empirical Bayes	-1.13943428318836	36	4	2013
Empirical Bayes	-0.82098055206983	37	4	2013
Empirical Bayes	-0.798507696217772	38	4	2013
Empirical Bayes	-0.867500567704723	39	4	2013
Empirical Bayes	-0.994252273343867	40	4	2013
Empirical Bayes	-0.693147180559945	41	4	2013
Empirical Bayes	-0.713349887877465	42	4	2013
Empirical Bayes	-1.71479842809193	43	4	2013
Empirical Bayes	-1.66073120682165	44	4	2013
Empirical Bayes	-0.7339691750802	45	4	2013
Model Average	-0.867500567704723	3	1	2013
Model Average	-2.81341071676004	4	1	2013
Model Average	-0.916290731874155	5	1	2013
Model Average	-0.755022584278033	6	1	2013
Model Average	-0.673344553263766	7	1	2013
Model Average	-0.916290731874155	8	1	2013
Model Average	-0.891598119283784	9	1	2013
Model Average	-0.891598119283784	10	1	2013
Model Average	-0.616186139423817	11	1	2013
Model Average	-0.798507696217772	12	1	2013
Model Average	-0.7339691750802	13	1	2013
Model Average	-1.38629436111989	14	1	2013
Model Average	-0.7339691750802	15	1	2013
Model Average	-1.34707364796661	16	1	2013
Model Average	-2.04022082852655	17	1	2013
Model Average	-0.916290731874155	18	1	2013
Model Average	-1.51412773262978	19	1	2013
Model Average	-1.51412773262978	20	1	2013
Model Average	-0.776528789498996	21	1	2013
Model Average	-0.82098055206983	22	1	2013
Model Average	-0.713349887877465	23	1	2013
Model Average	-0.616186139423817	24	1	2013
Model Average	-0.916290731874155	25	1	2013
Model Average	-0.673344553263766	26	1	2013
Model Average	-0.755022584278033	27	1	2013
Model Average	-0.562118918153541	28	1	2013
Model Average	-0.562118918153541	29	1	2013
Model Average	-0.891598119283784	30	1	2013
Model Average	-0.653926467406664	31	1	2013
Model Average	-1.02165124753198	32	1	2013
Model Average	-0.653926467406664	33	1	2013
Model Average	-0.616186139423817	34	1	2013
Model Average	-0.693147180559945	35	1	2013
Model Average	-1.10866262452161	36	1	2013
Model Average	-0.693147180559945	37	1	2013
Model Average	-0.616186139423817	38	1	2013
Model Average	-0.616186139423817	39	1	2013
Model Average	-0.59783700075562	40	1	2013
Model Average	-0.7339691750802	41	1	2013
Model Average	-0.510825623765991	42	1	2013
Model Average	-0.59783700075562	43	1	2013
Model Average	-0.755022584278033	44	1	2013
Model Average	-0.693147180559945	45	1	2013
Model Average	-0.843970070294529	3	2	2013
Model Average	-0.994252273343867	4	2	2013
Model Average	-1.10866262452161	5	2	2013
Model Average	-0.941608539858445	6	2	2013
Model Average	-0.994252273343867	7	2	2013
Model Average	-0.798507696217772	8	2	2013
Model Average	-0.843970070294529	9	2	2013
Model Average	-0.843970070294529	10	2	2013
Model Average	-1.04982212449868	11	2	2013
Model Average	-0.798507696217772	12	2	2013
Model Average	-1.51412773262978	13	2	2013
Model Average	-0.82098055206983	14	2	2013
Model Average	-1.6094379124341	15	2	2013
Model Average	-3.2188758248682	16	2	2013
Model Average	-1.89711998488588	17	2	2013
Model Average	-1.77195684193188	18	2	2013
Model Average	-2.65926003693278	19	2	2013
Model Average	-1.96611285637283	20	2	2013
Model Average	-1.02165124753198	21	2	2013
Model Average	-1.13943428318836	22	2	2013
Model Average	-0.82098055206983	23	2	2013
Model Average	-1.04982212449868	24	2	2013
Model Average	-0.941608539858445	25	2	2013
Model Average	-0.843970070294529	26	2	2013
Model Average	-0.843970070294529	27	2	2013
Model Average	-0.776528789498996	28	2	2013
Model Average	-0.891598119283784	29	2	2013
Model Average	-0.798507696217772	30	2	2013
Model Average	-1.20397280432594	31	2	2013
Model Average	-0.798507696217772	32	2	2013
Model Average	-0.891598119283784	33	2	2013
Model Average	-0.82098055206983	34	2	2013
Model Average	-1.07880966137193	35	2	2013
Model Average	-1.34707364796661	36	2	2013
Model Average	-0.755022584278033	37	2	2013
Model Average	-0.7339691750802	38	2	2013
Model Average	-0.7339691750802	39	2	2013
Model Average	-0.776528789498996	40	2	2013
Model Average	-0.776528789498996	41	2	2013
Model Average	-0.63487827243597	42	2	2013
Model Average	-0.843970070294529	43	2	2013
Model Average	-0.653926467406664	44	2	2013
Model Average	-0.891598119283784	45	2	2013
Model Average	-1.13943428318836	3	3	2013
Model Average	-1.30933331998376	4	3	2013
Model Average	-1.07880966137193	5	3	2013
Model Average	-1.10866262452161	6	3	2013
Model Average	-1.17118298150295	7	3	2013
Model Average	-0.967584026261706	8	3	2013
Model Average	-0.916290731874155	9	3	2013
Model Average	-0.916290731874155	10	3	2013
Model Average	-0.798507696217772	11	3	2013
Model Average	-1.46967597005894	12	3	2013
Model Average	-1.07880966137193	13	3	2013
Model Average	-1.51412773262978	14	3	2013
Model Average	-2.30258509299405	15	3	2013
Model Average	-2.12026353620009	16	3	2013
Model Average	-1.46967597005894	17	3	2013
Model Average	-1.77195684193188	18	3	2013
Model Average	-1.96611285637283	19	3	2013
Model Average	-1.20397280432594	20	3	2013
Model Average	-1.42711635564015	21	3	2013
Model Average	-0.994252273343867	22	3	2013
Model Average	-1.34707364796661	23	3	2013
Model Average	-1.04982212449868	24	3	2013
Model Average	-0.891598119283784	25	3	2013
Model Average	-0.891598119283784	26	3	2013
Model Average	-0.843970070294529	27	3	2013
Model Average	-1.13943428318836	28	3	2013
Model Average	-0.82098055206983	29	3	2013
Model Average	-0.82098055206983	30	3	2013
Model Average	-0.843970070294529	31	3	2013
Model Average	-0.776528789498996	32	3	2013
Model Average	-1.27296567581289	33	3	2013
Model Average	-0.867500567704723	34	3	2013
Model Average	-0.994252273343867	35	3	2013
Model Average	-1.23787435600162	36	3	2013
Model Average	-0.916290731874155	37	3	2013
Model Average	-0.891598119283784	38	3	2013
Model Average	-0.798507696217772	39	3	2013
Model Average	-0.843970070294529	40	3	2013
Model Average	-0.891598119283784	41	3	2013
Model Average	-0.941608539858445	42	3	2013
Model Average	-0.867500567704723	43	3	2013
Model Average	-1.10866262452161	44	3	2013
Model Average	-0.653926467406664	45	3	2013
Model Average	-1.13943428318836	3	4	2013
Model Average	-1.30933331998376	4	4	2013
Model Average	-1.34707364796661	5	4	2013
Model Average	-1.23787435600162	6	4	2013
Model Average	-1.20397280432594	7	4	2013
Model Average	-0.941608539858445	8	4	2013
Model Average	-1.20397280432594	9	4	2013
Model Average	-1.20397280432594	10	4	2013
Model Average	-1.71479842809193	11	4	2013
Model Average	-1.07880966137193	12	4	2013
Model Average	-1.38629436111989	13	4	2013
Model Average	-2.40794560865187	14	4	2013
Model Average	-2.12026353620009	15	4	2013
Model Average	-1.83258146374831	16	4	2013
Model Average	-1.34707364796661	17	4	2013
Model Average	-1.83258146374831	18	4	2013
Model Average	-1.6094379124341	19	4	2013
Model Average	-1.27296567581289	20	4	2013
Model Average	-1.04982212449868	21	4	2013
Model Average	-1.6094379124341	22	4	2013
Model Average	-1.30933331998376	23	4	2013
Model Average	-1.02165124753198	24	4	2013
Model Average	-0.967584026261706	25	4	2013
Model Average	-0.967584026261706	26	4	2013
Model Average	-1.27296567581289	27	4	2013
Model Average	-0.994252273343867	28	4	2013
Model Average	-1.02165124753198	29	4	2013
Model Average	-0.941608539858445	30	4	2013
Model Average	-0.994252273343867	31	4	2013
Model Average	-0.994252273343867	32	4	2013
Model Average	-1.02165124753198	33	4	2013
Model Average	-0.941608539858445	34	4	2013
Model Average	-1.20397280432594	35	4	2013
Model Average	-1.10866262452161	36	4	2013
Model Average	-1.02165124753198	37	4	2013
Model Average	-0.941608539858445	38	4	2013
Model Average	-0.798507696217772	39	4	2013
Model Average	-1.10866262452161	40	4	2013
Model Average	-0.994252273343867	41	4	2013
Model Average	-0.941608539858445	42	4	2013
Model Average	-1.17118298150295	43	4	2013
Model Average	-0.7339691750802	44	4	2013
Model Average	-0.713349887877465	45	4	2013
Naive Average	-1.30933331998376	3	1	2013
Naive Average	-2.04022082852655	4	1	2013
Naive Average	-1.23787435600162	5	1	2013
Naive Average	-0.7339691750802	6	1	2013
Naive Average	-0.653926467406664	7	1	2013
Naive Average	-0.994252273343867	8	1	2013
Naive Average	-1.07880966137193	9	1	2013
Naive Average	-0.59783700075562	10	1	2013
Naive Average	-0.673344553263766	11	1	2013
Naive Average	-0.7339691750802	12	1	2013
Naive Average	-0.755022584278033	13	1	2013
Naive Average	-1.07880966137193	14	1	2013
Naive Average	-0.755022584278033	15	1	2013
Naive Average	-1.66073120682165	16	1	2013
Naive Average	-2.99573227355399	17	1	2013
Naive Average	-1.02165124753198	18	1	2013
Naive Average	-1.51412773262978	19	1	2013
Naive Average	-1.17118298150295	20	1	2013
Naive Average	-0.7339691750802	21	1	2013
Naive Average	-1.17118298150295	22	1	2013
Naive Average	-0.776528789498996	23	1	2013
Naive Average	-0.616186139423817	24	1	2013
Naive Average	-1.13943428318836	25	1	2013
Naive Average	-0.693147180559945	26	1	2013
Naive Average	-0.653926467406664	27	1	2013
Naive Average	-0.579818495252942	28	1	2013
Naive Average	-0.544727175441672	29	1	2013
Naive Average	-0.891598119283784	30	1	2013
Naive Average	-0.562118918153541	31	1	2013
Naive Average	-0.916290731874155	32	1	2013
Naive Average	-0.755022584278033	33	1	2013
Naive Average	-0.673344553263766	34	1	2013
Naive Average	-0.693147180559945	35	1	2013
Naive Average	-0.967584026261706	36	1	2013
Naive Average	-0.616186139423817	37	1	2013
Naive Average	-0.63487827243597	38	1	2013
Naive Average	-0.713349887877465	39	1	2013
Naive Average	-0.867500567704723	40	1	2013
Naive Average	-0.527632742082372	41	1	2013
Naive Average	-0.616186139423817	42	1	2013
Naive Average	-0.63487827243597	43	1	2013
Naive Average	-1.07880966137193	44	1	2013
Naive Average	-0.527632742082372	45	1	2013
Naive Average	-0.916290731874155	3	2	2013
Naive Average	-0.798507696217772	4	2	2013
Naive Average	-0.994252273343867	5	2	2013
Naive Average	-0.967584026261706	6	2	2013
Naive Average	-0.994252273343867	7	2	2013
Naive Average	-0.867500567704723	8	2	2013
Naive Average	-0.967584026261706	9	2	2013
Naive Average	-0.798507696217772	10	2	2013
Naive Average	-0.941608539858445	11	2	2013
Naive Average	-0.755022584278033	12	2	2013
Naive Average	-1.17118298150295	13	2	2013
Naive Average	-0.891598119283784	14	2	2013
Naive Average	-1.89711998488588	15	2	2013
Naive Average	-3.91202300542815	16	2	2013
Naive Average	-2.81341071676004	17	2	2013
Naive Average	-1.30933331998376	18	2	2013
Naive Average	-1.96611285637283	19	2	2013
Naive Average	-1.42711635564015	20	2	2013
Naive Average	-1.10866262452161	21	2	2013
Naive Average	-1.34707364796661	22	2	2013
Naive Average	-0.867500567704723	23	2	2013
Naive Average	-1.34707364796661	24	2	2013
Naive Average	-1.17118298150295	25	2	2013
Naive Average	-0.891598119283784	26	2	2013
Naive Average	-0.776528789498996	27	2	2013
Naive Average	-0.755022584278033	28	2	2013
Naive Average	-0.891598119283784	29	2	2013
Naive Average	-0.843970070294529	30	2	2013
Naive Average	-0.994252273343867	31	2	2013
Naive Average	-0.867500567704723	32	2	2013
Naive Average	-1.04982212449868	33	2	2013
Naive Average	-0.967584026261706	34	2	2013
Naive Average	-0.941608539858445	35	2	2013
Naive Average	-1.04982212449868	36	2	2013
Naive Average	-0.798507696217772	37	2	2013
Naive Average	-0.967584026261706	38	2	2013
Naive Average	-1.27296567581289	39	2	2013
Naive Average	-0.867500567704723	40	2	2013
Naive Average	-0.755022584278033	41	2	2013
Naive Average	-0.843970070294529	42	2	2013
Naive Average	-1.34707364796661	43	2	2013
Naive Average	-0.916290731874155	44	2	2013
Naive Average	-1.77195684193188	45	2	2013
Naive Average	-1.20397280432594	3	3	2013
Naive Average	-1.23787435600162	4	3	2013
Naive Average	-1.20397280432594	5	3	2013
Naive Average	-1.13943428318836	6	3	2013
Naive Average	-1.07880966137193	7	3	2013
Naive Average	-0.994252273343867	8	3	2013
Naive Average	-1.02165124753198	9	3	2013
Naive Average	-1.02165124753198	10	3	2013
Naive Average	-0.941608539858445	11	3	2013
Naive Average	-1.42711635564015	12	3	2013
Naive Average	-1.04982212449868	13	3	2013
Naive Average	-1.56064774826467	14	3	2013
Naive Average	-3.50655789731998	15	3	2013
Naive Average	-3.50655789731998	16	3	2013
Naive Average	-1.42711635564015	17	3	2013
Naive Average	-1.77195684193188	18	3	2013
Naive Average	-2.04022082852655	19	3	2013
Naive Average	-1.27296567581289	20	3	2013
Naive Average	-1.27296567581289	21	3	2013
Naive Average	-1.27296567581289	22	3	2013
Naive Average	-1.56064774826467	23	3	2013
Naive Average	-1.34707364796661	24	3	2013
Naive Average	-1.10866262452161	25	3	2013
Naive Average	-1.07880966137193	26	3	2013
Naive Average	-0.941608539858445	27	3	2013
Naive Average	-0.967584026261706	28	3	2013
Naive Average	-0.967584026261706	29	3	2013
Naive Average	-0.941608539858445	30	3	2013
Naive Average	-1.04982212449868	31	3	2013
Naive Average	-0.941608539858445	32	3	2013
Naive Average	-1.27296567581289	33	3	2013
Naive Average	-0.916290731874155	34	3	2013
Naive Average	-1.02165124753198	35	3	2013
Naive Average	-1.04982212449868	36	3	2013
Naive Average	-1.13943428318836	37	3	2013
Naive Average	-1.51412773262978	38	3	2013
Naive Average	-1.17118298150295	39	3	2013
Naive Average	-0.967584026261706	40	3	2013
Naive Average	-0.941608539858445	41	3	2013
Naive Average	-1.42711635564015	42	3	2013
Naive Average	-1.13943428318836	43	3	2013
Naive Average	-2.20727491318972	44	3	2013
Naive Average	-1.66073120682165	45	3	2013
Naive Average	-1.17118298150295	3	4	2013
Naive Average	-1.27296567581289	4	4	2013
Naive Average	-1.46967597005894	5	4	2013
Naive Average	-1.23787435600162	6	4	2013
Naive Average	-1.13943428318836	7	4	2013
Naive Average	-1.02165124753198	8	4	2013
Naive Average	-1.07880966137193	9	4	2013
Naive Average	-1.13943428318836	10	4	2013
Naive Average	-1.38629436111989	11	4	2013
Naive Average	-1.17118298150295	12	4	2013
Naive Average	-1.42711635564015	13	4	2013
Naive Average	-2.52572864430826	14	4	2013
Naive Average	-2.99573227355399	15	4	2013
Naive Average	-1.66073120682165	16	4	2013
Naive Average	-1.20397280432594	17	4	2013
Naive Average	-1.83258146374831	18	4	2013
Naive Average	-1.77195684193188	19	4	2013
Naive Average	-1.27296567581289	20	4	2013
Naive Average	-1.30933331998376	21	4	2013
Naive Average	-1.96611285637283	22	4	2013
Naive Average	-1.51412773262978	23	4	2013
Naive Average	-1.23787435600162	24	4	2013
Naive Average	-1.30933331998376	25	4	2013
Naive Average	-1.07880966137193	26	4	2013
Naive Average	-1.23787435600162	27	4	2013
Naive Average	-1.07880966137193	28	4	2013
Naive Average	-1.04982212449868	29	4	2013
Naive Average	-1.04982212449868	30	4	2013
Naive Average	-1.04982212449868	31	4	2013
Naive Average	-1.07880966137193	32	4	2013
Naive Average	-1.13943428318836	33	4	2013
Naive Average	-0.994252273343867	34	4	2013
Naive Average	-1.10866262452161	35	4	2013
Naive Average	-0.941608539858445	36	4	2013
Naive Average	-1.38629436111989	37	4	2013
Naive Average	-1.27296567581289	38	4	2013
Naive Average	-1.17118298150295	39	4	2013
Naive Average	-0.967584026261706	40	4	2013
Naive Average	-1.23787435600162	41	4	2013
Naive Average	-1.13943428318836	42	4	2013
Naive Average	-2.30258509299405	43	4	2013
Naive Average	-2.12026353620009	44	4	2013
Naive Average	-1.34707364796661	45	4	2013
Naive	-0.843970070294529	3	1	2013
Naive	-2.30258509299405	4	1	2013
Naive	-1.20397280432594	5	1	2013
Naive	-0.891598119283784	6	1	2013
Naive	-0.82098055206983	7	1	2013
Naive	-0.82098055206983	8	1	2013
Naive	-1.42711635564015	9	1	2013
Naive	-0.776528789498996	10	1	2013
Naive	-0.967584026261706	11	1	2013
Naive	-0.941608539858445	12	1	2013
Naive	-0.941608539858445	13	1	2013
Naive	-1.17118298150295	14	1	2013
Naive	-1.38629436111989	15	1	2013
Naive	-1.56064774826467	16	1	2013
Naive	-2.81341071676004	17	1	2013
Naive	-0.776528789498996	18	1	2013
Naive	-2.81341071676004	19	1	2013
Naive	-1.34707364796661	20	1	2013
Naive	-0.843970070294529	21	1	2013
Naive	-0.941608539858445	22	1	2013
Naive	-0.798507696217772	23	1	2013
Naive	-0.82098055206983	24	1	2013
Naive	-1.02165124753198	25	1	2013
Naive	-0.798507696217772	26	1	2013
Naive	-0.967584026261706	27	1	2013
Naive	-0.798507696217772	28	1	2013
Naive	-0.82098055206983	29	1	2013
Naive	-0.994252273343867	30	1	2013
Naive	-0.776528789498996	31	1	2013
Naive	-0.916290731874155	32	1	2013
Naive	-0.891598119283784	33	1	2013
Naive	-0.798507696217772	34	1	2013
Naive	-0.843970070294529	35	1	2013
Naive	-0.941608539858445	36	1	2013
Naive	-0.776528789498996	37	1	2013
Naive	-0.798507696217772	38	1	2013
Naive	-0.941608539858445	39	1	2013
Naive	-0.776528789498996	40	1	2013
Naive	-0.776528789498996	41	1	2013
Naive	-0.776528789498996	42	1	2013
Naive	-0.798507696217772	43	1	2013
Naive	-1.07880966137193	44	1	2013
Naive	-0.755022584278033	45	1	2013
Naive	-1.66073120682165	3	2	2013
Naive	-1.27296567581289	4	2	2013
Naive	-1.13943428318836	5	2	2013
Naive	-1.23787435600162	6	2	2013
Naive	-1.07880966137193	7	2	2013
Naive	-1.27296567581289	8	2	2013
Naive	-1.46967597005894	9	2	2013
Naive	-1.23787435600162	10	2	2013
Naive	-1.07880966137193	11	2	2013
Naive	-1.10866262452161	12	2	2013
Naive	-1.10866262452161	13	2	2013
Naive	-1.10866262452161	14	2	2013
Naive	-2.65926003693278	15	2	2013
Naive	-3.91202300542815	16	2	2013
Naive	-2.20727491318972	17	2	2013
Naive	-2.04022082852655	18	2	2013
Naive	-3.50655789731998	19	2	2013
Naive	-1.6094379124341	20	2	2013
Naive	-1.13943428318836	21	2	2013
Naive	-1.17118298150295	22	2	2013
Naive	-1.17118298150295	23	2	2013
Naive	-1.13943428318836	24	2	2013
Naive	-1.17118298150295	25	2	2013
Naive	-1.27296567581289	26	2	2013
Naive	-1.23787435600162	27	2	2013
Naive	-1.13943428318836	28	2	2013
Naive	-1.34707364796661	29	2	2013
Naive	-1.23787435600162	30	2	2013
Naive	-1.13943428318836	31	2	2013
Naive	-1.07880966137193	32	2	2013
Naive	-1.23787435600162	33	2	2013
Naive	-1.17118298150295	34	2	2013
Naive	-1.10866262452161	35	2	2013
Naive	-1.17118298150295	36	2	2013
Naive	-1.10866262452161	37	2	2013
Naive	-1.23787435600162	38	2	2013
Naive	-1.20397280432594	39	2	2013
Naive	-1.10866262452161	40	2	2013
Naive	-1.07880966137193	41	2	2013
Naive	-1.10866262452161	42	2	2013
Naive	-1.42711635564015	43	2	2013
Naive	-1.23787435600162	44	2	2013
Naive	-1.38629436111989	45	2	2013
Naive	-1.34707364796661	3	3	2013
Naive	-1.6094379124341	4	3	2013
Naive	-1.30933331998376	5	3	2013
Naive	-1.30933331998376	6	3	2013
Naive	-1.51412773262978	7	3	2013
Naive	-1.42711635564015	8	3	2013
Naive	-1.89711998488588	9	3	2013
Naive	-1.30933331998376	10	3	2013
Naive	-1.38629436111989	11	3	2013
Naive	-1.42711635564015	12	3	2013
Naive	-1.42711635564015	13	3	2013
Naive	-1.66073120682165	14	3	2013
Naive	-10	15	3	2013
Naive	-3.2188758248682	16	3	2013
Naive	-1.27296567581289	17	3	2013
Naive	-2.99573227355399	18	3	2013
Naive	-3.2188758248682	19	3	2013
Naive	-1.42711635564015	20	3	2013
Naive	-1.30933331998376	21	3	2013
Naive	-1.30933331998376	22	3	2013
Naive	-1.30933331998376	23	3	2013
Naive	-1.30933331998376	24	3	2013
Naive	-1.30933331998376	25	3	2013
Naive	-1.38629436111989	26	3	2013
Naive	-1.46967597005894	27	3	2013
Naive	-1.46967597005894	28	3	2013
Naive	-1.46967597005894	29	3	2013
Naive	-1.30933331998376	30	3	2013
Naive	-1.27296567581289	31	3	2013
Naive	-1.30933331998376	32	3	2013
Naive	-1.51412773262978	33	3	2013
Naive	-1.27296567581289	34	3	2013
Naive	-1.27296567581289	35	3	2013
Naive	-1.30933331998376	36	3	2013
Naive	-1.42711635564015	37	3	2013
Naive	-1.46967597005894	38	3	2013
Naive	-1.34707364796661	39	3	2013
Naive	-1.27296567581289	40	3	2013
Naive	-1.27296567581289	41	3	2013
Naive	-1.51412773262978	42	3	2013
Naive	-1.46967597005894	43	3	2013
Naive	-1.96611285637283	44	3	2013
Naive	-1.6094379124341	45	3	2013
Naive	-1.6094379124341	3	4	2013
Naive	-1.77195684193188	4	4	2013
Naive	-1.46967597005894	5	4	2013
Naive	-1.77195684193188	6	4	2013
Naive	-1.66073120682165	7	4	2013
Naive	-1.71479842809193	8	4	2013
Naive	-1.66073120682165	9	4	2013
Naive	-1.51412773262978	10	4	2013
Naive	-1.42711635564015	11	4	2013
Naive	-1.46967597005894	12	4	2013
Naive	-2.04022082852655	13	4	2013
Naive	-3.2188758248682	14	4	2013
Naive	-4.60517018598809	15	4	2013
Naive	-1.66073120682165	16	4	2013
Naive	-1.56064774826467	17	4	2013
Naive	-2.81341071676004	18	4	2013
Naive	-2.40794560865187	19	4	2013
Naive	-1.56064774826467	20	4	2013
Naive	-1.42711635564015	21	4	2013
Naive	-1.51412773262978	22	4	2013
Naive	-1.42711635564015	23	4	2013
Naive	-1.42711635564015	24	4	2013
Naive	-1.42711635564015	25	4	2013
Naive	-1.6094379124341	26	4	2013
Naive	-1.77195684193188	27	4	2013
Naive	-1.56064774826467	28	4	2013
Naive	-1.46967597005894	29	4	2013
Naive	-1.46967597005894	30	4	2013
Naive	-1.42711635564015	31	4	2013
Naive	-1.46967597005894	32	4	2013
Naive	-1.46967597005894	33	4	2013
Naive	-1.38629436111989	34	4	2013
Naive	-1.42711635564015	35	4	2013
Naive	-1.42711635564015	36	4	2013
Naive	-1.6094379124341	37	4	2013
Naive	-1.46967597005894	38	4	2013
Naive	-1.46967597005894	39	4	2013
Naive	-1.42711635564015	40	4	2013
Naive	-1.51412773262978	41	4	2013
Naive	-1.6094379124341	42	4	2013
Naive	-2.04022082852655	43	4	2013
Naive	-2.04022082852655	44	4	2013
Naive	-1.6094379124341	45	4	2013
