# Supplementary material for: A stacked ensemble method for forecasting influenza-like illness visit volumes at emergency departments
Source: PLoS One. 2021 Mar 22;16(3):e0241725. doi: 10.1371/journal.pone.0241725 (PMC7984626; doi:10.1371/journal.pone.0241725)
Supplement: S1 Data — (ZIP) [file pone.0241725.s003.zip › ILI_plosone/tables/log_score_2013weeks-3-45_fmc.csv]

object	log_score	epiweek	weeks_ahead	season
Random Forest	-2.20727491318972	3	1	2013
Random Forest	-10	4	1	2013
Random Forest	-2.40794560865187	5	1	2013
Random Forest	-1.89711998488588	6	1	2013
Random Forest	-0.63487827243597	7	1	2013
Random Forest	-1.38629436111989	8	1	2013
Random Forest	-0.616186139423817	9	1	2013
Random Forest	-1.71479842809193	10	1	2013
Random Forest	-1.83258146374831	11	1	2013
Random Forest	-1.13943428318836	12	1	2013
Random Forest	-1.17118298150295	13	1	2013
Random Forest	-1.89711998488588	14	1	2013
Random Forest	-1.56064774826467	15	1	2013
Random Forest	-1.46967597005894	16	1	2013
Random Forest	-2.81341071676004	17	1	2013
Random Forest	-10	18	1	2013
Random Forest	-3.50655789731998	19	1	2013
Random Forest	-2.12026353620009	20	1	2013
Random Forest	-1.13943428318836	21	1	2013
Random Forest	-0.755022584278033	22	1	2013
Random Forest	-1.96611285637283	23	1	2013
Random Forest	-0.941608539858445	24	1	2013
Random Forest	-1.6094379124341	25	1	2013
Random Forest	-0.891598119283784	26	1	2013
Random Forest	-1.23787435600162	27	1	2013
Random Forest	-1.6094379124341	28	1	2013
Random Forest	-1.13943428318836	29	1	2013
Random Forest	-1.27296567581289	30	1	2013
Random Forest	-1.04982212449868	31	1	2013
Random Forest	-1.42711635564015	32	1	2013
Random Forest	-1.23787435600162	33	1	2013
Random Forest	-1.10866262452161	34	1	2013
Random Forest	-0.967584026261706	35	1	2013
Random Forest	-1.07880966137193	36	1	2013
Random Forest	-0.59783700075562	37	1	2013
Random Forest	-1.46967597005894	38	1	2013
Random Forest	-0.59783700075562	39	1	2013
Random Forest	-0.755022584278033	40	1	2013
Random Forest	-0.400477566597125	41	1	2013
Random Forest	-0.967584026261706	42	1	2013
Random Forest	-0.328504066972036	43	1	2013
Random Forest	-2.81341071676004	44	1	2013
Random Forest	-0.891598119283784	45	1	2013
Random Forest	-10	3	2	2013
Random Forest	-2.52572864430826	4	2	2013
Random Forest	-1.42711635564015	5	2	2013
Random Forest	-0.843970070294529	6	2	2013
Random Forest	-1.23787435600162	7	2	2013
Random Forest	-0.713349887877465	8	2	2013
Random Forest	-1.96611285637283	9	2	2013
Random Forest	-2.65926003693278	10	2	2013
Random Forest	-1.13943428318836	11	2	2013
Random Forest	-1.02165124753198	12	2	2013
Random Forest	-2.04022082852655	13	2	2013
Random Forest	-1.20397280432594	14	2	2013
Random Forest	-1.56064774826467	15	2	2013
Random Forest	-2.40794560865187	16	2	2013
Random Forest	-10	17	2	2013
Random Forest	-3.50655789731998	18	2	2013
Random Forest	-1.83258146374831	19	2	2013
Random Forest	-0.82098055206983	20	2	2013
Random Forest	-0.755022584278033	21	2	2013
Random Forest	-1.71479842809193	22	2	2013
Random Forest	-1.10866262452161	23	2	2013
Random Forest	-1.04982212449868	24	2	2013
Random Forest	-0.693147180559945	25	2	2013
Random Forest	-0.994252273343867	26	2	2013
Random Forest	-1.42711635564015	27	2	2013
Random Forest	-1.07880966137193	28	2	2013
Random Forest	-1.23787435600162	29	2	2013
Random Forest	-1.10866262452161	30	2	2013
Random Forest	-1.34707364796661	31	2	2013
Random Forest	-1.27296567581289	32	2	2013
Random Forest	-1.02165124753198	33	2	2013
Random Forest	-1.38629436111989	34	2	2013
Random Forest	-0.891598119283784	35	2	2013
Random Forest	-0.653926467406664	36	2	2013
Random Forest	-1.38629436111989	37	2	2013
Random Forest	-0.562118918153541	38	2	2013
Random Forest	-0.941608539858445	39	2	2013
Random Forest	-0.328504066972036	40	2	2013
Random Forest	-1.10866262452161	41	2	2013
Random Forest	-0.400477566597125	42	2	2013
Random Forest	-2.12026353620009	43	2	2013
Random Forest	-0.510825623765991	44	2	2013
Random Forest	-2.04022082852655	45	2	2013
Random Forest	-2.30258509299405	3	3	2013
Random Forest	-0.994252273343867	4	3	2013
Random Forest	-0.673344553263766	5	3	2013
Random Forest	-1.13943428318836	6	3	2013
Random Forest	-0.673344553263766	7	3	2013
Random Forest	-1.6094379124341	8	3	2013
Random Forest	-2.65926003693278	9	3	2013
Random Forest	-1.20397280432594	10	3	2013
Random Forest	-1.20397280432594	11	3	2013
Random Forest	-2.40794560865187	12	3	2013
Random Forest	-1.27296567581289	13	3	2013
Random Forest	-1.46967597005894	14	3	2013
Random Forest	-2.99573227355399	15	3	2013
Random Forest	-10	16	3	2013
Random Forest	-4.60517018598809	17	3	2013
Random Forest	-1.89711998488588	18	3	2013
Random Forest	-0.891598119283784	19	3	2013
Random Forest	-0.653926467406664	20	3	2013
Random Forest	-1.71479842809193	21	3	2013
Random Forest	-1.27296567581289	22	3	2013
Random Forest	-0.544727175441672	23	3	2013
Random Forest	-0.713349887877465	24	3	2013
Random Forest	-1.20397280432594	25	3	2013
Random Forest	-1.96611285637283	26	3	2013
Random Forest	-1.20397280432594	27	3	2013
Random Forest	-1.30933331998376	28	3	2013
Random Forest	-1.02165124753198	29	3	2013
Random Forest	-1.66073120682165	30	3	2013
Random Forest	-1.07880966137193	31	3	2013
Random Forest	-0.82098055206983	32	3	2013
Random Forest	-1.51412773262978	33	3	2013
Random Forest	-1.02165124753198	34	3	2013
Random Forest	-0.843970070294529	35	3	2013
Random Forest	-1.56064774826467	36	3	2013
Random Forest	-0.7339691750802	37	3	2013
Random Forest	-0.59783700075562	38	3	2013
Random Forest	-0.63487827243597	39	3	2013
Random Forest	-1.13943428318836	40	3	2013
Random Forest	-0.478035800943	41	3	2013
Random Forest	-1.83258146374831	42	3	2013
Random Forest	-0.49429632181478	43	3	2013
Random Forest	-1.89711998488588	44	3	2013
Random Forest	-0.59783700075562	45	3	2013
Random Forest	-1.34707364796661	3	4	2013
Random Forest	-0.544727175441672	4	4	2013
Random Forest	-1.07880966137193	5	4	2013
Random Forest	-0.7339691750802	6	4	2013
Random Forest	-1.71479842809193	7	4	2013
Random Forest	-2.30258509299405	8	4	2013
Random Forest	-1.56064774826467	9	4	2013
Random Forest	-1.27296567581289	10	4	2013
Random Forest	-1.96611285637283	11	4	2013
Random Forest	-1.46967597005894	12	4	2013
Random Forest	-0.967584026261706	13	4	2013
Random Forest	-2.65926003693278	14	4	2013
Random Forest	-10	15	4	2013
Random Forest	-4.60517018598809	16	4	2013
Random Forest	-2.04022082852655	17	4	2013
Random Forest	-1.20397280432594	18	4	2013
Random Forest	-0.843970070294529	19	4	2013
Random Forest	-2.04022082852655	20	4	2013
Random Forest	-1.27296567581289	21	4	2013
Random Forest	-0.843970070294529	22	4	2013
Random Forest	-0.7339691750802	23	4	2013
Random Forest	-1.17118298150295	24	4	2013
Random Forest	-1.71479842809193	25	4	2013
Random Forest	-1.42711635564015	26	4	2013
Random Forest	-1.30933331998376	27	4	2013
Random Forest	-0.916290731874155	28	4	2013
Random Forest	-2.12026353620009	29	4	2013
Random Forest	-1.13943428318836	30	4	2013
Random Forest	-0.967584026261706	31	4	2013
Random Forest	-1.96611285637283	32	4	2013
Random Forest	-1.02165124753198	33	4	2013
Random Forest	-0.941608539858445	34	4	2013
Random Forest	-0.843970070294529	35	4	2013
Random Forest	-0.616186139423817	36	4	2013
Random Forest	-0.776528789498996	37	4	2013
Random Forest	-1.02165124753198	38	4	2013
Random Forest	-0.673344553263766	39	4	2013
Random Forest	-0.579818495252942	40	4	2013
Random Forest	-2.40794560865187	41	4	2013
Random Forest	-0.510825623765991	42	4	2013
Random Forest	-1.71479842809193	43	4	2013
Random Forest	-0.798507696217772	44	4	2013
Random Forest	-0.287682072451781	45	4	2013
Linear Regression	-0.941608539858445	3	1	2013
Linear Regression	-1.23787435600162	4	1	2013
Linear Regression	-1.13943428318836	5	1	2013
Linear Regression	-3.50655789731998	6	1	2013
Linear Regression	-0.994252273343867	7	1	2013
Linear Regression	-1.42711635564015	8	1	2013
Linear Regression	-1.10866262452161	9	1	2013
Linear Regression	-1.42711635564015	10	1	2013
Linear Regression	-0.967584026261706	11	1	2013
Linear Regression	-0.941608539858445	12	1	2013
Linear Regression	-1.04982212449868	13	1	2013
Linear Regression	-2.65926003693278	14	1	2013
Linear Regression	-1.17118298150295	15	1	2013
Linear Regression	-3.50655789731998	16	1	2013
Linear Regression	-3.2188758248682	17	1	2013
Linear Regression	-10	18	1	2013
Linear Regression	-3.91202300542815	19	1	2013
Linear Regression	-1.42711635564015	20	1	2013
Linear Regression	-1.07880966137193	21	1	2013
Linear Regression	-1.10866262452161	22	1	2013
Linear Regression	-1.77195684193188	23	1	2013
Linear Regression	-1.02165124753198	24	1	2013
Linear Regression	-1.07880966137193	25	1	2013
Linear Regression	-1.13943428318836	26	1	2013
Linear Regression	-1.04982212449868	27	1	2013
Linear Regression	-2.30258509299405	28	1	2013
Linear Regression	-1.13943428318836	29	1	2013
Linear Regression	-1.46967597005894	30	1	2013
Linear Regression	-1.04982212449868	31	1	2013
Linear Regression	-2.99573227355399	32	1	2013
Linear Regression	-1.17118298150295	33	1	2013
Linear Regression	-1.66073120682165	34	1	2013
Linear Regression	-1.17118298150295	35	1	2013
Linear Regression	-1.07880966137193	36	1	2013
Linear Regression	-0.994252273343867	37	1	2013
Linear Regression	-2.12026353620009	38	1	2013
Linear Regression	-1.04982212449868	39	1	2013
Linear Regression	-1.07880966137193	40	1	2013
Linear Regression	-1.04982212449868	41	1	2013
Linear Regression	-1.17118298150295	42	1	2013
Linear Regression	-0.994252273343867	43	1	2013
Linear Regression	-2.30258509299405	44	1	2013
Linear Regression	-1.10866262452161	45	1	2013
Linear Regression	-1.6094379124341	3	2	2013
Linear Regression	-1.30933331998376	4	2	2013
Linear Regression	-3.2188758248682	5	2	2013
Linear Regression	-1.23787435600162	6	2	2013
Linear Regression	-1.10866262452161	7	2	2013
Linear Regression	-1.04982212449868	8	2	2013
Linear Regression	-1.13943428318836	9	2	2013
Linear Regression	-1.46967597005894	10	2	2013
Linear Regression	-0.967584026261706	11	2	2013
Linear Regression	-1.46967597005894	12	2	2013
Linear Regression	-2.81341071676004	13	2	2013
Linear Regression	-0.994252273343867	14	2	2013
Linear Regression	-2.12026353620009	15	2	2013
Linear Regression	-1.83258146374831	16	2	2013
Linear Regression	-10	17	2	2013
Linear Regression	-10	18	2	2013
Linear Regression	-1.38629436111989	19	2	2013
Linear Regression	-2.30258509299405	20	2	2013
Linear Regression	-1.17118298150295	21	2	2013
Linear Regression	-1.89711998488588	22	2	2013
Linear Regression	-1.17118298150295	23	2	2013
Linear Regression	-1.27296567581289	24	2	2013
Linear Regression	-1.10866262452161	25	2	2013
Linear Regression	-1.10866262452161	26	2	2013
Linear Regression	-1.96611285637283	27	2	2013
Linear Regression	-1.10866262452161	28	2	2013
Linear Regression	-1.20397280432594	29	2	2013
Linear Regression	-1.13943428318836	30	2	2013
Linear Regression	-2.81341071676004	31	2	2013
Linear Regression	-1.77195684193188	32	2	2013
Linear Regression	-1.71479842809193	33	2	2013
Linear Regression	-1.13943428318836	34	2	2013
Linear Regression	-1.07880966137193	35	2	2013
Linear Regression	-1.07880966137193	36	2	2013
Linear Regression	-2.04022082852655	37	2	2013
Linear Regression	-1.10866262452161	38	2	2013
Linear Regression	-1.07880966137193	39	2	2013
Linear Regression	-1.10866262452161	40	2	2013
Linear Regression	-1.20397280432594	41	2	2013
Linear Regression	-1.10866262452161	42	2	2013
Linear Regression	-2.30258509299405	43	2	2013
Linear Regression	-1.07880966137193	44	2	2013
Linear Regression	-1.71479842809193	45	2	2013
Linear Regression	-1.51412773262978	3	3	2013
Linear Regression	-2.65926003693278	4	3	2013
Linear Regression	-1.20397280432594	5	3	2013
Linear Regression	-2.12026353620009	6	3	2013
Linear Regression	-1.07880966137193	7	3	2013
Linear Regression	-1.13943428318836	8	3	2013
Linear Regression	-1.23787435600162	9	3	2013
Linear Regression	-1.17118298150295	10	3	2013
Linear Regression	-1.23787435600162	11	3	2013
Linear Regression	-3.2188758248682	12	3	2013
Linear Regression	-1.04982212449868	13	3	2013
Linear Regression	-3.50655789731998	14	3	2013
Linear Regression	-2.52572864430826	15	3	2013
Linear Regression	-10	16	3	2013
Linear Regression	-10	17	3	2013
Linear Regression	-1.6094379124341	18	3	2013
Linear Regression	-1.77195684193188	19	3	2013
Linear Regression	-1.71479842809193	20	3	2013
Linear Regression	-1.66073120682165	21	3	2013
Linear Regression	-1.17118298150295	22	3	2013
Linear Regression	-1.23787435600162	23	3	2013
Linear Regression	-1.10866262452161	24	3	2013
Linear Regression	-1.10866262452161	25	3	2013
Linear Regression	-1.83258146374831	26	3	2013
Linear Regression	-1.10866262452161	27	3	2013
Linear Regression	-1.46967597005894	28	3	2013
Linear Regression	-1.13943428318836	29	3	2013
Linear Regression	-2.81341071676004	30	3	2013
Linear Regression	-1.77195684193188	31	3	2013
Linear Regression	-2.20727491318972	32	3	2013
Linear Regression	-1.13943428318836	33	3	2013
Linear Regression	-1.10866262452161	34	3	2013
Linear Regression	-1.10866262452161	35	3	2013
Linear Regression	-1.96611285637283	36	3	2013
Linear Regression	-1.10866262452161	37	3	2013
Linear Regression	-1.20397280432594	38	3	2013
Linear Regression	-1.13943428318836	39	3	2013
Linear Regression	-1.23787435600162	40	3	2013
Linear Regression	-1.13943428318836	41	3	2013
Linear Regression	-2.30258509299405	42	3	2013
Linear Regression	-1.07880966137193	43	3	2013
Linear Regression	-2.12026353620009	44	3	2013
Linear Regression	-1.27296567581289	45	3	2013
Linear Regression	-2.20727491318972	3	4	2013
Linear Regression	-1.04982212449868	4	4	2013
Linear Regression	-1.89711998488588	5	4	2013
Linear Regression	-1.66073120682165	6	4	2013
Linear Regression	-1.23787435600162	7	4	2013
Linear Regression	-1.07880966137193	8	4	2013
Linear Regression	-1.20397280432594	9	4	2013
Linear Regression	-1.13943428318836	10	4	2013
Linear Regression	-2.81341071676004	11	4	2013
Linear Regression	-1.17118298150295	12	4	2013
Linear Regression	-3.91202300542815	13	4	2013
Linear Regression	-1.51412773262978	14	4	2013
Linear Regression	-10	15	4	2013
Linear Regression	-10	16	4	2013
Linear Regression	-1.96611285637283	17	4	2013
Linear Regression	-1.07880966137193	18	4	2013
Linear Regression	-1.34707364796661	19	4	2013
Linear Regression	-1.83258146374831	20	4	2013
Linear Regression	-1.10866262452161	21	4	2013
Linear Regression	-1.30933331998376	22	4	2013
Linear Regression	-1.13943428318836	23	4	2013
Linear Regression	-1.13943428318836	24	4	2013
Linear Regression	-1.66073120682165	25	4	2013
Linear Regression	-1.10866262452161	26	4	2013
Linear Regression	-1.30933331998376	27	4	2013
Linear Regression	-1.20397280432594	28	4	2013
Linear Regression	-2.81341071676004	29	4	2013
Linear Regression	-1.89711998488588	30	4	2013
Linear Regression	-2.12026353620009	31	4	2013
Linear Regression	-1.10866262452161	32	4	2013
Linear Regression	-1.13943428318836	33	4	2013
Linear Regression	-1.10866262452161	34	4	2013
Linear Regression	-1.83258146374831	35	4	2013
Linear Regression	-1.13943428318836	36	4	2013
Linear Regression	-1.17118298150295	37	4	2013
Linear Regression	-1.10866262452161	38	4	2013
Linear Regression	-1.20397280432594	39	4	2013
Linear Regression	-1.17118298150295	40	4	2013
Linear Regression	-2.20727491318972	41	4	2013
Linear Regression	-1.13943428318836	42	4	2013
Linear Regression	-2.12026353620009	43	4	2013
Linear Regression	-1.17118298150295	44	4	2013
Linear Regression	-1.13943428318836	45	4	2013
ARIMA	-1.34707364796661	3	1	2013
ARIMA	-0.755022584278033	4	1	2013
ARIMA	-0.713349887877465	5	1	2013
ARIMA	-1.96611285637283	6	1	2013
ARIMA	-1.23787435600162	7	1	2013
ARIMA	-0.755022584278033	8	1	2013
ARIMA	-1.89711998488588	9	1	2013
ARIMA	-1.96611285637283	10	1	2013
ARIMA	-3.50655789731998	11	1	2013
ARIMA	-1.23787435600162	12	1	2013
ARIMA	-0.82098055206983	13	1	2013
ARIMA	-0.776528789498996	14	1	2013
ARIMA	-2.30258509299405	15	1	2013
ARIMA	-0.994252273343867	16	1	2013
ARIMA	-10	17	1	2013
ARIMA	-10	18	1	2013
ARIMA	-10	19	1	2013
ARIMA	-3.2188758248682	20	1	2013
ARIMA	-1.66073120682165	21	1	2013
ARIMA	-1.07880966137193	22	1	2013
ARIMA	-3.50655789731998	23	1	2013
ARIMA	-1.27296567581289	24	1	2013
ARIMA	-0.891598119283784	25	1	2013
ARIMA	-1.46967597005894	26	1	2013
ARIMA	-0.867500567704723	27	1	2013
ARIMA	-1.89711998488588	28	1	2013
ARIMA	-1.17118298150295	29	1	2013
ARIMA	-2.40794560865187	30	1	2013
ARIMA	-0.867500567704723	31	1	2013
ARIMA	-1.56064774826467	32	1	2013
ARIMA	-0.867500567704723	33	1	2013
ARIMA	-0.891598119283784	34	1	2013
ARIMA	-2.65926003693278	35	1	2013
ARIMA	-0.967584026261706	36	1	2013
ARIMA	-2.04022082852655	37	1	2013
ARIMA	-0.967584026261706	38	1	2013
ARIMA	-1.6094379124341	39	1	2013
ARIMA	-1.17118298150295	40	1	2013
ARIMA	-2.52572864430826	41	1	2013
ARIMA	-1.13943428318836	42	1	2013
ARIMA	-1.71479842809193	43	1	2013
ARIMA	-0.967584026261706	44	1	2013
ARIMA	-4.60517018598809	45	1	2013
ARIMA	-0.776528789498996	3	2	2013
ARIMA	-0.776528789498996	4	2	2013
ARIMA	-1.89711998488588	5	2	2013
ARIMA	-1.71479842809193	6	2	2013
ARIMA	-0.891598119283784	7	2	2013
ARIMA	-1.83258146374831	8	2	2013
ARIMA	-1.46967597005894	9	2	2013
ARIMA	-4.60517018598809	10	2	2013
ARIMA	-2.04022082852655	11	2	2013
ARIMA	-0.994252273343867	12	2	2013
ARIMA	-0.82098055206983	13	2	2013
ARIMA	-2.04022082852655	14	2	2013
ARIMA	-1.42711635564015	15	2	2013
ARIMA	-10	16	2	2013
ARIMA	-10	17	2	2013
ARIMA	-10	18	2	2013
ARIMA	-0.967584026261706	19	2	2013
ARIMA	-10	20	2	2013
ARIMA	-0.994252273343867	21	2	2013
ARIMA	-3.91202300542815	22	2	2013
ARIMA	-2.81341071676004	23	2	2013
ARIMA	-0.967584026261706	24	2	2013
ARIMA	-1.38629436111989	25	2	2013
ARIMA	-1.17118298150295	26	2	2013
ARIMA	-1.89711998488588	27	2	2013
ARIMA	-0.967584026261706	28	2	2013
ARIMA	-1.77195684193188	29	2	2013
ARIMA	-1.30933331998376	30	2	2013
ARIMA	-1.56064774826467	31	2	2013
ARIMA	-1.13943428318836	32	2	2013
ARIMA	-0.967584026261706	33	2	2013
ARIMA	-2.52572864430826	34	2	2013
ARIMA	-1.6094379124341	35	2	2013
ARIMA	-1.96611285637283	36	2	2013
ARIMA	-0.967584026261706	37	2	2013
ARIMA	-1.23787435600162	38	2	2013
ARIMA	-1.51412773262978	39	2	2013
ARIMA	-2.52572864430826	40	2	2013
ARIMA	-1.77195684193188	41	2	2013
ARIMA	-1.83258146374831	42	2	2013
ARIMA	-1.30933331998376	43	2	2013
ARIMA	-3.91202300542815	44	2	2013
ARIMA	-2.65926003693278	45	2	2013
ARIMA	-0.82098055206983	3	3	2013
ARIMA	-1.71479842809193	4	3	2013
ARIMA	-1.66073120682165	5	3	2013
ARIMA	-1.13943428318836	6	3	2013
ARIMA	-2.12026353620009	7	3	2013
ARIMA	-1.38629436111989	8	3	2013
ARIMA	-3.50655789731998	9	3	2013
ARIMA	-2.65926003693278	10	3	2013
ARIMA	-1.46967597005894	11	3	2013
ARIMA	-0.798507696217772	12	3	2013
ARIMA	-2.12026353620009	13	3	2013
ARIMA	-1.30933331998376	14	3	2013
ARIMA	-10	15	3	2013
ARIMA	-10	16	3	2013
ARIMA	-10	17	3	2013
ARIMA	-10	18	3	2013
ARIMA	-1.34707364796661	19	3	2013
ARIMA	-2.20727491318972	20	3	2013
ARIMA	-2.20727491318972	21	3	2013
ARIMA	-3.2188758248682	22	3	2013
ARIMA	-1.56064774826467	23	3	2013
ARIMA	-1.66073120682165	24	3	2013
ARIMA	-1.17118298150295	25	3	2013
ARIMA	-2.40794560865187	26	3	2013
ARIMA	-1.02165124753198	27	3	2013
ARIMA	-2.52572864430826	28	3	2013
ARIMA	-1.17118298150295	29	3	2013
ARIMA	-2.30258509299405	30	3	2013
ARIMA	-1.17118298150295	31	3	2013
ARIMA	-1.04982212449868	32	3	2013
ARIMA	-2.30258509299405	33	3	2013
ARIMA	-1.66073120682165	34	3	2013
ARIMA	-2.65926003693278	35	3	2013
ARIMA	-1.02165124753198	36	3	2013
ARIMA	-1.56064774826467	37	3	2013
ARIMA	-1.30933331998376	38	3	2013
ARIMA	-2.99573227355399	39	3	2013
ARIMA	-1.89711998488588	40	3	2013
ARIMA	-2.40794560865187	41	3	2013
ARIMA	-1.38629436111989	42	3	2013
ARIMA	-4.60517018598809	43	3	2013
ARIMA	-2.65926003693278	44	3	2013
ARIMA	-10	45	3	2013
ARIMA	-1.83258146374831	3	4	2013
ARIMA	-1.56064774826467	4	4	2013
ARIMA	-1.13943428318836	5	4	2013
ARIMA	-2.52572864430826	6	4	2013
ARIMA	-1.27296567581289	7	4	2013
ARIMA	-3.50655789731998	8	4	2013
ARIMA	-2.20727491318972	9	4	2013
ARIMA	-1.83258146374831	10	4	2013
ARIMA	-0.867500567704723	11	4	2013
ARIMA	-2.20727491318972	12	4	2013
ARIMA	-1.34707364796661	13	4	2013
ARIMA	-10	14	4	2013
ARIMA	-10	15	4	2013
ARIMA	-10	16	4	2013
ARIMA	-10	17	4	2013
ARIMA	-1.42711635564015	18	4	2013
ARIMA	-0.994252273343867	19	4	2013
ARIMA	-1.10866262452161	20	4	2013
ARIMA	-2.20727491318972	21	4	2013
ARIMA	-1.83258146374831	22	4	2013
ARIMA	-2.65926003693278	23	4	2013
ARIMA	-1.34707364796661	24	4	2013
ARIMA	-2.20727491318972	25	4	2013
ARIMA	-1.07880966137193	26	4	2013
ARIMA	-2.52572864430826	27	4	2013
ARIMA	-1.46967597005894	28	4	2013
ARIMA	-2.04022082852655	29	4	2013
ARIMA	-1.6094379124341	30	4	2013
ARIMA	-1.07880966137193	31	4	2013
ARIMA	-1.83258146374831	32	4	2013
ARIMA	-1.6094379124341	33	4	2013
ARIMA	-2.65926003693278	34	4	2013
ARIMA	-1.17118298150295	35	4	2013
ARIMA	-1.6094379124341	36	4	2013
ARIMA	-1.56064774826467	37	4	2013
ARIMA	-2.52572864430826	38	4	2013
ARIMA	-2.20727491318972	39	4	2013
ARIMA	-2.52572864430826	40	4	2013
ARIMA	-1.71479842809193	41	4	2013
ARIMA	-4.60517018598809	42	4	2013
ARIMA	-2.81341071676004	43	4	2013
ARIMA	-10	44	4	2013
ARIMA	-10	45	4	2013
Empirical Bayes	-0.843970070294529	3	1	2013
Empirical Bayes	-1.20397280432594	4	1	2013
Empirical Bayes	-0.798507696217772	5	1	2013
Empirical Bayes	-10	6	1	2013
Empirical Bayes	-0.891598119283784	7	1	2013
Empirical Bayes	-1.02165124753198	8	1	2013
Empirical Bayes	-0.616186139423817	9	1	2013
Empirical Bayes	-2.40794560865187	10	1	2013
Empirical Bayes	-0.755022584278033	11	1	2013
Empirical Bayes	-1.6094379124341	12	1	2013
Empirical Bayes	-1.20397280432594	13	1	2013
Empirical Bayes	-1.23787435600162	14	1	2013
Empirical Bayes	-2.12026353620009	15	1	2013
Empirical Bayes	-1.27296567581289	16	1	2013
Empirical Bayes	-10	17	1	2013
Empirical Bayes	-10	18	1	2013
Empirical Bayes	-0.843970070294529	19	1	2013
Empirical Bayes	-10	20	1	2013
Empirical Bayes	-2.20727491318972	21	1	2013
Empirical Bayes	-0.693147180559945	22	1	2013
Empirical Bayes	-2.30258509299405	23	1	2013
Empirical Bayes	-0.63487827243597	24	1	2013
Empirical Bayes	-1.66073120682165	25	1	2013
Empirical Bayes	-1.34707364796661	26	1	2013
Empirical Bayes	-1.30933331998376	27	1	2013
Empirical Bayes	-2.65926003693278	28	1	2013
Empirical Bayes	-3.2188758248682	29	1	2013
Empirical Bayes	-3.91202300542815	30	1	2013
Empirical Bayes	-0.916290731874155	31	1	2013
Empirical Bayes	-2.65926003693278	32	1	2013
Empirical Bayes	-0.891598119283784	33	1	2013
Empirical Bayes	-0.544727175441672	34	1	2013
Empirical Bayes	-2.04022082852655	35	1	2013
Empirical Bayes	-1.38629436111989	36	1	2013
Empirical Bayes	-0.7339691750802	37	1	2013
Empirical Bayes	-1.56064774826467	38	1	2013
Empirical Bayes	-1.13943428318836	39	1	2013
Empirical Bayes	-0.527632742082372	40	1	2013
Empirical Bayes	-0.798507696217772	41	1	2013
Empirical Bayes	-1.96611285637283	42	1	2013
Empirical Bayes	-1.04982212449868	43	1	2013
Empirical Bayes	-2.40794560865187	44	1	2013
Empirical Bayes	-1.66073120682165	45	1	2013
Empirical Bayes	-2.20727491318972	3	2	2013
Empirical Bayes	-0.967584026261706	4	2	2013
Empirical Bayes	-10	5	2	2013
Empirical Bayes	-10	6	2	2013
Empirical Bayes	-0.776528789498996	7	2	2013
Empirical Bayes	-1.13943428318836	8	2	2013
Empirical Bayes	-1.89711998488588	9	2	2013
Empirical Bayes	-2.52572864430826	10	2	2013
Empirical Bayes	-1.38629436111989	11	2	2013
Empirical Bayes	-2.30258509299405	12	2	2013
Empirical Bayes	-1.96611285637283	13	2	2013
Empirical Bayes	-1.34707364796661	14	2	2013
Empirical Bayes	-1.56064774826467	15	2	2013
Empirical Bayes	-2.20727491318972	16	2	2013
Empirical Bayes	-10	17	2	2013
Empirical Bayes	-10	18	2	2013
Empirical Bayes	-10	19	2	2013
Empirical Bayes	-10	20	2	2013
Empirical Bayes	-1.83258146374831	21	2	2013
Empirical Bayes	-2.30258509299405	22	2	2013
Empirical Bayes	-2.20727491318972	23	2	2013
Empirical Bayes	-1.51412773262978	24	2	2013
Empirical Bayes	-0.755022584278033	25	2	2013
Empirical Bayes	-0.713349887877465	26	2	2013
Empirical Bayes	-1.07880966137193	27	2	2013
Empirical Bayes	-0.693147180559945	28	2	2013
Empirical Bayes	-0.693147180559945	29	2	2013
Empirical Bayes	-1.89711998488588	30	2	2013
Empirical Bayes	-1.27296567581289	31	2	2013
Empirical Bayes	-1.17118298150295	32	2	2013
Empirical Bayes	-0.843970070294529	33	2	2013
Empirical Bayes	-1.77195684193188	34	2	2013
Empirical Bayes	-0.693147180559945	35	2	2013
Empirical Bayes	-0.776528789498996	36	2	2013
Empirical Bayes	-0.867500567704723	37	2	2013
Empirical Bayes	-0.579818495252942	38	2	2013
Empirical Bayes	-1.04982212449868	39	2	2013
Empirical Bayes	-0.755022584278033	40	2	2013
Empirical Bayes	-0.994252273343867	41	2	2013
Empirical Bayes	-0.755022584278033	42	2	2013
Empirical Bayes	-0.941608539858445	43	2	2013
Empirical Bayes	-0.653926467406664	44	2	2013
Empirical Bayes	-0.579818495252942	45	2	2013
Empirical Bayes	-1.83258146374831	3	3	2013
Empirical Bayes	-3.91202300542815	4	3	2013
Empirical Bayes	-10	5	3	2013
Empirical Bayes	-10	6	3	2013
Empirical Bayes	-0.994252273343867	7	3	2013
Empirical Bayes	-1.23787435600162	8	3	2013
Empirical Bayes	-2.04022082852655	9	3	2013
Empirical Bayes	-1.27296567581289	10	3	2013
Empirical Bayes	-2.04022082852655	11	3	2013
Empirical Bayes	-2.65926003693278	12	3	2013
Empirical Bayes	-1.83258146374831	13	3	2013
Empirical Bayes	-1.96611285637283	14	3	2013
Empirical Bayes	-3.50655789731998	15	3	2013
Empirical Bayes	-10	16	3	2013
Empirical Bayes	-10	17	3	2013
Empirical Bayes	-1.51412773262978	18	3	2013
Empirical Bayes	-10	19	3	2013
Empirical Bayes	-10	20	3	2013
Empirical Bayes	-1.23787435600162	21	3	2013
Empirical Bayes	-2.30258509299405	22	3	2013
Empirical Bayes	-1.10866262452161	23	3	2013
Empirical Bayes	-0.916290731874155	24	3	2013
Empirical Bayes	-1.38629436111989	25	3	2013
Empirical Bayes	-2.20727491318972	26	3	2013
Empirical Bayes	-1.42711635564015	27	3	2013
Empirical Bayes	-2.65926003693278	28	3	2013
Empirical Bayes	-0.891598119283784	29	3	2013
Empirical Bayes	-10	30	3	2013
Empirical Bayes	-0.7339691750802	31	3	2013
Empirical Bayes	-1.34707364796661	32	3	2013
Empirical Bayes	-2.40794560865187	33	3	2013
Empirical Bayes	-0.713349887877465	34	3	2013
Empirical Bayes	-1.17118298150295	35	3	2013
Empirical Bayes	-2.40794560865187	36	3	2013
Empirical Bayes	-0.63487827243597	37	3	2013
Empirical Bayes	-0.653926467406664	38	3	2013
Empirical Bayes	-1.89711998488588	39	3	2013
Empirical Bayes	-1.07880966137193	40	3	2013
Empirical Bayes	-0.59783700075562	41	3	2013
Empirical Bayes	-3.50655789731998	42	3	2013
Empirical Bayes	-0.7339691750802	43	3	2013
Empirical Bayes	-2.65926003693278	44	3	2013
Empirical Bayes	-4.60517018598809	45	3	2013
Empirical Bayes	-1.77195684193188	3	4	2013
Empirical Bayes	-2.12026353620009	4	4	2013
Empirical Bayes	-10	5	4	2013
Empirical Bayes	-10	6	4	2013
Empirical Bayes	-1.6094379124341	7	4	2013
Empirical Bayes	-1.56064774826467	8	4	2013
Empirical Bayes	-1.38629436111989	9	4	2013
Empirical Bayes	-1.34707364796661	10	4	2013
Empirical Bayes	-2.40794560865187	11	4	2013
Empirical Bayes	-2.12026353620009	12	4	2013
Empirical Bayes	-2.04022082852655	13	4	2013
Empirical Bayes	-1.89711998488588	14	4	2013
Empirical Bayes	-10	15	4	2013
Empirical Bayes	-10	16	4	2013
Empirical Bayes	-1.96611285637283	17	4	2013
Empirical Bayes	-2.20727491318972	18	4	2013
Empirical Bayes	-10	19	4	2013
Empirical Bayes	-4.60517018598809	20	4	2013
Empirical Bayes	-1.42711635564015	21	4	2013
Empirical Bayes	-1.42711635564015	22	4	2013
Empirical Bayes	-1.96611285637283	23	4	2013
Empirical Bayes	-1.34707364796661	24	4	2013
Empirical Bayes	-1.27296567581289	25	4	2013
Empirical Bayes	-0.941608539858445	26	4	2013
Empirical Bayes	-1.38629436111989	27	4	2013
Empirical Bayes	-1.56064774826467	28	4	2013
Empirical Bayes	-1.46967597005894	29	4	2013
Empirical Bayes	-3.50655789731998	30	4	2013
Empirical Bayes	-0.776528789498996	31	4	2013
Empirical Bayes	-0.843970070294529	32	4	2013
Empirical Bayes	-1.30933331998376	33	4	2013
Empirical Bayes	-1.13943428318836	34	4	2013
Empirical Bayes	-0.7339691750802	35	4	2013
Empirical Bayes	-1.02165124753198	36	4	2013
Empirical Bayes	-0.693147180559945	37	4	2013
Empirical Bayes	-0.673344553263766	38	4	2013
Empirical Bayes	-0.63487827243597	39	4	2013
Empirical Bayes	-0.616186139423817	40	4	2013
Empirical Bayes	-2.12026353620009	41	4	2013
Empirical Bayes	-1.10866262452161	42	4	2013
Empirical Bayes	-1.20397280432594	43	4	2013
Empirical Bayes	-1.04982212449868	44	4	2013
Empirical Bayes	-3.2188758248682	45	4	2013
Model Average	-1.46967597005894	3	1	2013
Model Average	-2.52572864430826	4	1	2013
Model Average	-1.42711635564015	5	1	2013
Model Average	-2.99573227355399	6	1	2013
Model Average	-0.562118918153541	7	1	2013
Model Average	-1.34707364796661	8	1	2013
Model Average	-0.693147180559945	9	1	2013
Model Average	-1.83258146374831	10	1	2013
Model Average	-1.42711635564015	11	1	2013
Model Average	-1.04982212449868	12	1	2013
Model Average	-1.27296567581289	13	1	2013
Model Average	-1.89711998488588	14	1	2013
Model Average	-1.66073120682165	15	1	2013
Model Average	-1.42711635564015	16	1	2013
Model Average	-2.40794560865187	17	1	2013
Model Average	-10	18	1	2013
Model Average	-10	19	1	2013
Model Average	-1.34707364796661	20	1	2013
Model Average	-1.51412773262978	21	1	2013
Model Average	-0.776528789498996	22	1	2013
Model Average	-2.12026353620009	23	1	2013
Model Average	-0.941608539858445	24	1	2013
Model Average	-1.6094379124341	25	1	2013
Model Average	-1.23787435600162	26	1	2013
Model Average	-1.17118298150295	27	1	2013
Model Average	-1.66073120682165	28	1	2013
Model Average	-1.46967597005894	29	1	2013
Model Average	-1.89711998488588	30	1	2013
Model Average	-0.967584026261706	31	1	2013
Model Average	-1.83258146374831	32	1	2013
Model Average	-1.10866262452161	33	1	2013
Model Average	-0.916290731874155	34	1	2013
Model Average	-1.27296567581289	35	1	2013
Model Average	-1.13943428318836	36	1	2013
Model Average	-0.693147180559945	37	1	2013
Model Average	-1.77195684193188	38	1	2013
Model Average	-0.776528789498996	39	1	2013
Model Average	-0.755022584278033	40	1	2013
Model Average	-0.616186139423817	41	1	2013
Model Average	-1.23787435600162	42	1	2013
Model Average	-0.510825623765991	43	1	2013
Model Average	-2.81341071676004	44	1	2013
Model Average	-0.462035459596559	45	1	2013
Model Average	-2.04022082852655	3	2	2013
Model Average	-1.46967597005894	4	2	2013
Model Average	-4.60517018598809	5	2	2013
Model Average	-1.83258146374831	6	2	2013
Model Average	-0.916290731874155	7	2	2013
Model Average	-0.994252273343867	8	2	2013
Model Average	-1.51412773262978	9	2	2013
Model Average	-2.04022082852655	10	2	2013
Model Average	-1.02165124753198	11	2	2013
Model Average	-1.77195684193188	12	2	2013
Model Average	-2.20727491318972	13	2	2013
Model Average	-1.20397280432594	14	2	2013
Model Average	-1.34707364796661	15	2	2013
Model Average	-1.89711998488588	16	2	2013
Model Average	-10	17	2	2013
Model Average	-10	18	2	2013
Model Average	-2.52572864430826	19	2	2013
Model Average	-10	20	2	2013
Model Average	-1.34707364796661	21	2	2013
Model Average	-2.04022082852655	22	2	2013
Model Average	-1.46967597005894	23	2	2013
Model Average	-1.17118298150295	24	2	2013
Model Average	-0.891598119283784	25	2	2013
Model Average	-0.994252273343867	26	2	2013
Model Average	-1.51412773262978	27	2	2013
Model Average	-0.891598119283784	28	2	2013
Model Average	-1.04982212449868	29	2	2013
Model Average	-1.23787435600162	30	2	2013
Model Average	-1.71479842809193	31	2	2013
Model Average	-1.42711635564015	32	2	2013
Model Average	-0.994252273343867	33	2	2013
Model Average	-1.23787435600162	34	2	2013
Model Average	-0.867500567704723	35	2	2013
Model Average	-0.82098055206983	36	2	2013
Model Average	-1.56064774826467	37	2	2013
Model Average	-0.755022584278033	38	2	2013
Model Average	-0.776528789498996	39	2	2013
Model Average	-0.776528789498996	40	2	2013
Model Average	-1.10866262452161	41	2	2013
Model Average	-0.843970070294529	42	2	2013
Model Average	-1.77195684193188	43	2	2013
Model Average	-0.82098055206983	44	2	2013
Model Average	-1.46967597005894	45	2	2013
Model Average	-1.89711998488588	3	3	2013
Model Average	-2.30258509299405	4	3	2013
Model Average	-1.51412773262978	5	3	2013
Model Average	-2.81341071676004	6	3	2013
Model Average	-0.867500567704723	7	3	2013
Model Average	-1.34707364796661	8	3	2013
Model Average	-2.12026353620009	9	3	2013
Model Average	-1.20397280432594	10	3	2013
Model Average	-1.46967597005894	11	3	2013
Model Average	-2.65926003693278	12	3	2013
Model Average	-1.38629436111989	13	3	2013
Model Average	-1.71479842809193	14	3	2013
Model Average	-1.71479842809193	15	3	2013
Model Average	-10	16	3	2013
Model Average	-10	17	3	2013
Model Average	-1.83258146374831	18	3	2013
Model Average	-2.99573227355399	19	3	2013
Model Average	-2.81341071676004	20	3	2013
Model Average	-1.51412773262978	21	3	2013
Model Average	-1.51412773262978	22	3	2013
Model Average	-0.82098055206983	23	3	2013
Model Average	-0.916290731874155	24	3	2013
Model Average	-1.17118298150295	25	3	2013
Model Average	-1.83258146374831	26	3	2013
Model Average	-1.13943428318836	27	3	2013
Model Average	-1.66073120682165	28	3	2013
Model Average	-0.941608539858445	29	3	2013
Model Average	-2.40794560865187	30	3	2013
Model Average	-1.10866262452161	31	3	2013
Model Average	-1.30933331998376	32	3	2013
Model Average	-1.46967597005894	33	3	2013
Model Average	-0.867500567704723	34	3	2013
Model Average	-0.967584026261706	35	3	2013
Model Average	-2.04022082852655	36	3	2013
Model Average	-0.798507696217772	37	3	2013
Model Average	-0.755022584278033	38	3	2013
Model Average	-1.02165124753198	39	3	2013
Model Average	-1.13943428318836	40	3	2013
Model Average	-0.755022584278033	41	3	2013
Model Average	-2.52572864430826	42	3	2013
Model Average	-0.776528789498996	43	3	2013
Model Average	-2.20727491318972	44	3	2013
Model Average	-1.42711635564015	45	3	2013
Model Average	-1.71479842809193	3	4	2013
Model Average	-0.755022584278033	4	4	2013
Model Average	-1.66073120682165	5	4	2013
Model Average	-1.13943428318836	6	4	2013
Model Average	-1.66073120682165	7	4	2013
Model Average	-1.83258146374831	8	4	2013
Model Average	-1.56064774826467	9	4	2013
Model Average	-1.27296567581289	10	4	2013
Model Average	-1.96611285637283	11	4	2013
Model Average	-1.38629436111989	12	4	2013
Model Average	-1.56064774826467	13	4	2013
Model Average	-2.65926003693278	14	4	2013
Model Average	-10	15	4	2013
Model Average	-4.60517018598809	16	4	2013
Model Average	-2.30258509299405	17	4	2013
Model Average	-1.34707364796661	18	4	2013
Model Average	-1.42711635564015	19	4	2013
Model Average	-1.71479842809193	20	4	2013
Model Average	-1.46967597005894	21	4	2013
Model Average	-0.967584026261706	22	4	2013
Model Average	-0.941608539858445	23	4	2013
Model Average	-1.23787435600162	24	4	2013
Model Average	-1.83258146374831	25	4	2013
Model Average	-1.38629436111989	26	4	2013
Model Average	-1.34707364796661	27	4	2013
Model Average	-1.30933331998376	28	4	2013
Model Average	-2.40794560865187	29	4	2013
Model Average	-1.42711635564015	30	4	2013
Model Average	-1.07880966137193	31	4	2013
Model Average	-1.27296567581289	32	4	2013
Model Average	-1.10866262452161	33	4	2013
Model Average	-1.02165124753198	34	4	2013
Model Average	-1.30933331998376	35	4	2013
Model Average	-0.7339691750802	36	4	2013
Model Average	-0.843970070294529	37	4	2013
Model Average	-1.07880966137193	38	4	2013
Model Average	-0.867500567704723	39	4	2013
Model Average	-0.798507696217772	40	4	2013
Model Average	-2.40794560865187	41	4	2013
Model Average	-0.941608539858445	42	4	2013
Model Average	-1.96611285637283	43	4	2013
Model Average	-0.867500567704723	44	4	2013
Model Average	-0.693147180559945	45	4	2013
Naive Average	-0.673344553263766	3	1	2013
Naive Average	-1.46967597005894	4	1	2013
Naive Average	-0.867500567704723	5	1	2013
Naive Average	-3.50655789731998	6	1	2013
Naive Average	-0.713349887877465	7	1	2013
Naive Average	-1.07880966137193	8	1	2013
Naive Average	-0.967584026261706	9	1	2013
Naive Average	-1.83258146374831	10	1	2013
Naive Average	-1.51412773262978	11	1	2013
Naive Average	-0.916290731874155	12	1	2013
Naive Average	-0.994252273343867	13	1	2013
Naive Average	-1.56064774826467	14	1	2013
Naive Average	-1.71479842809193	15	1	2013
Naive Average	-1.30933331998376	16	1	2013
Naive Average	-4.60517018598809	17	1	2013
Naive Average	-10	18	1	2013
Naive Average	-3.50655789731998	19	1	2013
Naive Average	-2.65926003693278	20	1	2013
Naive Average	-1.46967597005894	21	1	2013
Naive Average	-0.82098055206983	22	1	2013
Naive Average	-2.12026353620009	23	1	2013
Naive Average	-0.941608539858445	24	1	2013
Naive Average	-1.17118298150295	25	1	2013
Naive Average	-1.20397280432594	26	1	2013
Naive Average	-0.916290731874155	27	1	2013
Naive Average	-1.89711998488588	28	1	2013
Naive Average	-1.38629436111989	29	1	2013
Naive Average	-2.04022082852655	30	1	2013
Naive Average	-0.891598119283784	31	1	2013
Naive Average	-1.77195684193188	32	1	2013
Naive Average	-0.916290731874155	33	1	2013
Naive Average	-0.916290731874155	34	1	2013
Naive Average	-1.56064774826467	35	1	2013
Naive Average	-0.891598119283784	36	1	2013
Naive Average	-0.941608539858445	37	1	2013
Naive Average	-1.46967597005894	38	1	2013
Naive Average	-0.994252273343867	39	1	2013
Naive Average	-0.755022584278033	40	1	2013
Naive Average	-1.07880966137193	41	1	2013
Naive Average	-0.867500567704723	42	1	2013
Naive Average	-0.843970070294529	43	1	2013
Naive Average	-1.51412773262978	44	1	2013
Naive Average	-1.27296567581289	45	1	2013
Naive Average	-1.6094379124341	3	2	2013
Naive Average	-1.30933331998376	4	2	2013
Naive Average	-3.50655789731998	5	2	2013
Naive Average	-1.71479842809193	6	2	2013
Naive Average	-0.916290731874155	7	2	2013
Naive Average	-1.10866262452161	8	2	2013
Naive Average	-1.51412773262978	9	2	2013
Naive Average	-2.65926003693278	10	2	2013
Naive Average	-1.04982212449868	11	2	2013
Naive Average	-1.30933331998376	12	2	2013
Naive Average	-1.83258146374831	13	2	2013
Naive Average	-1.23787435600162	14	2	2013
Naive Average	-1.17118298150295	15	2	2013
Naive Average	-2.81341071676004	16	2	2013
Naive Average	-10	17	2	2013
Naive Average	-10	18	2	2013
Naive Average	-1.71479842809193	19	2	2013
Naive Average	-10	20	2	2013
Naive Average	-1.20397280432594	21	2	2013
Naive Average	-2.20727491318972	22	2	2013
Naive Average	-1.66073120682165	23	2	2013
Naive Average	-1.10866262452161	24	2	2013
Naive Average	-0.994252273343867	25	2	2013
Naive Average	-0.916290731874155	26	2	2013
Naive Average	-1.6094379124341	27	2	2013
Naive Average	-0.891598119283784	28	2	2013
Naive Average	-1.20397280432594	29	2	2013
Naive Average	-1.23787435600162	30	2	2013
Naive Average	-1.71479842809193	31	2	2013
Naive Average	-1.34707364796661	32	2	2013
Naive Average	-0.967584026261706	33	2	2013
Naive Average	-1.46967597005894	34	2	2013
Naive Average	-0.891598119283784	35	2	2013
Naive Average	-0.916290731874155	36	2	2013
Naive Average	-1.20397280432594	37	2	2013
Naive Average	-0.798507696217772	38	2	2013
Naive Average	-0.82098055206983	39	2	2013
Naive Average	-1.04982212449868	40	2	2013
Naive Average	-0.843970070294529	41	2	2013
Naive Average	-0.82098055206983	42	2	2013
Naive Average	-1.17118298150295	43	2	2013
Naive Average	-0.843970070294529	44	2	2013
Naive Average	-0.891598119283784	45	2	2013
Naive Average	-1.46967597005894	3	3	2013
Naive Average	-2.30258509299405	4	3	2013
Naive Average	-1.83258146374831	5	3	2013
Naive Average	-2.40794560865187	6	3	2013
Naive Average	-1.07880966137193	7	3	2013
Naive Average	-1.30933331998376	8	3	2013
Naive Average	-2.12026353620009	9	3	2013
Naive Average	-1.34707364796661	10	3	2013
Naive Average	-1.27296567581289	11	3	2013
Naive Average	-2.20727491318972	12	3	2013
Naive Average	-1.20397280432594	13	3	2013
Naive Average	-1.42711635564015	14	3	2013
Naive Average	-3.50655789731998	15	3	2013
Naive Average	-10	16	3	2013
Naive Average	-10	17	3	2013
Naive Average	-1.71479842809193	18	3	2013
Naive Average	-2.81341071676004	19	3	2013
Naive Average	-2.99573227355399	20	3	2013
Naive Average	-1.66073120682165	21	3	2013
Naive Average	-1.66073120682165	22	3	2013
Naive Average	-0.941608539858445	23	3	2013
Naive Average	-1.10866262452161	24	3	2013
Naive Average	-1.04982212449868	25	3	2013
Naive Average	-1.77195684193188	26	3	2013
Naive Average	-1.02165124753198	27	3	2013
Naive Average	-1.89711998488588	28	3	2013
Naive Average	-1.02165124753198	29	3	2013
Naive Average	-2.65926003693278	30	3	2013
Naive Average	-1.17118298150295	31	3	2013
Naive Average	-1.27296567581289	32	3	2013
Naive Average	-1.51412773262978	33	3	2013
Naive Average	-1.04982212449868	34	3	2013
Naive Average	-1.23787435600162	35	3	2013
Naive Average	-1.46967597005894	36	3	2013
Naive Average	-0.916290731874155	37	3	2013
Naive Average	-0.867500567704723	38	3	2013
Naive Average	-1.46967597005894	39	3	2013
Naive Average	-0.916290731874155	40	3	2013
Naive Average	-0.916290731874155	41	3	2013
Naive Average	-1.42711635564015	42	3	2013
Naive Average	-1.07880966137193	43	3	2013
Naive Average	-1.10866262452161	44	3	2013
Naive Average	-3.2188758248682	45	3	2013
Naive Average	-1.89711998488588	3	4	2013
Naive Average	-1.17118298150295	4	4	2013
Naive Average	-2.40794560865187	5	4	2013
Naive Average	-2.52572864430826	6	4	2013
Naive Average	-1.42711635564015	7	4	2013
Naive Average	-1.66073120682165	8	4	2013
Naive Average	-1.42711635564015	9	4	2013
Naive Average	-1.13943428318836	10	4	2013
Naive Average	-1.89711998488588	11	4	2013
Naive Average	-1.42711635564015	12	4	2013
Naive Average	-1.51412773262978	13	4	2013
Naive Average	-2.30258509299405	14	4	2013
Naive Average	-10	15	4	2013
Naive Average	-10	16	4	2013
Naive Average	-1.6094379124341	17	4	2013
Naive Average	-1.20397280432594	18	4	2013
Naive Average	-2.30258509299405	19	4	2013
Naive Average	-1.17118298150295	20	4	2013
Naive Average	-1.51412773262978	21	4	2013
Naive Average	-1.07880966137193	22	4	2013
Naive Average	-1.56064774826467	23	4	2013
Naive Average	-1.07880966137193	24	4	2013
Naive Average	-1.66073120682165	25	4	2013
Naive Average	-1.07880966137193	26	4	2013
Naive Average	-1.56064774826467	27	4	2013
Naive Average	-1.20397280432594	28	4	2013
Naive Average	-2.20727491318972	29	4	2013
Naive Average	-1.89711998488588	30	4	2013
Naive Average	-1.13943428318836	31	4	2013
Naive Average	-1.17118298150295	32	4	2013
Naive Average	-1.10866262452161	33	4	2013
Naive Average	-1.27296567581289	34	4	2013
Naive Average	-0.994252273343867	35	4	2013
Naive Average	-0.916290731874155	36	4	2013
Naive Average	-0.967584026261706	37	4	2013
Naive Average	-1.23787435600162	38	4	2013
Naive Average	-0.967584026261706	39	4	2013
Naive Average	-0.941608539858445	40	4	2013
Naive Average	-1.20397280432594	41	4	2013
Naive Average	-0.916290731874155	42	4	2013
Naive Average	-1.04982212449868	43	4	2013
Naive Average	-2.12026353620009	44	4	2013
Naive Average	-2.99573227355399	45	4	2013
