# Supplementary material for: A stacked ensemble method for forecasting influenza-like illness visit volumes at emergency departments
Source: PLoS One. 2021 Mar 22;16(3):e0241725. doi: 10.1371/journal.pone.0241725 (PMC7984626; doi:10.1371/journal.pone.0241725)
Supplement: S1 Data — (ZIP) [file pone.0241725.s003.zip › ILI_plosone/tables/log_score_2014weeks-3-45.csv]

object	log_score	epiweek	weeks_ahead	season
Random Forest	-1.96611285637283	3	1	2014
Random Forest	-1.10866262452161	4	1	2014
Random Forest	-0.616186139423817	5	1	2014
Random Forest	-0.544727175441672	6	1	2014
Random Forest	-0.49429632181478	7	1	2014
Random Forest	-0.342490308946776	8	1	2014
Random Forest	-2.81341071676004	9	1	2014
Random Forest	-1.20397280432594	10	1	2014
Random Forest	-0.59783700075562	11	1	2014
Random Forest	-1.04982212449868	12	1	2014
Random Forest	-1.13943428318836	13	1	2014
Random Forest	-1.51412773262978	14	1	2014
Random Forest	-2.99573227355399	15	1	2014
Random Forest	-1.38629436111989	16	1	2014
Random Forest	-1.71479842809193	17	1	2014
Random Forest	-1.17118298150295	18	1	2014
Random Forest	-2.40794560865187	19	1	2014
Random Forest	-0.82098055206983	20	1	2014
Random Forest	-0.994252273343867	21	1	2014
Random Forest	-1.42711635564015	22	1	2014
Random Forest	-1.56064774826467	23	1	2014
Random Forest	-1.20397280432594	24	1	2014
Random Forest	-1.42711635564015	25	1	2014
Random Forest	-0.7339691750802	26	1	2014
Random Forest	-0.713349887877465	27	1	2014
Random Forest	-0.415515443961666	28	1	2014
Random Forest	-0.653926467406664	29	1	2014
Random Forest	-1.04982212449868	30	1	2014
Random Forest	-0.63487827243597	31	1	2014
Random Forest	-1.71479842809193	32	1	2014
Random Forest	-0.63487827243597	33	1	2014
Random Forest	-2.99573227355399	34	1	2014
Random Forest	-1.02165124753198	35	1	2014
Random Forest	-0.653926467406664	36	1	2014
Random Forest	-0.400477566597125	37	1	2014
Random Forest	-0.356674943938732	38	1	2014
Random Forest	-0.653926467406664	39	1	2014
Random Forest	-1.51412773262978	40	1	2014
Random Forest	-0.891598119283784	41	1	2014
Random Forest	-0.776528789498996	42	1	2014
Random Forest	-1.23787435600162	43	1	2014
Random Forest	-0.713349887877465	44	1	2014
Random Forest	-0.867500567704723	45	1	2014
Random Forest	-1.17118298150295	3	2	2014
Random Forest	-0.653926467406664	4	2	2014
Random Forest	-0.653926467406664	5	2	2014
Random Forest	-0.755022584278033	6	2	2014
Random Forest	-0.462035459596559	7	2	2014
Random Forest	-2.40794560865187	8	2	2014
Random Forest	-1.17118298150295	9	2	2014
Random Forest	-0.7339691750802	10	2	2014
Random Forest	-1.77195684193188	11	2	2014
Random Forest	-1.34707364796661	12	2	2014
Random Forest	-1.71479842809193	13	2	2014
Random Forest	-3.50655789731998	14	2	2014
Random Forest	-1.96611285637283	15	2	2014
Random Forest	-2.12026353620009	16	2	2014
Random Forest	-1.71479842809193	17	2	2014
Random Forest	-2.30258509299405	18	2	2014
Random Forest	-0.916290731874155	19	2	2014
Random Forest	-1.04982212449868	20	2	2014
Random Forest	-1.13943428318836	21	2	2014
Random Forest	-1.66073120682165	22	2	2014
Random Forest	-1.46967597005894	23	2	2014
Random Forest	-1.23787435600162	24	2	2014
Random Forest	-1.13943428318836	25	2	2014
Random Forest	-1.04982212449868	26	2	2014
Random Forest	-0.59783700075562	27	2	2014
Random Forest	-0.510825623765991	28	2	2014
Random Forest	-0.994252273343867	29	2	2014
Random Forest	-0.843970070294529	30	2	2014
Random Forest	-1.66073120682165	31	2	2014
Random Forest	-0.7339691750802	32	2	2014
Random Forest	-2.99573227355399	33	2	2014
Random Forest	-1.17118298150295	34	2	2014
Random Forest	-1.04982212449868	35	2	2014
Random Forest	-0.544727175441672	36	2	2014
Random Forest	-0.49429632181478	37	2	2014
Random Forest	-0.7339691750802	38	2	2014
Random Forest	-1.89711998488588	39	2	2014
Random Forest	-0.755022584278033	40	2	2014
Random Forest	-0.755022584278033	41	2	2014
Random Forest	-1.20397280432594	42	2	2014
Random Forest	-0.616186139423817	43	2	2014
Random Forest	-1.6094379124341	44	2	2014
Random Forest	-0.798507696217772	45	2	2014
Random Forest	-0.579818495252942	3	3	2014
Random Forest	-0.755022584278033	4	3	2014
Random Forest	-0.916290731874155	5	3	2014
Random Forest	-0.755022584278033	6	3	2014
Random Forest	-2.12026353620009	7	3	2014
Random Forest	-1.38629436111989	8	3	2014
Random Forest	-0.776528789498996	9	3	2014
Random Forest	-1.66073120682165	10	3	2014
Random Forest	-1.42711635564015	11	3	2014
Random Forest	-1.77195684193188	12	3	2014
Random Forest	-2.99573227355399	13	3	2014
Random Forest	-2.12026353620009	14	3	2014
Random Forest	-2.52572864430826	15	3	2014
Random Forest	-2.20727491318972	16	3	2014
Random Forest	-1.51412773262978	17	3	2014
Random Forest	-1.23787435600162	18	3	2014
Random Forest	-0.941608539858445	19	3	2014
Random Forest	-1.23787435600162	20	3	2014
Random Forest	-1.83258146374831	21	3	2014
Random Forest	-2.04022082852655	22	3	2014
Random Forest	-1.27296567581289	23	3	2014
Random Forest	-1.04982212449868	24	3	2014
Random Forest	-0.967584026261706	25	3	2014
Random Forest	-0.63487827243597	26	3	2014
Random Forest	-0.616186139423817	27	3	2014
Random Forest	-1.38629436111989	28	3	2014
Random Forest	-0.755022584278033	29	3	2014
Random Forest	-2.20727491318972	30	3	2014
Random Forest	-0.755022584278033	31	3	2014
Random Forest	-2.12026353620009	32	3	2014
Random Forest	-1.27296567581289	33	3	2014
Random Forest	-1.17118298150295	34	3	2014
Random Forest	-0.616186139423817	35	3	2014
Random Forest	-0.462035459596559	36	3	2014
Random Forest	-0.544727175441672	37	3	2014
Random Forest	-2.65926003693278	38	3	2014
Random Forest	-1.13943428318836	39	3	2014
Random Forest	-1.30933331998376	40	3	2014
Random Forest	-1.42711635564015	41	3	2014
Random Forest	-0.867500567704723	42	3	2014
Random Forest	-0.916290731874155	43	3	2014
Random Forest	-1.34707364796661	44	3	2014
Random Forest	-0.430782916092454	45	3	2014
Random Forest	-0.776528789498996	3	4	2014
Random Forest	-1.07880966137193	4	4	2014
Random Forest	-0.891598119283784	5	4	2014
Random Forest	-1.71479842809193	6	4	2014
Random Forest	-1.42711635564015	7	4	2014
Random Forest	-0.798507696217772	8	4	2014
Random Forest	-1.42711635564015	9	4	2014
Random Forest	-1.34707364796661	10	4	2014
Random Forest	-3.2188758248682	11	4	2014
Random Forest	-3.2188758248682	12	4	2014
Random Forest	-2.12026353620009	13	4	2014
Random Forest	-2.99573227355399	14	4	2014
Random Forest	-2.04022082852655	15	4	2014
Random Forest	-1.56064774826467	16	4	2014
Random Forest	-1.23787435600162	17	4	2014
Random Forest	-1.04982212449868	18	4	2014
Random Forest	-0.891598119283784	19	4	2014
Random Forest	-1.96611285637283	20	4	2014
Random Forest	-1.83258146374831	21	4	2014
Random Forest	-1.10866262452161	22	4	2014
Random Forest	-0.941608539858445	23	4	2014
Random Forest	-0.994252273343867	24	4	2014
Random Forest	-0.82098055206983	25	4	2014
Random Forest	-0.755022584278033	26	4	2014
Random Forest	-1.17118298150295	27	4	2014
Random Forest	-0.941608539858445	28	4	2014
Random Forest	-1.66073120682165	29	4	2014
Random Forest	-0.63487827243597	30	4	2014
Random Forest	-2.04022082852655	31	4	2014
Random Forest	-0.994252273343867	32	4	2014
Random Forest	-1.10866262452161	33	4	2014
Random Forest	-0.562118918153541	34	4	2014
Random Forest	-0.462035459596559	35	4	2014
Random Forest	-0.385662480811985	36	4	2014
Random Forest	-2.52572864430826	37	4	2014
Random Forest	-1.13943428318836	38	4	2014
Random Forest	-1.77195684193188	39	4	2014
Random Forest	-0.798507696217772	40	4	2014
Random Forest	-0.713349887877465	41	4	2014
Random Forest	-0.63487827243597	42	4	2014
Random Forest	-0.916290731874155	43	4	2014
Random Forest	-0.562118918153541	44	4	2014
Random Forest	-0.63487827243597	45	4	2014
Linear Regression	-1.07880966137193	3	1	2014
Linear Regression	-0.693147180559945	4	1	2014
Linear Regression	-0.693147180559945	5	1	2014
Linear Regression	-0.673344553263766	6	1	2014
Linear Regression	-0.713349887877465	7	1	2014
Linear Regression	-1.13943428318836	8	1	2014
Linear Regression	-3.91202300542815	9	1	2014
Linear Regression	-1.10866262452161	10	1	2014
Linear Regression	-0.693147180559945	11	1	2014
Linear Regression	-0.693147180559945	12	1	2014
Linear Regression	-0.843970070294529	13	1	2014
Linear Regression	-0.994252273343867	14	1	2014
Linear Regression	-4.60517018598809	15	1	2014
Linear Regression	-0.798507696217772	16	1	2014
Linear Regression	-1.34707364796661	17	1	2014
Linear Regression	-2.99573227355399	18	1	2014
Linear Regression	-2.99573227355399	19	1	2014
Linear Regression	-1.96611285637283	20	1	2014
Linear Regression	-1.42711635564015	21	1	2014
Linear Regression	-0.7339691750802	22	1	2014
Linear Regression	-0.7339691750802	23	1	2014
Linear Regression	-0.7339691750802	24	1	2014
Linear Regression	-0.843970070294529	25	1	2014
Linear Regression	-0.891598119283784	26	1	2014
Linear Regression	-0.994252273343867	27	1	2014
Linear Regression	-0.755022584278033	28	1	2014
Linear Regression	-0.755022584278033	29	1	2014
Linear Regression	-0.891598119283784	30	1	2014
Linear Regression	-0.776528789498996	31	1	2014
Linear Regression	-0.7339691750802	32	1	2014
Linear Regression	-1.20397280432594	33	1	2014
Linear Regression	-2.40794560865187	34	1	2014
Linear Regression	-0.713349887877465	35	1	2014
Linear Regression	-0.7339691750802	36	1	2014
Linear Regression	-0.7339691750802	37	1	2014
Linear Regression	-0.713349887877465	38	1	2014
Linear Regression	-0.776528789498996	39	1	2014
Linear Regression	-0.755022584278033	40	1	2014
Linear Regression	-0.755022584278033	41	1	2014
Linear Regression	-0.7339691750802	42	1	2014
Linear Regression	-1.17118298150295	43	1	2014
Linear Regression	-1.17118298150295	44	1	2014
Linear Regression	-0.776528789498996	45	1	2014
Linear Regression	-0.967584026261706	3	2	2014
Linear Regression	-0.941608539858445	4	2	2014
Linear Regression	-1.02165124753198	5	2	2014
Linear Regression	-0.941608539858445	6	2	2014
Linear Regression	-1.46967597005894	7	2	2014
Linear Regression	-10	8	2	2014
Linear Regression	-1.38629436111989	9	2	2014
Linear Regression	-0.916290731874155	10	2	2014
Linear Regression	-1.10866262452161	11	2	2014
Linear Regression	-1.10866262452161	12	2	2014
Linear Regression	-1.10866262452161	13	2	2014
Linear Regression	-3.91202300542815	14	2	2014
Linear Regression	-1.89711998488588	15	2	2014
Linear Regression	-1.6094379124341	16	2	2014
Linear Regression	-0.941608539858445	17	2	2014
Linear Regression	-1.07880966137193	18	2	2014
Linear Regression	-0.967584026261706	19	2	2014
Linear Regression	-2.20727491318972	20	2	2014
Linear Regression	-2.20727491318972	21	2	2014
Linear Regression	-0.916290731874155	22	2	2014
Linear Regression	-0.941608539858445	23	2	2014
Linear Regression	-1.04982212449868	24	2	2014
Linear Regression	-1.17118298150295	25	2	2014
Linear Regression	-0.916290731874155	26	2	2014
Linear Regression	-1.30933331998376	27	2	2014
Linear Regression	-0.941608539858445	28	2	2014
Linear Regression	-1.02165124753198	29	2	2014
Linear Regression	-0.941608539858445	30	2	2014
Linear Regression	-0.916290731874155	31	2	2014
Linear Regression	-1.30933331998376	32	2	2014
Linear Regression	-1.27296567581289	33	2	2014
Linear Regression	-1.42711635564015	34	2	2014
Linear Regression	-0.941608539858445	35	2	2014
Linear Regression	-0.941608539858445	36	2	2014
Linear Regression	-0.916290731874155	37	2	2014
Linear Regression	-0.941608539858445	38	2	2014
Linear Regression	-0.994252273343867	39	2	2014
Linear Regression	-0.891598119283784	40	2	2014
Linear Regression	-0.891598119283784	41	2	2014
Linear Regression	-1.10866262452161	42	2	2014
Linear Regression	-0.916290731874155	43	2	2014
Linear Regression	-1.20397280432594	44	2	2014
Linear Regression	-0.994252273343867	45	2	2014
Linear Regression	-1.07880966137193	3	3	2014
Linear Regression	-1.13943428318836	4	3	2014
Linear Regression	-1.20397280432594	5	3	2014
Linear Regression	-1.42711635564015	6	3	2014
Linear Regression	-3.91202300542815	7	3	2014
Linear Regression	-1.96611285637283	8	3	2014
Linear Regression	-1.66073120682165	9	3	2014
Linear Regression	-1.13943428318836	10	3	2014
Linear Regression	-1.10866262452161	11	3	2014
Linear Regression	-1.17118298150295	12	3	2014
Linear Regression	-2.99573227355399	13	3	2014
Linear Regression	-1.77195684193188	14	3	2014
Linear Regression	-1.13943428318836	15	3	2014
Linear Regression	-1.20397280432594	16	3	2014
Linear Regression	-1.20397280432594	17	3	2014
Linear Regression	-1.46967597005894	18	3	2014
Linear Regression	-1.42711635564015	19	3	2014
Linear Regression	-2.12026353620009	20	3	2014
Linear Regression	-1.71479842809193	21	3	2014
Linear Regression	-1.07880966137193	22	3	2014
Linear Regression	-1.38629436111989	23	3	2014
Linear Regression	-1.42711635564015	24	3	2014
Linear Regression	-1.10866262452161	25	3	2014
Linear Regression	-1.10866262452161	26	3	2014
Linear Regression	-1.30933331998376	27	3	2014
Linear Regression	-1.13943428318836	28	3	2014
Linear Regression	-1.10866262452161	29	3	2014
Linear Regression	-1.20397280432594	30	3	2014
Linear Regression	-1.34707364796661	31	3	2014
Linear Regression	-1.34707364796661	32	3	2014
Linear Regression	-1.23787435600162	33	3	2014
Linear Regression	-1.34707364796661	34	3	2014
Linear Regression	-1.10866262452161	35	3	2014
Linear Regression	-1.10866262452161	36	3	2014
Linear Regression	-1.10866262452161	37	3	2014
Linear Regression	-1.13943428318836	38	3	2014
Linear Regression	-1.07880966137193	39	3	2014
Linear Regression	-1.13943428318836	40	3	2014
Linear Regression	-1.20397280432594	41	3	2014
Linear Regression	-1.10866262452161	42	3	2014
Linear Regression	-1.07880966137193	43	3	2014
Linear Regression	-1.23787435600162	44	3	2014
Linear Regression	-1.04982212449868	45	3	2014
Linear Regression	-1.17118298150295	3	4	2014
Linear Regression	-1.27296567581289	4	4	2014
Linear Regression	-1.6094379124341	5	4	2014
Linear Regression	-3.2188758248682	6	4	2014
Linear Regression	-1.89711998488588	7	4	2014
Linear Regression	-2.12026353620009	8	4	2014
Linear Regression	-1.34707364796661	9	4	2014
Linear Regression	-1.23787435600162	10	4	2014
Linear Regression	-1.51412773262978	11	4	2014
Linear Regression	-2.20727491318972	12	4	2014
Linear Regression	-1.83258146374831	13	4	2014
Linear Regression	-1.20397280432594	14	4	2014
Linear Regression	-1.89711998488588	15	4	2014
Linear Regression	-1.20397280432594	16	4	2014
Linear Regression	-1.17118298150295	17	4	2014
Linear Regression	-1.96611285637283	18	4	2014
Linear Regression	-1.71479842809193	19	4	2014
Linear Regression	-1.77195684193188	20	4	2014
Linear Regression	-1.89711998488588	21	4	2014
Linear Regression	-1.23787435600162	22	4	2014
Linear Regression	-1.56064774826467	23	4	2014
Linear Regression	-1.20397280432594	24	4	2014
Linear Regression	-1.20397280432594	25	4	2014
Linear Regression	-1.20397280432594	26	4	2014
Linear Regression	-1.20397280432594	27	4	2014
Linear Regression	-1.20397280432594	28	4	2014
Linear Regression	-1.23787435600162	29	4	2014
Linear Regression	-1.20397280432594	30	4	2014
Linear Regression	-1.38629436111989	31	4	2014
Linear Regression	-1.23787435600162	32	4	2014
Linear Regression	-1.23787435600162	33	4	2014
Linear Regression	-1.27296567581289	34	4	2014
Linear Regression	-1.20397280432594	35	4	2014
Linear Regression	-1.17118298150295	36	4	2014
Linear Regression	-1.23787435600162	37	4	2014
Linear Regression	-1.17118298150295	38	4	2014
Linear Regression	-1.23787435600162	39	4	2014
Linear Regression	-1.20397280432594	40	4	2014
Linear Regression	-1.17118298150295	41	4	2014
Linear Regression	-1.17118298150295	42	4	2014
Linear Regression	-1.17118298150295	43	4	2014
Linear Regression	-1.13943428318836	44	4	2014
Linear Regression	-1.17118298150295	45	4	2014
ARIMA	-10	3	1	2014
ARIMA	-0.174353387144778	4	1	2014
ARIMA	-0.328504066972036	5	1	2014
ARIMA	-0.174353387144778	6	1	2014
ARIMA	-0.162518929497775	7	1	2014
ARIMA	-0.2484613592985	8	1	2014
ARIMA	-10	9	1	2014
ARIMA	-1.23787435600162	10	1	2014
ARIMA	-0.27443684570176	11	1	2014
ARIMA	-2.40794560865187	12	1	2014
ARIMA	-0.210721031315653	13	1	2014
ARIMA	-4.60517018598809	14	1	2014
ARIMA	-10	15	1	2014
ARIMA	-0.3147107448397	16	1	2014
ARIMA	-1.77195684193188	17	1	2014
ARIMA	-0.562118918153541	18	1	2014
ARIMA	-1.38629436111989	19	1	2014
ARIMA	-0.916290731874155	20	1	2014
ARIMA	-2.52572864430826	21	1	2014
ARIMA	-0.287682072451781	22	1	2014
ARIMA	-1.56064774826467	23	1	2014
ARIMA	-0.653926467406664	24	1	2014
ARIMA	-1.20397280432594	25	1	2014
ARIMA	-0.49429632181478	26	1	2014
ARIMA	-0.415515443961666	27	1	2014
ARIMA	-0.287682072451781	28	1	2014
ARIMA	-0.301105092783922	29	1	2014
ARIMA	-3.50655789731998	30	1	2014
ARIMA	-0.400477566597125	31	1	2014
ARIMA	-3.2188758248682	32	1	2014
ARIMA	-0.301105092783922	33	1	2014
ARIMA	-10	34	1	2014
ARIMA	-0.544727175441672	35	1	2014
ARIMA	-0.916290731874155	36	1	2014
ARIMA	-0.3147107448397	37	1	2014
ARIMA	-0.430782916092454	38	1	2014
ARIMA	-0.328504066972036	39	1	2014
ARIMA	-0.941608539858445	40	1	2014
ARIMA	-0.342490308946776	41	1	2014
ARIMA	-0.430782916092454	42	1	2014
ARIMA	-1.27296567581289	43	1	2014
ARIMA	-0.328504066972036	44	1	2014
ARIMA	-0.415515443961666	45	1	2014
ARIMA	-0.941608539858445	3	2	2014
ARIMA	-0.27443684570176	4	2	2014
ARIMA	-0.3147107448397	5	2	2014
ARIMA	-0.261364764134408	6	2	2014
ARIMA	-0.301105092783922	7	2	2014
ARIMA	-4.60517018598809	8	2	2014
ARIMA	-0.2484613592985	9	2	2014
ARIMA	-0.301105092783922	10	2	2014
ARIMA	-1.89711998488588	11	2	2014
ARIMA	-0.400477566597125	12	2	2014
ARIMA	-3.50655789731998	13	2	2014
ARIMA	-10	14	2	2014
ARIMA	-2.99573227355399	15	2	2014
ARIMA	-2.12026353620009	16	2	2014
ARIMA	-0.400477566597125	17	2	2014
ARIMA	-0.82098055206983	18	2	2014
ARIMA	-0.49429632181478	19	2	2014
ARIMA	-3.50655789731998	20	2	2014
ARIMA	-0.7339691750802	21	2	2014
ARIMA	-1.38629436111989	22	2	2014
ARIMA	-1.20397280432594	23	2	2014
ARIMA	-0.82098055206983	24	2	2014
ARIMA	-1.04982212449868	25	2	2014
ARIMA	-0.446287102628419	26	2	2014
ARIMA	-0.478035800943	27	2	2014
ARIMA	-0.400477566597125	28	2	2014
ARIMA	-2.65926003693278	29	2	2014
ARIMA	-1.17118298150295	30	2	2014
ARIMA	-2.65926003693278	31	2	2014
ARIMA	-0.916290731874155	32	2	2014
ARIMA	-10	33	2	2014
ARIMA	-1.83258146374831	34	2	2014
ARIMA	-0.843970070294529	35	2	2014
ARIMA	-0.400477566597125	36	2	2014
ARIMA	-0.653926467406664	37	2	2014
ARIMA	-0.527632742082372	38	2	2014
ARIMA	-0.798507696217772	39	2	2014
ARIMA	-0.400477566597125	40	2	2014
ARIMA	-0.430782916092454	41	2	2014
ARIMA	-1.02165124753198	42	2	2014
ARIMA	-0.430782916092454	43	2	2014
ARIMA	-0.579818495252942	44	2	2014
ARIMA	-0.385662480811985	45	2	2014
ARIMA	-0.967584026261706	3	3	2014
ARIMA	-0.3147107448397	4	3	2014
ARIMA	-0.3147107448397	5	3	2014
ARIMA	-0.356674943938732	6	3	2014
ARIMA	-4.60517018598809	7	3	2014
ARIMA	-0.328504066972036	8	3	2014
ARIMA	-0.478035800943	9	3	2014
ARIMA	-2.99573227355399	10	3	2014
ARIMA	-0.415515443961666	11	3	2014
ARIMA	-10	12	3	2014
ARIMA	-10	13	3	2014
ARIMA	-10	14	3	2014
ARIMA	-0.356674943938732	15	3	2014
ARIMA	-0.579818495252942	16	3	2014
ARIMA	-1.83258146374831	17	3	2014
ARIMA	-0.713349887877465	18	3	2014
ARIMA	-2.30258509299405	19	3	2014
ARIMA	-1.17118298150295	20	3	2014
ARIMA	-2.52572864430826	21	3	2014
ARIMA	-1.23787435600162	22	3	2014
ARIMA	-0.616186139423817	23	3	2014
ARIMA	-0.82098055206983	24	3	2014
ARIMA	-0.446287102628419	25	3	2014
ARIMA	-0.478035800943	26	3	2014
ARIMA	-0.693147180559945	27	3	2014
ARIMA	-2.52572864430826	28	3	2014
ARIMA	-1.04982212449868	29	3	2014
ARIMA	-3.91202300542815	30	3	2014
ARIMA	-0.891598119283784	31	3	2014
ARIMA	-10	32	3	2014
ARIMA	-1.42711635564015	33	3	2014
ARIMA	-1.96611285637283	34	3	2014
ARIMA	-0.462035459596559	35	3	2014
ARIMA	-0.616186139423817	36	3	2014
ARIMA	-0.693147180559945	37	3	2014
ARIMA	-0.653926467406664	38	3	2014
ARIMA	-0.462035459596559	39	3	2014
ARIMA	-0.63487827243597	40	3	2014
ARIMA	-1.17118298150295	41	3	2014
ARIMA	-0.462035459596559	42	3	2014
ARIMA	-0.462035459596559	43	3	2014
ARIMA	-0.462035459596559	44	3	2014
ARIMA	-0.693147180559945	45	3	2014
ARIMA	-0.63487827243597	3	4	2014
ARIMA	-0.356674943938732	4	4	2014
ARIMA	-0.400477566597125	5	4	2014
ARIMA	-3.91202300542815	6	4	2014
ARIMA	-0.342490308946776	7	4	2014
ARIMA	-0.446287102628419	8	4	2014
ARIMA	-1.46967597005894	9	4	2014
ARIMA	-0.713349887877465	10	4	2014
ARIMA	-10	11	4	2014
ARIMA	-10	12	4	2014
ARIMA	-10	13	4	2014
ARIMA	-0.415515443961666	14	4	2014
ARIMA	-0.673344553263766	15	4	2014
ARIMA	-2.20727491318972	16	4	2014
ARIMA	-0.478035800943	17	4	2014
ARIMA	-2.65926003693278	18	4	2014
ARIMA	-0.82098055206983	19	4	2014
ARIMA	-3.2188758248682	20	4	2014
ARIMA	-2.12026353620009	21	4	2014
ARIMA	-0.579818495252942	22	4	2014
ARIMA	-0.7339691750802	23	4	2014
ARIMA	-0.478035800943	24	4	2014
ARIMA	-0.478035800943	25	4	2014
ARIMA	-0.673344553263766	26	4	2014
ARIMA	-1.30933331998376	27	4	2014
ARIMA	-1.07880966137193	28	4	2014
ARIMA	-3.91202300542815	29	4	2014
ARIMA	-1.34707364796661	30	4	2014
ARIMA	-10	31	4	2014
ARIMA	-2.99573227355399	32	4	2014
ARIMA	-1.66073120682165	33	4	2014
ARIMA	-0.63487827243597	34	4	2014
ARIMA	-0.653926467406664	35	4	2014
ARIMA	-0.653926467406664	36	4	2014
ARIMA	-0.59783700075562	37	4	2014
ARIMA	-0.49429632181478	38	4	2014
ARIMA	-0.616186139423817	39	4	2014
ARIMA	-0.891598119283784	40	4	2014
ARIMA	-0.510825623765991	41	4	2014
ARIMA	-0.510825623765991	42	4	2014
ARIMA	-0.49429632181478	43	4	2014
ARIMA	-0.653926467406664	44	4	2014
ARIMA	-0.527632742082372	45	4	2014
Empirical Bayes	-0.843970070294529	3	1	2014
Empirical Bayes	-1.77195684193188	4	1	2014
Empirical Bayes	-1.38629436111989	5	1	2014
Empirical Bayes	-0.967584026261706	6	1	2014
Empirical Bayes	-0.385662480811985	7	1	2014
Empirical Bayes	-0.713349887877465	8	1	2014
Empirical Bayes	-2.40794560865187	9	1	2014
Empirical Bayes	-3.91202300542815	10	1	2014
Empirical Bayes	-0.446287102628419	11	1	2014
Empirical Bayes	-0.385662480811985	12	1	2014
Empirical Bayes	-0.7339691750802	13	1	2014
Empirical Bayes	-0.891598119283784	14	1	2014
Empirical Bayes	-4.60517018598809	15	1	2014
Empirical Bayes	-1.23787435600162	16	1	2014
Empirical Bayes	-1.89711998488588	17	1	2014
Empirical Bayes	-0.653926467406664	18	1	2014
Empirical Bayes	-10	19	1	2014
Empirical Bayes	-0.59783700075562	20	1	2014
Empirical Bayes	-0.653926467406664	21	1	2014
Empirical Bayes	-0.49429632181478	22	1	2014
Empirical Bayes	-0.994252273343867	23	1	2014
Empirical Bayes	-1.02165124753198	24	1	2014
Empirical Bayes	-0.916290731874155	25	1	2014
Empirical Bayes	-0.462035459596559	26	1	2014
Empirical Bayes	-0.59783700075562	27	1	2014
Empirical Bayes	-0.371063681390832	28	1	2014
Empirical Bayes	-0.342490308946776	29	1	2014
Empirical Bayes	-0.916290731874155	30	1	2014
Empirical Bayes	-0.400477566597125	31	1	2014
Empirical Bayes	-0.994252273343867	32	1	2014
Empirical Bayes	-2.12026353620009	33	1	2014
Empirical Bayes	-2.52572864430826	34	1	2014
Empirical Bayes	-0.967584026261706	35	1	2014
Empirical Bayes	-0.342490308946776	36	1	2014
Empirical Bayes	-0.579818495252942	37	1	2014
Empirical Bayes	-0.430782916092454	38	1	2014
Empirical Bayes	-0.3147107448397	39	1	2014
Empirical Bayes	-0.59783700075562	40	1	2014
Empirical Bayes	-1.56064774826467	41	1	2014
Empirical Bayes	-0.49429632181478	42	1	2014
Empirical Bayes	-2.99573227355399	43	1	2014
Empirical Bayes	-1.83258146374831	44	1	2014
Empirical Bayes	-0.287682072451781	45	1	2014
Empirical Bayes	-0.967584026261706	3	2	2014
Empirical Bayes	-3.91202300542815	4	2	2014
Empirical Bayes	-2.99573227355399	5	2	2014
Empirical Bayes	-1.34707364796661	6	2	2014
Empirical Bayes	-1.02165124753198	7	2	2014
Empirical Bayes	-3.2188758248682	8	2	2014
Empirical Bayes	-0.967584026261706	9	2	2014
Empirical Bayes	-2.65926003693278	10	2	2014
Empirical Bayes	-0.63487827243597	11	2	2014
Empirical Bayes	-0.776528789498996	12	2	2014
Empirical Bayes	-0.63487827243597	13	2	2014
Empirical Bayes	-3.91202300542815	14	2	2014
Empirical Bayes	-2.30258509299405	15	2	2014
Empirical Bayes	-2.65926003693278	16	2	2014
Empirical Bayes	-1.56064774826467	17	2	2014
Empirical Bayes	-2.81341071676004	18	2	2014
Empirical Bayes	-2.99573227355399	19	2	2014
Empirical Bayes	-0.967584026261706	20	2	2014
Empirical Bayes	-0.891598119283784	21	2	2014
Empirical Bayes	-1.10866262452161	22	2	2014
Empirical Bayes	-0.7339691750802	23	2	2014
Empirical Bayes	-1.96611285637283	24	2	2014
Empirical Bayes	-1.38629436111989	25	2	2014
Empirical Bayes	-0.63487827243597	26	2	2014
Empirical Bayes	-0.653926467406664	27	2	2014
Empirical Bayes	-0.579818495252942	28	2	2014
Empirical Bayes	-1.02165124753198	29	2	2014
Empirical Bayes	-0.693147180559945	30	2	2014
Empirical Bayes	-0.7339691750802	31	2	2014
Empirical Bayes	-0.544727175441672	32	2	2014
Empirical Bayes	-0.616186139423817	33	2	2014
Empirical Bayes	-1.27296567581289	34	2	2014
Empirical Bayes	-1.13943428318836	35	2	2014
Empirical Bayes	-0.798507696217772	36	2	2014
Empirical Bayes	-1.07880966137193	37	2	2014
Empirical Bayes	-0.478035800943	38	2	2014
Empirical Bayes	-0.891598119283784	39	2	2014
Empirical Bayes	-0.59783700075562	40	2	2014
Empirical Bayes	-0.755022584278033	41	2	2014
Empirical Bayes	-1.42711635564015	42	2	2014
Empirical Bayes	-0.527632742082372	43	2	2014
Empirical Bayes	-1.77195684193188	44	2	2014
Empirical Bayes	-0.462035459596559	45	2	2014
Empirical Bayes	-2.20727491318972	3	3	2014
Empirical Bayes	-10	4	3	2014
Empirical Bayes	-3.50655789731998	5	3	2014
Empirical Bayes	-2.20727491318972	6	3	2014
Empirical Bayes	-2.99573227355399	7	3	2014
Empirical Bayes	-0.994252273343867	8	3	2014
Empirical Bayes	-1.07880966137193	9	3	2014
Empirical Bayes	-2.40794560865187	10	3	2014
Empirical Bayes	-1.02165124753198	11	3	2014
Empirical Bayes	-0.967584026261706	12	3	2014
Empirical Bayes	-2.40794560865187	13	3	2014
Empirical Bayes	-2.65926003693278	14	3	2014
Empirical Bayes	-1.17118298150295	15	3	2014
Empirical Bayes	-2.40794560865187	16	3	2014
Empirical Bayes	-2.65926003693278	17	3	2014
Empirical Bayes	-2.99573227355399	18	3	2014
Empirical Bayes	-2.65926003693278	19	3	2014
Empirical Bayes	-1.23787435600162	20	3	2014
Empirical Bayes	-1.6094379124341	21	3	2014
Empirical Bayes	-1.02165124753198	22	3	2014
Empirical Bayes	-1.10866262452161	23	3	2014
Empirical Bayes	-2.12026353620009	24	3	2014
Empirical Bayes	-0.994252273343867	25	3	2014
Empirical Bayes	-0.798507696217772	26	3	2014
Empirical Bayes	-0.798507696217772	27	3	2014
Empirical Bayes	-1.17118298150295	28	3	2014
Empirical Bayes	-0.843970070294529	29	3	2014
Empirical Bayes	-1.77195684193188	30	3	2014
Empirical Bayes	-0.916290731874155	31	3	2014
Empirical Bayes	-1.77195684193188	32	3	2014
Empirical Bayes	-0.653926467406664	33	3	2014
Empirical Bayes	-1.20397280432594	34	3	2014
Empirical Bayes	-2.04022082852655	35	3	2014
Empirical Bayes	-1.23787435600162	36	3	2014
Empirical Bayes	-0.891598119283784	37	3	2014
Empirical Bayes	-0.713349887877465	38	3	2014
Empirical Bayes	-0.59783700075562	39	3	2014
Empirical Bayes	-0.562118918153541	40	3	2014
Empirical Bayes	-3.91202300542815	41	3	2014
Empirical Bayes	-0.63487827243597	42	3	2014
Empirical Bayes	-0.673344553263766	43	3	2014
Empirical Bayes	-1.6094379124341	44	3	2014
Empirical Bayes	-0.776528789498996	45	3	2014
Empirical Bayes	-2.99573227355399	3	4	2014
Empirical Bayes	-10	4	4	2014
Empirical Bayes	-4.60517018598809	5	4	2014
Empirical Bayes	-4.60517018598809	6	4	2014
Empirical Bayes	-1.30933331998376	7	4	2014
Empirical Bayes	-1.23787435600162	8	4	2014
Empirical Bayes	-1.27296567581289	9	4	2014
Empirical Bayes	-1.89711998488588	10	4	2014
Empirical Bayes	-1.10866262452161	11	4	2014
Empirical Bayes	-2.20727491318972	12	4	2014
Empirical Bayes	-2.20727491318972	13	4	2014
Empirical Bayes	-1.89711998488588	14	4	2014
Empirical Bayes	-1.6094379124341	15	4	2014
Empirical Bayes	-2.65926003693278	16	4	2014
Empirical Bayes	-2.81341071676004	17	4	2014
Empirical Bayes	-2.99573227355399	18	4	2014
Empirical Bayes	-2.81341071676004	19	4	2014
Empirical Bayes	-1.71479842809193	20	4	2014
Empirical Bayes	-1.42711635564015	21	4	2014
Empirical Bayes	-1.34707364796661	22	4	2014
Empirical Bayes	-1.38629436111989	23	4	2014
Empirical Bayes	-1.71479842809193	24	4	2014
Empirical Bayes	-1.20397280432594	25	4	2014
Empirical Bayes	-0.941608539858445	26	4	2014
Empirical Bayes	-0.916290731874155	27	4	2014
Empirical Bayes	-1.07880966137193	28	4	2014
Empirical Bayes	-1.66073120682165	29	4	2014
Empirical Bayes	-0.798507696217772	30	4	2014
Empirical Bayes	-1.34707364796661	31	4	2014
Empirical Bayes	-0.941608539858445	32	4	2014
Empirical Bayes	-0.7339691750802	33	4	2014
Empirical Bayes	-0.82098055206983	34	4	2014
Empirical Bayes	-2.52572864430826	35	4	2014
Empirical Bayes	-0.994252273343867	36	4	2014
Empirical Bayes	-0.673344553263766	37	4	2014
Empirical Bayes	-0.891598119283784	38	4	2014
Empirical Bayes	-0.755022584278033	39	4	2014
Empirical Bayes	-2.04022082852655	40	4	2014
Empirical Bayes	-1.10866262452161	41	4	2014
Empirical Bayes	-0.776528789498996	42	4	2014
Empirical Bayes	-0.798507696217772	43	4	2014
Empirical Bayes	-0.916290731874155	44	4	2014
Empirical Bayes	-0.891598119283784	45	4	2014
Model Average	-1.10866262452161	3	1	2014
Model Average	-0.59783700075562	4	1	2014
Model Average	-0.653926467406664	5	1	2014
Model Average	-0.616186139423817	6	1	2014
Model Average	-0.527632742082372	7	1	2014
Model Average	-0.673344553263766	8	1	2014
Model Average	-3.2188758248682	9	1	2014
Model Average	-1.34707364796661	10	1	2014
Model Average	-0.673344553263766	11	1	2014
Model Average	-0.7339691750802	12	1	2014
Model Average	-0.693147180559945	13	1	2014
Model Average	-1.42711635564015	14	1	2014
Model Average	-3.50655789731998	15	1	2014
Model Average	-1.23787435600162	16	1	2014
Model Average	-1.56064774826467	17	1	2014
Model Average	-1.17118298150295	18	1	2014
Model Average	-2.65926003693278	19	1	2014
Model Average	-1.17118298150295	20	1	2014
Model Average	-1.10866262452161	21	1	2014
Model Average	-1.07880966137193	22	1	2014
Model Average	-0.967584026261706	23	1	2014
Model Average	-0.994252273343867	24	1	2014
Model Average	-0.994252273343867	25	1	2014
Model Average	-0.713349887877465	26	1	2014
Model Average	-0.867500567704723	27	1	2014
Model Average	-0.527632742082372	28	1	2014
Model Average	-0.63487827243597	29	1	2014
Model Average	-0.994252273343867	30	1	2014
Model Average	-0.544727175441672	31	1	2014
Model Average	-0.867500567704723	32	1	2014
Model Average	-0.843970070294529	33	1	2014
Model Average	-2.65926003693278	34	1	2014
Model Average	-0.693147180559945	35	1	2014
Model Average	-0.579818495252942	36	1	2014
Model Average	-0.478035800943	37	1	2014
Model Average	-0.462035459596559	38	1	2014
Model Average	-0.616186139423817	39	1	2014
Model Average	-0.967584026261706	40	1	2014
Model Average	-0.776528789498996	41	1	2014
Model Average	-0.693147180559945	42	1	2014
Model Average	-1.27296567581289	43	1	2014
Model Average	-1.07880966137193	44	1	2014
Model Average	-0.713349887877465	45	1	2014
Model Average	-0.776528789498996	3	2	2014
Model Average	-1.07880966137193	4	2	2014
Model Average	-1.07880966137193	5	2	2014
Model Average	-0.867500567704723	6	2	2014
Model Average	-1.10866262452161	7	2	2014
Model Average	-3.91202300542815	8	2	2014
Model Average	-0.776528789498996	9	2	2014
Model Average	-1.07880966137193	10	2	2014
Model Average	-0.941608539858445	11	2	2014
Model Average	-0.867500567704723	12	2	2014
Model Average	-1.13943428318836	13	2	2014
Model Average	-3.50655789731998	14	2	2014
Model Average	-1.96611285637283	15	2	2014
Model Average	-1.51412773262978	16	2	2014
Model Average	-1.20397280432594	17	2	2014
Model Average	-1.34707364796661	18	2	2014
Model Average	-1.38629436111989	19	2	2014
Model Average	-1.56064774826467	20	2	2014
Model Average	-1.38629436111989	21	2	2014
Model Average	-1.17118298150295	22	2	2014
Model Average	-1.07880966137193	23	2	2014
Model Average	-1.13943428318836	24	2	2014
Model Average	-1.17118298150295	25	2	2014
Model Average	-0.867500567704723	26	2	2014
Model Average	-0.994252273343867	27	2	2014
Model Average	-0.755022584278033	28	2	2014
Model Average	-0.967584026261706	29	2	2014
Model Average	-0.82098055206983	30	2	2014
Model Average	-0.798507696217772	31	2	2014
Model Average	-0.967584026261706	32	2	2014
Model Average	-1.34707364796661	33	2	2014
Model Average	-1.38629436111989	34	2	2014
Model Average	-0.755022584278033	35	2	2014
Model Average	-0.776528789498996	36	2	2014
Model Average	-0.693147180559945	37	2	2014
Model Average	-0.713349887877465	38	2	2014
Model Average	-0.994252273343867	39	2	2014
Model Average	-0.7339691750802	40	2	2014
Model Average	-0.7339691750802	41	2	2014
Model Average	-1.13943428318836	42	2	2014
Model Average	-0.713349887877465	43	2	2014
Model Average	-1.30933331998376	44	2	2014
Model Average	-0.776528789498996	45	2	2014
Model Average	-1.07880966137193	3	3	2014
Model Average	-2.20727491318972	4	3	2014
Model Average	-1.38629436111989	5	3	2014
Model Average	-1.46967597005894	6	3	2014
Model Average	-3.2188758248682	7	3	2014
Model Average	-0.994252273343867	8	3	2014
Model Average	-0.916290731874155	9	3	2014
Model Average	-1.83258146374831	10	3	2014
Model Average	-0.916290731874155	11	3	2014
Model Average	-1.20397280432594	12	3	2014
Model Average	-2.81341071676004	13	3	2014
Model Average	-2.30258509299405	14	3	2014
Model Average	-1.34707364796661	15	3	2014
Model Average	-1.30933331998376	16	3	2014
Model Average	-2.40794560865187	17	3	2014
Model Average	-1.71479842809193	18	3	2014
Model Average	-1.83258146374831	19	3	2014
Model Average	-1.46967597005894	20	3	2014
Model Average	-1.66073120682165	21	3	2014
Model Average	-1.13943428318836	22	3	2014
Model Average	-1.10866262452161	23	3	2014
Model Average	-1.6094379124341	24	3	2014
Model Average	-0.916290731874155	25	3	2014
Model Average	-0.843970070294529	26	3	2014
Model Average	-0.891598119283784	27	3	2014
Model Average	-1.13943428318836	28	3	2014
Model Average	-0.891598119283784	29	3	2014
Model Average	-1.51412773262978	30	3	2014
Model Average	-0.916290731874155	31	3	2014
Model Average	-1.83258146374831	32	3	2014
Model Average	-0.82098055206983	33	3	2014
Model Average	-1.34707364796661	34	3	2014
Model Average	-0.82098055206983	35	3	2014
Model Average	-0.843970070294529	36	3	2014
Model Average	-0.7339691750802	37	3	2014
Model Average	-0.916290731874155	38	3	2014
Model Average	-0.7339691750802	39	3	2014
Model Average	-0.82098055206983	40	3	2014
Model Average	-1.6094379124341	41	3	2014
Model Average	-0.843970070294529	42	3	2014
Model Average	-0.798507696217772	43	3	2014
Model Average	-1.23787435600162	44	3	2014
Model Average	-0.843970070294529	45	3	2014
Model Average	-0.967584026261706	3	4	2014
Model Average	-1.13943428318836	4	4	2014
Model Average	-1.13943428318836	5	4	2014
Model Average	-2.40794560865187	6	4	2014
Model Average	-1.04982212449868	7	4	2014
Model Average	-0.891598119283784	8	4	2014
Model Average	-0.843970070294529	9	4	2014
Model Average	-0.916290731874155	10	4	2014
Model Average	-2.99573227355399	11	4	2014
Model Average	-2.81341071676004	12	4	2014
Model Average	-2.12026353620009	13	4	2014
Model Average	-2.40794560865187	14	4	2014
Model Average	-1.96611285637283	15	4	2014
Model Average	-1.30933331998376	16	4	2014
Model Average	-1.30933331998376	17	4	2014
Model Average	-1.20397280432594	18	4	2014
Model Average	-1.02165124753198	19	4	2014
Model Average	-1.89711998488588	20	4	2014
Model Average	-1.77195684193188	21	4	2014
Model Average	-0.994252273343867	22	4	2014
Model Average	-1.34707364796661	23	4	2014
Model Average	-0.967584026261706	24	4	2014
Model Average	-0.916290731874155	25	4	2014
Model Average	-0.867500567704723	26	4	2014
Model Average	-1.04982212449868	27	4	2014
Model Average	-0.891598119283784	28	4	2014
Model Average	-1.23787435600162	29	4	2014
Model Average	-0.673344553263766	30	4	2014
Model Average	-1.6094379124341	31	4	2014
Model Average	-1.17118298150295	32	4	2014
Model Average	-1.02165124753198	33	4	2014
Model Average	-0.843970070294529	34	4	2014
Model Average	-0.579818495252942	35	4	2014
Model Average	-0.63487827243597	36	4	2014
Model Average	-1.6094379124341	37	4	2014
Model Average	-0.967584026261706	38	4	2014
Model Average	-1.30933331998376	39	4	2014
Model Average	-0.916290731874155	40	4	2014
Model Average	-0.867500567704723	41	4	2014
Model Average	-0.843970070294529	42	4	2014
Model Average	-0.776528789498996	43	4	2014
Model Average	-0.916290731874155	44	4	2014
Model Average	-0.755022584278033	45	4	2014
Naive Average	-1.10866262452161	3	1	2014
Naive Average	-0.49429632181478	4	1	2014
Naive Average	-0.478035800943	5	1	2014
Naive Average	-0.478035800943	6	1	2014
Naive Average	-0.462035459596559	7	1	2014
Naive Average	-0.478035800943	8	1	2014
Naive Average	-3.50655789731998	9	1	2014
Naive Average	-1.56064774826467	10	1	2014
Naive Average	-0.527632742082372	11	1	2014
Naive Average	-0.776528789498996	12	1	2014
Naive Average	-0.59783700075562	13	1	2014
Naive Average	-1.46967597005894	14	1	2014
Naive Average	-4.60517018598809	15	1	2014
Naive Average	-0.916290731874155	16	1	2014
Naive Average	-1.34707364796661	17	1	2014
Naive Average	-1.04982212449868	18	1	2014
Naive Average	-2.65926003693278	19	1	2014
Naive Average	-1.07880966137193	20	1	2014
Naive Average	-1.23787435600162	21	1	2014
Naive Average	-0.843970070294529	22	1	2014
Naive Average	-0.891598119283784	23	1	2014
Naive Average	-0.713349887877465	24	1	2014
Naive Average	-0.941608539858445	25	1	2014
Naive Average	-0.63487827243597	26	1	2014
Naive Average	-0.713349887877465	27	1	2014
Naive Average	-0.430782916092454	28	1	2014
Naive Average	-0.562118918153541	29	1	2014
Naive Average	-1.17118298150295	30	1	2014
Naive Average	-0.462035459596559	31	1	2014
Naive Average	-1.13943428318836	32	1	2014
Naive Average	-0.755022584278033	33	1	2014
Naive Average	-3.2188758248682	34	1	2014
Naive Average	-0.49429632181478	35	1	2014
Naive Average	-0.49429632181478	36	1	2014
Naive Average	-0.462035459596559	37	1	2014
Naive Average	-0.446287102628419	38	1	2014
Naive Average	-0.478035800943	39	1	2014
Naive Average	-0.867500567704723	40	1	2014
Naive Average	-0.693147180559945	41	1	2014
Naive Average	-0.616186139423817	42	1	2014
Naive Average	-1.38629436111989	43	1	2014
Naive Average	-0.916290731874155	44	1	2014
Naive Average	-0.562118918153541	45	1	2014
Naive Average	-0.693147180559945	3	2	2014
Naive Average	-0.867500567704723	4	2	2014
Naive Average	-0.798507696217772	5	2	2014
Naive Average	-0.7339691750802	6	2	2014
Naive Average	-0.755022584278033	7	2	2014
Naive Average	-3.91202300542815	8	2	2014
Naive Average	-0.616186139423817	9	2	2014
Naive Average	-0.994252273343867	10	2	2014
Naive Average	-0.994252273343867	11	2	2014
Naive Average	-0.63487827243597	12	2	2014
Naive Average	-1.42711635564015	13	2	2014
Naive Average	-4.60517018598809	14	2	2014
Naive Average	-1.96611285637283	15	2	2014
Naive Average	-1.42711635564015	16	2	2014
Naive Average	-1.13943428318836	17	2	2014
Naive Average	-1.66073120682165	18	2	2014
Naive Average	-1.30933331998376	19	2	2014
Naive Average	-1.56064774826467	20	2	2014
Naive Average	-1.13943428318836	21	2	2014
Naive Average	-1.10866262452161	22	2	2014
Naive Average	-0.941608539858445	23	2	2014
Naive Average	-1.04982212449868	24	2	2014
Naive Average	-1.13943428318836	25	2	2014
Naive Average	-0.7339691750802	26	2	2014
Naive Average	-0.798507696217772	27	2	2014
Naive Average	-0.59783700075562	28	2	2014
Naive Average	-1.10866262452161	29	2	2014
Naive Average	-0.843970070294529	30	2	2014
Naive Average	-1.04982212449868	31	2	2014
Naive Average	-0.653926467406664	32	2	2014
Naive Average	-1.77195684193188	33	2	2014
Naive Average	-1.42711635564015	34	2	2014
Naive Average	-0.693147180559945	35	2	2014
Naive Average	-0.63487827243597	36	2	2014
Naive Average	-0.616186139423817	37	2	2014
Naive Average	-0.579818495252942	38	2	2014
Naive Average	-0.994252273343867	39	2	2014
Naive Average	-0.616186139423817	40	2	2014
Naive Average	-0.653926467406664	41	2	2014
Naive Average	-1.13943428318836	42	2	2014
Naive Average	-0.63487827243597	43	2	2014
Naive Average	-1.17118298150295	44	2	2014
Naive Average	-0.616186139423817	45	2	2014
Naive Average	-0.843970070294529	3	3	2014
Naive Average	-1.46967597005894	4	3	2014
Naive Average	-1.02165124753198	5	3	2014
Naive Average	-1.04982212449868	6	3	2014
Naive Average	-3.2188758248682	7	3	2014
Naive Average	-0.82098055206983	8	3	2014
Naive Average	-0.82098055206983	9	3	2014
Naive Average	-1.66073120682165	10	3	2014
Naive Average	-0.843970070294529	11	3	2014
Naive Average	-1.56064774826467	12	3	2014
Naive Average	-3.91202300542815	13	3	2014
Naive Average	-2.30258509299405	14	3	2014
Naive Average	-1.51412773262978	15	3	2014
Naive Average	-1.34707364796661	16	3	2014
Naive Average	-2.04022082852655	17	3	2014
Naive Average	-1.17118298150295	18	3	2014
Naive Average	-0.994252273343867	19	3	2014
Naive Average	-1.34707364796661	20	3	2014
Naive Average	-1.71479842809193	21	3	2014
Naive Average	-1.23787435600162	22	3	2014
Naive Average	-0.994252273343867	23	3	2014
Naive Average	-1.42711635564015	24	3	2014
Naive Average	-0.843970070294529	25	3	2014
Naive Average	-0.776528789498996	26	3	2014
Naive Average	-0.82098055206983	27	3	2014
Naive Average	-1.23787435600162	28	3	2014
Naive Average	-0.891598119283784	29	3	2014
Naive Average	-1.83258146374831	30	3	2014
Naive Average	-0.755022584278033	31	3	2014
Naive Average	-2.20727491318972	32	3	2014
Naive Average	-1.02165124753198	33	3	2014
Naive Average	-1.34707364796661	34	3	2014
Naive Average	-0.7339691750802	35	3	2014
Naive Average	-0.755022584278033	36	3	2014
Naive Average	-0.693147180559945	37	3	2014
Naive Average	-0.941608539858445	38	3	2014
Naive Average	-0.693147180559945	39	3	2014
Naive Average	-0.891598119283784	40	3	2014
Naive Average	-1.42711635564015	41	3	2014
Naive Average	-0.82098055206983	42	3	2014
Naive Average	-0.798507696217772	43	3	2014
Naive Average	-1.02165124753198	44	3	2014
Naive Average	-0.776528789498996	45	3	2014
Naive Average	-1.07880966137193	3	4	2014
Naive Average	-1.56064774826467	4	4	2014
Naive Average	-1.34707364796661	5	4	2014
Naive Average	-3.2188758248682	6	4	2014
Naive Average	-0.967584026261706	7	4	2014
Naive Average	-1.04982212449868	8	4	2014
Naive Average	-0.916290731874155	9	4	2014
Naive Average	-1.07880966137193	10	4	2014
Naive Average	-1.77195684193188	11	4	2014
Naive Average	-3.2188758248682	12	4	2014
Naive Average	-2.12026353620009	13	4	2014
Naive Average	-1.46967597005894	14	4	2014
Naive Average	-1.77195684193188	15	4	2014
Naive Average	-1.96611285637283	16	4	2014
Naive Average	-1.71479842809193	17	4	2014
Naive Average	-1.04982212449868	18	4	2014
Naive Average	-1.20397280432594	19	4	2014
Naive Average	-1.83258146374831	20	4	2014
Naive Average	-1.56064774826467	21	4	2014
Naive Average	-1.02165124753198	22	4	2014
Naive Average	-1.20397280432594	23	4	2014
Naive Average	-1.04982212449868	24	4	2014
Naive Average	-0.891598119283784	25	4	2014
Naive Average	-0.843970070294529	26	4	2014
Naive Average	-0.941608539858445	27	4	2014
Naive Average	-0.967584026261706	28	4	2014
Naive Average	-1.56064774826467	29	4	2014
Naive Average	-0.798507696217772	30	4	2014
Naive Average	-2.04022082852655	31	4	2014
Naive Average	-1.17118298150295	32	4	2014
Naive Average	-1.02165124753198	33	4	2014
Naive Average	-0.891598119283784	34	4	2014
Naive Average	-0.82098055206983	35	4	2014
Naive Average	-0.7339691750802	36	4	2014
Naive Average	-0.916290731874155	37	4	2014
Naive Average	-0.843970070294529	38	4	2014
Naive Average	-0.994252273343867	39	4	2014
Naive Average	-0.994252273343867	40	4	2014
Naive Average	-0.891598119283784	41	4	2014
Naive Average	-0.798507696217772	42	4	2014
Naive Average	-0.776528789498996	43	4	2014
Naive Average	-0.798507696217772	44	4	2014
Naive Average	-0.776528789498996	45	4	2014
Naive	-1.42711635564015	3	1	2014
Naive	-0.544727175441672	4	1	2014
Naive	-0.693147180559945	5	1	2014
Naive	-0.653926467406664	6	1	2014
Naive	-0.544727175441672	7	1	2014
Naive	-0.579818495252942	8	1	2014
Naive	-1.42711635564015	9	1	2014
Naive	-4.60517018598809	10	1	2014
Naive	-0.63487827243597	11	1	2014
Naive	-0.776528789498996	12	1	2014
Naive	-0.562118918153541	13	1	2014
Naive	-1.46967597005894	14	1	2014
Naive	-10	15	1	2014
Naive	-0.616186139423817	16	1	2014
Naive	-0.994252273343867	17	1	2014
Naive	-0.994252273343867	18	1	2014
Naive	-10	19	1	2014
Naive	-0.693147180559945	20	1	2014
Naive	-0.7339691750802	21	1	2014
Naive	-0.653926467406664	22	1	2014
Naive	-0.967584026261706	23	1	2014
Naive	-0.941608539858445	24	1	2014
Naive	-0.994252273343867	25	1	2014
Naive	-0.7339691750802	26	1	2014
Naive	-0.693147180559945	27	1	2014
Naive	-0.693147180559945	28	1	2014
Naive	-0.63487827243597	29	1	2014
Naive	-1.13943428318836	30	1	2014
Naive	-0.616186139423817	31	1	2014
Naive	-1.20397280432594	32	1	2014
Naive	-1.13943428318836	33	1	2014
Naive	-2.52572864430826	34	1	2014
Naive	-0.755022584278033	35	1	2014
Naive	-0.616186139423817	36	1	2014
Naive	-0.63487827243597	37	1	2014
Naive	-0.616186139423817	38	1	2014
Naive	-0.713349887877465	39	1	2014
Naive	-1.02165124753198	40	1	2014
Naive	-0.891598119283784	41	1	2014
Naive	-0.916290731874155	42	1	2014
Naive	-1.42711635564015	43	1	2014
Naive	-1.89711998488588	44	1	2014
Naive	-0.693147180559945	45	1	2014
Naive	-1.23787435600162	3	2	2014
Naive	-0.967584026261706	4	2	2014
Naive	-1.10866262452161	5	2	2014
Naive	-0.867500567704723	6	2	2014
Naive	-0.843970070294529	7	2	2014
Naive	-1.6094379124341	8	2	2014
Naive	-1.38629436111989	9	2	2014
Naive	-3.50655789731998	10	2	2014
Naive	-1.13943428318836	11	2	2014
Naive	-0.967584026261706	12	2	2014
Naive	-1.30933331998376	13	2	2014
Naive	-10	14	2	2014
Naive	-3.91202300542815	15	2	2014
Naive	-1.20397280432594	16	2	2014
Naive	-0.891598119283784	17	2	2014
Naive	-2.81341071676004	18	2	2014
Naive	-3.91202300542815	19	2	2014
Naive	-1.10866262452161	20	2	2014
Naive	-1.02165124753198	21	2	2014
Naive	-1.17118298150295	22	2	2014
Naive	-0.941608539858445	23	2	2014
Naive	-1.66073120682165	24	2	2014
Naive	-1.42711635564015	25	2	2014
Naive	-0.941608539858445	26	2	2014
Naive	-0.916290731874155	27	2	2014
Naive	-1.02165124753198	28	2	2014
Naive	-1.34707364796661	29	2	2014
Naive	-1.20397280432594	30	2	2014
Naive	-1.20397280432594	31	2	2014
Naive	-0.916290731874155	32	2	2014
Naive	-1.13943428318836	33	2	2014
Naive	-1.51412773262978	34	2	2014
Naive	-0.994252273343867	35	2	2014
Naive	-0.941608539858445	36	2	2014
Naive	-0.967584026261706	37	2	2014
Naive	-0.967584026261706	38	2	2014
Naive	-1.42711635564015	39	2	2014
Naive	-0.916290731874155	40	2	2014
Naive	-0.916290731874155	41	2	2014
Naive	-0.994252273343867	42	2	2014
Naive	-0.941608539858445	43	2	2014
Naive	-2.04022082852655	44	2	2014
Naive	-1.04982212449868	45	2	2014
Naive	-1.10866262452161	3	3	2014
Naive	-1.23787435600162	4	3	2014
Naive	-1.13943428318836	5	3	2014
Naive	-1.07880966137193	6	3	2014
Naive	-1.42711635564015	7	3	2014
Naive	-1.23787435600162	8	3	2014
Naive	-1.6094379124341	9	3	2014
Naive	-3.91202300542815	10	3	2014
Naive	-1.20397280432594	11	3	2014
Naive	-1.83258146374831	12	3	2014
Naive	-10	13	3	2014
Naive	-10	14	3	2014
Naive	-1.96611285637283	15	3	2014
Naive	-1.07880966137193	16	3	2014
Naive	-3.50655789731998	17	3	2014
Naive	-2.12026353620009	18	3	2014
Naive	-2.40794560865187	19	3	2014
Naive	-1.27296567581289	20	3	2014
Naive	-1.46967597005894	21	3	2014
Naive	-1.13943428318836	22	3	2014
Naive	-1.27296567581289	23	3	2014
Naive	-1.96611285637283	24	3	2014
Naive	-1.30933331998376	25	3	2014
Naive	-1.13943428318836	26	3	2014
Naive	-1.10866262452161	27	3	2014
Naive	-1.6094379124341	28	3	2014
Naive	-1.38629436111989	29	3	2014
Naive	-1.89711998488588	30	3	2014
Naive	-1.10866262452161	31	3	2014
Naive	-1.83258146374831	32	3	2014
Naive	-1.13943428318836	33	3	2014
Naive	-1.56064774826467	34	3	2014
Naive	-1.17118298150295	35	3	2014
Naive	-1.13943428318836	36	3	2014
Naive	-1.13943428318836	37	3	2014
Naive	-1.38629436111989	38	3	2014
Naive	-1.17118298150295	39	3	2014
Naive	-1.27296567581289	40	3	2014
Naive	-1.42711635564015	41	3	2014
Naive	-1.30933331998376	42	3	2014
Naive	-1.20397280432594	43	3	2014
Naive	-2.12026353620009	44	3	2014
Naive	-1.10866262452161	45	3	2014
Naive	-1.17118298150295	3	4	2014
Naive	-1.30933331998376	4	4	2014
Naive	-1.34707364796661	5	4	2014
Naive	-1.71479842809193	6	4	2014
Naive	-1.34707364796661	7	4	2014
Naive	-1.46967597005894	8	4	2014
Naive	-2.04022082852655	9	4	2014
Naive	-3.2188758248682	10	4	2014
Naive	-1.96611285637283	11	4	2014
Naive	-10	12	4	2014
Naive	-3.91202300542815	13	4	2014
Naive	-2.99573227355399	14	4	2014
Naive	-2.65926003693278	15	4	2014
Naive	-2.99573227355399	16	4	2014
Naive	-2.65926003693278	17	4	2014
Naive	-1.66073120682165	18	4	2014
Naive	-2.12026353620009	19	4	2014
Naive	-1.66073120682165	20	4	2014
Naive	-1.30933331998376	21	4	2014
Naive	-1.30933331998376	22	4	2014
Naive	-1.51412773262978	23	4	2014
Naive	-1.71479842809193	24	4	2014
Naive	-1.51412773262978	25	4	2014
Naive	-1.30933331998376	26	4	2014
Naive	-1.46967597005894	27	4	2014
Naive	-1.6094379124341	28	4	2014
Naive	-2.04022082852655	29	4	2014
Naive	-1.38629436111989	30	4	2014
Naive	-1.77195684193188	31	4	2014
Naive	-1.56064774826467	32	4	2014
Naive	-1.30933331998376	33	4	2014
Naive	-1.46967597005894	34	4	2014
Naive	-1.30933331998376	35	4	2014
Naive	-1.23787435600162	36	4	2014
Naive	-1.38629436111989	37	4	2014
Naive	-1.27296567581289	38	4	2014
Naive	-1.51412773262978	39	4	2014
Naive	-1.23787435600162	40	4	2014
Naive	-1.23787435600162	41	4	2014
Naive	-1.56064774826467	42	4	2014
Naive	-1.38629436111989	43	4	2014
Naive	-1.77195684193188	44	4	2014
Naive	-1.30933331998376	45	4	2014
