# Supplementary material for: A stacked ensemble method for forecasting influenza-like illness visit volumes at emergency departments
Source: PLoS One. 2021 Mar 22;16(3):e0241725. doi: 10.1371/journal.pone.0241725 (PMC7984626; doi:10.1371/journal.pone.0241725)
Supplement: S1 Data — (ZIP) [file pone.0241725.s003.zip › ILI_plosone/tables/log_score_2014weeks-3-45_fmc.csv]

object	log_score	epiweek	weeks_ahead	season
Random Forest	-0.63487827243597	3	1	2014
Random Forest	-0.7339691750802	4	1	2014
Random Forest	-0.562118918153541	5	1	2014
Random Forest	-0.527632742082372	6	1	2014
Random Forest	-0.63487827243597	7	1	2014
Random Forest	-0.63487827243597	8	1	2014
Random Forest	-0.63487827243597	9	1	2014
Random Forest	-0.673344553263766	10	1	2014
Random Forest	-0.7339691750802	11	1	2014
Random Forest	-0.82098055206983	12	1	2014
Random Forest	-1.30933331998376	13	1	2014
Random Forest	-0.941608539858445	14	1	2014
Random Forest	-1.6094379124341	15	1	2014
Random Forest	-3.91202300542815	16	1	2014
Random Forest	-1.23787435600162	17	1	2014
Random Forest	-3.2188758248682	18	1	2014
Random Forest	-3.2188758248682	19	1	2014
Random Forest	-1.38629436111989	20	1	2014
Random Forest	-0.916290731874155	21	1	2014
Random Forest	-1.38629436111989	22	1	2014
Random Forest	-1.66073120682165	23	1	2014
Random Forest	-1.30933331998376	24	1	2014
Random Forest	-1.56064774826467	25	1	2014
Random Forest	-0.653926467406664	26	1	2014
Random Forest	-0.653926467406664	27	1	2014
Random Forest	-0.673344553263766	28	1	2014
Random Forest	-0.941608539858445	29	1	2014
Random Forest	-0.843970070294529	30	1	2014
Random Forest	-1.38629436111989	31	1	2014
Random Forest	-0.527632742082372	32	1	2014
Random Forest	-1.02165124753198	33	1	2014
Random Forest	-0.63487827243597	34	1	2014
Random Forest	-0.544727175441672	35	1	2014
Random Forest	-1.34707364796661	36	1	2014
Random Forest	-0.579818495252942	37	1	2014
Random Forest	-0.616186139423817	38	1	2014
Random Forest	-0.544727175441672	39	1	2014
Random Forest	-0.544727175441672	40	1	2014
Random Forest	-0.301105092783922	41	1	2014
Random Forest	-0.49429632181478	42	1	2014
Random Forest	-2.04022082852655	43	1	2014
Random Forest	-1.20397280432594	44	1	2014
Random Forest	-0.462035459596559	45	1	2014
Random Forest	-0.755022584278033	3	2	2014
Random Forest	-0.63487827243597	4	2	2014
Random Forest	-0.462035459596559	5	2	2014
Random Forest	-0.693147180559945	6	2	2014
Random Forest	-0.916290731874155	7	2	2014
Random Forest	-0.994252273343867	8	2	2014
Random Forest	-0.713349887877465	9	2	2014
Random Forest	-1.02165124753198	10	2	2014
Random Forest	-0.941608539858445	11	2	2014
Random Forest	-1.42711635564015	12	2	2014
Random Forest	-1.04982212449868	13	2	2014
Random Forest	-2.30258509299405	14	2	2014
Random Forest	-4.60517018598809	15	2	2014
Random Forest	-1.51412773262978	16	2	2014
Random Forest	-2.65926003693278	17	2	2014
Random Forest	-2.99573227355399	18	2	2014
Random Forest	-1.51412773262978	19	2	2014
Random Forest	-0.941608539858445	20	2	2014
Random Forest	-1.38629436111989	21	2	2014
Random Forest	-2.04022082852655	22	2	2014
Random Forest	-1.56064774826467	23	2	2014
Random Forest	-1.20397280432594	24	2	2014
Random Forest	-0.713349887877465	25	2	2014
Random Forest	-1.02165124753198	26	2	2014
Random Forest	-0.755022584278033	27	2	2014
Random Forest	-0.673344553263766	28	2	2014
Random Forest	-0.867500567704723	29	2	2014
Random Forest	-1.51412773262978	30	2	2014
Random Forest	-0.82098055206983	31	2	2014
Random Forest	-0.798507696217772	32	2	2014
Random Forest	-0.713349887877465	33	2	2014
Random Forest	-0.59783700075562	34	2	2014
Random Forest	-1.34707364796661	35	2	2014
Random Forest	-0.59783700075562	36	2	2014
Random Forest	-0.891598119283784	37	2	2014
Random Forest	-0.446287102628419	38	2	2014
Random Forest	-0.562118918153541	39	2	2014
Random Forest	-0.415515443961666	40	2	2014
Random Forest	-0.579818495252942	41	2	2014
Random Forest	-2.40794560865187	42	2	2014
Random Forest	-1.6094379124341	43	2	2014
Random Forest	-0.510825623765991	44	2	2014
Random Forest	-0.843970070294529	45	2	2014
Random Forest	-0.891598119283784	3	3	2014
Random Forest	-0.579818495252942	4	3	2014
Random Forest	-0.527632742082372	5	3	2014
Random Forest	-0.994252273343867	6	3	2014
Random Forest	-1.04982212449868	7	3	2014
Random Forest	-1.17118298150295	8	3	2014
Random Forest	-1.17118298150295	9	3	2014
Random Forest	-1.38629436111989	10	3	2014
Random Forest	-0.994252273343867	11	3	2014
Random Forest	-1.07880966137193	12	3	2014
Random Forest	-1.89711998488588	13	3	2014
Random Forest	-3.91202300542815	14	3	2014
Random Forest	-1.46967597005894	15	3	2014
Random Forest	-3.2188758248682	16	3	2014
Random Forest	-2.52572864430826	17	3	2014
Random Forest	-1.07880966137193	18	3	2014
Random Forest	-1.51412773262978	19	3	2014
Random Forest	-1.51412773262978	20	3	2014
Random Forest	-2.40794560865187	21	3	2014
Random Forest	-1.6094379124341	22	3	2014
Random Forest	-1.30933331998376	23	3	2014
Random Forest	-0.693147180559945	24	3	2014
Random Forest	-0.994252273343867	25	3	2014
Random Forest	-1.17118298150295	26	3	2014
Random Forest	-0.891598119283784	27	3	2014
Random Forest	-0.776528789498996	28	3	2014
Random Forest	-1.46967597005894	29	3	2014
Random Forest	-0.916290731874155	30	3	2014
Random Forest	-0.776528789498996	31	3	2014
Random Forest	-0.867500567704723	32	3	2014
Random Forest	-0.63487827243597	33	3	2014
Random Forest	-1.23787435600162	34	3	2014
Random Forest	-0.653926467406664	35	3	2014
Random Forest	-1.10866262452161	36	3	2014
Random Forest	-0.371063681390832	37	3	2014
Random Forest	-0.616186139423817	38	3	2014
Random Forest	-0.82098055206983	39	3	2014
Random Forest	-0.713349887877465	40	3	2014
Random Forest	-1.89711998488588	41	3	2014
Random Forest	-1.04982212449868	42	3	2014
Random Forest	-0.527632742082372	43	3	2014
Random Forest	-1.04982212449868	44	3	2014
Random Forest	-0.186329578191493	45	3	2014
Random Forest	-0.562118918153541	3	4	2014
Random Forest	-0.562118918153541	4	4	2014
Random Forest	-1.30933331998376	5	4	2014
Random Forest	-1.23787435600162	6	4	2014
Random Forest	-1.34707364796661	7	4	2014
Random Forest	-1.51412773262978	8	4	2014
Random Forest	-1.30933331998376	9	4	2014
Random Forest	-0.941608539858445	10	4	2014
Random Forest	-1.51412773262978	11	4	2014
Random Forest	-1.6094379124341	12	4	2014
Random Forest	-3.50655789731998	13	4	2014
Random Forest	-1.89711998488588	14	4	2014
Random Forest	-3.2188758248682	15	4	2014
Random Forest	-2.30258509299405	16	4	2014
Random Forest	-0.916290731874155	17	4	2014
Random Forest	-1.27296567581289	18	4	2014
Random Forest	-1.27296567581289	19	4	2014
Random Forest	-2.40794560865187	20	4	2014
Random Forest	-1.96611285637283	21	4	2014
Random Forest	-1.17118298150295	22	4	2014
Random Forest	-0.891598119283784	23	4	2014
Random Forest	-1.02165124753198	24	4	2014
Random Forest	-1.10866262452161	25	4	2014
Random Forest	-1.30933331998376	26	4	2014
Random Forest	-0.891598119283784	27	4	2014
Random Forest	-0.755022584278033	28	4	2014
Random Forest	-0.967584026261706	29	4	2014
Random Forest	-0.891598119283784	30	4	2014
Random Forest	-1.07880966137193	31	4	2014
Random Forest	-0.63487827243597	32	4	2014
Random Forest	-1.46967597005894	33	4	2014
Random Forest	-0.755022584278033	34	4	2014
Random Forest	-0.798507696217772	35	4	2014
Random Forest	-0.385662480811985	36	4	2014
Random Forest	-0.59783700075562	37	4	2014
Random Forest	-0.82098055206983	38	4	2014
Random Forest	-0.916290731874155	39	4	2014
Random Forest	-1.42711635564015	40	4	2014
Random Forest	-0.967584026261706	41	4	2014
Random Forest	-0.446287102628419	42	4	2014
Random Forest	-1.34707364796661	43	4	2014
Random Forest	-0.198450938723838	44	4	2014
Random Forest	-0.27443684570176	45	4	2014
Linear Regression	-0.967584026261706	3	1	2014
Linear Regression	-1.17118298150295	4	1	2014
Linear Regression	-1.46967597005894	5	1	2014
Linear Regression	-0.994252273343867	6	1	2014
Linear Regression	-0.994252273343867	7	1	2014
Linear Regression	-0.967584026261706	8	1	2014
Linear Regression	-1.07880966137193	9	1	2014
Linear Regression	-0.967584026261706	10	1	2014
Linear Regression	-1.20397280432594	11	1	2014
Linear Regression	-1.02165124753198	12	1	2014
Linear Regression	-1.66073120682165	13	1	2014
Linear Regression	-0.994252273343867	14	1	2014
Linear Regression	-1.23787435600162	15	1	2014
Linear Regression	-10	16	1	2014
Linear Regression	-10	17	1	2014
Linear Regression	-10	18	1	2014
Linear Regression	-1.07880966137193	19	1	2014
Linear Regression	-10	20	1	2014
Linear Regression	-1.07880966137193	21	1	2014
Linear Regression	-1.04982212449868	22	1	2014
Linear Regression	-2.04022082852655	23	1	2014
Linear Regression	-1.34707364796661	24	1	2014
Linear Regression	-1.07880966137193	25	1	2014
Linear Regression	-1.04982212449868	26	1	2014
Linear Regression	-1.02165124753198	27	1	2014
Linear Regression	-1.20397280432594	28	1	2014
Linear Regression	-1.04982212449868	29	1	2014
Linear Regression	-1.20397280432594	30	1	2014
Linear Regression	-1.02165124753198	31	1	2014
Linear Regression	-1.17118298150295	32	1	2014
Linear Regression	-1.07880966137193	33	1	2014
Linear Regression	-1.02165124753198	34	1	2014
Linear Regression	-1.07880966137193	35	1	2014
Linear Regression	-1.17118298150295	36	1	2014
Linear Regression	-1.02165124753198	37	1	2014
Linear Regression	-1.42711635564015	38	1	2014
Linear Regression	-1.02165124753198	39	1	2014
Linear Regression	-1.10866262452161	40	1	2014
Linear Regression	-0.994252273343867	41	1	2014
Linear Regression	-1.02165124753198	42	1	2014
Linear Regression	-1.77195684193188	43	1	2014
Linear Regression	-1.66073120682165	44	1	2014
Linear Regression	-1.10866262452161	45	1	2014
Linear Regression	-1.17118298150295	3	2	2014
Linear Regression	-1.77195684193188	4	2	2014
Linear Regression	-1.27296567581289	5	2	2014
Linear Regression	-1.04982212449868	6	2	2014
Linear Regression	-1.07880966137193	7	2	2014
Linear Regression	-1.07880966137193	8	2	2014
Linear Regression	-1.10866262452161	9	2	2014
Linear Regression	-1.27296567581289	10	2	2014
Linear Regression	-1.07880966137193	11	2	2014
Linear Regression	-1.42711635564015	12	2	2014
Linear Regression	-1.10866262452161	13	2	2014
Linear Regression	-1.23787435600162	14	2	2014
Linear Regression	-10	15	2	2014
Linear Regression	-1.89711998488588	16	2	2014
Linear Regression	-3.2188758248682	17	2	2014
Linear Regression	-2.40794560865187	18	2	2014
Linear Regression	-10	19	2	2014
Linear Regression	-1.83258146374831	20	2	2014
Linear Regression	-1.10866262452161	21	2	2014
Linear Regression	-1.96611285637283	22	2	2014
Linear Regression	-2.12026353620009	23	2	2014
Linear Regression	-1.10866262452161	24	2	2014
Linear Regression	-1.10866262452161	25	2	2014
Linear Regression	-1.13943428318836	26	2	2014
Linear Regression	-1.17118298150295	27	2	2014
Linear Regression	-1.30933331998376	28	2	2014
Linear Regression	-1.27296567581289	29	2	2014
Linear Regression	-1.10866262452161	30	2	2014
Linear Regression	-1.17118298150295	31	2	2014
Linear Regression	-1.07880966137193	32	2	2014
Linear Regression	-1.10866262452161	33	2	2014
Linear Regression	-1.13943428318836	34	2	2014
Linear Regression	-1.17118298150295	35	2	2014
Linear Regression	-1.17118298150295	36	2	2014
Linear Regression	-1.23787435600162	37	2	2014
Linear Regression	-1.20397280432594	38	2	2014
Linear Regression	-1.13943428318836	39	2	2014
Linear Regression	-1.07880966137193	40	2	2014
Linear Regression	-1.07880966137193	41	2	2014
Linear Regression	-1.66073120682165	42	2	2014
Linear Regression	-1.17118298150295	43	2	2014
Linear Regression	-1.04982212449868	44	2	2014
Linear Regression	-1.34707364796661	45	2	2014
Linear Regression	-1.71479842809193	3	3	2014
Linear Regression	-1.38629436111989	4	3	2014
Linear Regression	-1.10866262452161	5	3	2014
Linear Regression	-1.10866262452161	6	3	2014
Linear Regression	-1.10866262452161	7	3	2014
Linear Regression	-1.13943428318836	8	3	2014
Linear Regression	-1.30933331998376	9	3	2014
Linear Regression	-1.10866262452161	10	3	2014
Linear Regression	-1.66073120682165	11	3	2014
Linear Regression	-1.17118298150295	12	3	2014
Linear Regression	-1.10866262452161	13	3	2014
Linear Regression	-10	14	3	2014
Linear Regression	-1.6094379124341	15	3	2014
Linear Regression	-10	16	3	2014
Linear Regression	-1.42711635564015	17	3	2014
Linear Regression	-1.17118298150295	18	3	2014
Linear Regression	-1.83258146374831	19	3	2014
Linear Regression	-1.42711635564015	20	3	2014
Linear Regression	-1.89711998488588	21	3	2014
Linear Regression	-1.77195684193188	22	3	2014
Linear Regression	-1.27296567581289	23	3	2014
Linear Regression	-1.17118298150295	24	3	2014
Linear Regression	-1.13943428318836	25	3	2014
Linear Regression	-1.20397280432594	26	3	2014
Linear Regression	-1.27296567581289	27	3	2014
Linear Regression	-1.46967597005894	28	3	2014
Linear Regression	-1.13943428318836	29	3	2014
Linear Regression	-1.27296567581289	30	3	2014
Linear Regression	-1.17118298150295	31	3	2014
Linear Regression	-1.10866262452161	32	3	2014
Linear Regression	-1.17118298150295	33	3	2014
Linear Regression	-1.20397280432594	34	3	2014
Linear Regression	-1.17118298150295	35	3	2014
Linear Regression	-1.23787435600162	36	3	2014
Linear Regression	-1.13943428318836	37	3	2014
Linear Regression	-1.23787435600162	38	3	2014
Linear Regression	-1.10866262452161	39	3	2014
Linear Regression	-1.13943428318836	40	3	2014
Linear Regression	-1.71479842809193	41	3	2014
Linear Regression	-1.23787435600162	42	3	2014
Linear Regression	-1.13943428318836	43	3	2014
Linear Regression	-1.71479842809193	44	3	2014
Linear Regression	-1.10866262452161	45	3	2014
Linear Regression	-1.38629436111989	3	4	2014
Linear Regression	-1.10866262452161	4	4	2014
Linear Regression	-1.10866262452161	5	4	2014
Linear Regression	-1.10866262452161	6	4	2014
Linear Regression	-1.13943428318836	7	4	2014
Linear Regression	-1.42711635564015	8	4	2014
Linear Regression	-1.10866262452161	9	4	2014
Linear Regression	-1.6094379124341	10	4	2014
Linear Regression	-1.13943428318836	11	4	2014
Linear Regression	-1.10866262452161	12	4	2014
Linear Regression	-4.60517018598809	13	4	2014
Linear Regression	-1.89711998488588	14	4	2014
Linear Regression	-4.60517018598809	15	4	2014
Linear Regression	-1.89711998488588	16	4	2014
Linear Regression	-1.23787435600162	17	4	2014
Linear Regression	-1.23787435600162	18	4	2014
Linear Regression	-1.77195684193188	19	4	2014
Linear Regression	-2.40794560865187	20	4	2014
Linear Regression	-1.66073120682165	21	4	2014
Linear Regression	-1.30933331998376	22	4	2014
Linear Regression	-1.30933331998376	23	4	2014
Linear Regression	-1.17118298150295	24	4	2014
Linear Regression	-1.20397280432594	25	4	2014
Linear Regression	-1.23787435600162	26	4	2014
Linear Regression	-1.42711635564015	27	4	2014
Linear Regression	-1.13943428318836	28	4	2014
Linear Regression	-1.34707364796661	29	4	2014
Linear Regression	-1.13943428318836	30	4	2014
Linear Regression	-1.13943428318836	31	4	2014
Linear Regression	-1.23787435600162	32	4	2014
Linear Regression	-1.23787435600162	33	4	2014
Linear Regression	-1.17118298150295	34	4	2014
Linear Regression	-1.23787435600162	35	4	2014
Linear Regression	-1.13943428318836	36	4	2014
Linear Regression	-1.20397280432594	37	4	2014
Linear Regression	-1.10866262452161	38	4	2014
Linear Regression	-1.17118298150295	39	4	2014
Linear Regression	-1.6094379124341	40	4	2014
Linear Regression	-1.27296567581289	41	4	2014
Linear Regression	-1.13943428318836	42	4	2014
Linear Regression	-1.46967597005894	43	4	2014
Linear Regression	-1.13943428318836	44	4	2014
Linear Regression	-1.20397280432594	45	4	2014
ARIMA	-0.7339691750802	3	1	2014
ARIMA	-0.967584026261706	4	1	2014
ARIMA	-1.51412773262978	5	1	2014
ARIMA	-0.798507696217772	6	1	2014
ARIMA	-0.755022584278033	7	1	2014
ARIMA	-0.673344553263766	8	1	2014
ARIMA	-0.891598119283784	9	1	2014
ARIMA	-0.713349887877465	10	1	2014
ARIMA	-0.776528789498996	11	1	2014
ARIMA	-0.776528789498996	12	1	2014
ARIMA	-1.02165124753198	13	1	2014
ARIMA	-0.967584026261706	14	1	2014
ARIMA	-0.994252273343867	15	1	2014
ARIMA	-10	16	1	2014
ARIMA	-10	17	1	2014
ARIMA	-0.7339691750802	18	1	2014
ARIMA	-3.2188758248682	19	1	2014
ARIMA	-1.77195684193188	20	1	2014
ARIMA	-0.673344553263766	21	1	2014
ARIMA	-1.71479842809193	22	1	2014
ARIMA	-3.91202300542815	23	1	2014
ARIMA	-10	24	1	2014
ARIMA	-1.30933331998376	25	1	2014
ARIMA	-1.42711635564015	26	1	2014
ARIMA	-0.843970070294529	27	1	2014
ARIMA	-0.776528789498996	28	1	2014
ARIMA	-1.13943428318836	29	1	2014
ARIMA	-0.941608539858445	30	1	2014
ARIMA	-0.7339691750802	31	1	2014
ARIMA	-0.7339691750802	32	1	2014
ARIMA	-0.843970070294529	33	1	2014
ARIMA	-0.693147180559945	34	1	2014
ARIMA	-0.713349887877465	35	1	2014
ARIMA	-2.30258509299405	36	1	2014
ARIMA	-0.713349887877465	37	1	2014
ARIMA	-1.02165124753198	38	1	2014
ARIMA	-0.693147180559945	39	1	2014
ARIMA	-0.713349887877465	40	1	2014
ARIMA	-0.755022584278033	41	1	2014
ARIMA	-0.891598119283784	42	1	2014
ARIMA	-2.81341071676004	43	1	2014
ARIMA	-2.20727491318972	44	1	2014
ARIMA	-0.843970070294529	45	1	2014
ARIMA	-0.891598119283784	3	2	2014
ARIMA	-1.71479842809193	4	2	2014
ARIMA	-0.713349887877465	5	2	2014
ARIMA	-0.843970070294529	6	2	2014
ARIMA	-0.7339691750802	7	2	2014
ARIMA	-0.967584026261706	8	2	2014
ARIMA	-0.693147180559945	9	2	2014
ARIMA	-0.82098055206983	10	2	2014
ARIMA	-0.776528789498996	11	2	2014
ARIMA	-0.941608539858445	12	2	2014
ARIMA	-0.867500567704723	13	2	2014
ARIMA	-1.17118298150295	14	2	2014
ARIMA	-10	15	2	2014
ARIMA	-10	16	2	2014
ARIMA	-0.693147180559945	17	2	2014
ARIMA	-2.99573227355399	18	2	2014
ARIMA	-1.96611285637283	19	2	2014
ARIMA	-0.693147180559945	20	2	2014
ARIMA	-1.6094379124341	21	2	2014
ARIMA	-4.60517018598809	22	2	2014
ARIMA	-10	23	2	2014
ARIMA	-0.843970070294529	24	2	2014
ARIMA	-1.17118298150295	25	2	2014
ARIMA	-0.967584026261706	26	2	2014
ARIMA	-0.82098055206983	27	2	2014
ARIMA	-1.07880966137193	28	2	2014
ARIMA	-0.891598119283784	29	2	2014
ARIMA	-0.7339691750802	30	2	2014
ARIMA	-0.755022584278033	31	2	2014
ARIMA	-0.891598119283784	32	2	2014
ARIMA	-0.7339691750802	33	2	2014
ARIMA	-0.713349887877465	34	2	2014
ARIMA	-2.40794560865187	35	2	2014
ARIMA	-0.713349887877465	36	2	2014
ARIMA	-1.07880966137193	37	2	2014
ARIMA	-0.713349887877465	38	2	2014
ARIMA	-0.713349887877465	39	2	2014
ARIMA	-0.776528789498996	40	2	2014
ARIMA	-0.967584026261706	41	2	2014
ARIMA	-2.52572864430826	42	2	2014
ARIMA	-1.71479842809193	43	2	2014
ARIMA	-1.04982212449868	44	2	2014
ARIMA	-1.30933331998376	45	2	2014
ARIMA	-1.6094379124341	3	3	2014
ARIMA	-0.713349887877465	4	3	2014
ARIMA	-0.776528789498996	5	3	2014
ARIMA	-0.798507696217772	6	3	2014
ARIMA	-0.994252273343867	7	3	2014
ARIMA	-0.673344553263766	8	3	2014
ARIMA	-0.776528789498996	9	3	2014
ARIMA	-0.755022584278033	10	3	2014
ARIMA	-0.967584026261706	11	3	2014
ARIMA	-0.916290731874155	12	3	2014
ARIMA	-1.04982212449868	13	3	2014
ARIMA	-10	14	3	2014
ARIMA	-10	15	3	2014
ARIMA	-0.653926467406664	16	3	2014
ARIMA	-3.91202300542815	17	3	2014
ARIMA	-1.89711998488588	18	3	2014
ARIMA	-0.755022584278033	19	3	2014
ARIMA	-1.83258146374831	20	3	2014
ARIMA	-4.60517018598809	21	3	2014
ARIMA	-10	22	3	2014
ARIMA	-0.755022584278033	23	3	2014
ARIMA	-1.6094379124341	24	3	2014
ARIMA	-0.891598119283784	25	3	2014
ARIMA	-0.916290731874155	26	3	2014
ARIMA	-1.04982212449868	27	3	2014
ARIMA	-0.916290731874155	28	3	2014
ARIMA	-0.755022584278033	29	3	2014
ARIMA	-0.776528789498996	30	3	2014
ARIMA	-0.891598119283784	31	3	2014
ARIMA	-0.7339691750802	32	3	2014
ARIMA	-0.755022584278033	33	3	2014
ARIMA	-2.40794560865187	34	3	2014
ARIMA	-0.713349887877465	35	3	2014
ARIMA	-0.916290731874155	36	3	2014
ARIMA	-0.7339691750802	37	3	2014
ARIMA	-0.755022584278033	38	3	2014
ARIMA	-0.798507696217772	39	3	2014
ARIMA	-0.994252273343867	40	3	2014
ARIMA	-2.30258509299405	41	3	2014
ARIMA	-1.89711998488588	42	3	2014
ARIMA	-0.916290731874155	43	3	2014
ARIMA	-1.56064774826467	44	3	2014
ARIMA	-0.7339691750802	45	3	2014
ARIMA	-0.713349887877465	3	4	2014
ARIMA	-0.776528789498996	4	4	2014
ARIMA	-0.798507696217772	5	4	2014
ARIMA	-0.994252273343867	6	4	2014
ARIMA	-0.673344553263766	7	4	2014
ARIMA	-0.776528789498996	8	4	2014
ARIMA	-0.7339691750802	9	4	2014
ARIMA	-0.967584026261706	10	4	2014
ARIMA	-0.916290731874155	11	4	2014
ARIMA	-1.04982212449868	12	4	2014
ARIMA	-10	13	4	2014
ARIMA	-10	14	4	2014
ARIMA	-0.63487827243597	15	4	2014
ARIMA	-4.60517018598809	16	4	2014
ARIMA	-1.83258146374831	17	4	2014
ARIMA	-0.776528789498996	18	4	2014
ARIMA	-1.77195684193188	19	4	2014
ARIMA	-3.91202300542815	20	4	2014
ARIMA	-10	21	4	2014
ARIMA	-0.755022584278033	22	4	2014
ARIMA	-1.56064774826467	23	4	2014
ARIMA	-0.867500567704723	24	4	2014
ARIMA	-0.916290731874155	25	4	2014
ARIMA	-1.04982212449868	26	4	2014
ARIMA	-0.916290731874155	27	4	2014
ARIMA	-0.776528789498996	28	4	2014
ARIMA	-0.798507696217772	29	4	2014
ARIMA	-0.867500567704723	30	4	2014
ARIMA	-0.7339691750802	31	4	2014
ARIMA	-0.755022584278033	32	4	2014
ARIMA	-2.30258509299405	33	4	2014
ARIMA	-0.713349887877465	34	4	2014
ARIMA	-0.916290731874155	35	4	2014
ARIMA	-0.713349887877465	36	4	2014
ARIMA	-0.755022584278033	37	4	2014
ARIMA	-0.798507696217772	38	4	2014
ARIMA	-0.967584026261706	39	4	2014
ARIMA	-2.30258509299405	40	4	2014
ARIMA	-1.83258146374831	41	4	2014
ARIMA	-0.916290731874155	42	4	2014
ARIMA	-1.51412773262978	43	4	2014
ARIMA	-0.755022584278033	44	4	2014
ARIMA	-0.7339691750802	45	4	2014
Empirical Bayes	-1.30933331998376	3	1	2014
Empirical Bayes	-0.579818495252942	4	1	2014
Empirical Bayes	-1.46967597005894	5	1	2014
Empirical Bayes	-0.693147180559945	6	1	2014
Empirical Bayes	-0.616186139423817	7	1	2014
Empirical Bayes	-0.59783700075562	8	1	2014
Empirical Bayes	-0.673344553263766	9	1	2014
Empirical Bayes	-0.755022584278033	10	1	2014
Empirical Bayes	-0.7339691750802	11	1	2014
Empirical Bayes	-0.755022584278033	12	1	2014
Empirical Bayes	-1.27296567581289	13	1	2014
Empirical Bayes	-1.38629436111989	14	1	2014
Empirical Bayes	-1.10866262452161	15	1	2014
Empirical Bayes	-3.50655789731998	16	1	2014
Empirical Bayes	-3.91202300542815	17	1	2014
Empirical Bayes	-10	18	1	2014
Empirical Bayes	-1.66073120682165	19	1	2014
Empirical Bayes	-4.60517018598809	20	1	2014
Empirical Bayes	-0.843970070294529	21	1	2014
Empirical Bayes	-0.7339691750802	22	1	2014
Empirical Bayes	-0.994252273343867	23	1	2014
Empirical Bayes	-0.673344553263766	24	1	2014
Empirical Bayes	-3.50655789731998	25	1	2014
Empirical Bayes	-0.673344553263766	26	1	2014
Empirical Bayes	-0.616186139423817	27	1	2014
Empirical Bayes	-0.527632742082372	28	1	2014
Empirical Bayes	-0.891598119283784	29	1	2014
Empirical Bayes	-0.673344553263766	30	1	2014
Empirical Bayes	-0.867500567704723	31	1	2014
Empirical Bayes	-0.510825623765991	32	1	2014
Empirical Bayes	-1.07880966137193	33	1	2014
Empirical Bayes	-0.527632742082372	34	1	2014
Empirical Bayes	-0.527632742082372	35	1	2014
Empirical Bayes	-0.82098055206983	36	1	2014
Empirical Bayes	-1.02165124753198	37	1	2014
Empirical Bayes	-1.02165124753198	38	1	2014
Empirical Bayes	-0.843970070294529	39	1	2014
Empirical Bayes	-0.755022584278033	40	1	2014
Empirical Bayes	-1.04982212449868	41	1	2014
Empirical Bayes	-0.49429632181478	42	1	2014
Empirical Bayes	-3.50655789731998	43	1	2014
Empirical Bayes	-10	44	1	2014
Empirical Bayes	-1.23787435600162	45	1	2014
Empirical Bayes	-1.51412773262978	3	2	2014
Empirical Bayes	-1.51412773262978	4	2	2014
Empirical Bayes	-1.27296567581289	5	2	2014
Empirical Bayes	-0.843970070294529	6	2	2014
Empirical Bayes	-0.843970070294529	7	2	2014
Empirical Bayes	-0.82098055206983	8	2	2014
Empirical Bayes	-1.07880966137193	9	2	2014
Empirical Bayes	-1.20397280432594	10	2	2014
Empirical Bayes	-1.13943428318836	11	2	2014
Empirical Bayes	-1.46967597005894	12	2	2014
Empirical Bayes	-1.34707364796661	13	2	2014
Empirical Bayes	-1.77195684193188	14	2	2014
Empirical Bayes	-2.99573227355399	15	2	2014
Empirical Bayes	-1.71479842809193	16	2	2014
Empirical Bayes	-2.04022082852655	17	2	2014
Empirical Bayes	-2.81341071676004	18	2	2014
Empirical Bayes	-3.50655789731998	19	2	2014
Empirical Bayes	-3.50655789731998	20	2	2014
Empirical Bayes	-1.13943428318836	21	2	2014
Empirical Bayes	-1.42711635564015	22	2	2014
Empirical Bayes	-0.843970070294529	23	2	2014
Empirical Bayes	-3.50655789731998	24	2	2014
Empirical Bayes	-2.40794560865187	25	2	2014
Empirical Bayes	-0.63487827243597	26	2	2014
Empirical Bayes	-0.755022584278033	27	2	2014
Empirical Bayes	-0.967584026261706	28	2	2014
Empirical Bayes	-0.673344553263766	29	2	2014
Empirical Bayes	-0.63487827243597	30	2	2014
Empirical Bayes	-0.941608539858445	31	2	2014
Empirical Bayes	-1.02165124753198	32	2	2014
Empirical Bayes	-1.07880966137193	33	2	2014
Empirical Bayes	-0.63487827243597	34	2	2014
Empirical Bayes	-0.693147180559945	35	2	2014
Empirical Bayes	-0.59783700075562	36	2	2014
Empirical Bayes	-2.30258509299405	37	2	2014
Empirical Bayes	-0.544727175441672	38	2	2014
Empirical Bayes	-0.579818495252942	39	2	2014
Empirical Bayes	-0.63487827243597	40	2	2014
Empirical Bayes	-1.04982212449868	41	2	2014
Empirical Bayes	-3.50655789731998	42	2	2014
Empirical Bayes	-0.7339691750802	43	2	2014
Empirical Bayes	-2.12026353620009	44	2	2014
Empirical Bayes	-0.544727175441672	45	2	2014
Empirical Bayes	-2.81341071676004	3	3	2014
Empirical Bayes	-1.30933331998376	4	3	2014
Empirical Bayes	-1.42711635564015	5	3	2014
Empirical Bayes	-1.02165124753198	6	3	2014
Empirical Bayes	-1.04982212449868	7	3	2014
Empirical Bayes	-1.10866262452161	8	3	2014
Empirical Bayes	-1.34707364796661	9	3	2014
Empirical Bayes	-1.42711635564015	10	3	2014
Empirical Bayes	-1.66073120682165	11	3	2014
Empirical Bayes	-1.51412773262978	12	3	2014
Empirical Bayes	-1.71479842809193	13	3	2014
Empirical Bayes	-3.2188758248682	14	3	2014
Empirical Bayes	-1.96611285637283	15	3	2014
Empirical Bayes	-2.65926003693278	16	3	2014
Empirical Bayes	-1.77195684193188	17	3	2014
Empirical Bayes	-1.46967597005894	18	3	2014
Empirical Bayes	-2.81341071676004	19	3	2014
Empirical Bayes	-3.50655789731998	20	3	2014
Empirical Bayes	-1.83258146374831	21	3	2014
Empirical Bayes	-1.20397280432594	22	3	2014
Empirical Bayes	-1.96611285637283	23	3	2014
Empirical Bayes	-2.65926003693278	24	3	2014
Empirical Bayes	-2.81341071676004	25	3	2014
Empirical Bayes	-0.776528789498996	26	3	2014
Empirical Bayes	-1.30933331998376	27	3	2014
Empirical Bayes	-0.798507696217772	28	3	2014
Empirical Bayes	-1.13943428318836	29	3	2014
Empirical Bayes	-0.7339691750802	30	3	2014
Empirical Bayes	-0.713349887877465	31	3	2014
Empirical Bayes	-1.02165124753198	32	3	2014
Empirical Bayes	-0.891598119283784	33	3	2014
Empirical Bayes	-0.7339691750802	34	3	2014
Empirical Bayes	-0.673344553263766	35	3	2014
Empirical Bayes	-1.17118298150295	36	3	2014
Empirical Bayes	-1.10866262452161	37	3	2014
Empirical Bayes	-0.843970070294529	38	3	2014
Empirical Bayes	-1.27296567581289	39	3	2014
Empirical Bayes	-0.693147180559945	40	3	2014
Empirical Bayes	-1.42711635564015	41	3	2014
Empirical Bayes	-0.776528789498996	42	3	2014
Empirical Bayes	-0.713349887877465	43	3	2014
Empirical Bayes	-3.91202300542815	44	3	2014
Empirical Bayes	-1.07880966137193	45	3	2014
Empirical Bayes	-2.30258509299405	3	4	2014
Empirical Bayes	-1.46967597005894	4	4	2014
Empirical Bayes	-1.34707364796661	5	4	2014
Empirical Bayes	-1.13943428318836	6	4	2014
Empirical Bayes	-1.30933331998376	7	4	2014
Empirical Bayes	-1.34707364796661	8	4	2014
Empirical Bayes	-1.46967597005894	9	4	2014
Empirical Bayes	-1.77195684193188	10	4	2014
Empirical Bayes	-1.51412773262978	11	4	2014
Empirical Bayes	-1.66073120682165	12	4	2014
Empirical Bayes	-2.81341071676004	13	4	2014
Empirical Bayes	-1.83258146374831	14	4	2014
Empirical Bayes	-2.99573227355399	15	4	2014
Empirical Bayes	-2.30258509299405	16	4	2014
Empirical Bayes	-2.30258509299405	17	4	2014
Empirical Bayes	-1.77195684193188	18	4	2014
Empirical Bayes	-2.99573227355399	19	4	2014
Empirical Bayes	-3.91202300542815	20	4	2014
Empirical Bayes	-1.56064774826467	21	4	2014
Empirical Bayes	-1.51412773262978	22	4	2014
Empirical Bayes	-1.46967597005894	23	4	2014
Empirical Bayes	-3.2188758248682	24	4	2014
Empirical Bayes	-2.65926003693278	25	4	2014
Empirical Bayes	-1.02165124753198	26	4	2014
Empirical Bayes	-0.967584026261706	27	4	2014
Empirical Bayes	-1.10866262452161	28	4	2014
Empirical Bayes	-1.17118298150295	29	4	2014
Empirical Bayes	-0.994252273343867	30	4	2014
Empirical Bayes	-0.776528789498996	31	4	2014
Empirical Bayes	-0.916290731874155	32	4	2014
Empirical Bayes	-1.66073120682165	33	4	2014
Empirical Bayes	-0.776528789498996	34	4	2014
Empirical Bayes	-1.34707364796661	35	4	2014
Empirical Bayes	-0.713349887877465	36	4	2014
Empirical Bayes	-1.77195684193188	37	4	2014
Empirical Bayes	-0.693147180559945	38	4	2014
Empirical Bayes	-1.27296567581289	39	4	2014
Empirical Bayes	-2.30258509299405	40	4	2014
Empirical Bayes	-1.66073120682165	41	4	2014
Empirical Bayes	-0.713349887877465	42	4	2014
Empirical Bayes	-0.776528789498996	43	4	2014
Empirical Bayes	-1.96611285637283	44	4	2014
Empirical Bayes	-1.02165124753198	45	4	2014
Model Average	-0.82098055206983	3	1	2014
Model Average	-0.693147180559945	4	1	2014
Model Average	-0.941608539858445	5	1	2014
Model Average	-0.7339691750802	6	1	2014
Model Average	-0.82098055206983	7	1	2014
Model Average	-0.693147180559945	8	1	2014
Model Average	-0.798507696217772	9	1	2014
Model Average	-0.713349887877465	10	1	2014
Model Average	-0.867500567704723	11	1	2014
Model Average	-0.891598119283784	12	1	2014
Model Average	-1.30933331998376	13	1	2014
Model Average	-0.994252273343867	14	1	2014
Model Average	-1.6094379124341	15	1	2014
Model Average	-3.91202300542815	16	1	2014
Model Average	-1.77195684193188	17	1	2014
Model Average	-10	18	1	2014
Model Average	-2.65926003693278	19	1	2014
Model Average	-2.65926003693278	20	1	2014
Model Average	-0.798507696217772	21	1	2014
Model Average	-1.10866262452161	22	1	2014
Model Average	-1.66073120682165	23	1	2014
Model Average	-1.20397280432594	24	1	2014
Model Average	-1.56064774826467	25	1	2014
Model Average	-0.891598119283784	26	1	2014
Model Average	-0.7339691750802	27	1	2014
Model Average	-0.776528789498996	28	1	2014
Model Average	-0.891598119283784	29	1	2014
Model Average	-0.7339691750802	30	1	2014
Model Average	-1.07880966137193	31	1	2014
Model Average	-0.776528789498996	32	1	2014
Model Average	-1.02165124753198	33	1	2014
Model Average	-0.693147180559945	34	1	2014
Model Average	-0.63487827243597	35	1	2014
Model Average	-1.13943428318836	36	1	2014
Model Average	-0.755022584278033	37	1	2014
Model Average	-0.994252273343867	38	1	2014
Model Average	-0.7339691750802	39	1	2014
Model Average	-0.755022584278033	40	1	2014
Model Average	-0.562118918153541	41	1	2014
Model Average	-0.713349887877465	42	1	2014
Model Average	-2.12026353620009	43	1	2014
Model Average	-1.89711998488588	44	1	2014
Model Average	-0.776528789498996	45	1	2014
Model Average	-0.867500567704723	3	2	2014
Model Average	-1.04982212449868	4	2	2014
Model Average	-0.63487827243597	5	2	2014
Model Average	-0.867500567704723	6	2	2014
Model Average	-0.843970070294529	7	2	2014
Model Average	-0.994252273343867	8	2	2014
Model Average	-0.755022584278033	9	2	2014
Model Average	-0.891598119283784	10	2	2014
Model Average	-0.941608539858445	11	2	2014
Model Average	-1.56064774826467	12	2	2014
Model Average	-1.13943428318836	13	2	2014
Model Average	-2.30258509299405	14	2	2014
Model Average	-4.60517018598809	15	2	2014
Model Average	-1.20397280432594	16	2	2014
Model Average	-2.20727491318972	17	2	2014
Model Average	-2.52572864430826	18	2	2014
Model Average	-2.65926003693278	19	2	2014
Model Average	-2.40794560865187	20	2	2014
Model Average	-1.10866262452161	21	2	2014
Model Average	-2.04022082852655	22	2	2014
Model Average	-1.51412773262978	23	2	2014
Model Average	-1.51412773262978	24	2	2014
Model Average	-0.843970070294529	25	2	2014
Model Average	-1.07880966137193	26	2	2014
Model Average	-0.755022584278033	27	2	2014
Model Average	-0.941608539858445	28	2	2014
Model Average	-0.843970070294529	29	2	2014
Model Average	-1.13943428318836	30	2	2014
Model Average	-0.967584026261706	31	2	2014
Model Average	-0.843970070294529	32	2	2014
Model Average	-0.798507696217772	33	2	2014
Model Average	-0.653926467406664	34	2	2014
Model Average	-1.04982212449868	35	2	2014
Model Average	-0.776528789498996	36	2	2014
Model Average	-1.20397280432594	37	2	2014
Model Average	-0.616186139423817	38	2	2014
Model Average	-0.713349887877465	39	2	2014
Model Average	-0.562118918153541	40	2	2014
Model Average	-0.843970070294529	41	2	2014
Model Average	-2.40794560865187	42	2	2014
Model Average	-1.17118298150295	43	2	2014
Model Average	-0.7339691750802	44	2	2014
Model Average	-0.7339691750802	45	2	2014
Model Average	-1.83258146374831	3	3	2014
Model Average	-1.02165124753198	4	3	2014
Model Average	-0.916290731874155	5	3	2014
Model Average	-0.916290731874155	6	3	2014
Model Average	-0.994252273343867	7	3	2014
Model Average	-0.967584026261706	8	3	2014
Model Average	-1.02165124753198	9	3	2014
Model Average	-1.10866262452161	10	3	2014
Model Average	-1.42711635564015	11	3	2014
Model Average	-1.20397280432594	12	3	2014
Model Average	-1.46967597005894	13	3	2014
Model Average	-3.2188758248682	14	3	2014
Model Average	-1.51412773262978	15	3	2014
Model Average	-3.2188758248682	16	3	2014
Model Average	-1.89711998488588	17	3	2014
Model Average	-1.23787435600162	18	3	2014
Model Average	-2.40794560865187	19	3	2014
Model Average	-2.65926003693278	20	3	2014
Model Average	-1.96611285637283	21	3	2014
Model Average	-1.6094379124341	22	3	2014
Model Average	-1.13943428318836	23	3	2014
Model Average	-0.994252273343867	24	3	2014
Model Average	-1.20397280432594	25	3	2014
Model Average	-1.07880966137193	26	3	2014
Model Average	-1.17118298150295	27	3	2014
Model Average	-0.843970070294529	28	3	2014
Model Average	-1.07880966137193	29	3	2014
Model Average	-1.02165124753198	30	3	2014
Model Average	-0.867500567704723	31	3	2014
Model Average	-0.916290731874155	32	3	2014
Model Average	-0.82098055206983	33	3	2014
Model Average	-0.994252273343867	34	3	2014
Model Average	-0.867500567704723	35	3	2014
Model Average	-1.13943428318836	36	3	2014
Model Average	-0.776528789498996	37	3	2014
Model Average	-0.967584026261706	38	3	2014
Model Average	-0.967584026261706	39	3	2014
Model Average	-0.798507696217772	40	3	2014
Model Average	-1.77195684193188	41	3	2014
Model Average	-1.02165124753198	42	3	2014
Model Average	-0.776528789498996	43	3	2014
Model Average	-2.04022082852655	44	3	2014
Model Average	-0.755022584278033	45	3	2014
Model Average	-1.02165124753198	3	4	2014
Model Average	-0.891598119283784	4	4	2014
Model Average	-1.04982212449868	5	4	2014
Model Average	-1.04982212449868	6	4	2014
Model Average	-0.916290731874155	7	4	2014
Model Average	-0.843970070294529	8	4	2014
Model Average	-1.10866262452161	9	4	2014
Model Average	-1.23787435600162	10	4	2014
Model Average	-1.27296567581289	11	4	2014
Model Average	-1.46967597005894	12	4	2014
Model Average	-2.99573227355399	13	4	2014
Model Average	-1.42711635564015	14	4	2014
Model Average	-3.91202300542815	15	4	2014
Model Average	-2.30258509299405	16	4	2014
Model Average	-1.23787435600162	17	4	2014
Model Average	-1.30933331998376	18	4	2014
Model Average	-2.12026353620009	19	4	2014
Model Average	-2.99573227355399	20	4	2014
Model Average	-1.83258146374831	21	4	2014
Model Average	-1.27296567581289	22	4	2014
Model Average	-1.04982212449868	23	4	2014
Model Average	-1.20397280432594	24	4	2014
Model Average	-1.34707364796661	25	4	2014
Model Average	-1.34707364796661	26	4	2014
Model Average	-0.994252273343867	27	4	2014
Model Average	-0.798507696217772	28	4	2014
Model Average	-1.13943428318836	29	4	2014
Model Average	-1.10866262452161	30	4	2014
Model Average	-1.10866262452161	31	4	2014
Model Average	-0.941608539858445	32	4	2014
Model Average	-1.30933331998376	33	4	2014
Model Average	-0.941608539858445	34	4	2014
Model Average	-1.04982212449868	35	4	2014
Model Average	-0.776528789498996	36	4	2014
Model Average	-0.916290731874155	37	4	2014
Model Average	-0.867500567704723	38	4	2014
Model Average	-0.916290731874155	39	4	2014
Model Average	-1.46967597005894	40	4	2014
Model Average	-1.04982212449868	41	4	2014
Model Average	-0.653926467406664	42	4	2014
Model Average	-1.23787435600162	43	4	2014
Model Average	-0.653926467406664	44	4	2014
Model Average	-0.755022584278033	45	4	2014
Naive Average	-0.755022584278033	3	1	2014
Naive Average	-0.7339691750802	4	1	2014
Naive Average	-1.20397280432594	5	1	2014
Naive Average	-0.7339691750802	6	1	2014
Naive Average	-0.776528789498996	7	1	2014
Naive Average	-0.713349887877465	8	1	2014
Naive Average	-0.82098055206983	9	1	2014
Naive Average	-0.713349887877465	10	1	2014
Naive Average	-0.82098055206983	11	1	2014
Naive Average	-0.843970070294529	12	1	2014
Naive Average	-1.23787435600162	13	1	2014
Naive Average	-1.02165124753198	14	1	2014
Naive Average	-1.34707364796661	15	1	2014
Naive Average	-4.60517018598809	16	1	2014
Naive Average	-3.50655789731998	17	1	2014
Naive Average	-4.60517018598809	18	1	2014
Naive Average	-0.994252273343867	19	1	2014
Naive Average	-3.2188758248682	20	1	2014
Naive Average	-0.82098055206983	21	1	2014
Naive Average	-1.07880966137193	22	1	2014
Naive Average	-1.96611285637283	23	1	2014
Naive Average	-1.42711635564015	24	1	2014
Naive Average	-1.46967597005894	25	1	2014
Naive Average	-0.994252273343867	26	1	2014
Naive Average	-0.7339691750802	27	1	2014
Naive Average	-0.755022584278033	28	1	2014
Naive Average	-0.916290731874155	29	1	2014
Naive Average	-0.798507696217772	30	1	2014
Naive Average	-0.916290731874155	31	1	2014
Naive Average	-0.713349887877465	32	1	2014
Naive Average	-0.967584026261706	33	1	2014
Naive Average	-0.7339691750802	34	1	2014
Naive Average	-0.693147180559945	35	1	2014
Naive Average	-1.30933331998376	36	1	2014
Naive Average	-0.776528789498996	37	1	2014
Naive Average	-1.07880966137193	38	1	2014
Naive Average	-0.755022584278033	39	1	2014
Naive Average	-0.776528789498996	40	1	2014
Naive Average	-0.713349887877465	41	1	2014
Naive Average	-0.713349887877465	42	1	2014
Naive Average	-2.30258509299405	43	1	2014
Naive Average	-2.12026353620009	44	1	2014
Naive Average	-0.755022584278033	45	1	2014
Naive Average	-0.994252273343867	3	2	2014
Naive Average	-1.38629436111989	4	2	2014
Naive Average	-0.798507696217772	5	2	2014
Naive Average	-0.867500567704723	6	2	2014
Naive Average	-0.843970070294529	7	2	2014
Naive Average	-0.967584026261706	8	2	2014
Naive Average	-0.867500567704723	9	2	2014
Naive Average	-0.941608539858445	10	2	2014
Naive Average	-0.916290731874155	11	2	2014
Naive Average	-1.34707364796661	12	2	2014
Naive Average	-1.02165124753198	13	2	2014
Naive Average	-1.71479842809193	14	2	2014
Naive Average	-4.60517018598809	15	2	2014
Naive Average	-1.46967597005894	16	2	2014
Naive Average	-1.83258146374831	17	2	2014
Naive Average	-2.12026353620009	18	2	2014
Naive Average	-2.99573227355399	19	2	2014
Naive Average	-2.30258509299405	20	2	2014
Naive Average	-1.07880966137193	21	2	2014
Naive Average	-2.12026353620009	22	2	2014
Naive Average	-2.20727491318972	23	2	2014
Naive Average	-1.34707364796661	24	2	2014
Naive Average	-0.843970070294529	25	2	2014
Naive Average	-0.994252273343867	26	2	2014
Naive Average	-0.82098055206983	27	2	2014
Naive Average	-1.07880966137193	28	2	2014
Naive Average	-0.843970070294529	29	2	2014
Naive Average	-0.967584026261706	30	2	2014
Naive Average	-0.843970070294529	31	2	2014
Naive Average	-0.867500567704723	32	2	2014
Naive Average	-0.843970070294529	33	2	2014
Naive Average	-0.776528789498996	34	2	2014
Naive Average	-1.23787435600162	35	2	2014
Naive Average	-0.798507696217772	36	2	2014
Naive Average	-1.27296567581289	37	2	2014
Naive Average	-0.776528789498996	38	2	2014
Naive Average	-0.776528789498996	39	2	2014
Naive Average	-0.7339691750802	40	2	2014
Naive Average	-0.891598119283784	41	2	2014
Naive Average	-2.20727491318972	42	2	2014
Naive Average	-1.13943428318836	43	2	2014
Naive Average	-0.916290731874155	44	2	2014
Naive Average	-0.967584026261706	45	2	2014
Naive Average	-1.83258146374831	3	3	2014
Naive Average	-0.916290731874155	4	3	2014
Naive Average	-0.843970070294529	5	3	2014
Naive Average	-0.916290731874155	6	3	2014
Naive Average	-0.967584026261706	7	3	2014
Naive Average	-0.891598119283784	8	3	2014
Naive Average	-0.994252273343867	9	3	2014
Naive Average	-1.02165124753198	10	3	2014
Naive Average	-1.34707364796661	11	3	2014
Naive Average	-1.10866262452161	12	3	2014
Naive Average	-1.38629436111989	13	3	2014
Naive Average	-3.91202300542815	14	3	2014
Naive Average	-1.34707364796661	15	3	2014
Naive Average	-2.65926003693278	16	3	2014
Naive Average	-1.42711635564015	17	3	2014
Naive Average	-1.17118298150295	18	3	2014
Naive Average	-2.20727491318972	19	3	2014
Naive Average	-2.52572864430826	20	3	2014
Naive Average	-2.40794560865187	21	3	2014
Naive Average	-2.12026353620009	22	3	2014
Naive Average	-1.04982212449868	23	3	2014
Naive Average	-0.843970070294529	24	3	2014
Naive Average	-1.02165124753198	25	3	2014
Naive Average	-0.967584026261706	26	3	2014
Naive Average	-1.13943428318836	27	3	2014
Naive Average	-0.843970070294529	28	3	2014
Naive Average	-1.04982212449868	29	3	2014
Naive Average	-0.916290731874155	30	3	2014
Naive Average	-0.891598119283784	31	3	2014
Naive Average	-0.916290731874155	32	3	2014
Naive Average	-0.82098055206983	33	3	2014
Naive Average	-1.23787435600162	34	3	2014
Naive Average	-0.843970070294529	35	3	2014
Naive Average	-1.10866262452161	36	3	2014
Naive Average	-0.776528789498996	37	3	2014
Naive Average	-0.941608539858445	38	3	2014
Naive Average	-0.916290731874155	39	3	2014
Naive Average	-0.843970070294529	40	3	2014
Naive Average	-1.83258146374831	41	3	2014
Naive Average	-1.17118298150295	42	3	2014
Naive Average	-0.7339691750802	43	3	2014
Naive Average	-1.83258146374831	44	3	2014
Naive Average	-0.776528789498996	45	3	2014
Naive Average	-1.13943428318836	3	4	2014
Naive Average	-0.916290731874155	4	4	2014
Naive Average	-0.994252273343867	5	4	2014
Naive Average	-1.02165124753198	6	4	2014
Naive Average	-0.916290731874155	7	4	2014
Naive Average	-0.941608539858445	8	4	2014
Naive Average	-1.07880966137193	9	4	2014
Naive Average	-1.30933331998376	10	4	2014
Naive Average	-1.17118298150295	11	4	2014
Naive Average	-1.34707364796661	12	4	2014
Naive Average	-3.50655789731998	13	4	2014
Naive Average	-1.51412773262978	14	4	2014
Naive Average	-2.81341071676004	15	4	2014
Naive Average	-1.83258146374831	16	4	2014
Naive Average	-1.56064774826467	17	4	2014
Naive Average	-1.30933331998376	18	4	2014
Naive Average	-2.52572864430826	19	4	2014
Naive Average	-3.50655789731998	20	4	2014
Naive Average	-2.30258509299405	21	4	2014
Naive Average	-1.04982212449868	22	4	2014
Naive Average	-0.994252273343867	23	4	2014
Naive Average	-1.07880966137193	24	4	2014
Naive Average	-1.27296567581289	25	4	2014
Naive Average	-1.17118298150295	26	4	2014
Naive Average	-0.916290731874155	27	4	2014
Naive Average	-0.916290731874155	28	4	2014
Naive Average	-1.02165124753198	29	4	2014
Naive Average	-0.967584026261706	30	4	2014
Naive Average	-0.941608539858445	31	4	2014
Naive Average	-0.891598119283784	32	4	2014
Naive Average	-1.51412773262978	33	4	2014
Naive Average	-0.867500567704723	34	4	2014
Naive Average	-1.10866262452161	35	4	2014
Naive Average	-0.776528789498996	36	4	2014
Naive Average	-1.02165124753198	37	4	2014
Naive Average	-0.867500567704723	38	4	2014
Naive Average	-1.02165124753198	39	4	2014
Naive Average	-1.83258146374831	40	4	2014
Naive Average	-1.34707364796661	41	4	2014
Naive Average	-0.755022584278033	42	4	2014
Naive Average	-1.20397280432594	43	4	2014
Naive Average	-0.776528789498996	44	4	2014
Naive Average	-0.843970070294529	45	4	2014
