# Supplementary material for: A stacked ensemble method for forecasting influenza-like illness visit volumes at emergency departments
Source: PLoS One. 2021 Mar 22;16(3):e0241725. doi: 10.1371/journal.pone.0241725 (PMC7984626; doi:10.1371/journal.pone.0241725)
Supplement: S1 Data — (ZIP) [file pone.0241725.s003.zip › ILI_plosone/tables/log_score_2015weeks-3-45.csv]

object	log_score	epiweek	weeks_ahead	season
Random Forest	-0.713349887877465	3	1	2015
Random Forest	-0.653926467406664	4	1	2015
Random Forest	-0.415515443961666	5	1	2015
Random Forest	-0.616186139423817	6	1	2015
Random Forest	-0.544727175441672	7	1	2015
Random Forest	-0.510825623765991	8	1	2015
Random Forest	-0.82098055206983	9	1	2015
Random Forest	-1.38629436111989	10	1	2015
Random Forest	-0.776528789498996	11	1	2015
Random Forest	-2.20727491318972	12	1	2015
Random Forest	-0.693147180559945	13	1	2015
Random Forest	-0.446287102628419	14	1	2015
Random Forest	-0.462035459596559	15	1	2015
Random Forest	-1.56064774826467	16	1	2015
Random Forest	-1.71479842809193	17	1	2015
Random Forest	-1.56064774826467	18	1	2015
Random Forest	-1.13943428318836	19	1	2015
Random Forest	-0.891598119283784	20	1	2015
Random Forest	-2.04022082852655	21	1	2015
Random Forest	-2.04022082852655	22	1	2015
Random Forest	-1.17118298150295	23	1	2015
Random Forest	-2.65926003693278	24	1	2015
Random Forest	-2.12026353620009	25	1	2015
Random Forest	-1.66073120682165	26	1	2015
Random Forest	-1.6094379124341	27	1	2015
Random Forest	-1.6094379124341	28	1	2015
Random Forest	-1.30933331998376	29	1	2015
Random Forest	-3.2188758248682	30	1	2015
Random Forest	-1.04982212449868	31	1	2015
Random Forest	-1.10866262452161	32	1	2015
Random Forest	-0.63487827243597	33	1	2015
Random Forest	-0.478035800943	34	1	2015
Random Forest	-0.510825623765991	35	1	2015
Random Forest	-0.713349887877465	36	1	2015
Random Forest	-0.462035459596559	37	1	2015
Random Forest	-0.544727175441672	38	1	2015
Random Forest	-0.843970070294529	39	1	2015
Random Forest	-0.510825623765991	40	1	2015
Random Forest	-0.867500567704723	41	1	2015
Random Forest	-0.798507696217772	42	1	2015
Random Forest	-0.673344553263766	43	1	2015
Random Forest	-0.867500567704723	44	1	2015
Random Forest	-0.430782916092454	45	1	2015
Random Forest	-0.755022584278033	3	2	2015
Random Forest	-0.713349887877465	4	2	2015
Random Forest	-0.7339691750802	5	2	2015
Random Forest	-0.673344553263766	6	2	2015
Random Forest	-0.63487827243597	7	2	2015
Random Forest	-1.30933331998376	8	2	2015
Random Forest	-1.34707364796661	9	2	2015
Random Forest	-0.867500567704723	10	2	2015
Random Forest	-2.65926003693278	11	2	2015
Random Forest	-1.07880966137193	12	2	2015
Random Forest	-0.59783700075562	13	2	2015
Random Forest	-0.673344553263766	14	2	2015
Random Forest	-1.56064774826467	15	2	2015
Random Forest	-1.30933331998376	16	2	2015
Random Forest	-1.96611285637283	17	2	2015
Random Forest	-1.02165124753198	18	2	2015
Random Forest	-1.17118298150295	19	2	2015
Random Forest	-1.96611285637283	20	2	2015
Random Forest	-2.81341071676004	21	2	2015
Random Forest	-1.34707364796661	22	2	2015
Random Forest	-2.81341071676004	23	2	2015
Random Forest	-2.40794560865187	24	2	2015
Random Forest	-2.04022082852655	25	2	2015
Random Forest	-2.20727491318972	26	2	2015
Random Forest	-1.34707364796661	27	2	2015
Random Forest	-1.34707364796661	28	2	2015
Random Forest	-2.99573227355399	29	2	2015
Random Forest	-1.71479842809193	30	2	2015
Random Forest	-1.71479842809193	31	2	2015
Random Forest	-0.798507696217772	32	2	2015
Random Forest	-0.693147180559945	33	2	2015
Random Forest	-0.579818495252942	34	2	2015
Random Forest	-0.867500567704723	35	2	2015
Random Forest	-0.544727175441672	36	2	2015
Random Forest	-0.579818495252942	37	2	2015
Random Forest	-0.673344553263766	38	2	2015
Random Forest	-0.49429632181478	39	2	2015
Random Forest	-1.07880966137193	40	2	2015
Random Forest	-0.891598119283784	41	2	2015
Random Forest	-0.843970070294529	42	2	2015
Random Forest	-1.23787435600162	43	2	2015
Random Forest	-0.616186139423817	44	2	2015
Random Forest	-0.994252273343867	45	2	2015
Random Forest	-0.843970070294529	3	3	2015
Random Forest	-0.693147180559945	4	3	2015
Random Forest	-0.798507696217772	5	3	2015
Random Forest	-0.798507696217772	6	3	2015
Random Forest	-1.27296567581289	7	3	2015
Random Forest	-1.66073120682165	8	3	2015
Random Forest	-1.17118298150295	9	3	2015
Random Forest	-1.77195684193188	10	3	2015
Random Forest	-1.38629436111989	11	3	2015
Random Forest	-0.673344553263766	12	3	2015
Random Forest	-0.713349887877465	13	3	2015
Random Forest	-1.56064774826467	14	3	2015
Random Forest	-1.46967597005894	15	3	2015
Random Forest	-1.13943428318836	16	3	2015
Random Forest	-1.23787435600162	17	3	2015
Random Forest	-1.38629436111989	18	3	2015
Random Forest	-2.12026353620009	19	3	2015
Random Forest	-2.12026353620009	20	3	2015
Random Forest	-1.6094379124341	21	3	2015
Random Forest	-3.2188758248682	22	3	2015
Random Forest	-2.30258509299405	23	3	2015
Random Forest	-1.71479842809193	24	3	2015
Random Forest	-2.40794560865187	25	3	2015
Random Forest	-1.89711998488588	26	3	2015
Random Forest	-1.13943428318836	27	3	2015
Random Forest	-2.99573227355399	28	3	2015
Random Forest	-1.83258146374831	29	3	2015
Random Forest	-3.50655789731998	30	3	2015
Random Forest	-1.04982212449868	31	3	2015
Random Forest	-0.867500567704723	32	3	2015
Random Forest	-0.755022584278033	33	3	2015
Random Forest	-0.713349887877465	34	3	2015
Random Forest	-0.891598119283784	35	3	2015
Random Forest	-0.755022584278033	36	3	2015
Random Forest	-0.941608539858445	37	3	2015
Random Forest	-0.59783700075562	38	3	2015
Random Forest	-1.42711635564015	39	3	2015
Random Forest	-0.579818495252942	40	3	2015
Random Forest	-0.941608539858445	41	3	2015
Random Forest	-1.02165124753198	42	3	2015
Random Forest	-0.867500567704723	43	3	2015
Random Forest	-0.941608539858445	44	3	2015
Random Forest	-0.49429632181478	45	3	2015
Random Forest	-0.798507696217772	3	4	2015
Random Forest	-1.13943428318836	4	4	2015
Random Forest	-0.967584026261706	5	4	2015
Random Forest	-1.42711635564015	6	4	2015
Random Forest	-1.56064774826467	7	4	2015
Random Forest	-1.02165124753198	8	4	2015
Random Forest	-1.71479842809193	9	4	2015
Random Forest	-1.30933331998376	10	4	2015
Random Forest	-1.17118298150295	11	4	2015
Random Forest	-1.20397280432594	12	4	2015
Random Forest	-1.42711635564015	13	4	2015
Random Forest	-1.56064774826467	14	4	2015
Random Forest	-0.941608539858445	15	4	2015
Random Forest	-1.07880966137193	16	4	2015
Random Forest	-1.38629436111989	17	4	2015
Random Forest	-1.71479842809193	18	4	2015
Random Forest	-2.30258509299405	19	4	2015
Random Forest	-1.96611285637283	20	4	2015
Random Forest	-4.60517018598809	21	4	2015
Random Forest	-2.52572864430826	22	4	2015
Random Forest	-1.6094379124341	23	4	2015
Random Forest	-2.20727491318972	24	4	2015
Random Forest	-1.51412773262978	25	4	2015
Random Forest	-1.17118298150295	26	4	2015
Random Forest	-2.99573227355399	27	4	2015
Random Forest	-1.71479842809193	28	4	2015
Random Forest	-3.50655789731998	29	4	2015
Random Forest	-1.27296567581289	30	4	2015
Random Forest	-1.38629436111989	31	4	2015
Random Forest	-0.7339691750802	32	4	2015
Random Forest	-0.916290731874155	33	4	2015
Random Forest	-0.7339691750802	34	4	2015
Random Forest	-0.891598119283784	35	4	2015
Random Forest	-1.02165124753198	36	4	2015
Random Forest	-0.673344553263766	37	4	2015
Random Forest	-1.04982212449868	38	4	2015
Random Forest	-0.430782916092454	39	4	2015
Random Forest	-0.967584026261706	40	4	2015
Random Forest	-0.776528789498996	41	4	2015
Random Forest	-0.776528789498996	42	4	2015
Random Forest	-1.83258146374831	43	4	2015
Random Forest	-0.693147180559945	44	4	2015
Random Forest	-0.755022584278033	45	4	2015
Linear Regression	-0.63487827243597	3	1	2015
Linear Regression	-1.23787435600162	4	1	2015
Linear Regression	-0.653926467406664	5	1	2015
Linear Regression	-0.916290731874155	6	1	2015
Linear Regression	-2.20727491318972	7	1	2015
Linear Regression	-0.7339691750802	8	1	2015
Linear Regression	-0.653926467406664	9	1	2015
Linear Regression	-0.867500567704723	10	1	2015
Linear Regression	-2.40794560865187	11	1	2015
Linear Regression	-1.51412773262978	12	1	2015
Linear Regression	-0.653926467406664	13	1	2015
Linear Regression	-0.653926467406664	14	1	2015
Linear Regression	-1.77195684193188	15	1	2015
Linear Regression	-1.17118298150295	16	1	2015
Linear Regression	-3.91202300542815	17	1	2015
Linear Regression	-0.843970070294529	18	1	2015
Linear Regression	-10	19	1	2015
Linear Regression	-0.653926467406664	20	1	2015
Linear Regression	-0.798507696217772	21	1	2015
Linear Regression	-0.693147180559945	22	1	2015
Linear Regression	-0.673344553263766	23	1	2015
Linear Regression	-10	24	1	2015
Linear Regression	-2.20727491318972	25	1	2015
Linear Regression	-0.755022584278033	26	1	2015
Linear Regression	-0.755022584278033	27	1	2015
Linear Regression	-0.7339691750802	28	1	2015
Linear Regression	-0.755022584278033	29	1	2015
Linear Regression	-4.60517018598809	30	1	2015
Linear Regression	-0.776528789498996	31	1	2015
Linear Regression	-0.891598119283784	32	1	2015
Linear Regression	-0.7339691750802	33	1	2015
Linear Regression	-0.798507696217772	34	1	2015
Linear Regression	-0.693147180559945	35	1	2015
Linear Regression	-0.713349887877465	36	1	2015
Linear Regression	-0.755022584278033	37	1	2015
Linear Regression	-1.07880966137193	38	1	2015
Linear Regression	-0.843970070294529	39	1	2015
Linear Regression	-0.776528789498996	40	1	2015
Linear Regression	-1.07880966137193	41	1	2015
Linear Regression	-1.07880966137193	42	1	2015
Linear Regression	-0.843970070294529	43	1	2015
Linear Regression	-0.7339691750802	44	1	2015
Linear Regression	-0.693147180559945	45	1	2015
Linear Regression	-1.46967597005894	3	2	2015
Linear Regression	-0.891598119283784	4	2	2015
Linear Regression	-0.994252273343867	5	2	2015
Linear Regression	-1.07880966137193	6	2	2015
Linear Regression	-1.77195684193188	7	2	2015
Linear Regression	-1.23787435600162	8	2	2015
Linear Regression	-0.967584026261706	9	2	2015
Linear Regression	-2.99573227355399	10	2	2015
Linear Regression	-3.91202300542815	11	2	2015
Linear Regression	-1.30933331998376	12	2	2015
Linear Regression	-0.891598119283784	13	2	2015
Linear Regression	-1.83258146374831	14	2	2015
Linear Regression	-0.891598119283784	15	2	2015
Linear Regression	-1.96611285637283	16	2	2015
Linear Regression	-3.2188758248682	17	2	2015
Linear Regression	-2.30258509299405	18	2	2015
Linear Regression	-3.50655789731998	19	2	2015
Linear Regression	-1.23787435600162	20	2	2015
Linear Regression	-0.916290731874155	21	2	2015
Linear Regression	-0.891598119283784	22	2	2015
Linear Regression	-10	23	2	2015
Linear Regression	-1.71479842809193	24	2	2015
Linear Regression	-0.941608539858445	25	2	2015
Linear Regression	-1.27296567581289	26	2	2015
Linear Regression	-1.38629436111989	27	2	2015
Linear Regression	-0.941608539858445	28	2	2015
Linear Regression	-2.52572864430826	29	2	2015
Linear Regression	-2.20727491318972	30	2	2015
Linear Regression	-1.17118298150295	31	2	2015
Linear Regression	-1.02165124753198	32	2	2015
Linear Regression	-1.07880966137193	33	2	2015
Linear Regression	-0.916290731874155	34	2	2015
Linear Regression	-0.994252273343867	35	2	2015
Linear Regression	-0.941608539858445	36	2	2015
Linear Regression	-0.967584026261706	37	2	2015
Linear Regression	-0.891598119283784	38	2	2015
Linear Regression	-0.891598119283784	39	2	2015
Linear Regression	-1.30933331998376	40	2	2015
Linear Regression	-1.04982212449868	41	2	2015
Linear Regression	-0.916290731874155	42	2	2015
Linear Regression	-0.916290731874155	43	2	2015
Linear Regression	-0.916290731874155	44	2	2015
Linear Regression	-0.994252273343867	45	2	2015
Linear Regression	-1.20397280432594	3	3	2015
Linear Regression	-1.02165124753198	4	3	2015
Linear Regression	-1.38629436111989	5	3	2015
Linear Regression	-1.27296567581289	6	3	2015
Linear Regression	-1.77195684193188	7	3	2015
Linear Regression	-1.6094379124341	8	3	2015
Linear Regression	-2.52572864430826	9	3	2015
Linear Regression	-4.60517018598809	10	3	2015
Linear Regression	-2.81341071676004	11	3	2015
Linear Regression	-1.56064774826467	12	3	2015
Linear Regression	-1.89711998488588	13	3	2015
Linear Regression	-1.07880966137193	14	3	2015
Linear Regression	-2.65926003693278	15	3	2015
Linear Regression	-2.12026353620009	16	3	2015
Linear Regression	-1.38629436111989	17	3	2015
Linear Regression	-1.71479842809193	18	3	2015
Linear Regression	-3.50655789731998	19	3	2015
Linear Regression	-1.46967597005894	20	3	2015
Linear Regression	-1.10866262452161	21	3	2015
Linear Regression	-10	22	3	2015
Linear Regression	-1.38629436111989	23	3	2015
Linear Regression	-1.89711998488588	24	3	2015
Linear Regression	-1.17118298150295	25	3	2015
Linear Regression	-1.13943428318836	26	3	2015
Linear Regression	-1.34707364796661	27	3	2015
Linear Regression	-2.40794560865187	28	3	2015
Linear Regression	-1.6094379124341	29	3	2015
Linear Regression	-2.65926003693278	30	3	2015
Linear Regression	-1.10866262452161	31	3	2015
Linear Regression	-1.13943428318836	32	3	2015
Linear Regression	-1.13943428318836	33	3	2015
Linear Regression	-1.17118298150295	34	3	2015
Linear Regression	-1.20397280432594	35	3	2015
Linear Regression	-1.13943428318836	36	3	2015
Linear Regression	-1.07880966137193	37	3	2015
Linear Regression	-1.27296567581289	38	3	2015
Linear Regression	-1.27296567581289	39	3	2015
Linear Regression	-1.07880966137193	40	3	2015
Linear Regression	-1.10866262452161	41	3	2015
Linear Regression	-1.07880966137193	42	3	2015
Linear Regression	-1.07880966137193	43	3	2015
Linear Regression	-1.30933331998376	44	3	2015
Linear Regression	-1.07880966137193	45	3	2015
Linear Regression	-1.13943428318836	3	4	2015
Linear Regression	-1.71479842809193	4	4	2015
Linear Regression	-1.46967597005894	5	4	2015
Linear Regression	-1.46967597005894	6	4	2015
Linear Regression	-1.96611285637283	7	4	2015
Linear Regression	-3.50655789731998	8	4	2015
Linear Regression	-3.91202300542815	9	4	2015
Linear Regression	-3.2188758248682	10	4	2015
Linear Regression	-2.52572864430826	11	4	2015
Linear Regression	-2.99573227355399	12	4	2015
Linear Regression	-1.27296567581289	13	4	2015
Linear Regression	-2.99573227355399	14	4	2015
Linear Regression	-2.99573227355399	15	4	2015
Linear Regression	-1.42711635564015	16	4	2015
Linear Regression	-1.27296567581289	17	4	2015
Linear Regression	-1.89711998488588	18	4	2015
Linear Regression	-2.65926003693278	19	4	2015
Linear Regression	-1.42711635564015	20	4	2015
Linear Regression	-3.91202300542815	21	4	2015
Linear Regression	-1.6094379124341	22	4	2015
Linear Regression	-1.83258146374831	23	4	2015
Linear Regression	-1.6094379124341	24	4	2015
Linear Regression	-1.27296567581289	25	4	2015
Linear Regression	-1.20397280432594	26	4	2015
Linear Regression	-1.38629436111989	27	4	2015
Linear Regression	-1.51412773262978	28	4	2015
Linear Regression	-1.89711998488588	29	4	2015
Linear Regression	-1.56064774826467	30	4	2015
Linear Regression	-1.42711635564015	31	4	2015
Linear Regression	-1.20397280432594	32	4	2015
Linear Regression	-1.42711635564015	33	4	2015
Linear Regression	-1.23787435600162	34	4	2015
Linear Regression	-1.13943428318836	35	4	2015
Linear Regression	-1.17118298150295	36	4	2015
Linear Regression	-1.20397280432594	37	4	2015
Linear Regression	-1.20397280432594	38	4	2015
Linear Regression	-1.13943428318836	39	4	2015
Linear Regression	-1.34707364796661	40	4	2015
Linear Regression	-1.17118298150295	41	4	2015
Linear Regression	-1.17118298150295	42	4	2015
Linear Regression	-1.27296567581289	43	4	2015
Linear Regression	-1.23787435600162	44	4	2015
Linear Regression	-1.17118298150295	45	4	2015
ARIMA	-0.328504066972036	3	1	2015
ARIMA	-0.301105092783922	4	1	2015
ARIMA	-0.544727175441672	5	1	2015
ARIMA	-0.446287102628419	6	1	2015
ARIMA	-0.287682072451781	7	1	2015
ARIMA	-0.49429632181478	8	1	2015
ARIMA	-0.27443684570176	9	1	2015
ARIMA	-0.400477566597125	10	1	2015
ARIMA	-0.287682072451781	11	1	2015
ARIMA	-2.20727491318972	12	1	2015
ARIMA	-0.27443684570176	13	1	2015
ARIMA	-2.99573227355399	14	1	2015
ARIMA	-10	15	1	2015
ARIMA	-0.328504066972036	16	1	2015
ARIMA	-10	17	1	2015
ARIMA	-0.430782916092454	18	1	2015
ARIMA	-4.60517018598809	19	1	2015
ARIMA	-1.13943428318836	20	1	2015
ARIMA	-1.02165124753198	21	1	2015
ARIMA	-2.65926003693278	22	1	2015
ARIMA	-1.27296567581289	23	1	2015
ARIMA	-10	24	1	2015
ARIMA	-0.843970070294529	25	1	2015
ARIMA	-2.20727491318972	26	1	2015
ARIMA	-0.544727175441672	27	1	2015
ARIMA	-1.27296567581289	28	1	2015
ARIMA	-0.63487827243597	29	1	2015
ARIMA	-2.99573227355399	30	1	2015
ARIMA	-0.527632742082372	31	1	2015
ARIMA	-2.04022082852655	32	1	2015
ARIMA	-0.371063681390832	33	1	2015
ARIMA	-0.400477566597125	34	1	2015
ARIMA	-0.510825623765991	35	1	2015
ARIMA	-0.371063681390832	36	1	2015
ARIMA	-0.385662480811985	37	1	2015
ARIMA	-1.38629436111989	38	1	2015
ARIMA	-0.462035459596559	39	1	2015
ARIMA	-0.63487827243597	40	1	2015
ARIMA	-0.616186139423817	41	1	2015
ARIMA	-0.82098055206983	42	1	2015
ARIMA	-0.385662480811985	43	1	2015
ARIMA	-0.356674943938732	44	1	2015
ARIMA	-0.49429632181478	45	1	2015
ARIMA	-0.446287102628419	3	2	2015
ARIMA	-0.527632742082372	4	2	2015
ARIMA	-0.693147180559945	5	2	2015
ARIMA	-0.356674943938732	6	2	2015
ARIMA	-0.462035459596559	7	2	2015
ARIMA	-0.400477566597125	8	2	2015
ARIMA	-0.446287102628419	9	2	2015
ARIMA	-0.356674943938732	10	2	2015
ARIMA	-2.30258509299405	11	2	2015
ARIMA	-0.755022584278033	12	2	2015
ARIMA	-2.65926003693278	13	2	2015
ARIMA	-10	14	2	2015
ARIMA	-0.843970070294529	15	2	2015
ARIMA	-4.60517018598809	16	2	2015
ARIMA	-0.693147180559945	17	2	2015
ARIMA	-10	18	2	2015
ARIMA	-3.50655789731998	19	2	2015
ARIMA	-1.46967597005894	20	2	2015
ARIMA	-2.99573227355399	21	2	2015
ARIMA	-2.20727491318972	22	2	2015
ARIMA	-10	23	2	2015
ARIMA	-10	24	2	2015
ARIMA	-1.77195684193188	25	2	2015
ARIMA	-0.967584026261706	26	2	2015
ARIMA	-1.17118298150295	27	2	2015
ARIMA	-0.994252273343867	28	2	2015
ARIMA	-2.20727491318972	29	2	2015
ARIMA	-1.71479842809193	30	2	2015
ARIMA	-2.04022082852655	31	2	2015
ARIMA	-0.59783700075562	32	2	2015
ARIMA	-0.478035800943	33	2	2015
ARIMA	-0.562118918153541	34	2	2015
ARIMA	-0.478035800943	35	2	2015
ARIMA	-0.462035459596559	36	2	2015
ARIMA	-1.27296567581289	37	2	2015
ARIMA	-0.478035800943	38	2	2015
ARIMA	-0.579818495252942	39	2	2015
ARIMA	-0.527632742082372	40	2	2015
ARIMA	-0.63487827243597	41	2	2015
ARIMA	-0.653926467406664	42	2	2015
ARIMA	-0.462035459596559	43	2	2015
ARIMA	-0.562118918153541	44	2	2015
ARIMA	-0.579818495252942	45	2	2015
ARIMA	-0.49429632181478	3	3	2015
ARIMA	-0.653926467406664	4	3	2015
ARIMA	-0.446287102628419	5	3	2015
ARIMA	-0.579818495252942	6	3	2015
ARIMA	-0.430782916092454	7	3	2015
ARIMA	-0.579818495252942	8	3	2015
ARIMA	-0.400477566597125	9	3	2015
ARIMA	-1.89711998488588	10	3	2015
ARIMA	-0.867500567704723	11	3	2015
ARIMA	-3.91202300542815	12	3	2015
ARIMA	-10	13	3	2015
ARIMA	-1.83258146374831	14	3	2015
ARIMA	-10	15	3	2015
ARIMA	-0.544727175441672	16	3	2015
ARIMA	-1.89711998488588	17	3	2015
ARIMA	-4.60517018598809	18	3	2015
ARIMA	-3.50655789731998	19	3	2015
ARIMA	-3.50655789731998	20	3	2015
ARIMA	-2.52572864430826	21	3	2015
ARIMA	-10	22	3	2015
ARIMA	-10	23	3	2015
ARIMA	-10	24	3	2015
ARIMA	-0.916290731874155	25	3	2015
ARIMA	-1.66073120682165	26	3	2015
ARIMA	-0.967584026261706	27	3	2015
ARIMA	-1.46967597005894	28	3	2015
ARIMA	-1.38629436111989	29	3	2015
ARIMA	-3.91202300542815	30	3	2015
ARIMA	-0.713349887877465	31	3	2015
ARIMA	-0.673344553263766	32	3	2015
ARIMA	-0.579818495252942	33	3	2015
ARIMA	-0.562118918153541	34	3	2015
ARIMA	-0.562118918153541	35	3	2015
ARIMA	-1.38629436111989	36	3	2015
ARIMA	-0.579818495252942	37	3	2015
ARIMA	-1.04982212449868	38	3	2015
ARIMA	-0.653926467406664	39	3	2015
ARIMA	-0.891598119283784	40	3	2015
ARIMA	-0.59783700075562	41	3	2015
ARIMA	-0.63487827243597	42	3	2015
ARIMA	-0.693147180559945	43	3	2015
ARIMA	-0.653926467406664	44	3	2015
ARIMA	-0.579818495252942	45	3	2015
ARIMA	-0.59783700075562	3	4	2015
ARIMA	-0.446287102628419	4	4	2015
ARIMA	-0.713349887877465	5	4	2015
ARIMA	-0.478035800943	6	4	2015
ARIMA	-0.562118918153541	7	4	2015
ARIMA	-0.446287102628419	8	4	2015
ARIMA	-1.83258146374831	9	4	2015
ARIMA	-0.776528789498996	10	4	2015
ARIMA	-4.60517018598809	11	4	2015
ARIMA	-10	12	4	2015
ARIMA	-1.77195684193188	13	4	2015
ARIMA	-10	14	4	2015
ARIMA	-1.23787435600162	15	4	2015
ARIMA	-2.20727491318972	16	4	2015
ARIMA	-1.89711998488588	17	4	2015
ARIMA	-4.60517018598809	18	4	2015
ARIMA	-10	19	4	2015
ARIMA	-2.99573227355399	20	4	2015
ARIMA	-10	21	4	2015
ARIMA	-10	22	4	2015
ARIMA	-10	23	4	2015
ARIMA	-2.99573227355399	24	4	2015
ARIMA	-1.6094379124341	25	4	2015
ARIMA	-1.30933331998376	26	4	2015
ARIMA	-1.51412773262978	27	4	2015
ARIMA	-1.07880966137193	28	4	2015
ARIMA	-3.50655789731998	29	4	2015
ARIMA	-1.38629436111989	30	4	2015
ARIMA	-0.755022584278033	31	4	2015
ARIMA	-0.7339691750802	32	4	2015
ARIMA	-0.616186139423817	33	4	2015
ARIMA	-0.59783700075562	34	4	2015
ARIMA	-1.27296567581289	35	4	2015
ARIMA	-0.616186139423817	36	4	2015
ARIMA	-1.04982212449868	37	4	2015
ARIMA	-0.579818495252942	38	4	2015
ARIMA	-0.82098055206983	39	4	2015
ARIMA	-0.7339691750802	40	4	2015
ARIMA	-0.616186139423817	41	4	2015
ARIMA	-0.867500567704723	42	4	2015
ARIMA	-0.653926467406664	43	4	2015
ARIMA	-0.59783700075562	44	4	2015
ARIMA	-0.713349887877465	45	4	2015
Empirical Bayes	-1.6094379124341	3	1	2015
Empirical Bayes	-1.20397280432594	4	1	2015
Empirical Bayes	-0.430782916092454	5	1	2015
Empirical Bayes	-0.385662480811985	6	1	2015
Empirical Bayes	-2.12026353620009	7	1	2015
Empirical Bayes	-0.579818495252942	8	1	2015
Empirical Bayes	-0.478035800943	9	1	2015
Empirical Bayes	-0.446287102628419	10	1	2015
Empirical Bayes	-2.40794560865187	11	1	2015
Empirical Bayes	-2.52572864430826	12	1	2015
Empirical Bayes	-0.400477566597125	13	1	2015
Empirical Bayes	-0.653926467406664	14	1	2015
Empirical Bayes	-1.17118298150295	15	1	2015
Empirical Bayes	-1.83258146374831	16	1	2015
Empirical Bayes	-3.2188758248682	17	1	2015
Empirical Bayes	-1.38629436111989	18	1	2015
Empirical Bayes	-1.56064774826467	19	1	2015
Empirical Bayes	-1.02165124753198	20	1	2015
Empirical Bayes	-1.42711635564015	21	1	2015
Empirical Bayes	-1.6094379124341	22	1	2015
Empirical Bayes	-0.843970070294529	23	1	2015
Empirical Bayes	-10	24	1	2015
Empirical Bayes	-1.96611285637283	25	1	2015
Empirical Bayes	-0.616186139423817	26	1	2015
Empirical Bayes	-1.30933331998376	27	1	2015
Empirical Bayes	-0.301105092783922	28	1	2015
Empirical Bayes	-0.328504066972036	29	1	2015
Empirical Bayes	-10	30	1	2015
Empirical Bayes	-0.328504066972036	31	1	2015
Empirical Bayes	-0.59783700075562	32	1	2015
Empirical Bayes	-0.967584026261706	33	1	2015
Empirical Bayes	-0.301105092783922	34	1	2015
Empirical Bayes	-0.342490308946776	35	1	2015
Empirical Bayes	-0.356674943938732	36	1	2015
Empirical Bayes	-0.287682072451781	37	1	2015
Empirical Bayes	-1.51412773262978	38	1	2015
Empirical Bayes	-1.10866262452161	39	1	2015
Empirical Bayes	-2.40794560865187	40	1	2015
Empirical Bayes	-1.6094379124341	41	1	2015
Empirical Bayes	-4.60517018598809	42	1	2015
Empirical Bayes	-1.38629436111989	43	1	2015
Empirical Bayes	-0.301105092783922	44	1	2015
Empirical Bayes	-0.3147107448397	45	1	2015
Empirical Bayes	-0.0618754037180874	3	2	2015
Empirical Bayes	-1.38629436111989	4	2	2015
Empirical Bayes	-0.867500567704723	5	2	2015
Empirical Bayes	-1.46967597005894	6	2	2015
Empirical Bayes	-1.71479842809193	7	2	2015
Empirical Bayes	-1.10866262452161	8	2	2015
Empirical Bayes	-0.843970070294529	9	2	2015
Empirical Bayes	-1.42711635564015	10	2	2015
Empirical Bayes	-4.60517018598809	11	2	2015
Empirical Bayes	-1.96611285637283	12	2	2015
Empirical Bayes	-0.916290731874155	13	2	2015
Empirical Bayes	-1.96611285637283	14	2	2015
Empirical Bayes	-0.891598119283784	15	2	2015
Empirical Bayes	-1.34707364796661	16	2	2015
Empirical Bayes	-3.50655789731998	17	2	2015
Empirical Bayes	-1.56064774826467	18	2	2015
Empirical Bayes	-2.04022082852655	19	2	2015
Empirical Bayes	-1.89711998488588	20	2	2015
Empirical Bayes	-2.12026353620009	21	2	2015
Empirical Bayes	-1.6094379124341	22	2	2015
Empirical Bayes	-2.99573227355399	23	2	2015
Empirical Bayes	-2.30258509299405	24	2	2015
Empirical Bayes	-1.20397280432594	25	2	2015
Empirical Bayes	-0.82098055206983	26	2	2015
Empirical Bayes	-1.17118298150295	27	2	2015
Empirical Bayes	-0.544727175441672	28	2	2015
Empirical Bayes	-10	29	2	2015
Empirical Bayes	-4.60517018598809	30	2	2015
Empirical Bayes	-0.59783700075562	31	2	2015
Empirical Bayes	-0.579818495252942	32	2	2015
Empirical Bayes	-0.916290731874155	33	2	2015
Empirical Bayes	-0.49429632181478	34	2	2015
Empirical Bayes	-0.616186139423817	35	2	2015
Empirical Bayes	-0.462035459596559	36	2	2015
Empirical Bayes	-1.30933331998376	37	2	2015
Empirical Bayes	-0.430782916092454	38	2	2015
Empirical Bayes	-0.579818495252942	39	2	2015
Empirical Bayes	-0.462035459596559	40	2	2015
Empirical Bayes	-0.713349887877465	41	2	2015
Empirical Bayes	-0.843970070294529	42	2	2015
Empirical Bayes	-1.30933331998376	43	2	2015
Empirical Bayes	-0.446287102628419	44	2	2015
Empirical Bayes	-0.579818495252942	45	2	2015
Empirical Bayes	-0.356674943938732	3	3	2015
Empirical Bayes	-1.34707364796661	4	3	2015
Empirical Bayes	-1.20397280432594	5	3	2015
Empirical Bayes	-1.56064774826467	6	3	2015
Empirical Bayes	-1.56064774826467	7	3	2015
Empirical Bayes	-1.34707364796661	8	3	2015
Empirical Bayes	-1.23787435600162	9	3	2015
Empirical Bayes	-3.2188758248682	10	3	2015
Empirical Bayes	-3.2188758248682	11	3	2015
Empirical Bayes	-2.40794560865187	12	3	2015
Empirical Bayes	-1.77195684193188	13	3	2015
Empirical Bayes	-1.04982212449868	14	3	2015
Empirical Bayes	-2.30258509299405	15	3	2015
Empirical Bayes	-2.65926003693278	16	3	2015
Empirical Bayes	-2.81341071676004	17	3	2015
Empirical Bayes	-2.20727491318972	18	3	2015
Empirical Bayes	-2.52572864430826	19	3	2015
Empirical Bayes	-2.40794560865187	20	3	2015
Empirical Bayes	-3.50655789731998	21	3	2015
Empirical Bayes	-2.81341071676004	22	3	2015
Empirical Bayes	-1.46967597005894	23	3	2015
Empirical Bayes	-2.81341071676004	24	3	2015
Empirical Bayes	-1.83258146374831	25	3	2015
Empirical Bayes	-0.941608539858445	26	3	2015
Empirical Bayes	-1.34707364796661	27	3	2015
Empirical Bayes	-3.50655789731998	28	3	2015
Empirical Bayes	-3.50655789731998	29	3	2015
Empirical Bayes	-4.60517018598809	30	3	2015
Empirical Bayes	-0.82098055206983	31	3	2015
Empirical Bayes	-0.713349887877465	32	3	2015
Empirical Bayes	-1.17118298150295	33	3	2015
Empirical Bayes	-0.713349887877465	34	3	2015
Empirical Bayes	-0.693147180559945	35	3	2015
Empirical Bayes	-1.66073120682165	36	3	2015
Empirical Bayes	-0.544727175441672	37	3	2015
Empirical Bayes	-2.20727491318972	38	3	2015
Empirical Bayes	-0.967584026261706	39	3	2015
Empirical Bayes	-3.50655789731998	40	3	2015
Empirical Bayes	-0.755022584278033	41	3	2015
Empirical Bayes	-0.941608539858445	42	3	2015
Empirical Bayes	-1.13943428318836	43	3	2015
Empirical Bayes	-0.673344553263766	44	3	2015
Empirical Bayes	-0.579818495252942	45	3	2015
Empirical Bayes	-1.51412773262978	3	4	2015
Empirical Bayes	-2.99573227355399	4	4	2015
Empirical Bayes	-1.66073120682165	5	4	2015
Empirical Bayes	-1.77195684193188	6	4	2015
Empirical Bayes	-1.38629436111989	7	4	2015
Empirical Bayes	-1.30933331998376	8	4	2015
Empirical Bayes	-2.81341071676004	9	4	2015
Empirical Bayes	-2.99573227355399	10	4	2015
Empirical Bayes	-3.50655789731998	11	4	2015
Empirical Bayes	-2.99573227355399	12	4	2015
Empirical Bayes	-1.23787435600162	13	4	2015
Empirical Bayes	-2.65926003693278	14	4	2015
Empirical Bayes	-3.50655789731998	15	4	2015
Empirical Bayes	-2.20727491318972	16	4	2015
Empirical Bayes	-3.50655789731998	17	4	2015
Empirical Bayes	-2.52572864430826	18	4	2015
Empirical Bayes	-2.81341071676004	19	4	2015
Empirical Bayes	-3.50655789731998	20	4	2015
Empirical Bayes	-2.40794560865187	21	4	2015
Empirical Bayes	-2.65926003693278	22	4	2015
Empirical Bayes	-1.89711998488588	23	4	2015
Empirical Bayes	-1.04982212449868	24	4	2015
Empirical Bayes	-1.77195684193188	25	4	2015
Empirical Bayes	-1.17118298150295	26	4	2015
Empirical Bayes	-4.60517018598809	27	4	2015
Empirical Bayes	-2.65926003693278	28	4	2015
Empirical Bayes	-3.50655789731998	29	4	2015
Empirical Bayes	-2.40794560865187	30	4	2015
Empirical Bayes	-0.967584026261706	31	4	2015
Empirical Bayes	-0.891598119283784	32	4	2015
Empirical Bayes	-1.46967597005894	33	4	2015
Empirical Bayes	-0.776528789498996	34	4	2015
Empirical Bayes	-1.89711998488588	35	4	2015
Empirical Bayes	-0.713349887877465	36	4	2015
Empirical Bayes	-1.96611285637283	37	4	2015
Empirical Bayes	-0.693147180559945	38	4	2015
Empirical Bayes	-1.17118298150295	39	4	2015
Empirical Bayes	-1.04982212449868	40	4	2015
Empirical Bayes	-0.867500567704723	41	4	2015
Empirical Bayes	-1.04982212449868	42	4	2015
Empirical Bayes	-1.71479842809193	43	4	2015
Empirical Bayes	-0.693147180559945	44	4	2015
Empirical Bayes	-0.7339691750802	45	4	2015
Model Average	-0.579818495252942	3	1	2015
Model Average	-0.916290731874155	4	1	2015
Model Average	-0.446287102628419	5	1	2015
Model Average	-0.693147180559945	6	1	2015
Model Average	-1.27296567581289	7	1	2015
Model Average	-0.462035459596559	8	1	2015
Model Average	-0.653926467406664	9	1	2015
Model Average	-0.693147180559945	10	1	2015
Model Average	-1.04982212449868	11	1	2015
Model Average	-1.96611285637283	12	1	2015
Model Average	-0.616186139423817	13	1	2015
Model Average	-0.527632742082372	14	1	2015
Model Average	-0.579818495252942	15	1	2015
Model Average	-1.51412773262978	16	1	2015
Model Average	-2.12026353620009	17	1	2015
Model Average	-1.30933331998376	18	1	2015
Model Average	-1.51412773262978	19	1	2015
Model Average	-0.798507696217772	20	1	2015
Model Average	-1.46967597005894	21	1	2015
Model Average	-1.89711998488588	22	1	2015
Model Average	-0.994252273343867	23	1	2015
Model Average	-3.50655789731998	24	1	2015
Model Average	-1.42711635564015	25	1	2015
Model Average	-1.42711635564015	26	1	2015
Model Average	-1.38629436111989	27	1	2015
Model Average	-1.34707364796661	28	1	2015
Model Average	-1.07880966137193	29	1	2015
Model Average	-3.50655789731998	30	1	2015
Model Average	-0.843970070294529	31	1	2015
Model Average	-0.994252273343867	32	1	2015
Model Average	-0.7339691750802	33	1	2015
Model Average	-0.527632742082372	34	1	2015
Model Average	-0.510825623765991	35	1	2015
Model Average	-0.579818495252942	36	1	2015
Model Average	-0.478035800943	37	1	2015
Model Average	-0.713349887877465	38	1	2015
Model Average	-0.916290731874155	39	1	2015
Model Average	-0.673344553263766	40	1	2015
Model Average	-0.941608539858445	41	1	2015
Model Average	-1.04982212449868	42	1	2015
Model Average	-0.693147180559945	43	1	2015
Model Average	-0.776528789498996	44	1	2015
Model Average	-0.49429632181478	45	1	2015
Model Average	-1.07880966137193	3	2	2015
Model Average	-0.7339691750802	4	2	2015
Model Average	-0.843970070294529	5	2	2015
Model Average	-1.02165124753198	6	2	2015
Model Average	-0.941608539858445	7	2	2015
Model Average	-0.843970070294529	8	2	2015
Model Average	-0.798507696217772	9	2	2015
Model Average	-1.34707364796661	10	2	2015
Model Average	-3.50655789731998	11	2	2015
Model Average	-1.17118298150295	12	2	2015
Model Average	-0.7339691750802	13	2	2015
Model Average	-1.23787435600162	14	2	2015
Model Average	-1.23787435600162	15	2	2015
Model Average	-1.23787435600162	16	2	2015
Model Average	-2.81341071676004	17	2	2015
Model Average	-1.17118298150295	18	2	2015
Model Average	-1.6094379124341	19	2	2015
Model Average	-1.23787435600162	20	2	2015
Model Average	-1.6094379124341	21	2	2015
Model Average	-1.42711635564015	22	2	2015
Model Average	-2.65926003693278	23	2	2015
Model Average	-2.30258509299405	24	2	2015
Model Average	-1.71479842809193	25	2	2015
Model Average	-1.77195684193188	26	2	2015
Model Average	-1.20397280432594	27	2	2015
Model Average	-1.17118298150295	28	2	2015
Model Average	-2.99573227355399	29	2	2015
Model Average	-2.12026353620009	30	2	2015
Model Average	-1.17118298150295	31	2	2015
Model Average	-0.916290731874155	32	2	2015
Model Average	-0.713349887877465	33	2	2015
Model Average	-0.653926467406664	34	2	2015
Model Average	-0.7339691750802	35	2	2015
Model Average	-0.616186139423817	36	2	2015
Model Average	-0.82098055206983	37	2	2015
Model Average	-0.527632742082372	38	2	2015
Model Average	-0.616186139423817	39	2	2015
Model Average	-0.941608539858445	40	2	2015
Model Average	-0.967584026261706	41	2	2015
Model Average	-0.755022584278033	42	2	2015
Model Average	-1.04982212449868	43	2	2015
Model Average	-0.63487827243597	44	2	2015
Model Average	-0.843970070294529	45	2	2015
Model Average	-0.994252273343867	3	3	2015
Model Average	-0.843970070294529	4	3	2015
Model Average	-1.13943428318836	5	3	2015
Model Average	-1.10866262452161	6	3	2015
Model Average	-1.13943428318836	7	3	2015
Model Average	-1.02165124753198	8	3	2015
Model Average	-1.66073120682165	9	3	2015
Model Average	-2.99573227355399	10	3	2015
Model Average	-2.40794560865187	11	3	2015
Model Average	-1.56064774826467	12	3	2015
Model Average	-1.66073120682165	13	3	2015
Model Average	-1.30933331998376	14	3	2015
Model Average	-2.20727491318972	15	3	2015
Model Average	-2.12026353620009	16	3	2015
Model Average	-1.38629436111989	17	3	2015
Model Average	-1.34707364796661	18	3	2015
Model Average	-2.12026353620009	19	3	2015
Model Average	-1.56064774826467	20	3	2015
Model Average	-1.96611285637283	21	3	2015
Model Average	-2.99573227355399	22	3	2015
Model Average	-1.6094379124341	23	3	2015
Model Average	-1.46967597005894	24	3	2015
Model Average	-1.51412773262978	25	3	2015
Model Average	-1.38629436111989	26	3	2015
Model Average	-0.994252273343867	27	3	2015
Model Average	-2.81341071676004	28	3	2015
Model Average	-1.89711998488588	29	3	2015
Model Average	-3.2188758248682	30	3	2015
Model Average	-0.994252273343867	31	3	2015
Model Average	-0.916290731874155	32	3	2015
Model Average	-0.916290731874155	33	3	2015
Model Average	-0.843970070294529	34	3	2015
Model Average	-0.941608539858445	35	3	2015
Model Average	-1.07880966137193	36	3	2015
Model Average	-0.82098055206983	37	3	2015
Model Average	-1.20397280432594	38	3	2015
Model Average	-1.17118298150295	39	3	2015
Model Average	-0.994252273343867	40	3	2015
Model Average	-0.941608539858445	41	3	2015
Model Average	-0.867500567704723	42	3	2015
Model Average	-0.941608539858445	43	3	2015
Model Average	-1.04982212449868	44	3	2015
Model Average	-0.82098055206983	45	3	2015
Model Average	-1.27296567581289	3	4	2015
Model Average	-1.6094379124341	4	4	2015
Model Average	-1.07880966137193	5	4	2015
Model Average	-0.967584026261706	6	4	2015
Model Average	-0.941608539858445	7	4	2015
Model Average	-1.17118298150295	8	4	2015
Model Average	-2.12026353620009	9	4	2015
Model Average	-1.96611285637283	10	4	2015
Model Average	-2.65926003693278	11	4	2015
Model Average	-2.99573227355399	12	4	2015
Model Average	-1.23787435600162	13	4	2015
Model Average	-2.81341071676004	14	4	2015
Model Average	-2.52572864430826	15	4	2015
Model Average	-1.30933331998376	16	4	2015
Model Average	-1.6094379124341	17	4	2015
Model Average	-1.38629436111989	18	4	2015
Model Average	-1.96611285637283	19	4	2015
Model Average	-1.71479842809193	20	4	2015
Model Average	-3.50655789731998	21	4	2015
Model Average	-2.81341071676004	22	4	2015
Model Average	-1.89711998488588	23	4	2015
Model Average	-1.23787435600162	24	4	2015
Model Average	-1.17118298150295	25	4	2015
Model Average	-1.02165124753198	26	4	2015
Model Average	-2.81341071676004	27	4	2015
Model Average	-1.89711998488588	28	4	2015
Model Average	-3.2188758248682	29	4	2015
Model Average	-1.77195684193188	30	4	2015
Model Average	-0.941608539858445	31	4	2015
Model Average	-0.798507696217772	32	4	2015
Model Average	-0.941608539858445	33	4	2015
Model Average	-0.82098055206983	34	4	2015
Model Average	-1.20397280432594	35	4	2015
Model Average	-0.798507696217772	36	4	2015
Model Average	-1.17118298150295	37	4	2015
Model Average	-0.713349887877465	38	4	2015
Model Average	-0.867500567704723	39	4	2015
Model Average	-0.673344553263766	40	4	2015
Model Average	-0.776528789498996	41	4	2015
Model Average	-0.776528789498996	42	4	2015
Model Average	-1.27296567581289	43	4	2015
Model Average	-0.713349887877465	44	4	2015
Model Average	-0.713349887877465	45	4	2015
Naive Average	-0.415515443961666	3	1	2015
Naive Average	-0.82098055206983	4	1	2015
Naive Average	-0.49429632181478	5	1	2015
Naive Average	-0.562118918153541	6	1	2015
Naive Average	-1.20397280432594	7	1	2015
Naive Average	-0.478035800943	8	1	2015
Naive Average	-0.510825623765991	9	1	2015
Naive Average	-0.49429632181478	10	1	2015
Naive Average	-1.13943428318836	11	1	2015
Naive Average	-1.96611285637283	12	1	2015
Naive Average	-0.49429632181478	13	1	2015
Naive Average	-0.653926467406664	14	1	2015
Naive Average	-1.71479842809193	15	1	2015
Naive Average	-1.34707364796661	16	1	2015
Naive Average	-2.99573227355399	17	1	2015
Naive Average	-1.13943428318836	18	1	2015
Naive Average	-2.40794560865187	19	1	2015
Naive Average	-0.7339691750802	20	1	2015
Naive Average	-1.17118298150295	21	1	2015
Naive Average	-1.46967597005894	22	1	2015
Naive Average	-0.82098055206983	23	1	2015
Naive Average	-4.60517018598809	24	1	2015
Naive Average	-1.07880966137193	25	1	2015
Naive Average	-0.941608539858445	26	1	2015
Naive Average	-0.776528789498996	27	1	2015
Naive Average	-0.843970070294529	28	1	2015
Naive Average	-0.616186139423817	29	1	2015
Naive Average	-3.91202300542815	30	1	2015
Naive Average	-0.616186139423817	31	1	2015
Naive Average	-1.02165124753198	32	1	2015
Naive Average	-0.653926467406664	33	1	2015
Naive Average	-0.49429632181478	34	1	2015
Naive Average	-0.478035800943	35	1	2015
Naive Average	-0.478035800943	36	1	2015
Naive Average	-0.478035800943	37	1	2015
Naive Average	-1.10866262452161	38	1	2015
Naive Average	-0.776528789498996	39	1	2015
Naive Average	-0.798507696217772	40	1	2015
Naive Average	-0.967584026261706	41	1	2015
Naive Average	-1.30933331998376	42	1	2015
Naive Average	-0.616186139423817	43	1	2015
Naive Average	-0.579818495252942	44	1	2015
Naive Average	-0.462035459596559	45	1	2015
Naive Average	-0.843970070294529	3	2	2015
Naive Average	-0.63487827243597	4	2	2015
Naive Average	-0.798507696217772	5	2	2015
Naive Average	-0.867500567704723	6	2	2015
Naive Average	-0.867500567704723	7	2	2015
Naive Average	-0.713349887877465	8	2	2015
Naive Average	-0.713349887877465	9	2	2015
Naive Average	-1.17118298150295	10	2	2015
Naive Average	-3.50655789731998	11	2	2015
Naive Average	-1.17118298150295	12	2	2015
Naive Average	-0.867500567704723	13	2	2015
Naive Average	-2.30258509299405	14	2	2015
Naive Average	-0.967584026261706	15	2	2015
Naive Average	-1.51412773262978	16	2	2015
Naive Average	-2.65926003693278	17	2	2015
Naive Average	-1.42711635564015	18	2	2015
Naive Average	-1.77195684193188	19	2	2015
Naive Average	-1.20397280432594	20	2	2015
Naive Average	-1.56064774826467	21	2	2015
Naive Average	-1.38629436111989	22	2	2015
Naive Average	-2.99573227355399	23	2	2015
Naive Average	-1.56064774826467	24	2	2015
Naive Average	-1.30933331998376	25	2	2015
Naive Average	-1.10866262452161	26	2	2015
Naive Average	-0.941608539858445	27	2	2015
Naive Average	-0.82098055206983	28	2	2015
Naive Average	-2.99573227355399	29	2	2015
Naive Average	-2.20727491318972	30	2	2015
Naive Average	-1.20397280432594	31	2	2015
Naive Average	-0.7339691750802	32	2	2015
Naive Average	-0.653926467406664	33	2	2015
Naive Average	-0.616186139423817	34	2	2015
Naive Average	-0.63487827243597	35	2	2015
Naive Average	-0.59783700075562	36	2	2015
Naive Average	-0.941608539858445	37	2	2015
Naive Average	-0.544727175441672	38	2	2015
Naive Average	-0.616186139423817	39	2	2015
Naive Average	-0.755022584278033	40	2	2015
Naive Average	-0.867500567704723	41	2	2015
Naive Average	-0.673344553263766	42	2	2015
Naive Average	-0.867500567704723	43	2	2015
Naive Average	-0.63487827243597	44	2	2015
Naive Average	-0.755022584278033	45	2	2015
Naive Average	-0.776528789498996	3	3	2015
Naive Average	-0.7339691750802	4	3	2015
Naive Average	-0.941608539858445	5	3	2015
Naive Average	-0.843970070294529	6	3	2015
Naive Average	-0.843970070294529	7	3	2015
Naive Average	-0.941608539858445	8	3	2015
Naive Average	-1.17118298150295	9	3	2015
Naive Average	-2.65926003693278	10	3	2015
Naive Average	-2.12026353620009	11	3	2015
Naive Average	-1.83258146374831	12	3	2015
Naive Average	-2.12026353620009	13	3	2015
Naive Average	-1.10866262452161	14	3	2015
Naive Average	-2.65926003693278	15	3	2015
Naive Average	-1.96611285637283	16	3	2015
Naive Average	-1.23787435600162	17	3	2015
Naive Average	-1.38629436111989	18	3	2015
Naive Average	-1.96611285637283	19	3	2015
Naive Average	-1.46967597005894	20	3	2015
Naive Average	-1.96611285637283	21	3	2015
Naive Average	-3.50655789731998	22	3	2015
Naive Average	-1.51412773262978	23	3	2015
Naive Average	-1.56064774826467	24	3	2015
Naive Average	-1.34707364796661	25	3	2015
Naive Average	-1.10866262452161	26	3	2015
Naive Average	-0.941608539858445	27	3	2015
Naive Average	-2.65926003693278	28	3	2015
Naive Average	-1.89711998488588	29	3	2015
Naive Average	-3.50655789731998	30	3	2015
Naive Average	-0.941608539858445	31	3	2015
Naive Average	-0.843970070294529	32	3	2015
Naive Average	-0.798507696217772	33	3	2015
Naive Average	-0.755022584278033	34	3	2015
Naive Average	-0.82098055206983	35	3	2015
Naive Average	-1.04982212449868	36	3	2015
Naive Average	-0.7339691750802	37	3	2015
Naive Average	-1.17118298150295	38	3	2015
Naive Average	-1.07880966137193	39	3	2015
Naive Average	-0.994252273343867	40	3	2015
Naive Average	-0.867500567704723	41	3	2015
Naive Average	-0.776528789498996	42	3	2015
Naive Average	-0.798507696217772	43	3	2015
Naive Average	-0.891598119283784	44	3	2015
Naive Average	-0.713349887877465	45	3	2015
Naive Average	-0.941608539858445	3	4	2015
Naive Average	-1.46967597005894	4	4	2015
Naive Average	-1.02165124753198	5	4	2015
Naive Average	-0.967584026261706	6	4	2015
Naive Average	-0.967584026261706	7	4	2015
Naive Average	-1.30933331998376	8	4	2015
Naive Average	-2.30258509299405	9	4	2015
Naive Average	-1.96611285637283	10	4	2015
Naive Average	-2.65926003693278	11	4	2015
Naive Average	-2.99573227355399	12	4	2015
Naive Average	-1.20397280432594	13	4	2015
Naive Average	-2.99573227355399	14	4	2015
Naive Average	-2.40794560865187	15	4	2015
Naive Average	-1.07880966137193	16	4	2015
Naive Average	-1.46967597005894	17	4	2015
Naive Average	-1.51412773262978	18	4	2015
Naive Average	-2.12026353620009	19	4	2015
Naive Average	-1.56064774826467	20	4	2015
Naive Average	-3.50655789731998	21	4	2015
Naive Average	-2.81341071676004	22	4	2015
Naive Average	-1.89711998488588	23	4	2015
Naive Average	-1.27296567581289	24	4	2015
Naive Average	-1.13943428318836	25	4	2015
Naive Average	-1.04982212449868	26	4	2015
Naive Average	-2.30258509299405	27	4	2015
Naive Average	-1.71479842809193	28	4	2015
Naive Average	-2.81341071676004	29	4	2015
Naive Average	-1.66073120682165	30	4	2015
Naive Average	-0.994252273343867	31	4	2015
Naive Average	-0.867500567704723	32	4	2015
Naive Average	-0.891598119283784	33	4	2015
Naive Average	-0.843970070294529	34	4	2015
Naive Average	-1.17118298150295	35	4	2015
Naive Average	-0.891598119283784	36	4	2015
Naive Average	-1.13943428318836	37	4	2015
Naive Average	-0.798507696217772	38	4	2015
Naive Average	-0.867500567704723	39	4	2015
Naive Average	-0.798507696217772	40	4	2015
Naive Average	-0.843970070294529	41	4	2015
Naive Average	-0.82098055206983	42	4	2015
Naive Average	-1.23787435600162	43	4	2015
Naive Average	-0.776528789498996	44	4	2015
Naive Average	-0.798507696217772	45	4	2015
Naive	-0.7339691750802	3	1	2015
Naive	-0.7339691750802	4	1	2015
Naive	-0.693147180559945	5	1	2015
Naive	-0.713349887877465	6	1	2015
Naive	-0.967584026261706	7	1	2015
Naive	-0.867500567704723	8	1	2015
Naive	-0.994252273343867	9	1	2015
Naive	-1.10866262452161	10	1	2015
Naive	-0.891598119283784	11	1	2015
Naive	-0.994252273343867	12	1	2015
Naive	-0.891598119283784	13	1	2015
Naive	-0.616186139423817	14	1	2015
Naive	-0.59783700075562	15	1	2015
Naive	-3.50655789731998	16	1	2015
Naive	-1.83258146374831	17	1	2015
Naive	-0.713349887877465	18	1	2015
Naive	-2.20727491318972	19	1	2015
Naive	-0.59783700075562	20	1	2015
Naive	-1.13943428318836	21	1	2015
Naive	-1.20397280432594	22	1	2015
Naive	-0.916290731874155	23	1	2015
Naive	-10	24	1	2015
Naive	-3.50655789731998	25	1	2015
Naive	-0.673344553263766	26	1	2015
Naive	-1.46967597005894	27	1	2015
Naive	-0.653926467406664	28	1	2015
Naive	-0.693147180559945	29	1	2015
Naive	-4.60517018598809	30	1	2015
Naive	-0.673344553263766	31	1	2015
Naive	-0.994252273343867	32	1	2015
Naive	-0.776528789498996	33	1	2015
Naive	-0.713349887877465	34	1	2015
Naive	-0.653926467406664	35	1	2015
Naive	-0.653926467406664	36	1	2015
Naive	-0.693147180559945	37	1	2015
Naive	-0.916290731874155	38	1	2015
Naive	-1.34707364796661	39	1	2015
Naive	-1.17118298150295	40	1	2015
Naive	-1.71479842809193	41	1	2015
Naive	-1.66073120682165	42	1	2015
Naive	-1.56064774826467	43	1	2015
Naive	-0.693147180559945	44	1	2015
Naive	-0.673344553263766	45	1	2015
Naive	-0.891598119283784	3	2	2015
Naive	-0.891598119283784	4	2	2015
Naive	-1.13943428318836	5	2	2015
Naive	-0.916290731874155	6	2	2015
Naive	-0.891598119283784	7	2	2015
Naive	-1.66073120682165	8	2	2015
Naive	-1.89711998488588	9	2	2015
Naive	-0.916290731874155	10	2	2015
Naive	-1.66073120682165	11	2	2015
Naive	-0.891598119283784	12	2	2015
Naive	-1.13943428318836	13	2	2015
Naive	-0.891598119283784	14	2	2015
Naive	-2.20727491318972	15	2	2015
Naive	-1.02165124753198	16	2	2015
Naive	-2.04022082852655	17	2	2015
Naive	-1.38629436111989	18	2	2015
Naive	-1.71479842809193	19	2	2015
Naive	-1.17118298150295	20	2	2015
Naive	-2.12026353620009	21	2	2015
Naive	-0.941608539858445	22	2	2015
Naive	-2.81341071676004	23	2	2015
Naive	-1.23787435600162	24	2	2015
Naive	-2.04022082852655	25	2	2015
Naive	-1.23787435600162	26	2	2015
Naive	-1.51412773262978	27	2	2015
Naive	-1.02165124753198	28	2	2015
Naive	-3.50655789731998	29	2	2015
Naive	-3.2188758248682	30	2	2015
Naive	-1.23787435600162	31	2	2015
Naive	-0.994252273343867	32	2	2015
Naive	-0.967584026261706	33	2	2015
Naive	-0.994252273343867	34	2	2015
Naive	-0.967584026261706	35	2	2015
Naive	-0.994252273343867	36	2	2015
Naive	-0.994252273343867	37	2	2015
Naive	-0.994252273343867	38	2	2015
Naive	-0.967584026261706	39	2	2015
Naive	-0.994252273343867	40	2	2015
Naive	-0.967584026261706	41	2	2015
Naive	-0.967584026261706	42	2	2015
Naive	-1.66073120682165	43	2	2015
Naive	-1.02165124753198	44	2	2015
Naive	-1.23787435600162	45	2	2015
Naive	-1.13943428318836	3	3	2015
Naive	-1.10866262452161	4	3	2015
Naive	-1.07880966137193	5	3	2015
Naive	-1.10866262452161	6	3	2015
Naive	-1.20397280432594	7	3	2015
Naive	-2.40794560865187	8	3	2015
Naive	-1.30933331998376	9	3	2015
Naive	-1.13943428318836	10	3	2015
Naive	-1.20397280432594	11	3	2015
Naive	-1.07880966137193	12	3	2015
Naive	-1.20397280432594	13	3	2015
Naive	-2.12026353620009	14	3	2015
Naive	-1.13943428318836	15	3	2015
Naive	-1.07880966137193	16	3	2015
Naive	-1.10866262452161	17	3	2015
Naive	-1.38629436111989	18	3	2015
Naive	-2.52572864430826	19	3	2015
Naive	-1.96611285637283	20	3	2015
Naive	-1.42711635564015	21	3	2015
Naive	-3.91202300542815	22	3	2015
Naive	-1.10866262452161	23	3	2015
Naive	-1.46967597005894	24	3	2015
Naive	-3.2188758248682	25	3	2015
Naive	-1.42711635564015	26	3	2015
Naive	-1.77195684193188	27	3	2015
Naive	-2.99573227355399	28	3	2015
Naive	-2.99573227355399	29	3	2015
Naive	-3.91202300542815	30	3	2015
Naive	-1.20397280432594	31	3	2015
Naive	-1.23787435600162	32	3	2015
Naive	-1.13943428318836	33	3	2015
Naive	-1.20397280432594	34	3	2015
Naive	-1.17118298150295	35	3	2015
Naive	-1.17118298150295	36	3	2015
Naive	-1.23787435600162	37	3	2015
Naive	-1.20397280432594	38	3	2015
Naive	-1.6094379124341	39	3	2015
Naive	-1.30933331998376	40	3	2015
Naive	-1.46967597005894	41	3	2015
Naive	-1.13943428318836	42	3	2015
Naive	-1.77195684193188	43	3	2015
Naive	-1.46967597005894	44	3	2015
Naive	-1.23787435600162	45	3	2015
Naive	-1.30933331998376	3	4	2015
Naive	-1.27296567581289	4	4	2015
Naive	-1.34707364796661	5	4	2015
Naive	-1.46967597005894	6	4	2015
Naive	-1.71479842809193	7	4	2015
Naive	-1.71479842809193	8	4	2015
Naive	-1.20397280432594	9	4	2015
Naive	-1.20397280432594	10	4	2015
Naive	-1.27296567581289	11	4	2015
Naive	-1.20397280432594	12	4	2015
Naive	-2.52572864430826	13	4	2015
Naive	-1.30933331998376	14	4	2015
Naive	-1.20397280432594	15	4	2015
Naive	-1.83258146374831	16	4	2015
Naive	-1.23787435600162	17	4	2015
Naive	-1.96611285637283	18	4	2015
Naive	-3.2188758248682	19	4	2015
Naive	-1.46967597005894	20	4	2015
Naive	-4.60517018598809	21	4	2015
Naive	-1.51412773262978	22	4	2015
Naive	-1.30933331998376	23	4	2015
Naive	-1.23787435600162	24	4	2015
Naive	-2.99573227355399	25	4	2015
Naive	-1.6094379124341	26	4	2015
Naive	-4.60517018598809	27	4	2015
Naive	-2.81341071676004	28	4	2015
Naive	-3.50655789731998	29	4	2015
Naive	-2.65926003693278	30	4	2015
Naive	-1.38629436111989	31	4	2015
Naive	-1.38629436111989	32	4	2015
Naive	-1.27296567581289	33	4	2015
Naive	-1.34707364796661	34	4	2015
Naive	-1.30933331998376	35	4	2015
Naive	-1.38629436111989	36	4	2015
Naive	-1.27296567581289	37	4	2015
Naive	-1.38629436111989	38	4	2015
Naive	-1.27296567581289	39	4	2015
Naive	-1.27296567581289	40	4	2015
Naive	-1.71479842809193	41	4	2015
Naive	-1.30933331998376	42	4	2015
Naive	-2.30258509299405	43	4	2015
Naive	-1.42711635564015	44	4	2015
Naive	-1.42711635564015	45	4	2015
