# Supplementary material for: A stacked ensemble method for forecasting influenza-like illness visit volumes at emergency departments
Source: PLoS One. 2021 Mar 22;16(3):e0241725. doi: 10.1371/journal.pone.0241725 (PMC7984626; doi:10.1371/journal.pone.0241725)
Supplement: S1 Data — (ZIP) [file pone.0241725.s003.zip › ILI_plosone/tables/log_score_2015weeks-3-45_fmc.csv]

object	log_score	epiweek	weeks_ahead	season
Random Forest	-2.20727491318972	3	1	2015
Random Forest	-1.04982212449868	4	1	2015
Random Forest	-0.713349887877465	5	1	2015
Random Forest	-0.430782916092454	6	1	2015
Random Forest	-0.755022584278033	7	1	2015
Random Forest	-2.30258509299405	8	1	2015
Random Forest	-3.50655789731998	9	1	2015
Random Forest	-1.23787435600162	10	1	2015
Random Forest	-1.13943428318836	11	1	2015
Random Forest	-1.07880966137193	12	1	2015
Random Forest	-1.10866262452161	13	1	2015
Random Forest	-0.843970070294529	14	1	2015
Random Forest	-0.891598119283784	15	1	2015
Random Forest	-1.27296567581289	16	1	2015
Random Forest	-1.23787435600162	17	1	2015
Random Forest	-1.77195684193188	18	1	2015
Random Forest	-0.891598119283784	19	1	2015
Random Forest	-0.967584026261706	20	1	2015
Random Forest	-0.916290731874155	21	1	2015
Random Forest	-3.50655789731998	22	1	2015
Random Forest	-2.52572864430826	23	1	2015
Random Forest	-2.30258509299405	24	1	2015
Random Forest	-1.42711635564015	25	1	2015
Random Forest	-1.83258146374831	26	1	2015
Random Forest	-1.38629436111989	27	1	2015
Random Forest	-1.77195684193188	28	1	2015
Random Forest	-1.46967597005894	29	1	2015
Random Forest	-1.66073120682165	30	1	2015
Random Forest	-0.843970070294529	31	1	2015
Random Forest	-0.994252273343867	32	1	2015
Random Forest	-0.673344553263766	33	1	2015
Random Forest	-0.82098055206983	34	1	2015
Random Forest	-0.527632742082372	35	1	2015
Random Forest	-0.693147180559945	36	1	2015
Random Forest	-0.510825623765991	37	1	2015
Random Forest	-0.755022584278033	38	1	2015
Random Forest	-1.23787435600162	39	1	2015
Random Forest	-0.755022584278033	40	1	2015
Random Forest	-0.59783700075562	41	1	2015
Random Forest	-0.579818495252942	42	1	2015
Random Forest	-0.462035459596559	43	1	2015
Random Forest	-0.59783700075562	44	1	2015
Random Forest	-2.04022082852655	45	1	2015
Random Forest	-0.967584026261706	3	2	2015
Random Forest	-0.713349887877465	4	2	2015
Random Forest	-0.527632742082372	5	2	2015
Random Forest	-0.867500567704723	6	2	2015
Random Forest	-2.12026353620009	7	2	2015
Random Forest	-2.99573227355399	8	2	2015
Random Forest	-1.42711635564015	9	2	2015
Random Forest	-1.17118298150295	10	2	2015
Random Forest	-1.66073120682165	11	2	2015
Random Forest	-0.867500567704723	12	2	2015
Random Forest	-0.713349887877465	13	2	2015
Random Forest	-1.04982212449868	14	2	2015
Random Forest	-1.34707364796661	15	2	2015
Random Forest	-1.51412773262978	16	2	2015
Random Forest	-2.20727491318972	17	2	2015
Random Forest	-1.56064774826467	18	2	2015
Random Forest	-0.994252273343867	19	2	2015
Random Forest	-0.843970070294529	20	2	2015
Random Forest	-3.91202300542815	21	2	2015
Random Forest	-2.99573227355399	22	2	2015
Random Forest	-2.52572864430826	23	2	2015
Random Forest	-2.04022082852655	24	2	2015
Random Forest	-1.30933331998376	25	2	2015
Random Forest	-1.38629436111989	26	2	2015
Random Forest	-1.23787435600162	27	2	2015
Random Forest	-0.941608539858445	28	2	2015
Random Forest	-1.27296567581289	29	2	2015
Random Forest	-0.916290731874155	30	2	2015
Random Forest	-0.994252273343867	31	2	2015
Random Forest	-0.798507696217772	32	2	2015
Random Forest	-1.13943428318836	33	2	2015
Random Forest	-0.673344553263766	34	2	2015
Random Forest	-0.867500567704723	35	2	2015
Random Forest	-0.7339691750802	36	2	2015
Random Forest	-0.967584026261706	37	2	2015
Random Forest	-1.51412773262978	38	2	2015
Random Forest	-0.867500567704723	39	2	2015
Random Forest	-0.510825623765991	40	2	2015
Random Forest	-0.430782916092454	41	2	2015
Random Forest	-0.562118918153541	42	2	2015
Random Forest	-0.527632742082372	43	2	2015
Random Forest	-1.42711635564015	44	2	2015
Random Forest	-0.59783700075562	45	2	2015
Random Forest	-0.867500567704723	3	3	2015
Random Forest	-0.59783700075562	4	3	2015
Random Forest	-0.994252273343867	5	3	2015
Random Forest	-2.52572864430826	6	3	2015
Random Forest	-2.30258509299405	7	3	2015
Random Forest	-0.994252273343867	8	3	2015
Random Forest	-1.02165124753198	9	3	2015
Random Forest	-1.66073120682165	10	3	2015
Random Forest	-0.843970070294529	11	3	2015
Random Forest	-0.82098055206983	12	3	2015
Random Forest	-0.891598119283784	13	3	2015
Random Forest	-1.30933331998376	14	3	2015
Random Forest	-1.56064774826467	15	3	2015
Random Forest	-1.6094379124341	16	3	2015
Random Forest	-1.13943428318836	17	3	2015
Random Forest	-1.77195684193188	18	3	2015
Random Forest	-0.843970070294529	19	3	2015
Random Forest	-3.91202300542815	20	3	2015
Random Forest	-2.99573227355399	21	3	2015
Random Forest	-2.81341071676004	22	3	2015
Random Forest	-1.71479842809193	23	3	2015
Random Forest	-1.51412773262978	24	3	2015
Random Forest	-1.13943428318836	25	3	2015
Random Forest	-1.27296567581289	26	3	2015
Random Forest	-1.34707364796661	27	3	2015
Random Forest	-2.04022082852655	28	3	2015
Random Forest	-0.941608539858445	29	3	2015
Random Forest	-1.04982212449868	30	3	2015
Random Forest	-0.967584026261706	31	3	2015
Random Forest	-1.07880966137193	32	3	2015
Random Forest	-0.579818495252942	33	3	2015
Random Forest	-0.430782916092454	34	3	2015
Random Forest	-0.713349887877465	35	3	2015
Random Forest	-0.616186139423817	36	3	2015
Random Forest	-1.30933331998376	37	3	2015
Random Forest	-0.653926467406664	38	3	2015
Random Forest	-0.579818495252942	39	3	2015
Random Forest	-0.385662480811985	40	3	2015
Random Forest	-0.544727175441672	41	3	2015
Random Forest	-0.616186139423817	42	3	2015
Random Forest	-1.56064774826467	43	3	2015
Random Forest	-0.63487827243597	44	3	2015
Random Forest	-0.385662480811985	45	3	2015
Random Forest	-0.693147180559945	3	4	2015
Random Forest	-0.916290731874155	4	4	2015
Random Forest	-1.77195684193188	5	4	2015
Random Forest	-1.96611285637283	6	4	2015
Random Forest	-1.02165124753198	7	4	2015
Random Forest	-0.755022584278033	8	4	2015
Random Forest	-1.6094379124341	9	4	2015
Random Forest	-1.30933331998376	10	4	2015
Random Forest	-1.20397280432594	11	4	2015
Random Forest	-1.13943428318836	12	4	2015
Random Forest	-1.34707364796661	13	4	2015
Random Forest	-1.51412773262978	14	4	2015
Random Forest	-1.56064774826467	15	4	2015
Random Forest	-0.967584026261706	16	4	2015
Random Forest	-1.30933331998376	17	4	2015
Random Forest	-1.46967597005894	18	4	2015
Random Forest	-3.91202300542815	19	4	2015
Random Forest	-3.2188758248682	20	4	2015
Random Forest	-2.52572864430826	21	4	2015
Random Forest	-1.96611285637283	22	4	2015
Random Forest	-1.89711998488588	23	4	2015
Random Forest	-0.994252273343867	24	4	2015
Random Forest	-1.6094379124341	25	4	2015
Random Forest	-0.916290731874155	26	4	2015
Random Forest	-1.66073120682165	27	4	2015
Random Forest	-1.02165124753198	28	4	2015
Random Forest	-0.916290731874155	29	4	2015
Random Forest	-0.673344553263766	30	4	2015
Random Forest	-1.66073120682165	31	4	2015
Random Forest	-0.59783700075562	32	4	2015
Random Forest	-0.446287102628419	33	4	2015
Random Forest	-0.430782916092454	34	4	2015
Random Forest	-1.04982212449868	35	4	2015
Random Forest	-0.916290731874155	36	4	2015
Random Forest	-0.916290731874155	37	4	2015
Random Forest	-0.59783700075562	38	4	2015
Random Forest	-0.510825623765991	39	4	2015
Random Forest	-0.328504066972036	40	4	2015
Random Forest	-0.342490308946776	41	4	2015
Random Forest	-1.46967597005894	42	4	2015
Random Forest	-0.713349887877465	43	4	2015
Random Forest	-0.27443684570176	44	4	2015
Random Forest	-0.3147107448397	45	4	2015
Linear Regression	-1.10866262452161	3	1	2015
Linear Regression	-1.27296567581289	4	1	2015
Linear Regression	-0.994252273343867	5	1	2015
Linear Regression	-1.17118298150295	6	1	2015
Linear Regression	-1.07880966137193	7	1	2015
Linear Regression	-1.46967597005894	8	1	2015
Linear Regression	-3.2188758248682	9	1	2015
Linear Regression	-1.27296567581289	10	1	2015
Linear Regression	-1.6094379124341	11	1	2015
Linear Regression	-1.46967597005894	12	1	2015
Linear Regression	-1.30933331998376	13	1	2015
Linear Regression	-1.17118298150295	14	1	2015
Linear Regression	-1.6094379124341	15	1	2015
Linear Regression	-1.46967597005894	16	1	2015
Linear Regression	-1.23787435600162	17	1	2015
Linear Regression	-3.91202300542815	18	1	2015
Linear Regression	-1.30933331998376	19	1	2015
Linear Regression	-1.02165124753198	20	1	2015
Linear Regression	-1.27296567581289	21	1	2015
Linear Regression	-3.91202300542815	22	1	2015
Linear Regression	-1.17118298150295	23	1	2015
Linear Regression	-1.51412773262978	24	1	2015
Linear Regression	-1.27296567581289	25	1	2015
Linear Regression	-1.10866262452161	26	1	2015
Linear Regression	-1.02165124753198	27	1	2015
Linear Regression	-1.13943428318836	28	1	2015
Linear Regression	-1.10866262452161	29	1	2015
Linear Regression	-1.30933331998376	30	1	2015
Linear Regression	-1.02165124753198	31	1	2015
Linear Regression	-1.17118298150295	32	1	2015
Linear Regression	-1.07880966137193	33	1	2015
Linear Regression	-1.20397280432594	34	1	2015
Linear Regression	-0.994252273343867	35	1	2015
Linear Regression	-1.10866262452161	36	1	2015
Linear Regression	-1.02165124753198	37	1	2015
Linear Regression	-0.994252273343867	38	1	2015
Linear Regression	-1.23787435600162	39	1	2015
Linear Regression	-0.994252273343867	40	1	2015
Linear Regression	-1.02165124753198	41	1	2015
Linear Regression	-1.17118298150295	42	1	2015
Linear Regression	-1.20397280432594	43	1	2015
Linear Regression	-0.994252273343867	44	1	2015
Linear Regression	-1.34707364796661	45	1	2015
Linear Regression	-1.10866262452161	3	2	2015
Linear Regression	-1.07880966137193	4	2	2015
Linear Regression	-1.34707364796661	5	2	2015
Linear Regression	-1.13943428318836	6	2	2015
Linear Regression	-1.51412773262978	7	2	2015
Linear Regression	-2.30258509299405	8	2	2015
Linear Regression	-2.30258509299405	9	2	2015
Linear Regression	-2.30258509299405	10	2	2015
Linear Regression	-1.89711998488588	11	2	2015
Linear Regression	-1.07880966137193	12	2	2015
Linear Regression	-1.13943428318836	13	2	2015
Linear Regression	-1.6094379124341	14	2	2015
Linear Regression	-2.12026353620009	15	2	2015
Linear Regression	-1.66073120682165	16	2	2015
Linear Regression	-4.60517018598809	17	2	2015
Linear Regression	-2.81341071676004	18	2	2015
Linear Regression	-1.13943428318836	19	2	2015
Linear Regression	-1.30933331998376	20	2	2015
Linear Regression	-3.91202300542815	21	2	2015
Linear Regression	-2.04022082852655	22	2	2015
Linear Regression	-1.66073120682165	23	2	2015
Linear Regression	-1.51412773262978	24	2	2015
Linear Regression	-1.10866262452161	25	2	2015
Linear Regression	-1.10866262452161	26	2	2015
Linear Regression	-1.34707364796661	27	2	2015
Linear Regression	-1.10866262452161	28	2	2015
Linear Regression	-1.23787435600162	29	2	2015
Linear Regression	-1.17118298150295	30	2	2015
Linear Regression	-1.17118298150295	31	2	2015
Linear Regression	-1.07880966137193	32	2	2015
Linear Regression	-1.17118298150295	33	2	2015
Linear Regression	-1.13943428318836	34	2	2015
Linear Regression	-1.30933331998376	35	2	2015
Linear Regression	-1.10866262452161	36	2	2015
Linear Regression	-1.10866262452161	37	2	2015
Linear Regression	-1.27296567581289	38	2	2015
Linear Regression	-1.10866262452161	39	2	2015
Linear Regression	-1.20397280432594	40	2	2015
Linear Regression	-1.20397280432594	41	2	2015
Linear Regression	-1.07880966137193	42	2	2015
Linear Regression	-1.07880966137193	43	2	2015
Linear Regression	-1.30933331998376	44	2	2015
Linear Regression	-1.13943428318836	45	2	2015
Linear Regression	-1.04982212449868	3	3	2015
Linear Regression	-1.17118298150295	4	3	2015
Linear Regression	-1.30933331998376	5	3	2015
Linear Regression	-1.51412773262978	6	3	2015
Linear Regression	-2.40794560865187	7	3	2015
Linear Regression	-2.30258509299405	8	3	2015
Linear Regression	-3.2188758248682	9	3	2015
Linear Regression	-2.30258509299405	10	3	2015
Linear Regression	-1.07880966137193	11	3	2015
Linear Regression	-1.17118298150295	12	3	2015
Linear Regression	-1.46967597005894	13	3	2015
Linear Regression	-1.83258146374831	14	3	2015
Linear Regression	-1.83258146374831	15	3	2015
Linear Regression	-10	16	3	2015
Linear Regression	-4.60517018598809	17	3	2015
Linear Regression	-1.34707364796661	18	3	2015
Linear Regression	-1.42711635564015	19	3	2015
Linear Regression	-3.91202300542815	20	3	2015
Linear Regression	-2.65926003693278	21	3	2015
Linear Regression	-2.65926003693278	22	3	2015
Linear Regression	-1.89711998488588	23	3	2015
Linear Regression	-1.17118298150295	24	3	2015
Linear Regression	-1.13943428318836	25	3	2015
Linear Regression	-1.30933331998376	26	3	2015
Linear Regression	-1.10866262452161	27	3	2015
Linear Regression	-1.34707364796661	28	3	2015
Linear Regression	-1.10866262452161	29	3	2015
Linear Regression	-1.13943428318836	30	3	2015
Linear Regression	-1.13943428318836	31	3	2015
Linear Regression	-1.27296567581289	32	3	2015
Linear Regression	-1.10866262452161	33	3	2015
Linear Regression	-1.38629436111989	34	3	2015
Linear Regression	-1.10866262452161	35	3	2015
Linear Regression	-1.10866262452161	36	3	2015
Linear Regression	-1.38629436111989	37	3	2015
Linear Regression	-1.10866262452161	38	3	2015
Linear Regression	-1.10866262452161	39	3	2015
Linear Regression	-1.17118298150295	40	3	2015
Linear Regression	-1.10866262452161	41	3	2015
Linear Regression	-1.10866262452161	42	3	2015
Linear Regression	-1.38629436111989	43	3	2015
Linear Regression	-1.10866262452161	44	3	2015
Linear Regression	-1.10866262452161	45	3	2015
Linear Regression	-1.13943428318836	3	4	2015
Linear Regression	-1.17118298150295	4	4	2015
Linear Regression	-1.30933331998376	5	4	2015
Linear Regression	-2.04022082852655	6	4	2015
Linear Regression	-1.96611285637283	7	4	2015
Linear Regression	-2.99573227355399	8	4	2015
Linear Regression	-2.81341071676004	9	4	2015
Linear Regression	-1.07880966137193	10	4	2015
Linear Regression	-1.30933331998376	11	4	2015
Linear Regression	-1.46967597005894	12	4	2015
Linear Regression	-1.89711998488588	13	4	2015
Linear Regression	-1.77195684193188	14	4	2015
Linear Regression	-10	15	4	2015
Linear Regression	-10	16	4	2015
Linear Regression	-1.83258146374831	17	4	2015
Linear Regression	-1.20397280432594	18	4	2015
Linear Regression	-3.91202300542815	19	4	2015
Linear Regression	-2.65926003693278	20	4	2015
Linear Regression	-2.65926003693278	21	4	2015
Linear Regression	-2.40794560865187	22	4	2015
Linear Regression	-1.27296567581289	23	4	2015
Linear Regression	-1.30933331998376	24	4	2015
Linear Regression	-1.46967597005894	25	4	2015
Linear Regression	-1.13943428318836	26	4	2015
Linear Regression	-1.42711635564015	27	4	2015
Linear Regression	-1.20397280432594	28	4	2015
Linear Regression	-1.17118298150295	29	4	2015
Linear Regression	-1.20397280432594	30	4	2015
Linear Regression	-1.23787435600162	31	4	2015
Linear Regression	-1.13943428318836	32	4	2015
Linear Regression	-1.34707364796661	33	4	2015
Linear Regression	-1.13943428318836	34	4	2015
Linear Regression	-1.13943428318836	35	4	2015
Linear Regression	-1.42711635564015	36	4	2015
Linear Regression	-1.13943428318836	37	4	2015
Linear Regression	-1.13943428318836	38	4	2015
Linear Regression	-1.27296567581289	39	4	2015
Linear Regression	-1.13943428318836	40	4	2015
Linear Regression	-1.10866262452161	41	4	2015
Linear Regression	-1.34707364796661	42	4	2015
Linear Regression	-1.13943428318836	43	4	2015
Linear Regression	-1.13943428318836	44	4	2015
Linear Regression	-1.17118298150295	45	4	2015
ARIMA	-1.89711998488588	3	1	2015
ARIMA	-1.02165124753198	4	1	2015
ARIMA	-1.46967597005894	5	1	2015
ARIMA	-0.673344553263766	6	1	2015
ARIMA	-0.7339691750802	7	1	2015
ARIMA	-1.89711998488588	8	1	2015
ARIMA	-3.2188758248682	9	1	2015
ARIMA	-1.66073120682165	10	1	2015
ARIMA	-0.713349887877465	11	1	2015
ARIMA	-1.77195684193188	12	1	2015
ARIMA	-1.10866262452161	13	1	2015
ARIMA	-1.07880966137193	14	1	2015
ARIMA	-10	15	1	2015
ARIMA	-2.81341071676004	16	1	2015
ARIMA	-10	17	1	2015
ARIMA	-10	18	1	2015
ARIMA	-2.04022082852655	19	1	2015
ARIMA	-0.798507696217772	20	1	2015
ARIMA	-0.891598119283784	21	1	2015
ARIMA	-4.60517018598809	22	1	2015
ARIMA	-1.13943428318836	23	1	2015
ARIMA	-3.50655789731998	24	1	2015
ARIMA	-1.71479842809193	25	1	2015
ARIMA	-0.798507696217772	26	1	2015
ARIMA	-0.798507696217772	27	1	2015
ARIMA	-1.56064774826467	28	1	2015
ARIMA	-1.27296567581289	29	1	2015
ARIMA	-1.42711635564015	30	1	2015
ARIMA	-0.82098055206983	31	1	2015
ARIMA	-0.82098055206983	32	1	2015
ARIMA	-0.916290731874155	33	1	2015
ARIMA	-1.20397280432594	34	1	2015
ARIMA	-0.916290731874155	35	1	2015
ARIMA	-0.776528789498996	36	1	2015
ARIMA	-0.798507696217772	37	1	2015
ARIMA	-0.843970070294529	38	1	2015
ARIMA	-1.17118298150295	39	1	2015
ARIMA	-0.776528789498996	40	1	2015
ARIMA	-0.843970070294529	41	1	2015
ARIMA	-0.916290731874155	42	1	2015
ARIMA	-0.776528789498996	43	1	2015
ARIMA	-0.994252273343867	44	1	2015
ARIMA	-1.56064774826467	45	1	2015
ARIMA	-0.843970070294529	3	2	2015
ARIMA	-1.66073120682165	4	2	2015
ARIMA	-0.713349887877465	5	2	2015
ARIMA	-0.755022584278033	6	2	2015
ARIMA	-1.83258146374831	7	2	2015
ARIMA	-2.65926003693278	8	2	2015
ARIMA	-2.12026353620009	9	2	2015
ARIMA	-0.82098055206983	10	2	2015
ARIMA	-1.83258146374831	11	2	2015
ARIMA	-0.916290731874155	12	2	2015
ARIMA	-0.967584026261706	13	2	2015
ARIMA	-10	14	2	2015
ARIMA	-3.91202300542815	15	2	2015
ARIMA	-10	16	2	2015
ARIMA	-10	17	2	2015
ARIMA	-0.798507696217772	18	2	2015
ARIMA	-1.17118298150295	19	2	2015
ARIMA	-0.941608539858445	20	2	2015
ARIMA	-4.60517018598809	21	2	2015
ARIMA	-1.6094379124341	22	2	2015
ARIMA	-3.50655789731998	23	2	2015
ARIMA	-2.40794560865187	24	2	2015
ARIMA	-0.916290731874155	25	2	2015
ARIMA	-0.843970070294529	26	2	2015
ARIMA	-1.42711635564015	27	2	2015
ARIMA	-1.04982212449868	28	2	2015
ARIMA	-1.17118298150295	29	2	2015
ARIMA	-0.843970070294529	30	2	2015
ARIMA	-0.891598119283784	31	2	2015
ARIMA	-0.916290731874155	32	2	2015
ARIMA	-1.13943428318836	33	2	2015
ARIMA	-1.07880966137193	34	2	2015
ARIMA	-0.82098055206983	35	2	2015
ARIMA	-0.843970070294529	36	2	2015
ARIMA	-0.891598119283784	37	2	2015
ARIMA	-1.27296567581289	38	2	2015
ARIMA	-0.82098055206983	39	2	2015
ARIMA	-0.891598119283784	40	2	2015
ARIMA	-0.916290731874155	41	2	2015
ARIMA	-0.798507696217772	42	2	2015
ARIMA	-1.02165124753198	43	2	2015
ARIMA	-1.38629436111989	44	2	2015
ARIMA	-1.13943428318836	45	2	2015
ARIMA	-1.42711635564015	3	3	2015
ARIMA	-0.7339691750802	4	3	2015
ARIMA	-0.713349887877465	5	3	2015
ARIMA	-1.77195684193188	6	3	2015
ARIMA	-2.65926003693278	7	3	2015
ARIMA	-1.89711998488588	8	3	2015
ARIMA	-0.967584026261706	9	3	2015
ARIMA	-2.12026353620009	10	3	2015
ARIMA	-0.891598119283784	11	3	2015
ARIMA	-1.10866262452161	12	3	2015
ARIMA	-10	13	3	2015
ARIMA	-4.60517018598809	14	3	2015
ARIMA	-10	15	3	2015
ARIMA	-10	16	3	2015
ARIMA	-1.07880966137193	17	3	2015
ARIMA	-1.17118298150295	18	3	2015
ARIMA	-1.38629436111989	19	3	2015
ARIMA	-4.60517018598809	20	3	2015
ARIMA	-1.77195684193188	21	3	2015
ARIMA	-4.60517018598809	22	3	2015
ARIMA	-2.52572864430826	23	3	2015
ARIMA	-1.13943428318836	24	3	2015
ARIMA	-0.867500567704723	25	3	2015
ARIMA	-1.38629436111989	26	3	2015
ARIMA	-1.13943428318836	27	3	2015
ARIMA	-1.38629436111989	28	3	2015
ARIMA	-0.891598119283784	29	3	2015
ARIMA	-0.867500567704723	30	3	2015
ARIMA	-0.916290731874155	31	3	2015
ARIMA	-1.20397280432594	32	3	2015
ARIMA	-1.04982212449868	33	3	2015
ARIMA	-0.891598119283784	34	3	2015
ARIMA	-0.891598119283784	35	3	2015
ARIMA	-0.916290731874155	36	3	2015
ARIMA	-1.34707364796661	37	3	2015
ARIMA	-0.867500567704723	38	3	2015
ARIMA	-0.867500567704723	39	3	2015
ARIMA	-0.941608539858445	40	3	2015
ARIMA	-0.843970070294529	41	3	2015
ARIMA	-1.10866262452161	42	3	2015
ARIMA	-1.38629436111989	43	3	2015
ARIMA	-1.04982212449868	44	3	2015
ARIMA	-0.843970070294529	45	3	2015
ARIMA	-0.7339691750802	3	4	2015
ARIMA	-0.7339691750802	4	4	2015
ARIMA	-1.71479842809193	5	4	2015
ARIMA	-2.65926003693278	6	4	2015
ARIMA	-1.83258146374831	7	4	2015
ARIMA	-0.967584026261706	8	4	2015
ARIMA	-2.04022082852655	9	4	2015
ARIMA	-0.916290731874155	10	4	2015
ARIMA	-1.10866262452161	11	4	2015
ARIMA	-10	12	4	2015
ARIMA	-4.60517018598809	13	4	2015
ARIMA	-10	14	4	2015
ARIMA	-10	15	4	2015
ARIMA	-1.07880966137193	16	4	2015
ARIMA	-1.17118298150295	17	4	2015
ARIMA	-0.843970070294529	18	4	2015
ARIMA	-10	19	4	2015
ARIMA	-1.83258146374831	20	4	2015
ARIMA	-4.60517018598809	21	4	2015
ARIMA	-2.65926003693278	22	4	2015
ARIMA	-1.13943428318836	23	4	2015
ARIMA	-0.916290731874155	24	4	2015
ARIMA	-1.51412773262978	25	4	2015
ARIMA	-1.13943428318836	26	4	2015
ARIMA	-1.34707364796661	27	4	2015
ARIMA	-0.867500567704723	28	4	2015
ARIMA	-0.867500567704723	29	4	2015
ARIMA	-0.941608539858445	30	4	2015
ARIMA	-1.20397280432594	31	4	2015
ARIMA	-1.04982212449868	32	4	2015
ARIMA	-0.891598119283784	33	4	2015
ARIMA	-0.916290731874155	34	4	2015
ARIMA	-0.967584026261706	35	4	2015
ARIMA	-1.30933331998376	36	4	2015
ARIMA	-0.867500567704723	37	4	2015
ARIMA	-0.867500567704723	38	4	2015
ARIMA	-0.967584026261706	39	4	2015
ARIMA	-0.843970070294529	40	4	2015
ARIMA	-1.10866262452161	41	4	2015
ARIMA	-1.34707364796661	42	4	2015
ARIMA	-1.04982212449868	43	4	2015
ARIMA	-0.843970070294529	44	4	2015
ARIMA	-0.867500567704723	45	4	2015
Empirical Bayes	-0.59783700075562	3	1	2015
Empirical Bayes	-2.65926003693278	4	1	2015
Empirical Bayes	-0.867500567704723	5	1	2015
Empirical Bayes	-1.23787435600162	6	1	2015
Empirical Bayes	-0.843970070294529	7	1	2015
Empirical Bayes	-2.65926003693278	8	1	2015
Empirical Bayes	-10	9	1	2015
Empirical Bayes	-0.867500567704723	10	1	2015
Empirical Bayes	-0.693147180559945	11	1	2015
Empirical Bayes	-1.27296567581289	12	1	2015
Empirical Bayes	-2.30258509299405	13	1	2015
Empirical Bayes	-0.994252273343867	14	1	2015
Empirical Bayes	-1.02165124753198	15	1	2015
Empirical Bayes	-1.04982212449868	16	1	2015
Empirical Bayes	-1.27296567581289	17	1	2015
Empirical Bayes	-2.20727491318972	18	1	2015
Empirical Bayes	-1.89711998488588	19	1	2015
Empirical Bayes	-0.941608539858445	20	1	2015
Empirical Bayes	-2.04022082852655	21	1	2015
Empirical Bayes	-10	22	1	2015
Empirical Bayes	-0.755022584278033	23	1	2015
Empirical Bayes	-2.04022082852655	24	1	2015
Empirical Bayes	-0.653926467406664	25	1	2015
Empirical Bayes	-1.17118298150295	26	1	2015
Empirical Bayes	-0.967584026261706	27	1	2015
Empirical Bayes	-1.34707364796661	28	1	2015
Empirical Bayes	-2.65926003693278	29	1	2015
Empirical Bayes	-3.91202300542815	30	1	2015
Empirical Bayes	-1.13943428318836	31	1	2015
Empirical Bayes	-0.994252273343867	32	1	2015
Empirical Bayes	-0.673344553263766	33	1	2015
Empirical Bayes	-1.56064774826467	34	1	2015
Empirical Bayes	-0.798507696217772	35	1	2015
Empirical Bayes	-0.544727175441672	36	1	2015
Empirical Bayes	-0.579818495252942	37	1	2015
Empirical Bayes	-0.63487827243597	38	1	2015
Empirical Bayes	-0.562118918153541	39	1	2015
Empirical Bayes	-0.653926467406664	40	1	2015
Empirical Bayes	-0.994252273343867	41	1	2015
Empirical Bayes	-0.713349887877465	42	1	2015
Empirical Bayes	-0.673344553263766	43	1	2015
Empirical Bayes	-0.693147180559945	44	1	2015
Empirical Bayes	-2.30258509299405	45	1	2015
Empirical Bayes	-2.04022082852655	3	2	2015
Empirical Bayes	-1.71479842809193	4	2	2015
Empirical Bayes	-1.83258146374831	5	2	2015
Empirical Bayes	-1.89711998488588	6	2	2015
Empirical Bayes	-1.46967597005894	7	2	2015
Empirical Bayes	-1.6094379124341	8	2	2015
Empirical Bayes	-3.50655789731998	9	2	2015
Empirical Bayes	-0.843970070294529	10	2	2015
Empirical Bayes	-1.6094379124341	11	2	2015
Empirical Bayes	-0.994252273343867	12	2	2015
Empirical Bayes	-1.34707364796661	13	2	2015
Empirical Bayes	-1.51412773262978	14	2	2015
Empirical Bayes	-1.6094379124341	15	2	2015
Empirical Bayes	-1.66073120682165	16	2	2015
Empirical Bayes	-2.65926003693278	17	2	2015
Empirical Bayes	-2.20727491318972	18	2	2015
Empirical Bayes	-1.89711998488588	19	2	2015
Empirical Bayes	-1.56064774826467	20	2	2015
Empirical Bayes	-10	21	2	2015
Empirical Bayes	-10	22	2	2015
Empirical Bayes	-1.83258146374831	23	2	2015
Empirical Bayes	-1.42711635564015	24	2	2015
Empirical Bayes	-1.38629436111989	25	2	2015
Empirical Bayes	-2.12026353620009	26	2	2015
Empirical Bayes	-0.7339691750802	27	2	2015
Empirical Bayes	-0.967584026261706	28	2	2015
Empirical Bayes	-0.7339691750802	29	2	2015
Empirical Bayes	-1.46967597005894	30	2	2015
Empirical Bayes	-2.40794560865187	31	2	2015
Empirical Bayes	-0.693147180559945	32	2	2015
Empirical Bayes	-0.941608539858445	33	2	2015
Empirical Bayes	-0.82098055206983	34	2	2015
Empirical Bayes	-0.891598119283784	35	2	2015
Empirical Bayes	-0.673344553263766	36	2	2015
Empirical Bayes	-0.562118918153541	37	2	2015
Empirical Bayes	-0.843970070294529	38	2	2015
Empirical Bayes	-0.579818495252942	39	2	2015
Empirical Bayes	-1.6094379124341	40	2	2015
Empirical Bayes	-0.653926467406664	41	2	2015
Empirical Bayes	-0.562118918153541	42	2	2015
Empirical Bayes	-0.544727175441672	43	2	2015
Empirical Bayes	-1.42711635564015	44	2	2015
Empirical Bayes	-1.10866262452161	45	2	2015
Empirical Bayes	-1.51412773262978	3	3	2015
Empirical Bayes	-1.13943428318836	4	3	2015
Empirical Bayes	-2.52572864430826	5	3	2015
Empirical Bayes	-1.02165124753198	6	3	2015
Empirical Bayes	-2.30258509299405	7	3	2015
Empirical Bayes	-0.994252273343867	8	3	2015
Empirical Bayes	-3.2188758248682	9	3	2015
Empirical Bayes	-1.13943428318836	10	3	2015
Empirical Bayes	-1.04982212449868	11	3	2015
Empirical Bayes	-1.13943428318836	12	3	2015
Empirical Bayes	-1.6094379124341	13	3	2015
Empirical Bayes	-2.04022082852655	14	3	2015
Empirical Bayes	-2.04022082852655	15	3	2015
Empirical Bayes	-2.52572864430826	16	3	2015
Empirical Bayes	-3.2188758248682	17	3	2015
Empirical Bayes	-2.04022082852655	18	3	2015
Empirical Bayes	-2.81341071676004	19	3	2015
Empirical Bayes	-10	20	3	2015
Empirical Bayes	-10	21	3	2015
Empirical Bayes	-10	22	3	2015
Empirical Bayes	-1.51412773262978	23	3	2015
Empirical Bayes	-0.967584026261706	24	3	2015
Empirical Bayes	-2.04022082852655	25	3	2015
Empirical Bayes	-0.967584026261706	26	3	2015
Empirical Bayes	-1.66073120682165	27	3	2015
Empirical Bayes	-1.6094379124341	28	3	2015
Empirical Bayes	-0.916290731874155	29	3	2015
Empirical Bayes	-0.755022584278033	30	3	2015
Empirical Bayes	-1.56064774826467	31	3	2015
Empirical Bayes	-1.96611285637283	32	3	2015
Empirical Bayes	-0.673344553263766	33	3	2015
Empirical Bayes	-0.798507696217772	34	3	2015
Empirical Bayes	-1.27296567581289	35	3	2015
Empirical Bayes	-0.59783700075562	36	3	2015
Empirical Bayes	-0.653926467406664	37	3	2015
Empirical Bayes	-0.63487827243597	38	3	2015
Empirical Bayes	-1.23787435600162	39	3	2015
Empirical Bayes	-0.967584026261706	40	3	2015
Empirical Bayes	-0.941608539858445	41	3	2015
Empirical Bayes	-0.798507696217772	42	3	2015
Empirical Bayes	-2.12026353620009	43	3	2015
Empirical Bayes	-0.673344553263766	44	3	2015
Empirical Bayes	-0.59783700075562	45	3	2015
Empirical Bayes	-1.20397280432594	3	4	2015
Empirical Bayes	-1.10866262452161	4	4	2015
Empirical Bayes	-1.34707364796661	5	4	2015
Empirical Bayes	-2.99573227355399	6	4	2015
Empirical Bayes	-1.56064774826467	7	4	2015
Empirical Bayes	-1.30933331998376	8	4	2015
Empirical Bayes	-10	9	4	2015
Empirical Bayes	-1.38629436111989	10	4	2015
Empirical Bayes	-1.23787435600162	11	4	2015
Empirical Bayes	-1.6094379124341	12	4	2015
Empirical Bayes	-2.04022082852655	13	4	2015
Empirical Bayes	-2.20727491318972	14	4	2015
Empirical Bayes	-2.81341071676004	15	4	2015
Empirical Bayes	-3.50655789731998	16	4	2015
Empirical Bayes	-3.2188758248682	17	4	2015
Empirical Bayes	-1.96611285637283	18	4	2015
Empirical Bayes	-3.2188758248682	19	4	2015
Empirical Bayes	-10	20	4	2015
Empirical Bayes	-10	21	4	2015
Empirical Bayes	-10	22	4	2015
Empirical Bayes	-1.07880966137193	23	4	2015
Empirical Bayes	-1.13943428318836	24	4	2015
Empirical Bayes	-1.17118298150295	25	4	2015
Empirical Bayes	-2.40794560865187	26	4	2015
Empirical Bayes	-1.04982212449868	27	4	2015
Empirical Bayes	-0.941608539858445	28	4	2015
Empirical Bayes	-1.51412773262978	29	4	2015
Empirical Bayes	-1.04982212449868	30	4	2015
Empirical Bayes	-3.2188758248682	31	4	2015
Empirical Bayes	-1.10866262452161	32	4	2015
Empirical Bayes	-0.713349887877465	33	4	2015
Empirical Bayes	-0.713349887877465	34	4	2015
Empirical Bayes	-0.891598119283784	35	4	2015
Empirical Bayes	-0.673344553263766	36	4	2015
Empirical Bayes	-0.653926467406664	37	4	2015
Empirical Bayes	-0.867500567704723	38	4	2015
Empirical Bayes	-0.82098055206983	39	4	2015
Empirical Bayes	-1.42711635564015	40	4	2015
Empirical Bayes	-0.653926467406664	41	4	2015
Empirical Bayes	-1.30933331998376	42	4	2015
Empirical Bayes	-0.967584026261706	43	4	2015
Empirical Bayes	-0.7339691750802	44	4	2015
Empirical Bayes	-0.82098055206983	45	4	2015
Model Average	-1.17118298150295	3	1	2015
Model Average	-1.34707364796661	4	1	2015
Model Average	-0.7339691750802	5	1	2015
Model Average	-0.994252273343867	6	1	2015
Model Average	-0.941608539858445	7	1	2015
Model Average	-1.96611285637283	8	1	2015
Model Average	-3.91202300542815	9	1	2015
Model Average	-0.994252273343867	10	1	2015
Model Average	-1.27296567581289	11	1	2015
Model Average	-1.20397280432594	12	1	2015
Model Average	-1.27296567581289	13	1	2015
Model Average	-0.967584026261706	14	1	2015
Model Average	-1.23787435600162	15	1	2015
Model Average	-1.02165124753198	16	1	2015
Model Average	-1.27296567581289	17	1	2015
Model Average	-2.65926003693278	18	1	2015
Model Average	-1.07880966137193	19	1	2015
Model Average	-1.02165124753198	20	1	2015
Model Average	-1.13943428318836	21	1	2015
Model Average	-3.91202300542815	22	1	2015
Model Average	-1.46967597005894	23	1	2015
Model Average	-2.20727491318972	24	1	2015
Model Average	-1.34707364796661	25	1	2015
Model Average	-1.38629436111989	26	1	2015
Model Average	-1.07880966137193	27	1	2015
Model Average	-1.51412773262978	28	1	2015
Model Average	-1.42711635564015	29	1	2015
Model Average	-1.6094379124341	30	1	2015
Model Average	-0.798507696217772	31	1	2015
Model Average	-1.02165124753198	32	1	2015
Model Average	-0.867500567704723	33	1	2015
Model Average	-1.10866262452161	34	1	2015
Model Average	-0.653926467406664	35	1	2015
Model Average	-0.843970070294529	36	1	2015
Model Average	-0.693147180559945	37	1	2015
Model Average	-0.82098055206983	38	1	2015
Model Average	-1.04982212449868	39	1	2015
Model Average	-0.7339691750802	40	1	2015
Model Average	-0.843970070294529	41	1	2015
Model Average	-0.916290731874155	42	1	2015
Model Average	-0.82098055206983	43	1	2015
Model Average	-0.843970070294529	44	1	2015
Model Average	-1.71479842809193	45	1	2015
Model Average	-1.13943428318836	3	2	2015
Model Average	-0.867500567704723	4	2	2015
Model Average	-1.23787435600162	5	2	2015
Model Average	-1.20397280432594	6	2	2015
Model Average	-1.77195684193188	7	2	2015
Model Average	-2.52572864430826	8	2	2015
Model Average	-2.04022082852655	9	2	2015
Model Average	-1.27296567581289	10	2	2015
Model Average	-1.77195684193188	11	2	2015
Model Average	-0.994252273343867	12	2	2015
Model Average	-0.82098055206983	13	2	2015
Model Average	-1.38629436111989	14	2	2015
Model Average	-1.30933331998376	15	2	2015
Model Average	-1.51412773262978	16	2	2015
Model Average	-2.40794560865187	17	2	2015
Model Average	-1.66073120682165	18	2	2015
Model Average	-1.27296567581289	19	2	2015
Model Average	-1.07880966137193	20	2	2015
Model Average	-4.60517018598809	21	2	2015
Model Average	-2.81341071676004	22	2	2015
Model Average	-2.12026353620009	23	2	2015
Model Average	-1.89711998488588	24	2	2015
Model Average	-1.20397280432594	25	2	2015
Model Average	-1.34707364796661	26	2	2015
Model Average	-1.17118298150295	27	2	2015
Model Average	-1.10866262452161	28	2	2015
Model Average	-1.23787435600162	29	2	2015
Model Average	-1.13943428318836	30	2	2015
Model Average	-1.13943428318836	31	2	2015
Model Average	-0.776528789498996	32	2	2015
Model Average	-1.10866262452161	33	2	2015
Model Average	-0.916290731874155	34	2	2015
Model Average	-0.916290731874155	35	2	2015
Model Average	-0.867500567704723	36	2	2015
Model Average	-0.941608539858445	37	2	2015
Model Average	-1.30933331998376	38	2	2015
Model Average	-0.891598119283784	39	2	2015
Model Average	-0.941608539858445	40	2	2015
Model Average	-0.616186139423817	41	2	2015
Model Average	-0.713349887877465	42	2	2015
Model Average	-0.713349887877465	43	2	2015
Model Average	-1.34707364796661	44	2	2015
Model Average	-0.798507696217772	45	2	2015
Model Average	-1.07880966137193	3	3	2015
Model Average	-0.82098055206983	4	3	2015
Model Average	-1.51412773262978	5	3	2015
Model Average	-1.20397280432594	6	3	2015
Model Average	-2.30258509299405	7	3	2015
Model Average	-1.20397280432594	8	3	2015
Model Average	-1.89711998488588	9	3	2015
Model Average	-1.71479842809193	10	3	2015
Model Average	-0.941608539858445	11	3	2015
Model Average	-0.891598119283784	12	3	2015
Model Average	-1.13943428318836	13	3	2015
Model Average	-1.38629436111989	14	3	2015
Model Average	-1.66073120682165	15	3	2015
Model Average	-2.20727491318972	16	3	2015
Model Average	-1.96611285637283	17	3	2015
Model Average	-1.89711998488588	18	3	2015
Model Average	-1.89711998488588	19	3	2015
Model Average	-3.91202300542815	20	3	2015
Model Average	-3.2188758248682	21	3	2015
Model Average	-4.60517018598809	22	3	2015
Model Average	-1.71479842809193	23	3	2015
Model Average	-1.34707364796661	24	3	2015
Model Average	-1.20397280432594	25	3	2015
Model Average	-1.02165124753198	26	3	2015
Model Average	-1.38629436111989	27	3	2015
Model Average	-1.77195684193188	28	3	2015
Model Average	-0.994252273343867	29	3	2015
Model Average	-1.04982212449868	30	3	2015
Model Average	-0.867500567704723	31	3	2015
Model Average	-1.27296567581289	32	3	2015
Model Average	-0.693147180559945	33	3	2015
Model Average	-0.693147180559945	34	3	2015
Model Average	-0.755022584278033	35	3	2015
Model Average	-0.673344553263766	36	3	2015
Model Average	-1.07880966137193	37	3	2015
Model Average	-0.673344553263766	38	3	2015
Model Average	-0.7339691750802	39	3	2015
Model Average	-0.446287102628419	40	3	2015
Model Average	-0.755022584278033	41	3	2015
Model Average	-0.82098055206983	42	3	2015
Model Average	-1.66073120682165	43	3	2015
Model Average	-0.673344553263766	44	3	2015
Model Average	-0.49429632181478	45	3	2015
Model Average	-0.867500567704723	3	4	2015
Model Average	-0.967584026261706	4	4	2015
Model Average	-1.10866262452161	5	4	2015
Model Average	-2.65926003693278	6	4	2015
Model Average	-1.46967597005894	7	4	2015
Model Average	-1.34707364796661	8	4	2015
Model Average	-2.99573227355399	9	4	2015
Model Average	-1.20397280432594	10	4	2015
Model Average	-1.13943428318836	11	4	2015
Model Average	-1.38629436111989	12	4	2015
Model Average	-1.27296567581289	13	4	2015
Model Average	-1.66073120682165	14	4	2015
Model Average	-3.91202300542815	15	4	2015
Model Average	-2.52572864430826	16	4	2015
Model Average	-2.04022082852655	17	4	2015
Model Average	-1.56064774826467	18	4	2015
Model Average	-3.91202300542815	19	4	2015
Model Average	-2.99573227355399	20	4	2015
Model Average	-4.60517018598809	21	4	2015
Model Average	-3.2188758248682	22	4	2015
Model Average	-1.34707364796661	23	4	2015
Model Average	-1.02165124753198	24	4	2015
Model Average	-1.07880966137193	25	4	2015
Model Average	-1.27296567581289	26	4	2015
Model Average	-1.30933331998376	27	4	2015
Model Average	-1.02165124753198	28	4	2015
Model Average	-1.13943428318836	29	4	2015
Model Average	-0.941608539858445	30	4	2015
Model Average	-1.71479842809193	31	4	2015
Model Average	-0.941608539858445	32	4	2015
Model Average	-0.82098055206983	33	4	2015
Model Average	-0.82098055206983	34	4	2015
Model Average	-0.82098055206983	35	4	2015
Model Average	-1.02165124753198	36	4	2015
Model Average	-0.776528789498996	37	4	2015
Model Average	-0.891598119283784	38	4	2015
Model Average	-0.7339691750802	39	4	2015
Model Average	-0.798507696217772	40	4	2015
Model Average	-0.755022584278033	41	4	2015
Model Average	-1.30933331998376	42	4	2015
Model Average	-0.941608539858445	43	4	2015
Model Average	-0.755022584278033	44	4	2015
Model Average	-0.891598119283784	45	4	2015
Naive Average	-1.20397280432594	3	1	2015
Naive Average	-1.34707364796661	4	1	2015
Naive Average	-0.755022584278033	5	1	2015
Naive Average	-0.891598119283784	6	1	2015
Naive Average	-0.867500567704723	7	1	2015
Naive Average	-1.96611285637283	8	1	2015
Naive Average	-3.91202300542815	9	1	2015
Naive Average	-0.967584026261706	10	1	2015
Naive Average	-1.04982212449868	11	1	2015
Naive Average	-1.42711635564015	12	1	2015
Naive Average	-1.34707364796661	13	1	2015
Naive Average	-1.04982212449868	14	1	2015
Naive Average	-1.56064774826467	15	1	2015
Naive Average	-1.10866262452161	16	1	2015
Naive Average	-1.51412773262978	17	1	2015
Naive Average	-4.60517018598809	18	1	2015
Naive Average	-1.20397280432594	19	1	2015
Naive Average	-0.916290731874155	20	1	2015
Naive Average	-1.10866262452161	21	1	2015
Naive Average	-4.60517018598809	22	1	2015
Naive Average	-1.23787435600162	23	1	2015
Naive Average	-2.20727491318972	24	1	2015
Naive Average	-1.20397280432594	25	1	2015
Naive Average	-1.20397280432594	26	1	2015
Naive Average	-0.994252273343867	27	1	2015
Naive Average	-1.38629436111989	28	1	2015
Naive Average	-1.42711635564015	29	1	2015
Naive Average	-1.66073120682165	30	1	2015
Naive Average	-0.82098055206983	31	1	2015
Naive Average	-0.994252273343867	32	1	2015
Naive Average	-0.867500567704723	33	1	2015
Naive Average	-1.17118298150295	34	1	2015
Naive Average	-0.7339691750802	35	1	2015
Naive Average	-0.82098055206983	36	1	2015
Naive Average	-0.713349887877465	37	1	2015
Naive Average	-0.843970070294529	38	1	2015
Naive Average	-1.02165124753198	39	1	2015
Naive Average	-0.776528789498996	40	1	2015
Naive Average	-0.843970070294529	41	1	2015
Naive Average	-0.916290731874155	42	1	2015
Naive Average	-0.82098055206983	43	1	2015
Naive Average	-0.867500567704723	44	1	2015
Naive Average	-1.66073120682165	45	1	2015
Naive Average	-1.13943428318836	3	2	2015
Naive Average	-1.23787435600162	4	2	2015
Naive Average	-1.13943428318836	5	2	2015
Naive Average	-1.13943428318836	6	2	2015
Naive Average	-1.6094379124341	7	2	2015
Naive Average	-2.30258509299405	8	2	2015
Naive Average	-2.30258509299405	9	2	2015
Naive Average	-1.17118298150295	10	2	2015
Naive Average	-1.77195684193188	11	2	2015
Naive Average	-0.967584026261706	12	2	2015
Naive Average	-0.891598119283784	13	2	2015
Naive Average	-1.71479842809193	14	2	2015
Naive Average	-1.42711635564015	15	2	2015
Naive Average	-1.56064774826467	16	2	2015
Naive Average	-4.60517018598809	17	2	2015
Naive Average	-1.66073120682165	18	2	2015
Naive Average	-1.42711635564015	19	2	2015
Naive Average	-1.17118298150295	20	2	2015
Naive Average	-4.60517018598809	21	2	2015
Naive Average	-2.65926003693278	22	2	2015
Naive Average	-2.20727491318972	23	2	2015
Naive Average	-1.89711998488588	24	2	2015
Naive Average	-1.02165124753198	25	2	2015
Naive Average	-1.20397280432594	26	2	2015
Naive Average	-1.13943428318836	27	2	2015
Naive Average	-1.04982212449868	28	2	2015
Naive Average	-1.13943428318836	29	2	2015
Naive Average	-1.02165124753198	30	2	2015
Naive Average	-1.17118298150295	31	2	2015
Naive Average	-0.798507696217772	32	2	2015
Naive Average	-1.07880966137193	33	2	2015
Naive Average	-0.967584026261706	34	2	2015
Naive Average	-0.843970070294529	35	2	2015
Naive Average	-0.843970070294529	36	2	2015
Naive Average	-0.891598119283784	37	2	2015
Naive Average	-1.20397280432594	38	2	2015
Naive Average	-0.843970070294529	39	2	2015
Naive Average	-1.02165124753198	40	2	2015
Naive Average	-0.776528789498996	41	2	2015
Naive Average	-0.7339691750802	42	2	2015
Naive Average	-0.798507696217772	43	2	2015
Naive Average	-1.34707364796661	44	2	2015
Naive Average	-0.941608539858445	45	2	2015
Naive Average	-1.20397280432594	3	3	2015
Naive Average	-0.843970070294529	4	3	2015
Naive Average	-1.30933331998376	5	3	2015
Naive Average	-1.30933331998376	6	3	2015
Naive Average	-2.40794560865187	7	3	2015
Naive Average	-1.51412773262978	8	3	2015
Naive Average	-2.12026353620009	9	3	2015
Naive Average	-1.77195684193188	10	3	2015
Naive Average	-0.967584026261706	11	3	2015
Naive Average	-0.994252273343867	12	3	2015
Naive Average	-1.30933331998376	13	3	2015
Naive Average	-1.46967597005894	14	3	2015
Naive Average	-1.71479842809193	15	3	2015
Naive Average	-4.60517018598809	16	3	2015
Naive Average	-1.96611285637283	17	3	2015
Naive Average	-1.66073120682165	18	3	2015
Naive Average	-1.96611285637283	19	3	2015
Naive Average	-4.60517018598809	20	3	2015
Naive Average	-2.99573227355399	21	3	2015
Naive Average	-3.91202300542815	22	3	2015
Naive Average	-1.96611285637283	23	3	2015
Naive Average	-1.20397280432594	24	3	2015
Naive Average	-1.13943428318836	25	3	2015
Naive Average	-1.10866262452161	26	3	2015
Naive Average	-1.23787435600162	27	3	2015
Naive Average	-1.46967597005894	28	3	2015
Naive Average	-0.941608539858445	29	3	2015
Naive Average	-0.916290731874155	30	3	2015
Naive Average	-0.891598119283784	31	3	2015
Naive Average	-1.27296567581289	32	3	2015
Naive Average	-0.843970070294529	33	3	2015
Naive Average	-0.891598119283784	34	3	2015
Naive Average	-0.843970070294529	35	3	2015
Naive Average	-0.843970070294529	36	3	2015
Naive Average	-1.13943428318836	37	3	2015
Naive Average	-0.843970070294529	38	3	2015
Naive Average	-0.867500567704723	39	3	2015
Naive Average	-0.7339691750802	40	3	2015
Naive Average	-0.82098055206983	41	3	2015
Naive Average	-0.916290731874155	42	3	2015
Naive Average	-1.51412773262978	43	3	2015
Naive Average	-0.843970070294529	44	3	2015
Naive Average	-0.7339691750802	45	3	2015
Naive Average	-0.867500567704723	3	4	2015
Naive Average	-0.967584026261706	4	4	2015
Naive Average	-1.13943428318836	5	4	2015
Naive Average	-2.52572864430826	6	4	2015
Naive Average	-1.51412773262978	7	4	2015
Naive Average	-1.46967597005894	8	4	2015
Naive Average	-2.99573227355399	9	4	2015
Naive Average	-1.17118298150295	10	4	2015
Naive Average	-1.10866262452161	11	4	2015
Naive Average	-1.42711635564015	12	4	2015
Naive Average	-1.17118298150295	13	4	2015
Naive Average	-1.89711998488588	14	4	2015
Naive Average	-4.60517018598809	15	4	2015
Naive Average	-2.52572864430826	16	4	2015
Naive Average	-1.96611285637283	17	4	2015
Naive Average	-1.6094379124341	18	4	2015
Naive Average	-3.91202300542815	19	4	2015
Naive Average	-2.81341071676004	20	4	2015
Naive Average	-4.60517018598809	21	4	2015
Naive Average	-3.2188758248682	22	4	2015
Naive Average	-1.30933331998376	23	4	2015
Naive Average	-1.04982212449868	24	4	2015
Naive Average	-1.17118298150295	25	4	2015
Naive Average	-1.23787435600162	26	4	2015
Naive Average	-1.30933331998376	27	4	2015
Naive Average	-1.02165124753198	28	4	2015
Naive Average	-1.13943428318836	29	4	2015
Naive Average	-0.967584026261706	30	4	2015
Naive Average	-1.56064774826467	31	4	2015
Naive Average	-0.967584026261706	32	4	2015
Naive Average	-0.891598119283784	33	4	2015
Naive Average	-0.867500567704723	34	4	2015
Naive Average	-0.843970070294529	35	4	2015
Naive Average	-1.07880966137193	36	4	2015
Naive Average	-0.82098055206983	37	4	2015
Naive Average	-0.916290731874155	38	4	2015
Naive Average	-0.798507696217772	39	4	2015
Naive Average	-0.843970070294529	40	4	2015
Naive Average	-0.798507696217772	41	4	2015
Naive Average	-1.34707364796661	42	4	2015
Naive Average	-0.941608539858445	43	4	2015
Naive Average	-0.798507696217772	44	4	2015
Naive Average	-0.916290731874155	45	4	2015
