# Supplementary material for: A stacked ensemble method for forecasting influenza-like illness visit volumes at emergency departments
Source: PLoS One. 2021 Mar 22;16(3):e0241725. doi: 10.1371/journal.pone.0241725 (PMC7984626; doi:10.1371/journal.pone.0241725)
Supplement: S1 Data — (ZIP) [file pone.0241725.s003.zip › ILI_plosone/tables/log_score_2016weeks-3-45.csv]

object	log_score	epiweek	weeks_ahead	season
Random Forest	-2.30258509299405	3	1	2016
Random Forest	-0.82098055206983	4	1	2016
Random Forest	-0.755022584278033	5	1	2016
Random Forest	-1.34707364796661	6	1	2016
Random Forest	-0.693147180559945	7	1	2016
Random Forest	-1.66073120682165	8	1	2016
Random Forest	-1.83258146374831	9	1	2016
Random Forest	-3.91202300542815	10	1	2016
Random Forest	-1.77195684193188	11	1	2016
Random Forest	-1.71479842809193	12	1	2016
Random Forest	-2.81341071676004	13	1	2016
Random Forest	-1.89711998488588	14	1	2016
Random Forest	-1.6094379124341	15	1	2016
Random Forest	-1.42711635564015	16	1	2016
Random Forest	-1.51412773262978	17	1	2016
Random Forest	-3.2188758248682	18	1	2016
Random Forest	-1.56064774826467	19	1	2016
Random Forest	-0.7339691750802	20	1	2016
Random Forest	-0.967584026261706	21	1	2016
Random Forest	-1.89711998488588	22	1	2016
Random Forest	-1.42711635564015	23	1	2016
Random Forest	-0.916290731874155	24	1	2016
Random Forest	-1.20397280432594	25	1	2016
Random Forest	-0.941608539858445	26	1	2016
Random Forest	-0.776528789498996	27	1	2016
Random Forest	-0.579818495252942	28	1	2016
Random Forest	-0.579818495252942	29	1	2016
Random Forest	-1.30933331998376	30	1	2016
Random Forest	-1.02165124753198	31	1	2016
Random Forest	-0.755022584278033	32	1	2016
Random Forest	-1.10866262452161	33	1	2016
Random Forest	-0.527632742082372	34	1	2016
Random Forest	-0.49429632181478	35	1	2016
Random Forest	-0.673344553263766	36	1	2016
Random Forest	-0.371063681390832	37	1	2016
Random Forest	-0.653926467406664	38	1	2016
Random Forest	-0.755022584278033	39	1	2016
Random Forest	-0.967584026261706	40	1	2016
Random Forest	-0.755022584278033	41	1	2016
Random Forest	-0.400477566597125	42	1	2016
Random Forest	-0.59783700075562	43	1	2016
Random Forest	-0.867500567704723	44	1	2016
Random Forest	-0.693147180559945	45	1	2016
Random Forest	-0.941608539858445	3	2	2016
Random Forest	-0.867500567704723	4	2	2016
Random Forest	-0.867500567704723	5	2	2016
Random Forest	-0.776528789498996	6	2	2016
Random Forest	-1.56064774826467	7	2	2016
Random Forest	-2.12026353620009	8	2	2016
Random Forest	-3.50655789731998	9	2	2016
Random Forest	-1.96611285637283	10	2	2016
Random Forest	-2.12026353620009	11	2	2016
Random Forest	-2.52572864430826	12	2	2016
Random Forest	-2.81341071676004	13	2	2016
Random Forest	-2.30258509299405	14	2	2016
Random Forest	-2.30258509299405	15	2	2016
Random Forest	-1.83258146374831	16	2	2016
Random Forest	-1.89711998488588	17	2	2016
Random Forest	-2.99573227355399	18	2	2016
Random Forest	-1.96611285637283	19	2	2016
Random Forest	-1.56064774826467	20	2	2016
Random Forest	-1.6094379124341	21	2	2016
Random Forest	-1.13943428318836	22	2	2016
Random Forest	-1.20397280432594	23	2	2016
Random Forest	-0.994252273343867	24	2	2016
Random Forest	-0.941608539858445	25	2	2016
Random Forest	-0.941608539858445	26	2	2016
Random Forest	-0.843970070294529	27	2	2016
Random Forest	-0.653926467406664	28	2	2016
Random Forest	-1.66073120682165	29	2	2016
Random Forest	-0.941608539858445	30	2	2016
Random Forest	-0.82098055206983	31	2	2016
Random Forest	-1.20397280432594	32	2	2016
Random Forest	-0.653926467406664	33	2	2016
Random Forest	-0.693147180559945	34	2	2016
Random Forest	-0.579818495252942	35	2	2016
Random Forest	-0.478035800943	36	2	2016
Random Forest	-0.867500567704723	37	2	2016
Random Forest	-0.994252273343867	38	2	2016
Random Forest	-0.843970070294529	39	2	2016
Random Forest	-0.867500567704723	40	2	2016
Random Forest	-0.510825623765991	41	2	2016
Random Forest	-0.616186139423817	42	2	2016
Random Forest	-0.59783700075562	43	2	2016
Random Forest	-0.755022584278033	44	2	2016
Random Forest	-0.891598119283784	45	2	2016
Random Forest	-0.798507696217772	3	3	2016
Random Forest	-0.941608539858445	4	3	2016
Random Forest	-0.562118918153541	5	3	2016
Random Forest	-1.71479842809193	6	3	2016
Random Forest	-1.83258146374831	7	3	2016
Random Forest	-3.91202300542815	8	3	2016
Random Forest	-2.12026353620009	9	3	2016
Random Forest	-2.52572864430826	10	3	2016
Random Forest	-2.65926003693278	11	3	2016
Random Forest	-2.40794560865187	12	3	2016
Random Forest	-1.89711998488588	13	3	2016
Random Forest	-2.65926003693278	14	3	2016
Random Forest	-1.83258146374831	15	3	2016
Random Forest	-1.34707364796661	16	3	2016
Random Forest	-2.65926003693278	17	3	2016
Random Forest	-1.46967597005894	18	3	2016
Random Forest	-2.40794560865187	19	3	2016
Random Forest	-1.38629436111989	20	3	2016
Random Forest	-1.04982212449868	21	3	2016
Random Forest	-0.693147180559945	22	3	2016
Random Forest	-1.38629436111989	23	3	2016
Random Forest	-0.994252273343867	24	3	2016
Random Forest	-1.02165124753198	25	3	2016
Random Forest	-0.867500567704723	26	3	2016
Random Forest	-1.04982212449868	27	3	2016
Random Forest	-1.6094379124341	28	3	2016
Random Forest	-0.843970070294529	29	3	2016
Random Forest	-0.527632742082372	30	3	2016
Random Forest	-1.27296567581289	31	3	2016
Random Forest	-0.916290731874155	32	3	2016
Random Forest	-0.798507696217772	33	3	2016
Random Forest	-0.7339691750802	34	3	2016
Random Forest	-0.400477566597125	35	3	2016
Random Forest	-0.916290731874155	36	3	2016
Random Forest	-0.891598119283784	37	3	2016
Random Forest	-0.867500567704723	38	3	2016
Random Forest	-0.798507696217772	39	3	2016
Random Forest	-0.59783700075562	40	3	2016
Random Forest	-0.63487827243597	41	3	2016
Random Forest	-0.59783700075562	42	3	2016
Random Forest	-0.916290731874155	43	3	2016
Random Forest	-0.7339691750802	44	3	2016
Random Forest	-0.59783700075562	45	3	2016
Random Forest	-0.82098055206983	3	4	2016
Random Forest	-0.755022584278033	4	4	2016
Random Forest	-2.12026353620009	5	4	2016
Random Forest	-1.89711998488588	6	4	2016
Random Forest	-3.2188758248682	7	4	2016
Random Forest	-2.20727491318972	8	4	2016
Random Forest	-3.50655789731998	9	4	2016
Random Forest	-2.52572864430826	10	4	2016
Random Forest	-2.52572864430826	11	4	2016
Random Forest	-1.83258146374831	12	4	2016
Random Forest	-2.04022082852655	13	4	2016
Random Forest	-1.77195684193188	14	4	2016
Random Forest	-1.38629436111989	15	4	2016
Random Forest	-2.52572864430826	16	4	2016
Random Forest	-1.23787435600162	17	4	2016
Random Forest	-1.77195684193188	18	4	2016
Random Forest	-1.17118298150295	19	4	2016
Random Forest	-1.27296567581289	20	4	2016
Random Forest	-0.867500567704723	21	4	2016
Random Forest	-1.6094379124341	22	4	2016
Random Forest	-1.46967597005894	23	4	2016
Random Forest	-0.916290731874155	24	4	2016
Random Forest	-0.82098055206983	25	4	2016
Random Forest	-0.916290731874155	26	4	2016
Random Forest	-2.12026353620009	27	4	2016
Random Forest	-0.82098055206983	28	4	2016
Random Forest	-0.430782916092454	29	4	2016
Random Forest	-0.867500567704723	30	4	2016
Random Forest	-0.891598119283784	31	4	2016
Random Forest	-1.13943428318836	32	4	2016
Random Forest	-1.23787435600162	33	4	2016
Random Forest	-0.776528789498996	34	4	2016
Random Forest	-0.59783700075562	35	4	2016
Random Forest	-1.07880966137193	36	4	2016
Random Forest	-0.478035800943	37	4	2016
Random Forest	-0.994252273343867	38	4	2016
Random Forest	-0.673344553263766	39	4	2016
Random Forest	-0.653926467406664	40	4	2016
Random Forest	-0.63487827243597	41	4	2016
Random Forest	-1.27296567581289	42	4	2016
Random Forest	-0.713349887877465	43	4	2016
Random Forest	-0.579818495252942	44	4	2016
Random Forest	-0.616186139423817	45	4	2016
Linear Regression	-0.867500567704723	3	1	2016
Linear Regression	-1.07880966137193	4	1	2016
Linear Regression	-0.693147180559945	5	1	2016
Linear Regression	-1.07880966137193	6	1	2016
Linear Regression	-0.7339691750802	7	1	2016
Linear Regression	-1.17118298150295	8	1	2016
Linear Regression	-0.713349887877465	9	1	2016
Linear Regression	-1.42711635564015	10	1	2016
Linear Regression	-0.693147180559945	11	1	2016
Linear Regression	-1.23787435600162	12	1	2016
Linear Regression	-2.99573227355399	13	1	2016
Linear Regression	-2.20727491318972	14	1	2016
Linear Regression	-0.713349887877465	15	1	2016
Linear Regression	-0.713349887877465	16	1	2016
Linear Regression	-1.02165124753198	17	1	2016
Linear Regression	-2.81341071676004	18	1	2016
Linear Regression	-0.755022584278033	19	1	2016
Linear Regression	-0.713349887877465	20	1	2016
Linear Regression	-0.967584026261706	21	1	2016
Linear Regression	-0.82098055206983	22	1	2016
Linear Regression	-1.71479842809193	23	1	2016
Linear Regression	-1.56064774826467	24	1	2016
Linear Regression	-1.13943428318836	25	1	2016
Linear Regression	-1.04982212449868	26	1	2016
Linear Regression	-0.755022584278033	27	1	2016
Linear Regression	-0.713349887877465	28	1	2016
Linear Regression	-0.798507696217772	29	1	2016
Linear Regression	-1.51412773262978	30	1	2016
Linear Regression	-0.713349887877465	31	1	2016
Linear Regression	-0.82098055206983	32	1	2016
Linear Regression	-1.10866262452161	33	1	2016
Linear Regression	-1.07880966137193	34	1	2016
Linear Regression	-0.693147180559945	35	1	2016
Linear Regression	-0.941608539858445	36	1	2016
Linear Regression	-0.693147180559945	37	1	2016
Linear Regression	-0.7339691750802	38	1	2016
Linear Regression	-0.798507696217772	39	1	2016
Linear Regression	-1.56064774826467	40	1	2016
Linear Regression	-0.891598119283784	41	1	2016
Linear Regression	-0.776528789498996	42	1	2016
Linear Regression	-0.843970070294529	43	1	2016
Linear Regression	-1.07880966137193	44	1	2016
Linear Regression	-1.07880966137193	45	1	2016
Linear Regression	-0.941608539858445	3	2	2016
Linear Regression	-0.967584026261706	4	2	2016
Linear Regression	-1.42711635564015	5	2	2016
Linear Regression	-1.04982212449868	6	2	2016
Linear Regression	-0.941608539858445	7	2	2016
Linear Regression	-1.02165124753198	8	2	2016
Linear Regression	-1.17118298150295	9	2	2016
Linear Regression	-0.941608539858445	10	2	2016
Linear Regression	-1.30933331998376	11	2	2016
Linear Regression	-3.50655789731998	12	2	2016
Linear Regression	-10	13	2	2016
Linear Regression	-1.89711998488588	14	2	2016
Linear Regression	-0.941608539858445	15	2	2016
Linear Regression	-1.46967597005894	16	2	2016
Linear Regression	-3.91202300542815	17	2	2016
Linear Regression	-2.30258509299405	18	2	2016
Linear Regression	-0.941608539858445	19	2	2016
Linear Regression	-1.07880966137193	20	2	2016
Linear Regression	-0.916290731874155	21	2	2016
Linear Regression	-1.34707364796661	22	2	2016
Linear Regression	-2.04022082852655	23	2	2016
Linear Regression	-1.13943428318836	24	2	2016
Linear Regression	-0.941608539858445	25	2	2016
Linear Regression	-0.916290731874155	26	2	2016
Linear Regression	-0.916290731874155	27	2	2016
Linear Regression	-0.916290731874155	28	2	2016
Linear Regression	-1.04982212449868	29	2	2016
Linear Regression	-1.10866262452161	30	2	2016
Linear Regression	-0.941608539858445	31	2	2016
Linear Regression	-0.916290731874155	32	2	2016
Linear Regression	-0.891598119283784	33	2	2016
Linear Regression	-0.967584026261706	34	2	2016
Linear Regression	-0.916290731874155	35	2	2016
Linear Regression	-1.02165124753198	36	2	2016
Linear Regression	-0.941608539858445	37	2	2016
Linear Regression	-0.994252273343867	38	2	2016
Linear Regression	-1.13943428318836	39	2	2016
Linear Regression	-0.916290731874155	40	2	2016
Linear Regression	-0.916290731874155	41	2	2016
Linear Regression	-0.967584026261706	42	2	2016
Linear Regression	-0.916290731874155	43	2	2016
Linear Regression	-0.916290731874155	44	2	2016
Linear Regression	-0.916290731874155	45	2	2016
Linear Regression	-1.04982212449868	3	3	2016
Linear Regression	-1.6094379124341	4	3	2016
Linear Regression	-1.42711635564015	5	3	2016
Linear Regression	-1.02165124753198	6	3	2016
Linear Regression	-1.02165124753198	7	3	2016
Linear Regression	-1.66073120682165	8	3	2016
Linear Regression	-1.04982212449868	9	3	2016
Linear Regression	-1.6094379124341	10	3	2016
Linear Regression	-3.2188758248682	11	3	2016
Linear Regression	-10	12	3	2016
Linear Regression	-3.91202300542815	13	3	2016
Linear Regression	-2.20727491318972	14	3	2016
Linear Regression	-1.23787435600162	15	3	2016
Linear Regression	-3.50655789731998	16	3	2016
Linear Regression	-2.30258509299405	17	3	2016
Linear Regression	-1.89711998488588	18	3	2016
Linear Regression	-1.30933331998376	19	3	2016
Linear Regression	-1.07880966137193	20	3	2016
Linear Regression	-1.6094379124341	21	3	2016
Linear Regression	-1.77195684193188	22	3	2016
Linear Regression	-1.30933331998376	23	3	2016
Linear Regression	-1.71479842809193	24	3	2016
Linear Regression	-1.13943428318836	25	3	2016
Linear Regression	-1.13943428318836	26	3	2016
Linear Regression	-1.10866262452161	27	3	2016
Linear Regression	-1.23787435600162	28	3	2016
Linear Regression	-1.10866262452161	29	3	2016
Linear Regression	-1.07880966137193	30	3	2016
Linear Regression	-1.10866262452161	31	3	2016
Linear Regression	-1.23787435600162	32	3	2016
Linear Regression	-1.07880966137193	33	3	2016
Linear Regression	-1.07880966137193	34	3	2016
Linear Regression	-1.07880966137193	35	3	2016
Linear Regression	-1.27296567581289	36	3	2016
Linear Regression	-1.23787435600162	37	3	2016
Linear Regression	-1.27296567581289	38	3	2016
Linear Regression	-1.07880966137193	39	3	2016
Linear Regression	-1.23787435600162	40	3	2016
Linear Regression	-1.17118298150295	41	3	2016
Linear Regression	-1.13943428318836	42	3	2016
Linear Regression	-1.13943428318836	43	3	2016
Linear Regression	-1.07880966137193	44	3	2016
Linear Regression	-1.13943428318836	45	3	2016
Linear Regression	-1.46967597005894	3	4	2016
Linear Regression	-1.51412773262978	4	4	2016
Linear Regression	-1.17118298150295	5	4	2016
Linear Regression	-1.10866262452161	6	4	2016
Linear Regression	-1.27296567581289	7	4	2016
Linear Regression	-1.23787435600162	8	4	2016
Linear Regression	-1.46967597005894	9	4	2016
Linear Regression	-3.2188758248682	10	4	2016
Linear Regression	-10	11	4	2016
Linear Regression	-4.60517018598809	12	4	2016
Linear Regression	-3.91202300542815	13	4	2016
Linear Regression	-1.34707364796661	14	4	2016
Linear Regression	-2.65926003693278	15	4	2016
Linear Regression	-2.52572864430826	16	4	2016
Linear Regression	-1.56064774826467	17	4	2016
Linear Regression	-2.12026353620009	18	4	2016
Linear Regression	-1.17118298150295	19	4	2016
Linear Regression	-1.51412773262978	20	4	2016
Linear Regression	-2.04022082852655	21	4	2016
Linear Regression	-1.42711635564015	22	4	2016
Linear Regression	-1.77195684193188	23	4	2016
Linear Regression	-1.6094379124341	24	4	2016
Linear Regression	-1.20397280432594	25	4	2016
Linear Regression	-1.23787435600162	26	4	2016
Linear Regression	-1.27296567581289	27	4	2016
Linear Regression	-1.20397280432594	28	4	2016
Linear Regression	-1.23787435600162	29	4	2016
Linear Regression	-1.30933331998376	30	4	2016
Linear Regression	-1.23787435600162	31	4	2016
Linear Regression	-1.23787435600162	32	4	2016
Linear Regression	-1.23787435600162	33	4	2016
Linear Regression	-1.13943428318836	34	4	2016
Linear Regression	-1.20397280432594	35	4	2016
Linear Regression	-1.51412773262978	36	4	2016
Linear Regression	-1.20397280432594	37	4	2016
Linear Regression	-1.17118298150295	38	4	2016
Linear Regression	-1.20397280432594	39	4	2016
Linear Regression	-1.38629436111989	40	4	2016
Linear Regression	-1.17118298150295	41	4	2016
Linear Regression	-1.13943428318836	42	4	2016
Linear Regression	-1.17118298150295	43	4	2016
Linear Regression	-1.17118298150295	44	4	2016
Linear Regression	-1.20397280432594	45	4	2016
ARIMA	-0.7339691750802	3	1	2016
ARIMA	-0.510825623765991	4	1	2016
ARIMA	-0.653926467406664	5	1	2016
ARIMA	-0.994252273343867	6	1	2016
ARIMA	-0.994252273343867	7	1	2016
ARIMA	-2.99573227355399	8	1	2016
ARIMA	-0.544727175441672	9	1	2016
ARIMA	-4.60517018598809	10	1	2016
ARIMA	-3.2188758248682	11	1	2016
ARIMA	-3.50655789731998	12	1	2016
ARIMA	-10	13	1	2016
ARIMA	-2.81341071676004	14	1	2016
ARIMA	-1.30933331998376	15	1	2016
ARIMA	-0.776528789498996	16	1	2016
ARIMA	-0.478035800943	17	1	2016
ARIMA	-0.776528789498996	18	1	2016
ARIMA	-3.91202300542815	19	1	2016
ARIMA	-0.776528789498996	20	1	2016
ARIMA	-2.81341071676004	21	1	2016
ARIMA	-0.415515443961666	22	1	2016
ARIMA	-1.6094379124341	23	1	2016
ARIMA	-10	24	1	2016
ARIMA	-0.776528789498996	25	1	2016
ARIMA	-0.967584026261706	26	1	2016
ARIMA	-0.400477566597125	27	1	2016
ARIMA	-0.400477566597125	28	1	2016
ARIMA	-0.478035800943	29	1	2016
ARIMA	-2.99573227355399	30	1	2016
ARIMA	-0.400477566597125	31	1	2016
ARIMA	-0.49429632181478	32	1	2016
ARIMA	-0.916290731874155	33	1	2016
ARIMA	-0.415515443961666	34	1	2016
ARIMA	-0.400477566597125	35	1	2016
ARIMA	-1.13943428318836	36	1	2016
ARIMA	-0.510825623765991	37	1	2016
ARIMA	-0.82098055206983	38	1	2016
ARIMA	-0.673344553263766	39	1	2016
ARIMA	-1.17118298150295	40	1	2016
ARIMA	-1.04982212449868	41	1	2016
ARIMA	-0.562118918153541	42	1	2016
ARIMA	-0.400477566597125	43	1	2016
ARIMA	-1.30933331998376	44	1	2016
ARIMA	-0.462035459596559	45	1	2016
ARIMA	-0.891598119283784	3	2	2016
ARIMA	-0.916290731874155	4	2	2016
ARIMA	-0.713349887877465	5	2	2016
ARIMA	-0.579818495252942	6	2	2016
ARIMA	-3.91202300542815	7	2	2016
ARIMA	-1.6094379124341	8	2	2016
ARIMA	-3.91202300542815	9	2	2016
ARIMA	-10	10	2	2016
ARIMA	-10	11	2	2016
ARIMA	-10	12	2	2016
ARIMA	-10	13	2	2016
ARIMA	-2.30258509299405	14	2	2016
ARIMA	-1.10866262452161	15	2	2016
ARIMA	-0.562118918153541	16	2	2016
ARIMA	-1.27296567581289	17	2	2016
ARIMA	-4.60517018598809	18	2	2016
ARIMA	-2.52572864430826	19	2	2016
ARIMA	-2.65926003693278	20	2	2016
ARIMA	-0.673344553263766	21	2	2016
ARIMA	-0.967584026261706	22	2	2016
ARIMA	-10	23	2	2016
ARIMA	-0.579818495252942	24	2	2016
ARIMA	-0.544727175441672	25	2	2016
ARIMA	-0.59783700075562	26	2	2016
ARIMA	-0.59783700075562	27	2	2016
ARIMA	-0.527632742082372	28	2	2016
ARIMA	-2.40794560865187	29	2	2016
ARIMA	-1.20397280432594	30	2	2016
ARIMA	-0.59783700075562	31	2	2016
ARIMA	-0.798507696217772	32	2	2016
ARIMA	-0.63487827243597	33	2	2016
ARIMA	-0.544727175441672	34	2	2016
ARIMA	-1.10866262452161	35	2	2016
ARIMA	-1.04982212449868	36	2	2016
ARIMA	-0.994252273343867	37	2	2016
ARIMA	-1.07880966137193	38	2	2016
ARIMA	-0.843970070294529	39	2	2016
ARIMA	-0.579818495252942	40	2	2016
ARIMA	-0.527632742082372	41	2	2016
ARIMA	-0.544727175441672	42	2	2016
ARIMA	-1.34707364796661	43	2	2016
ARIMA	-0.579818495252942	44	2	2016
ARIMA	-0.579818495252942	45	2	2016
ARIMA	-1.30933331998376	3	3	2016
ARIMA	-0.616186139423817	4	3	2016
ARIMA	-0.798507696217772	5	3	2016
ARIMA	-2.30258509299405	6	3	2016
ARIMA	-2.30258509299405	7	3	2016
ARIMA	-10	8	3	2016
ARIMA	-10	9	3	2016
ARIMA	-10	10	3	2016
ARIMA	-10	11	3	2016
ARIMA	-10	12	3	2016
ARIMA	-10	13	3	2016
ARIMA	-1.96611285637283	14	3	2016
ARIMA	-0.616186139423817	15	3	2016
ARIMA	-1.10866262452161	16	3	2016
ARIMA	-10	17	3	2016
ARIMA	-3.2188758248682	18	3	2016
ARIMA	-10	19	3	2016
ARIMA	-0.843970070294529	20	3	2016
ARIMA	-1.71479842809193	21	3	2016
ARIMA	-3.50655789731998	22	3	2016
ARIMA	-0.867500567704723	23	3	2016
ARIMA	-1.20397280432594	24	3	2016
ARIMA	-0.7339691750802	25	3	2016
ARIMA	-0.653926467406664	26	3	2016
ARIMA	-0.653926467406664	27	3	2016
ARIMA	-2.65926003693278	28	3	2016
ARIMA	-1.17118298150295	29	3	2016
ARIMA	-0.891598119283784	30	3	2016
ARIMA	-0.867500567704723	31	3	2016
ARIMA	-0.673344553263766	32	3	2016
ARIMA	-0.7339691750802	33	3	2016
ARIMA	-1.07880966137193	34	3	2016
ARIMA	-1.04982212449868	35	3	2016
ARIMA	-1.66073120682165	36	3	2016
ARIMA	-1.23787435600162	37	3	2016
ARIMA	-0.713349887877465	38	3	2016
ARIMA	-0.798507696217772	39	3	2016
ARIMA	-0.798507696217772	40	3	2016
ARIMA	-0.713349887877465	41	3	2016
ARIMA	-1.02165124753198	42	3	2016
ARIMA	-0.7339691750802	43	3	2016
ARIMA	-1.04982212449868	44	3	2016
ARIMA	-0.63487827243597	45	3	2016
ARIMA	-0.579818495252942	3	4	2016
ARIMA	-0.941608539858445	4	4	2016
ARIMA	-2.65926003693278	5	4	2016
ARIMA	-1.6094379124341	6	4	2016
ARIMA	-10	7	4	2016
ARIMA	-10	8	4	2016
ARIMA	-10	9	4	2016
ARIMA	-10	10	4	2016
ARIMA	-10	11	4	2016
ARIMA	-10	12	4	2016
ARIMA	-10	13	4	2016
ARIMA	-0.867500567704723	14	4	2016
ARIMA	-0.867500567704723	15	4	2016
ARIMA	-4.60517018598809	16	4	2016
ARIMA	-3.91202300542815	17	4	2016
ARIMA	-10	18	4	2016
ARIMA	-1.77195684193188	19	4	2016
ARIMA	-1.83258146374831	20	4	2016
ARIMA	-4.60517018598809	21	4	2016
ARIMA	-0.755022584278033	22	4	2016
ARIMA	-1.56064774826467	23	4	2016
ARIMA	-0.755022584278033	24	4	2016
ARIMA	-0.916290731874155	25	4	2016
ARIMA	-0.713349887877465	26	4	2016
ARIMA	-2.65926003693278	27	4	2016
ARIMA	-1.38629436111989	28	4	2016
ARIMA	-0.916290731874155	29	4	2016
ARIMA	-1.77195684193188	30	4	2016
ARIMA	-0.7339691750802	31	4	2016
ARIMA	-0.7339691750802	32	4	2016
ARIMA	-1.51412773262978	33	4	2016
ARIMA	-1.02165124753198	34	4	2016
ARIMA	-1.6094379124341	35	4	2016
ARIMA	-1.83258146374831	36	4	2016
ARIMA	-0.713349887877465	37	4	2016
ARIMA	-1.04982212449868	38	4	2016
ARIMA	-0.755022584278033	39	4	2016
ARIMA	-0.713349887877465	40	4	2016
ARIMA	-1.46967597005894	41	4	2016
ARIMA	-0.7339691750802	42	4	2016
ARIMA	-1.10866262452161	43	4	2016
ARIMA	-0.82098055206983	44	4	2016
ARIMA	-0.7339691750802	45	4	2016
Empirical Bayes	-0.478035800943	3	1	2016
Empirical Bayes	-1.89711998488588	4	1	2016
Empirical Bayes	-0.415515443961666	5	1	2016
Empirical Bayes	-2.04022082852655	6	1	2016
Empirical Bayes	-0.579818495252942	7	1	2016
Empirical Bayes	-1.38629436111989	8	1	2016
Empirical Bayes	-0.446287102628419	9	1	2016
Empirical Bayes	-2.12026353620009	10	1	2016
Empirical Bayes	-1.17118298150295	11	1	2016
Empirical Bayes	-0.59783700075562	12	1	2016
Empirical Bayes	-1.17118298150295	13	1	2016
Empirical Bayes	-0.891598119283784	14	1	2016
Empirical Bayes	-0.941608539858445	15	1	2016
Empirical Bayes	-0.916290731874155	16	1	2016
Empirical Bayes	-1.71479842809193	17	1	2016
Empirical Bayes	-4.60517018598809	18	1	2016
Empirical Bayes	-2.52572864430826	19	1	2016
Empirical Bayes	-0.510825623765991	20	1	2016
Empirical Bayes	-0.562118918153541	21	1	2016
Empirical Bayes	-2.99573227355399	22	1	2016
Empirical Bayes	-2.30258509299405	23	1	2016
Empirical Bayes	-0.385662480811985	24	1	2016
Empirical Bayes	-2.12026353620009	25	1	2016
Empirical Bayes	-0.446287102628419	26	1	2016
Empirical Bayes	-0.693147180559945	27	1	2016
Empirical Bayes	-0.510825623765991	28	1	2016
Empirical Bayes	-0.385662480811985	29	1	2016
Empirical Bayes	-2.30258509299405	30	1	2016
Empirical Bayes	-0.776528789498996	31	1	2016
Empirical Bayes	-0.371063681390832	32	1	2016
Empirical Bayes	-1.07880966137193	33	1	2016
Empirical Bayes	-0.616186139423817	34	1	2016
Empirical Bayes	-0.400477566597125	35	1	2016
Empirical Bayes	-1.20397280432594	36	1	2016
Empirical Bayes	-0.415515443961666	37	1	2016
Empirical Bayes	-0.673344553263766	38	1	2016
Empirical Bayes	-0.385662480811985	39	1	2016
Empirical Bayes	-0.693147180559945	40	1	2016
Empirical Bayes	-0.776528789498996	41	1	2016
Empirical Bayes	-0.342490308946776	42	1	2016
Empirical Bayes	-0.616186139423817	43	1	2016
Empirical Bayes	-1.30933331998376	44	1	2016
Empirical Bayes	-1.20397280432594	45	1	2016
Empirical Bayes	-0.798507696217772	3	2	2016
Empirical Bayes	-2.99573227355399	4	2	2016
Empirical Bayes	-2.04022082852655	5	2	2016
Empirical Bayes	-1.38629436111989	6	2	2016
Empirical Bayes	-1.77195684193188	7	2	2016
Empirical Bayes	-1.46967597005894	8	2	2016
Empirical Bayes	-1.96611285637283	9	2	2016
Empirical Bayes	-1.42711635564015	10	2	2016
Empirical Bayes	-1.30933331998376	11	2	2016
Empirical Bayes	-1.30933331998376	12	2	2016
Empirical Bayes	-1.56064774826467	13	2	2016
Empirical Bayes	-1.46967597005894	14	2	2016
Empirical Bayes	-1.42711635564015	15	2	2016
Empirical Bayes	-1.96611285637283	16	2	2016
Empirical Bayes	-3.50655789731998	17	2	2016
Empirical Bayes	-10	18	2	2016
Empirical Bayes	-2.12026353620009	19	2	2016
Empirical Bayes	-0.891598119283784	20	2	2016
Empirical Bayes	-1.71479842809193	21	2	2016
Empirical Bayes	-0.867500567704723	22	2	2016
Empirical Bayes	-1.96611285637283	23	2	2016
Empirical Bayes	-1.77195684193188	24	2	2016
Empirical Bayes	-1.51412773262978	25	2	2016
Empirical Bayes	-0.653926467406664	26	2	2016
Empirical Bayes	-1.30933331998376	27	2	2016
Empirical Bayes	-0.891598119283784	28	2	2016
Empirical Bayes	-2.12026353620009	29	2	2016
Empirical Bayes	-0.967584026261706	30	2	2016
Empirical Bayes	-0.916290731874155	31	2	2016
Empirical Bayes	-1.07880966137193	32	2	2016
Empirical Bayes	-0.63487827243597	33	2	2016
Empirical Bayes	-0.59783700075562	34	2	2016
Empirical Bayes	-1.46967597005894	35	2	2016
Empirical Bayes	-1.02165124753198	36	2	2016
Empirical Bayes	-0.63487827243597	37	2	2016
Empirical Bayes	-0.616186139423817	38	2	2016
Empirical Bayes	-1.04982212449868	39	2	2016
Empirical Bayes	-0.527632742082372	40	2	2016
Empirical Bayes	-0.82098055206983	41	2	2016
Empirical Bayes	-0.755022584278033	42	2	2016
Empirical Bayes	-0.579818495252942	43	2	2016
Empirical Bayes	-0.49429632181478	44	2	2016
Empirical Bayes	-0.59783700075562	45	2	2016
Empirical Bayes	-1.77195684193188	3	3	2016
Empirical Bayes	-3.91202300542815	4	3	2016
Empirical Bayes	-1.77195684193188	5	3	2016
Empirical Bayes	-0.843970070294529	6	3	2016
Empirical Bayes	-1.96611285637283	7	3	2016
Empirical Bayes	-2.81341071676004	8	3	2016
Empirical Bayes	-1.6094379124341	9	3	2016
Empirical Bayes	-1.56064774826467	10	3	2016
Empirical Bayes	-1.6094379124341	11	3	2016
Empirical Bayes	-1.83258146374831	12	3	2016
Empirical Bayes	-2.04022082852655	13	3	2016
Empirical Bayes	-1.71479842809193	14	3	2016
Empirical Bayes	-2.30258509299405	15	3	2016
Empirical Bayes	-2.65926003693278	16	3	2016
Empirical Bayes	-10	17	3	2016
Empirical Bayes	-4.60517018598809	18	3	2016
Empirical Bayes	-2.30258509299405	19	3	2016
Empirical Bayes	-1.6094379124341	20	3	2016
Empirical Bayes	-0.967584026261706	21	3	2016
Empirical Bayes	-1.07880966137193	22	3	2016
Empirical Bayes	-0.891598119283784	23	3	2016
Empirical Bayes	-1.56064774826467	24	3	2016
Empirical Bayes	-2.20727491318972	25	3	2016
Empirical Bayes	-1.10866262452161	26	3	2016
Empirical Bayes	-1.6094379124341	27	3	2016
Empirical Bayes	-2.65926003693278	28	3	2016
Empirical Bayes	-1.27296567581289	29	3	2016
Empirical Bayes	-1.07880966137193	30	3	2016
Empirical Bayes	-0.755022584278033	31	3	2016
Empirical Bayes	-0.7339691750802	32	3	2016
Empirical Bayes	-0.776528789498996	33	3	2016
Empirical Bayes	-0.891598119283784	34	3	2016
Empirical Bayes	-1.23787435600162	35	3	2016
Empirical Bayes	-1.77195684193188	36	3	2016
Empirical Bayes	-0.673344553263766	37	3	2016
Empirical Bayes	-0.713349887877465	38	3	2016
Empirical Bayes	-0.693147180559945	39	3	2016
Empirical Bayes	-0.63487827243597	40	3	2016
Empirical Bayes	-0.616186139423817	41	3	2016
Empirical Bayes	-0.713349887877465	42	3	2016
Empirical Bayes	-0.798507696217772	43	3	2016
Empirical Bayes	-0.843970070294529	44	3	2016
Empirical Bayes	-0.891598119283784	45	3	2016
Empirical Bayes	-3.2188758248682	3	4	2016
Empirical Bayes	-3.50655789731998	4	4	2016
Empirical Bayes	-1.10866262452161	5	4	2016
Empirical Bayes	-0.941608539858445	6	4	2016
Empirical Bayes	-2.81341071676004	7	4	2016
Empirical Bayes	-2.20727491318972	8	4	2016
Empirical Bayes	-1.83258146374831	9	4	2016
Empirical Bayes	-2.30258509299405	10	4	2016
Empirical Bayes	-1.96611285637283	11	4	2016
Empirical Bayes	-2.12026353620009	12	4	2016
Empirical Bayes	-2.12026353620009	13	4	2016
Empirical Bayes	-2.20727491318972	14	4	2016
Empirical Bayes	-2.40794560865187	15	4	2016
Empirical Bayes	-3.50655789731998	16	4	2016
Empirical Bayes	-4.60517018598809	17	4	2016
Empirical Bayes	-4.60517018598809	18	4	2016
Empirical Bayes	-1.51412773262978	19	4	2016
Empirical Bayes	-1.27296567581289	20	4	2016
Empirical Bayes	-1.17118298150295	21	4	2016
Empirical Bayes	-2.12026353620009	22	4	2016
Empirical Bayes	-1.10866262452161	23	4	2016
Empirical Bayes	-2.12026353620009	24	4	2016
Empirical Bayes	-2.52572864430826	25	4	2016
Empirical Bayes	-1.38629436111989	26	4	2016
Empirical Bayes	-2.99573227355399	27	4	2016
Empirical Bayes	-1.83258146374831	28	4	2016
Empirical Bayes	-1.27296567581289	29	4	2016
Empirical Bayes	-2.20727491318972	30	4	2016
Empirical Bayes	-0.916290731874155	31	4	2016
Empirical Bayes	-0.891598119283784	32	4	2016
Empirical Bayes	-1.83258146374831	33	4	2016
Empirical Bayes	-0.867500567704723	34	4	2016
Empirical Bayes	-1.83258146374831	35	4	2016
Empirical Bayes	-1.34707364796661	36	4	2016
Empirical Bayes	-0.941608539858445	37	4	2016
Empirical Bayes	-0.776528789498996	38	4	2016
Empirical Bayes	-0.82098055206983	39	4	2016
Empirical Bayes	-0.994252273343867	40	4	2016
Empirical Bayes	-1.30933331998376	41	4	2016
Empirical Bayes	-0.916290731874155	42	4	2016
Empirical Bayes	-0.82098055206983	43	4	2016
Empirical Bayes	-0.891598119283784	44	4	2016
Empirical Bayes	-0.941608539858445	45	4	2016
Model Average	-0.713349887877465	3	1	2016
Model Average	-0.967584026261706	4	1	2016
Model Average	-0.446287102628419	5	1	2016
Model Average	-1.42711635564015	6	1	2016
Model Average	-0.49429632181478	7	1	2016
Model Average	-1.42711635564015	8	1	2016
Model Average	-0.544727175441672	9	1	2016
Model Average	-2.52572864430826	10	1	2016
Model Average	-0.941608539858445	11	1	2016
Model Average	-0.916290731874155	12	1	2016
Model Average	-2.04022082852655	13	1	2016
Model Average	-1.17118298150295	14	1	2016
Model Average	-0.941608539858445	15	1	2016
Model Average	-0.967584026261706	16	1	2016
Model Average	-1.38629436111989	17	1	2016
Model Average	-2.99573227355399	18	1	2016
Model Average	-1.77195684193188	19	1	2016
Model Average	-0.616186139423817	20	1	2016
Model Average	-0.776528789498996	21	1	2016
Model Average	-1.77195684193188	22	1	2016
Model Average	-1.83258146374831	23	1	2016
Model Average	-0.7339691750802	24	1	2016
Model Average	-1.42711635564015	25	1	2016
Model Average	-0.693147180559945	26	1	2016
Model Average	-0.63487827243597	27	1	2016
Model Average	-0.510825623765991	28	1	2016
Model Average	-0.49429632181478	29	1	2016
Model Average	-1.77195684193188	30	1	2016
Model Average	-0.693147180559945	31	1	2016
Model Average	-0.562118918153541	32	1	2016
Model Average	-1.04982212449868	33	1	2016
Model Average	-0.713349887877465	34	1	2016
Model Average	-0.478035800943	35	1	2016
Model Average	-1.04982212449868	36	1	2016
Model Average	-0.462035459596559	37	1	2016
Model Average	-0.673344553263766	38	1	2016
Model Average	-0.510825623765991	39	1	2016
Model Average	-0.891598119283784	40	1	2016
Model Average	-0.798507696217772	41	1	2016
Model Average	-0.478035800943	42	1	2016
Model Average	-0.653926467406664	43	1	2016
Model Average	-1.13943428318836	44	1	2016
Model Average	-0.891598119283784	45	1	2016
Model Average	-0.755022584278033	3	2	2016
Model Average	-0.693147180559945	4	2	2016
Model Average	-1.04982212449868	5	2	2016
Model Average	-0.941608539858445	6	2	2016
Model Average	-1.46967597005894	7	2	2016
Model Average	-1.6094379124341	8	2	2016
Model Average	-2.99573227355399	9	2	2016
Model Average	-1.83258146374831	10	2	2016
Model Average	-1.46967597005894	11	2	2016
Model Average	-2.52572864430826	12	2	2016
Model Average	-2.99573227355399	13	2	2016
Model Average	-1.77195684193188	14	2	2016
Model Average	-1.66073120682165	15	2	2016
Model Average	-1.66073120682165	16	2	2016
Model Average	-1.71479842809193	17	2	2016
Model Average	-2.81341071676004	18	2	2016
Model Average	-1.38629436111989	19	2	2016
Model Average	-1.07880966137193	20	2	2016
Model Average	-1.23787435600162	21	2	2016
Model Average	-1.07880966137193	22	2	2016
Model Average	-1.56064774826467	23	2	2016
Model Average	-0.967584026261706	24	2	2016
Model Average	-0.916290731874155	25	2	2016
Model Average	-0.867500567704723	26	2	2016
Model Average	-0.82098055206983	27	2	2016
Model Average	-0.713349887877465	28	2	2016
Model Average	-1.56064774826467	29	2	2016
Model Average	-0.941608539858445	30	2	2016
Model Average	-0.82098055206983	31	2	2016
Model Average	-1.13943428318836	32	2	2016
Model Average	-0.755022584278033	33	2	2016
Model Average	-0.755022584278033	34	2	2016
Model Average	-0.755022584278033	35	2	2016
Model Average	-0.673344553263766	36	2	2016
Model Average	-0.867500567704723	37	2	2016
Model Average	-0.776528789498996	38	2	2016
Model Average	-0.994252273343867	39	2	2016
Model Average	-0.7339691750802	40	2	2016
Model Average	-0.653926467406664	41	2	2016
Model Average	-0.82098055206983	42	2	2016
Model Average	-0.673344553263766	43	2	2016
Model Average	-0.776528789498996	44	2	2016
Model Average	-0.82098055206983	45	2	2016
Model Average	-0.713349887877465	3	3	2016
Model Average	-1.83258146374831	4	3	2016
Model Average	-0.994252273343867	5	3	2016
Model Average	-1.07880966137193	6	3	2016
Model Average	-1.34707364796661	7	3	2016
Model Average	-2.99573227355399	8	3	2016
Model Average	-1.77195684193188	9	3	2016
Model Average	-1.83258146374831	10	3	2016
Model Average	-2.65926003693278	11	3	2016
Model Average	-2.99573227355399	12	3	2016
Model Average	-2.04022082852655	13	3	2016
Model Average	-1.89711998488588	14	3	2016
Model Average	-1.89711998488588	15	3	2016
Model Average	-2.04022082852655	16	3	2016
Model Average	-2.81341071676004	17	3	2016
Model Average	-2.30258509299405	18	3	2016
Model Average	-1.96611285637283	19	3	2016
Model Average	-1.27296567581289	20	3	2016
Model Average	-1.17118298150295	21	3	2016
Model Average	-1.04982212449868	22	3	2016
Model Average	-1.17118298150295	23	3	2016
Model Average	-1.04982212449868	24	3	2016
Model Average	-1.17118298150295	25	3	2016
Model Average	-0.941608539858445	26	3	2016
Model Average	-1.04982212449868	27	3	2016
Model Average	-1.46967597005894	28	3	2016
Model Average	-0.941608539858445	29	3	2016
Model Average	-0.867500567704723	30	3	2016
Model Average	-1.17118298150295	31	3	2016
Model Average	-0.967584026261706	32	3	2016
Model Average	-0.891598119283784	33	3	2016
Model Average	-0.891598119283784	34	3	2016
Model Average	-0.755022584278033	35	3	2016
Model Average	-1.13943428318836	36	3	2016
Model Average	-0.916290731874155	37	3	2016
Model Average	-1.02165124753198	38	3	2016
Model Average	-0.891598119283784	39	3	2016
Model Average	-0.916290731874155	40	3	2016
Model Average	-0.941608539858445	41	3	2016
Model Average	-0.891598119283784	42	3	2016
Model Average	-0.967584026261706	43	3	2016
Model Average	-0.867500567704723	44	3	2016
Model Average	-0.843970070294529	45	3	2016
Model Average	-1.46967597005894	3	4	2016
Model Average	-1.71479842809193	4	4	2016
Model Average	-1.07880966137193	5	4	2016
Model Average	-1.10866262452161	6	4	2016
Model Average	-2.40794560865187	7	4	2016
Model Average	-1.96611285637283	8	4	2016
Model Average	-2.04022082852655	9	4	2016
Model Average	-2.99573227355399	10	4	2016
Model Average	-2.65926003693278	11	4	2016
Model Average	-2.81341071676004	12	4	2016
Model Average	-2.12026353620009	13	4	2016
Model Average	-1.6094379124341	14	4	2016
Model Average	-1.83258146374831	15	4	2016
Model Average	-2.81341071676004	16	4	2016
Model Average	-2.65926003693278	17	4	2016
Model Average	-3.2188758248682	18	4	2016
Model Average	-1.23787435600162	19	4	2016
Model Average	-1.38629436111989	20	4	2016
Model Average	-1.51412773262978	21	4	2016
Model Average	-1.10866262452161	22	4	2016
Model Average	-1.34707364796661	23	4	2016
Model Average	-0.967584026261706	24	4	2016
Model Average	-1.30933331998376	25	4	2016
Model Average	-0.967584026261706	26	4	2016
Model Average	-1.83258146374831	27	4	2016
Model Average	-1.17118298150295	28	4	2016
Model Average	-0.867500567704723	29	4	2016
Model Average	-1.42711635564015	30	4	2016
Model Average	-1.02165124753198	31	4	2016
Model Average	-1.02165124753198	32	4	2016
Model Average	-1.42711635564015	33	4	2016
Model Average	-0.967584026261706	34	4	2016
Model Average	-1.17118298150295	35	4	2016
Model Average	-1.42711635564015	36	4	2016
Model Average	-0.967584026261706	37	4	2016
Model Average	-1.04982212449868	38	4	2016
Model Average	-0.967584026261706	39	4	2016
Model Average	-1.07880966137193	40	4	2016
Model Average	-1.02165124753198	41	4	2016
Model Average	-0.941608539858445	42	4	2016
Model Average	-0.891598119283784	43	4	2016
Model Average	-0.891598119283784	44	4	2016
Model Average	-0.916290731874155	45	4	2016
Naive Average	-0.843970070294529	3	1	2016
Naive Average	-0.562118918153541	4	1	2016
Naive Average	-0.478035800943	5	1	2016
Naive Average	-1.23787435600162	6	1	2016
Naive Average	-0.49429632181478	7	1	2016
Naive Average	-1.6094379124341	8	1	2016
Naive Average	-0.673344553263766	9	1	2016
Naive Average	-2.65926003693278	10	1	2016
Naive Average	-1.13943428318836	11	1	2016
Naive Average	-1.51412773262978	12	1	2016
Naive Average	-2.52572864430826	13	1	2016
Naive Average	-1.56064774826467	14	1	2016
Naive Average	-0.867500567704723	15	1	2016
Naive Average	-1.04982212449868	16	1	2016
Naive Average	-1.23787435600162	17	1	2016
Naive Average	-2.20727491318972	18	1	2016
Naive Average	-1.66073120682165	19	1	2016
Naive Average	-0.653926467406664	20	1	2016
Naive Average	-1.04982212449868	21	1	2016
Naive Average	-1.20397280432594	22	1	2016
Naive Average	-1.6094379124341	23	1	2016
Naive Average	-1.38629436111989	24	1	2016
Naive Average	-1.30933331998376	25	1	2016
Naive Average	-0.798507696217772	26	1	2016
Naive Average	-0.616186139423817	27	1	2016
Naive Average	-0.527632742082372	28	1	2016
Naive Average	-0.544727175441672	29	1	2016
Naive Average	-1.71479842809193	30	1	2016
Naive Average	-0.653926467406664	31	1	2016
Naive Average	-0.616186139423817	32	1	2016
Naive Average	-1.04982212449868	33	1	2016
Naive Average	-0.673344553263766	34	1	2016
Naive Average	-0.478035800943	35	1	2016
Naive Average	-1.02165124753198	36	1	2016
Naive Average	-0.446287102628419	37	1	2016
Naive Average	-0.673344553263766	38	1	2016
Naive Average	-0.527632742082372	39	1	2016
Naive Average	-0.941608539858445	40	1	2016
Naive Average	-0.867500567704723	41	1	2016
Naive Average	-0.544727175441672	42	1	2016
Naive Average	-0.616186139423817	43	1	2016
Naive Average	-1.10866262452161	44	1	2016
Naive Average	-0.755022584278033	45	1	2016
Naive Average	-0.653926467406664	3	2	2016
Naive Average	-0.82098055206983	4	2	2016
Naive Average	-1.20397280432594	5	2	2016
Naive Average	-0.798507696217772	6	2	2016
Naive Average	-1.42711635564015	7	2	2016
Naive Average	-1.42711635564015	8	2	2016
Naive Average	-2.65926003693278	9	2	2016
Naive Average	-1.71479842809193	10	2	2016
Naive Average	-1.34707364796661	11	2	2016
Naive Average	-2.40794560865187	12	2	2016
Naive Average	-2.65926003693278	13	2	2016
Naive Average	-1.42711635564015	14	2	2016
Naive Average	-1.51412773262978	15	2	2016
Naive Average	-1.46967597005894	16	2	2016
Naive Average	-2.30258509299405	17	2	2016
Naive Average	-3.50655789731998	18	2	2016
Naive Average	-1.51412773262978	19	2	2016
Naive Average	-1.20397280432594	20	2	2016
Naive Average	-0.941608539858445	21	2	2016
Naive Average	-0.916290731874155	22	2	2016
Naive Average	-2.12026353620009	23	2	2016
Naive Average	-0.776528789498996	24	2	2016
Naive Average	-0.843970070294529	25	2	2016
Naive Average	-0.776528789498996	26	2	2016
Naive Average	-0.798507696217772	27	2	2016
Naive Average	-0.693147180559945	28	2	2016
Naive Average	-1.51412773262978	29	2	2016
Naive Average	-0.994252273343867	30	2	2016
Naive Average	-0.776528789498996	31	2	2016
Naive Average	-0.994252273343867	32	2	2016
Naive Average	-0.755022584278033	33	2	2016
Naive Average	-0.693147180559945	34	2	2016
Naive Average	-0.916290731874155	35	2	2016
Naive Average	-0.867500567704723	36	2	2016
Naive Average	-0.891598119283784	37	2	2016
Naive Average	-0.798507696217772	38	2	2016
Naive Average	-0.994252273343867	39	2	2016
Naive Average	-0.673344553263766	40	2	2016
Naive Average	-0.63487827243597	41	2	2016
Naive Average	-0.7339691750802	42	2	2016
Naive Average	-0.843970070294529	43	2	2016
Naive Average	-0.693147180559945	44	2	2016
Naive Average	-0.7339691750802	45	2	2016
Naive Average	-0.693147180559945	3	3	2016
Naive Average	-1.89711998488588	4	3	2016
Naive Average	-0.843970070294529	5	3	2016
Naive Average	-1.07880966137193	6	3	2016
Naive Average	-1.46967597005894	7	3	2016
Naive Average	-2.81341071676004	8	3	2016
Naive Average	-1.96611285637283	9	3	2016
Naive Average	-2.30258509299405	10	3	2016
Naive Average	-2.81341071676004	11	3	2016
Naive Average	-2.52572864430826	12	3	2016
Naive Average	-2.30258509299405	13	3	2016
Naive Average	-1.66073120682165	14	3	2016
Naive Average	-1.46967597005894	15	3	2016
Naive Average	-2.04022082852655	16	3	2016
Naive Average	-3.50655789731998	17	3	2016
Naive Average	-2.81341071676004	18	3	2016
Naive Average	-2.20727491318972	19	3	2016
Naive Average	-1.10866262452161	20	3	2016
Naive Average	-1.13943428318836	21	3	2016
Naive Average	-1.20397280432594	22	3	2016
Naive Average	-1.04982212449868	23	3	2016
Naive Average	-0.967584026261706	24	3	2016
Naive Average	-1.17118298150295	25	3	2016
Naive Average	-0.867500567704723	26	3	2016
Naive Average	-0.967584026261706	27	3	2016
Naive Average	-1.71479842809193	28	3	2016
Naive Average	-0.941608539858445	29	3	2016
Naive Average	-0.891598119283784	30	3	2016
Naive Average	-1.07880966137193	31	3	2016
Naive Average	-0.843970070294529	32	3	2016
Naive Average	-0.867500567704723	33	3	2016
Naive Average	-0.941608539858445	34	3	2016
Naive Average	-0.916290731874155	35	3	2016
Naive Average	-1.20397280432594	36	3	2016
Naive Average	-0.967584026261706	37	3	2016
Naive Average	-0.916290731874155	38	3	2016
Naive Average	-0.843970070294529	39	3	2016
Naive Average	-0.867500567704723	40	3	2016
Naive Average	-0.755022584278033	41	3	2016
Naive Average	-0.843970070294529	42	3	2016
Naive Average	-0.82098055206983	43	3	2016
Naive Average	-0.867500567704723	44	3	2016
Naive Average	-0.82098055206983	45	3	2016
Naive Average	-1.38629436111989	3	4	2016
Naive Average	-1.56064774826467	4	4	2016
Naive Average	-1.20397280432594	5	4	2016
Naive Average	-1.20397280432594	6	4	2016
Naive Average	-2.52572864430826	7	4	2016
Naive Average	-2.12026353620009	8	4	2016
Naive Average	-2.20727491318972	9	4	2016
Naive Average	-3.2188758248682	10	4	2016
Naive Average	-2.81341071676004	11	4	2016
Naive Average	-2.81341071676004	12	4	2016
Naive Average	-2.12026353620009	13	4	2016
Naive Average	-1.56064774826467	14	4	2016
Naive Average	-1.71479842809193	15	4	2016
Naive Average	-2.81341071676004	16	4	2016
Naive Average	-2.81341071676004	17	4	2016
Naive Average	-3.50655789731998	18	4	2016
Naive Average	-1.20397280432594	19	4	2016
Naive Average	-1.34707364796661	20	4	2016
Naive Average	-1.51412773262978	21	4	2016
Naive Average	-1.07880966137193	22	4	2016
Naive Average	-1.34707364796661	23	4	2016
Naive Average	-0.916290731874155	24	4	2016
Naive Average	-1.30933331998376	25	4	2016
Naive Average	-0.941608539858445	26	4	2016
Naive Average	-1.96611285637283	27	4	2016
Naive Average	-1.20397280432594	28	4	2016
Naive Average	-0.843970070294529	29	4	2016
Naive Average	-1.42711635564015	30	4	2016
Naive Average	-0.967584026261706	31	4	2016
Naive Average	-0.994252273343867	32	4	2016
Naive Average	-1.46967597005894	33	4	2016
Naive Average	-0.941608539858445	34	4	2016
Naive Average	-1.20397280432594	35	4	2016
Naive Average	-1.46967597005894	36	4	2016
Naive Average	-0.941608539858445	37	4	2016
Naive Average	-1.07880966137193	38	4	2016
Naive Average	-0.941608539858445	39	4	2016
Naive Average	-1.04982212449868	40	4	2016
Naive Average	-1.02165124753198	41	4	2016
Naive Average	-0.941608539858445	42	4	2016
Naive Average	-0.891598119283784	43	4	2016
Naive Average	-0.843970070294529	44	4	2016
Naive Average	-0.867500567704723	45	4	2016
Naive	-1.38629436111989	3	1	2016
Naive	-0.713349887877465	4	1	2016
Naive	-0.673344553263766	5	1	2016
Naive	-1.07880966137193	6	1	2016
Naive	-0.843970070294529	7	1	2016
Naive	-1.71479842809193	8	1	2016
Naive	-0.843970070294529	9	1	2016
Naive	-3.2188758248682	10	1	2016
Naive	-0.653926467406664	11	1	2016
Naive	-0.941608539858445	12	1	2016
Naive	-2.12026353620009	13	1	2016
Naive	-1.17118298150295	14	1	2016
Naive	-0.755022584278033	15	1	2016
Naive	-0.755022584278033	16	1	2016
Naive	-1.56064774826467	17	1	2016
Naive	-10	18	1	2016
Naive	-2.52572864430826	19	1	2016
Naive	-0.693147180559945	20	1	2016
Naive	-0.82098055206983	21	1	2016
Naive	-1.89711998488588	22	1	2016
Naive	-2.12026353620009	23	1	2016
Naive	-0.755022584278033	24	1	2016
Naive	-1.20397280432594	25	1	2016
Naive	-0.916290731874155	26	1	2016
Naive	-0.693147180559945	27	1	2016
Naive	-0.673344553263766	28	1	2016
Naive	-0.673344553263766	29	1	2016
Naive	-1.20397280432594	30	1	2016
Naive	-1.13943428318836	31	1	2016
Naive	-0.693147180559945	32	1	2016
Naive	-0.798507696217772	33	1	2016
Naive	-0.967584026261706	34	1	2016
Naive	-0.673344553263766	35	1	2016
Naive	-0.843970070294529	36	1	2016
Naive	-0.776528789498996	37	1	2016
Naive	-0.693147180559945	38	1	2016
Naive	-0.776528789498996	39	1	2016
Naive	-1.10866262452161	40	1	2016
Naive	-0.713349887877465	41	1	2016
Naive	-0.713349887877465	42	1	2016
Naive	-1.02165124753198	43	1	2016
Naive	-0.843970070294529	44	1	2016
Naive	-1.42711635564015	45	1	2016
Naive	-1.13943428318836	3	2	2016
Naive	-0.967584026261706	4	2	2016
Naive	-1.07880966137193	5	2	2016
Naive	-0.967584026261706	6	2	2016
Naive	-2.12026353620009	7	2	2016
Naive	-2.12026353620009	8	2	2016
Naive	-3.2188758248682	9	2	2016
Naive	-2.30258509299405	10	2	2016
Naive	-1.07880966137193	11	2	2016
Naive	-2.52572864430826	12	2	2016
Naive	-2.99573227355399	13	2	2016
Naive	-1.56064774826467	14	2	2016
Naive	-1.17118298150295	15	2	2016
Naive	-1.17118298150295	16	2	2016
Naive	-10	17	2	2016
Naive	-10	18	2	2016
Naive	-2.12026353620009	19	2	2016
Naive	-1.13943428318836	20	2	2016
Naive	-1.27296567581289	21	2	2016
Naive	-0.994252273343867	22	2	2016
Naive	-2.12026353620009	23	2	2016
Naive	-1.10866262452161	24	2	2016
Naive	-1.02165124753198	25	2	2016
Naive	-1.04982212449868	26	2	2016
Naive	-0.994252273343867	27	2	2016
Naive	-0.967584026261706	28	2	2016
Naive	-1.17118298150295	29	2	2016
Naive	-0.994252273343867	30	2	2016
Naive	-1.38629436111989	31	2	2016
Naive	-0.994252273343867	32	2	2016
Naive	-0.994252273343867	33	2	2016
Naive	-1.17118298150295	34	2	2016
Naive	-1.02165124753198	35	2	2016
Naive	-0.994252273343867	36	2	2016
Naive	-0.967584026261706	37	2	2016
Naive	-0.994252273343867	38	2	2016
Naive	-1.51412773262978	39	2	2016
Naive	-1.07880966137193	40	2	2016
Naive	-0.994252273343867	41	2	2016
Naive	-1.34707364796661	42	2	2016
Naive	-0.967584026261706	43	2	2016
Naive	-1.04982212449868	44	2	2016
Naive	-1.20397280432594	45	2	2016
Naive	-1.34707364796661	3	3	2016
Naive	-1.34707364796661	4	3	2016
Naive	-1.13943428318836	5	3	2016
Naive	-1.38629436111989	6	3	2016
Naive	-2.52572864430826	7	3	2016
Naive	-10	8	3	2016
Naive	-2.65926003693278	9	3	2016
Naive	-2.81341071676004	10	3	2016
Naive	-2.20727491318972	11	3	2016
Naive	-3.50655789731998	12	3	2016
Naive	-2.99573227355399	13	3	2016
Naive	-1.83258146374831	14	3	2016
Naive	-1.20397280432594	15	3	2016
Naive	-3.91202300542815	16	3	2016
Naive	-10	17	3	2016
Naive	-10	18	3	2016
Naive	-2.40794560865187	19	3	2016
Naive	-1.30933331998376	20	3	2016
Naive	-1.23787435600162	21	3	2016
Naive	-1.20397280432594	22	3	2016
Naive	-1.38629436111989	23	3	2016
Naive	-1.17118298150295	24	3	2016
Naive	-1.23787435600162	25	3	2016
Naive	-1.20397280432594	26	3	2016
Naive	-1.17118298150295	27	3	2016
Naive	-1.30933331998376	28	3	2016
Naive	-1.17118298150295	29	3	2016
Naive	-1.17118298150295	30	3	2016
Naive	-1.23787435600162	31	3	2016
Naive	-1.23787435600162	32	3	2016
Naive	-1.20397280432594	33	3	2016
Naive	-1.17118298150295	34	3	2016
Naive	-1.17118298150295	35	3	2016
Naive	-1.20397280432594	36	3	2016
Naive	-1.27296567581289	37	3	2016
Naive	-1.42711635564015	38	3	2016
Naive	-1.34707364796661	39	3	2016
Naive	-1.34707364796661	40	3	2016
Naive	-1.27296567581289	41	3	2016
Naive	-1.23787435600162	42	3	2016
Naive	-1.56064774826467	43	3	2016
Naive	-1.17118298150295	44	3	2016
Naive	-1.56064774826467	45	3	2016
Naive	-1.27296567581289	3	4	2016
Naive	-1.27296567581289	4	4	2016
Naive	-1.56064774826467	5	4	2016
Naive	-1.71479842809193	6	4	2016
Naive	-10	7	4	2016
Naive	-3.91202300542815	8	4	2016
Naive	-2.99573227355399	9	4	2016
Naive	-4.60517018598809	10	4	2016
Naive	-2.99573227355399	11	4	2016
Naive	-3.50655789731998	12	4	2016
Naive	-3.2188758248682	13	4	2016
Naive	-1.30933331998376	14	4	2016
Naive	-2.99573227355399	15	4	2016
Naive	-10	16	4	2016
Naive	-10	17	4	2016
Naive	-10	18	4	2016
Naive	-1.46967597005894	19	4	2016
Naive	-1.38629436111989	20	4	2016
Naive	-1.46967597005894	21	4	2016
Naive	-1.34707364796661	22	4	2016
Naive	-1.71479842809193	23	4	2016
Naive	-1.34707364796661	24	4	2016
Naive	-1.34707364796661	25	4	2016
Naive	-1.38629436111989	26	4	2016
Naive	-1.46967597005894	27	4	2016
Naive	-1.30933331998376	28	4	2016
Naive	-1.34707364796661	29	4	2016
Naive	-1.30933331998376	30	4	2016
Naive	-1.6094379124341	31	4	2016
Naive	-1.38629436111989	32	4	2016
Naive	-1.30933331998376	33	4	2016
Naive	-1.38629436111989	34	4	2016
Naive	-1.30933331998376	35	4	2016
Naive	-1.30933331998376	36	4	2016
Naive	-1.66073120682165	37	4	2016
Naive	-1.38629436111989	38	4	2016
Naive	-1.6094379124341	39	4	2016
Naive	-1.77195684193188	40	4	2016
Naive	-1.30933331998376	41	4	2016
Naive	-1.77195684193188	42	4	2016
Naive	-1.46967597005894	43	4	2016
Naive	-1.38629436111989	44	4	2016
Naive	-1.66073120682165	45	4	2016
