# Supplementary material for: A stacked ensemble method for forecasting influenza-like illness visit volumes at emergency departments
Source: PLoS One. 2021 Mar 22;16(3):e0241725. doi: 10.1371/journal.pone.0241725 (PMC7984626; doi:10.1371/journal.pone.0241725)
Supplement: S1 Data — (ZIP) [file pone.0241725.s003.zip › ILI_plosone/tables/log_score_2016weeks-3-45_fmc.csv]

object	log_score	epiweek	weeks_ahead	season
Random Forest	-0.653926467406664	3	1	2016
Random Forest	-0.616186139423817	4	1	2016
Random Forest	-2.52572864430826	5	1	2016
Random Forest	-2.40794560865187	6	1	2016
Random Forest	-0.994252273343867	7	1	2016
Random Forest	-1.77195684193188	8	1	2016
Random Forest	-0.891598119283784	9	1	2016
Random Forest	-1.96611285637283	10	1	2016
Random Forest	-0.967584026261706	11	1	2016
Random Forest	-0.867500567704723	12	1	2016
Random Forest	-2.30258509299405	13	1	2016
Random Forest	-1.34707364796661	14	1	2016
Random Forest	-2.65926003693278	15	1	2016
Random Forest	-1.6094379124341	16	1	2016
Random Forest	-2.40794560865187	17	1	2016
Random Forest	-2.40794560865187	18	1	2016
Random Forest	-1.83258146374831	19	1	2016
Random Forest	-1.66073120682165	20	1	2016
Random Forest	-0.994252273343867	21	1	2016
Random Forest	-0.579818495252942	22	1	2016
Random Forest	-1.83258146374831	23	1	2016
Random Forest	-0.967584026261706	24	1	2016
Random Forest	-1.13943428318836	25	1	2016
Random Forest	-0.867500567704723	26	1	2016
Random Forest	-2.04022082852655	27	1	2016
Random Forest	-1.6094379124341	28	1	2016
Random Forest	-1.38629436111989	29	1	2016
Random Forest	-1.02165124753198	30	1	2016
Random Forest	-0.798507696217772	31	1	2016
Random Forest	-0.7339691750802	32	1	2016
Random Forest	-0.713349887877465	33	1	2016
Random Forest	-0.527632742082372	34	1	2016
Random Forest	-0.63487827243597	35	1	2016
Random Forest	-1.23787435600162	36	1	2016
Random Forest	-0.967584026261706	37	1	2016
Random Forest	-1.17118298150295	38	1	2016
Random Forest	-1.07880966137193	39	1	2016
Random Forest	-0.579818495252942	40	1	2016
Random Forest	-0.3147107448397	41	1	2016
Random Forest	-0.616186139423817	42	1	2016
Random Forest	-0.301105092783922	43	1	2016
Random Forest	-1.13943428318836	44	1	2016
Random Forest	-0.356674943938732	45	1	2016
Random Forest	-0.616186139423817	3	2	2016
Random Forest	-2.65926003693278	4	2	2016
Random Forest	-2.99573227355399	5	2	2016
Random Forest	-0.941608539858445	6	2	2016
Random Forest	-1.89711998488588	7	2	2016
Random Forest	-1.23787435600162	8	2	2016
Random Forest	-1.56064774826467	9	2	2016
Random Forest	-0.994252273343867	10	2	2016
Random Forest	-0.843970070294529	11	2	2016
Random Forest	-2.52572864430826	12	2	2016
Random Forest	-1.46967597005894	13	2	2016
Random Forest	-1.77195684193188	14	2	2016
Random Forest	-1.96611285637283	15	2	2016
Random Forest	-2.65926003693278	16	2	2016
Random Forest	-1.6094379124341	17	2	2016
Random Forest	-1.6094379124341	18	2	2016
Random Forest	-2.30258509299405	19	2	2016
Random Forest	-0.82098055206983	20	2	2016
Random Forest	-0.82098055206983	21	2	2016
Random Forest	-1.83258146374831	22	2	2016
Random Forest	-1.07880966137193	23	2	2016
Random Forest	-0.867500567704723	24	2	2016
Random Forest	-0.967584026261706	25	2	2016
Random Forest	-1.51412773262978	26	2	2016
Random Forest	-1.96611285637283	27	2	2016
Random Forest	-1.66073120682165	28	2	2016
Random Forest	-0.967584026261706	29	2	2016
Random Forest	-1.17118298150295	30	2	2016
Random Forest	-0.713349887877465	31	2	2016
Random Forest	-0.755022584278033	32	2	2016
Random Forest	-0.63487827243597	33	2	2016
Random Forest	-0.7339691750802	34	2	2016
Random Forest	-0.843970070294529	35	2	2016
Random Forest	-0.891598119283784	36	2	2016
Random Forest	-0.798507696217772	37	2	2016
Random Forest	-0.994252273343867	38	2	2016
Random Forest	-0.867500567704723	39	2	2016
Random Forest	-0.287682072451781	40	2	2016
Random Forest	-0.59783700075562	41	2	2016
Random Forest	-0.415515443961666	42	2	2016
Random Forest	-1.30933331998376	43	2	2016
Random Forest	-0.49429632181478	44	2	2016
Random Forest	-0.328504066972036	45	2	2016
Random Forest	-2.65926003693278	3	3	2016
Random Forest	-2.99573227355399	4	3	2016
Random Forest	-1.07880966137193	5	3	2016
Random Forest	-1.27296567581289	6	3	2016
Random Forest	-1.46967597005894	7	3	2016
Random Forest	-1.30933331998376	8	3	2016
Random Forest	-1.30933331998376	9	3	2016
Random Forest	-1.17118298150295	10	3	2016
Random Forest	-2.20727491318972	11	3	2016
Random Forest	-1.66073120682165	12	3	2016
Random Forest	-2.99573227355399	13	3	2016
Random Forest	-2.30258509299405	14	3	2016
Random Forest	-2.65926003693278	15	3	2016
Random Forest	-1.30933331998376	16	3	2016
Random Forest	-2.12026353620009	17	3	2016
Random Forest	-1.34707364796661	18	3	2016
Random Forest	-0.7339691750802	19	3	2016
Random Forest	-0.755022584278033	20	3	2016
Random Forest	-1.77195684193188	21	3	2016
Random Forest	-1.23787435600162	22	3	2016
Random Forest	-0.63487827243597	23	3	2016
Random Forest	-0.755022584278033	24	3	2016
Random Forest	-1.20397280432594	25	3	2016
Random Forest	-1.77195684193188	26	3	2016
Random Forest	-1.89711998488588	27	3	2016
Random Forest	-1.17118298150295	28	3	2016
Random Forest	-1.23787435600162	29	3	2016
Random Forest	-1.02165124753198	30	3	2016
Random Forest	-0.82098055206983	31	3	2016
Random Forest	-0.653926467406664	32	3	2016
Random Forest	-0.7339691750802	33	3	2016
Random Forest	-1.17118298150295	34	3	2016
Random Forest	-0.616186139423817	35	3	2016
Random Forest	-0.941608539858445	36	3	2016
Random Forest	-1.30933331998376	37	3	2016
Random Forest	-1.07880966137193	38	3	2016
Random Forest	-0.356674943938732	39	3	2016
Random Forest	-0.478035800943	40	3	2016
Random Forest	-0.385662480811985	41	3	2016
Random Forest	-1.27296567581289	42	3	2016
Random Forest	-0.415515443961666	43	3	2016
Random Forest	-0.3147107448397	44	3	2016
Random Forest	-0.139262067333508	45	3	2016
Random Forest	-3.2188758248682	3	4	2016
Random Forest	-1.07880966137193	4	4	2016
Random Forest	-0.967584026261706	5	4	2016
Random Forest	-1.17118298150295	6	4	2016
Random Forest	-1.30933331998376	7	4	2016
Random Forest	-1.20397280432594	8	4	2016
Random Forest	-1.38629436111989	9	4	2016
Random Forest	-2.04022082852655	10	4	2016
Random Forest	-1.46967597005894	11	4	2016
Random Forest	-2.52572864430826	12	4	2016
Random Forest	-2.52572864430826	13	4	2016
Random Forest	-2.65926003693278	14	4	2016
Random Forest	-1.10866262452161	15	4	2016
Random Forest	-2.52572864430826	16	4	2016
Random Forest	-1.46967597005894	17	4	2016
Random Forest	-0.867500567704723	18	4	2016
Random Forest	-1.10866262452161	19	4	2016
Random Forest	-1.77195684193188	20	4	2016
Random Forest	-1.27296567581289	21	4	2016
Random Forest	-0.867500567704723	22	4	2016
Random Forest	-0.843970070294529	23	4	2016
Random Forest	-1.83258146374831	24	4	2016
Random Forest	-1.6094379124341	25	4	2016
Random Forest	-1.71479842809193	26	4	2016
Random Forest	-1.10866262452161	27	4	2016
Random Forest	-1.51412773262978	28	4	2016
Random Forest	-0.941608539858445	29	4	2016
Random Forest	-1.13943428318836	30	4	2016
Random Forest	-0.776528789498996	31	4	2016
Random Forest	-0.713349887877465	32	4	2016
Random Forest	-1.34707364796661	33	4	2016
Random Forest	-0.798507696217772	34	4	2016
Random Forest	-1.89711998488588	35	4	2016
Random Forest	-0.941608539858445	36	4	2016
Random Forest	-1.07880966137193	37	4	2016
Random Forest	-0.49429632181478	38	4	2016
Random Forest	-0.462035459596559	39	4	2016
Random Forest	-0.430782916092454	40	4	2016
Random Forest	-0.916290731874155	41	4	2016
Random Forest	-0.385662480811985	42	4	2016
Random Forest	-0.261364764134408	43	4	2016
Random Forest	-0.174353387144778	44	4	2016
Random Forest	-0.3147107448397	45	4	2016
Linear Regression	-1.07880966137193	3	1	2016
Linear Regression	-0.994252273343867	4	1	2016
Linear Regression	-1.71479842809193	5	1	2016
Linear Regression	-1.66073120682165	6	1	2016
Linear Regression	-1.07880966137193	7	1	2016
Linear Regression	-1.71479842809193	8	1	2016
Linear Regression	-1.10866262452161	9	1	2016
Linear Regression	-1.23787435600162	10	1	2016
Linear Regression	-2.04022082852655	11	1	2016
Linear Regression	-1.07880966137193	12	1	2016
Linear Regression	-1.6094379124341	13	1	2016
Linear Regression	-1.13943428318836	14	1	2016
Linear Regression	-1.96611285637283	15	1	2016
Linear Regression	-1.23787435600162	16	1	2016
Linear Regression	-1.02165124753198	17	1	2016
Linear Regression	-10	18	1	2016
Linear Regression	-1.13943428318836	19	1	2016
Linear Regression	-2.40794560865187	20	1	2016
Linear Regression	-1.20397280432594	21	1	2016
Linear Regression	-1.07880966137193	22	1	2016
Linear Regression	-2.20727491318972	23	1	2016
Linear Regression	-1.27296567581289	24	1	2016
Linear Regression	-1.07880966137193	25	1	2016
Linear Regression	-1.02165124753198	26	1	2016
Linear Regression	-1.83258146374831	27	1	2016
Linear Regression	-1.07880966137193	28	1	2016
Linear Regression	-1.04982212449868	29	1	2016
Linear Regression	-1.27296567581289	30	1	2016
Linear Regression	-1.02165124753198	31	1	2016
Linear Regression	-1.02165124753198	32	1	2016
Linear Regression	-1.02165124753198	33	1	2016
Linear Regression	-1.04982212449868	34	1	2016
Linear Regression	-1.04982212449868	35	1	2016
Linear Regression	-1.02165124753198	36	1	2016
Linear Regression	-0.994252273343867	37	1	2016
Linear Regression	-1.46967597005894	38	1	2016
Linear Regression	-1.20397280432594	39	1	2016
Linear Regression	-1.46967597005894	40	1	2016
Linear Regression	-0.994252273343867	41	1	2016
Linear Regression	-0.994252273343867	42	1	2016
Linear Regression	-1.02165124753198	43	1	2016
Linear Regression	-1.30933331998376	44	1	2016
Linear Regression	-1.04982212449868	45	1	2016
Linear Regression	-1.07880966137193	3	2	2016
Linear Regression	-1.77195684193188	4	2	2016
Linear Regression	-2.81341071676004	5	2	2016
Linear Regression	-1.04982212449868	6	2	2016
Linear Regression	-2.30258509299405	7	2	2016
Linear Regression	-1.07880966137193	8	2	2016
Linear Regression	-1.77195684193188	9	2	2016
Linear Regression	-1.46967597005894	10	2	2016
Linear Regression	-1.66073120682165	11	2	2016
Linear Regression	-1.46967597005894	12	2	2016
Linear Regression	-1.07880966137193	13	2	2016
Linear Regression	-1.51412773262978	14	2	2016
Linear Regression	-1.13943428318836	15	2	2016
Linear Regression	-1.10866262452161	16	2	2016
Linear Regression	-10	17	2	2016
Linear Regression	-1.42711635564015	18	2	2016
Linear Regression	-2.99573227355399	19	2	2016
Linear Regression	-1.17118298150295	20	2	2016
Linear Regression	-1.27296567581289	21	2	2016
Linear Regression	-2.40794560865187	22	2	2016
Linear Regression	-1.71479842809193	23	2	2016
Linear Regression	-1.10866262452161	24	2	2016
Linear Regression	-1.10866262452161	25	2	2016
Linear Regression	-1.89711998488588	26	2	2016
Linear Regression	-1.71479842809193	27	2	2016
Linear Regression	-1.10866262452161	28	2	2016
Linear Regression	-1.20397280432594	29	2	2016
Linear Regression	-1.17118298150295	30	2	2016
Linear Regression	-1.10866262452161	31	2	2016
Linear Regression	-1.13943428318836	32	2	2016
Linear Regression	-1.13943428318836	33	2	2016
Linear Regression	-1.10866262452161	34	2	2016
Linear Regression	-1.07880966137193	35	2	2016
Linear Regression	-1.17118298150295	36	2	2016
Linear Regression	-1.27296567581289	37	2	2016
Linear Regression	-1.10866262452161	38	2	2016
Linear Regression	-1.20397280432594	39	2	2016
Linear Regression	-1.07880966137193	40	2	2016
Linear Regression	-1.07880966137193	41	2	2016
Linear Regression	-1.10866262452161	42	2	2016
Linear Regression	-1.34707364796661	43	2	2016
Linear Regression	-1.27296567581289	44	2	2016
Linear Regression	-1.13943428318836	45	2	2016
Linear Regression	-1.6094379124341	3	3	2016
Linear Regression	-2.40794560865187	4	3	2016
Linear Regression	-1.17118298150295	5	3	2016
Linear Regression	-1.83258146374831	6	3	2016
Linear Regression	-1.13943428318836	7	3	2016
Linear Regression	-1.30933331998376	8	3	2016
Linear Regression	-1.27296567581289	9	3	2016
Linear Regression	-1.27296567581289	10	3	2016
Linear Regression	-1.27296567581289	11	3	2016
Linear Regression	-1.10866262452161	12	3	2016
Linear Regression	-1.96611285637283	13	3	2016
Linear Regression	-1.23787435600162	14	3	2016
Linear Regression	-1.10866262452161	15	3	2016
Linear Regression	-10	16	3	2016
Linear Regression	-2.20727491318972	17	3	2016
Linear Regression	-1.77195684193188	18	3	2016
Linear Regression	-1.30933331998376	19	3	2016
Linear Regression	-1.10866262452161	20	3	2016
Linear Regression	-1.89711998488588	21	3	2016
Linear Regression	-1.96611285637283	22	3	2016
Linear Regression	-1.23787435600162	23	3	2016
Linear Regression	-1.13943428318836	24	3	2016
Linear Regression	-1.89711998488588	25	3	2016
Linear Regression	-1.56064774826467	26	3	2016
Linear Regression	-1.20397280432594	27	3	2016
Linear Regression	-1.23787435600162	28	3	2016
Linear Regression	-1.13943428318836	29	3	2016
Linear Regression	-1.10866262452161	30	3	2016
Linear Regression	-1.13943428318836	31	3	2016
Linear Regression	-1.23787435600162	32	3	2016
Linear Regression	-1.10866262452161	33	3	2016
Linear Regression	-1.13943428318836	34	3	2016
Linear Regression	-1.13943428318836	35	3	2016
Linear Regression	-1.23787435600162	36	3	2016
Linear Regression	-1.17118298150295	37	3	2016
Linear Regression	-1.38629436111989	38	3	2016
Linear Regression	-1.10866262452161	39	3	2016
Linear Regression	-1.13943428318836	40	3	2016
Linear Regression	-1.10866262452161	41	3	2016
Linear Regression	-1.30933331998376	42	3	2016
Linear Regression	-1.20397280432594	43	3	2016
Linear Regression	-1.27296567581289	44	3	2016
Linear Regression	-1.07880966137193	45	3	2016
Linear Regression	-2.20727491318972	3	4	2016
Linear Regression	-1.17118298150295	4	4	2016
Linear Regression	-1.56064774826467	5	4	2016
Linear Regression	-1.13943428318836	6	4	2016
Linear Regression	-1.27296567581289	7	4	2016
Linear Regression	-1.46967597005894	8	4	2016
Linear Regression	-1.27296567581289	9	4	2016
Linear Regression	-1.46967597005894	10	4	2016
Linear Regression	-1.10866262452161	11	4	2016
Linear Regression	-2.30258509299405	12	4	2016
Linear Regression	-1.13943428318836	13	4	2016
Linear Regression	-1.13943428318836	14	4	2016
Linear Regression	-10	15	4	2016
Linear Regression	-2.65926003693278	16	4	2016
Linear Regression	-1.6094379124341	17	4	2016
Linear Regression	-1.10866262452161	18	4	2016
Linear Regression	-1.13943428318836	19	4	2016
Linear Regression	-1.71479842809193	20	4	2016
Linear Regression	-1.77195684193188	21	4	2016
Linear Regression	-1.20397280432594	22	4	2016
Linear Regression	-1.17118298150295	23	4	2016
Linear Regression	-2.12026353620009	24	4	2016
Linear Regression	-1.56064774826467	25	4	2016
Linear Regression	-1.20397280432594	26	4	2016
Linear Regression	-1.34707364796661	27	4	2016
Linear Regression	-1.13943428318836	28	4	2016
Linear Regression	-1.13943428318836	29	4	2016
Linear Regression	-1.13943428318836	30	4	2016
Linear Regression	-1.23787435600162	31	4	2016
Linear Regression	-1.10866262452161	32	4	2016
Linear Regression	-1.20397280432594	33	4	2016
Linear Regression	-1.17118298150295	34	4	2016
Linear Regression	-1.23787435600162	35	4	2016
Linear Regression	-1.20397280432594	36	4	2016
Linear Regression	-1.27296567581289	37	4	2016
Linear Regression	-1.10866262452161	38	4	2016
Linear Regression	-1.10866262452161	39	4	2016
Linear Regression	-1.10866262452161	40	4	2016
Linear Regression	-1.30933331998376	41	4	2016
Linear Regression	-1.23787435600162	42	4	2016
Linear Regression	-1.20397280432594	43	4	2016
Linear Regression	-1.13943428318836	44	4	2016
Linear Regression	-1.13943428318836	45	4	2016
ARIMA	-1.04982212449868	3	1	2016
ARIMA	-0.755022584278033	4	1	2016
ARIMA	-2.99573227355399	5	1	2016
ARIMA	-3.2188758248682	6	1	2016
ARIMA	-0.82098055206983	7	1	2016
ARIMA	-2.12026353620009	8	1	2016
ARIMA	-0.941608539858445	9	1	2016
ARIMA	-1.66073120682165	10	1	2016
ARIMA	-0.755022584278033	11	1	2016
ARIMA	-0.755022584278033	12	1	2016
ARIMA	-1.83258146374831	13	1	2016
ARIMA	-0.755022584278033	14	1	2016
ARIMA	-0.891598119283784	15	1	2016
ARIMA	-0.916290731874155	16	1	2016
ARIMA	-3.50655789731998	17	1	2016
ARIMA	-10	18	1	2016
ARIMA	-3.91202300542815	19	1	2016
ARIMA	-2.81341071676004	20	1	2016
ARIMA	-0.916290731874155	21	1	2016
ARIMA	-0.941608539858445	22	1	2016
ARIMA	-2.52572864430826	23	1	2016
ARIMA	-0.916290731874155	24	1	2016
ARIMA	-0.867500567704723	25	1	2016
ARIMA	-0.798507696217772	26	1	2016
ARIMA	-2.52572864430826	27	1	2016
ARIMA	-1.07880966137193	28	1	2016
ARIMA	-1.04982212449868	29	1	2016
ARIMA	-0.916290731874155	30	1	2016
ARIMA	-0.916290731874155	31	1	2016
ARIMA	-0.867500567704723	32	1	2016
ARIMA	-0.82098055206983	33	1	2016
ARIMA	-0.843970070294529	34	1	2016
ARIMA	-0.82098055206983	35	1	2016
ARIMA	-1.38629436111989	36	1	2016
ARIMA	-0.82098055206983	37	1	2016
ARIMA	-1.02165124753198	38	1	2016
ARIMA	-1.20397280432594	39	1	2016
ARIMA	-0.967584026261706	40	1	2016
ARIMA	-0.798507696217772	41	1	2016
ARIMA	-0.776528789498996	42	1	2016
ARIMA	-0.776528789498996	43	1	2016
ARIMA	-1.27296567581289	44	1	2016
ARIMA	-0.798507696217772	45	1	2016
ARIMA	-0.798507696217772	3	2	2016
ARIMA	-2.99573227355399	4	2	2016
ARIMA	-4.60517018598809	5	2	2016
ARIMA	-0.798507696217772	6	2	2016
ARIMA	-2.30258509299405	7	2	2016
ARIMA	-0.798507696217772	8	2	2016
ARIMA	-1.83258146374831	9	2	2016
ARIMA	-0.843970070294529	10	2	2016
ARIMA	-0.798507696217772	11	2	2016
ARIMA	-1.77195684193188	12	2	2016
ARIMA	-0.82098055206983	13	2	2016
ARIMA	-0.916290731874155	14	2	2016
ARIMA	-0.867500567704723	15	2	2016
ARIMA	-3.50655789731998	16	2	2016
ARIMA	-10	17	2	2016
ARIMA	-1.77195684193188	18	2	2016
ARIMA	-10	19	2	2016
ARIMA	-0.82098055206983	20	2	2016
ARIMA	-1.07880966137193	21	2	2016
ARIMA	-2.65926003693278	22	2	2016
ARIMA	-1.30933331998376	23	2	2016
ARIMA	-0.941608539858445	24	2	2016
ARIMA	-0.82098055206983	25	2	2016
ARIMA	-2.30258509299405	26	2	2016
ARIMA	-1.6094379124341	27	2	2016
ARIMA	-1.23787435600162	28	2	2016
ARIMA	-1.07880966137193	29	2	2016
ARIMA	-1.07880966137193	30	2	2016
ARIMA	-0.867500567704723	31	2	2016
ARIMA	-0.867500567704723	32	2	2016
ARIMA	-0.916290731874155	33	2	2016
ARIMA	-0.843970070294529	34	2	2016
ARIMA	-1.27296567581289	35	2	2016
ARIMA	-0.994252273343867	36	2	2016
ARIMA	-1.02165124753198	37	2	2016
ARIMA	-1.04982212449868	38	2	2016
ARIMA	-0.867500567704723	39	2	2016
ARIMA	-0.82098055206983	40	2	2016
ARIMA	-0.843970070294529	41	2	2016
ARIMA	-0.82098055206983	42	2	2016
ARIMA	-1.30933331998376	43	2	2016
ARIMA	-0.916290731874155	44	2	2016
ARIMA	-0.82098055206983	45	2	2016
ARIMA	-2.52572864430826	3	3	2016
ARIMA	-4.60517018598809	4	3	2016
ARIMA	-0.941608539858445	5	3	2016
ARIMA	-1.66073120682165	6	3	2016
ARIMA	-0.82098055206983	7	3	2016
ARIMA	-1.42711635564015	8	3	2016
ARIMA	-0.941608539858445	9	3	2016
ARIMA	-0.843970070294529	10	3	2016
ARIMA	-1.77195684193188	11	3	2016
ARIMA	-0.843970070294529	12	3	2016
ARIMA	-1.10866262452161	13	3	2016
ARIMA	-0.916290731874155	14	3	2016
ARIMA	-2.99573227355399	15	3	2016
ARIMA	-10	16	3	2016
ARIMA	-1.27296567581289	17	3	2016
ARIMA	-3.2188758248682	18	3	2016
ARIMA	-1.02165124753198	19	3	2016
ARIMA	-0.916290731874155	20	3	2016
ARIMA	-2.81341071676004	21	3	2016
ARIMA	-1.38629436111989	22	3	2016
ARIMA	-1.13943428318836	23	3	2016
ARIMA	-0.867500567704723	24	3	2016
ARIMA	-2.30258509299405	25	3	2016
ARIMA	-1.56064774826467	26	3	2016
ARIMA	-1.51412773262978	27	3	2016
ARIMA	-1.17118298150295	28	3	2016
ARIMA	-1.13943428318836	29	3	2016
ARIMA	-0.843970070294529	30	3	2016
ARIMA	-0.867500567704723	31	3	2016
ARIMA	-0.941608539858445	32	3	2016
ARIMA	-0.867500567704723	33	3	2016
ARIMA	-1.30933331998376	34	3	2016
ARIMA	-0.967584026261706	35	3	2016
ARIMA	-0.967584026261706	36	3	2016
ARIMA	-1.07880966137193	37	3	2016
ARIMA	-0.941608539858445	38	3	2016
ARIMA	-0.82098055206983	39	3	2016
ARIMA	-0.843970070294529	40	3	2016
ARIMA	-0.843970070294529	41	3	2016
ARIMA	-1.27296567581289	42	3	2016
ARIMA	-0.967584026261706	43	3	2016
ARIMA	-0.843970070294529	44	3	2016
ARIMA	-0.82098055206983	45	3	2016
ARIMA	-4.60517018598809	3	4	2016
ARIMA	-0.967584026261706	4	4	2016
ARIMA	-1.42711635564015	5	4	2016
ARIMA	-0.843970070294529	6	4	2016
ARIMA	-1.34707364796661	7	4	2016
ARIMA	-0.867500567704723	8	4	2016
ARIMA	-0.867500567704723	9	4	2016
ARIMA	-1.89711998488588	10	4	2016
ARIMA	-0.867500567704723	11	4	2016
ARIMA	-1.10866262452161	12	4	2016
ARIMA	-0.891598119283784	13	4	2016
ARIMA	-2.99573227355399	14	4	2016
ARIMA	-10	15	4	2016
ARIMA	-1.23787435600162	16	4	2016
ARIMA	-2.81341071676004	17	4	2016
ARIMA	-0.867500567704723	18	4	2016
ARIMA	-0.891598119283784	19	4	2016
ARIMA	-2.81341071676004	20	4	2016
ARIMA	-1.38629436111989	21	4	2016
ARIMA	-1.10866262452161	22	4	2016
ARIMA	-0.843970070294529	23	4	2016
ARIMA	-2.40794560865187	24	4	2016
ARIMA	-1.56064774826467	25	4	2016
ARIMA	-1.51412773262978	26	4	2016
ARIMA	-1.23787435600162	27	4	2016
ARIMA	-1.17118298150295	28	4	2016
ARIMA	-0.843970070294529	29	4	2016
ARIMA	-0.891598119283784	30	4	2016
ARIMA	-0.941608539858445	31	4	2016
ARIMA	-0.867500567704723	32	4	2016
ARIMA	-1.30933331998376	33	4	2016
ARIMA	-0.967584026261706	34	4	2016
ARIMA	-0.967584026261706	35	4	2016
ARIMA	-1.07880966137193	36	4	2016
ARIMA	-0.941608539858445	37	4	2016
ARIMA	-0.843970070294529	38	4	2016
ARIMA	-0.867500567704723	39	4	2016
ARIMA	-0.843970070294529	40	4	2016
ARIMA	-1.27296567581289	41	4	2016
ARIMA	-0.941608539858445	42	4	2016
ARIMA	-0.867500567704723	43	4	2016
ARIMA	-0.843970070294529	44	4	2016
ARIMA	-0.891598119283784	45	4	2016
Empirical Bayes	-1.23787435600162	3	1	2016
Empirical Bayes	-1.42711635564015	4	1	2016
Empirical Bayes	-1.13943428318836	5	1	2016
Empirical Bayes	-0.653926467406664	6	1	2016
Empirical Bayes	-10	7	1	2016
Empirical Bayes	-1.89711998488588	8	1	2016
Empirical Bayes	-1.13943428318836	9	1	2016
Empirical Bayes	-1.38629436111989	10	1	2016
Empirical Bayes	-2.30258509299405	11	1	2016
Empirical Bayes	-1.07880966137193	12	1	2016
Empirical Bayes	-2.20727491318972	13	1	2016
Empirical Bayes	-1.38629436111989	14	1	2016
Empirical Bayes	-1.51412773262978	15	1	2016
Empirical Bayes	-1.66073120682165	16	1	2016
Empirical Bayes	-1.34707364796661	17	1	2016
Empirical Bayes	-2.99573227355399	18	1	2016
Empirical Bayes	-2.65926003693278	19	1	2016
Empirical Bayes	-1.04982212449868	20	1	2016
Empirical Bayes	-2.12026353620009	21	1	2016
Empirical Bayes	-0.713349887877465	22	1	2016
Empirical Bayes	-1.46967597005894	23	1	2016
Empirical Bayes	-1.34707364796661	24	1	2016
Empirical Bayes	-0.7339691750802	25	1	2016
Empirical Bayes	-0.653926467406664	26	1	2016
Empirical Bayes	-3.91202300542815	27	1	2016
Empirical Bayes	-1.02165124753198	28	1	2016
Empirical Bayes	-0.544727175441672	29	1	2016
Empirical Bayes	-1.38629436111989	30	1	2016
Empirical Bayes	-0.510825623765991	31	1	2016
Empirical Bayes	-0.63487827243597	32	1	2016
Empirical Bayes	-0.527632742082372	33	1	2016
Empirical Bayes	-0.527632742082372	34	1	2016
Empirical Bayes	-0.562118918153541	35	1	2016
Empirical Bayes	-1.6094379124341	36	1	2016
Empirical Bayes	-0.527632742082372	37	1	2016
Empirical Bayes	-1.96611285637283	38	1	2016
Empirical Bayes	-2.30258509299405	39	1	2016
Empirical Bayes	-2.04022082852655	40	1	2016
Empirical Bayes	-1.13943428318836	41	1	2016
Empirical Bayes	-0.579818495252942	42	1	2016
Empirical Bayes	-0.562118918153541	43	1	2016
Empirical Bayes	-1.30933331998376	44	1	2016
Empirical Bayes	-0.916290731874155	45	1	2016
Empirical Bayes	-0.371063681390832	3	2	2016
Empirical Bayes	-3.50655789731998	4	2	2016
Empirical Bayes	-1.42711635564015	5	2	2016
Empirical Bayes	-2.81341071676004	6	2	2016
Empirical Bayes	-10	7	2	2016
Empirical Bayes	-1.07880966137193	8	2	2016
Empirical Bayes	-2.12026353620009	9	2	2016
Empirical Bayes	-1.27296567581289	10	2	2016
Empirical Bayes	-2.65926003693278	11	2	2016
Empirical Bayes	-1.38629436111989	12	2	2016
Empirical Bayes	-1.34707364796661	13	2	2016
Empirical Bayes	-1.71479842809193	14	2	2016
Empirical Bayes	-1.83258146374831	15	2	2016
Empirical Bayes	-1.96611285637283	16	2	2016
Empirical Bayes	-2.04022082852655	17	2	2016
Empirical Bayes	-1.6094379124341	18	2	2016
Empirical Bayes	-2.30258509299405	19	2	2016
Empirical Bayes	-1.89711998488588	20	2	2016
Empirical Bayes	-1.89711998488588	21	2	2016
Empirical Bayes	-1.20397280432594	22	2	2016
Empirical Bayes	-0.798507696217772	23	2	2016
Empirical Bayes	-2.04022082852655	24	2	2016
Empirical Bayes	-1.13943428318836	25	2	2016
Empirical Bayes	-2.40794560865187	26	2	2016
Empirical Bayes	-1.77195684193188	27	2	2016
Empirical Bayes	-1.02165124753198	28	2	2016
Empirical Bayes	-1.27296567581289	29	2	2016
Empirical Bayes	-1.42711635564015	30	2	2016
Empirical Bayes	-0.693147180559945	31	2	2016
Empirical Bayes	-0.7339691750802	32	2	2016
Empirical Bayes	-0.616186139423817	33	2	2016
Empirical Bayes	-0.616186139423817	34	2	2016
Empirical Bayes	-1.17118298150295	35	2	2016
Empirical Bayes	-1.30933331998376	36	2	2016
Empirical Bayes	-2.12026353620009	37	2	2016
Empirical Bayes	-0.616186139423817	38	2	2016
Empirical Bayes	-0.579818495252942	39	2	2016
Empirical Bayes	-0.755022584278033	40	2	2016
Empirical Bayes	-1.51412773262978	41	2	2016
Empirical Bayes	-0.562118918153541	42	2	2016
Empirical Bayes	-1.66073120682165	43	2	2016
Empirical Bayes	-0.59783700075562	44	2	2016
Empirical Bayes	-0.798507696217772	45	2	2016
Empirical Bayes	-2.20727491318972	3	3	2016
Empirical Bayes	-3.50655789731998	4	3	2016
Empirical Bayes	-1.56064774826467	5	3	2016
Empirical Bayes	-4.60517018598809	6	3	2016
Empirical Bayes	-3.91202300542815	7	3	2016
Empirical Bayes	-1.34707364796661	8	3	2016
Empirical Bayes	-1.20397280432594	9	3	2016
Empirical Bayes	-1.83258146374831	10	3	2016
Empirical Bayes	-1.89711998488588	11	3	2016
Empirical Bayes	-1.71479842809193	12	3	2016
Empirical Bayes	-1.77195684193188	13	3	2016
Empirical Bayes	-2.40794560865187	14	3	2016
Empirical Bayes	-2.30258509299405	15	3	2016
Empirical Bayes	-2.65926003693278	16	3	2016
Empirical Bayes	-2.04022082852655	17	3	2016
Empirical Bayes	-1.6094379124341	18	3	2016
Empirical Bayes	-1.71479842809193	19	3	2016
Empirical Bayes	-1.77195684193188	20	3	2016
Empirical Bayes	-2.81341071676004	21	3	2016
Empirical Bayes	-0.941608539858445	22	3	2016
Empirical Bayes	-0.967584026261706	23	3	2016
Empirical Bayes	-2.40794560865187	24	3	2016
Empirical Bayes	-1.46967597005894	25	3	2016
Empirical Bayes	-1.23787435600162	26	3	2016
Empirical Bayes	-1.83258146374831	27	3	2016
Empirical Bayes	-2.30258509299405	28	3	2016
Empirical Bayes	-1.30933331998376	29	3	2016
Empirical Bayes	-1.83258146374831	30	3	2016
Empirical Bayes	-0.798507696217772	31	3	2016
Empirical Bayes	-0.798507696217772	32	3	2016
Empirical Bayes	-0.63487827243597	33	3	2016
Empirical Bayes	-1.27296567581289	34	3	2016
Empirical Bayes	-0.967584026261706	35	3	2016
Empirical Bayes	-0.7339691750802	36	3	2016
Empirical Bayes	-0.616186139423817	37	3	2016
Empirical Bayes	-1.71479842809193	38	3	2016
Empirical Bayes	-1.23787435600162	39	3	2016
Empirical Bayes	-0.673344553263766	40	3	2016
Empirical Bayes	-1.10866262452161	41	3	2016
Empirical Bayes	-1.20397280432594	42	3	2016
Empirical Bayes	-0.755022584278033	43	3	2016
Empirical Bayes	-0.7339691750802	44	3	2016
Empirical Bayes	-0.967584026261706	45	3	2016
Empirical Bayes	-2.30258509299405	3	4	2016
Empirical Bayes	-1.10866262452161	4	4	2016
Empirical Bayes	-2.20727491318972	5	4	2016
Empirical Bayes	-2.52572864430826	6	4	2016
Empirical Bayes	-2.12026353620009	7	4	2016
Empirical Bayes	-1.6094379124341	8	4	2016
Empirical Bayes	-1.46967597005894	9	4	2016
Empirical Bayes	-1.66073120682165	10	4	2016
Empirical Bayes	-2.12026353620009	11	4	2016
Empirical Bayes	-1.89711998488588	12	4	2016
Empirical Bayes	-1.89711998488588	13	4	2016
Empirical Bayes	-2.30258509299405	14	4	2016
Empirical Bayes	-2.40794560865187	15	4	2016
Empirical Bayes	-2.40794560865187	16	4	2016
Empirical Bayes	-2.04022082852655	17	4	2016
Empirical Bayes	-2.12026353620009	18	4	2016
Empirical Bayes	-1.83258146374831	19	4	2016
Empirical Bayes	-2.40794560865187	20	4	2016
Empirical Bayes	-1.89711998488588	21	4	2016
Empirical Bayes	-1.20397280432594	22	4	2016
Empirical Bayes	-1.17118298150295	23	4	2016
Empirical Bayes	-1.04982212449868	24	4	2016
Empirical Bayes	-1.07880966137193	25	4	2016
Empirical Bayes	-1.30933331998376	26	4	2016
Empirical Bayes	-0.967584026261706	27	4	2016
Empirical Bayes	-2.20727491318972	28	4	2016
Empirical Bayes	-1.6094379124341	29	4	2016
Empirical Bayes	-1.83258146374831	30	4	2016
Empirical Bayes	-0.867500567704723	31	4	2016
Empirical Bayes	-0.7339691750802	32	4	2016
Empirical Bayes	-1.34707364796661	33	4	2016
Empirical Bayes	-1.10866262452161	34	4	2016
Empirical Bayes	-0.967584026261706	35	4	2016
Empirical Bayes	-1.42711635564015	36	4	2016
Empirical Bayes	-1.89711998488588	37	4	2016
Empirical Bayes	-0.798507696217772	38	4	2016
Empirical Bayes	-1.56064774826467	39	4	2016
Empirical Bayes	-0.843970070294529	40	4	2016
Empirical Bayes	-0.653926467406664	41	4	2016
Empirical Bayes	-0.693147180559945	42	4	2016
Empirical Bayes	-0.916290731874155	43	4	2016
Empirical Bayes	-0.693147180559945	44	4	2016
Empirical Bayes	-0.693147180559945	45	4	2016
Model Average	-0.891598119283784	3	1	2016
Model Average	-0.776528789498996	4	1	2016
Model Average	-2.04022082852655	5	1	2016
Model Average	-1.56064774826467	6	1	2016
Model Average	-1.71479842809193	7	1	2016
Model Average	-1.83258146374831	8	1	2016
Model Average	-0.994252273343867	9	1	2016
Model Average	-1.66073120682165	10	1	2016
Model Average	-1.27296567581289	11	1	2016
Model Average	-0.916290731874155	12	1	2016
Model Average	-2.30258509299405	13	1	2016
Model Average	-1.02165124753198	14	1	2016
Model Average	-2.40794560865187	15	1	2016
Model Average	-1.07880966137193	16	1	2016
Model Average	-1.6094379124341	17	1	2016
Model Average	-2.81341071676004	18	1	2016
Model Average	-1.96611285637283	19	1	2016
Model Average	-1.6094379124341	20	1	2016
Model Average	-1.23787435600162	21	1	2016
Model Average	-0.7339691750802	22	1	2016
Model Average	-1.83258146374831	23	1	2016
Model Average	-0.916290731874155	24	1	2016
Model Average	-0.941608539858445	25	1	2016
Model Average	-0.776528789498996	26	1	2016
Model Average	-2.40794560865187	27	1	2016
Model Average	-0.967584026261706	28	1	2016
Model Average	-1.17118298150295	29	1	2016
Model Average	-0.891598119283784	30	1	2016
Model Average	-0.843970070294529	31	1	2016
Model Average	-0.82098055206983	32	1	2016
Model Average	-0.755022584278033	33	1	2016
Model Average	-0.616186139423817	34	1	2016
Model Average	-0.693147180559945	35	1	2016
Model Average	-1.20397280432594	36	1	2016
Model Average	-0.776528789498996	37	1	2016
Model Average	-1.42711635564015	38	1	2016
Model Average	-1.27296567581289	39	1	2016
Model Average	-1.17118298150295	40	1	2016
Model Average	-0.713349887877465	41	1	2016
Model Average	-0.653926467406664	42	1	2016
Model Average	-0.478035800943	43	1	2016
Model Average	-1.17118298150295	44	1	2016
Model Average	-0.527632742082372	45	1	2016
Model Average	-0.776528789498996	3	2	2016
Model Average	-2.40794560865187	4	2	2016
Model Average	-2.65926003693278	5	2	2016
Model Average	-1.07880966137193	6	2	2016
Model Average	-2.99573227355399	7	2	2016
Model Average	-1.17118298150295	8	2	2016
Model Average	-1.83258146374831	9	2	2016
Model Average	-0.994252273343867	10	2	2016
Model Average	-1.34707364796661	11	2	2016
Model Average	-1.89711998488588	12	2	2016
Model Average	-1.34707364796661	13	2	2016
Model Average	-1.66073120682165	14	2	2016
Model Average	-1.34707364796661	15	2	2016
Model Average	-1.27296567581289	16	2	2016
Model Average	-2.52572864430826	17	2	2016
Model Average	-1.23787435600162	18	2	2016
Model Average	-2.40794560865187	19	2	2016
Model Average	-1.10866262452161	20	2	2016
Model Average	-1.13943428318836	21	2	2016
Model Average	-1.89711998488588	22	2	2016
Model Average	-1.23787435600162	23	2	2016
Model Average	-1.04982212449868	24	2	2016
Model Average	-1.02165124753198	25	2	2016
Model Average	-1.89711998488588	26	2	2016
Model Average	-1.89711998488588	27	2	2016
Model Average	-1.23787435600162	28	2	2016
Model Average	-0.967584026261706	29	2	2016
Model Average	-1.02165124753198	30	2	2016
Model Average	-0.867500567704723	31	2	2016
Model Average	-0.916290731874155	32	2	2016
Model Average	-0.916290731874155	33	2	2016
Model Average	-0.867500567704723	34	2	2016
Model Average	-0.867500567704723	35	2	2016
Model Average	-1.07880966137193	36	2	2016
Model Average	-1.04982212449868	37	2	2016
Model Average	-0.941608539858445	38	2	2016
Model Average	-0.867500567704723	39	2	2016
Model Average	-0.616186139423817	40	2	2016
Model Average	-0.798507696217772	41	2	2016
Model Average	-0.673344553263766	42	2	2016
Model Average	-1.30933331998376	43	2	2016
Model Average	-0.82098055206983	44	2	2016
Model Average	-0.616186139423817	45	2	2016
Model Average	-1.51412773262978	3	3	2016
Model Average	-2.99573227355399	4	3	2016
Model Average	-1.13943428318836	5	3	2016
Model Average	-2.20727491318972	6	3	2016
Model Average	-1.6094379124341	7	3	2016
Model Average	-1.30933331998376	8	3	2016
Model Average	-1.34707364796661	9	3	2016
Model Average	-1.23787435600162	10	3	2016
Model Average	-1.77195684193188	11	3	2016
Model Average	-1.34707364796661	12	3	2016
Model Average	-2.65926003693278	13	3	2016
Model Average	-1.23787435600162	14	3	2016
Model Average	-1.42711635564015	15	3	2016
Model Average	-2.04022082852655	16	3	2016
Model Average	-1.83258146374831	17	3	2016
Model Average	-1.42711635564015	18	3	2016
Model Average	-1.34707364796661	19	3	2016
Model Average	-1.10866262452161	20	3	2016
Model Average	-2.12026353620009	21	3	2016
Model Average	-1.23787435600162	22	3	2016
Model Average	-0.843970070294529	23	3	2016
Model Average	-1.02165124753198	24	3	2016
Model Average	-1.46967597005894	25	3	2016
Model Average	-1.66073120682165	26	3	2016
Model Average	-1.77195684193188	27	3	2016
Model Average	-0.867500567704723	28	3	2016
Model Average	-1.13943428318836	29	3	2016
Model Average	-1.07880966137193	30	3	2016
Model Average	-0.916290731874155	31	3	2016
Model Average	-0.967584026261706	32	3	2016
Model Average	-0.82098055206983	33	3	2016
Model Average	-1.17118298150295	34	3	2016
Model Average	-0.891598119283784	35	3	2016
Model Average	-0.941608539858445	36	3	2016
Model Average	-0.994252273343867	37	3	2016
Model Average	-1.30933331998376	38	3	2016
Model Average	-0.82098055206983	39	3	2016
Model Average	-0.579818495252942	40	3	2016
Model Average	-0.673344553263766	41	3	2016
Model Average	-1.20397280432594	42	3	2016
Model Average	-0.82098055206983	43	3	2016
Model Average	-0.616186139423817	44	3	2016
Model Average	-0.510825623765991	45	3	2016
Model Average	-2.99573227355399	3	4	2016
Model Average	-1.34707364796661	4	4	2016
Model Average	-1.66073120682165	5	4	2016
Model Average	-1.30933331998376	6	4	2016
Model Average	-1.20397280432594	7	4	2016
Model Average	-1.27296567581289	8	4	2016
Model Average	-1.30933331998376	9	4	2016
Model Average	-1.66073120682165	10	4	2016
Model Average	-1.56064774826467	11	4	2016
Model Average	-1.96611285637283	12	4	2016
Model Average	-1.34707364796661	13	4	2016
Model Average	-1.23787435600162	14	4	2016
Model Average	-2.04022082852655	15	4	2016
Model Average	-1.83258146374831	16	4	2016
Model Average	-1.66073120682165	17	4	2016
Model Average	-1.38629436111989	18	4	2016
Model Average	-1.23787435600162	19	4	2016
Model Average	-1.96611285637283	20	4	2016
Model Average	-1.42711635564015	21	4	2016
Model Average	-0.967584026261706	22	4	2016
Model Average	-0.916290731874155	23	4	2016
Model Average	-1.71479842809193	24	4	2016
Model Average	-1.51412773262978	25	4	2016
Model Average	-1.56064774826467	26	4	2016
Model Average	-1.20397280432594	27	4	2016
Model Average	-1.23787435600162	28	4	2016
Model Average	-0.994252273343867	29	4	2016
Model Average	-1.07880966137193	30	4	2016
Model Average	-0.891598119283784	31	4	2016
Model Average	-0.755022584278033	32	4	2016
Model Average	-1.30933331998376	33	4	2016
Model Average	-0.994252273343867	34	4	2016
Model Average	-1.34707364796661	35	4	2016
Model Average	-1.13943428318836	36	4	2016
Model Average	-1.13943428318836	37	4	2016
Model Average	-0.693147180559945	38	4	2016
Model Average	-0.755022584278033	39	4	2016
Model Average	-0.544727175441672	40	4	2016
Model Average	-0.941608539858445	41	4	2016
Model Average	-0.693147180559945	42	4	2016
Model Average	-0.59783700075562	43	4	2016
Model Average	-0.49429632181478	44	4	2016
Model Average	-0.478035800943	45	4	2016
Naive Average	-0.967584026261706	3	1	2016
Naive Average	-0.82098055206983	4	1	2016
Naive Average	-2.12026353620009	5	1	2016
Naive Average	-1.66073120682165	6	1	2016
Naive Average	-1.46967597005894	7	1	2016
Naive Average	-1.83258146374831	8	1	2016
Naive Average	-0.994252273343867	9	1	2016
Naive Average	-1.56064774826467	10	1	2016
Naive Average	-1.20397280432594	11	1	2016
Naive Average	-0.916290731874155	12	1	2016
Naive Average	-2.04022082852655	13	1	2016
Naive Average	-0.994252273343867	14	1	2016
Naive Average	-1.89711998488588	15	1	2016
Naive Average	-1.17118298150295	16	1	2016
Naive Average	-1.02165124753198	17	1	2016
Naive Average	-4.60517018598809	18	1	2016
Naive Average	-2.20727491318972	19	1	2016
Naive Average	-1.83258146374831	20	1	2016
Naive Average	-1.20397280432594	21	1	2016
Naive Average	-0.843970070294529	22	1	2016
Naive Average	-2.12026353620009	23	1	2016
Naive Average	-0.891598119283784	24	1	2016
Naive Average	-0.82098055206983	25	1	2016
Naive Average	-0.776528789498996	26	1	2016
Naive Average	-2.40794560865187	27	1	2016
Naive Average	-0.891598119283784	28	1	2016
Naive Average	-1.04982212449868	29	1	2016
Naive Average	-0.891598119283784	30	1	2016
Naive Average	-0.798507696217772	31	1	2016
Naive Average	-0.867500567704723	32	1	2016
Naive Average	-0.776528789498996	33	1	2016
Naive Average	-0.798507696217772	34	1	2016
Naive Average	-0.776528789498996	35	1	2016
Naive Average	-1.17118298150295	36	1	2016
Naive Average	-0.776528789498996	37	1	2016
Naive Average	-1.30933331998376	38	1	2016
Naive Average	-1.27296567581289	39	1	2016
Naive Average	-1.20397280432594	40	1	2016
Naive Average	-0.776528789498996	41	1	2016
Naive Average	-0.673344553263766	42	1	2016
Naive Average	-0.616186139423817	43	1	2016
Naive Average	-1.23787435600162	44	1	2016
Naive Average	-0.653926467406664	45	1	2016
Naive Average	-0.7339691750802	3	2	2016
Naive Average	-2.52572864430826	4	2	2016
Naive Average	-2.65926003693278	5	2	2016
Naive Average	-1.10866262452161	6	2	2016
Naive Average	-3.2188758248682	7	2	2016
Naive Average	-1.02165124753198	8	2	2016
Naive Average	-1.89711998488588	9	2	2016
Naive Average	-0.994252273343867	10	2	2016
Naive Average	-1.34707364796661	11	2	2016
Naive Average	-1.71479842809193	12	2	2016
Naive Average	-1.17118298150295	13	2	2016
Naive Average	-1.38629436111989	14	2	2016
Naive Average	-1.23787435600162	15	2	2016
Naive Average	-1.34707364796661	16	2	2016
Naive Average	-3.50655789731998	17	2	2016
Naive Average	-1.34707364796661	18	2	2016
Naive Average	-2.65926003693278	19	2	2016
Naive Average	-1.10866262452161	20	2	2016
Naive Average	-1.23787435600162	21	2	2016
Naive Average	-1.89711998488588	22	2	2016
Naive Average	-1.23787435600162	23	2	2016
Naive Average	-0.967584026261706	24	2	2016
Naive Average	-0.967584026261706	25	2	2016
Naive Average	-2.04022082852655	26	2	2016
Naive Average	-1.83258146374831	27	2	2016
Naive Average	-1.04982212449868	28	2	2016
Naive Average	-0.891598119283784	29	2	2016
Naive Average	-0.916290731874155	30	2	2016
Naive Average	-0.867500567704723	31	2	2016
Naive Average	-0.916290731874155	32	2	2016
Naive Average	-0.867500567704723	33	2	2016
Naive Average	-0.843970070294529	34	2	2016
Naive Average	-1.04982212449868	35	2	2016
Naive Average	-1.10866262452161	36	2	2016
Naive Average	-1.13943428318836	37	2	2016
Naive Average	-0.941608539858445	38	2	2016
Naive Average	-0.82098055206983	39	2	2016
Naive Average	-0.7339691750802	40	2	2016
Naive Average	-0.82098055206983	41	2	2016
Naive Average	-0.7339691750802	42	2	2016
Naive Average	-1.30933331998376	43	2	2016
Naive Average	-0.867500567704723	44	2	2016
Naive Average	-0.693147180559945	45	2	2016
Naive Average	-1.42711635564015	3	3	2016
Naive Average	-3.2188758248682	4	3	2016
Naive Average	-1.07880966137193	5	3	2016
Naive Average	-2.30258509299405	6	3	2016
Naive Average	-1.51412773262978	7	3	2016
Naive Average	-1.27296567581289	8	3	2016
Naive Average	-1.07880966137193	9	3	2016
Naive Average	-1.20397280432594	10	3	2016
Naive Average	-1.46967597005894	11	3	2016
Naive Average	-1.20397280432594	12	3	2016
Naive Average	-1.77195684193188	13	3	2016
Naive Average	-1.56064774826467	14	3	2016
Naive Average	-1.42711635564015	15	3	2016
Naive Average	-3.50655789731998	16	3	2016
Naive Average	-1.56064774826467	17	3	2016
Naive Average	-1.66073120682165	18	3	2016
Naive Average	-1.38629436111989	19	3	2016
Naive Average	-1.13943428318836	20	3	2016
Naive Average	-2.20727491318972	21	3	2016
Naive Average	-1.23787435600162	22	3	2016
Naive Average	-0.891598119283784	23	3	2016
Naive Average	-0.994252273343867	24	3	2016
Naive Average	-1.77195684193188	25	3	2016
Naive Average	-1.56064774826467	26	3	2016
Naive Average	-1.56064774826467	27	3	2016
Naive Average	-0.941608539858445	28	3	2016
Naive Average	-1.02165124753198	29	3	2016
Naive Average	-1.02165124753198	30	3	2016
Naive Average	-0.916290731874155	31	3	2016
Naive Average	-0.994252273343867	32	3	2016
Naive Average	-0.867500567704723	33	3	2016
Naive Average	-1.17118298150295	34	3	2016
Naive Average	-0.941608539858445	35	3	2016
Naive Average	-0.994252273343867	36	3	2016
Naive Average	-0.941608539858445	37	3	2016
Naive Average	-1.13943428318836	38	3	2016
Naive Average	-0.867500567704723	39	3	2016
Naive Average	-0.713349887877465	40	3	2016
Naive Average	-0.776528789498996	41	3	2016
Naive Average	-1.23787435600162	42	3	2016
Naive Average	-0.891598119283784	43	3	2016
Naive Average	-0.82098055206983	44	3	2016
Naive Average	-0.7339691750802	45	3	2016
Naive Average	-2.65926003693278	3	4	2016
Naive Average	-1.07880966137193	4	4	2016
Naive Average	-1.71479842809193	5	4	2016
Naive Average	-1.30933331998376	6	4	2016
Naive Average	-1.34707364796661	7	4	2016
Naive Average	-1.27296567581289	8	4	2016
Naive Average	-1.20397280432594	9	4	2016
Naive Average	-1.51412773262978	10	4	2016
Naive Average	-1.42711635564015	11	4	2016
Naive Average	-1.83258146374831	12	4	2016
Naive Average	-1.34707364796661	13	4	2016
Naive Average	-1.51412773262978	14	4	2016
Naive Average	-2.99573227355399	15	4	2016
Naive Average	-1.51412773262978	16	4	2016
Naive Average	-1.56064774826467	17	4	2016
Naive Average	-1.42711635564015	18	4	2016
Naive Average	-1.27296567581289	19	4	2016
Naive Average	-1.96611285637283	20	4	2016
Naive Average	-1.51412773262978	21	4	2016
Naive Average	-1.04982212449868	22	4	2016
Naive Average	-0.967584026261706	23	4	2016
Naive Average	-1.71479842809193	24	4	2016
Naive Average	-1.42711635564015	25	4	2016
Naive Average	-1.46967597005894	26	4	2016
Naive Average	-1.17118298150295	27	4	2016
Naive Average	-1.13943428318836	28	4	2016
Naive Average	-1.02165124753198	29	4	2016
Naive Average	-1.02165124753198	30	4	2016
Naive Average	-0.967584026261706	31	4	2016
Naive Average	-0.891598119283784	32	4	2016
Naive Average	-1.27296567581289	33	4	2016
Naive Average	-1.02165124753198	34	4	2016
Naive Average	-1.20397280432594	35	4	2016
Naive Average	-1.13943428318836	36	4	2016
Naive Average	-1.13943428318836	37	4	2016
Naive Average	-0.82098055206983	38	4	2016
Naive Average	-0.867500567704723	39	4	2016
Naive Average	-0.776528789498996	40	4	2016
Naive Average	-1.04982212449868	41	4	2016
Naive Average	-0.843970070294529	42	4	2016
Naive Average	-0.867500567704723	43	4	2016
Naive Average	-0.7339691750802	44	4	2016
Naive Average	-0.755022584278033	45	4	2016
