# Supplementary material for: A stacked ensemble method for forecasting influenza-like illness visit volumes at emergency departments
Source: PLoS One. 2021 Mar 22;16(3):e0241725. doi: 10.1371/journal.pone.0241725 (PMC7984626; doi:10.1371/journal.pone.0241725)
Supplement: S1 Data — (ZIP) [file pone.0241725.s003.zip › ILI_plosone/tables/log_score_2017weeks-3-45.csv]

object	log_score	epiweek	weeks_ahead	season
Random Forest	-2.65926003693278	3	1	2017
Random Forest	-1.13943428318836	4	1	2017
Random Forest	-1.30933331998376	5	1	2017
Random Forest	-0.916290731874155	6	1	2017
Random Forest	-2.40794560865187	7	1	2017
Random Forest	-2.12026353620009	8	1	2017
Random Forest	-1.96611285637283	9	1	2017
Random Forest	-1.77195684193188	10	1	2017
Random Forest	-1.89711998488588	11	1	2017
Random Forest	-2.65926003693278	12	1	2017
Random Forest	-1.30933331998376	13	1	2017
Random Forest	-1.20397280432594	14	1	2017
Random Forest	-0.967584026261706	15	1	2017
Random Forest	-1.66073120682165	16	1	2017
Random Forest	-2.52572864430826	17	1	2017
Random Forest	-1.6094379124341	18	1	2017
Random Forest	-1.83258146374831	19	1	2017
Random Forest	-0.994252273343867	20	1	2017
Random Forest	-1.42711635564015	21	1	2017
Random Forest	-1.23787435600162	22	1	2017
Random Forest	-1.13943428318836	23	1	2017
Random Forest	-1.13943428318836	24	1	2017
Random Forest	-0.941608539858445	25	1	2017
Random Forest	-0.653926467406664	26	1	2017
Random Forest	-1.89711998488588	27	1	2017
Random Forest	-0.693147180559945	28	1	2017
Random Forest	-0.798507696217772	29	1	2017
Random Forest	-1.02165124753198	30	1	2017
Random Forest	-1.6094379124341	31	1	2017
Random Forest	-1.13943428318836	32	1	2017
Random Forest	-0.843970070294529	33	1	2017
Random Forest	-0.891598119283784	34	1	2017
Random Forest	-0.59783700075562	35	1	2017
Random Forest	-0.510825623765991	36	1	2017
Random Forest	-0.415515443961666	37	1	2017
Random Forest	-1.04982212449868	38	1	2017
Random Forest	-0.994252273343867	39	1	2017
Random Forest	-0.891598119283784	40	1	2017
Random Forest	-0.776528789498996	41	1	2017
Random Forest	-0.693147180559945	42	1	2017
Random Forest	-0.462035459596559	43	1	2017
Random Forest	-0.562118918153541	44	1	2017
Random Forest	-0.891598119283784	45	1	2017
Random Forest	-2.20727491318972	3	2	2017
Random Forest	-1.71479842809193	4	2	2017
Random Forest	-1.71479842809193	5	2	2017
Random Forest	-3.91202300542815	6	2	2017
Random Forest	-1.77195684193188	7	2	2017
Random Forest	-2.04022082852655	8	2	2017
Random Forest	-1.83258146374831	9	2	2017
Random Forest	-3.2188758248682	10	2	2017
Random Forest	-2.30258509299405	11	2	2017
Random Forest	-1.77195684193188	12	2	2017
Random Forest	-1.51412773262978	13	2	2017
Random Forest	-1.27296567581289	14	2	2017
Random Forest	-1.83258146374831	15	2	2017
Random Forest	-2.52572864430826	16	2	2017
Random Forest	-1.34707364796661	17	2	2017
Random Forest	-2.65926003693278	18	2	2017
Random Forest	-1.17118298150295	19	2	2017
Random Forest	-1.6094379124341	20	2	2017
Random Forest	-1.23787435600162	21	2	2017
Random Forest	-1.10866262452161	22	2	2017
Random Forest	-1.23787435600162	23	2	2017
Random Forest	-0.891598119283784	24	2	2017
Random Forest	-0.7339691750802	25	2	2017
Random Forest	-2.04022082852655	26	2	2017
Random Forest	-1.17118298150295	27	2	2017
Random Forest	-0.916290731874155	28	2	2017
Random Forest	-0.941608539858445	29	2	2017
Random Forest	-1.51412773262978	30	2	2017
Random Forest	-1.34707364796661	31	2	2017
Random Forest	-1.23787435600162	32	2	2017
Random Forest	-0.798507696217772	33	2	2017
Random Forest	-0.59783700075562	34	2	2017
Random Forest	-0.478035800943	35	2	2017
Random Forest	-0.59783700075562	36	2	2017
Random Forest	-1.17118298150295	37	2	2017
Random Forest	-1.13943428318836	38	2	2017
Random Forest	-0.776528789498996	39	2	2017
Random Forest	-0.755022584278033	40	2	2017
Random Forest	-0.673344553263766	41	2	2017
Random Forest	-0.59783700075562	42	2	2017
Random Forest	-0.400477566597125	43	2	2017
Random Forest	-1.04982212449868	44	2	2017
Random Forest	-0.446287102628419	45	2	2017
Random Forest	-2.20727491318972	3	3	2017
Random Forest	-1.6094379124341	4	3	2017
Random Forest	-3.91202300542815	5	3	2017
Random Forest	-2.30258509299405	6	3	2017
Random Forest	-2.04022082852655	7	3	2017
Random Forest	-2.12026353620009	8	3	2017
Random Forest	-3.91202300542815	9	3	2017
Random Forest	-2.81341071676004	10	3	2017
Random Forest	-1.56064774826467	11	3	2017
Random Forest	-2.04022082852655	12	3	2017
Random Forest	-1.46967597005894	13	3	2017
Random Forest	-2.20727491318972	14	3	2017
Random Forest	-2.81341071676004	15	3	2017
Random Forest	-1.56064774826467	16	3	2017
Random Forest	-2.04022082852655	17	3	2017
Random Forest	-1.27296567581289	18	3	2017
Random Forest	-1.89711998488588	19	3	2017
Random Forest	-1.46967597005894	20	3	2017
Random Forest	-1.34707364796661	21	3	2017
Random Forest	-1.13943428318836	22	3	2017
Random Forest	-1.10866262452161	23	3	2017
Random Forest	-0.755022584278033	24	3	2017
Random Forest	-1.83258146374831	25	3	2017
Random Forest	-0.891598119283784	26	3	2017
Random Forest	-0.798507696217772	27	3	2017
Random Forest	-0.891598119283784	28	3	2017
Random Forest	-1.56064774826467	29	3	2017
Random Forest	-1.30933331998376	30	3	2017
Random Forest	-1.10866262452161	31	3	2017
Random Forest	-0.776528789498996	32	3	2017
Random Forest	-0.510825623765991	33	3	2017
Random Forest	-0.562118918153541	34	3	2017
Random Forest	-0.798507696217772	35	3	2017
Random Forest	-1.20397280432594	36	3	2017
Random Forest	-1.17118298150295	37	3	2017
Random Forest	-0.843970070294529	38	3	2017
Random Forest	-0.798507696217772	39	3	2017
Random Forest	-0.579818495252942	40	3	2017
Random Forest	-0.562118918153541	41	3	2017
Random Forest	-0.59783700075562	42	3	2017
Random Forest	-1.20397280432594	43	3	2017
Random Forest	-0.446287102628419	44	3	2017
Random Forest	-0.867500567704723	45	3	2017
Random Forest	-1.71479842809193	3	4	2017
Random Forest	-3.50655789731998	4	4	2017
Random Forest	-2.52572864430826	5	4	2017
Random Forest	-2.20727491318972	6	4	2017
Random Forest	-1.96611285637283	7	4	2017
Random Forest	-3.50655789731998	8	4	2017
Random Forest	-2.81341071676004	9	4	2017
Random Forest	-1.96611285637283	10	4	2017
Random Forest	-1.71479842809193	11	4	2017
Random Forest	-2.30258509299405	12	4	2017
Random Forest	-2.40794560865187	13	4	2017
Random Forest	-3.50655789731998	14	4	2017
Random Forest	-1.6094379124341	15	4	2017
Random Forest	-1.77195684193188	16	4	2017
Random Forest	-0.994252273343867	17	4	2017
Random Forest	-1.42711635564015	18	4	2017
Random Forest	-1.71479842809193	19	4	2017
Random Forest	-1.46967597005894	20	4	2017
Random Forest	-0.941608539858445	21	4	2017
Random Forest	-1.30933331998376	22	4	2017
Random Forest	-0.7339691750802	23	4	2017
Random Forest	-1.71479842809193	24	4	2017
Random Forest	-0.798507696217772	25	4	2017
Random Forest	-0.673344553263766	26	4	2017
Random Forest	-0.994252273343867	27	4	2017
Random Forest	-1.6094379124341	28	4	2017
Random Forest	-1.23787435600162	29	4	2017
Random Forest	-1.27296567581289	30	4	2017
Random Forest	-0.713349887877465	31	4	2017
Random Forest	-0.616186139423817	32	4	2017
Random Forest	-0.462035459596559	33	4	2017
Random Forest	-0.579818495252942	34	4	2017
Random Forest	-1.17118298150295	35	4	2017
Random Forest	-0.867500567704723	36	4	2017
Random Forest	-0.867500567704723	37	4	2017
Random Forest	-0.798507696217772	38	4	2017
Random Forest	-0.579818495252942	39	4	2017
Random Forest	-0.7339691750802	40	4	2017
Random Forest	-0.713349887877465	41	4	2017
Random Forest	-0.941608539858445	42	4	2017
Random Forest	-0.371063681390832	43	4	2017
Random Forest	-0.7339691750802	44	4	2017
Random Forest	-0.462035459596559	45	4	2017
Linear Regression	-0.713349887877465	3	1	2017
Linear Regression	-0.755022584278033	4	1	2017
Linear Regression	-0.776528789498996	5	1	2017
Linear Regression	-0.713349887877465	6	1	2017
Linear Regression	-1.02165124753198	7	1	2017
Linear Regression	-1.13943428318836	8	1	2017
Linear Regression	-0.916290731874155	9	1	2017
Linear Regression	-0.693147180559945	10	1	2017
Linear Regression	-1.13943428318836	11	1	2017
Linear Regression	-1.46967597005894	12	1	2017
Linear Regression	-0.82098055206983	13	1	2017
Linear Regression	-0.941608539858445	14	1	2017
Linear Regression	-0.776528789498996	15	1	2017
Linear Regression	-1.04982212449868	16	1	2017
Linear Regression	-2.81341071676004	17	1	2017
Linear Regression	-1.17118298150295	18	1	2017
Linear Regression	-3.91202300542815	19	1	2017
Linear Regression	-0.755022584278033	20	1	2017
Linear Regression	-1.38629436111989	21	1	2017
Linear Regression	-1.38629436111989	22	1	2017
Linear Regression	-0.755022584278033	23	1	2017
Linear Regression	-1.83258146374831	24	1	2017
Linear Regression	-0.7339691750802	25	1	2017
Linear Regression	-0.7339691750802	26	1	2017
Linear Regression	-1.77195684193188	27	1	2017
Linear Regression	-0.798507696217772	28	1	2017
Linear Regression	-1.04982212449868	29	1	2017
Linear Regression	-1.10866262452161	30	1	2017
Linear Regression	-0.941608539858445	31	1	2017
Linear Regression	-0.755022584278033	32	1	2017
Linear Regression	-0.798507696217772	33	1	2017
Linear Regression	-0.82098055206983	34	1	2017
Linear Regression	-0.713349887877465	35	1	2017
Linear Regression	-0.755022584278033	36	1	2017
Linear Regression	-0.941608539858445	37	1	2017
Linear Regression	-0.867500567704723	38	1	2017
Linear Regression	-0.867500567704723	39	1	2017
Linear Regression	-1.02165124753198	40	1	2017
Linear Regression	-0.867500567704723	41	1	2017
Linear Regression	-0.776528789498996	42	1	2017
Linear Regression	-0.941608539858445	43	1	2017
Linear Regression	-0.713349887877465	44	1	2017
Linear Regression	-0.82098055206983	45	1	2017
Linear Regression	-0.916290731874155	3	2	2017
Linear Regression	-0.891598119283784	4	2	2017
Linear Regression	-0.994252273343867	5	2	2017
Linear Regression	-1.34707364796661	6	2	2017
Linear Regression	-0.967584026261706	7	2	2017
Linear Regression	-1.38629436111989	8	2	2017
Linear Regression	-0.916290731874155	9	2	2017
Linear Regression	-1.42711635564015	10	2	2017
Linear Regression	-2.40794560865187	11	2	2017
Linear Regression	-1.6094379124341	12	2	2017
Linear Regression	-1.38629436111989	13	2	2017
Linear Regression	-1.02165124753198	14	2	2017
Linear Regression	-0.994252273343867	15	2	2017
Linear Regression	-1.51412773262978	16	2	2017
Linear Regression	-0.941608539858445	17	2	2017
Linear Regression	-2.81341071676004	18	2	2017
Linear Regression	-2.12026353620009	19	2	2017
Linear Regression	-1.30933331998376	20	2	2017
Linear Regression	-1.02165124753198	21	2	2017
Linear Regression	-1.04982212449868	22	2	2017
Linear Regression	-1.56064774826467	23	2	2017
Linear Regression	-1.02165124753198	24	2	2017
Linear Regression	-0.967584026261706	25	2	2017
Linear Regression	-1.38629436111989	26	2	2017
Linear Regression	-1.71479842809193	27	2	2017
Linear Regression	-0.916290731874155	28	2	2017
Linear Regression	-0.916290731874155	29	2	2017
Linear Regression	-1.34707364796661	30	2	2017
Linear Regression	-1.34707364796661	31	2	2017
Linear Regression	-0.994252273343867	32	2	2017
Linear Regression	-0.916290731874155	33	2	2017
Linear Regression	-0.916290731874155	34	2	2017
Linear Regression	-0.916290731874155	35	2	2017
Linear Regression	-0.916290731874155	36	2	2017
Linear Regression	-0.916290731874155	37	2	2017
Linear Regression	-1.13943428318836	38	2	2017
Linear Regression	-0.916290731874155	39	2	2017
Linear Regression	-0.891598119283784	40	2	2017
Linear Regression	-1.04982212449868	41	2	2017
Linear Regression	-0.891598119283784	42	2	2017
Linear Regression	-1.07880966137193	43	2	2017
Linear Regression	-0.891598119283784	44	2	2017
Linear Regression	-0.916290731874155	45	2	2017
Linear Regression	-1.17118298150295	3	3	2017
Linear Regression	-1.13943428318836	4	3	2017
Linear Regression	-1.46967597005894	5	3	2017
Linear Regression	-1.10866262452161	6	3	2017
Linear Regression	-1.27296567581289	7	3	2017
Linear Regression	-1.17118298150295	8	3	2017
Linear Regression	-1.27296567581289	9	3	2017
Linear Regression	-2.30258509299405	10	3	2017
Linear Regression	-2.20727491318972	11	3	2017
Linear Regression	-2.04022082852655	12	3	2017
Linear Regression	-1.42711635564015	13	3	2017
Linear Regression	-1.13943428318836	14	3	2017
Linear Regression	-1.77195684193188	15	3	2017
Linear Regression	-1.07880966137193	16	3	2017
Linear Regression	-1.30933331998376	17	3	2017
Linear Regression	-1.66073120682165	18	3	2017
Linear Regression	-1.17118298150295	19	3	2017
Linear Regression	-1.07880966137193	20	3	2017
Linear Regression	-1.27296567581289	21	3	2017
Linear Regression	-2.12026353620009	22	3	2017
Linear Regression	-1.20397280432594	23	3	2017
Linear Regression	-1.27296567581289	24	3	2017
Linear Regression	-1.71479842809193	25	3	2017
Linear Regression	-1.46967597005894	26	3	2017
Linear Regression	-1.13943428318836	27	3	2017
Linear Regression	-1.27296567581289	28	3	2017
Linear Regression	-1.17118298150295	29	3	2017
Linear Regression	-1.51412773262978	30	3	2017
Linear Regression	-1.51412773262978	31	3	2017
Linear Regression	-1.10866262452161	32	3	2017
Linear Regression	-1.07880966137193	33	3	2017
Linear Regression	-1.07880966137193	34	3	2017
Linear Regression	-1.13943428318836	35	3	2017
Linear Regression	-1.13943428318836	36	3	2017
Linear Regression	-1.23787435600162	37	3	2017
Linear Regression	-1.07880966137193	38	3	2017
Linear Regression	-1.20397280432594	39	3	2017
Linear Regression	-1.10866262452161	40	3	2017
Linear Regression	-1.04982212449868	41	3	2017
Linear Regression	-1.07880966137193	42	3	2017
Linear Regression	-1.07880966137193	43	3	2017
Linear Regression	-1.10866262452161	44	3	2017
Linear Regression	-1.20397280432594	45	3	2017
Linear Regression	-1.27296567581289	3	4	2017
Linear Regression	-1.42711635564015	4	4	2017
Linear Regression	-1.17118298150295	5	4	2017
Linear Regression	-1.20397280432594	6	4	2017
Linear Regression	-1.17118298150295	7	4	2017
Linear Regression	-1.30933331998376	8	4	2017
Linear Regression	-2.04022082852655	9	4	2017
Linear Regression	-2.40794560865187	10	4	2017
Linear Regression	-2.52572864430826	11	4	2017
Linear Regression	-1.77195684193188	12	4	2017
Linear Regression	-1.17118298150295	13	4	2017
Linear Regression	-1.83258146374831	14	4	2017
Linear Regression	-1.23787435600162	15	4	2017
Linear Regression	-1.38629436111989	16	4	2017
Linear Regression	-1.17118298150295	17	4	2017
Linear Regression	-1.17118298150295	18	4	2017
Linear Regression	-1.66073120682165	19	4	2017
Linear Regression	-1.17118298150295	20	4	2017
Linear Regression	-1.17118298150295	21	4	2017
Linear Regression	-1.46967597005894	22	4	2017
Linear Regression	-1.38629436111989	23	4	2017
Linear Regression	-1.96611285637283	24	4	2017
Linear Regression	-2.04022082852655	25	4	2017
Linear Regression	-1.20397280432594	26	4	2017
Linear Regression	-1.71479842809193	27	4	2017
Linear Regression	-1.56064774826467	28	4	2017
Linear Regression	-1.34707364796661	29	4	2017
Linear Regression	-1.77195684193188	30	4	2017
Linear Regression	-1.42711635564015	31	4	2017
Linear Regression	-1.20397280432594	32	4	2017
Linear Regression	-1.23787435600162	33	4	2017
Linear Regression	-1.13943428318836	34	4	2017
Linear Regression	-1.23787435600162	35	4	2017
Linear Regression	-1.46967597005894	36	4	2017
Linear Regression	-1.17118298150295	37	4	2017
Linear Regression	-1.30933331998376	38	4	2017
Linear Regression	-1.42711635564015	39	4	2017
Linear Regression	-1.17118298150295	40	4	2017
Linear Regression	-1.13943428318836	41	4	2017
Linear Regression	-1.23787435600162	42	4	2017
Linear Regression	-1.20397280432594	43	4	2017
Linear Regression	-1.17118298150295	44	4	2017
Linear Regression	-1.30933331998376	45	4	2017
ARIMA	-0.446287102628419	3	1	2017
ARIMA	-0.994252273343867	4	1	2017
ARIMA	-0.994252273343867	5	1	2017
ARIMA	-0.59783700075562	6	1	2017
ARIMA	-4.60517018598809	7	1	2017
ARIMA	-0.400477566597125	8	1	2017
ARIMA	-0.415515443961666	9	1	2017
ARIMA	-0.941608539858445	10	1	2017
ARIMA	-10	11	1	2017
ARIMA	-4.60517018598809	12	1	2017
ARIMA	-1.13943428318836	13	1	2017
ARIMA	-0.400477566597125	14	1	2017
ARIMA	-0.527632742082372	15	1	2017
ARIMA	-1.10866262452161	16	1	2017
ARIMA	-4.60517018598809	17	1	2017
ARIMA	-1.46967597005894	18	1	2017
ARIMA	-10	19	1	2017
ARIMA	-0.446287102628419	20	1	2017
ARIMA	-0.510825623765991	21	1	2017
ARIMA	-0.7339691750802	22	1	2017
ARIMA	-0.7339691750802	23	1	2017
ARIMA	-2.99573227355399	24	1	2017
ARIMA	-0.653926467406664	25	1	2017
ARIMA	-0.446287102628419	26	1	2017
ARIMA	-1.83258146374831	27	1	2017
ARIMA	-0.562118918153541	28	1	2017
ARIMA	-0.562118918153541	29	1	2017
ARIMA	-0.510825623765991	30	1	2017
ARIMA	-0.693147180559945	31	1	2017
ARIMA	-0.562118918153541	32	1	2017
ARIMA	-0.63487827243597	33	1	2017
ARIMA	-0.941608539858445	34	1	2017
ARIMA	-0.462035459596559	35	1	2017
ARIMA	-0.415515443961666	36	1	2017
ARIMA	-0.843970070294529	37	1	2017
ARIMA	-0.544727175441672	38	1	2017
ARIMA	-0.7339691750802	39	1	2017
ARIMA	-0.693147180559945	40	1	2017
ARIMA	-0.462035459596559	41	1	2017
ARIMA	-0.562118918153541	42	1	2017
ARIMA	-1.10866262452161	43	1	2017
ARIMA	-0.446287102628419	44	1	2017
ARIMA	-0.415515443961666	45	1	2017
ARIMA	-1.17118298150295	3	2	2017
ARIMA	-1.6094379124341	4	2	2017
ARIMA	-1.04982212449868	5	2	2017
ARIMA	-3.91202300542815	6	2	2017
ARIMA	-1.23787435600162	7	2	2017
ARIMA	-0.59783700075562	8	2	2017
ARIMA	-0.7339691750802	9	2	2017
ARIMA	-10	10	2	2017
ARIMA	-10	11	2	2017
ARIMA	-2.99573227355399	12	2	2017
ARIMA	-0.616186139423817	13	2	2017
ARIMA	-0.562118918153541	14	2	2017
ARIMA	-1.02165124753198	15	2	2017
ARIMA	-1.96611285637283	16	2	2017
ARIMA	-4.60517018598809	17	2	2017
ARIMA	-2.65926003693278	18	2	2017
ARIMA	-2.12026353620009	19	2	2017
ARIMA	-0.653926467406664	20	2	2017
ARIMA	-0.616186139423817	21	2	2017
ARIMA	-0.653926467406664	22	2	2017
ARIMA	-1.51412773262978	23	2	2017
ARIMA	-0.59783700075562	24	2	2017
ARIMA	-0.776528789498996	25	2	2017
ARIMA	-1.27296567581289	26	2	2017
ARIMA	-1.17118298150295	27	2	2017
ARIMA	-0.63487827243597	28	2	2017
ARIMA	-0.562118918153541	29	2	2017
ARIMA	-0.776528789498996	30	2	2017
ARIMA	-0.755022584278033	31	2	2017
ARIMA	-0.7339691750802	32	2	2017
ARIMA	-0.891598119283784	33	2	2017
ARIMA	-0.673344553263766	34	2	2017
ARIMA	-0.544727175441672	35	2	2017
ARIMA	-0.941608539858445	36	2	2017
ARIMA	-0.544727175441672	37	2	2017
ARIMA	-0.994252273343867	38	2	2017
ARIMA	-0.59783700075562	39	2	2017
ARIMA	-0.562118918153541	40	2	2017
ARIMA	-0.693147180559945	41	2	2017
ARIMA	-0.891598119283784	42	2	2017
ARIMA	-0.891598119283784	43	2	2017
ARIMA	-0.579818495252942	44	2	2017
ARIMA	-0.755022584278033	45	2	2017
ARIMA	-1.71479842809193	3	3	2017
ARIMA	-1.6094379124341	4	3	2017
ARIMA	-4.60517018598809	5	3	2017
ARIMA	-1.46967597005894	6	3	2017
ARIMA	-0.891598119283784	7	3	2017
ARIMA	-0.7339691750802	8	3	2017
ARIMA	-4.60517018598809	9	3	2017
ARIMA	-10	10	3	2017
ARIMA	-10	11	3	2017
ARIMA	-1.46967597005894	12	3	2017
ARIMA	-0.713349887877465	13	3	2017
ARIMA	-1.30933331998376	14	3	2017
ARIMA	-1.83258146374831	15	3	2017
ARIMA	-2.04022082852655	16	3	2017
ARIMA	-0.776528789498996	17	3	2017
ARIMA	-1.10866262452161	18	3	2017
ARIMA	-1.27296567581289	19	3	2017
ARIMA	-0.713349887877465	20	3	2017
ARIMA	-0.916290731874155	21	3	2017
ARIMA	-1.77195684193188	22	3	2017
ARIMA	-0.713349887877465	23	3	2017
ARIMA	-0.693147180559945	24	3	2017
ARIMA	-0.867500567704723	25	3	2017
ARIMA	-0.967584026261706	26	3	2017
ARIMA	-0.693147180559945	27	3	2017
ARIMA	-0.673344553263766	28	3	2017
ARIMA	-0.673344553263766	29	3	2017
ARIMA	-0.82098055206983	30	3	2017
ARIMA	-0.891598119283784	31	3	2017
ARIMA	-0.916290731874155	32	3	2017
ARIMA	-0.7339691750802	33	3	2017
ARIMA	-0.843970070294529	34	3	2017
ARIMA	-0.994252273343867	35	3	2017
ARIMA	-0.673344553263766	36	3	2017
ARIMA	-0.7339691750802	37	3	2017
ARIMA	-0.673344553263766	38	3	2017
ARIMA	-0.673344553263766	39	3	2017
ARIMA	-0.653926467406664	40	3	2017
ARIMA	-0.891598119283784	41	3	2017
ARIMA	-0.843970070294529	42	3	2017
ARIMA	-0.967584026261706	43	3	2017
ARIMA	-0.916290731874155	44	3	2017
ARIMA	-0.653926467406664	45	3	2017
ARIMA	-1.71479842809193	3	4	2017
ARIMA	-10	4	4	2017
ARIMA	-1.89711998488588	5	4	2017
ARIMA	-1.04982212449868	6	4	2017
ARIMA	-1.51412773262978	7	4	2017
ARIMA	-3.50655789731998	8	4	2017
ARIMA	-10	9	4	2017
ARIMA	-10	10	4	2017
ARIMA	-3.50655789731998	11	4	2017
ARIMA	-1.34707364796661	12	4	2017
ARIMA	-1.10866262452161	13	4	2017
ARIMA	-1.42711635564015	14	4	2017
ARIMA	-1.96611285637283	15	4	2017
ARIMA	-1.23787435600162	16	4	2017
ARIMA	-0.755022584278033	17	4	2017
ARIMA	-0.891598119283784	18	4	2017
ARIMA	-1.83258146374831	19	4	2017
ARIMA	-0.967584026261706	20	4	2017
ARIMA	-1.34707364796661	21	4	2017
ARIMA	-0.755022584278033	22	4	2017
ARIMA	-0.755022584278033	23	4	2017
ARIMA	-1.51412773262978	24	4	2017
ARIMA	-0.798507696217772	25	4	2017
ARIMA	-0.755022584278033	26	4	2017
ARIMA	-0.82098055206983	27	4	2017
ARIMA	-0.755022584278033	28	4	2017
ARIMA	-0.755022584278033	29	4	2017
ARIMA	-0.941608539858445	30	4	2017
ARIMA	-0.891598119283784	31	4	2017
ARIMA	-0.798507696217772	32	4	2017
ARIMA	-0.867500567704723	33	4	2017
ARIMA	-1.56064774826467	34	4	2017
ARIMA	-0.7339691750802	35	4	2017
ARIMA	-0.798507696217772	36	4	2017
ARIMA	-0.843970070294529	37	4	2017
ARIMA	-0.755022584278033	38	4	2017
ARIMA	-0.776528789498996	39	4	2017
ARIMA	-1.20397280432594	40	4	2017
ARIMA	-0.867500567704723	41	4	2017
ARIMA	-0.891598119283784	42	4	2017
ARIMA	-1.38629436111989	43	4	2017
ARIMA	-0.755022584278033	44	4	2017
ARIMA	-0.7339691750802	45	4	2017
Empirical Bayes	-0.49429632181478	3	1	2017
Empirical Bayes	-0.579818495252942	4	1	2017
Empirical Bayes	-0.385662480811985	5	1	2017
Empirical Bayes	-0.510825623765991	6	1	2017
Empirical Bayes	-1.07880966137193	7	1	2017
Empirical Bayes	-1.56064774826467	8	1	2017
Empirical Bayes	-0.371063681390832	9	1	2017
Empirical Bayes	-1.27296567581289	10	1	2017
Empirical Bayes	-0.994252273343867	11	1	2017
Empirical Bayes	-0.673344553263766	12	1	2017
Empirical Bayes	-1.04982212449868	13	1	2017
Empirical Bayes	-0.941608539858445	14	1	2017
Empirical Bayes	-0.776528789498996	15	1	2017
Empirical Bayes	-1.6094379124341	16	1	2017
Empirical Bayes	-1.77195684193188	17	1	2017
Empirical Bayes	-2.81341071676004	18	1	2017
Empirical Bayes	-10	19	1	2017
Empirical Bayes	-0.693147180559945	20	1	2017
Empirical Bayes	-0.967584026261706	21	1	2017
Empirical Bayes	-0.446287102628419	22	1	2017
Empirical Bayes	-0.415515443961666	23	1	2017
Empirical Bayes	-1.46967597005894	24	1	2017
Empirical Bayes	-1.46967597005894	25	1	2017
Empirical Bayes	-0.342490308946776	26	1	2017
Empirical Bayes	-2.12026353620009	27	1	2017
Empirical Bayes	-0.371063681390832	28	1	2017
Empirical Bayes	-1.02165124753198	29	1	2017
Empirical Bayes	-0.673344553263766	30	1	2017
Empirical Bayes	-0.562118918153541	31	1	2017
Empirical Bayes	-0.356674943938732	32	1	2017
Empirical Bayes	-0.3147107448397	33	1	2017
Empirical Bayes	-1.89711998488588	34	1	2017
Empirical Bayes	-0.371063681390832	35	1	2017
Empirical Bayes	-0.510825623765991	36	1	2017
Empirical Bayes	-0.843970070294529	37	1	2017
Empirical Bayes	-0.544727175441672	38	1	2017
Empirical Bayes	-0.891598119283784	39	1	2017
Empirical Bayes	-2.40794560865187	40	1	2017
Empirical Bayes	-0.693147180559945	41	1	2017
Empirical Bayes	-0.562118918153541	42	1	2017
Empirical Bayes	-0.385662480811985	43	1	2017
Empirical Bayes	-0.301105092783922	44	1	2017
Empirical Bayes	-0.446287102628419	45	1	2017
Empirical Bayes	-0.941608539858445	3	2	2017
Empirical Bayes	-0.916290731874155	4	2	2017
Empirical Bayes	-0.82098055206983	5	2	2017
Empirical Bayes	-0.755022584278033	6	2	2017
Empirical Bayes	-0.579818495252942	7	2	2017
Empirical Bayes	-1.51412773262978	8	2	2017
Empirical Bayes	-1.34707364796661	9	2	2017
Empirical Bayes	-2.12026353620009	10	2	2017
Empirical Bayes	-1.46967597005894	11	2	2017
Empirical Bayes	-1.23787435600162	12	2	2017
Empirical Bayes	-1.6094379124341	13	2	2017
Empirical Bayes	-1.38629436111989	14	2	2017
Empirical Bayes	-2.12026353620009	15	2	2017
Empirical Bayes	-1.13943428318836	16	2	2017
Empirical Bayes	-1.83258146374831	17	2	2017
Empirical Bayes	-10	18	2	2017
Empirical Bayes	-2.99573227355399	19	2	2017
Empirical Bayes	-1.51412773262978	20	2	2017
Empirical Bayes	-1.20397280432594	21	2	2017
Empirical Bayes	-0.713349887877465	22	2	2017
Empirical Bayes	-1.17118298150295	23	2	2017
Empirical Bayes	-0.653926467406664	24	2	2017
Empirical Bayes	-1.27296567581289	25	2	2017
Empirical Bayes	-1.77195684193188	26	2	2017
Empirical Bayes	-1.42711635564015	27	2	2017
Empirical Bayes	-1.23787435600162	28	2	2017
Empirical Bayes	-0.510825623765991	29	2	2017
Empirical Bayes	-1.51412773262978	30	2	2017
Empirical Bayes	-0.59783700075562	31	2	2017
Empirical Bayes	-0.478035800943	32	2	2017
Empirical Bayes	-1.56064774826467	33	2	2017
Empirical Bayes	-1.34707364796661	34	2	2017
Empirical Bayes	-0.462035459596559	35	2	2017
Empirical Bayes	-1.51412773262978	36	2	2017
Empirical Bayes	-0.478035800943	37	2	2017
Empirical Bayes	-1.71479842809193	38	2	2017
Empirical Bayes	-0.7339691750802	39	2	2017
Empirical Bayes	-0.867500567704723	40	2	2017
Empirical Bayes	-0.462035459596559	41	2	2017
Empirical Bayes	-0.941608539858445	42	2	2017
Empirical Bayes	-0.544727175441672	43	2	2017
Empirical Bayes	-0.544727175441672	44	2	2017
Empirical Bayes	-0.49429632181478	45	2	2017
Empirical Bayes	-1.20397280432594	3	3	2017
Empirical Bayes	-1.38629436111989	4	3	2017
Empirical Bayes	-0.843970070294529	5	3	2017
Empirical Bayes	-0.82098055206983	6	3	2017
Empirical Bayes	-0.798507696217772	7	3	2017
Empirical Bayes	-0.867500567704723	8	3	2017
Empirical Bayes	-2.04022082852655	9	3	2017
Empirical Bayes	-2.30258509299405	10	3	2017
Empirical Bayes	-1.71479842809193	11	3	2017
Empirical Bayes	-1.46967597005894	12	3	2017
Empirical Bayes	-1.71479842809193	13	3	2017
Empirical Bayes	-2.65926003693278	14	3	2017
Empirical Bayes	-1.23787435600162	15	3	2017
Empirical Bayes	-2.52572864430826	16	3	2017
Empirical Bayes	-2.99573227355399	17	3	2017
Empirical Bayes	-3.91202300542815	18	3	2017
Empirical Bayes	-2.52572864430826	19	3	2017
Empirical Bayes	-1.66073120682165	20	3	2017
Empirical Bayes	-1.34707364796661	21	3	2017
Empirical Bayes	-1.20397280432594	22	3	2017
Empirical Bayes	-0.916290731874155	23	3	2017
Empirical Bayes	-0.967584026261706	24	3	2017
Empirical Bayes	-0.941608539858445	25	3	2017
Empirical Bayes	-1.38629436111989	26	3	2017
Empirical Bayes	-0.891598119283784	27	3	2017
Empirical Bayes	-0.776528789498996	28	3	2017
Empirical Bayes	-0.798507696217772	29	3	2017
Empirical Bayes	-1.27296567581289	30	3	2017
Empirical Bayes	-0.82098055206983	31	3	2017
Empirical Bayes	-1.71479842809193	32	3	2017
Empirical Bayes	-1.20397280432594	33	3	2017
Empirical Bayes	-1.96611285637283	34	3	2017
Empirical Bayes	-1.07880966137193	35	3	2017
Empirical Bayes	-0.776528789498996	36	3	2017
Empirical Bayes	-0.82098055206983	37	3	2017
Empirical Bayes	-0.579818495252942	38	3	2017
Empirical Bayes	-0.579818495252942	39	3	2017
Empirical Bayes	-1.46967597005894	40	3	2017
Empirical Bayes	-0.562118918153541	41	3	2017
Empirical Bayes	-1.02165124753198	42	3	2017
Empirical Bayes	-0.673344553263766	43	3	2017
Empirical Bayes	-0.713349887877465	44	3	2017
Empirical Bayes	-0.798507696217772	45	3	2017
Empirical Bayes	-1.38629436111989	3	4	2017
Empirical Bayes	-1.27296567581289	4	4	2017
Empirical Bayes	-1.13943428318836	5	4	2017
Empirical Bayes	-0.891598119283784	6	4	2017
Empirical Bayes	-1.46967597005894	7	4	2017
Empirical Bayes	-1.51412773262978	8	4	2017
Empirical Bayes	-2.04022082852655	9	4	2017
Empirical Bayes	-2.12026353620009	10	4	2017
Empirical Bayes	-1.71479842809193	11	4	2017
Empirical Bayes	-1.56064774826467	12	4	2017
Empirical Bayes	-2.65926003693278	13	4	2017
Empirical Bayes	-1.6094379124341	14	4	2017
Empirical Bayes	-2.99573227355399	15	4	2017
Empirical Bayes	-3.2188758248682	16	4	2017
Empirical Bayes	-2.99573227355399	17	4	2017
Empirical Bayes	-3.2188758248682	18	4	2017
Empirical Bayes	-2.30258509299405	19	4	2017
Empirical Bayes	-1.77195684193188	20	4	2017
Empirical Bayes	-1.13943428318836	21	4	2017
Empirical Bayes	-1.13943428318836	22	4	2017
Empirical Bayes	-1.13943428318836	23	4	2017
Empirical Bayes	-1.42711635564015	24	4	2017
Empirical Bayes	-1.17118298150295	25	4	2017
Empirical Bayes	-1.17118298150295	26	4	2017
Empirical Bayes	-1.30933331998376	27	4	2017
Empirical Bayes	-0.994252273343867	28	4	2017
Empirical Bayes	-0.891598119283784	29	4	2017
Empirical Bayes	-1.38629436111989	30	4	2017
Empirical Bayes	-0.941608539858445	31	4	2017
Empirical Bayes	-1.34707364796661	32	4	2017
Empirical Bayes	-1.6094379124341	33	4	2017
Empirical Bayes	-3.50655789731998	34	4	2017
Empirical Bayes	-0.755022584278033	35	4	2017
Empirical Bayes	-0.776528789498996	36	4	2017
Empirical Bayes	-0.994252273343867	37	4	2017
Empirical Bayes	-0.994252273343867	38	4	2017
Empirical Bayes	-0.755022584278033	39	4	2017
Empirical Bayes	-1.71479842809193	40	4	2017
Empirical Bayes	-0.7339691750802	41	4	2017
Empirical Bayes	-0.941608539858445	42	4	2017
Empirical Bayes	-0.994252273343867	43	4	2017
Empirical Bayes	-0.941608539858445	44	4	2017
Empirical Bayes	-0.967584026261706	45	4	2017
Model Average	-0.776528789498996	3	1	2017
Model Average	-0.616186139423817	4	1	2017
Model Average	-0.653926467406664	5	1	2017
Model Average	-0.562118918153541	6	1	2017
Model Average	-1.46967597005894	7	1	2017
Model Average	-0.798507696217772	8	1	2017
Model Average	-0.713349887877465	9	1	2017
Model Average	-1.23787435600162	10	1	2017
Model Average	-1.34707364796661	11	1	2017
Model Average	-1.10866262452161	12	1	2017
Model Average	-0.916290731874155	13	1	2017
Model Average	-0.916290731874155	14	1	2017
Model Average	-0.967584026261706	15	1	2017
Model Average	-1.30933331998376	16	1	2017
Model Average	-2.40794560865187	17	1	2017
Model Average	-1.66073120682165	18	1	2017
Model Average	-3.2188758248682	19	1	2017
Model Average	-0.891598119283784	20	1	2017
Model Average	-1.30933331998376	21	1	2017
Model Average	-0.693147180559945	22	1	2017
Model Average	-0.653926467406664	23	1	2017
Model Average	-1.38629436111989	24	1	2017
Model Average	-0.82098055206983	25	1	2017
Model Average	-0.562118918153541	26	1	2017
Model Average	-1.83258146374831	27	1	2017
Model Average	-0.616186139423817	28	1	2017
Model Average	-0.994252273343867	29	1	2017
Model Average	-0.967584026261706	30	1	2017
Model Average	-0.867500567704723	31	1	2017
Model Average	-0.59783700075562	32	1	2017
Model Average	-0.616186139423817	33	1	2017
Model Average	-0.843970070294529	34	1	2017
Model Average	-0.59783700075562	35	1	2017
Model Average	-0.579818495252942	36	1	2017
Model Average	-0.82098055206983	37	1	2017
Model Average	-0.7339691750802	38	1	2017
Model Average	-0.891598119283784	39	1	2017
Model Average	-1.20397280432594	40	1	2017
Model Average	-0.7339691750802	41	1	2017
Model Average	-0.562118918153541	42	1	2017
Model Average	-0.579818495252942	43	1	2017
Model Average	-0.579818495252942	44	1	2017
Model Average	-0.693147180559945	45	1	2017
Model Average	-0.82098055206983	3	2	2017
Model Average	-0.776528789498996	4	2	2017
Model Average	-0.82098055206983	5	2	2017
Model Average	-1.42711635564015	6	2	2017
Model Average	-0.776528789498996	7	2	2017
Model Average	-1.07880966137193	8	2	2017
Model Average	-1.07880966137193	9	2	2017
Model Average	-1.89711998488588	10	2	2017
Model Average	-1.83258146374831	11	2	2017
Model Average	-1.20397280432594	12	2	2017
Model Average	-1.13943428318836	13	2	2017
Model Average	-1.07880966137193	14	2	2017
Model Average	-1.27296567581289	15	2	2017
Model Average	-1.42711635564015	16	2	2017
Model Average	-0.967584026261706	17	2	2017
Model Average	-3.91202300542815	18	2	2017
Model Average	-2.40794560865187	19	2	2017
Model Average	-1.34707364796661	20	2	2017
Model Average	-1.02165124753198	21	2	2017
Model Average	-0.82098055206983	22	2	2017
Model Average	-1.34707364796661	23	2	2017
Model Average	-0.82098055206983	24	2	2017
Model Average	-0.798507696217772	25	2	2017
Model Average	-1.6094379124341	26	2	2017
Model Average	-1.42711635564015	27	2	2017
Model Average	-0.891598119283784	28	2	2017
Model Average	-0.7339691750802	29	2	2017
Model Average	-1.30933331998376	30	2	2017
Model Average	-1.02165124753198	31	2	2017
Model Average	-0.713349887877465	32	2	2017
Model Average	-0.891598119283784	33	2	2017
Model Average	-0.798507696217772	34	2	2017
Model Average	-0.673344553263766	35	2	2017
Model Average	-0.916290731874155	36	2	2017
Model Average	-0.693147180559945	37	2	2017
Model Average	-1.27296567581289	38	2	2017
Model Average	-0.7339691750802	39	2	2017
Model Average	-0.713349887877465	40	2	2017
Model Average	-0.755022584278033	41	2	2017
Model Average	-0.755022584278033	42	2	2017
Model Average	-0.776528789498996	43	2	2017
Model Average	-0.693147180559945	44	2	2017
Model Average	-0.673344553263766	45	2	2017
Model Average	-1.34707364796661	3	3	2017
Model Average	-1.27296567581289	4	3	2017
Model Average	-2.30258509299405	5	3	2017
Model Average	-1.34707364796661	6	3	2017
Model Average	-1.13943428318836	7	3	2017
Model Average	-1.89711998488588	8	3	2017
Model Average	-2.12026353620009	9	3	2017
Model Average	-1.96611285637283	10	3	2017
Model Average	-1.6094379124341	11	3	2017
Model Average	-1.83258146374831	12	3	2017
Model Average	-1.66073120682165	13	3	2017
Model Average	-1.6094379124341	14	3	2017
Model Average	-1.83258146374831	15	3	2017
Model Average	-1.42711635564015	16	3	2017
Model Average	-2.04022082852655	17	3	2017
Model Average	-1.77195684193188	18	3	2017
Model Average	-1.13943428318836	19	3	2017
Model Average	-1.23787435600162	20	3	2017
Model Average	-1.34707364796661	21	3	2017
Model Average	-1.30933331998376	22	3	2017
Model Average	-0.867500567704723	23	3	2017
Model Average	-0.891598119283784	24	3	2017
Model Average	-1.77195684193188	25	3	2017
Model Average	-1.17118298150295	26	3	2017
Model Average	-0.867500567704723	27	3	2017
Model Average	-0.916290731874155	28	3	2017
Model Average	-0.867500567704723	29	3	2017
Model Average	-1.38629436111989	30	3	2017
Model Average	-1.17118298150295	31	3	2017
Model Average	-1.13943428318836	32	3	2017
Model Average	-0.673344553263766	33	3	2017
Model Average	-0.713349887877465	34	3	2017
Model Average	-1.04982212449868	35	3	2017
Model Average	-1.07880966137193	36	3	2017
Model Average	-1.13943428318836	37	3	2017
Model Average	-0.82098055206983	38	3	2017
Model Average	-0.867500567704723	39	3	2017
Model Average	-0.776528789498996	40	3	2017
Model Average	-0.653926467406664	41	3	2017
Model Average	-0.713349887877465	42	3	2017
Model Average	-0.891598119283784	43	3	2017
Model Average	-0.843970070294529	44	3	2017
Model Average	-0.941608539858445	45	3	2017
Model Average	-1.27296567581289	3	4	2017
Model Average	-1.66073120682165	4	4	2017
Model Average	-1.23787435600162	5	4	2017
Model Average	-1.23787435600162	6	4	2017
Model Average	-1.46967597005894	7	4	2017
Model Average	-2.12026353620009	8	4	2017
Model Average	-1.96611285637283	9	4	2017
Model Average	-1.6094379124341	10	4	2017
Model Average	-1.66073120682165	11	4	2017
Model Average	-1.96611285637283	12	4	2017
Model Average	-1.71479842809193	13	4	2017
Model Average	-1.56064774826467	14	4	2017
Model Average	-1.34707364796661	15	4	2017
Model Average	-1.96611285637283	16	4	2017
Model Average	-1.51412773262978	17	4	2017
Model Average	-1.71479842809193	18	4	2017
Model Average	-1.51412773262978	19	4	2017
Model Average	-1.42711635564015	20	4	2017
Model Average	-1.04982212449868	21	4	2017
Model Average	-0.994252273343867	22	4	2017
Model Average	-0.916290731874155	23	4	2017
Model Average	-1.83258146374831	24	4	2017
Model Average	-1.13943428318836	25	4	2017
Model Average	-0.941608539858445	26	4	2017
Model Average	-1.10866262452161	27	4	2017
Model Average	-1.07880966137193	28	4	2017
Model Average	-0.994252273343867	29	4	2017
Model Average	-1.42711635564015	30	4	2017
Model Average	-0.916290731874155	31	4	2017
Model Average	-0.843970070294529	32	4	2017
Model Average	-0.82098055206983	33	4	2017
Model Average	-1.23787435600162	34	4	2017
Model Average	-0.994252273343867	35	4	2017
Model Average	-1.02165124753198	36	4	2017
Model Average	-0.916290731874155	37	4	2017
Model Average	-1.02165124753198	38	4	2017
Model Average	-0.867500567704723	39	4	2017
Model Average	-0.941608539858445	40	4	2017
Model Average	-0.776528789498996	41	4	2017
Model Average	-0.867500567704723	42	4	2017
Model Average	-0.941608539858445	43	4	2017
Model Average	-0.867500567704723	44	4	2017
Model Average	-0.891598119283784	45	4	2017
Naive Average	-0.7339691750802	3	1	2017
Naive Average	-0.59783700075562	4	1	2017
Naive Average	-0.755022584278033	5	1	2017
Naive Average	-0.579818495252942	6	1	2017
Naive Average	-1.89711998488588	7	1	2017
Naive Average	-0.755022584278033	8	1	2017
Naive Average	-0.713349887877465	9	1	2017
Naive Average	-1.30933331998376	10	1	2017
Naive Average	-1.66073120682165	11	1	2017
Naive Average	-1.46967597005894	12	1	2017
Naive Average	-0.916290731874155	13	1	2017
Naive Average	-0.867500567704723	14	1	2017
Naive Average	-0.941608539858445	15	1	2017
Naive Average	-1.27296567581289	16	1	2017
Naive Average	-2.65926003693278	17	1	2017
Naive Average	-1.27296567581289	18	1	2017
Naive Average	-2.99573227355399	19	1	2017
Naive Average	-0.82098055206983	20	1	2017
Naive Average	-1.20397280432594	21	1	2017
Naive Average	-0.673344553263766	22	1	2017
Naive Average	-0.755022584278033	23	1	2017
Naive Average	-1.42711635564015	24	1	2017
Naive Average	-0.82098055206983	25	1	2017
Naive Average	-0.510825623765991	26	1	2017
Naive Average	-1.83258146374831	27	1	2017
Naive Average	-0.59783700075562	28	1	2017
Naive Average	-0.916290731874155	29	1	2017
Naive Average	-0.843970070294529	30	1	2017
Naive Average	-0.843970070294529	31	1	2017
Naive Average	-0.562118918153541	32	1	2017
Naive Average	-0.616186139423817	33	1	2017
Naive Average	-0.843970070294529	34	1	2017
Naive Average	-0.562118918153541	35	1	2017
Naive Average	-0.544727175441672	36	1	2017
Naive Average	-0.798507696217772	37	1	2017
Naive Average	-0.693147180559945	38	1	2017
Naive Average	-0.891598119283784	39	1	2017
Naive Average	-1.10866262452161	40	1	2017
Naive Average	-0.653926467406664	41	1	2017
Naive Average	-0.544727175441672	42	1	2017
Naive Average	-0.616186139423817	43	1	2017
Naive Average	-0.527632742082372	44	1	2017
Naive Average	-0.59783700075562	45	1	2017
Naive Average	-0.916290731874155	3	2	2017
Naive Average	-0.82098055206983	4	2	2017
Naive Average	-0.967584026261706	5	2	2017
Naive Average	-2.20727491318972	6	2	2017
Naive Average	-0.843970070294529	7	2	2017
Naive Average	-0.941608539858445	8	2	2017
Naive Average	-1.20397280432594	9	2	2017
Naive Average	-1.89711998488588	10	2	2017
Naive Average	-1.89711998488588	11	2	2017
Naive Average	-1.42711635564015	12	2	2017
Naive Average	-1.04982212449868	13	2	2017
Naive Average	-1.04982212449868	14	2	2017
Naive Average	-1.23787435600162	15	2	2017
Naive Average	-1.51412773262978	16	2	2017
Naive Average	-1.04982212449868	17	2	2017
Naive Average	-2.99573227355399	18	2	2017
Naive Average	-1.71479842809193	19	2	2017
Naive Average	-1.38629436111989	20	2	2017
Naive Average	-0.891598119283784	21	2	2017
Naive Average	-0.755022584278033	22	2	2017
Naive Average	-1.27296567581289	23	2	2017
Naive Average	-0.776528789498996	24	2	2017
Naive Average	-0.7339691750802	25	2	2017
Naive Average	-1.66073120682165	26	2	2017
Naive Average	-1.30933331998376	27	2	2017
Naive Average	-0.867500567704723	28	2	2017
Naive Average	-0.693147180559945	29	2	2017
Naive Average	-1.17118298150295	30	2	2017
Naive Average	-0.994252273343867	31	2	2017
Naive Average	-0.693147180559945	32	2	2017
Naive Average	-0.843970070294529	33	2	2017
Naive Average	-0.755022584278033	34	2	2017
Naive Average	-0.63487827243597	35	2	2017
Naive Average	-0.916290731874155	36	2	2017
Naive Average	-0.693147180559945	37	2	2017
Naive Average	-1.13943428318836	38	2	2017
Naive Average	-0.7339691750802	39	2	2017
Naive Average	-0.653926467406664	40	2	2017
Naive Average	-0.7339691750802	41	2	2017
Naive Average	-0.713349887877465	42	2	2017
Naive Average	-0.653926467406664	43	2	2017
Naive Average	-0.653926467406664	44	2	2017
Naive Average	-0.63487827243597	45	2	2017
Naive Average	-1.17118298150295	3	3	2017
Naive Average	-1.07880966137193	4	3	2017
Naive Average	-2.04022082852655	5	3	2017
Naive Average	-1.07880966137193	6	3	2017
Naive Average	-0.967584026261706	7	3	2017
Naive Average	-1.46967597005894	8	3	2017
Naive Average	-1.89711998488588	9	3	2017
Naive Average	-2.30258509299405	10	3	2017
Naive Average	-1.71479842809193	11	3	2017
Naive Average	-1.51412773262978	12	3	2017
Naive Average	-1.42711635564015	13	3	2017
Naive Average	-1.34707364796661	14	3	2017
Naive Average	-1.6094379124341	15	3	2017
Naive Average	-1.30933331998376	16	3	2017
Naive Average	-1.96611285637283	17	3	2017
Naive Average	-2.12026353620009	18	3	2017
Naive Average	-1.38629436111989	19	3	2017
Naive Average	-0.994252273343867	20	3	2017
Naive Average	-1.27296567581289	21	3	2017
Naive Average	-1.34707364796661	22	3	2017
Naive Average	-0.867500567704723	23	3	2017
Naive Average	-0.967584026261706	24	3	2017
Naive Average	-1.30933331998376	25	3	2017
Naive Average	-1.23787435600162	26	3	2017
Naive Average	-0.891598119283784	27	3	2017
Naive Average	-0.82098055206983	28	3	2017
Naive Average	-0.82098055206983	29	3	2017
Naive Average	-1.23787435600162	30	3	2017
Naive Average	-1.10866262452161	31	3	2017
Naive Average	-0.916290731874155	32	3	2017
Naive Average	-0.755022584278033	33	3	2017
Naive Average	-0.941608539858445	34	3	2017
Naive Average	-1.07880966137193	35	3	2017
Naive Average	-0.82098055206983	36	3	2017
Naive Average	-1.02165124753198	37	3	2017
Naive Average	-0.755022584278033	38	3	2017
Naive Average	-0.798507696217772	39	3	2017
Naive Average	-0.776528789498996	40	3	2017
Naive Average	-0.713349887877465	41	3	2017
Naive Average	-0.776528789498996	42	3	2017
Naive Average	-0.713349887877465	43	3	2017
Naive Average	-0.843970070294529	44	3	2017
Naive Average	-0.843970070294529	45	3	2017
Naive Average	-1.23787435600162	3	4	2017
Naive Average	-1.71479842809193	4	4	2017
Naive Average	-1.20397280432594	5	4	2017
Naive Average	-1.10866262452161	6	4	2017
Naive Average	-1.42711635564015	7	4	2017
Naive Average	-1.77195684193188	8	4	2017
Naive Average	-2.12026353620009	9	4	2017
Naive Average	-2.04022082852655	10	4	2017
Naive Average	-1.71479842809193	11	4	2017
Naive Average	-1.66073120682165	12	4	2017
Naive Average	-1.38629436111989	13	4	2017
Naive Average	-1.66073120682165	14	4	2017
Naive Average	-1.27296567581289	15	4	2017
Naive Average	-2.04022082852655	16	4	2017
Naive Average	-1.6094379124341	17	4	2017
Naive Average	-1.77195684193188	18	4	2017
Naive Average	-1.51412773262978	19	4	2017
Naive Average	-1.42711635564015	20	4	2017
Naive Average	-1.07880966137193	21	4	2017
Naive Average	-0.967584026261706	22	4	2017
Naive Average	-0.941608539858445	23	4	2017
Naive Average	-1.71479842809193	24	4	2017
Naive Average	-1.13943428318836	25	4	2017
Naive Average	-0.967584026261706	26	4	2017
Naive Average	-1.13943428318836	27	4	2017
Naive Average	-1.02165124753198	28	4	2017
Naive Average	-0.967584026261706	29	4	2017
Naive Average	-1.34707364796661	30	4	2017
Naive Average	-0.941608539858445	31	4	2017
Naive Average	-0.82098055206983	32	4	2017
Naive Average	-0.843970070294529	33	4	2017
Naive Average	-1.42711635564015	34	4	2017
Naive Average	-0.941608539858445	35	4	2017
Naive Average	-0.967584026261706	36	4	2017
Naive Average	-0.916290731874155	37	4	2017
Naive Average	-1.02165124753198	38	4	2017
Naive Average	-0.867500567704723	39	4	2017
Naive Average	-0.994252273343867	40	4	2017
Naive Average	-0.798507696217772	41	4	2017
Naive Average	-0.867500567704723	42	4	2017
Naive Average	-0.967584026261706	43	4	2017
Naive Average	-0.891598119283784	44	4	2017
Naive Average	-0.891598119283784	45	4	2017
Naive	-0.891598119283784	3	1	2017
Naive	-0.673344553263766	4	1	2017
Naive	-0.693147180559945	5	1	2017
Naive	-0.63487827243597	6	1	2017
Naive	-1.51412773262978	7	1	2017
Naive	-0.798507696217772	8	1	2017
Naive	-0.755022584278033	9	1	2017
Naive	-1.83258146374831	10	1	2017
Naive	-1.77195684193188	11	1	2017
Naive	-1.10866262452161	12	1	2017
Naive	-0.693147180559945	13	1	2017
Naive	-0.673344553263766	14	1	2017
Naive	-0.693147180559945	15	1	2017
Naive	-0.916290731874155	16	1	2017
Naive	-2.30258509299405	17	1	2017
Naive	-3.2188758248682	18	1	2017
Naive	-10	19	1	2017
Naive	-0.755022584278033	20	1	2017
Naive	-0.843970070294529	21	1	2017
Naive	-0.673344553263766	22	1	2017
Naive	-0.673344553263766	23	1	2017
Naive	-1.46967597005894	24	1	2017
Naive	-1.04982212449868	25	1	2017
Naive	-0.693147180559945	26	1	2017
Naive	-1.89711998488588	27	1	2017
Naive	-0.673344553263766	28	1	2017
Naive	-0.82098055206983	29	1	2017
Naive	-0.994252273343867	30	1	2017
Naive	-0.941608539858445	31	1	2017
Naive	-0.673344553263766	32	1	2017
Naive	-0.693147180559945	33	1	2017
Naive	-1.02165124753198	34	1	2017
Naive	-0.776528789498996	35	1	2017
Naive	-0.653926467406664	36	1	2017
Naive	-0.755022584278033	37	1	2017
Naive	-0.967584026261706	38	1	2017
Naive	-1.27296567581289	39	1	2017
Naive	-1.17118298150295	40	1	2017
Naive	-1.13943428318836	41	1	2017
Naive	-0.673344553263766	42	1	2017
Naive	-0.673344553263766	43	1	2017
Naive	-0.693147180559945	44	1	2017
Naive	-0.867500567704723	45	1	2017
Naive	-1.17118298150295	3	2	2017
Naive	-1.02165124753198	4	2	2017
Naive	-0.994252273343867	5	2	2017
Naive	-1.42711635564015	6	2	2017
Naive	-1.10866262452161	7	2	2017
Naive	-0.941608539858445	8	2	2017
Naive	-2.04022082852655	9	2	2017
Naive	-3.50655789731998	10	2	2017
Naive	-2.52572864430826	11	2	2017
Naive	-1.38629436111989	12	2	2017
Naive	-1.02165124753198	13	2	2017
Naive	-1.04982212449868	14	2	2017
Naive	-1.02165124753198	15	2	2017
Naive	-1.27296567581289	16	2	2017
Naive	-0.994252273343867	17	2	2017
Naive	-10	18	2	2017
Naive	-3.50655789731998	19	2	2017
Naive	-1.23787435600162	20	2	2017
Naive	-1.07880966137193	21	2	2017
Naive	-0.967584026261706	22	2	2017
Naive	-1.46967597005894	23	2	2017
Naive	-1.02165124753198	24	2	2017
Naive	-1.07880966137193	25	2	2017
Naive	-1.89711998488588	26	2	2017
Naive	-1.71479842809193	27	2	2017
Naive	-1.04982212449868	28	2	2017
Naive	-1.02165124753198	29	2	2017
Naive	-1.66073120682165	30	2	2017
Naive	-1.17118298150295	31	2	2017
Naive	-1.02165124753198	32	2	2017
Naive	-1.04982212449868	33	2	2017
Naive	-1.02165124753198	34	2	2017
Naive	-1.02165124753198	35	2	2017
Naive	-1.04982212449868	36	2	2017
Naive	-1.02165124753198	37	2	2017
Naive	-1.89711998488588	38	2	2017
Naive	-0.967584026261706	39	2	2017
Naive	-0.967584026261706	40	2	2017
Naive	-1.13943428318836	41	2	2017
Naive	-0.967584026261706	42	2	2017
Naive	-0.994252273343867	43	2	2017
Naive	-1.20397280432594	44	2	2017
Naive	-0.994252273343867	45	2	2017
Naive	-1.42711635564015	3	3	2017
Naive	-1.23787435600162	4	3	2017
Naive	-1.66073120682165	5	3	2017
Naive	-1.27296567581289	6	3	2017
Naive	-1.42711635564015	7	3	2017
Naive	-1.56064774826467	8	3	2017
Naive	-3.50655789731998	9	3	2017
Naive	-4.60517018598809	10	3	2017
Naive	-2.52572864430826	11	3	2017
Naive	-1.56064774826467	12	3	2017
Naive	-1.27296567581289	13	3	2017
Naive	-1.13943428318836	14	3	2017
Naive	-1.51412773262978	15	3	2017
Naive	-1.38629436111989	16	3	2017
Naive	-3.91202300542815	17	3	2017
Naive	-10	18	3	2017
Naive	-2.20727491318972	19	3	2017
Naive	-1.34707364796661	20	3	2017
Naive	-1.23787435600162	21	3	2017
Naive	-1.51412773262978	22	3	2017
Naive	-1.20397280432594	23	3	2017
Naive	-1.23787435600162	24	3	2017
Naive	-1.34707364796661	25	3	2017
Naive	-1.77195684193188	26	3	2017
Naive	-1.38629436111989	27	3	2017
Naive	-1.17118298150295	28	3	2017
Naive	-1.34707364796661	29	3	2017
Naive	-1.66073120682165	30	3	2017
Naive	-1.38629436111989	31	3	2017
Naive	-1.20397280432594	32	3	2017
Naive	-1.17118298150295	33	3	2017
Naive	-1.20397280432594	34	3	2017
Naive	-1.13943428318836	35	3	2017
Naive	-1.17118298150295	36	3	2017
Naive	-1.56064774826467	37	3	2017
Naive	-1.30933331998376	38	3	2017
Naive	-1.38629436111989	39	3	2017
Naive	-1.17118298150295	40	3	2017
Naive	-1.30933331998376	41	3	2017
Naive	-1.13943428318836	42	3	2017
Naive	-1.30933331998376	43	3	2017
Naive	-1.20397280432594	44	3	2017
Naive	-1.38629436111989	45	3	2017
Naive	-1.51412773262978	3	4	2017
Naive	-1.77195684193188	4	4	2017
Naive	-1.46967597005894	5	4	2017
Naive	-1.46967597005894	6	4	2017
Naive	-2.40794560865187	7	4	2017
Naive	-2.52572864430826	8	4	2017
Naive	-4.60517018598809	9	4	2017
Naive	-3.91202300542815	10	4	2017
Naive	-2.52572864430826	11	4	2017
Naive	-1.71479842809193	12	4	2017
Naive	-1.27296567581289	13	4	2017
Naive	-1.66073120682165	14	4	2017
Naive	-1.34707364796661	15	4	2017
Naive	-4.60517018598809	16	4	2017
Naive	-2.81341071676004	17	4	2017
Naive	-4.60517018598809	18	4	2017
Naive	-2.04022082852655	19	4	2017
Naive	-1.42711635564015	20	4	2017
Naive	-1.38629436111989	21	4	2017
Naive	-1.34707364796661	22	4	2017
Naive	-1.38629436111989	23	4	2017
Naive	-1.96611285637283	24	4	2017
Naive	-1.42711635564015	25	4	2017
Naive	-1.56064774826467	26	4	2017
Naive	-1.83258146374831	27	4	2017
Naive	-1.46967597005894	28	4	2017
Naive	-1.46967597005894	29	4	2017
Naive	-1.89711998488588	30	4	2017
Naive	-1.30933331998376	31	4	2017
Naive	-1.30933331998376	32	4	2017
Naive	-1.30933331998376	33	4	2017
Naive	-1.38629436111989	34	4	2017
Naive	-1.38629436111989	35	4	2017
Naive	-1.56064774826467	36	4	2017
Naive	-1.34707364796661	37	4	2017
Naive	-1.77195684193188	38	4	2017
Naive	-1.42711635564015	39	4	2017
Naive	-1.30933331998376	40	4	2017
Naive	-1.46967597005894	41	4	2017
Naive	-1.38629436111989	42	4	2017
Naive	-1.34707364796661	43	4	2017
Naive	-1.56064774826467	44	4	2017
Naive	-1.51412773262978	45	4	2017
