# Supplementary material for: A stacked ensemble method for forecasting influenza-like illness visit volumes at emergency departments
Source: PLoS One. 2021 Mar 22;16(3):e0241725. doi: 10.1371/journal.pone.0241725 (PMC7984626; doi:10.1371/journal.pone.0241725)
Supplement: S1 Data — (ZIP) [file pone.0241725.s003.zip › ILI_plosone/tables/log_score_2017weeks-3-45_fmc.csv]

object	log_score	epiweek	weeks_ahead	season
Random Forest	-2.20727491318972	3	1	2017
Random Forest	-0.7339691750802	4	1	2017
Random Forest	-1.30933331998376	5	1	2017
Random Forest	-1.51412773262978	6	1	2017
Random Forest	-0.693147180559945	7	1	2017
Random Forest	-0.693147180559945	8	1	2017
Random Forest	-1.27296567581289	9	1	2017
Random Forest	-1.04982212449868	10	1	2017
Random Forest	-2.99573227355399	11	1	2017
Random Forest	-1.34707364796661	12	1	2017
Random Forest	-1.23787435600162	13	1	2017
Random Forest	-4.60517018598809	14	1	2017
Random Forest	-1.38629436111989	15	1	2017
Random Forest	-4.60517018598809	16	1	2017
Random Forest	-3.91202300542815	17	1	2017
Random Forest	-1.42711635564015	18	1	2017
Random Forest	-1.23787435600162	19	1	2017
Random Forest	-0.891598119283784	20	1	2017
Random Forest	-1.34707364796661	21	1	2017
Random Forest	-0.616186139423817	22	1	2017
Random Forest	-1.23787435600162	23	1	2017
Random Forest	-1.10866262452161	24	1	2017
Random Forest	-1.02165124753198	25	1	2017
Random Forest	-0.941608539858445	26	1	2017
Random Forest	-2.65926003693278	27	1	2017
Random Forest	-1.30933331998376	28	1	2017
Random Forest	-3.91202300542815	29	1	2017
Random Forest	-0.59783700075562	30	1	2017
Random Forest	-2.20727491318972	31	1	2017
Random Forest	-2.20727491318972	32	1	2017
Random Forest	-1.56064774826467	33	1	2017
Random Forest	-1.56064774826467	34	1	2017
Random Forest	-1.17118298150295	35	1	2017
Random Forest	-0.798507696217772	36	1	2017
Random Forest	-0.776528789498996	37	1	2017
Random Forest	-0.400477566597125	38	1	2017
Random Forest	-0.510825623765991	39	1	2017
Random Forest	-0.301105092783922	40	1	2017
Random Forest	-0.400477566597125	41	1	2017
Random Forest	-0.301105092783922	42	1	2017
Random Forest	-0.328504066972036	43	1	2017
Random Forest	-1.51412773262978	44	1	2017
Random Forest	-0.527632742082372	45	1	2017
Random Forest	-1.02165124753198	3	2	2017
Random Forest	-1.56064774826467	4	2	2017
Random Forest	-2.30258509299405	5	2	2017
Random Forest	-0.867500567704723	6	2	2017
Random Forest	-0.798507696217772	7	2	2017
Random Forest	-1.42711635564015	8	2	2017
Random Forest	-0.994252273343867	9	2	2017
Random Forest	-2.99573227355399	10	2	2017
Random Forest	-1.77195684193188	11	2	2017
Random Forest	-1.34707364796661	12	2	2017
Random Forest	-3.91202300542815	13	2	2017
Random Forest	-1.77195684193188	14	2	2017
Random Forest	-4.60517018598809	15	2	2017
Random Forest	-3.50655789731998	16	2	2017
Random Forest	-1.30933331998376	17	2	2017
Random Forest	-1.07880966137193	18	2	2017
Random Forest	-1.02165124753198	19	2	2017
Random Forest	-1.13943428318836	20	2	2017
Random Forest	-0.673344553263766	21	2	2017
Random Forest	-1.23787435600162	22	2	2017
Random Forest	-0.994252273343867	23	2	2017
Random Forest	-1.27296567581289	24	2	2017
Random Forest	-0.867500567704723	25	2	2017
Random Forest	-2.30258509299405	26	2	2017
Random Forest	-1.46967597005894	27	2	2017
Random Forest	-4.60517018598809	28	2	2017
Random Forest	-0.713349887877465	29	2	2017
Random Forest	-1.89711998488588	30	2	2017
Random Forest	-2.30258509299405	31	2	2017
Random Forest	-1.66073120682165	32	2	2017
Random Forest	-1.89711998488588	33	2	2017
Random Forest	-1.56064774826467	34	2	2017
Random Forest	-0.867500567704723	35	2	2017
Random Forest	-0.891598119283784	36	2	2017
Random Forest	-0.510825623765991	37	2	2017
Random Forest	-0.371063681390832	38	2	2017
Random Forest	-0.328504066972036	39	2	2017
Random Forest	-0.415515443961666	40	2	2017
Random Forest	-0.3147107448397	41	2	2017
Random Forest	-0.356674943938732	42	2	2017
Random Forest	-1.77195684193188	43	2	2017
Random Forest	-0.527632742082372	44	2	2017
Random Forest	-0.356674943938732	45	2	2017
Random Forest	-1.66073120682165	3	3	2017
Random Forest	-2.04022082852655	4	3	2017
Random Forest	-1.38629436111989	5	3	2017
Random Forest	-0.776528789498996	6	3	2017
Random Forest	-1.66073120682165	7	3	2017
Random Forest	-1.20397280432594	8	3	2017
Random Forest	-2.81341071676004	9	3	2017
Random Forest	-2.52572864430826	10	3	2017
Random Forest	-1.51412773262978	11	3	2017
Random Forest	-3.2188758248682	12	3	2017
Random Forest	-1.77195684193188	13	3	2017
Random Forest	-2.99573227355399	14	3	2017
Random Forest	-10	15	3	2017
Random Forest	-1.30933331998376	16	3	2017
Random Forest	-1.02165124753198	17	3	2017
Random Forest	-0.891598119283784	18	3	2017
Random Forest	-1.07880966137193	19	3	2017
Random Forest	-0.867500567704723	20	3	2017
Random Forest	-1.10866262452161	21	3	2017
Random Forest	-0.891598119283784	22	3	2017
Random Forest	-1.51412773262978	23	3	2017
Random Forest	-0.994252273343867	24	3	2017
Random Forest	-2.12026353620009	25	3	2017
Random Forest	-1.07880966137193	26	3	2017
Random Forest	-10	27	3	2017
Random Forest	-0.776528789498996	28	3	2017
Random Forest	-2.65926003693278	29	3	2017
Random Forest	-2.30258509299405	30	3	2017
Random Forest	-1.89711998488588	31	3	2017
Random Forest	-1.71479842809193	32	3	2017
Random Forest	-1.6094379124341	33	3	2017
Random Forest	-1.13943428318836	34	3	2017
Random Forest	-1.02165124753198	35	3	2017
Random Forest	-0.798507696217772	36	3	2017
Random Forest	-0.579818495252942	37	3	2017
Random Forest	-0.371063681390832	38	3	2017
Random Forest	-0.462035459596559	39	3	2017
Random Forest	-0.544727175441672	40	3	2017
Random Forest	-0.478035800943	41	3	2017
Random Forest	-1.51412773262978	42	3	2017
Random Forest	-0.527632742082372	43	3	2017
Random Forest	-0.261364764134408	44	3	2017
Random Forest	-0.400477566597125	45	3	2017
Random Forest	-1.89711998488588	3	4	2017
Random Forest	-1.30933331998376	4	4	2017
Random Forest	-0.798507696217772	5	4	2017
Random Forest	-1.89711998488588	6	4	2017
Random Forest	-1.20397280432594	7	4	2017
Random Forest	-2.40794560865187	8	4	2017
Random Forest	-2.30258509299405	9	4	2017
Random Forest	-1.96611285637283	10	4	2017
Random Forest	-3.2188758248682	11	4	2017
Random Forest	-1.71479842809193	12	4	2017
Random Forest	-2.99573227355399	13	4	2017
Random Forest	-10	14	4	2017
Random Forest	-1.23787435600162	15	4	2017
Random Forest	-0.843970070294529	16	4	2017
Random Forest	-0.798507696217772	17	4	2017
Random Forest	-1.46967597005894	18	4	2017
Random Forest	-1.23787435600162	19	4	2017
Random Forest	-1.10866262452161	20	4	2017
Random Forest	-1.10866262452161	21	4	2017
Random Forest	-1.34707364796661	22	4	2017
Random Forest	-1.07880966137193	23	4	2017
Random Forest	-1.51412773262978	24	4	2017
Random Forest	-1.07880966137193	25	4	2017
Random Forest	-4.60517018598809	26	4	2017
Random Forest	-0.967584026261706	27	4	2017
Random Forest	-2.40794560865187	28	4	2017
Random Forest	-2.40794560865187	29	4	2017
Random Forest	-1.96611285637283	30	4	2017
Random Forest	-1.96611285637283	31	4	2017
Random Forest	-1.6094379124341	32	4	2017
Random Forest	-1.46967597005894	33	4	2017
Random Forest	-1.13943428318836	34	4	2017
Random Forest	-0.867500567704723	35	4	2017
Random Forest	-0.713349887877465	36	4	2017
Random Forest	-0.478035800943	37	4	2017
Random Forest	-0.371063681390832	38	4	2017
Random Forest	-0.527632742082372	39	4	2017
Random Forest	-0.579818495252942	40	4	2017
Random Forest	-1.46967597005894	41	4	2017
Random Forest	-0.673344553263766	42	4	2017
Random Forest	-0.210721031315653	43	4	2017
Random Forest	-0.400477566597125	44	4	2017
Random Forest	-1.6094379124341	45	4	2017
Linear Regression	-1.51412773262978	3	1	2017
Linear Regression	-1.17118298150295	4	1	2017
Linear Regression	-1.04982212449868	5	1	2017
Linear Regression	-1.38629436111989	6	1	2017
Linear Regression	-0.967584026261706	7	1	2017
Linear Regression	-1.04982212449868	8	1	2017
Linear Regression	-1.66073120682165	9	1	2017
Linear Regression	-1.10866262452161	10	1	2017
Linear Regression	-2.99573227355399	11	1	2017
Linear Regression	-1.02165124753198	12	1	2017
Linear Regression	-0.994252273343867	13	1	2017
Linear Regression	-4.60517018598809	14	1	2017
Linear Regression	-1.04982212449868	15	1	2017
Linear Regression	-2.30258509299405	16	1	2017
Linear Regression	-2.65926003693278	17	1	2017
Linear Regression	-10	18	1	2017
Linear Regression	-1.38629436111989	19	1	2017
Linear Regression	-1.42711635564015	20	1	2017
Linear Regression	-1.27296567581289	21	1	2017
Linear Regression	-1.10866262452161	22	1	2017
Linear Regression	-1.10866262452161	23	1	2017
Linear Regression	-1.66073120682165	24	1	2017
Linear Regression	-1.46967597005894	25	1	2017
Linear Regression	-1.02165124753198	26	1	2017
Linear Regression	-2.04022082852655	27	1	2017
Linear Regression	-1.04982212449868	28	1	2017
Linear Regression	-1.96611285637283	29	1	2017
Linear Regression	-1.02165124753198	30	1	2017
Linear Regression	-1.89711998488588	31	1	2017
Linear Regression	-1.42711635564015	32	1	2017
Linear Regression	-1.42711635564015	33	1	2017
Linear Regression	-1.34707364796661	34	1	2017
Linear Regression	-1.02165124753198	35	1	2017
Linear Regression	-1.20397280432594	36	1	2017
Linear Regression	-1.23787435600162	37	1	2017
Linear Regression	-1.02165124753198	38	1	2017
Linear Regression	-1.04982212449868	39	1	2017
Linear Regression	-1.02165124753198	40	1	2017
Linear Regression	-1.02165124753198	41	1	2017
Linear Regression	-1.07880966137193	42	1	2017
Linear Regression	-1.04982212449868	43	1	2017
Linear Regression	-1.34707364796661	44	1	2017
Linear Regression	-1.02165124753198	45	1	2017
Linear Regression	-1.07880966137193	3	2	2017
Linear Regression	-1.04982212449868	4	2	2017
Linear Regression	-1.46967597005894	5	2	2017
Linear Regression	-1.10866262452161	6	2	2017
Linear Regression	-1.13943428318836	7	2	2017
Linear Regression	-1.42711635564015	8	2	2017
Linear Regression	-1.04982212449868	9	2	2017
Linear Regression	-2.52572864430826	10	2	2017
Linear Regression	-1.46967597005894	11	2	2017
Linear Regression	-1.04982212449868	12	2	2017
Linear Regression	-3.91202300542815	13	2	2017
Linear Regression	-1.56064774826467	14	2	2017
Linear Regression	-2.40794560865187	15	2	2017
Linear Regression	-3.50655789731998	16	2	2017
Linear Regression	-3.91202300542815	17	2	2017
Linear Regression	-4.60517018598809	18	2	2017
Linear Regression	-1.17118298150295	19	2	2017
Linear Regression	-1.10866262452161	20	2	2017
Linear Regression	-1.20397280432594	21	2	2017
Linear Regression	-1.13943428318836	22	2	2017
Linear Regression	-1.96611285637283	23	2	2017
Linear Regression	-1.10866262452161	24	2	2017
Linear Regression	-1.13943428318836	25	2	2017
Linear Regression	-1.77195684193188	26	2	2017
Linear Regression	-1.56064774826467	27	2	2017
Linear Regression	-1.83258146374831	28	2	2017
Linear Regression	-1.17118298150295	29	2	2017
Linear Regression	-1.89711998488588	30	2	2017
Linear Regression	-2.04022082852655	31	2	2017
Linear Regression	-1.71479842809193	32	2	2017
Linear Regression	-1.38629436111989	33	2	2017
Linear Regression	-1.10866262452161	34	2	2017
Linear Regression	-1.20397280432594	35	2	2017
Linear Regression	-1.38629436111989	36	2	2017
Linear Regression	-1.13943428318836	37	2	2017
Linear Regression	-1.07880966137193	38	2	2017
Linear Regression	-1.10866262452161	39	2	2017
Linear Regression	-1.10866262452161	40	2	2017
Linear Regression	-1.20397280432594	41	2	2017
Linear Regression	-1.07880966137193	42	2	2017
Linear Regression	-1.30933331998376	43	2	2017
Linear Regression	-1.10866262452161	44	2	2017
Linear Regression	-1.17118298150295	45	2	2017
Linear Regression	-1.17118298150295	3	3	2017
Linear Regression	-1.46967597005894	4	3	2017
Linear Regression	-1.10866262452161	5	3	2017
Linear Regression	-1.07880966137193	6	3	2017
Linear Regression	-1.42711635564015	7	3	2017
Linear Regression	-1.07880966137193	8	3	2017
Linear Regression	-3.2188758248682	9	3	2017
Linear Regression	-1.42711635564015	10	3	2017
Linear Regression	-1.13943428318836	11	3	2017
Linear Regression	-3.91202300542815	12	3	2017
Linear Regression	-1.38629436111989	13	3	2017
Linear Regression	-3.50655789731998	14	3	2017
Linear Regression	-3.50655789731998	15	3	2017
Linear Regression	-2.81341071676004	16	3	2017
Linear Regression	-4.60517018598809	17	3	2017
Linear Regression	-1.23787435600162	18	3	2017
Linear Regression	-1.17118298150295	19	3	2017
Linear Regression	-1.13943428318836	20	3	2017
Linear Regression	-1.13943428318836	21	3	2017
Linear Regression	-1.96611285637283	22	3	2017
Linear Regression	-1.10866262452161	23	3	2017
Linear Regression	-1.13943428318836	24	3	2017
Linear Regression	-1.6094379124341	25	3	2017
Linear Regression	-1.46967597005894	26	3	2017
Linear Regression	-2.40794560865187	27	3	2017
Linear Regression	-1.20397280432594	28	3	2017
Linear Regression	-2.30258509299405	29	3	2017
Linear Regression	-1.96611285637283	30	3	2017
Linear Regression	-2.12026353620009	31	3	2017
Linear Regression	-1.66073120682165	32	3	2017
Linear Regression	-1.13943428318836	33	3	2017
Linear Regression	-1.20397280432594	34	3	2017
Linear Regression	-1.38629436111989	35	3	2017
Linear Regression	-1.13943428318836	36	3	2017
Linear Regression	-1.13943428318836	37	3	2017
Linear Regression	-1.10866262452161	38	3	2017
Linear Regression	-1.10866262452161	39	3	2017
Linear Regression	-1.23787435600162	40	3	2017
Linear Regression	-1.10866262452161	41	3	2017
Linear Regression	-1.38629436111989	42	3	2017
Linear Regression	-1.10866262452161	43	3	2017
Linear Regression	-1.17118298150295	44	3	2017
Linear Regression	-1.13943428318836	45	3	2017
Linear Regression	-1.51412773262978	3	4	2017
Linear Regression	-1.10866262452161	4	4	2017
Linear Regression	-1.04982212449868	5	4	2017
Linear Regression	-1.46967597005894	6	4	2017
Linear Regression	-1.04982212449868	7	4	2017
Linear Regression	-2.81341071676004	8	4	2017
Linear Regression	-1.66073120682165	9	4	2017
Linear Regression	-1.10866262452161	10	4	2017
Linear Regression	-4.60517018598809	11	4	2017
Linear Regression	-1.34707364796661	12	4	2017
Linear Regression	-3.91202300542815	13	4	2017
Linear Regression	-4.60517018598809	14	4	2017
Linear Regression	-2.99573227355399	15	4	2017
Linear Regression	-3.2188758248682	16	4	2017
Linear Regression	-1.20397280432594	17	4	2017
Linear Regression	-1.42711635564015	18	4	2017
Linear Regression	-1.27296567581289	19	4	2017
Linear Regression	-1.13943428318836	20	4	2017
Linear Regression	-1.83258146374831	21	4	2017
Linear Regression	-1.10866262452161	22	4	2017
Linear Regression	-1.17118298150295	23	4	2017
Linear Regression	-2.04022082852655	24	4	2017
Linear Regression	-1.56064774826467	25	4	2017
Linear Regression	-2.65926003693278	26	4	2017
Linear Regression	-1.27296567581289	27	4	2017
Linear Regression	-2.40794560865187	28	4	2017
Linear Regression	-2.40794560865187	29	4	2017
Linear Regression	-1.96611285637283	30	4	2017
Linear Regression	-2.04022082852655	31	4	2017
Linear Regression	-1.13943428318836	32	4	2017
Linear Regression	-1.23787435600162	33	4	2017
Linear Regression	-1.38629436111989	34	4	2017
Linear Regression	-1.17118298150295	35	4	2017
Linear Regression	-1.13943428318836	36	4	2017
Linear Regression	-1.13943428318836	37	4	2017
Linear Regression	-1.10866262452161	38	4	2017
Linear Regression	-1.20397280432594	39	4	2017
Linear Regression	-1.10866262452161	40	4	2017
Linear Regression	-1.38629436111989	41	4	2017
Linear Regression	-1.13943428318836	42	4	2017
Linear Regression	-1.17118298150295	43	4	2017
Linear Regression	-1.10866262452161	44	4	2017
Linear Regression	-1.46967597005894	45	4	2017
ARIMA	-1.20397280432594	3	1	2017
ARIMA	-0.776528789498996	4	1	2017
ARIMA	-1.10866262452161	5	1	2017
ARIMA	-1.6094379124341	6	1	2017
ARIMA	-0.776528789498996	7	1	2017
ARIMA	-0.755022584278033	8	1	2017
ARIMA	-1.96611285637283	9	1	2017
ARIMA	-0.755022584278033	10	1	2017
ARIMA	-10	11	1	2017
ARIMA	-1.77195684193188	12	1	2017
ARIMA	-0.776528789498996	13	1	2017
ARIMA	-10	14	1	2017
ARIMA	-0.891598119283784	15	1	2017
ARIMA	-3.91202300542815	16	1	2017
ARIMA	-1.02165124753198	17	1	2017
ARIMA	-10	18	1	2017
ARIMA	-0.82098055206983	19	1	2017
ARIMA	-0.967584026261706	20	1	2017
ARIMA	-0.867500567704723	21	1	2017
ARIMA	-0.967584026261706	22	1	2017
ARIMA	-0.843970070294529	23	1	2017
ARIMA	-1.30933331998376	24	1	2017
ARIMA	-0.843970070294529	25	1	2017
ARIMA	-0.798507696217772	26	1	2017
ARIMA	-1.42711635564015	27	1	2017
ARIMA	-0.867500567704723	28	1	2017
ARIMA	-2.30258509299405	29	1	2017
ARIMA	-0.776528789498996	30	1	2017
ARIMA	-2.30258509299405	31	1	2017
ARIMA	-1.30933331998376	32	1	2017
ARIMA	-1.34707364796661	33	1	2017
ARIMA	-1.17118298150295	34	1	2017
ARIMA	-0.798507696217772	35	1	2017
ARIMA	-0.776528789498996	36	1	2017
ARIMA	-1.13943428318836	37	1	2017
ARIMA	-0.776528789498996	38	1	2017
ARIMA	-0.776528789498996	39	1	2017
ARIMA	-0.776528789498996	40	1	2017
ARIMA	-0.776528789498996	41	1	2017
ARIMA	-0.776528789498996	42	1	2017
ARIMA	-0.798507696217772	43	1	2017
ARIMA	-1.02165124753198	44	1	2017
ARIMA	-0.776528789498996	45	1	2017
ARIMA	-0.798507696217772	3	2	2017
ARIMA	-1.04982212449868	4	2	2017
ARIMA	-1.83258146374831	5	2	2017
ARIMA	-0.967584026261706	6	2	2017
ARIMA	-0.798507696217772	7	2	2017
ARIMA	-1.89711998488588	8	2	2017
ARIMA	-0.843970070294529	9	2	2017
ARIMA	-10	10	2	2017
ARIMA	-3.91202300542815	11	2	2017
ARIMA	-0.941608539858445	12	2	2017
ARIMA	-10	13	2	2017
ARIMA	-0.867500567704723	14	2	2017
ARIMA	-3.2188758248682	15	2	2017
ARIMA	-1.77195684193188	16	2	2017
ARIMA	-4.60517018598809	17	2	2017
ARIMA	-0.916290731874155	18	2	2017
ARIMA	-1.10866262452161	19	2	2017
ARIMA	-0.843970070294529	20	2	2017
ARIMA	-1.04982212449868	21	2	2017
ARIMA	-0.867500567704723	22	2	2017
ARIMA	-1.13943428318836	23	2	2017
ARIMA	-0.82098055206983	24	2	2017
ARIMA	-0.891598119283784	25	2	2017
ARIMA	-1.34707364796661	26	2	2017
ARIMA	-1.02165124753198	27	2	2017
ARIMA	-2.30258509299405	28	2	2017
ARIMA	-0.891598119283784	29	2	2017
ARIMA	-2.12026353620009	30	2	2017
ARIMA	-1.77195684193188	31	2	2017
ARIMA	-1.6094379124341	32	2	2017
ARIMA	-1.42711635564015	33	2	2017
ARIMA	-0.82098055206983	34	2	2017
ARIMA	-0.82098055206983	35	2	2017
ARIMA	-1.17118298150295	36	2	2017
ARIMA	-0.82098055206983	37	2	2017
ARIMA	-0.82098055206983	38	2	2017
ARIMA	-0.82098055206983	39	2	2017
ARIMA	-0.82098055206983	40	2	2017
ARIMA	-0.843970070294529	41	2	2017
ARIMA	-0.82098055206983	42	2	2017
ARIMA	-0.994252273343867	43	2	2017
ARIMA	-0.798507696217772	44	2	2017
ARIMA	-0.843970070294529	45	2	2017
ARIMA	-1.17118298150295	3	3	2017
ARIMA	-1.83258146374831	4	3	2017
ARIMA	-1.04982212449868	5	3	2017
ARIMA	-0.843970070294529	6	3	2017
ARIMA	-1.89711998488588	7	3	2017
ARIMA	-0.843970070294529	8	3	2017
ARIMA	-10	9	3	2017
ARIMA	-3.50655789731998	10	3	2017
ARIMA	-1.34707364796661	11	3	2017
ARIMA	-10	12	3	2017
ARIMA	-0.891598119283784	13	3	2017
ARIMA	-4.60517018598809	14	3	2017
ARIMA	-1.56064774826467	15	3	2017
ARIMA	-2.81341071676004	16	3	2017
ARIMA	-0.891598119283784	17	3	2017
ARIMA	-0.891598119283784	18	3	2017
ARIMA	-0.867500567704723	19	3	2017
ARIMA	-0.967584026261706	20	3	2017
ARIMA	-0.867500567704723	21	3	2017
ARIMA	-1.23787435600162	22	3	2017
ARIMA	-0.891598119283784	23	3	2017
ARIMA	-0.843970070294529	24	3	2017
ARIMA	-1.20397280432594	25	3	2017
ARIMA	-0.994252273343867	26	3	2017
ARIMA	-2.65926003693278	27	3	2017
ARIMA	-0.891598119283784	28	3	2017
ARIMA	-2.52572864430826	29	3	2017
ARIMA	-1.71479842809193	30	3	2017
ARIMA	-1.96611285637283	31	3	2017
ARIMA	-1.6094379124341	32	3	2017
ARIMA	-0.843970070294529	33	3	2017
ARIMA	-0.843970070294529	34	3	2017
ARIMA	-1.10866262452161	35	3	2017
ARIMA	-0.843970070294529	36	3	2017
ARIMA	-0.843970070294529	37	3	2017
ARIMA	-0.867500567704723	38	3	2017
ARIMA	-0.843970070294529	39	3	2017
ARIMA	-0.843970070294529	40	3	2017
ARIMA	-0.843970070294529	41	3	2017
ARIMA	-1.04982212449868	42	3	2017
ARIMA	-0.82098055206983	43	3	2017
ARIMA	-0.843970070294529	44	3	2017
ARIMA	-0.994252273343867	45	3	2017
ARIMA	-1.77195684193188	3	4	2017
ARIMA	-1.02165124753198	4	4	2017
ARIMA	-0.843970070294529	5	4	2017
ARIMA	-1.96611285637283	6	4	2017
ARIMA	-0.843970070294529	7	4	2017
ARIMA	-10	8	4	2017
ARIMA	-3.50655789731998	9	4	2017
ARIMA	-1.34707364796661	10	4	2017
ARIMA	-10	11	4	2017
ARIMA	-0.891598119283784	12	4	2017
ARIMA	-4.60517018598809	13	4	2017
ARIMA	-2.04022082852655	14	4	2017
ARIMA	-2.99573227355399	15	4	2017
ARIMA	-0.867500567704723	16	4	2017
ARIMA	-0.941608539858445	17	4	2017
ARIMA	-0.941608539858445	18	4	2017
ARIMA	-0.941608539858445	19	4	2017
ARIMA	-0.891598119283784	20	4	2017
ARIMA	-1.23787435600162	21	4	2017
ARIMA	-0.891598119283784	22	4	2017
ARIMA	-0.867500567704723	23	4	2017
ARIMA	-1.30933331998376	24	4	2017
ARIMA	-0.967584026261706	25	4	2017
ARIMA	-2.52572864430826	26	4	2017
ARIMA	-0.967584026261706	27	4	2017
ARIMA	-2.65926003693278	28	4	2017
ARIMA	-1.89711998488588	29	4	2017
ARIMA	-1.89711998488588	30	4	2017
ARIMA	-1.83258146374831	31	4	2017
ARIMA	-0.867500567704723	32	4	2017
ARIMA	-0.843970070294529	33	4	2017
ARIMA	-1.13943428318836	34	4	2017
ARIMA	-0.843970070294529	35	4	2017
ARIMA	-0.867500567704723	36	4	2017
ARIMA	-0.867500567704723	37	4	2017
ARIMA	-0.867500567704723	38	4	2017
ARIMA	-0.867500567704723	39	4	2017
ARIMA	-0.867500567704723	40	4	2017
ARIMA	-1.07880966137193	41	4	2017
ARIMA	-0.82098055206983	42	4	2017
ARIMA	-0.843970070294529	43	4	2017
ARIMA	-0.967584026261706	44	4	2017
ARIMA	-1.04982212449868	45	4	2017
Empirical Bayes	-1.34707364796661	3	1	2017
Empirical Bayes	-1.46967597005894	4	1	2017
Empirical Bayes	-0.82098055206983	5	1	2017
Empirical Bayes	-0.713349887877465	6	1	2017
Empirical Bayes	-2.12026353620009	7	1	2017
Empirical Bayes	-0.867500567704723	8	1	2017
Empirical Bayes	-1.56064774826467	9	1	2017
Empirical Bayes	-1.34707364796661	10	1	2017
Empirical Bayes	-3.91202300542815	11	1	2017
Empirical Bayes	-3.50655789731998	12	1	2017
Empirical Bayes	-1.02165124753198	13	1	2017
Empirical Bayes	-2.81341071676004	14	1	2017
Empirical Bayes	-2.12026353620009	15	1	2017
Empirical Bayes	-2.30258509299405	16	1	2017
Empirical Bayes	-1.34707364796661	17	1	2017
Empirical Bayes	-4.60517018598809	18	1	2017
Empirical Bayes	-0.967584026261706	19	1	2017
Empirical Bayes	-0.776528789498996	20	1	2017
Empirical Bayes	-1.23787435600162	21	1	2017
Empirical Bayes	-0.891598119283784	22	1	2017
Empirical Bayes	-1.04982212449868	23	1	2017
Empirical Bayes	-1.02165124753198	24	1	2017
Empirical Bayes	-1.83258146374831	25	1	2017
Empirical Bayes	-0.562118918153541	26	1	2017
Empirical Bayes	-3.91202300542815	27	1	2017
Empirical Bayes	-1.07880966137193	28	1	2017
Empirical Bayes	-2.40794560865187	29	1	2017
Empirical Bayes	-4.60517018598809	30	1	2017
Empirical Bayes	-2.40794560865187	31	1	2017
Empirical Bayes	-0.510825623765991	32	1	2017
Empirical Bayes	-0.49429632181478	33	1	2017
Empirical Bayes	-0.49429632181478	34	1	2017
Empirical Bayes	-2.20727491318972	35	1	2017
Empirical Bayes	-0.59783700075562	36	1	2017
Empirical Bayes	-0.713349887877465	37	1	2017
Empirical Bayes	-0.544727175441672	38	1	2017
Empirical Bayes	-0.7339691750802	39	1	2017
Empirical Bayes	-0.544727175441672	40	1	2017
Empirical Bayes	-0.562118918153541	41	1	2017
Empirical Bayes	-0.527632742082372	42	1	2017
Empirical Bayes	-0.544727175441672	43	1	2017
Empirical Bayes	-1.46967597005894	44	1	2017
Empirical Bayes	-1.46967597005894	45	1	2017
Empirical Bayes	-0.798507696217772	3	2	2017
Empirical Bayes	-1.27296567581289	4	2	2017
Empirical Bayes	-1.34707364796661	5	2	2017
Empirical Bayes	-1.27296567581289	6	2	2017
Empirical Bayes	-2.65926003693278	7	2	2017
Empirical Bayes	-1.10866262452161	8	2	2017
Empirical Bayes	-1.02165124753198	9	2	2017
Empirical Bayes	-1.56064774826467	10	2	2017
Empirical Bayes	-1.17118298150295	11	2	2017
Empirical Bayes	-2.81341071676004	12	2	2017
Empirical Bayes	-1.71479842809193	13	2	2017
Empirical Bayes	-1.71479842809193	14	2	2017
Empirical Bayes	-1.96611285637283	15	2	2017
Empirical Bayes	-2.30258509299405	16	2	2017
Empirical Bayes	-2.81341071676004	17	2	2017
Empirical Bayes	-2.99573227355399	18	2	2017
Empirical Bayes	-1.23787435600162	19	2	2017
Empirical Bayes	-1.30933331998376	20	2	2017
Empirical Bayes	-0.967584026261706	21	2	2017
Empirical Bayes	-1.71479842809193	22	2	2017
Empirical Bayes	-0.755022584278033	23	2	2017
Empirical Bayes	-0.843970070294529	24	2	2017
Empirical Bayes	-1.56064774826467	25	2	2017
Empirical Bayes	-3.2188758248682	26	2	2017
Empirical Bayes	-1.66073120682165	27	2	2017
Empirical Bayes	-1.02165124753198	28	2	2017
Empirical Bayes	-0.967584026261706	29	2	2017
Empirical Bayes	-1.17118298150295	30	2	2017
Empirical Bayes	-2.30258509299405	31	2	2017
Empirical Bayes	-0.562118918153541	32	2	2017
Empirical Bayes	-0.544727175441672	33	2	2017
Empirical Bayes	-2.12026353620009	34	2	2017
Empirical Bayes	-2.81341071676004	35	2	2017
Empirical Bayes	-0.579818495252942	36	2	2017
Empirical Bayes	-0.63487827243597	37	2	2017
Empirical Bayes	-0.967584026261706	38	2	2017
Empirical Bayes	-0.63487827243597	39	2	2017
Empirical Bayes	-0.562118918153541	40	2	2017
Empirical Bayes	-0.693147180559945	41	2	2017
Empirical Bayes	-0.63487827243597	42	2	2017
Empirical Bayes	-1.13943428318836	43	2	2017
Empirical Bayes	-0.562118918153541	44	2	2017
Empirical Bayes	-1.02165124753198	45	2	2017
Empirical Bayes	-1.30933331998376	3	3	2017
Empirical Bayes	-1.42711635564015	4	3	2017
Empirical Bayes	-0.994252273343867	5	3	2017
Empirical Bayes	-1.6094379124341	6	3	2017
Empirical Bayes	-1.38629436111989	7	3	2017
Empirical Bayes	-1.20397280432594	8	3	2017
Empirical Bayes	-2.30258509299405	9	3	2017
Empirical Bayes	-1.71479842809193	10	3	2017
Empirical Bayes	-1.56064774826467	11	3	2017
Empirical Bayes	-2.12026353620009	12	3	2017
Empirical Bayes	-2.20727491318972	13	3	2017
Empirical Bayes	-1.96611285637283	14	3	2017
Empirical Bayes	-2.40794560865187	15	3	2017
Empirical Bayes	-1.71479842809193	16	3	2017
Empirical Bayes	-2.52572864430826	17	3	2017
Empirical Bayes	-2.81341071676004	18	3	2017
Empirical Bayes	-1.42711635564015	19	3	2017
Empirical Bayes	-1.30933331998376	20	3	2017
Empirical Bayes	-1.10866262452161	21	3	2017
Empirical Bayes	-1.02165124753198	22	3	2017
Empirical Bayes	-1.56064774826467	23	3	2017
Empirical Bayes	-0.867500567704723	24	3	2017
Empirical Bayes	-1.10866262452161	25	3	2017
Empirical Bayes	-1.71479842809193	26	3	2017
Empirical Bayes	-4.60517018598809	27	3	2017
Empirical Bayes	-2.04022082852655	28	3	2017
Empirical Bayes	-1.07880966137193	29	3	2017
Empirical Bayes	-1.17118298150295	30	3	2017
Empirical Bayes	-2.30258509299405	31	3	2017
Empirical Bayes	-0.59783700075562	32	3	2017
Empirical Bayes	-2.04022082852655	33	3	2017
Empirical Bayes	-2.65926003693278	34	3	2017
Empirical Bayes	-1.77195684193188	35	3	2017
Empirical Bayes	-0.59783700075562	36	3	2017
Empirical Bayes	-0.616186139423817	37	3	2017
Empirical Bayes	-0.798507696217772	38	3	2017
Empirical Bayes	-0.867500567704723	39	3	2017
Empirical Bayes	-0.59783700075562	40	3	2017
Empirical Bayes	-0.867500567704723	41	3	2017
Empirical Bayes	-0.967584026261706	42	3	2017
Empirical Bayes	-0.562118918153541	43	3	2017
Empirical Bayes	-0.653926467406664	44	3	2017
Empirical Bayes	-1.66073120682165	45	3	2017
Empirical Bayes	-1.83258146374831	3	4	2017
Empirical Bayes	-1.89711998488588	4	4	2017
Empirical Bayes	-1.27296567581289	5	4	2017
Empirical Bayes	-1.27296567581289	6	4	2017
Empirical Bayes	-1.77195684193188	7	4	2017
Empirical Bayes	-2.04022082852655	8	4	2017
Empirical Bayes	-1.56064774826467	9	4	2017
Empirical Bayes	-2.04022082852655	10	4	2017
Empirical Bayes	-1.89711998488588	11	4	2017
Empirical Bayes	-2.30258509299405	12	4	2017
Empirical Bayes	-2.12026353620009	13	4	2017
Empirical Bayes	-2.20727491318972	14	4	2017
Empirical Bayes	-2.12026353620009	15	4	2017
Empirical Bayes	-1.96611285637283	16	4	2017
Empirical Bayes	-2.12026353620009	17	4	2017
Empirical Bayes	-2.81341071676004	18	4	2017
Empirical Bayes	-1.51412773262978	19	4	2017
Empirical Bayes	-1.38629436111989	20	4	2017
Empirical Bayes	-1.34707364796661	21	4	2017
Empirical Bayes	-2.04022082852655	22	4	2017
Empirical Bayes	-1.34707364796661	23	4	2017
Empirical Bayes	-1.83258146374831	24	4	2017
Empirical Bayes	-0.967584026261706	25	4	2017
Empirical Bayes	-3.91202300542815	26	4	2017
Empirical Bayes	-0.941608539858445	27	4	2017
Empirical Bayes	-0.798507696217772	28	4	2017
Empirical Bayes	-1.10866262452161	29	4	2017
Empirical Bayes	-1.20397280432594	30	4	2017
Empirical Bayes	-2.30258509299405	31	4	2017
Empirical Bayes	-1.96611285637283	32	4	2017
Empirical Bayes	-2.65926003693278	33	4	2017
Empirical Bayes	-1.77195684193188	34	4	2017
Empirical Bayes	-2.04022082852655	35	4	2017
Empirical Bayes	-0.843970070294529	36	4	2017
Empirical Bayes	-0.63487827243597	37	4	2017
Empirical Bayes	-1.04982212449868	38	4	2017
Empirical Bayes	-0.994252273343867	39	4	2017
Empirical Bayes	-0.7339691750802	40	4	2017
Empirical Bayes	-0.776528789498996	41	4	2017
Empirical Bayes	-0.693147180559945	42	4	2017
Empirical Bayes	-0.616186139423817	43	4	2017
Empirical Bayes	-0.59783700075562	44	4	2017
Empirical Bayes	-0.616186139423817	45	4	2017
Model Average	-1.77195684193188	3	1	2017
Model Average	-0.891598119283784	4	1	2017
Model Average	-1.20397280432594	5	1	2017
Model Average	-1.42711635564015	6	1	2017
Model Average	-0.776528789498996	7	1	2017
Model Average	-0.82098055206983	8	1	2017
Model Average	-1.34707364796661	9	1	2017
Model Average	-0.994252273343867	10	1	2017
Model Average	-2.99573227355399	11	1	2017
Model Average	-1.20397280432594	12	1	2017
Model Average	-0.916290731874155	13	1	2017
Model Average	-3.91202300542815	14	1	2017
Model Average	-1.20397280432594	15	1	2017
Model Average	-4.60517018598809	16	1	2017
Model Average	-1.96611285637283	17	1	2017
Model Average	-2.30258509299405	18	1	2017
Model Average	-1.34707364796661	19	1	2017
Model Average	-1.02165124753198	20	1	2017
Model Average	-1.38629436111989	21	1	2017
Model Average	-0.776528789498996	22	1	2017
Model Average	-1.34707364796661	23	1	2017
Model Average	-1.17118298150295	24	1	2017
Model Average	-1.04982212449868	25	1	2017
Model Average	-0.867500567704723	26	1	2017
Model Average	-2.81341071676004	27	1	2017
Model Average	-0.891598119283784	28	1	2017
Model Average	-2.99573227355399	29	1	2017
Model Average	-1.02165124753198	30	1	2017
Model Average	-2.20727491318972	31	1	2017
Model Average	-1.46967597005894	32	1	2017
Model Average	-1.17118298150295	33	1	2017
Model Average	-1.30933331998376	34	1	2017
Model Average	-0.916290731874155	35	1	2017
Model Average	-0.7339691750802	36	1	2017
Model Average	-0.843970070294529	37	1	2017
Model Average	-0.562118918153541	38	1	2017
Model Average	-0.653926467406664	39	1	2017
Model Average	-0.462035459596559	40	1	2017
Model Average	-0.462035459596559	41	1	2017
Model Average	-0.462035459596559	42	1	2017
Model Average	-0.544727175441672	43	1	2017
Model Average	-1.51412773262978	44	1	2017
Model Average	-0.776528789498996	45	1	2017
Model Average	-1.02165124753198	3	2	2017
Model Average	-0.867500567704723	4	2	2017
Model Average	-1.89711998488588	5	2	2017
Model Average	-0.867500567704723	6	2	2017
Model Average	-1.30933331998376	7	2	2017
Model Average	-1.38629436111989	8	2	2017
Model Average	-1.02165124753198	9	2	2017
Model Average	-2.40794560865187	10	2	2017
Model Average	-1.56064774826467	11	2	2017
Model Average	-1.46967597005894	12	2	2017
Model Average	-2.52572864430826	13	2	2017
Model Average	-1.66073120682165	14	2	2017
Model Average	-1.83258146374831	15	2	2017
Model Average	-2.40794560865187	16	2	2017
Model Average	-2.20727491318972	17	2	2017
Model Average	-2.30258509299405	18	2	2017
Model Average	-1.13943428318836	19	2	2017
Model Average	-1.13943428318836	20	2	2017
Model Average	-0.891598119283784	21	2	2017
Model Average	-1.42711635564015	22	2	2017
Model Average	-1.07880966137193	23	2	2017
Model Average	-1.17118298150295	24	2	2017
Model Average	-1.13943428318836	25	2	2017
Model Average	-2.40794560865187	26	2	2017
Model Average	-1.56064774826467	27	2	2017
Model Average	-2.04022082852655	28	2	2017
Model Average	-0.82098055206983	29	2	2017
Model Average	-1.20397280432594	30	2	2017
Model Average	-2.40794560865187	31	2	2017
Model Average	-1.27296567581289	32	2	2017
Model Average	-1.30933331998376	33	2	2017
Model Average	-0.967584026261706	34	2	2017
Model Average	-0.891598119283784	35	2	2017
Model Average	-0.867500567704723	36	2	2017
Model Average	-0.693147180559945	37	2	2017
Model Average	-0.755022584278033	38	2	2017
Model Average	-0.579818495252942	39	2	2017
Model Average	-0.616186139423817	40	2	2017
Model Average	-0.544727175441672	41	2	2017
Model Average	-0.673344553263766	42	2	2017
Model Average	-1.27296567581289	43	2	2017
Model Average	-0.673344553263766	44	2	2017
Model Average	-0.653926467406664	45	2	2017
Model Average	-1.20397280432594	3	3	2017
Model Average	-1.42711635564015	4	3	2017
Model Average	-1.17118298150295	5	3	2017
Model Average	-0.994252273343867	6	3	2017
Model Average	-1.42711635564015	7	3	2017
Model Average	-0.994252273343867	8	3	2017
Model Average	-3.2188758248682	9	3	2017
Model Average	-1.51412773262978	10	3	2017
Model Average	-1.20397280432594	11	3	2017
Model Average	-2.12026353620009	12	3	2017
Model Average	-1.56064774826467	13	3	2017
Model Average	-2.99573227355399	14	3	2017
Model Average	-2.40794560865187	15	3	2017
Model Average	-1.42711635564015	16	3	2017
Model Average	-1.83258146374831	17	3	2017
Model Average	-1.6094379124341	18	3	2017
Model Average	-1.20397280432594	19	3	2017
Model Average	-1.02165124753198	20	3	2017
Model Average	-1.13943428318836	21	3	2017
Model Average	-1.23787435600162	22	3	2017
Model Average	-1.27296567581289	23	3	2017
Model Average	-0.967584026261706	24	3	2017
Model Average	-1.77195684193188	25	3	2017
Model Average	-1.51412773262978	26	3	2017
Model Average	-3.50655789731998	27	3	2017
Model Average	-0.891598119283784	28	3	2017
Model Average	-2.40794560865187	29	3	2017
Model Average	-1.51412773262978	30	3	2017
Model Average	-1.89711998488588	31	3	2017
Model Average	-1.6094379124341	32	3	2017
Model Average	-1.23787435600162	33	3	2017
Model Average	-1.02165124753198	34	3	2017
Model Average	-1.04982212449868	35	3	2017
Model Average	-0.916290731874155	36	3	2017
Model Average	-0.891598119283784	37	3	2017
Model Average	-0.713349887877465	38	3	2017
Model Average	-0.713349887877465	39	3	2017
Model Average	-0.7339691750802	40	3	2017
Model Average	-0.776528789498996	41	3	2017
Model Average	-1.27296567581289	42	3	2017
Model Average	-0.673344553263766	43	3	2017
Model Average	-0.82098055206983	44	3	2017
Model Average	-0.82098055206983	45	3	2017
Model Average	-1.66073120682165	3	4	2017
Model Average	-1.23787435600162	4	4	2017
Model Average	-0.891598119283784	5	4	2017
Model Average	-1.83258146374831	6	4	2017
Model Average	-1.07880966137193	7	4	2017
Model Average	-2.52572864430826	8	4	2017
Model Average	-2.52572864430826	9	4	2017
Model Average	-1.38629436111989	10	4	2017
Model Average	-2.81341071676004	11	4	2017
Model Average	-1.71479842809193	12	4	2017
Model Average	-2.81341071676004	13	4	2017
Model Average	-2.52572864430826	14	4	2017
Model Average	-1.56064774826467	15	4	2017
Model Average	-0.994252273343867	16	4	2017
Model Average	-1.23787435600162	17	4	2017
Model Average	-1.56064774826467	18	4	2017
Model Average	-1.23787435600162	19	4	2017
Model Average	-1.10866262452161	20	4	2017
Model Average	-1.30933331998376	21	4	2017
Model Average	-1.34707364796661	22	4	2017
Model Average	-1.13943428318836	23	4	2017
Model Average	-1.66073120682165	24	4	2017
Model Average	-1.30933331998376	25	4	2017
Model Average	-3.91202300542815	26	4	2017
Model Average	-0.967584026261706	27	4	2017
Model Average	-2.20727491318972	28	4	2017
Model Average	-2.04022082852655	29	4	2017
Model Average	-1.66073120682165	30	4	2017
Model Average	-1.96611285637283	31	4	2017
Model Average	-1.27296567581289	32	4	2017
Model Average	-1.23787435600162	33	4	2017
Model Average	-1.13943428318836	34	4	2017
Model Average	-0.916290731874155	35	4	2017
Model Average	-0.941608539858445	36	4	2017
Model Average	-0.673344553263766	37	4	2017
Model Average	-0.562118918153541	38	4	2017
Model Average	-0.653926467406664	39	4	2017
Model Average	-0.776528789498996	40	4	2017
Model Average	-1.20397280432594	41	4	2017
Model Average	-0.776528789498996	42	4	2017
Model Average	-0.59783700075562	43	4	2017
Model Average	-0.579818495252942	44	4	2017
Model Average	-1.20397280432594	45	4	2017
Naive Average	-1.46967597005894	3	1	2017
Naive Average	-0.891598119283784	4	1	2017
Naive Average	-1.02165124753198	5	1	2017
Naive Average	-1.38629436111989	6	1	2017
Naive Average	-0.798507696217772	7	1	2017
Naive Average	-0.82098055206983	8	1	2017
Naive Average	-1.56064774826467	9	1	2017
Naive Average	-0.941608539858445	10	1	2017
Naive Average	-3.50655789731998	11	1	2017
Naive Average	-1.10866262452161	12	1	2017
Naive Average	-0.867500567704723	13	1	2017
Naive Average	-3.91202300542815	14	1	2017
Naive Average	-1.20397280432594	15	1	2017
Naive Average	-2.99573227355399	16	1	2017
Naive Average	-1.89711998488588	17	1	2017
Naive Average	-3.91202300542815	18	1	2017
Naive Average	-1.04982212449868	19	1	2017
Naive Average	-0.967584026261706	20	1	2017
Naive Average	-1.13943428318836	21	1	2017
Naive Average	-0.776528789498996	22	1	2017
Naive Average	-1.13943428318836	23	1	2017
Naive Average	-1.30933331998376	24	1	2017
Naive Average	-1.10866262452161	25	1	2017
Naive Average	-0.843970070294529	26	1	2017
Naive Average	-2.40794560865187	27	1	2017
Naive Average	-0.867500567704723	28	1	2017
Naive Average	-2.30258509299405	29	1	2017
Naive Average	-0.941608539858445	30	1	2017
Naive Average	-2.20727491318972	31	1	2017
Naive Average	-1.34707364796661	32	1	2017
Naive Average	-1.20397280432594	33	1	2017
Naive Average	-1.20397280432594	34	1	2017
Naive Average	-0.891598119283784	35	1	2017
Naive Average	-0.798507696217772	36	1	2017
Naive Average	-0.994252273343867	37	1	2017
Naive Average	-0.693147180559945	38	1	2017
Naive Average	-0.713349887877465	39	1	2017
Naive Average	-0.653926467406664	40	1	2017
Naive Average	-0.673344553263766	41	1	2017
Naive Average	-0.653926467406664	42	1	2017
Naive Average	-0.693147180559945	43	1	2017
Naive Average	-1.27296567581289	44	1	2017
Naive Average	-0.755022584278033	45	1	2017
Naive Average	-0.891598119283784	3	2	2017
Naive Average	-0.891598119283784	4	2	2017
Naive Average	-1.83258146374831	5	2	2017
Naive Average	-0.916290731874155	6	2	2017
Naive Average	-1.10866262452161	7	2	2017
Naive Average	-1.38629436111989	8	2	2017
Naive Average	-0.994252273343867	9	2	2017
Naive Average	-2.81341071676004	10	2	2017
Naive Average	-1.46967597005894	11	2	2017
Naive Average	-1.23787435600162	12	2	2017
Naive Average	-3.2188758248682	13	2	2017
Naive Average	-1.46967597005894	14	2	2017
Naive Average	-2.04022082852655	15	2	2017
Naive Average	-2.40794560865187	16	2	2017
Naive Average	-2.65926003693278	17	2	2017
Naive Average	-2.12026353620009	18	2	2017
Naive Average	-1.17118298150295	19	2	2017
Naive Average	-1.07880966137193	20	2	2017
Naive Average	-0.941608539858445	21	2	2017
Naive Average	-1.23787435600162	22	2	2017
Naive Average	-1.17118298150295	23	2	2017
Naive Average	-0.967584026261706	24	2	2017
Naive Average	-1.10866262452161	25	2	2017
Naive Average	-2.04022082852655	26	2	2017
Naive Average	-1.42711635564015	27	2	2017
Naive Average	-2.04022082852655	28	2	2017
Naive Average	-0.798507696217772	29	2	2017
Naive Average	-1.46967597005894	30	2	2017
Naive Average	-2.12026353620009	31	2	2017
Naive Average	-1.38629436111989	32	2	2017
Naive Average	-1.30933331998376	33	2	2017
Naive Average	-0.941608539858445	34	2	2017
Naive Average	-0.891598119283784	35	2	2017
Naive Average	-1.02165124753198	36	2	2017
Naive Average	-0.776528789498996	37	2	2017
Naive Average	-0.776528789498996	38	2	2017
Naive Average	-0.693147180559945	39	2	2017
Naive Average	-0.755022584278033	40	2	2017
Naive Average	-0.693147180559945	41	2	2017
Naive Average	-0.713349887877465	42	2	2017
Naive Average	-1.17118298150295	43	2	2017
Naive Average	-0.755022584278033	44	2	2017
Naive Average	-0.7339691750802	45	2	2017
Naive Average	-1.17118298150295	3	3	2017
Naive Average	-1.30933331998376	4	3	2017
Naive Average	-1.10866262452161	5	3	2017
Naive Average	-1.02165124753198	6	3	2017
Naive Average	-1.34707364796661	7	3	2017
Naive Average	-0.967584026261706	8	3	2017
Naive Average	-2.81341071676004	9	3	2017
Naive Average	-1.56064774826467	10	3	2017
Naive Average	-1.23787435600162	11	3	2017
Naive Average	-2.12026353620009	12	3	2017
Naive Average	-1.46967597005894	13	3	2017
Naive Average	-2.81341071676004	14	3	2017
Naive Average	-2.20727491318972	15	3	2017
Naive Average	-1.77195684193188	16	3	2017
Naive Average	-1.83258146374831	17	3	2017
Naive Average	-1.51412773262978	18	3	2017
Naive Average	-1.17118298150295	19	3	2017
Naive Average	-1.04982212449868	20	3	2017
Naive Average	-1.10866262452161	21	3	2017
Naive Average	-1.17118298150295	22	3	2017
Naive Average	-1.10866262452161	23	3	2017
Naive Average	-0.941608539858445	24	3	2017
Naive Average	-1.46967597005894	25	3	2017
Naive Average	-1.34707364796661	26	3	2017
Naive Average	-3.2188758248682	27	3	2017
Naive Average	-0.891598119283784	28	3	2017
Naive Average	-2.20727491318972	29	3	2017
Naive Average	-1.38629436111989	30	3	2017
Naive Average	-1.96611285637283	31	3	2017
Naive Average	-1.56064774826467	32	3	2017
Naive Average	-1.02165124753198	33	3	2017
Naive Average	-0.941608539858445	34	3	2017
Naive Average	-0.967584026261706	35	3	2017
Naive Average	-0.916290731874155	36	3	2017
Naive Average	-0.891598119283784	37	3	2017
Naive Average	-0.776528789498996	38	3	2017
Naive Average	-0.776528789498996	39	3	2017
Naive Average	-0.798507696217772	40	3	2017
Naive Average	-0.798507696217772	41	3	2017
Naive Average	-1.20397280432594	42	3	2017
Naive Average	-0.776528789498996	43	3	2017
Naive Average	-0.798507696217772	44	3	2017
Naive Average	-0.941608539858445	45	3	2017
Naive Average	-1.6094379124341	3	4	2017
Naive Average	-1.17118298150295	4	4	2017
Naive Average	-0.967584026261706	5	4	2017
Naive Average	-1.46967597005894	6	4	2017
Naive Average	-1.13943428318836	7	4	2017
Naive Average	-2.52572864430826	8	4	2017
Naive Average	-1.89711998488588	9	4	2017
Naive Average	-1.42711635564015	10	4	2017
Naive Average	-2.81341071676004	11	4	2017
Naive Average	-1.6094379124341	12	4	2017
Naive Average	-2.40794560865187	13	4	2017
Naive Average	-2.65926003693278	14	4	2017
Naive Average	-1.83258146374831	15	4	2017
Naive Average	-1.38629436111989	16	4	2017
Naive Average	-1.34707364796661	17	4	2017
Naive Average	-1.77195684193188	18	4	2017
Naive Average	-1.23787435600162	19	4	2017
Naive Average	-1.17118298150295	20	4	2017
Naive Average	-1.38629436111989	21	4	2017
Naive Average	-1.27296567581289	22	4	2017
Naive Average	-1.10866262452161	23	4	2017
Naive Average	-1.71479842809193	24	4	2017
Naive Average	-1.20397280432594	25	4	2017
Naive Average	-3.2188758248682	26	4	2017
Naive Average	-1.02165124753198	27	4	2017
Naive Average	-1.89711998488588	28	4	2017
Naive Average	-2.04022082852655	29	4	2017
Naive Average	-1.51412773262978	30	4	2017
Naive Average	-1.96611285637283	31	4	2017
Naive Average	-1.04982212449868	32	4	2017
Naive Average	-0.994252273343867	33	4	2017
Naive Average	-1.04982212449868	34	4	2017
Naive Average	-0.891598119283784	35	4	2017
Naive Average	-0.891598119283784	36	4	2017
Naive Average	-0.82098055206983	37	4	2017
Naive Average	-0.7339691750802	38	4	2017
Naive Average	-0.776528789498996	39	4	2017
Naive Average	-0.867500567704723	40	4	2017
Naive Average	-1.20397280432594	41	4	2017
Naive Average	-0.867500567704723	42	4	2017
Naive Average	-0.798507696217772	43	4	2017
Naive Average	-0.776528789498996	44	4	2017
Naive Average	-1.04982212449868	45	4	2017
