# Supplementary material for: A stacked ensemble method for forecasting influenza-like illness visit volumes at emergency departments
Source: PLoS One. 2021 Mar 22;16(3):e0241725. doi: 10.1371/journal.pone.0241725 (PMC7984626; doi:10.1371/journal.pone.0241725)
Supplement: S1 Data — (ZIP) [file pone.0241725.s003.zip › ILI_plosone/tables/log_score_2018weeks-3-17.csv]

object	log_score	epiweek	weeks_ahead	season
Random Forest	-0.63487827243597	3	1	2018
Random Forest	-0.867500567704723	4	1	2018
Random Forest	-0.82098055206983	5	1	2018
Random Forest	-0.562118918153541	6	1	2018
Random Forest	-2.99573227355399	7	1	2018
Random Forest	-3.91202300542815	8	1	2018
Random Forest	-10	9	1	2018
Random Forest	-2.20727491318972	10	1	2018
Random Forest	-10	11	1	2018
Random Forest	-1.04982212449868	12	1	2018
Random Forest	-2.52572864430826	13	1	2018
Random Forest	-2.40794560865187	14	1	2018
Random Forest	-1.13943428318836	15	1	2018
Random Forest	-2.99573227355399	16	1	2018
Random Forest	-1.20397280432594	17	1	2018
Random Forest	-0.994252273343867	3	2	2018
Random Forest	-0.967584026261706	4	2	2018
Random Forest	-0.7339691750802	5	2	2018
Random Forest	-2.65926003693278	6	2	2018
Random Forest	-10	7	2	2018
Random Forest	-10	8	2	2018
Random Forest	-2.65926003693278	9	2	2018
Random Forest	-10	10	2	2018
Random Forest	-1.38629436111989	11	2	2018
Random Forest	-2.04022082852655	12	2	2018
Random Forest	-3.2188758248682	13	2	2018
Random Forest	-1.13943428318836	14	2	2018
Random Forest	-3.2188758248682	15	2	2018
Random Forest	-1.71479842809193	16	2	2018
Random Forest	-1.96611285637283	17	2	2018
Random Forest	-1.07880966137193	3	3	2018
Random Forest	-1.20397280432594	4	3	2018
Random Forest	-2.81341071676004	5	3	2018
Random Forest	-4.60517018598809	6	3	2018
Random Forest	-10	7	3	2018
Random Forest	-2.99573227355399	8	3	2018
Random Forest	-10	9	3	2018
Random Forest	-1.77195684193188	10	3	2018
Random Forest	-1.66073120682165	11	3	2018
Random Forest	-2.52572864430826	12	3	2018
Random Forest	-1.17118298150295	13	3	2018
Random Forest	-3.2188758248682	14	3	2018
Random Forest	-2.12026353620009	15	3	2018
Random Forest	-1.51412773262978	16	3	2018
Random Forest	-1.07880966137193	17	3	2018
Random Forest	-1.56064774826467	3	4	2018
Random Forest	-2.30258509299405	4	4	2018
Random Forest	-3.91202300542815	5	4	2018
Random Forest	-10	6	4	2018
Random Forest	-2.20727491318972	7	4	2018
Random Forest	-10	8	4	2018
Random Forest	-2.12026353620009	9	4	2018
Random Forest	-1.77195684193188	10	4	2018
Random Forest	-2.65926003693278	11	4	2018
Random Forest	-1.30933331998376	12	4	2018
Random Forest	-2.40794560865187	13	4	2018
Random Forest	-1.66073120682165	14	4	2018
Random Forest	-1.38629436111989	15	4	2018
Random Forest	-1.04982212449868	16	4	2018
Random Forest	-0.967584026261706	17	4	2018
Linear Regression	-0.776528789498996	3	1	2018
Linear Regression	-0.63487827243597	4	1	2018
Linear Regression	-0.653926467406664	5	1	2018
Linear Regression	-0.693147180559945	6	1	2018
Linear Regression	-2.04022082852655	7	1	2018
Linear Regression	-10	8	1	2018
Linear Regression	-10	9	1	2018
Linear Regression	-0.7339691750802	10	1	2018
Linear Regression	-1.30933331998376	11	1	2018
Linear Regression	-0.867500567704723	12	1	2018
Linear Regression	-4.60517018598809	13	1	2018
Linear Regression	-2.65926003693278	14	1	2018
Linear Regression	-0.7339691750802	15	1	2018
Linear Regression	-2.65926003693278	16	1	2018
Linear Regression	-1.13943428318836	17	1	2018
Linear Regression	-0.713349887877465	3	2	2018
Linear Regression	-0.7339691750802	4	2	2018
Linear Regression	-0.843970070294529	5	2	2018
Linear Regression	-2.30258509299405	6	2	2018
Linear Regression	-10	7	2	2018
Linear Regression	-10	8	2	2018
Linear Regression	-10	9	2	2018
Linear Regression	-1.27296567581289	10	2	2018
Linear Regression	-1.02165124753198	11	2	2018
Linear Regression	-2.65926003693278	12	2	2018
Linear Regression	-10	13	2	2018
Linear Regression	-2.52572864430826	14	2	2018
Linear Regression	-2.40794560865187	15	2	2018
Linear Regression	-0.941608539858445	16	2	2018
Linear Regression	-1.96611285637283	17	2	2018
Linear Regression	-0.891598119283784	3	3	2018
Linear Regression	-0.941608539858445	4	3	2018
Linear Regression	-2.30258509299405	5	3	2018
Linear Regression	-10	6	3	2018
Linear Regression	-10	7	3	2018
Linear Regression	-10	8	3	2018
Linear Regression	-10	9	3	2018
Linear Regression	-1.77195684193188	10	3	2018
Linear Regression	-1.89711998488588	11	3	2018
Linear Regression	-4.60517018598809	12	3	2018
Linear Regression	-10	13	3	2018
Linear Regression	-10	14	3	2018
Linear Regression	-1.23787435600162	15	3	2018
Linear Regression	-1.17118298150295	16	3	2018
Linear Regression	-1.17118298150295	17	3	2018
Linear Regression	-0.916290731874155	3	4	2018
Linear Regression	-2.04022082852655	4	4	2018
Linear Regression	-10	5	4	2018
Linear Regression	-10	6	4	2018
Linear Regression	-10	7	4	2018
Linear Regression	-10	8	4	2018
Linear Regression	-10	9	4	2018
Linear Regression	-1.34707364796661	10	4	2018
Linear Regression	-3.2188758248682	11	4	2018
Linear Regression	-2.52572864430826	12	4	2018
Linear Regression	-10	13	4	2018
Linear Regression	-1.89711998488588	14	4	2018
Linear Regression	-1.27296567581289	15	4	2018
Linear Regression	-1.13943428318836	16	4	2018
Linear Regression	-1.27296567581289	17	4	2018
ARIMA	-0.713349887877465	3	1	2018
ARIMA	-1.10866262452161	4	1	2018
ARIMA	-0.400477566597125	5	1	2018
ARIMA	-0.673344553263766	6	1	2018
ARIMA	-10	7	1	2018
ARIMA	-10	8	1	2018
ARIMA	-10	9	1	2018
ARIMA	-2.81341071676004	10	1	2018
ARIMA	-10	11	1	2018
ARIMA	-1.30933331998376	12	1	2018
ARIMA	-3.91202300542815	13	1	2018
ARIMA	-10	14	1	2018
ARIMA	-0.776528789498996	15	1	2018
ARIMA	-3.91202300542815	16	1	2018
ARIMA	-0.63487827243597	17	1	2018
ARIMA	-0.82098055206983	3	2	2018
ARIMA	-0.755022584278033	4	2	2018
ARIMA	-0.755022584278033	5	2	2018
ARIMA	-10	6	2	2018
ARIMA	-10	7	2	2018
ARIMA	-10	8	2	2018
ARIMA	-10	9	2	2018
ARIMA	-10	10	2	2018
ARIMA	-3.2188758248682	11	2	2018
ARIMA	-2.99573227355399	12	2	2018
ARIMA	-10	13	2	2018
ARIMA	-10	14	2	2018
ARIMA	-3.50655789731998	15	2	2018
ARIMA	-0.994252273343867	16	2	2018
ARIMA	-4.60517018598809	17	2	2018
ARIMA	-0.693147180559945	3	3	2018
ARIMA	-1.34707364796661	4	3	2018
ARIMA	-4.60517018598809	5	3	2018
ARIMA	-10	6	3	2018
ARIMA	-10	7	3	2018
ARIMA	-10	8	3	2018
ARIMA	-10	9	3	2018
ARIMA	-3.50655789731998	10	3	2018
ARIMA	-1.10866262452161	11	3	2018
ARIMA	-10	12	3	2018
ARIMA	-10	13	3	2018
ARIMA	-10	14	3	2018
ARIMA	-1.27296567581289	15	3	2018
ARIMA	-1.89711998488588	16	3	2018
ARIMA	-1.20397280432594	17	3	2018
ARIMA	-1.07880966137193	3	4	2018
ARIMA	-10	4	4	2018
ARIMA	-10	5	4	2018
ARIMA	-10	6	4	2018
ARIMA	-10	7	4	2018
ARIMA	-10	8	4	2018
ARIMA	-10	9	4	2018
ARIMA	-0.967584026261706	10	4	2018
ARIMA	-10	11	4	2018
ARIMA	-10	12	4	2018
ARIMA	-10	13	4	2018
ARIMA	-3.91202300542815	14	4	2018
ARIMA	-1.56064774826467	15	4	2018
ARIMA	-0.891598119283784	16	4	2018
ARIMA	-1.56064774826467	17	4	2018
Empirical Bayes	-0.356674943938732	3	1	2018
Empirical Bayes	-0.544727175441672	4	1	2018
Empirical Bayes	-1.04982212449868	5	1	2018
Empirical Bayes	-0.356674943938732	6	1	2018
Empirical Bayes	-2.65926003693278	7	1	2018
Empirical Bayes	-10	8	1	2018
Empirical Bayes	-4.60517018598809	9	1	2018
Empirical Bayes	-0.755022584278033	10	1	2018
Empirical Bayes	-0.843970070294529	11	1	2018
Empirical Bayes	-1.23787435600162	12	1	2018
Empirical Bayes	-2.81341071676004	13	1	2018
Empirical Bayes	-1.96611285637283	14	1	2018
Empirical Bayes	-0.843970070294529	15	1	2018
Empirical Bayes	-1.51412773262978	16	1	2018
Empirical Bayes	-1.96611285637283	17	1	2018
Empirical Bayes	-0.7339691750802	3	2	2018
Empirical Bayes	-0.63487827243597	4	2	2018
Empirical Bayes	-1.04982212449868	5	2	2018
Empirical Bayes	-2.20727491318972	6	2	2018
Empirical Bayes	-10	7	2	2018
Empirical Bayes	-10	8	2	2018
Empirical Bayes	-2.20727491318972	9	2	2018
Empirical Bayes	-1.27296567581289	10	2	2018
Empirical Bayes	-1.17118298150295	11	2	2018
Empirical Bayes	-2.20727491318972	12	2	2018
Empirical Bayes	-3.2188758248682	13	2	2018
Empirical Bayes	-1.6094379124341	14	2	2018
Empirical Bayes	-1.56064774826467	15	2	2018
Empirical Bayes	-1.07880966137193	16	2	2018
Empirical Bayes	-2.20727491318972	17	2	2018
Empirical Bayes	-0.941608539858445	3	3	2018
Empirical Bayes	-0.843970070294529	4	3	2018
Empirical Bayes	-1.20397280432594	5	3	2018
Empirical Bayes	-10	6	3	2018
Empirical Bayes	-10	7	3	2018
Empirical Bayes	-10	8	3	2018
Empirical Bayes	-2.40794560865187	9	3	2018
Empirical Bayes	-1.6094379124341	10	3	2018
Empirical Bayes	-2.20727491318972	11	3	2018
Empirical Bayes	-3.2188758248682	12	3	2018
Empirical Bayes	-2.65926003693278	13	3	2018
Empirical Bayes	-2.40794560865187	14	3	2018
Empirical Bayes	-1.56064774826467	15	3	2018
Empirical Bayes	-1.30933331998376	16	3	2018
Empirical Bayes	-1.27296567581289	17	3	2018
Empirical Bayes	-1.04982212449868	3	4	2018
Empirical Bayes	-1.66073120682165	4	4	2018
Empirical Bayes	-2.52572864430826	5	4	2018
Empirical Bayes	-10	6	4	2018
Empirical Bayes	-10	7	4	2018
Empirical Bayes	-10	8	4	2018
Empirical Bayes	-1.89711998488588	9	4	2018
Empirical Bayes	-2.40794560865187	10	4	2018
Empirical Bayes	-2.12026353620009	11	4	2018
Empirical Bayes	-2.65926003693278	12	4	2018
Empirical Bayes	-2.99573227355399	13	4	2018
Empirical Bayes	-1.56064774826467	14	4	2018
Empirical Bayes	-1.71479842809193	15	4	2018
Empirical Bayes	-1.96611285637283	16	4	2018
Empirical Bayes	-1.30933331998376	17	4	2018
Model Average	-0.616186139423817	3	1	2018
Model Average	-0.693147180559945	4	1	2018
Model Average	-0.713349887877465	5	1	2018
Model Average	-0.562118918153541	6	1	2018
Model Average	-2.52572864430826	7	1	2018
Model Average	-4.60517018598809	8	1	2018
Model Average	-10	9	1	2018
Model Average	-2.30258509299405	10	1	2018
Model Average	-1.38629436111989	11	1	2018
Model Average	-1.89711998488588	12	1	2018
Model Average	-2.04022082852655	13	1	2018
Model Average	-2.20727491318972	14	1	2018
Model Average	-0.967584026261706	15	1	2018
Model Average	-2.12026353620009	16	1	2018
Model Average	-0.916290731874155	17	1	2018
Model Average	-0.7339691750802	3	2	2018
Model Average	-0.776528789498996	4	2	2018
Model Average	-0.7339691750802	5	2	2018
Model Average	-2.30258509299405	6	2	2018
Model Average	-10	7	2	2018
Model Average	-10	8	2	2018
Model Average	-10	9	2	2018
Model Average	-1.96611285637283	10	2	2018
Model Average	-1.89711998488588	11	2	2018
Model Average	-1.83258146374831	12	2	2018
Model Average	-3.50655789731998	13	2	2018
Model Average	-2.20727491318972	14	2	2018
Model Average	-1.66073120682165	15	2	2018
Model Average	-1.17118298150295	16	2	2018
Model Average	-1.51412773262978	17	2	2018
Model Average	-0.843970070294529	3	3	2018
Model Average	-0.891598119283784	4	3	2018
Model Average	-1.6094379124341	5	3	2018
Model Average	-10	6	3	2018
Model Average	-10	7	3	2018
Model Average	-10	8	3	2018
Model Average	-4.60517018598809	9	3	2018
Model Average	-1.66073120682165	10	3	2018
Model Average	-1.83258146374831	11	3	2018
Model Average	-2.99573227355399	12	3	2018
Model Average	-2.81341071676004	13	3	2018
Model Average	-2.40794560865187	14	3	2018
Model Average	-1.38629436111989	15	3	2018
Model Average	-1.27296567581289	16	3	2018
Model Average	-1.07880966137193	17	3	2018
Model Average	-1.13943428318836	3	4	2018
Model Average	-2.12026353620009	4	4	2018
Model Average	-4.60517018598809	5	4	2018
Model Average	-10	6	4	2018
Model Average	-10	7	4	2018
Model Average	-10	8	4	2018
Model Average	-2.52572864430826	9	4	2018
Model Average	-1.83258146374831	10	4	2018
Model Average	-1.66073120682165	11	4	2018
Model Average	-1.6094379124341	12	4	2018
Model Average	-2.81341071676004	13	4	2018
Model Average	-1.07880966137193	14	4	2018
Model Average	-1.51412773262978	15	4	2018
Model Average	-1.13943428318836	16	4	2018
Model Average	-1.51412773262978	17	4	2018
Naive Average	-0.579818495252942	3	1	2018
Naive Average	-0.673344553263766	4	1	2018
Naive Average	-0.63487827243597	5	1	2018
Naive Average	-0.544727175441672	6	1	2018
Naive Average	-2.81341071676004	7	1	2018
Naive Average	-10	8	1	2018
Naive Average	-10	9	1	2018
Naive Average	-1.83258146374831	10	1	2018
Naive Average	-1.77195684193188	11	1	2018
Naive Average	-1.38629436111989	12	1	2018
Naive Average	-2.12026353620009	13	1	2018
Naive Average	-2.40794560865187	14	1	2018
Naive Average	-0.891598119283784	15	1	2018
Naive Average	-1.96611285637283	16	1	2018
Naive Average	-0.891598119283784	17	1	2018
Naive Average	-0.755022584278033	3	2	2018
Naive Average	-0.755022584278033	4	2	2018
Naive Average	-0.653926467406664	5	2	2018
Naive Average	-2.65926003693278	6	2	2018
Naive Average	-10	7	2	2018
Naive Average	-10	8	2	2018
Naive Average	-10	9	2	2018
Naive Average	-1.89711998488588	10	2	2018
Naive Average	-1.83258146374831	11	2	2018
Naive Average	-1.83258146374831	12	2	2018
Naive Average	-3.50655789731998	13	2	2018
Naive Average	-2.30258509299405	14	2	2018
Naive Average	-1.66073120682165	15	2	2018
Naive Average	-1.17118298150295	16	2	2018
Naive Average	-1.71479842809193	17	2	2018
Naive Average	-0.798507696217772	3	3	2018
Naive Average	-0.994252273343867	4	3	2018
Naive Average	-2.04022082852655	5	3	2018
Naive Average	-10	6	3	2018
Naive Average	-10	7	3	2018
Naive Average	-10	8	3	2018
Naive Average	-10	9	3	2018
Naive Average	-2.30258509299405	10	3	2018
Naive Average	-1.89711998488588	11	3	2018
Naive Average	-2.65926003693278	12	3	2018
Naive Average	-2.81341071676004	13	3	2018
Naive Average	-2.65926003693278	14	3	2018
Naive Average	-1.27296567581289	15	3	2018
Naive Average	-1.30933331998376	16	3	2018
Naive Average	-1.20397280432594	17	3	2018
Naive Average	-1.02165124753198	3	4	2018
Naive Average	-1.96611285637283	4	4	2018
Naive Average	-10	5	4	2018
Naive Average	-10	6	4	2018
Naive Average	-10	7	4	2018
Naive Average	-10	8	4	2018
Naive Average	-3.50655789731998	9	4	2018
Naive Average	-1.77195684193188	10	4	2018
Naive Average	-1.89711998488588	11	4	2018
Naive Average	-2.40794560865187	12	4	2018
Naive Average	-3.50655789731998	13	4	2018
Naive Average	-1.56064774826467	14	4	2018
Naive Average	-1.51412773262978	15	4	2018
Naive Average	-1.23787435600162	16	4	2018
Naive Average	-1.46967597005894	17	4	2018
Naive	-0.673344553263766	3	1	2018
Naive	-1.10866262452161	4	1	2018
Naive	-0.673344553263766	5	1	2018
Naive	-0.843970070294529	6	1	2018
Naive	-2.81341071676004	7	1	2018
Naive	-10	8	1	2018
Naive	-10	9	1	2018
Naive	-0.798507696217772	10	1	2018
Naive	-1.17118298150295	11	1	2018
Naive	-0.867500567704723	12	1	2018
Naive	-10	13	1	2018
Naive	-3.2188758248682	14	1	2018
Naive	-0.713349887877465	15	1	2018
Naive	-1.77195684193188	16	1	2018
Naive	-1.38629436111989	17	1	2018
Naive	-1.30933331998376	3	2	2018
Naive	-1.07880966137193	4	2	2018
Naive	-1.02165124753198	5	2	2018
Naive	-2.81341071676004	6	2	2018
Naive	-10	7	2	2018
Naive	-10	8	2	2018
Naive	-10	9	2	2018
Naive	-1.56064774826467	10	2	2018
Naive	-1.02165124753198	11	2	2018
Naive	-4.60517018598809	12	2	2018
Naive	-10	13	2	2018
Naive	-2.40794560865187	14	2	2018
Naive	-1.6094379124341	15	2	2018
Naive	-1.04982212449868	16	2	2018
Naive	-1.56064774826467	17	2	2018
Naive	-1.30933331998376	3	3	2018
Naive	-1.46967597005894	4	3	2018
Naive	-2.20727491318972	5	3	2018
Naive	-10	6	3	2018
Naive	-10	7	3	2018
Naive	-10	8	3	2018
Naive	-10	9	3	2018
Naive	-1.30933331998376	10	3	2018
Naive	-2.30258509299405	11	3	2018
Naive	-10	12	3	2018
Naive	-10	13	3	2018
Naive	-3.91202300542815	14	3	2018
Naive	-1.23787435600162	15	3	2018
Naive	-1.20397280432594	16	3	2018
Naive	-1.46967597005894	17	3	2018
Naive	-1.66073120682165	3	4	2018
Naive	-2.99573227355399	4	4	2018
Naive	-10	5	4	2018
Naive	-10	6	4	2018
Naive	-10	7	4	2018
Naive	-10	8	4	2018
Naive	-4.60517018598809	9	4	2018
Naive	-1.89711998488588	10	4	2018
Naive	-4.60517018598809	11	4	2018
Naive	-10	12	4	2018
Naive	-10	13	4	2018
Naive	-2.20727491318972	14	4	2018
Naive	-1.38629436111989	15	4	2018
Naive	-2.30258509299405	16	4	2018
Naive	-1.42711635564015	17	4	2018
