# Supplementary material for: A stacked ensemble method for forecasting influenza-like illness visit volumes at emergency departments
Source: PLoS One. 2021 Mar 22;16(3):e0241725. doi: 10.1371/journal.pone.0241725 (PMC7984626; doi:10.1371/journal.pone.0241725)
Supplement: S1 Data — (ZIP) [file pone.0241725.s003.zip › ILI_plosone/tables/log_score_2018weeks-3-17_fmc.csv]

object	log_score	epiweek	weeks_ahead	season
Random Forest	-0.755022584278033	3	1	2018
Random Forest	-0.755022584278033	4	1	2018
Random Forest	-0.916290731874155	5	1	2018
Random Forest	-1.23787435600162	6	1	2018
Random Forest	-0.941608539858445	7	1	2018
Random Forest	-1.27296567581289	8	1	2018
Random Forest	-1.10866262452161	9	1	2018
Random Forest	-3.50655789731998	10	1	2018
Random Forest	-2.99573227355399	11	1	2018
Random Forest	-1.51412773262978	12	1	2018
Random Forest	-1.71479842809193	13	1	2018
Random Forest	-1.17118298150295	14	1	2018
Random Forest	-1.38629436111989	15	1	2018
Random Forest	-1.23787435600162	16	1	2018
Random Forest	-1.51412773262978	17	1	2018
Random Forest	-0.843970070294529	3	2	2018
Random Forest	-0.776528789498996	4	2	2018
Random Forest	-1.34707364796661	5	2	2018
Random Forest	-1.23787435600162	6	2	2018
Random Forest	-1.27296567581289	7	2	2018
Random Forest	-1.02165124753198	8	2	2018
Random Forest	-3.50655789731998	9	2	2018
Random Forest	-3.2188758248682	10	2	2018
Random Forest	-2.04022082852655	11	2	2018
Random Forest	-2.12026353620009	12	2	2018
Random Forest	-1.38629436111989	13	2	2018
Random Forest	-1.34707364796661	14	2	2018
Random Forest	-1.13943428318836	15	2	2018
Random Forest	-1.17118298150295	16	2	2018
Random Forest	-1.89711998488588	17	2	2018
Random Forest	-0.798507696217772	3	3	2018
Random Forest	-1.46967597005894	4	3	2018
Random Forest	-0.994252273343867	5	3	2018
Random Forest	-1.27296567581289	6	3	2018
Random Forest	-1.10866262452161	7	3	2018
Random Forest	-2.81341071676004	8	3	2018
Random Forest	-2.40794560865187	9	3	2018
Random Forest	-2.52572864430826	10	3	2018
Random Forest	-2.40794560865187	11	3	2018
Random Forest	-1.46967597005894	12	3	2018
Random Forest	-1.13943428318836	13	3	2018
Random Forest	-0.755022584278033	14	3	2018
Random Forest	-0.776528789498996	15	3	2018
Random Forest	-3.2188758248682	16	3	2018
Random Forest	-2.99573227355399	17	3	2018
Random Forest	-1.51412773262978	3	4	2018
Random Forest	-0.867500567704723	4	4	2018
Random Forest	-1.6094379124341	5	4	2018
Random Forest	-1.10866262452161	6	4	2018
Random Forest	-2.65926003693278	7	4	2018
Random Forest	-2.12026353620009	8	4	2018
Random Forest	-3.2188758248682	9	4	2018
Random Forest	-2.40794560865187	10	4	2018
Random Forest	-1.51412773262978	11	4	2018
Random Forest	-1.27296567581289	12	4	2018
Random Forest	-0.82098055206983	13	4	2018
Random Forest	-0.562118918153541	14	4	2018
Random Forest	-3.91202300542815	15	4	2018
Random Forest	-2.65926003693278	16	4	2018
Random Forest	-0.776528789498996	17	4	2018
Linear Regression	-1.07880966137193	3	1	2018
Linear Regression	-0.967584026261706	4	1	2018
Linear Regression	-1.17118298150295	5	1	2018
Linear Regression	-1.77195684193188	6	1	2018
Linear Regression	-1.07880966137193	7	1	2018
Linear Regression	-1.46967597005894	8	1	2018
Linear Regression	-1.38629436111989	9	1	2018
Linear Regression	-1.56064774826467	10	1	2018
Linear Regression	-3.2188758248682	11	1	2018
Linear Regression	-3.2188758248682	12	1	2018
Linear Regression	-1.02165124753198	13	1	2018
Linear Regression	-1.34707364796661	14	1	2018
Linear Regression	-1.07880966137193	15	1	2018
Linear Regression	-2.40794560865187	16	1	2018
Linear Regression	-2.20727491318972	17	1	2018
Linear Regression	-1.02165124753198	3	2	2018
Linear Regression	-1.23787435600162	4	2	2018
Linear Regression	-1.30933331998376	5	2	2018
Linear Regression	-1.51412773262978	6	2	2018
Linear Regression	-1.83258146374831	7	2	2018
Linear Regression	-1.66073120682165	8	2	2018
Linear Regression	-2.04022082852655	9	2	2018
Linear Regression	-3.50655789731998	10	2	2018
Linear Regression	-4.60517018598809	11	2	2018
Linear Regression	-1.38629436111989	12	2	2018
Linear Regression	-1.20397280432594	13	2	2018
Linear Regression	-1.13943428318836	14	2	2018
Linear Regression	-2.20727491318972	15	2	2018
Linear Regression	-2.81341071676004	16	2	2018
Linear Regression	-1.34707364796661	17	2	2018
Linear Regression	-1.23787435600162	3	3	2018
Linear Regression	-1.42711635564015	4	3	2018
Linear Regression	-1.34707364796661	5	3	2018
Linear Regression	-2.20727491318972	6	3	2018
Linear Regression	-1.89711998488588	7	3	2018
Linear Regression	-2.40794560865187	8	3	2018
Linear Regression	-3.91202300542815	9	3	2018
Linear Regression	-10	10	3	2018
Linear Regression	-1.77195684193188	11	3	2018
Linear Regression	-1.56064774826467	12	3	2018
Linear Regression	-1.20397280432594	13	3	2018
Linear Regression	-2.20727491318972	14	3	2018
Linear Regression	-2.81341071676004	15	3	2018
Linear Regression	-1.20397280432594	16	3	2018
Linear Regression	-1.13943428318836	17	3	2018
Linear Regression	-1.34707364796661	3	4	2018
Linear Regression	-1.38629436111989	4	4	2018
Linear Regression	-2.04022082852655	5	4	2018
Linear Regression	-1.96611285637283	6	4	2018
Linear Regression	-2.52572864430826	7	4	2018
Linear Regression	-4.60517018598809	8	4	2018
Linear Regression	-10	9	4	2018
Linear Regression	-2.12026353620009	10	4	2018
Linear Regression	-1.77195684193188	11	4	2018
Linear Regression	-1.10866262452161	12	4	2018
Linear Regression	-2.30258509299405	13	4	2018
Linear Regression	-2.81341071676004	14	4	2018
Linear Regression	-1.17118298150295	15	4	2018
Linear Regression	-1.13943428318836	16	4	2018
Linear Regression	-1.17118298150295	17	4	2018
ARIMA	-0.798507696217772	3	1	2018
ARIMA	-0.798507696217772	4	1	2018
ARIMA	-1.02165124753198	5	1	2018
ARIMA	-1.20397280432594	6	1	2018
ARIMA	-1.07880966137193	7	1	2018
ARIMA	-1.96611285637283	8	1	2018
ARIMA	-1.27296567581289	9	1	2018
ARIMA	-2.04022082852655	10	1	2018
ARIMA	-10	11	1	2018
ARIMA	-10	12	1	2018
ARIMA	-0.776528789498996	13	1	2018
ARIMA	-0.798507696217772	14	1	2018
ARIMA	-1.71479842809193	15	1	2018
ARIMA	-2.12026353620009	16	1	2018
ARIMA	-10	17	1	2018
ARIMA	-0.867500567704723	3	2	2018
ARIMA	-0.994252273343867	4	2	2018
ARIMA	-1.02165124753198	5	2	2018
ARIMA	-1.23787435600162	6	2	2018
ARIMA	-2.20727491318972	7	2	2018
ARIMA	-1.71479842809193	8	2	2018
ARIMA	-2.40794560865187	9	2	2018
ARIMA	-10	10	2	2018
ARIMA	-10	11	2	2018
ARIMA	-1.27296567581289	12	2	2018
ARIMA	-0.82098055206983	13	2	2018
ARIMA	-1.66073120682165	14	2	2018
ARIMA	-2.99573227355399	15	2	2018
ARIMA	-10	16	2	2018
ARIMA	-2.04022082852655	17	2	2018
ARIMA	-0.967584026261706	3	3	2018
ARIMA	-1.07880966137193	4	3	2018
ARIMA	-1.10866262452161	5	3	2018
ARIMA	-2.40794560865187	6	3	2018
ARIMA	-1.89711998488588	7	3	2018
ARIMA	-2.99573227355399	8	3	2018
ARIMA	-10	9	3	2018
ARIMA	-10	10	3	2018
ARIMA	-1.96611285637283	11	3	2018
ARIMA	-1.20397280432594	12	3	2018
ARIMA	-1.66073120682165	13	3	2018
ARIMA	-2.81341071676004	14	3	2018
ARIMA	-10	15	3	2018
ARIMA	-1.56064774826467	16	3	2018
ARIMA	-3.2188758248682	17	3	2018
ARIMA	-1.07880966137193	3	4	2018
ARIMA	-1.13943428318836	4	4	2018
ARIMA	-2.20727491318972	5	4	2018
ARIMA	-2.04022082852655	6	4	2018
ARIMA	-2.99573227355399	7	4	2018
ARIMA	-10	8	4	2018
ARIMA	-10	9	4	2018
ARIMA	-2.20727491318972	10	4	2018
ARIMA	-1.56064774826467	11	4	2018
ARIMA	-1.20397280432594	12	4	2018
ARIMA	-2.81341071676004	13	4	2018
ARIMA	-10	14	4	2018
ARIMA	-1.30933331998376	15	4	2018
ARIMA	-2.81341071676004	16	4	2018
ARIMA	-0.867500567704723	17	4	2018
Empirical Bayes	-0.755022584278033	3	1	2018
Empirical Bayes	-0.653926467406664	4	1	2018
Empirical Bayes	-1.66073120682165	5	1	2018
Empirical Bayes	-1.96611285637283	6	1	2018
Empirical Bayes	-1.17118298150295	7	1	2018
Empirical Bayes	-1.04982212449868	8	1	2018
Empirical Bayes	-0.916290731874155	9	1	2018
Empirical Bayes	-1.04982212449868	10	1	2018
Empirical Bayes	-1.34707364796661	11	1	2018
Empirical Bayes	-1.20397280432594	12	1	2018
Empirical Bayes	-2.20727491318972	13	1	2018
Empirical Bayes	-1.13943428318836	14	1	2018
Empirical Bayes	-1.56064774826467	15	1	2018
Empirical Bayes	-1.07880966137193	16	1	2018
Empirical Bayes	-1.04982212449868	17	1	2018
Empirical Bayes	-2.04022082852655	3	2	2018
Empirical Bayes	-1.71479842809193	4	2	2018
Empirical Bayes	-0.82098055206983	5	2	2018
Empirical Bayes	-1.20397280432594	6	2	2018
Empirical Bayes	-1.02165124753198	7	2	2018
Empirical Bayes	-1.20397280432594	8	2	2018
Empirical Bayes	-1.30933331998376	9	2	2018
Empirical Bayes	-1.96611285637283	10	2	2018
Empirical Bayes	-1.66073120682165	11	2	2018
Empirical Bayes	-2.20727491318972	12	2	2018
Empirical Bayes	-1.83258146374831	13	2	2018
Empirical Bayes	-1.56064774826467	14	2	2018
Empirical Bayes	-1.77195684193188	15	2	2018
Empirical Bayes	-1.56064774826467	16	2	2018
Empirical Bayes	-2.20727491318972	17	2	2018
Empirical Bayes	-2.30258509299405	3	3	2018
Empirical Bayes	-1.02165124753198	4	3	2018
Empirical Bayes	-1.42711635564015	5	3	2018
Empirical Bayes	-1.83258146374831	6	3	2018
Empirical Bayes	-1.30933331998376	7	3	2018
Empirical Bayes	-1.89711998488588	8	3	2018
Empirical Bayes	-2.04022082852655	9	3	2018
Empirical Bayes	-2.12026353620009	10	3	2018
Empirical Bayes	-1.66073120682165	11	3	2018
Empirical Bayes	-1.83258146374831	12	3	2018
Empirical Bayes	-2.30258509299405	13	3	2018
Empirical Bayes	-1.89711998488588	14	3	2018
Empirical Bayes	-1.83258146374831	15	3	2018
Empirical Bayes	-2.40794560865187	16	3	2018
Empirical Bayes	-2.30258509299405	17	3	2018
Empirical Bayes	-1.6094379124341	3	4	2018
Empirical Bayes	-1.46967597005894	4	4	2018
Empirical Bayes	-1.23787435600162	5	4	2018
Empirical Bayes	-1.71479842809193	6	4	2018
Empirical Bayes	-1.56064774826467	7	4	2018
Empirical Bayes	-2.30258509299405	8	4	2018
Empirical Bayes	-2.20727491318972	9	4	2018
Empirical Bayes	-1.96611285637283	10	4	2018
Empirical Bayes	-1.89711998488588	11	4	2018
Empirical Bayes	-2.20727491318972	12	4	2018
Empirical Bayes	-2.40794560865187	13	4	2018
Empirical Bayes	-2.12026353620009	14	4	2018
Empirical Bayes	-2.40794560865187	15	4	2018
Empirical Bayes	-2.52572864430826	16	4	2018
Empirical Bayes	-2.12026353620009	17	4	2018
Model Average	-0.891598119283784	3	1	2018
Model Average	-0.82098055206983	4	1	2018
Model Average	-1.13943428318836	5	1	2018
Model Average	-1.51412773262978	6	1	2018
Model Average	-0.916290731874155	7	1	2018
Model Average	-1.34707364796661	8	1	2018
Model Average	-1.04982212449868	9	1	2018
Model Average	-2.12026353620009	10	1	2018
Model Average	-2.65926003693278	11	1	2018
Model Average	-1.23787435600162	12	1	2018
Model Average	-1.30933331998376	13	1	2018
Model Average	-1.38629436111989	14	1	2018
Model Average	-1.27296567581289	15	1	2018
Model Average	-1.30933331998376	16	1	2018
Model Average	-1.42711635564015	17	1	2018
Model Average	-1.56064774826467	3	2	2018
Model Average	-1.13943428318836	4	2	2018
Model Average	-1.02165124753198	5	2	2018
Model Average	-1.20397280432594	6	2	2018
Model Average	-1.04982212449868	7	2	2018
Model Average	-1.07880966137193	8	2	2018
Model Average	-2.20727491318972	9	2	2018
Model Average	-3.2188758248682	10	2	2018
Model Average	-2.40794560865187	11	2	2018
Model Average	-1.27296567581289	12	2	2018
Model Average	-1.6094379124341	13	2	2018
Model Average	-1.56064774826467	14	2	2018
Model Average	-1.46967597005894	15	2	2018
Model Average	-1.38629436111989	16	2	2018
Model Average	-2.65926003693278	17	2	2018
Model Average	-0.673344553263766	3	3	2018
Model Average	-1.27296567581289	4	3	2018
Model Average	-0.994252273343867	5	3	2018
Model Average	-1.83258146374831	6	3	2018
Model Average	-1.30933331998376	7	3	2018
Model Average	-2.40794560865187	8	3	2018
Model Average	-2.52572864430826	9	3	2018
Model Average	-2.81341071676004	10	3	2018
Model Average	-1.6094379124341	11	3	2018
Model Average	-1.51412773262978	12	3	2018
Model Average	-1.56064774826467	13	3	2018
Model Average	-1.56064774826467	14	3	2018
Model Average	-1.66073120682165	15	3	2018
Model Average	-2.04022082852655	16	3	2018
Model Average	-1.96611285637283	17	3	2018
Model Average	-1.42711635564015	3	4	2018
Model Average	-0.967584026261706	4	4	2018
Model Average	-1.66073120682165	5	4	2018
Model Average	-1.38629436111989	6	4	2018
Model Average	-2.30258509299405	7	4	2018
Model Average	-3.2188758248682	8	4	2018
Model Average	-2.99573227355399	9	4	2018
Model Average	-2.20727491318972	10	4	2018
Model Average	-1.71479842809193	11	4	2018
Model Average	-1.42711635564015	12	4	2018
Model Average	-1.56064774826467	13	4	2018
Model Average	-2.04022082852655	14	4	2018
Model Average	-2.04022082852655	15	4	2018
Model Average	-2.12026353620009	16	4	2018
Model Average	-1.13943428318836	17	4	2018
Naive Average	-0.891598119283784	3	1	2018
Naive Average	-0.798507696217772	4	1	2018
Naive Average	-1.10866262452161	5	1	2018
Naive Average	-1.46967597005894	6	1	2018
Naive Average	-0.891598119283784	7	1	2018
Naive Average	-1.42711635564015	8	1	2018
Naive Average	-1.04982212449868	9	1	2018
Naive Average	-1.96611285637283	10	1	2018
Naive Average	-2.81341071676004	11	1	2018
Naive Average	-1.71479842809193	12	1	2018
Naive Average	-1.17118298150295	13	1	2018
Naive Average	-1.23787435600162	14	1	2018
Naive Average	-1.23787435600162	15	1	2018
Naive Average	-1.42711635564015	16	1	2018
Naive Average	-1.6094379124341	17	1	2018
Naive Average	-1.34707364796661	3	2	2018
Naive Average	-1.17118298150295	4	2	2018
Naive Average	-1.04982212449868	5	2	2018
Naive Average	-1.17118298150295	6	2	2018
Naive Average	-1.38629436111989	7	2	2018
Naive Average	-1.34707364796661	8	2	2018
Naive Average	-1.96611285637283	9	2	2018
Naive Average	-2.99573227355399	10	2	2018
Naive Average	-2.40794560865187	11	2	2018
Naive Average	-1.27296567581289	12	2	2018
Naive Average	-1.34707364796661	13	2	2018
Naive Average	-1.38629436111989	14	2	2018
Naive Average	-1.71479842809193	15	2	2018
Naive Average	-1.89711998488588	16	2	2018
Naive Average	-1.96611285637283	17	2	2018
Naive Average	-0.693147180559945	3	3	2018
Naive Average	-1.20397280432594	4	3	2018
Naive Average	-0.994252273343867	5	3	2018
Naive Average	-1.96611285637283	6	3	2018
Naive Average	-1.30933331998376	7	3	2018
Naive Average	-2.20727491318972	8	3	2018
Naive Average	-2.52572864430826	9	3	2018
Naive Average	-2.65926003693278	10	3	2018
Naive Average	-1.6094379124341	11	3	2018
Naive Average	-1.46967597005894	12	3	2018
Naive Average	-1.56064774826467	13	3	2018
Naive Average	-1.71479842809193	14	3	2018
Naive Average	-2.04022082852655	15	3	2018
Naive Average	-1.89711998488588	16	3	2018
Naive Average	-2.04022082852655	17	3	2018
Naive Average	-1.42711635564015	3	4	2018
Naive Average	-1.07880966137193	4	4	2018
Naive Average	-1.6094379124341	5	4	2018
Naive Average	-1.66073120682165	6	4	2018
Naive Average	-1.89711998488588	7	4	2018
Naive Average	-2.81341071676004	8	4	2018
Naive Average	-2.81341071676004	9	4	2018
Naive Average	-1.83258146374831	10	4	2018
Naive Average	-1.66073120682165	11	4	2018
Naive Average	-1.6094379124341	12	4	2018
Naive Average	-1.89711998488588	13	4	2018
Naive Average	-2.12026353620009	14	4	2018
Naive Average	-1.77195684193188	15	4	2018
Naive Average	-1.77195684193188	16	4	2018
Naive Average	-1.38629436111989	17	4	2018
