# Supplementary material for: A stacked ensemble method for forecasting influenza-like illness visit volumes at emergency departments
Source: PLoS One. 2021 Mar 22;16(3):e0241725. doi: 10.1371/journal.pone.0241725 (PMC7984626; doi:10.1371/journal.pone.0241725)
Supplement: S1 Data — (ZIP) [file pone.0241725.s003.zip › ILI_plosone/tables/performance_2012weeks-3-45.csv]

model	MAPE	RMSE	MAE	MSD	weeks_ahead
Random Forest	0.200689300827494	35.4035633569035	29.283011627907	19.6355930232558	1
Random Forest	0.240421687486202	42.9048755162389	35.8553372093023	26.3928255813953	2
Random Forest	0.267703367417602	45.8527680351838	39.104488372093	30.1900697674419	3
Random Forest	0.292678861828817	49.0305162964506	42.3002674418605	33.8635930232558	4
Generalized Linear Mixture Model	0.147379805158256	31.9737272455561	24.4840524640124	0.595639522632781	1
Generalized Linear Mixture Model	0.191338385243047	41.7360708947994	32.9232938266288	-0.395283630741098	2
Generalized Linear Mixture Model	0.205576346582371	46.1966161133556	33.5154036820679	0.122841724330272	3
Generalized Linear Mixture Model	0.223480239309074	49.6166958288594	36.0178089416979	-0.97176281014428	4
Linear Regression	0.163326034672135	33.4239038417566	26.1069160655462	-0.91181243208852	1
Linear Regression	0.19970687487347	40.400129637639	30.7177196775844	-1.97086995909493	2
Linear Regression	0.250128504185214	47.3975256237592	37.9016754886565	-2.31229621693152	3
Linear Regression	0.279953714759964	55.0943683545032	42.7463720843509	-3.38483858535652	4
ARIMA	0.349601837080293	55.6671445833957	47.2261311403629	8.49518186414404	1
ARIMA	0.480828284305417	75.7140952981067	63.0644723761153	11.6823365202764	2
ARIMA	0.629322747153246	95.5981310516552	79.2502415370881	15.5950970274149	3
ARIMA	0.798164869119515	113.182304687105	92.7885878760963	20.4496801111613	4
Empirical Bayes	0.151906034624216	33.8462182820917	25.7150636972736	0.0904696201664923	1
Empirical Bayes	0.2121478731486	45.643284874605	36.6680259608818	1.02251907186899	2
Empirical Bayes	0.268006374641282	56.0139604540485	42.7697038340586	3.13503315484587	3
Empirical Bayes	0.334447550976755	65.6838180514491	51.487488971155	6.02144390916969	4
Model Average	0.139726999146551	30.6618514514191	23.2265266153797	3.67342139318021	1
Model Average	0.186936808742991	37.9438494811107	29.7548251537676	14.468120437003	2
Model Average	0.215288582035324	40.7138641048001	33.1597101623114	14.2317386977544	3
Model Average	0.241248603580105	46.4175312410005	37.8317780907537	9.30762515110009	4
Naive Average	0.172079869655403	32.0896812003949	25.8868383023313	6.82735801886946	1
Naive Average	0.223439324651907	38.8204089639951	33.5116045606623	9.28170280361145	2
Naive Average	0.265556351796152	44.2806272645461	37.7786333467716	11.6519759331928	3
Naive Average	0.308426899969062	48.6438612329758	41.4058566911032	14.2374696145576	4
Naive	0.159561343765784	33.293270498182	26.906976744186	0.581395348837209	1
Naive	0.193199133358559	43.7923217226544	33.4883720930233	0.930232558139535	2
Naive	0.24399248473792	52.4867646661163	40.1627906976744	1.83720930232558	3
Naive	0.293732275269444	59.4147816546503	44.7674418604651	3.41860465116279	4
lm ub	0.438371860919542	69.322299698832	63.1616327217934	60.6986033393137	1
lm ub	0.539949310575996	85.4900625611999	77.4645230637869	75.2465048412718	2
lm ub	0.651911570211945	103.078245509491	92.0448992946923	91.3533113021325	3
lm ub	0.725065056907865	113.395254931227	100.161377614657	99.0243603996495	4
lm lb	0.387645919089032	70.8578510991734	62.5222282034908	-62.5222282034908	1
lm lb	0.500413684758946	88.7785817396622	79.1882447594616	-79.1882447594616	2
lm lb	0.622245544554065	106.845929741753	96.0507452138255	-95.9779037359955	3
lm lb	0.727256297813003	119.118730835011	106.905489607033	-105.794037570363	4
rf ub	0.631470762602385	104.813230069846	96.4616279069768	96.4616279069768	1
rf ub	0.783343094433623	131.883265639785	121.826744186047	121.826744186047	2
rf ub	0.842167958742648	139.492746539773	130.626744186047	130.626744186047	3
rf ub	0.913643042677574	147.973822323488	137.690697674419	137.690697674419	4
rf lb	0.197214505773763	49.1487532075887	38.15	-37.9174418604651	1
rf lb	0.202478884683406	52.4591391377114	39.6767441860465	-37.4488372093023	2
rf lb	0.200049370565228	50.2662457829932	38.8	-35.6860465116279	3
rf lb	0.204095561006724	48.6424944615494	38.3313953488372	-32.8918604651163	4
glm ub	0.527501030953177	80.6500985931355	76.0274050668194	74.0222167288569	1
glm ub	0.662938660964822	103.036772790317	94.1717958388913	94.1717958388913	2
glm ub	0.800085356601622	120.492341190706	111.749942067978	111.239781589032	3
glm ub	0.902488954924263	129.935550687429	120.794015098721	120.037562843402	4
glm lb	0.45248433801279	79.522292558412	72.8309376835914	-72.8309376835914	1
glm lb	0.599724807838639	103.699327807265	94.9623631003735	-94.9623631003735	2
glm lb	0.710274031987259	120.188232184537	111.060441323724	-110.994098140371	3
glm lb	0.808856798516882	131.638058277209	122.468487083613	-121.98108846369	4
arima ub	0.564759123936879	82.854148182376	68.8452925978491	61.7285853763451	1
arima ub	0.749099686969021	110.325741248573	87.5828594641411	80.5550635103354	2
arima ub	0.925768732007671	134.406697222536	102.968268308674	94.9072420247977	3
arima ub	1.12980263004005	155.105968128868	115.779737334861	106.823727727378	4
arima lb	0.309438302742623	70.7172044871576	58.0658218590439	-44.738221648057	1
arima lb	0.442516637575093	93.7154888521493	80.268886926784	-57.1903904697826	2
arima lb	0.574268548925045	113.129571983521	99.5461131319256	-63.7170479699679	3
arima lb	0.713274367367194	128.4183504489	115.866555670946	-65.9243675050557	4
eb ub	0.332345557761076	58.6990316057961	50.8731004480607	46.794763905468	1
eb ub	0.505817772266701	95.1852388399402	79.8787542996441	76.8294339788493	2
eb ub	0.710041818265452	138.226335442895	114.72211684055	113.321280372245	3
eb ub	0.906451276413324	174.664327383839	147.814599567411	146.507099824151	4
eb lb	0.293240337791242	56.8478819838474	48.724850135061	-46.1644444631742	1
eb lb	0.405582520143913	79.7132481289601	67.8152502014113	-66.2596764483506	2
eb lb	0.546823068931836	99.6613936308924	88.1178238408127	-85.5856252998788	3
eb lb	0.676716562206632	117.340992107558	103.505729671478	-102.837080772535	4
avg ub	0.428373287252568	67.8708718397804	62.7389826551433	60.0756884394163	1
avg ub	0.663375474955882	110.809096370271	101.516310105847	101.516310105847	2
avg ub	0.755427750336818	121.568973091733	113.414462350869	113.414462350869	3
avg ub	0.834339942416331	132.457230493894	122.014671393623	122.014671393623	4
avg lb	0.289397005583333	57.8164655640057	49.7185436246228	-49.3846500178845	1
avg lb	0.303441882299735	63.2703546124846	53.2248102053629	-53.1375159125283	2
avg lb	0.38942137932396	74.5426340769259	65.40772793814	-65.2680263760147	3
avg lb	0.545850983952392	95.973812571856	85.5751294338979	-85.5751294338979	4
naive avg ub	0.487531027640177	73.4734290830855	68.737422126368	66.4208951320259	1
naive avg ub	0.633704907838725	95.9902471089181	88.8102672149505	88.6144366291258	2
naive avg ub	0.773053094254051	114.666826907238	107.552144471305	107.552144471305	3
naive avg ub	0.908161206107757	129.70486640091	122.511471406399	122.511471406399	4
naive avg lb	0.25774400460092	57.4575470677189	47.8355840437968	-47.8355840437968	1
naive avg lb	0.321306983655616	71.6145626581093	60.0217872217243	-60.0217872217243	2
naive avg lb	0.38052450575543	82.5959281162875	70.3071310800398	-70.2416558793675	3
naive avg lb	0.42163195895574	90.2337129841013	76.8618365782675	-76.8618365782675	4
naive ub	0.472410968121444	74.8952288256127	69.1165520853224	67.0956568492784	1
naive ub	0.669012062998202	104.580579117323	95.0858252974911	94.9956032632941	2
naive ub	0.848870256347147	128.22567160674	117.043289649012	117.043289649012	3
naive ub	1.04266040098979	148.734400755933	136.667622427932	136.447127652045	4
naive lb	0.416600486544161	73.8651526454098	65.932866151604	-65.932866151604	1
naive lb	0.587751228500207	102.933872295212	93.1351381470151	-93.1351381470151	2
naive lb	0.716943202339791	124.953251806242	113.538473684707	-113.368871044361	3
naive lb	0.835676280978831	142.591023598522	130.085888651709	-129.60991834972	4
