# Supplementary material for: A stacked ensemble method for forecasting influenza-like illness visit volumes at emergency departments
Source: PLoS One. 2021 Mar 22;16(3):e0241725. doi: 10.1371/journal.pone.0241725 (PMC7984626; doi:10.1371/journal.pone.0241725)
Supplement: S1 Data — (ZIP) [file pone.0241725.s003.zip › ILI_plosone/tables/performance_2012weeks-3-45_fmc.csv]

model	MAPE	RMSE	MAE	MSD	weeks_ahead
Random Forest	0.245496308051666	9.89440155363886	7.39976744186047	1.39339534883721	1
Random Forest	0.230216847010757	9.42278933823688	6.66947674418605	1.18703488372093	2
Random Forest	0.247901523336416	9.90672471718544	7.1621976744186	1.58336046511628	3
Random Forest	0.267823348663608	10.4240751368792	7.79729069767442	1.72808139534884	4
Generalized Linear Mixture Model	4.77477920534929	151.658003343433	143.874709290075	143.874709290075	1
Generalized Linear Mixture Model	4.65636618835965	151.147831768957	142.488437299491	142.488437299491	2
Generalized Linear Mixture Model	4.73490835446073	151.217279907179	142.12284172433	142.12284172433	3
Generalized Linear Mixture Model	4.66258713777758	149.288499467863	139.423586027065	139.423586027065	4
Linear Regression	0.267006066541631	10.0287029586558	7.97327760123018	0.577462573859254	1
Linear Regression	0.264945024915875	9.66973449949844	7.59257914468513	0.27705745609915	2
Linear Regression	0.280493760917488	9.95279498532597	7.98872283180995	0.289226509339315	3
Linear Regression	0.278747334725959	10.191107727777	8.08248699322536	-0.177124435037397	4
ARIMA	0.396091206319798	15.3164270753056	11.8673796005536	-1.64180755867695	1
ARIMA	0.477901091389025	18.5640849225583	14.3500593862273	-2.35772605320188	2
ARIMA	0.564353736725317	21.4457089999927	16.7995721962829	-2.92879361267661	3
ARIMA	0.636169438394994	23.7190455250968	18.8746194061831	-2.91322093280218	4
Empirical Bayes	0.245815277961503	11.3736558982212	8.22181896215452	-0.373173857532796	1
Empirical Bayes	0.301752841223958	12.22425294106	9.44295806339821	-0.169293338223783	2
Empirical Bayes	0.342736451496074	13.373386997849	10.5863584336522	0.218758008581944	3
Empirical Bayes	0.336523952113861	13.7964897448916	10.6099717772753	0.658140282052229	4
Model Average	0.239364053703535	9.80012604203689	7.50472179818614	0.524478212409748	1
Model Average	0.235594093947097	9.26777312930787	6.9441503557753	0.571972134171418	2
Model Average	0.259731350768131	10.0199691357926	7.65209057260076	1.02563459152093	3
Model Average	0.261372403124387	10.3267386408838	7.76893496897477	1.30865386778181	4
Naive Average	0.257667638012853	10.2948203453657	7.86281222075525	-0.0110308733783208	1
Naive Average	0.265975661391929	10.6763440881159	7.79144431759783	-0.265731762901396	2
Naive Average	0.298482954592536	11.4740371737685	8.78948034759884	-0.209362157409768	3
Naive Average	0.284985690065588	11.9275063267767	8.42991436284748	-0.176030922609628	4
lm ub	0.739689557768533	20.4263003063136	18.5335108707266	17.8214886757615	1
lm ub	0.784572561258551	21.5058840563483	19.5478056635597	19.2048314503664	2
lm ub	0.804341991238221	22.0984186434635	19.9425750986558	19.7284277303946	3
lm ub	0.791348022770792	21.9840355744368	19.8980762288878	19.4886069892029	4
lm lb	0.513443972530245	19.4596140008041	16.6741402840255	-16.666563528043	1
lm lb	0.571149370997567	21.0018137927519	18.6609457157043	-18.6507165381681	2
lm lb	0.600789405865024	21.5777849096973	19.3572495652644	-19.149974711716	3
lm lb	0.630107181877592	22.3151460922053	20.048461397846	-19.8428558592777	4
rf ub	0.814622457634772	28.2067646100619	23.4011627906977	23.3546511627907	1
rf ub	0.816672286943094	26.457952600569	23.5581395348837	23.5581395348837	2
rf ub	0.841388911698176	28.2184275104548	24.2162790697675	24.2162790697675	3
rf ub	0.888376047766623	30.428891564769	25.7558139534884	25.7558139534884	4
rf lb	0.376531592830126	17.9749923181405	14.0744186046512	-13.8883720930233	1
rf lb	0.385511843170063	18.6248177765395	14.5372093023256	-14.3976744186047	2
rf lb	0.367821609778004	19.054029665969	14.3279069767442	-14.1418604651163	3
rf lb	0.379119456013966	18.9993879950394	14.4651162790698	-14.1860465116279	4
glm ub	7.42259159446559	222.576852296999	217.301286496299	217.301286496299	1
glm ub	8.03095377625569	242.407255537923	237.055516769124	237.055516769124	2
glm ub	8.70558209982436	258.525979871021	253.239781589032	253.239781589032	3
glm ub	8.98237194984274	265.896547025832	260.432911680611	260.432911680611	4
glm lb	2.24101958561029	85.1083998596796	73.0900804090919	70.4481320838505	1
glm lb	1.9309915860114	69.4001762730953	59.5569151715896	47.921357829859	2
glm lb	1.84886873334949	59.941721508418	51.4851926884996	31.0059018596285	3
glm lb	1.85501763758719	56.2257159666633	48.8222949453981	18.4142603735189	4
arima ub	0.713456084483814	19.880622273923	17.1588377122816	12.7164323806194	1
arima ub	0.815762254729847	22.9691823509994	19.5399770490355	13.5400282030606	2
arima ub	0.901295879577594	25.7004349733366	21.2626742927826	13.999701027897	3
arima ub	0.962865021039101	28.0227641245317	22.7268322822921	14.4377769024628	4
arima lb	0.425786790682523	22.059821388728	16.6019030656569	-16.0000474979733	1
arima lb	0.507477751438957	25.8447973321663	19.7394338068687	-18.2554803094644	2
arima lb	0.580759110116094	28.8822455170057	22.3297338956196	-19.8572882532502	3
arima lb	0.641392679492557	30.7336341093464	24.1888161398758	-20.2642187680671	4
eb ub	0.498329919303048	18.0336059148878	13.8581488092773	13.1537037640469	1
eb ub	0.680060597558606	23.4522711720361	19.2967898868233	18.4079594170012	2
eb ub	0.836682513914952	29.0140854489537	23.9049816010969	23.480914994116	3
eb ub	0.960149682931005	34.6516768959872	28.3655804598314	28.2424241322175	4
eb lb	0.43528114521495	17.5182268693795	14.4828425329232	-13.366700186345	1
eb lb	0.511780953243721	22.4017948939975	17.9285050752136	-17.7065979738156	2
eb lb	0.604747735325741	26.2234128172884	21.384718017231	-21.384718017231	3
eb lb	0.66735043304234	29.1347340016221	23.7077592555917	-23.6904287051321	4
avg ub	0.670474921387403	21.4429871092146	18.1037614889904	18.1037614889904	1
avg ub	0.767706364583834	23.1293299932181	20.9367305643291	20.9211348720888	2
avg ub	0.831325803837042	26.5168491978277	23.3955978020701	23.3955978020701	3
avg ub	0.887502776149364	29.0718216536048	25.4115904515667	25.4115904515667	4
avg lb	0.42939802690376	17.7288207418216	14.6848143873296	-14.4893736739659	1
avg lb	0.470132187303344	19.7209396746239	16.5894102915261	-16.5808334482105	2
avg lb	0.462112693854345	20.9277491547421	16.9241789188102	-16.8467546586354	3
avg lb	0.454448668925393	20.7533101049636	16.6439896316216	-16.522281029885	4
naive avg ub	0.675249021016435	19.6583685164808	17.2385712664217	16.7615689958046	1
naive avg ub	0.745900766921768	20.845920000432	18.7661369854684	18.677739651328	2
naive avg ub	0.818754049116609	22.6864914101468	20.6465114200835	20.3563307055438	3
naive avg ub	0.871339143141668	24.3417492216918	22.3724782457845	21.9811554943429	4
naive avg lb	0.418242429212199	18.5660307354749	15.0193747270757	-14.9804208263461	1
naive avg lb	0.463249459171635	21.1210451163273	17.2526173100132	-17.2526173100132	2
naive avg lb	0.492406581997939	22.8936368629594	18.6391520378882	-18.6334603618284	3
naive avg lb	0.518518972710217	24.037237914677	19.56017420471	-19.4958874610262	4
