# Supplementary material for: A stacked ensemble method for forecasting influenza-like illness visit volumes at emergency departments
Source: PLoS One. 2021 Mar 22;16(3):e0241725. doi: 10.1371/journal.pone.0241725 (PMC7984626; doi:10.1371/journal.pone.0241725)
Supplement: S1 Data — (ZIP) [file pone.0241725.s003.zip › ILI_plosone/tables/performance_2013weeks-3-45.csv]

model	MAPE	RMSE	MAE	MSD	weeks_ahead
Random Forest	0.09859411785769	27.8706589214377	21.0667558139535	0.674593023255812	1
Random Forest	0.133492166990696	36.0366313710059	27.0974418604651	4.32562790697674	2
Random Forest	0.151468043161035	37.3686084931606	28.5336395348837	6.43117441860465	3
Random Forest	0.150740463407622	37.2336839895038	28.0768372093023	8.89153488372093	4
Generalized Linear Mixture Model	0.112350216219207	31.0516904032489	22.5465851175481	-4.21489391670588	1
Generalized Linear Mixture Model	0.135797555793309	44.1762654490132	28.9819491766296	-6.41664215838284	2
Generalized Linear Mixture Model	0.155390816273387	51.9058271128723	31.2472214116447	-7.75987125482257	3
Generalized Linear Mixture Model	0.166829564775893	52.3828311633968	32.3673298974013	-9.94617836418146	4
Linear Regression	0.115581386867946	28.294535394503	22.4732515683278	-2.88780543292227	1
Linear Regression	0.137372314609008	37.0738143366352	28.241702026309	-5.22421166364829	2
Linear Regression	0.179616826062237	45.145995457348	37.0725950683061	-9.69779566097723	3
Linear Regression	0.204672617044861	47.4842196660895	41.1421148224441	-12.3988019763112	4
ARIMA	0.24196431234484	54.2960242946268	44.492061269943	3.1264713337175	1
ARIMA	0.338664246034624	76.5127310487062	59.0646533699916	3.84274603819272	2
ARIMA	0.479009603536467	96.7436564191755	75.4373525524189	6.68699626119724	3
ARIMA	0.610100839405584	112.464737628451	89.3922585769056	8.94305953450228	4
Empirical Bayes	0.132526801334446	35.2614853915058	25.4120947418199	2.42971956385404	1
Empirical Bayes	0.1690650110014	50.5793959234069	35.3256233067615	6.47721078020833	2
Empirical Bayes	0.236680819621518	65.4636439639641	45.2490098723227	12.7894983929516	3
Empirical Bayes	0.260421808097115	70.4757570160938	49.4158050046988	16.6599352505256	4
Model Average	0.102182227566381	27.2120781134819	19.9906409964154	-0.538001064210552	1
Model Average	0.133335683624877	38.9535751615362	27.9811308066648	2.1254494184493	2
Model Average	0.143639369493229	37.476024096114	27.7910831113015	3.49116337766385	3
Model Average	0.146947379645732	38.1534681154681	28.6144941919073	3.59172327298595	4
Naive Average	0.117158519072141	29.3887358915121	22.7917522318104	0.835744621976268	1
Naive Average	0.149143252107276	39.2096833288837	29.0195538875561	2.35534326543238	2
Naive Average	0.1979934098393	46.0027715200093	34.3403497651229	4.05246835294406	3
Naive Average	0.214443437714381	46.4308375539315	34.9875739136823	5.5239319231094	4
Naive	0.117436514769979	32.3645657514367	24.0232558139535	-0.255813953488372	1
Naive	0.174467968991164	47.6584261321684	34.953488372093	0.302325581395349	2
Naive	0.224626435326795	58.6066906252734	40.4186046511628	2.83720930232558	3
Naive	0.281876838201352	63.9203719755163	48.046511627907	4.27906976744186	4
lm ub	0.32542059320924	65.7054409619811	60.3574703529081	59.3246486409581	1
lm ub	0.406689480514411	81.0956967854034	74.6463761470784	72.3410249585374	2
lm ub	0.492797773800098	94.747078963262	85.6483839610349	83.9426371094427	3
lm ub	0.530700206894083	101.246042344381	90.3172415633792	90.3172415633792	4
lm lb	0.332030368174907	70.8927352525568	65.1002595068026	-65.1002595068026	1
lm lb	0.42862514000511	90.5922907641007	82.9241279870088	-82.789448285834	2
lm lb	0.561753533340522	112.421728151289	103.338228431397	-103.338228431397	3
lm lb	0.656301189725583	123.944261410615	115.114845516002	-115.114845516002	4
rf ub	0.37215530402337	82.4722127270333	74.8779069767443	73.343023255814	1
rf ub	0.490572658604233	108.065843139673	95.9197674418605	95.1290697674419	2
rf ub	0.588821287686197	121.614255064461	108.240697674419	108.240697674419	3
rf ub	0.65056562932366	132.274374155161	118.040697674419	118.040697674419	4
rf lb	0.28235800677561	66.8695362906079	58.046511627907	-58.046511627907	1
rf lb	0.296186632476435	72.904802932987	62.2476744186047	-62.2011627906977	2
rf lb	0.307436317898676	76.0323114453384	64.7732558139535	-64.5872093023256	3
rf lb	0.312562566428674	77.9219167903297	65.8279069767442	-64.9906976744186	4
glm ub	0.386979574630812	75.9928046024935	71.1978744694112	69.4463261233686	1
glm ub	0.513123200310322	98.3090987866581	93.4518168001171	87.9489664724212	2
glm ub	0.651535434016218	115.424562441191	111.5453108704	103.315052531547	3
glm ub	0.724142918749243	122.683714709521	117.144314001441	111.306346109641	4
glm lb	0.391151953277044	83.7029463738126	77.8761139567803	-77.8761139567803	1
glm lb	0.510121143725754	109.776867288607	100.782250789187	-100.782250789187	2
glm lb	0.616503583256419	129.404023125403	118.834795041192	-118.834795041192	3
glm lb	0.693974930467088	140.878815411099	131.198702838004	-131.198702838004	4
arima ub	0.401494323505975	79.2990159736775	66.530825985117	57.7532315446589	1
arima ub	0.558797267703185	107.211550083591	88.5838211249598	74.4778366483302	2
arima ub	0.739618092856434	131.661242966634	104.571940077634	88.3595894061314	3
arima ub	0.890191703339073	150.140373749117	116.786301388001	98.1920577272758	4
arima lb	0.275354804406728	74.6755316642965	61.3753599275792	-51.5002888772239	1
arima lb	0.396298646400112	100.974383362694	84.8575804672369	-66.7923445719448	2
arima lb	0.514525731134324	121.370185887881	104.07763608318	-74.985596883737	3
arima lb	0.624084212680719	136.728103075724	120.126815635742	-80.3059386582712	4
eb ub	0.271917342065813	61.9468474749958	50.5259377563463	48.6079425334231	1
eb ub	0.415615477646255	101.041106221399	80.3363797833854	79.0296999134685	2
eb ub	0.607430324951469	142.706117797451	114.142864668318	113.685705646962	3
eb ub	0.784159437455762	181.408057774255	149.022166703619	149.022166703619	4
eb lb	0.268251798714629	61.2707857233749	54.207498559619	-51.0567780685277	1
eb lb	0.404751196273876	94.2879579704498	81.8145359887271	-79.9607969581026	2
eb lb	0.534915760952404	123.713864869429	106.300442113478	-105.302013334535	3
eb lb	0.654127310414066	145.513304667436	126.158177928917	-126.01604790777	4
avg ub	0.323489854057142	67.1650800149248	61.3886935452796	60.4648387767642	1
avg ub	0.424391922712614	91.7606416980617	80.5716505432205	79.4469163126511	2
avg ub	0.568014426598995	115.224118385942	103.117240977237	103.117240977237	3
avg ub	0.638081097312993	127.278778978127	114.819906964848	114.819906964848	4
avg lb	0.296945088357053	65.3671761135357	59.5491641704355	-59.5491641704355	1
avg lb	0.389964230804338	86.5457459569971	78.1095685313939	-77.7978379871961	2
avg lb	0.396401287071005	87.9292196396053	79.5113839740931	-79.5113839740931	3
avg lb	0.477437288691152	99.8215449231158	91.9646795796771	-91.9646795796771	4
naive avg ub	0.334504455396802	66.1947518438634	60.8443576685535	59.7572114937135	1
naive avg ub	0.459677297895015	89.4707684735573	82.3993150923123	80.2444078219445	2
naive avg ub	0.601878506637643	109.38444528867	101.543486735429	98.5571574592386	3
naive avg ub	0.702645340967783	123.499156854223	114.800761329142	113.893040917173	4
naive avg lb	0.26565918963526	63.9621160678048	56.4259595201153	-56.4259595201153	1
naive avg lb	0.340313987848986	82.8138681250499	72.9380083222205	-72.9359381516447	2
naive avg lb	0.409594336465877	98.6587922635001	87.2239675392413	-87.0532619879988	3
naive avg lb	0.455214956890053	108.23127565239	96.6068824391154	-96.6068824391154	4
naive ub	0.368326366483291	74.326373133705	68.3292666030749	66.9219219009015	1
naive ub	0.544727812179342	106.51198581763	97.9110507902375	95.3059907161908	2
naive ub	0.740111853203071	132.715024982859	123.997541957841	119.19246093957	3
naive ub	0.895918911841104	152.486332338499	142.186994226732	138.634541476222	4
naive lb	0.345486925120338	74.8119127460224	68.3370148599249	-67.4335498078782	1
naive lb	0.484624478643835	106.068146201948	96.4424469702761	-94.7013395534001	2
naive lb	0.585643858891387	127.808903891729	115.551457840682	-113.518042334919	3
naive lb	0.667724585576651	144.999150185144	130.524120622571	-130.076401941338	4
