# Supplementary material for: A stacked ensemble method for forecasting influenza-like illness visit volumes at emergency departments
Source: PLoS One. 2021 Mar 22;16(3):e0241725. doi: 10.1371/journal.pone.0241725 (PMC7984626; doi:10.1371/journal.pone.0241725)
Supplement: S1 Data — (ZIP) [file pone.0241725.s003.zip › ILI_plosone/tables/performance_2013weeks-3-45_fmc.csv]

model	MAPE	RMSE	MAE	MSD	weeks_ahead
Random Forest	0.261240707821883	15.6253204696438	10.3085813953488	-2.67176744186047	1
Random Forest	0.245833457358222	15.6136070196092	9.89474418604651	-3.50383720930233	2
Random Forest	0.246085978381613	15.558055873906	9.6091511627907	-2.71508139534884	3
Random Forest	0.25437316961083	15.7813940295983	9.68243023255814	-1.95952325581395	4
Generalized Linear Mixture Model	4.78827002564318	170.302027207147	165.087431664689	165.087431664689	1
Generalized Linear Mixture Model	4.80664019641678	168.580324930902	162.141497376501	162.141497376501	2
Generalized Linear Mixture Model	4.82812011951396	166.443795775628	158.868035721922	158.868035721922	3
Generalized Linear Mixture Model	4.86804022216339	163.852497369342	155.821263496284	155.821263496284	4
Linear Regression	0.263157439273131	13.6553369554508	9.80350050576955	-3.62968619332829	1
Linear Regression	0.276006191823599	16.3169919377401	10.9737911848427	-4.68446830155538	2
Linear Regression	0.312963666262302	16.8213803439237	11.7586903864888	-4.56164665611628	3
Linear Regression	0.283834378407436	16.0944904008225	10.6769354222641	-4.54716202359854	4
ARIMA	0.326865097684821	18.6291426595221	12.5644404616976	-2.61460597570736	1
ARIMA	0.380455526399915	22.7961331456184	15.0150387190974	-3.79095027856282	2
ARIMA	0.517572974891643	25.5355532732867	17.9188629496435	-4.02942083196113	3
ARIMA	0.619725092852171	27.065231785993	19.4606785666265	-3.88534422591694	4
Empirical Bayes	0.314367590499137	15.3774601805404	11.2373323464764	-0.153388414425665	1
Empirical Bayes	0.363807888787855	21.9130810625019	13.9051044535973	-0.417675226530055	2
Empirical Bayes	0.502714922565533	25.6588916959208	17.5087864099918	0.31346240498422	3
Empirical Bayes	0.460675287831416	23.9716172713718	15.9797133066925	1.08271857700096	4
Model Average	0.261533922085459	14.1911182087488	10.0979624203006	-2.10875901056792	1
Model Average	0.280864191370597	17.0147108930696	11.0884219724312	-2.82614549529022	2
Model Average	0.318063394288318	17.5465532907278	11.7955582334185	-2.41261084065606	3
Model Average	0.257777757792971	15.6398469766475	9.72046063935252	-2.43781878813098	4
Naive Average	0.254370759590406	14.201258132462	9.81029884610537	-2.26736200633044	1
Naive Average	0.268343552305766	17.4567444461829	10.9007840890645	-3.09923275398764	2
Naive Average	0.348678925961907	19.0481068195514	12.6279000565784	-2.74817161961051	3
Naive Average	0.341309074667291	18.3185106510459	11.7953302205647	-2.32732773208212	4
lm ub	0.526576864932737	18.4689129103877	15.6277248143561	12.9968666187575	1
lm ub	0.5495654784293	20.5443405098118	17.1737788422975	13.3035964060358	2
lm ub	0.616549634674041	21.2827984672808	17.7606863195655	13.8926195542179	3
lm ub	0.641654037869721	20.9260095684045	17.9129246894723	14.3392578484926	4
lm lb	0.557091840021942	24.2073006126685	21.0258308838017	-20.2562390054141	1
lm lb	0.604921313410198	27.5716706164296	23.0720309020435	-22.6725330091465	2
lm lb	0.628942798635308	28.2260150836081	23.7596802581363	-23.0159128664504	3
lm lb	0.659361476310377	28.2050953767923	23.9458494988384	-23.4335818956897	4
rf ub	0.645843624954241	25.7804245639531	21.8151162790698	18.6058139534884	1
rf ub	0.603107018662521	23.424398431133	19.9325581395349	16.5372093023256	2
rf ub	0.672197956624528	24.7967833622887	21.1953488372093	18.0813953488373	3
rf ub	0.723941775713135	25.8971198003463	22.4232558139535	19.7255813953489	4
rf lb	0.420018190681923	24.6160351406662	18.1674418604651	-18.1674418604651	1
rf lb	0.440837438522284	25.2902706726851	19.0953488372093	-19.0023255813954	2
rf lb	0.433222486058591	25.3740402499218	18.8151162790698	-18.8151162790698	3
rf lb	0.424898928351562	25.2929360944725	18.443023255814	-18.443023255814	4
glm ub	7.05448698451463	242.450229849769	238.748651704764	238.748651704764	1
glm ub	7.68763837256368	260.72300125079	256.507106007305	256.507106007305	2
glm ub	8.38235380970648	274.565011267795	269.942959508291	269.942959508291	3
glm ub	8.88919388487976	281.761816209971	277.073787970106	277.073787970106	4
glm lb	2.54456494044622	100.379886514848	92.2591509505708	91.426211624615	1
glm lb	2.06185519282203	81.6989789673043	72.6551460720347	67.7758887456969	2
glm lb	1.71599244042985	68.563327888538	57.5265906265222	47.7931119355523	3
glm lb	1.53814783869895	60.9571423179794	52.4760208481179	34.5687390224616	4
arima ub	0.581251073543135	21.8381220307535	18.0438918662807	11.3180938477662	1
arima ub	0.641565529204376	25.8474154179018	20.4555918938173	11.6300608542301	2
arima ub	0.783865267169331	28.6939257272189	22.0596914852454	12.165261115228	3
arima ub	0.886138989401596	30.4882022498667	22.8964704706531	12.7635041378313	4
arima lb	0.389230348932128	24.6427234393807	17.5185245911134	-16.5473057991809	1
arima lb	0.441540200295998	29.1850063135352	20.4418291368986	-19.2119614113557	2
arima lb	0.517578420043294	31.8056279351824	22.314274621768	-20.2241027791503	3
arima lb	0.598360051333278	33.1261629671762	24.0809955775712	-20.5341925896652	4
eb ub	0.476510505559626	19.2709016894982	14.99021036437	11.7839831601932	1
eb ub	0.573731298023597	26.37327868382	18.4844407545319	15.0816003590898	2
eb ub	0.81694078936921	32.0760384503909	24.5188286760766	19.473007951431	3
eb ub	0.892138562143619	34.6953737217855	27.0860209601572	23.5724137783609	4
eb lb	0.383302748374724	19.4397199492285	14.7331310883497	-11.7988664250388	1
eb lb	0.49650132239545	26.5174130522615	19.998048619483	-14.7768716268626	2
eb lb	0.556155721782131	30.9841520899002	23.0246321856372	-17.0745333598488	3
eb lb	0.571808278392296	31.9791376355491	23.5269183423126	-19.2465007168689	4
avg ub	0.573758453146374	22.4983763708616	18.5756096469839	16.3040596160436	1
avg ub	0.566908534259017	22.4069071791789	18.1683533239314	14.8121679611432	2
avg ub	0.68695676919806	24.476929452842	20.758988945807	17.3436669686888	3
avg ub	0.709908887026434	24.2665476463243	21.4803496406812	18.6174247139135	4
avg lb	0.409029090095557	22.1264744559236	16.9308323017061	-16.7120991716668	1
avg lb	0.498615117163402	25.4123816652041	20.0203652811463	-18.835925608931	2
avg lb	0.468447684064515	26.6474617032333	19.9587280737286	-19.4575750578101	3
avg lb	0.476320200696663	25.786695726646	19.6675253354194	-19.6675253354194	4
naive avg ub	0.536325838029243	19.5489825385023	16.5665388209532	13.6761893950513	1
naive avg ub	0.577745152446033	21.9101713261166	18.3022231323763	14.1381167304203	2
naive avg ub	0.703072944997897	23.9528013260684	20.4970005356458	15.9030709924285	3
naive avg ub	0.768399517703207	24.3156793235433	21.6322695766165	17.6001892900084	4
naive avg lb	0.416430761783768	21.9754712935784	17.1427162744645	-16.6924632725247	1
naive avg lb	0.471239079110124	25.9015079976197	19.8156486541378	-18.91592290719	2
naive avg lb	0.474584849452884	27.8128882778924	20.5966868268146	-19.7824163211298	3
naive avg lb	0.484963837964046	28.1774764180017	20.8450514584239	-20.4143246145094	4
