# Supplementary material for: A stacked ensemble method for forecasting influenza-like illness visit volumes at emergency departments
Source: PLoS One. 2021 Mar 22;16(3):e0241725. doi: 10.1371/journal.pone.0241725 (PMC7984626; doi:10.1371/journal.pone.0241725)
Supplement: S1 Data — (ZIP) [file pone.0241725.s003.zip › ILI_plosone/tables/performance_2014weeks-3-45.csv]

model	MAPE	RMSE	MAE	MSD	weeks_ahead
Random Forest	0.159039989017466	38.6227480034398	28.8061162790698	3.04562790697674	1
Random Forest	0.18799478500012	44.8269037734997	33.9024418604651	4.12172093023256	2
Random Forest	0.215115629072851	48.2277616743934	38.1291744186047	4.93170930232558	3
Random Forest	0.218455089878886	49.3304580220841	38.1644534883721	4.4795	4
Generalized Linear Mixture Model	0.153183797553226	36.6182937617605	27.9737671641863	-2.27695178707827	1
Generalized Linear Mixture Model	0.170381913114624	43.6031258740541	31.8059751981506	-3.93845037583778	2
Generalized Linear Mixture Model	0.20491802690493	50.5909225723828	37.9135703233732	-4.34990448788777	3
Generalized Linear Mixture Model	0.195071796495967	55.1650241868862	39.8211237156619	-5.71409324145645	4
Linear Regression	0.148622416217269	38.510640743498	28.0768749501204	0.723920506977784	1
Linear Regression	0.171581664222232	42.9581804100272	31.4879133020943	1.07529859781462	2
Linear Regression	0.18922818396371	45.2565344340056	34.7782949444241	3.16784758242639	3
Linear Regression	0.183167574666652	47.1191912748918	34.8750333498105	4.10600341097089	4
ARIMA	0.151690615694513	41.0582270720228	29.1275274652782	-1.65744997776313	1
ARIMA	0.156585654832239	43.1192470078451	31.1264653897256	-1.5101531816062	2
ARIMA	0.176364404844081	47.4877376070036	34.3521058242314	-2.96759117697986	3
ARIMA	0.182648821990057	48.8096258854248	35.0695504482568	-3.71176339285928	4
Empirical Bayes	0.162228379106495	41.1850034239753	30.4726245469374	5.02910095542629	1
Empirical Bayes	0.213148294271286	54.474530084551	40.819893032543	11.728084394506	2
Empirical Bayes	0.273175484387006	68.8953672725694	51.356890879608	17.4243762179543	3
Empirical Bayes	0.297694805398634	80.8027971822654	56.7814790745524	23.8180459920633	4
Model Average	0.140616373761012	35.8708968882632	25.7840416292251	2.70766753299539	1
Model Average	0.16107874453984	39.1280464815946	29.513502024759	4.82703634716751	2
Model Average	0.200145230318938	47.2738363690361	36.9224193781676	9.54583474211563	3
Model Average	0.191663310955506	44.5106041755408	33.8934217546577	6.00666425332792	4
Naive Average	0.137861972503311	35.8433402134852	25.5989092533188	1.78529984790442	1
Naive Average	0.152278896804916	38.8600671002715	28.7617697800242	3.85373768523675	2
Naive Average	0.177162744452513	42.8345563113704	32.2874325196674	5.63908548143161	3
Naive Average	0.176641890266451	44.2351575329355	33.7705533276665	7.17294650254373	4
Naive	0.160392269948951	40.7322510925896	29.5813953488372	1.62790697674419	1
Naive	0.195662492620313	51.4612068839576	37.4651162790698	4.58139534883721	2
Naive	0.265377635198656	63.1866927409157	49.6279069767442	7.06976744186047	3
Naive	0.312723174135403	72.4705232779925	60.2558139534884	9.55813953488372	4
lm ub	0.386192035654142	72.9814270694395	65.1463466971596	62.0711306951574	1
lm ub	0.50865701486255	89.4905121491526	80.5994808931363	78.6448050761573	2
lm ub	0.633901156602679	107.443032102424	98.5568573519288	97.5763741763682	3
lm ub	0.715669265149837	117.657678507071	107.964793999332	107.964793999332	4
lm lb	0.32392457363309	71.8989868502694	64.141167646938	-60.6232896812018	1
lm lb	0.411628016009466	87.8547192688713	79.3065372513614	-76.4942078805281	2
lm lb	0.497571495058263	101.885016091899	93.2257419070319	-91.2406790115155	3
lm lb	0.564160394979454	110.334922680514	101.21707365917	-99.7527871773905	4
rf ub	0.429954317565685	89.2813247093729	79.1267441860466	78.5220930232558	1
rf ub	0.53802181783881	104.46057841052	92.7162790697674	91.4906976744187	2
rf ub	0.640510444285008	119.451258182555	106.21976744186	105.336046511628	3
rf ub	0.68769358157033	121.180317065875	107.717441860465	107.159302325582	4
rf lb	0.284561839213944	78.5048831987317	64.3546511627907	-62.0755813953488	1
rf lb	0.291974555610502	82.0994334739539	66.1232558139535	-64.2627906976744	2
rf lb	0.30023198186777	87.0837344302918	68.7220930232558	-67.7918604651163	3
rf lb	0.299841683724453	88.9300250785139	69.1220930232558	-68.656976744186	4
glm ub	0.43355733438741	80.346514706971	73.1101179144057	71.5176667808719	1
glm ub	0.583523495898455	100.677274768413	93.7937811641767	90.8017881049865	2
glm ub	0.708627238934295	118.545889243632	110.197841602438	107.287024220858	3
glm ub	0.792699709142875	129.032491470437	119.347759547553	116.75997168293	4
glm lb	0.386400560456684	84.3673202394165	76.3231234072024	-76.0715703550285	1
glm lb	0.518479336287917	107.792732315421	99.4794886309378	-98.678688856662	2
glm lb	0.618349757531871	126.461460315093	116.421827743994	-115.986833196634	3
glm lb	0.71008557946399	139.422641072412	128.188158165843	-128.188158165843	4
arima ub	0.25465186281335	52.9085771808813	43.5035972278349	32.1648253791737	1
arima ub	0.287237749580414	58.2223073948031	47.9150834195752	37.6300877768867	2
arima ub	0.31453978838296	62.292431188943	51.5120524369703	39.1081677920379	3
arima ub	0.33171835865465	63.8086853232912	52.8497740389576	39.9552122227508	4
arima lb	0.218735318768102	53.6673927078055	43.68130231033	-35.4797253346999	1
arima lb	0.242636178036849	58.4585447879719	47.2808223681751	-40.6503941400991	2
arima lb	0.283913225211322	64.7946251719398	53.1794896873872	-45.0433501459976	3
arima lb	0.308106500616821	67.3543910113839	55.4421811991319	-47.3787390084693	4
eb ub	0.293123605592976	65.7148430270389	54.3500377756641	48.3660532856434	1
eb ub	0.424784570041094	104.029820325069	82.0204880747261	79.8177627121845	2
eb ub	0.601177525162821	146.465389533578	115.371220737238	113.454719278934	3
eb ub	0.741206002218169	180.123185604615	143.088964137286	141.980131869443	4
eb lb	0.244527492375857	60.5132242401735	49.4811160112165	-44.9666960818153	1
eb lb	0.371041808652298	86.6471399353981	71.6480303001352	-67.1622513970535	2
eb lb	0.500973879229059	109.555501686505	93.0337211565145	-87.2251791473516	3
eb lb	0.660146183558163	127.51592488037	114.074965184167	-105.067695935565	4
avg ub	0.383633598464064	76.7960251277516	68.6658673296506	67.3415360479836	1
avg ub	0.492197648918255	91.5280779104717	83.9729724338341	82.2153020842451	2
avg ub	0.580515711589626	114.492376661279	101.10068316914	100.803635760963	3
avg ub	0.697539134629693	120.209095251634	110.362656255318	110.261846908785	4
avg lb	0.286217630845454	69.6286236004514	60.769517055058	-58.2175869279068	1
avg lb	0.361998758445552	81.7465351627092	72.5926309451377	-70.7941973034877	2
avg lb	0.430357524642729	94.6830187874371	82.8023552812211	-81.4860751821575	3
avg lb	0.384461182731733	92.755844181286	79.4558621172218	-79.1215711338111	4
naive avg ub	0.327903564752215	66.0958560527864	57.6879421254312	55.2810255958076	1
naive avg ub	0.435613195817434	82.2217101319149	74.6361965055213	71.8958383099118	2
naive avg ub	0.537937003936915	99.5283581627195	90.4137344956114	88.868826939742	3
naive avg ub	0.610271665917697	109.834638654519	100.292159232671	99.2648601042768	4
naive avg lb	0.261765073322408	62.4333608408401	54.2518307441312	-50.7863231232665	1
naive avg lb	0.314127477243129	73.7100515801988	63.7167234843713	-62.1424110288388	2
naive avg lb	0.376089414035849	85.0688848843607	74.1219839481683	-72.8252671924952	3
naive avg lb	0.434552072565589	91.6615903654941	81.501367616212	-80.2140497164026	4
naive ub	0.355034102755062	69.5053611189153	60.8998208214749	55.9228777668283	1
naive ub	0.535721728089142	96.8226660793173	88.8522143086047	81.3660794088251	2
naive ub	0.690238017950741	119.958585662092	109.543871958011	101.111415445754	3
naive ub	0.832956888152232	139.566808327573	126.803330321319	118.148081115052	4
naive lb	0.282270986027842	66.286653370829	56.9771030285535	-52.6670638133399	1
naive lb	0.380248737903212	87.9502650574257	74.8007012677042	-72.2032887111507	2
naive lb	0.454699963066385	106.372474112091	88.6650165646276	-86.9718805620332	3
naive lb	0.533792644860131	121.044586110117	100.424164503995	-99.0318020452844	4
