# Supplementary material for: A stacked ensemble method for forecasting influenza-like illness visit volumes at emergency departments
Source: PLoS One. 2021 Mar 22;16(3):e0241725. doi: 10.1371/journal.pone.0241725 (PMC7984626; doi:10.1371/journal.pone.0241725)
Supplement: S1 Data — (ZIP) [file pone.0241725.s003.zip › ILI_plosone/tables/performance_2014weeks-3-45_fmc.csv]

model	MAPE	RMSE	MAE	MSD	weeks_ahead
Random Forest	0.188086580647734	10.7264067053296	6.77556976744186	-0.642197674418605	1
Random Forest	0.217244566753322	10.8166151620529	7.00543023255814	-0.0756162790697679	2
Random Forest	0.228986073925212	10.6072954784091	7.13361627906977	0.662848837209302	3
Random Forest	0.238397099153765	10.8109280333309	7.3556511627907	0.874906976744186	4
Generalized Linear Mixture Model	5.73797525273402	187.589781909161	176.420722631526	176.420722631526	1
Generalized Linear Mixture Model	5.70297145798507	181.742044554096	172.131317066023	172.131317066023	2
Generalized Linear Mixture Model	5.73725220749826	178.649310379452	169.464049000484	169.464049000484	3
Generalized Linear Mixture Model	5.53773595665017	174.375229887243	165.704511409706	165.704511409706	4
Linear Regression	0.234886231520043	11.9115563349062	7.74343243435879	0.124915759929185	1
Linear Regression	0.23850942884331	11.3985982494731	7.72194860677975	0.755602070369648	2
Linear Regression	0.246064428237244	10.2041837696809	7.34901445458042	0.283656134157832	3
Linear Regression	0.239595187797155	10.2080212648516	7.35376236206156	0.0900517224698164	4
ARIMA	0.262294519511415	10.6913353523489	7.79611263333882	2.39243964477921	1
ARIMA	0.274215432194992	10.6010451581413	7.71104139387745	2.9788164637207	2
ARIMA	0.279317949145768	10.8112886226184	7.81650429145418	3.04030402686994	3
ARIMA	0.268183751177419	10.6489762879605	7.58074689358867	2.6855817841812	4
Empirical Bayes	0.251704328895517	12.8543094742596	8.19383076584903	0.332029210350369	1
Empirical Bayes	0.268483564400004	13.8961202898225	9.19360704044036	0.882846779065375	2
Empirical Bayes	0.354247834870588	15.0549851825868	10.3155990425391	1.30466844358494	3
Empirical Bayes	0.402756162250368	16.6086289399552	12.2275679972237	1.57855171704643	4
Model Average	0.185770855413434	10.5975358619256	6.52454527928676	-0.293174921175678	1
Model Average	0.218808065955464	10.9320533174967	7.26527351044053	0.274888597813561	2
Model Average	0.254837614366826	11.0257068311459	7.56323533059717	0.846975549242576	3
Model Average	0.228367786069784	10.4881563660747	7.02665494060986	0.688495851976884	4
Naive Average	0.204101629457418	10.2631286087949	6.60735731563961	0.551796735160041	1
Naive Average	0.227067356860469	10.1705583907524	7.09893161445933	1.13541225852149	2
Naive Average	0.238878219933176	10.0538525390852	6.83934574834489	1.3228693604555	3
Naive Average	0.241639029317059	10.4292193515794	7.12828103799902	1.30727305011041	4
lm ub	0.677773708573212	20.942367194391	18.77806046948	17.1887648865912	1
lm ub	0.794291114312577	22.6579975208673	20.6432705184828	19.5594421828012	2
lm ub	0.82467538474363	22.1918970531094	20.9542651706756	19.6827634836135	3
lm ub	0.823497417005675	22.2465019653344	20.8774988931068	19.7312409598857	4
lm lb	0.576277075240045	20.6906658223702	18.3977334107027	-16.9389333667328	1
lm lb	0.613191904586375	21.3067198179733	18.8266755959498	-18.0482380420619	2
lm lb	0.629693452391964	21.6479202439926	19.1154512152978	-19.1154512152978	3
lm lb	0.661238359850151	22.0288612404866	19.5598207452102	-19.551137514946	4
rf ub	0.649776201657851	21.4125628740982	18.7220930232558	18.0267441860465	1
rf ub	0.73807411879392	23.4475714019845	20.446511627907	19.7953488372093	2
rf ub	0.800899821149734	24.4502461109029	21.7488372093023	21.5627906976744	3
rf ub	0.857893996938126	27.2614889371393	23.5406976744186	23.3546511627907	4
rf lb	0.39826995894292	19.4687017758558	14.7	-14.7	1
rf lb	0.394796739433399	20.574993288874	14.9093023255814	-14.7232558139535	2
rf lb	0.38813429573559	20.3898059344985	14.8139534883721	-14.5813953488372	3
rf lb	0.386815938538753	20.5432046140312	14.7674418604651	-14.5813953488372	4
glm ub	8.34102959950078	258.255850873962	250.215341199477	250.215341199477	1
glm ub	9.17158698501933	273.24296705452	266.871555546847	266.871555546847	2
glm ub	9.88607910007508	286.82162758248	281.100977709231	281.100977709231	3
glm ub	10.1268846877177	293.390422464936	288.178576334093	288.178576334093	4
glm lb	3.16268806050155	120.728523211013	103.349947192366	102.626104063576	1
glm lb	2.52020808747706	96.7023479316302	80.8806476138022	77.3910785851984	2
glm lb	2.08960849889336	80.5683067786864	66.9891837613055	57.8271202917381	3
glm lb	2.07095240421251	68.8273093611827	60.236407859444	43.2304464853198	4
arima ub	0.553996128616876	17.6170597299043	15.2102000832551	14.1069760957361	1
arima ub	0.612792795106502	18.1659652621932	16.0604394704873	14.9788650592291	2
arima ub	0.625777623457418	18.3987388860051	16.2074556521243	15.1254646511601	3
arima ub	0.612823988167522	18.0504565949021	15.8527137179542	14.7738874551617	4
arima lb	0.366267552491095	13.9045955069298	11.6198238488515	-9.32209680617765	1
arima lb	0.355913232005518	13.5406394321996	11.1715398872569	-9.02123213178774	2
arima lb	0.365760260486494	13.7094450041219	11.3020972325462	-9.04485659742018	3
arima lb	0.387758530592212	13.9223379817709	11.657623410086	-9.40272388679931	4
eb ub	0.516016583590087	19.5493639220546	15.0398336988259	13.1405001062714	1
eb ub	0.672639055836026	24.9333985598584	19.2711630957429	18.5093736069024	2
eb ub	0.846014366013383	31.1706351370518	23.6316800330475	23.5067928880976	3
eb ub	0.989435309464636	37.3301596751518	27.9129043199399	27.7129753394009	4
eb lb	0.410546603559314	17.3327859560912	13.7043761546701	-11.8859563278055	1
eb lb	0.450547647147034	20.3095017335089	15.592555602437	-15.003491505307	2
eb lb	0.538986298823605	23.2163198156835	18.2652978915026	-17.5209989495315	3
eb lb	0.587133687416674	25.6285340203228	20.1951629804144	-19.5341185277906	4
avg ub	0.630731757408215	20.3220103225829	18.0087163107366	16.9842204210033	1
avg ub	0.723105188821431	22.9951538047361	19.9491301674664	19.4345828689056	2
avg ub	0.813313293368144	24.777830549236	21.7424700682491	21.5734810272786	3
avg ub	0.854640945861192	25.6205199766901	22.8728394441205	22.5905053815959	4
avg lb	0.42692000222668	18.7125438894687	14.8711802393588	-14.7398594618831	1
avg lb	0.423279284566103	20.1443782750027	15.2095448310886	-15.2095448310886	2
avg lb	0.487469368673448	20.9053683037864	16.7437143327497	-16.6833654063481	3
avg lb	0.487821308006208	20.7885703316601	16.7190582761629	-16.5793897147715	4
naive avg ub	0.59511539831617	18.9501847168697	16.7180451764364	15.6157463186613	1
naive avg ub	0.698137601542023	21.1769566341031	18.8370476691537	18.2107574215355	2
naive avg ub	0.769464473003776	22.686015084312	20.3545304565052	19.9694529301364	3
naive avg ub	0.813871133493744	24.5826669811004	21.5987408256037	21.3931887293098	4
naive avg lb	0.413762831199593	16.7948589715143	13.9152949866478	-13.211746625179	1
naive avg lb	0.429830877151294	17.7591168927821	14.3906958020384	-14.1990543732775	2
naive avg lb	0.448323642212173	18.5370271282315	15.0862391918819	-15.0656755277717	3
naive avg lb	0.490178716041757	19.1757071435489	16.0506220375743	-15.7673438195933	4
