# Supplementary material for: A stacked ensemble method for forecasting influenza-like illness visit volumes at emergency departments
Source: PLoS One. 2021 Mar 22;16(3):e0241725. doi: 10.1371/journal.pone.0241725 (PMC7984626; doi:10.1371/journal.pone.0241725)
Supplement: S1 Data — (ZIP) [file pone.0241725.s003.zip › ILI_plosone/tables/performance_2015weeks-3-45.csv]

model	MAPE	RMSE	MAE	MSD	weeks_ahead
Random Forest	0.15333057717616	43.1540447144984	32.3456976744186	10.6598604651163	1
Random Forest	0.194746881259495	50.9778296429974	38.4734069767442	15.968523255814	2
Random Forest	0.232095927724374	57.7628942246604	44.5002325581395	21.5010697674419	3
Random Forest	0.259838557936264	60.3141015978214	47.2432441860465	23.9196162790698	4
Generalized Linear Mixture Model	0.152383342829041	45.4006068788478	31.918838683085	-5.60821757205354	1
Generalized Linear Mixture Model	0.165147896964329	47.5636160001122	34.6372309911014	-8.48069730598796	2
Generalized Linear Mixture Model	0.189434627875206	51.8194743683912	39.6894675866583	-9.76109845490147	3
Generalized Linear Mixture Model	0.209845376855182	57.753263318276	43.398799625949	-12.1572790731344	4
Linear Regression	0.156356139582661	48.0077398774688	31.785090086343	5.79190023852669	1
Linear Regression	0.207077004116098	54.2458483438519	41.2133070517599	12.7953025568586	2
Linear Regression	0.246175755617309	63.305803100695	49.4376688822696	17.267743618649	3
Linear Regression	0.276519352787871	69.2884476161854	55.1405830074519	22.1570382342331	4
ARIMA	0.133433963614523	42.5615592082057	29.7128013392753	-5.81932333637447	1
ARIMA	0.160130984446361	49.5868496727597	36.0978795001579	-7.24241872094024	2
ARIMA	0.186784762876356	57.1736705969639	42.0595882227502	-9.12993062841652	3
ARIMA	0.206644440602603	61.9589113320253	46.323804206921	-9.51979379046689	4
Empirical Bayes	0.164961520314842	44.4910750527751	33.4460822657717	1.68160259055207	1
Empirical Bayes	0.199876593529226	52.3573593756868	39.643227834253	8.34031497076567	2
Empirical Bayes	0.276005211911726	67.9465354431716	56.1445621684126	15.9138677101895	3
Empirical Bayes	0.34130347801039	84.5498481878488	68.0059554056012	22.3276137281874	4
Model Average	0.147264733096248	41.7549505739032	30.696959325446	8.36539872507736	1
Model Average	0.177862166851068	48.0220359774305	35.4494918078562	13.3345149482404	2
Model Average	0.214414781579005	57.1688343109548	42.9948041740078	16.8381845213373	3
Model Average	0.227075425085592	63.3445349579657	46.6048290414252	14.7479716328095	4
Naive Average	0.134427255306322	40.2736756604793	27.7477010926427	3.07850998945514	1
Naive Average	0.158982931773693	45.6478485524935	32.4593418399591	7.46543051562449	2
Naive Average	0.193210981246585	54.3989600604487	39.9771569770887	11.388187616966	3
Naive Average	0.221203645340989	61.3275260613972	45.1941869221046	14.7211186127558	4
Naive	0.16145230333672	42.6470097645833	32.6279069767442	0.767441860465116	1
Naive	0.175419199970092	47.4250939364776	35.6046511627907	2.72093023255814	2
Naive	0.240889532947244	60.2618318016721	45.953488372093	3.95348837209302	3
Naive	0.291716783862194	72.2173721289366	53.0232558139535	5.81395348837209	4
lm ub	0.401764700133037	80.8271798040474	73.6389284161927	65.4572441197458	1
lm ub	0.546365618497933	103.005400392427	94.0840188374444	88.8976531530754	2
lm ub	0.683200483400839	125.031489390731	114.446654557108	109.59887251099	3
lm ub	0.783857117004124	139.693727010356	126.392593225512	123.994634706934	4
lm lb	0.293323286790778	72.1588702816222	59.3796646810984	-53.8734436426925	1
lm lb	0.34460639037493	82.8686225251421	68.0468011243262	-63.3070480393582	2
lm lb	0.409494399481923	97.1765458403662	79.3994659503116	-75.0633852736919	3
lm lb	0.463404367437003	104.131126754187	87.2604907978011	-79.680558238468	4
rf ub	0.497832648151557	122.46286599011	100.731395348837	100.731395348837	1
rf ub	0.659846529713235	151.449147386791	129.187209302326	129.187209302326	2
rf ub	0.768117756591731	161.817970514389	141.272093023256	141.272093023256	3
rf ub	0.899217525907151	176.442047110013	157.538372093023	154.887209302326	4
rf lb	0.28073492096276	73.9374570710917	61.3302325581395	-59.5186046511628	1
rf lb	0.29127060585411	80.4619085091215	64.9093023255814	-62.8627906976744	2
rf lb	0.308405577931798	85.421819961772	68.4558139534884	-66.5488372093023	3
rf lb	0.304776898220889	84.5181695753765	68.2313953488372	-66.1872093023256	4
glm ub	0.408220776420959	80.8794184192313	73.0222261465445	67.1751090948744	1
glm ub	0.542258689421923	98.249743666334	89.8418399264467	86.4856851416002	2
glm ub	0.652700552125582	114.015954599055	105.432309286847	102.093402827939	3
glm ub	0.734056669148706	123.486948190466	112.99280357545	109.915635153518	4
glm lb	0.399164372163331	90.429674733152	79.3306885555855	-78.3915442389815	1
glm lb	0.530421154267069	113.620022160631	103.447079753576	-103.447079753576	2
glm lb	0.635011278626588	131.890295179718	121.615599737742	-121.615599737742	3
glm lb	0.715877066875353	145.693743114753	134.230193299787	-134.230193299787	4
arima ub	0.22795161774781	52.7276854239218	41.0590975709258	32.0755498378258	1
arima ub	0.282237917602826	60.7910371879112	49.7111406307556	36.4130800546596	2
arima ub	0.315899884111986	68.1434550432924	55.716059233635	38.6760020951457	3
arima ub	0.351052976026528	73.1070026762073	59.9626718499412	40.4489848991325	4
arima lb	0.24954015602042	61.0363085510033	52.2609796628525	-43.7141965105747	1
arima lb	0.287535460651226	71.0706848965262	58.8514403972642	-50.8979174965401	2
arima lb	0.337736326662713	80.5715195883582	67.4212229705439	-56.9358633519788	3
arima lb	0.360153323003903	85.7889983042539	70.8641525509063	-59.4885724800662	4
eb ub	0.290141384297044	66.4247399092875	55.5876493583627	48.561524502949	1
eb ub	0.407474233416225	95.4325343381454	79.188118034905	78.7752792741222	2
eb ub	0.568171580704322	131.811022315017	111.873161616307	108.764525739429	3
eb ub	0.674790676081049	160.717546927696	131.932564807167	131.706714309773	4
eb lb	0.251043822596426	67.04024216097	52.5291486177557	-46.6395763095379	1
eb lb	0.361740746223227	91.9342890398762	73.7860663019352	-66.9936748880207	2
eb lb	0.471283454379612	115.730485753402	92.8685671540023	-84.746836237294	3
eb lb	0.563228086799277	135.582081107226	106.998133477429	-97.8044450928297	4
avg ub	0.440817869627116	101.630542067469	86.2554409728974	85.8546396324844	1
avg ub	0.565688883818106	118.447940190222	106.051410815406	106.051410815406	2
avg ub	0.647082695786215	126.131822196433	114.712976854873	114.276726984914	3
avg ub	0.650607755550891	129.249870579156	115.068871898474	113.824999257608	4
avg lb	0.273929266871433	70.3705980708648	58.5970393341847	-56.5229225205369	1
avg lb	0.320547335294038	80.5499774360067	67.3658925983947	-63.9113616713653	2
avg lb	0.387700542250959	95.1293037605656	77.7780961094552	-74.7913425032258	3
avg lb	0.414492612678454	102.548604018809	81.9208166533281	-78.0340571220423	4
naive avg ub	0.34490326457507	74.26425648054	65.2815785999542	61.7064284523395	1
naive avg ub	0.462697973631134	94.118967062676	84.1939371192262	83.3183054460457	2
naive avg ub	0.567913951496871	112.32914109679	100.778346124096	99.5778733422051	3
naive avg ub	0.665006245215322	127.401339207885	114.686394799778	112.759385804541	4
naive avg lb	0.258294547104985	65.7625964178499	54.4038065332075	-50.936455278492	1
naive avg lb	0.312313530776743	77.9713680100649	64.5739331600733	-61.0153577803984	2
naive avg lb	0.365522288125932	91.0679045154674	73.7633612970321	-70.8237305180667	3
naive avg lb	0.397714591653058	98.512527152288	78.5986323859498	-75.7901962784224	4
naive ub	0.3439488633707	71.3173373210993	61.8878855356303	56.7157060100178	1
naive ub	0.499448655483071	95.2387235231754	82.8733445656234	81.8437241840879	2
naive ub	0.645801047308504	118.385505855353	103.249293940365	100.858724474403	3
naive ub	0.80107482968316	139.193428344236	122.402403325121	117.710481787477	4
naive lb	0.292893431377381	69.417225031832	58.7901882618843	-55.1808222890876	1
naive lb	0.410661963142493	89.2335268348432	79.3200342315836	-76.4018637189717	2
naive lb	0.506490381774227	109.77242503229	98.2627200445269	-92.9517477302166	3
naive lb	0.581651694602755	126.985836139622	112.31199370865	-106.082574810733	4
