# Supplementary material for: A stacked ensemble method for forecasting influenza-like illness visit volumes at emergency departments
Source: PLoS One. 2021 Mar 22;16(3):e0241725. doi: 10.1371/journal.pone.0241725 (PMC7984626; doi:10.1371/journal.pone.0241725)
Supplement: S1 Data — (ZIP) [file pone.0241725.s003.zip › ILI_plosone/tables/performance_2015weeks-3-45_fmc.csv]

model	MAPE	RMSE	MAE	MSD	weeks_ahead
Random Forest	0.283333675361403	9.06640021157855	7.46326744186047	2.01396511627907	1
Random Forest	0.283517680967823	10.0247483379071	7.91256976744186	2.18256976744186	2
Random Forest	0.297579503394924	10.6626370734666	8.38293023255814	2.38102325581395	3
Random Forest	0.294529986487085	10.7881753732372	8.53681395348837	2.25537209302326	4
Generalized Linear Mixture Model	5.91622862851612	185.086193595395	173.112712660505	173.112712660505	1
Generalized Linear Mixture Model	5.71739790425506	177.847146532422	168.123953856803	168.123953856803	2
Generalized Linear Mixture Model	5.73844783024716	174.462044275349	166.006343405564	166.006343405564	3
Generalized Linear Mixture Model	5.70492793136283	170.698510340487	162.052023252447	162.052023252447	4
Linear Regression	0.263912730597824	9.39691141300639	7.29989981574561	1.46619529543364	1
Linear Regression	0.290377282795837	11.0393216486639	8.39882489800973	2.2612181142666	2
Linear Regression	0.317357454586879	12.8026637884512	9.37291163856079	2.35924627782627	3
Linear Regression	0.33830955099107	13.0936974935691	10.0069943337516	2.26005924907406	4
ARIMA	0.310522279140914	13.2121873741536	9.27562685609714	1.74868222110922	1
ARIMA	0.305800416801649	14.1841321788267	9.52467091310141	1.8508835534927	2
ARIMA	0.322240303032512	14.8547818622884	10.1314560668654	2.35532068583043	3
ARIMA	0.319921470971326	14.8309404820849	10.0096417629319	2.55869874749843	4
Empirical Bayes	0.277627980300548	10.4388356523864	7.93457198788354	-0.160189327964039	1
Empirical Bayes	0.314952618089442	12.8706401441285	9.74997100857198	0.305073781465192	2
Empirical Bayes	0.349199760346699	15.052337425699	10.9270888722877	1.15658866620494	3
Empirical Bayes	0.402103806697935	17.4820412992793	12.1900487489299	1.45232207966251	4
Model Average	0.262018274495463	8.99492321791385	7.1354453345064	1.40853635978739	1
Model Average	0.282309574742315	10.3701319770472	8.15998734146873	1.8324071998443	2
Model Average	0.295797959765873	11.4744448573358	8.71563073328965	2.0438826130753	3
Model Average	0.314868718931735	12.9040615604676	9.48346498628288	2.08696955240253	4
Naive Average	0.26414422536489	9.67105977542898	7.43122445399858	1.26716332621447	1
Naive Average	0.281111812839555	11.0986862069141	8.40544259972031	1.64993630416659	2
Naive Average	0.301653391017205	12.2244465641685	9.15932684336622	2.0630447214189	3
Naive Average	0.316424333827692	12.9349960122266	9.5449655458716	2.13161304231456	4
lm ub	0.766349885365488	20.9419234264341	19.2384721177024	18.8109962823038	1
lm ub	0.83543504153901	23.6134698434066	21.4370716477178	21.057711895247	2
lm ub	0.886263728135137	24.7483560247717	22.0201520372813	21.4458475215544	3
lm ub	0.904730437483637	24.9924128496766	22.1460781214253	21.550957054603	4
lm lb	0.559453008675735	18.434496018069	16.5596999936999	-15.8786056914365	1
lm lb	0.561881581572893	19.8229930534116	17.2334163781528	-16.5352756667138	2
lm lb	0.602663825503743	21.0796748237522	18.2821218991986	-16.7273549659019	3
lm lb	0.627883388658536	21.5170001999266	18.6274686291254	-17.0308385564548	4
rf ub	0.806248573940769	25.5176215903424	22.3523255813954	22.0732558139535	1
rf ub	0.867172073934336	27.5377119854818	23.906976744186	23.3488372093023	2
rf ub	0.995744858975533	31.2071138282343	26.0255813953488	25.3279069767442	3
rf ub	0.94255696452928	28.4974539866447	24.7023255813954	23.9581395348837	4
rf lb	0.387358611703245	16.5887325167304	13.5581395348837	-13	1
rf lb	0.381082330083905	17.000896009219	13.5162790697674	-13.2837209302326	2
rf lb	0.346391828994334	16.8309014668272	12.6546511627907	-12.3755813953488	3
rf lb	0.342114555754162	16.7161007192411	12.3511627906977	-12.1651162790698	4
glm ub	8.62216203451676	254.550806873523	245.896039327433	245.896039327433	1
glm ub	9.18829449317029	269.486579868058	263.090336304391	263.090336304391	2
glm ub	9.93912409131905	283.07832737619	277.860844688404	277.860844688404	3
glm ub	10.3676032072974	289.25007872529	284.1249374791	284.1249374791	4
glm lb	3.21634470232196	119.642220915293	100.492721948352	100.329385993577	1
glm lb	2.39650518115482	93.1349814126606	76.5725677030076	73.1575714092146	2
glm lb	1.91598981208682	75.926559078231	60.4383532761914	54.1518421227231	3
glm lb	1.78647888048831	66.4467390524	54.1017890545868	39.9791090257943	4
arima ub	0.618518940991159	19.5033296895839	15.4494466976935	14.6730879699338	1
arima ub	0.617614998372422	20.5100697803841	16.1059125449226	15.2673215591672	2
arima ub	0.671376271453755	21.4460739817345	17.1501949933201	16.0941829109537	3
arima ub	0.692827508444765	21.5501712844278	17.539607384854	16.3420169460934	4
arima lb	0.459382745143217	17.4350055440229	14.8647123186647	-11.1757235277153	1
arima lb	0.496296975851944	18.5340074414799	15.9263957504849	-11.5655544521818	2
arima lb	0.504744656336603	19.0114138269471	15.9330871605931	-11.3835415392928	3
arima lb	0.507176251423856	18.9241988319888	15.7336043919102	-11.2246194510965	4
eb ub	0.5418970399634	17.1069969883156	14.1437392347035	12.4270950720666	1
eb ub	0.656138553067841	25.3891851516486	18.6693971171353	16.9598224818284	2
eb ub	0.817617611668672	30.280429817938	23.3462641343938	20.4392684458899	3
eb ub	0.952128678657171	34.5331820411439	26.6715644615032	23.2556135703495	4
eb lb	0.450655006844102	16.1956390186887	13.4342738154365	-12.5573008218582	1
eb lb	0.487653819969836	19.7216678309348	15.8238936816971	-15.3846092013536	2
eb lb	0.534518109965788	22.6644625510352	17.4960870357624	-17.1597584371999	3
eb lb	0.615518172572404	25.3903896404865	19.7280812800815	-18.5653697137452	4
avg ub	0.736793355356368	21.7675532165446	19.5245804854348	19.1031714919022	1
avg ub	0.817638276718871	25.5969131382661	22.2752361409648	21.6155568208276	2
avg ub	0.929862775589634	29.0054600049351	24.6156040378175	23.5163360912365	3
avg ub	0.88428570790013	27.0041639875648	23.1577912106208	21.7341731817843	4
avg lb	0.447381841034177	16.5493602838739	14.3538592176982	-13.897295378595	1
avg lb	0.431696520308927	17.5351302977004	14.5234358750857	-14.382541268161	2
avg lb	0.418208190076026	18.3340276216403	14.3722910898762	-14.216233121459	3
avg lb	0.486596076310448	19.3723657550804	15.5741494782131	-14.7663160160109	4
naive avg ub	0.675479607466909	19.9588487762368	17.4768813411075	16.9961087845644	1
naive avg ub	0.740831284529504	23.168998075786	19.8416251501114	19.1584232863862	2
naive avg ub	0.839963996274353	25.4976926375368	21.9998673547887	20.8268014637855	3
naive avg ub	0.870679629407358	26.2379874482388	22.6334337843769	21.2766817764824	4
naive avg lb	0.446960307178174	16.1507830662203	14.0238243976857	-13.1529075102525	1
naive avg lb	0.460427672587279	17.5457094827027	14.8411023969925	-14.1922900626205	2
naive avg lb	0.469905415205093	18.5200702863138	15.1097996968673	-14.4115590844358	3
naive avg lb	0.496628379301099	19.3455928035621	15.6742243024366	-14.7464860000916	4
