# Supplementary material for: A stacked ensemble method for forecasting influenza-like illness visit volumes at emergency departments
Source: PLoS One. 2021 Mar 22;16(3):e0241725. doi: 10.1371/journal.pone.0241725 (PMC7984626; doi:10.1371/journal.pone.0241725)
Supplement: S1 Data — (ZIP) [file pone.0241725.s003.zip › ILI_plosone/tables/performance_2016weeks-3-45.csv]

model	MAPE	RMSE	MAE	MSD	weeks_ahead
Random Forest	0.124424456049299	42.5972746757621	33.0472325581395	-5.18746511627907	1
Random Forest	0.132322726817661	51.1231137723915	37.2668255813953	-4.95154651162791	2
Random Forest	0.145707768545584	54.6573671129073	40.8434302325581	-3.89482558139535	3
Random Forest	0.153192147471155	55.7372119875002	41.7489302325581	-1.94225581395349	4
Generalized Linear Mixture Model	0.11853970645897	35.8873567134271	29.1165873427085	-6.61559215719198	1
Generalized Linear Mixture Model	0.152645857004821	50.9948611344613	40.0728647152452	-7.06673076189393	2
Generalized Linear Mixture Model	0.169918517084216	61.4359794798722	46.0858010380384	-11.6378887285893	3
Generalized Linear Mixture Model	0.195543765749543	71.4003263703431	52.6470698227017	-14.3673837463986	4
Linear Regression	0.118630763686814	34.995799943375	28.1452283547527	0.760621672644327	1
Linear Regression	0.115463293380635	44.1409917871688	30.7622782246754	1.72718988607313	2
Linear Regression	0.153081716371483	57.1279352841213	40.5899396179369	2.17040221188373	3
Linear Regression	0.169903520474788	63.054795340555	45.7308585926476	1.97742139435275	4
ARIMA	0.131871177939328	41.8385683957471	33.3694588765484	-10.1468304490363	1
ARIMA	0.151374162999817	52.5403368923872	40.1773754773768	-15.6758585130778	2
ARIMA	0.185574841739803	64.534094664245	49.7865076768317	-20.9351535204927	3
ARIMA	0.210793131728239	74.4738606989177	57.2499094874694	-24.5296466115989	4
Empirical Bayes	0.117765531284927	37.7698502155849	28.028270571312	1.15856907067088	1
Empirical Bayes	0.172627970700773	58.0939393182432	42.420031663336	3.18694555541449	2
Empirical Bayes	0.208128561707965	75.3749680551806	50.1827800586432	3.55317461029451	3
Empirical Bayes	0.258325606625926	90.2247934010267	62.9649308951966	2.88079024676339	4
Model Average	0.109916721584512	33.8989960207407	26.7755691400722	-0.774256929693392	1
Model Average	0.119451172690612	45.1380768657858	32.7437427383402	-2.32174133782756	2
Model Average	0.141800680048176	52.5300834273622	37.889522679284	-0.543867296665121	3
Model Average	0.168567642972834	61.5030992775574	45.3575892349893	-3.88153025023668	4
Naive Average	0.111071745194311	34.1922986491181	27.8331463544179	-3.35377620550005	1
Naive Average	0.120395771084882	44.0631654852583	32.4500057995797	-3.92831739580453	2
Naive Average	0.147358183858399	54.3190114510408	39.5343308599247	-4.77660056992746	3
Naive Average	0.170333508881622	61.798146355207	45.8961546613658	-5.40342269610906	4
Naive	0.128664321389685	39.2235690891717	31.093023255814	0.720930232558139	1
Naive	0.163173806197724	59.5514239378309	42.1860465116279	2.27906976744186	2
Naive	0.215053898405214	78.4904082423229	55.1627906976744	4	3
Naive	0.27440000316919	96.3017302846317	69.2325581395349	6.06976744186047	4
lm ub	0.290021221005149	71.2498852848541	63.5606564041	62.053523438015	1
lm ub	0.380665355331381	90.7227429039308	83.6583417978601	79.0018506847799	2
lm ub	0.480051183896626	111.404028468192	102.115226815474	95.1731389420706	3
lm ub	0.545663725140711	122.127210233481	113.646938936575	104.016350090569	4
lm lb	0.248903881183049	69.9118008594451	61.4812832221083	-60.5322800927264	1
lm lb	0.316948099689395	87.253612001445	77.4951670235852	-75.5474709126337	2
lm lb	0.37791432935541	106.881074850325	92.5646188729636	-90.8323345183032	3
lm lb	0.418428209298081	117.776039583674	100.438456948952	-100.061507301864	4
rf ub	0.385495620631809	109.298517245629	92.3569767441862	92.3569767441862	1
rf ub	0.492897622649602	130.188043783544	116.797674418605	116.006976744186	2
rf ub	0.61263228888035	154.176551998177	140.127906976744	139.569767441861	3
rf ub	0.685562936716649	168.083705960162	154.793023255814	154.23488372093	4
rf lb	0.308551433880047	104.27013608445	83.7046511627907	-83.7046511627907	1
rf lb	0.327158070355987	112.915148992919	88.9662790697674	-88.5941860465116	2
rf lb	0.349338499241559	121.919858589996	94.4127906976744	-93.7151162790698	3
rf lb	0.362112561461602	130.168021561401	98.8953488372093	-98.2441860465116	4
glm ub	0.309451645917364	75.4682127358459	66.8813400670682	66.5759495224267	1
glm ub	0.417451013755134	101.092457473383	89.1472215247811	87.3256193002402	2
glm ub	0.500120756326142	116.451289618964	102.445866268836	99.0591513402382	3
glm ub	0.571010303702592	127.999623642305	113.188530555673	106.492302428067	4
glm lb	0.32793504115515	87.151661044704	79.8071338368107	-79.8071338368107	1
glm lb	0.427677919094816	113.152414669275	103.796422051106	-101.459080824028	2
glm lb	0.510548102261226	136.029928056374	123.724463275307	-122.334928797417	3
glm lb	0.563929262481328	151.780830881649	135.96370812764	-135.227069920864	4
arima ub	0.182484700783068	51.3221627023296	41.4806286939722	30.9526299409809	1
arima ub	0.213459209709809	60.821278302689	49.7017843313291	33.0623719060672	2
arima ub	0.246392202719863	71.4038916051939	57.8304461857202	34.3534284926848	3
arima ub	0.278011881186346	80.3531173648716	64.3823051176398	34.6145720280164	4
arima lb	0.225936559763912	65.1766608574352	56.05312446846	-51.2462908390536	1
arima lb	0.288449586728266	81.1245678381532	70.4629987372711	-64.4140889322229	2
arima lb	0.345737139412659	96.7562568566706	83.739424327951	-76.2237355336703	3
arima lb	0.384109482825058	107.97824487375	92.4931347087728	-83.6738652512142	4
eb ub	0.22004350258628	68.335464240116	53.5805768281165	51.2131755356112	1
eb ub	0.330008887544251	117.262773742035	82.7348021159465	82.682780100858	2
eb ub	0.465374877403007	165.096474655019	114.473704663817	114.344278809993	3
eb ub	0.590751157799443	203.091532991139	141.257568109808	141.087456925391	4
eb lb	0.221996196597224	63.7859400671644	55.9091135275719	-51.6838908422431	1
eb lb	0.345391632852002	97.2965633395132	86.7193476831007	-79.8964834141812	2
eb lb	0.465586581911393	125.680828287125	113.445961497557	-104.591790934316	3
eb lb	0.570191269752747	149.619907882591	135.749660175489	-126.369752043603	4
avg ub	0.251089074964076	68.8342734487078	58.5057462221255	58.4412266478153	1
avg ub	0.441645822126585	112.897951179523	103.179246786817	103.179246786817	2
avg ub	0.524783785142884	129.342055534073	117.536067167747	117.536067167747	3
avg ub	0.514040034291381	128.320288490251	110.987801549653	110.987801549653	4
avg lb	0.234235893863914	68.7127902835047	59.7531980237248	-58.5844328021057	1
avg lb	0.324698729583114	102.101540343441	85.3365942678236	-84.5235524251988	2
avg lb	0.3750165387848	113.709477444213	95.7013794689931	-94.6722260914012	3
avg lb	0.427128510985185	122.58284570631	105.079709303104	-103.106555401457	4
naive avg ub	0.258962929601941	68.0392133008568	59.1440764146983	59.1440764146983	1
naive avg ub	0.339891831462329	88.8330367376631	77.6884948589728	77.6884948589728	2
naive avg ub	0.431817759674777	111.438169760037	95.8601534216522	95.8601534216522	3
naive avg ub	0.500867734946708	125.998823081059	108.488315691227	108.488315691227	4
naive avg lb	0.241864769548676	72.396704744809	61.9378303168905	-61.7917782342034	1
naive avg lb	0.312277557550718	90.9687907231653	79.0472123269026	-77.1130573263873	2
naive avg lb	0.37356284366088	109.010089538835	93.6273452210266	-91.3407443163398	3
naive avg lb	0.423479455017892	122.088411600155	104.565507595089	-102.087327660798	4
naive ub	0.277465307805293	71.2275774504536	61.0592982571278	59.3011880384308	1
naive ub	0.410925093418872	104.055761730553	88.1937013261103	85.1240648438193	2
naive ub	0.541357256110409	131.672943318633	112.356224259361	105.463982840255	3
naive ub	0.675533400662372	156.627407977478	136.362764225629	123.230283053606	4
naive lb	0.248620626678812	69.7749020229166	61.4553637182403	-57.8593275733145	1
naive lb	0.358522082634218	99.974990031931	89.4166045013558	-80.5659253089355	2
naive lb	0.440763907370613	124.81389491017	110.756025893557	-97.4639828402547	3
naive lb	0.506523234811406	146.545602363948	127.726600813774	-111.090748169885	4
