# Supplementary material for: A stacked ensemble method for forecasting influenza-like illness visit volumes at emergency departments
Source: PLoS One. 2021 Mar 22;16(3):e0241725. doi: 10.1371/journal.pone.0241725 (PMC7984626; doi:10.1371/journal.pone.0241725)
Supplement: S1 Data — (ZIP) [file pone.0241725.s003.zip › ILI_plosone/tables/performance_2016weeks-3-45_fmc.csv]

model	MAPE	RMSE	MAE	MSD	weeks_ahead
Random Forest	0.234506948403417	8.91883463617539	6.90904651162791	0.452162790697675	1
Random Forest	0.245793729766036	9.53218968932405	7.13094186046512	1.08456976744186	2
Random Forest	0.237681352796109	9.09086764669729	6.88232558139535	1.61458139534884	3
Random Forest	0.237709269043152	8.80765549572617	6.74377906976744	2.25552325581395	4
Generalized Linear Mixture Model	6.97112987665463	231.244492122591	217.477431098622	217.477431098622	1
Generalized Linear Mixture Model	6.95207974704675	228.92973854409	215.537920400897	215.537920400897	2
Generalized Linear Mixture Model	6.8798315518356	220.295654180397	209.524901969085	209.524901969085	3
Generalized Linear Mixture Model	6.96295403021716	215.18296655351	205.376802300113	205.376802300113	4
Linear Regression	0.236404519243138	9.32380709471206	7.00718749480408	1.83697029620235	1
Linear Regression	0.264059407004393	10.7720815992984	7.88224425748611	2.24131495626271	2
Linear Regression	0.254137352997557	10.176477146667	7.55317696140616	2.32569505419773	3
Linear Regression	0.247704570357899	9.92383184758258	7.20794939656258	2.77883989653318	4
ARIMA	0.241968687405881	10.5325522020603	7.55716527052064	0.942562955923074	1
ARIMA	0.246434435865076	11.4158997949969	7.84112761818926	1.01404602235356	2
ARIMA	0.250359488574126	11.0620197231114	7.87316584651734	1.06766663223109	3
ARIMA	0.241975189376236	10.5977923249234	7.39712626560786	1.54814522896094	4
Empirical Bayes	0.283759007989003	10.2888588181687	8.16313486144338	0.767502414530022	1
Empirical Bayes	0.333385935384641	12.4868381474695	9.53265682112806	1.730123529572	2
Empirical Bayes	0.350449844997341	13.3271875758703	9.83204162825868	3.18383180945636	3
Empirical Bayes	0.329772980962302	12.6571365272274	9.88008825067724	4.2345048292687	4
Model Average	0.227546121572934	8.63411753077025	6.67392979312655	0.83594783057579	1
Model Average	0.246286771470084	9.7042648404296	7.05111124633058	1.56033708688873	2
Model Average	0.237311124484042	9.09749584487753	6.6050104151754	2.12468293819133	3
Model Average	0.216423645870505	8.23244068483336	5.96688468107561	2.55142800092667	4
Naive Average	0.2260268424129	8.81636037745713	6.67594059942118	0.99979961433828	1
Naive Average	0.244945146970175	9.99192628730436	7.16784697967991	1.51751356890753	2
Naive Average	0.238890923222165	9.36307024729091	6.73590357770582	2.0479437228085	3
Naive Average	0.225147509842729	8.61802268743347	6.36725514636329	2.70425330264419	4
lm ub	0.716901666406753	21.1966733060555	19.1612399957932	19.1199006816203	1
lm ub	0.803287816321017	23.5233902086354	21.4005469947422	21.0157236340117	2
lm ub	0.820208053145893	23.7678535039518	21.5775628647977	21.5775628647977	3
lm ub	0.874346559652246	24.2520900749124	22.281217650506	22.281217650506	4
lm lb	0.513011912837943	17.9466177225068	16.0997301049408	-15.4459600892156	1
lm lb	0.552717025484738	19.5918984808869	17.2988423863072	-16.5330937214863	2
lm lb	0.589074451934095	19.5857613779978	17.7303500458103	-16.9261727564022	3
lm lb	0.609817438708088	19.225074130744	17.5096252517932	-16.7235378574397	4
rf ub	0.707725138736769	23.9935674519186	20.353488372093	20.0744186046512	1
rf ub	0.799798361349009	27.7132765597	23.0488372093023	22.7232558139535	2
rf ub	0.878090570172821	29.091123876057	25.193023255814	24.8674418604651	3
rf ub	0.911212011192768	29.3643154739867	26.1441860465116	25.8651162790698	4
rf lb	0.393807701019945	16.5592663583137	14.0697674418605	-14.0697674418605	1
rf lb	0.394184165058844	16.7760921385721	14.1639534883721	-14.0709302325581	2
rf lb	0.39911542722361	17.3010283334647	14.3953488372093	-14.3953488372093	3
rf lb	0.394725782414414	16.9280282234785	13.953488372093	-13.8604651162791	4
glm ub	9.53875848329642	301.101667448942	290.668972778241	290.668972778241	1
glm ub	10.2885808536349	319.431387060439	309.930270463031	309.930270463031	2
glm ub	10.8722459335286	327.407747225426	320.221942037913	320.221942037913	3
glm ub	11.5053004118505	332.555597256665	326.236488474578	326.236488474578	4
glm lb	4.40350127001283	164.319428389273	144.285889419003	144.285889419003	1
glm lb	3.61557864045854	143.538989545084	121.145570338763	121.145570338763	2
glm lb	2.92510969116886	119.919984114197	99.3555571946249	98.8278619002577	3
glm lb	2.53952663392782	106.016526951763	86.5695504974983	84.5171161256477	4
arima ub	0.56896752194432	17.7159665901442	15.278502688995	14.2611066469067	1
arima ub	0.605590615114878	18.9142579203696	16.2648655221206	15.0701645935304	2
arima ub	0.615593609544473	18.9762398002212	16.2134248777943	15.4155626231223	3
arima ub	0.648706434993664	19.0893273229437	16.4945794909766	15.9231210441769	4
arima lb	0.433539565377766	16.2132583862099	14.0321668535472	-12.3759807350605	1
arima lb	0.467582058480774	17.2695104924098	14.8829542264887	-13.0420725488232	2
arima lb	0.485479140721943	17.2180511057935	15.0253273899288	-13.2802293586601	3
arima lb	0.491711157674929	16.5403564301935	14.5443945161845	-12.826830586255	4
eb ub	0.492987511853159	18.1105752656039	13.8400687044967	13.7091832960477	1
eb ub	0.689229156635827	27.2939410078075	20.5213451785321	20.2318514666086	2
eb ub	0.873171659570617	35.0831933072974	26.9007087905167	26.5249583959313	3
eb ub	1.00103878232683	40.55907155241	31.7767804371373	31.748764215313	4
eb lb	0.392199520025221	15.4378155246225	13.0603891342786	-11.7912593582635	1
eb lb	0.488075983700098	19.3127566657892	16.4012022135112	-15.1386722772458	2
eb lb	0.548366252083107	21.5293789985879	18.4546327372727	-17.5435935980018	3
eb lb	0.607745085967314	22.9444011423519	19.6412694291952	-19.5898538586377	4
avg ub	0.640057599401991	20.9483404754929	17.9658783435062	17.9382030290664	1
avg ub	0.774204727346354	25.6199496609472	21.8561856047607	21.7079035908388	2
avg ub	0.86342790839081	28.4785252826596	24.798236510304	24.5997261812809	3
avg ub	0.868292146169297	28.0140525276411	25.0645088154291	24.9703787118397	4
avg lb	0.404444483145661	15.9493638357608	13.83922433948	-13.6620824677532	1
avg lb	0.451762631199084	17.6060249417264	15.2728946285311	-15.021280576629	2
avg lb	0.461771413858654	18.1609985106655	15.7097621844509	-15.6390939677005	3
avg lb	0.451567053996173	17.3430516316117	14.9467525406348	-14.9467525406348	4
naive avg ub	0.614075017167123	19.4661040605083	16.8198868391226	16.7911523073065	1
naive avg ub	0.718134300874609	23.2985283436765	19.9958247462112	19.7602488770261	2
naive avg ub	0.793644568214543	25.3384657433784	22.3342911075465	22.0963814360791	3
naive avg ub	0.854055313567671	26.5480917199904	23.9545547972664	23.9545547972664	4
naive avg lb	0.419351621160619	15.8158807427833	13.9328137519146	-13.4207419061	1
naive avg lb	0.464176077901161	17.4466733917179	15.30518460668	-14.6961921950284	2
naive avg lb	0.488818396231843	17.8968589321599	15.906574806013	-15.5363361375684	3
naive avg lb	0.511456553629528	17.7796301298788	15.9074563657341	-15.7501718546529	4
