# Supplementary material for: A stacked ensemble method for forecasting influenza-like illness visit volumes at emergency departments
Source: PLoS One. 2021 Mar 22;16(3):e0241725. doi: 10.1371/journal.pone.0241725 (PMC7984626; doi:10.1371/journal.pone.0241725)
Supplement: S1 Data — (ZIP) [file pone.0241725.s003.zip › ILI_plosone/tables/performance_2017weeks-3-45.csv]

model	MAPE	RMSE	MAE	MSD	weeks_ahead
Random Forest	0.104098128282956	36.1510700763975	28.6434069767442	-6.6411511627907	1
Random Forest	0.125353483804716	45.4159558750083	35.5486627906977	-6.27445348837209	2
Random Forest	0.150439558044997	52.5940627634443	42.0128139534884	-7.97946511627907	3
Random Forest	0.153741091875563	55.3820959998555	42.9721627906977	-8.55872093023256	4
Generalized Linear Mixture Model	0.090813450883645	33.9670601658561	25.3287532953172	-1.02590849734072	1
Generalized Linear Mixture Model	0.112590174544695	44.3758196714252	30.5423395251846	-1.82067376544097	2
Generalized Linear Mixture Model	0.128406607760477	47.652325018684	35.05227682028	-5.11076742841018	3
Generalized Linear Mixture Model	0.143825916686066	50.9751856508412	38.9226936012407	-9.9307989922559	4
Linear Regression	0.101719794093885	33.9858342100931	27.5748439629723	2.68443530039332	1
Linear Regression	0.102421509411291	37.805941283436	28.9246348560639	3.78238317663177	2
Linear Regression	0.121798943683501	41.5315144128056	33.2552855147971	6.07735875236999	3
Linear Regression	0.14719332008631	46.7778882400567	37.7051571764136	8.72919186248247	4
ARIMA	0.0996779351449872	37.401431560499	28.1390705913637	-7.56488883221674	1
ARIMA	0.120261610096012	44.037785532735	33.5816671820618	-12.857205761962	2
ARIMA	0.118049885686892	46.4595825689569	34.0067102287827	-17.2774059499826	3
ARIMA	0.132305862246316	50.7616550493997	37.8056573228124	-20.4572247136086	4
Empirical Bayes	0.0977353692483473	37.1363100748194	26.6815702256246	3.9346699458485	1
Empirical Bayes	0.136822983182494	54.9771689379722	37.2701307303738	8.25677750159305	2
Empirical Bayes	0.14629473834665	64.5222788938595	41.4705791260652	12.7793012725724	3
Empirical Bayes	0.177118405727336	77.0401635134873	49.3974969581092	17.5628144211755	4
Model Average	0.0895212848978532	31.7441504163946	24.4387784728842	0.824678595077234	1
Model Average	0.0988883282715046	39.3786185406338	26.9294063115602	2.64531060981428	2
Model Average	0.119707091998681	43.7358692002308	33.3732244140356	-0.874847962784948	3
Model Average	0.121542281837474	43.5168776286146	33.5965129201378	0.111435294407245	4
Naive Average	0.0897751400786745	31.5067610491993	24.6173033776083	-1.89673368719141	1
Naive Average	0.102326162941825	38.3703897042574	28.3249604398993	-1.77312464302731	2
Naive Average	0.106367511142476	40.4778299322621	29.9515836864846	-1.60005276032982	3
Naive Average	0.120064951984755	43.4242540720586	33.3777928810676	-0.68098484004581	4
Naive	0.102894682496435	37.4699879903904	27.6279069767442	1.44186046511628	1
Naive	0.139066615840764	54.1365628929328	37.5581395348837	3.23255813953488	2
Naive	0.179824198638113	63.9631070990727	48.4883720930233	5.93023255813953	3
Naive	0.228535298437351	76.0426746774009	60.3953488372093	9	4
lm ub	0.270773647954096	72.8017532904524	65.2119530362246	64.2785948713583	1
lm ub	0.347389722040794	89.9637896496813	81.9599346174022	81.5681720983756	2
lm ub	0.441692713567507	108.432872424709	100.274216834568	100.274216834568	3
lm ub	0.515909883764336	120.795641421706	111.740173024129	111.634845692872	4
lm lb	0.233540794845558	67.8175733356456	60.6449810429984	-58.9097242705717	1
lm lb	0.291816852006068	82.872375685713	74.828361003775	-74.0034057451121	2
lm lb	0.348088867834609	97.1592906439324	88.1194993298283	-88.1194993298283	3
lm lb	0.372969865524081	104.716965968437	94.1764619679066	-94.1764619679066	4
rf ub	0.367344136726681	112.509086196379	96.5220930232559	95.2662790697676	1
rf ub	0.445452274991721	129.265512091505	111.456976744186	110.805813953488	2
rf ub	0.524825124399051	149.492618819109	128.910465116279	127.496511627907	3
rf ub	0.571722294705726	158.659704039957	135.210465116279	134.094186046512	4
rf lb	0.304957081146913	101.32319174822	87.7279069767442	-87.7279069767442	1
rf lb	0.329846827391188	115.932181959771	96.0767441860465	-95.9372093023256	2
rf lb	0.347472926851135	126.050681713607	100.991860465116	-100.666279069767	3
rf lb	0.357307951180497	135.299507983086	105.637209302326	-105.404651162791	4
glm ub	0.293264434787647	80.231200763165	73.0372785364639	72.5836699933694	1
glm ub	0.379150688877524	102.708652756715	92.4370809597409	92.4370809597409	2
glm ub	0.451370408014658	116.56511077884	106.277900323399	106.203451725491	3
glm ub	0.505002126788861	123.021948605022	112.891834865962	112.093906085048	4
glm lb	0.304511390639636	81.9037967596908	76.0812752744069	-74.6354869880509	1
glm lb	0.407477113306175	105.647493626949	100.736404524154	-96.0784284906228	2
glm lb	0.490112082889287	125.454511433066	118.462259162732	-116.424986582311	3
glm lb	0.55221098056825	140.8741670008	132.363293726632	-131.95550406956	4
arima ub	0.175229006110288	51.0676258661313	42.9875128898873	35.2002802584197	1
arima ub	0.199196227215562	57.3797890249202	49.5288562155446	38.2991509609122	2
arima ub	0.218427807999534	60.3127401106672	52.6199972250361	41.2814284212859	3
arima ub	0.240682039719643	64.1304239723796	55.533055413586	43.0486397778515	4
arima lb	0.202030714504367	62.0384663800498	53.9652442196477	-50.3300579228532	1
arima lb	0.251777560980259	76.3032146610307	65.2428858599534	-64.0135624848362	2
arima lb	0.302479201277165	86.8351237944267	75.8362403212512	-75.8362403212512	3
arima lb	0.341035785549169	95.4512456555065	83.9630892050687	-83.9630892050687	4
eb ub	0.195383542182308	67.3636055499893	52.5864843824768	51.2290377710244	1
eb ub	0.292591538652281	114.75826477882	83.9358322732301	83.6791154069583	2
eb ub	0.405395754248147	157.471464726519	117.909553568215	117.510006938928	3
eb ub	0.512168458841558	192.936309988862	147.304266727392	145.958271379242	4
eb lb	0.191819099043122	58.2901417561091	51.2306518040165	-46.8074976840378	1
eb lb	0.280741357702872	83.8747066542693	74.5608234830298	-69.5529558180234	2
eb lb	0.360939443275962	101.4259260816	91.4415952456008	-89.67917292163	3
eb lb	0.442006249819542	117.29367061614	106.44294408056	-106.44294408056	4
avg ub	0.263203976348977	75.1890491806723	67.0793589987284	66.7851254480013	1
avg ub	0.317877850196475	91.747074535065	81.0775051803047	81.0775051803047	2
avg ub	0.480684547089835	128.999086776947	118.357339683262	118.357339683262	3
avg ub	0.481716130562228	124.165948955687	115.786881562216	115.786881562216	4
avg lb	0.232504000360181	69.6263740407084	62.6698483407943	-61.4585554306859	1
avg lb	0.286037974851389	83.5704693054417	75.5893852508285	-73.6797067080969	2
avg lb	0.34791818702498	110.991388490728	95.4779224224033	-95.4779224224033	3
avg lb	0.377628735323671	111.84752460605	99.0760829297863	-99.0760829297863	4
naive avg ub	0.245149219314996	70.1908868772269	62.1215631315642	61.4935479926425	1
naive avg ub	0.313052761216117	87.855017052856	78.5880631049336	78.5880631049336	2
naive avg ub	0.388931058540665	105.163628379482	96.6405409556724	96.6405409556724	3
naive avg ub	0.450101913030371	117.383358697311	108.683985724119	108.683985724119	4
naive avg lb	0.228995071767657	69.3196965016808	62.1488349883549	-60.9437967135517	1
naive avg lb	0.286080454470356	86.2491482861431	76.9435170472884	-75.8767833375743	2
naive avg lb	0.337936446781893	99.0123028441057	88.5752979106192	-88.5752979106192	3
naive avg lb	0.378030274694179	108.714354686031	97.4967866040815	-97.4967866040815	4
naive ub	0.255295639779929	70.8377792014483	60.6384654097308	60.0328955779567	1
naive ub	0.380324924597973	101.792778460905	88.3197868791311	86.0927946295921	2
naive ub	0.49659966577595	125.080502015331	111.801837161772	107.412882241631	3
naive ub	0.608027470118077	147.315439692895	131.091120819979	126.182070225681	4
naive lb	0.232503822342821	68.2403747527516	61.6797666134858	-57.1491746477242	1
naive lb	0.328095949822862	96.0897734106406	87.0447262043288	-79.6276783505223	2
naive lb	0.388788475623893	114.619567617816	102.009577985176	-95.5524171253522	3
naive lb	0.437225024483341	131.64382555453	113.973385712286	-108.182070225681	4
