# Supplementary material for: A stacked ensemble method for forecasting influenza-like illness visit volumes at emergency departments
Source: PLoS One. 2021 Mar 22;16(3):e0241725. doi: 10.1371/journal.pone.0241725 (PMC7984626; doi:10.1371/journal.pone.0241725)
Supplement: S1 Data — (ZIP) [file pone.0241725.s003.zip › ILI_plosone/tables/performance_2017weeks-3-45_fmc.csv]

model	MAPE	RMSE	MAE	MSD	weeks_ahead
Random Forest	0.281262430048739	11.6989618563974	8.23047674418605	0.449755813953488	1
Random Forest	0.313381436920746	12.5903360362547	9.09340697674419	0.87356976744186	2
Random Forest	0.341203799494423	13.3680715099579	9.70586046511628	0.802558139534883	3
Random Forest	0.397936584605597	14.2836867234195	10.5080348837209	1.74061627906977	4
Generalized Linear Mixture Model	7.53351272197259	259.296016435017	243.415951967776	243.415951967776	1
Generalized Linear Mixture Model	7.51484377492233	257.822382534031	241.179326234559	241.179326234559	2
Generalized Linear Mixture Model	7.38688491964009	253.248271833788	235.377604664613	235.377604664613	3
Generalized Linear Mixture Model	7.6301719006434	244.551817580771	228.115712635651	228.115712635651	4
Linear Regression	0.267517875648136	11.1001851948745	8.41301297332204	1.13629659161923	1
Linear Regression	0.288553383801361	12.0128306974666	9.003770730537	1.84802167558753	2
Linear Regression	0.312543603271497	12.6319806586645	9.52268901502067	1.89825780208748	3
Linear Regression	0.368537203578857	13.198854158068	10.2523013887714	2.67445580830795	4
ARIMA	0.219642297992037	10.1489603777729	7.03234408574484	-0.564439312310918	1
ARIMA	0.233220548279374	10.534277152894	7.44863762932943	-0.799511592171622	2
ARIMA	0.250268281520824	11.1815860072821	7.81900640579773	-1.16252563594776	3
ARIMA	0.275674697581986	11.4718014070029	8.11312259564667	-0.826997005906768	4
Empirical Bayes	0.26254515556704	11.9173300045246	8.88963421332799	0.169832999412192	1
Empirical Bayes	0.261355779868849	12.1481209881524	8.67606611338398	0.747584423990164	2
Empirical Bayes	0.289862763549072	11.2834953524091	8.80613443943337	0.82474249981048	3
Empirical Bayes	0.330203542575703	13.1102461796316	10.1674772870521	1.51543595195373	4
Model Average	0.252928040973568	10.5418802117113	7.7629515559468	0.458434652254367	1
Model Average	0.246454648839079	10.6370281215067	7.90375826199925	1.04061484213912	2
Model Average	0.281583389025929	11.3386009202296	8.30166293363321	1.1432911062074	3
Model Average	0.316109597351297	12.0904920155594	8.73788313288379	1.14708281985384	4
Naive Average	0.234820788608066	10.1673233303789	7.38312932533235	0.297861523168497	1
Naive Average	0.23918030554755	10.3311337122102	7.67201961999659	0.667416068711983	2
Naive Average	0.249742071554327	10.3675126869068	7.55658606027962	0.59075820137127	3
Naive Average	0.28034181322264	11.2273811045869	8.06487418604726	1.27587775835617	4
lm ub	0.750167154810969	21.4555024727405	19.0810666259905	18.3114002899648	1
lm ub	0.854420983693358	23.7731933078993	21.3046516726959	20.4899104638258	2
lm ub	0.897217384394103	24.5404225202358	22.2913935718075	20.9717567216345	3
lm ub	1.01891839485181	25.5853874879814	23.4010612620128	21.9026586792935	4
lm lb	0.504487699357201	19.3991920579464	16.8622515756646	-16.0388071067263	1
lm lb	0.534785491140858	20.4652101928143	17.7748885807051	-16.7938671126507	2
lm lb	0.539846983642543	21.0918975568476	17.8699211079814	-17.1752411174595	3
lm lb	0.533910412875043	20.8247043933527	17.020345310005	-16.5537470626776	4
rf ub	0.731318627512318	23.1625361606917	19.6337209302326	18.796511627907	1
rf ub	0.836360452726748	25.0584027126956	21.5802325581395	20.6081395348837	2
rf ub	0.974168039865374	28.3740474689009	24.6779069767442	24.1662790697675	3
rf ub	1.14392095476139	32.6892744304718	28.05	27.5383720930233	4
rf lb	0.384410104754704	19.3068881550746	15.0023255813953	-14.1651162790698	1
rf lb	0.379259024230132	20.1016052812635	15.0953488372093	-14.3511627906977	2
rf lb	0.400286028961054	21.1555699411499	16.0232558139535	-15.046511627907	3
rf lb	0.402185081664508	21.3715742528835	15.906976744186	-14.8837209302326	4
glm ub	10.1571202190596	329.413739584385	317.025530458486	317.025530458486	1
glm ub	10.9447387731951	347.589101942738	335.437080959741	335.437080959741	2
glm ub	11.4724615020375	359.14485996369	346.691823818514	346.691823818514	3
glm ub	12.4212398983279	361.221950918913	350.140417712955	350.140417712955	4
glm lb	4.90990522488555	191.815514487486	169.806373477065	169.806373477065	1
glm lb	4.08494877664957	172.912149947374	146.921571509377	146.921571509377	2
glm lb	3.39593827656925	155.142242041558	125.488590011664	124.063385510712	3
glm lb	3.13062348363276	137.524095346679	111.504087215364	106.091007558347	4
arima ub	0.563016213528182	16.3098239462649	14.481800643267	12.7318121917674	1
arima ub	0.606159102004133	16.8984148941059	15.0692209672891	13.2035000893101	2
arima ub	0.629584068867374	17.294762591345	15.5339750616478	13.1708915071188	3
arima ub	0.705901437727207	17.8613481896307	16.0325998209404	13.5994794641319	4
arima lb	0.430436040711897	17.1353592636515	14.6041073068077	-13.8606908163893	1
arima lb	0.454737155030349	18.1269581715723	15.3524186917789	-14.8025232736533	2
arima lb	0.477106682908886	19.0238416714411	15.9588635556456	-15.4959427790144	3
arima lb	0.485243647786944	18.9873840904112	15.7161558119408	-15.2534734759454	4
eb ub	0.479368853406077	18.642610667254	14.1860586396309	13.0895461861176	1
eb ub	0.57242867973053	24.3366299417418	18.4804405751158	18.2033168941356	2
eb ub	0.695610691600103	30.3186679705025	23.6820988665398	23.4295823559785	3
eb ub	0.858451293753469	37.2123244745263	28.5386258188536	28.2883244282828	4
eb lb	0.416451291088694	16.8744500847202	13.8797885644453	-12.210605758591	1
eb lb	0.484308665134127	19.6458449443576	15.9612659709887	-15.3850581884257	2
eb lb	0.575640848912023	22.1287141437082	18.7510013203902	-18.1852004312603	3
eb lb	0.645342888720189	24.6484447250017	20.454577337065	-20.0308795305414	4
avg ub	0.649814925562771	20.4672872007139	17.5167410869894	16.9994855311127	1
avg ub	0.727752449491652	22.6847490629775	19.6817736022718	19.6592962755174	2
avg ub	0.884318083050125	25.7394124713254	23.0385694980461	23.0385694980461	3
avg ub	0.975065352596223	27.3440964480446	23.9695477522804	23.9305605074635	4
avg lb	0.393679044962271	17.8328628470774	14.342171279796	-13.8277120221119	1
avg lb	0.430119479736036	19.385635005564	15.4176792307899	-15.2877748034218	2
avg lb	0.461711155283158	20.6789978182587	16.7050704366244	-16.3271272051586	3
avg lb	0.436535097884635	20.6256477036967	16.182990068747	-15.8077896208747	4
naive avg ub	0.625253789904744	18.8483483972217	16.5801962296363	15.7323175739392	1
naive avg ub	0.704419805879319	20.8913894352925	18.3424897035097	18.1262167455388	2
naive avg ub	0.783463304820438	22.8329813320837	20.5494087078965	20.4346274136248	3
naive avg ub	0.913398594167704	25.6311776234736	22.8322086661829	22.8322086661829	4
naive avg lb	0.420627333114254	17.4790482746078	14.678457168325	-14.0688049901941	1
naive avg lb	0.439159213625845	18.9032980976306	15.35359331073	-15.3331528413569	2
naive avg lb	0.484429825850955	20.1055920528523	16.7595730953871	-16.4757239889103	3
naive avg lb	0.499651433443629	20.7241135264598	16.9475222757912	-16.6804552498492	4
