# Supplementary material for: A stacked ensemble method for forecasting influenza-like illness visit volumes at emergency departments
Source: PLoS One. 2021 Mar 22;16(3):e0241725. doi: 10.1371/journal.pone.0241725 (PMC7984626; doi:10.1371/journal.pone.0241725)
Supplement: S1 Data — (ZIP) [file pone.0241725.s003.zip › ILI_plosone/tables/performance_2018weeks-3-17.csv]

model	MAPE	RMSE	MAE	MSD	weeks_ahead
Random Forest	0.179370274312233	118.958011399401	84.4612	-53.6160666666667	1
Random Forest	0.196227171381592	137.540694766616	95.9179666666667	-70.5898333333333	2
Random Forest	0.209847217496822	148.386722879778	104.4914	-80.1264	3
Random Forest	0.219031090118559	148.932741868044	107.7682	-83.9300666666667	4
Generalized Linear Mixture Model	0.14538368834243	73.9219591980473	56.1947638999448	-18.7627259061407	1
Generalized Linear Mixture Model	0.24401426799671	125.115004454346	98.7454962731253	-40.4125128506626	2
Generalized Linear Mixture Model	0.298907947563141	161.780722920356	128.332327719574	-62.0122319718627	3
Generalized Linear Mixture Model	0.343143970273329	190.814180691177	154.281835234352	-80.0345872138088	4
Linear Regression	0.137501889828026	73.2968332948381	54.2040648677586	-12.991320391786	1
Linear Regression	0.19946067921101	116.516327031067	87.4079671417982	-25.5788258517688	2
Linear Regression	0.264203993411578	150.758012116168	118.732855353015	-40.2821733621044	3
Linear Regression	0.281923630085232	168.569099309729	132.417887815767	-58.5743558301251	4
ARIMA	0.175033086799637	89.5145094987868	70.6890766502512	-28.295637826495	1
ARIMA	0.259912719621437	134.528828529894	111.668331504585	-43.9434165857855	2
ARIMA	0.312504480887772	168.487198154805	137.605458407665	-52.0026094372921	3
ARIMA	0.355767483293299	194.389034948524	159.936475972289	-61.3391685267957	4
Empirical Bayes	0.122882062315388	59.9041598796338	47.334572507505	-2.76155762583875	1
Empirical Bayes	0.179075564608407	102.632033144793	74.8972841499485	-11.6455515614854	2
Empirical Bayes	0.211425495010056	131.854648040711	96.6256847750146	-18.3244429157632	3
Empirical Bayes	0.268004750131067	156.318466701168	123.984024639399	-29.9429280565464	4
Model Average	0.14510279764159	79.2134465582492	61.4852478157159	-25.8235387736467	1
Model Average	0.190266716737763	114.302576361828	86.4618111733933	-35.2371086782374	2
Model Average	0.224031300211843	138.628277533433	103.587970568218	-35.997779945084	3
Model Average	0.23968375730213	154.318221754684	114.944201830606	-64.6752984984549	4
Naive Average	0.149866810579787	79.3051472021323	62.037774610945	-24.4161456276966	1
Naive Average	0.196764101748635	116.772530463373	89.7011877232991	-37.9394068330933	2
Naive Average	0.232830722158998	144.012181213744	108.628852985899	-47.6839064287899	3
Naive Average	0.267990631600584	161.824764125356	126.051779644962	-58.4466297700335	4
Naive	0.144472035757463	72.9090757953585	56	-16.5333333333333	1
Naive	0.240113321421911	130.111746843499	100.133333333333	-33.2	2
Naive	0.319875486102834	178.321245696262	139	-40.4666666666667	3
Naive	0.411418715869047	219.489407489291	182.533333333333	-49.4666666666667	4
lm ub	0.216596359490171	86.4082123922321	72.8023053491469	45.6960897412297	1
lm ub	0.266859316931355	125.432196989899	102.355755859179	45.5623937125608	2
lm ub	0.333557616550479	156.87301600009	133.473404770847	44.8710535197611	3
lm ub	0.356399205334853	168.607491509372	149.524775486656	35.6466964980637	4
lm lb	0.226061363560516	100.948602037489	82.416603568763	-71.6787305248018	1
lm lb	0.288262026611132	147.070776204883	114.896867286098	-96.7200454160983	2
lm lb	0.354837975422204	188.475742406786	150.832445122199	-125.43540024397	3
lm lb	0.377700183519804	215.354564747101	169.312419177563	-152.795408158314	4
rf ub	0.272438302193398	113.009112464438	92.4566666666666	57.5833333333335	1
rf ub	0.285348045186837	120.097182870096	101.866666666667	62.8	2
rf ub	0.331940183628903	136.047105200123	118.01	79.21	3
rf ub	0.326487909610501	135.205877584273	118.186666666667	83.6533333333335	4
rf lb	0.395469043702411	221.780738568524	175.613333333333	-175.613333333333	1
rf lb	0.441546981776914	242.689434943784	199.55	-199.55	2
rf lb	0.469542957558652	257.646269136582	214	-214	3
rf lb	0.481610027316343	263.942951538143	221.946666666667	-221.946666666667	4
glm ub	0.209328981618006	89.1461655093063	73.8559598099469	52.8056157230934	1
glm ub	0.272111407371546	129.64829542682	106.141031589712	50.9118418678882	2
glm ub	0.32519779515554	157.507042170209	132.991378921475	45.6896598496051	3
glm ub	0.370864756600864	179.246816223761	156.032923893796	36.9356410448512	4
glm lb	0.299331889182266	115.006428992067	97.478232214557	-90.3310675353748	1
glm lb	0.408432427216251	176.585885428965	149.384435731663	-131.736867569213	2
glm lb	0.459752213452061	225.264868851922	181.940223385233	-169.71412379333	3
glm lb	0.477803238616811	260.902267453007	205.493054748113	-197.004815472469	4
arima ub	0.195633262244015	87.4761616664737	70.5219617030423	16.9335987352551	1
arima ub	0.259155452633618	130.151549863068	106.819374504481	11.9839942867922	2
arima ub	0.310558107336288	164.728365981116	132.29142059708	12.5136051426484	3
arima ub	0.367769359629404	190.205861879886	160.078752121722	9.22841647338363	4
arima lb	0.239328997419762	111.698358162185	90.5590273963074	-73.5248743882451	1
arima lb	0.328143122414079	159.865540266695	131.457465093402	-99.8708274583632	2
arima lb	0.391822148623939	195.032684836922	164.126945862346	-116.518824017233	3
arima lb	0.42801473520246	222.383426966804	187.143396695433	-131.906753526975	4
eb ub	0.201238150010981	90.4182076246153	72.8520632993103	57.012855908698	1
eb ub	0.337535775662017	161.198385473835	129.178444206137	95.6852696926074	2
eb ub	0.498617772981194	223.158588788466	189.374492469248	137.669749288365	3
eb ub	0.588860635336227	267.238079110399	225.761923180126	167.919808015738	4
eb lb	0.1815719261269	83.6472357348486	67.123668549641	-64.6353334108373	1
eb lb	0.290579627312506	146.463022976224	120.960756428285	-116.398860114079	2
eb lb	0.348280914432069	189.001968774346	153.34015230888	-151.649099995992	3
eb lb	0.408745853147904	225.168361229463	186.599821049197	-186.599821049197	4
avg ub	0.228979673405003	93.3127856036601	77.4654234410713	53.6601131599029	1
avg ub	0.278341739892327	127.529684724582	104.558267023226	57.5007875508228	2
avg ub	0.405593122525352	181.059837088938	156.277062159657	90.3914551447975	3
avg ub	0.379824497986702	165.572297934954	146.91549661378	79.4805674702122	4
avg lb	0.269768415887702	135.599973707643	110.135214457128	-110.135214457128	1
avg lb	0.31288716751547	163.613457457981	131.426371129217	-126.394385168347	2
avg lb	0.342063602554301	192.989520973593	150.792246143588	-148.337142590234	3
avg lb	0.407932307652767	233.400990330235	187.89559341913	-187.89559341913	4
naive avg ub	0.215531647201241	89.1331713117839	73.4903564898239	44.3064694296291	1
naive avg ub	0.274386518788869	128.96347170129	103.588476031248	54.0079144229901	2
naive avg ub	0.360828980347232	162.887683299517	140.297268157857	68.5661019876937	3
naive avg ub	0.397344470053375	179.811433907995	158.108848560535	74.1120635801297	4
naive avg lb	0.242847924038842	122.574934491126	96.4341182954495	-96.3630679143044	1
naive avg lb	0.316615908262281	165.968891429497	133.427574562787	-128.134933247135	2
naive avg lb	0.350362371001469	199.712195766505	154.964118095798	-151.900831064299	3
naive avg lb	0.390188990460507	224.717171072087	178.333039694183	-173.312162350288	4
naive ub	0.194273246240742	83.8525045486379	69.2628599012741	43.2802760668607	1
naive ub	0.283751293425596	137.202708939821	111.874535374541	51.3892176282413	2
naive ub	0.393757660348959	186.765162317635	160.415928596205	63.1335437985488	3
naive ub	0.488098756109108	227.656279847369	201.205549159886	70.1605521337215	4
naive lb	0.259197077074862	103.737314813889	86.9719529209476	-76.3469427335274	1
naive lb	0.374717956098197	171.335818401539	140.590165323433	-117.789217628241	2
naive lb	0.441065733558999	224.052062006638	178.973514924651	-144.066877131882	3
naive lb	0.477778203959872	270.497030658176	210.851544461818	-169.093885467055	4
