# Supplementary material for: A stacked ensemble method for forecasting influenza-like illness visit volumes at emergency departments
Source: PLoS One. 2021 Mar 22;16(3):e0241725. doi: 10.1371/journal.pone.0241725 (PMC7984626; doi:10.1371/journal.pone.0241725)
Supplement: S1 Data — (ZIP) [file pone.0241725.s003.zip › ILI_plosone/tables/performance_2018weeks-3-17_fmc.csv]

model	MAPE	RMSE	MAE	MSD	weeks_ahead
Random Forest	0.191419679135685	11.29031737375	9.02766666666667	-3.968	1
Random Forest	0.213399687843819	13.5510029800995	10.911	-6.4218	2
Random Forest	0.232151235484851	15.3931227885486	12.5862333333333	-9.7699	3
Random Forest	0.235928749822023	15.7699528196293	13.2034	-10.5931333333333	4
Generalized Linear Mixture Model	6.82577093148605	365.606381564041	327.303940760526	327.303940760526	1
Generalized Linear Mixture Model	6.28496295830881	358.151711182609	319.187487149337	319.187487149337	2
Generalized Linear Mixture Model	5.76333276012904	338.112156627185	302.321101361471	302.321101361471	3
Generalized Linear Mixture Model	5.46792604987458	323.911825815519	291.898746119525	291.898746119525	4
Linear Regression	0.227711072636793	12.3469675939866	10.5644246314013	-4.45212886275052	1
Linear Regression	0.265192859677388	14.918850451444	12.8342281183782	-5.93130421928358	2
Linear Regression	0.290919543054797	16.5599545538475	14.4242001457379	-6.97736949840269	3
Linear Regression	0.284846189549018	17.3157958557757	14.7281129589328	-7.91752945645356	4
ARIMA	0.236117793905178	13.6808814335437	11.094572141842	-3.3375292141864	1
ARIMA	0.280923904137257	16.5925566055752	13.9373826890446	-5.17270620531442	2
ARIMA	0.315862380225925	18.6922325959341	16.3484215354825	-7.17176404576226	3
ARIMA	0.304212012287975	18.8152119237977	16.1426460871545	-8.17686021286616	4
Empirical Bayes	0.163110141765688	8.16237728772866	6.86984318959496	1.59647680940245	1
Empirical Bayes	0.23089639008109	13.2259261720825	10.7176826381004	0.128927492989403	2
Empirical Bayes	0.258569889769667	14.6421262083986	13.2710477276398	-0.0742069098321776	3
Empirical Bayes	0.224532583121062	14.3429676104097	11.5441700056997	1.01475851016976	4
Model Average	0.175846204137114	9.34641862864695	8.03012101881354	-2.52950107866446	1
Model Average	0.201423501454451	11.8088838057647	9.8257784792799	-4.14884911715945	2
Model Average	0.204245053938788	13.3100229466479	11.0567676085545	-5.86512011235251	3
Model Average	0.251073090950762	15.2635355819883	13.5795219229115	-8.00408880717574	4
Naive Average	0.186164960330046	9.98114808953262	8.55417868836546	-2.54029531688362	1
Naive Average	0.225454215044138	12.8895693411607	10.8375751560461	-4.34922073290215	2
Naive Average	0.231688199189598	14.452784494289	12.3357050232396	-5.99831011349928	3
Naive Average	0.247582834468141	14.8484814145331	13.1849627478898	-6.41819112312082	4
lm ub	0.345941510978127	16.8922943693283	13.6873246838923	12.3123591405565	1
lm ub	0.344955839664963	18.3534608020026	14.51139289565	12.1375333330024	2
lm ub	0.325535232815741	19.0395102860622	14.7197694911943	11.49155342804	3
lm ub	0.286583101821579	19.0081025207341	14.5589586387921	10.7837278048725	4
lm lb	0.491065315208211	24.1183605555875	21.3552214345257	-21.2166168660576	1
lm lb	0.517539819176144	27.5933773705583	24.4950884908979	-24.0001417715695	2
lm lb	0.520462491419578	29.4690183379588	25.8917153841509	-25.4462924248454	3
lm lb	0.526159415833324	30.6293768732897	26.9837139302133	-26.6187867177797	4
rf ub	0.445280318258067	23.859309853109	19.1333333333333	18.6	1
rf ub	0.411629839808871	22.6862660362314	18.4	17.7333333333333	2
rf ub	0.38014223983458	21.845228311922	17.54	16.74	3
rf ub	0.340890407076078	22.3860075344697	16.3333333333333	14.8666666666667	4
rf lb	0.48249425731934	24.9532896962839	22.4	-22.4	1
rf lb	0.502661681594426	28.2984098493184	25.3333333333333	-25.3333333333333	2
rf lb	0.52631334169747	30.7901553530778	28.0066666666667	-28.0066666666667	3
rf lb	0.53564965838773	31.6122339187431	29.0666666666667	-29.0666666666667	4
glm ub	8.56181201257128	431.007784061863	398.87228238976	398.87228238976	1
glm ub	8.34646929498978	441.822866858494	410.511841867888	410.511841867888	2
glm ub	8.05930022121692	437.564497759072	410.022993182938	410.022993182938	3
glm ub	7.80302188122264	432.98624647812	408.868974378185	408.868974378185	4
glm lb	5.08972985040082	303.006514764864	255.735599131292	255.735599131292	1
glm lb	4.22345662162785	279.323428175285	227.863132430787	227.863132430787	2
glm lb	3.49268422743328	245.730942442824	195.556009890512	194.619209540003	3
glm lb	3.20773307685572	223.024580147258	177.629219142365	174.928517860864	4
arima ub	0.306783742693615	16.4709513363085	12.8175059617819	9.69341803553341	1
arima ub	0.299929403881413	18.0154005704151	13.1559611670768	8.56589274978372	2
arima ub	0.291100834490355	18.716615520104	13.2214304042322	6.984126633941	3
arima ub	0.249023964252106	18.1577242373383	12.5240029318848	6.13269461997608	4
arima lb	0.413117460526791	21.0396214759477	18.2226836930784	-16.3684764639062	1
arima lb	0.451106785288313	24.5685831268409	21.6573665730362	-18.9113051604125	2
arima lb	0.477368443051308	27.3741502787498	24.3873217330494	-21.3276547254655	3
arima lb	0.48806585333729	28.0703932036323	25.4907467956042	-22.4864150457084	4
eb ub	0.401542902639945	19.8715108311779	17.3459015530816	17.2665136449508	1
eb ub	0.56395996792981	31.2682493322319	26.7149125873185	26.7149125873185	2
eb ub	0.756961201064454	43.5276855628413	38.194124675011	38.194124675011	3
eb ub	0.954031468259883	54.885191959764	49.5442452387525	49.5442452387525	4
eb lb	0.295395272107643	14.8099089496856	12.8631268584758	-12.8631268584758	1
eb lb	0.402550428655269	22.4876121079434	19.6703665731419	-19.6703665731419	2
eb lb	0.494739567721284	28.5306954962505	25.6644820414852	-25.6644820414852	3
eb lb	0.57638480451807	32.1380282447603	30.2305831369124	-30.2305831369124	4
avg ub	0.394061643637339	19.9585328491744	16.4536647963889	16.4536647963889	1
avg ub	0.458195723420071	25.1647453926743	20.8701222039598	20.8484821168588	2
avg ub	0.463613848485675	26.5237178245911	21.9501690202559	21.9501690202559	3
avg ub	0.364547056279312	23.2099119223212	17.8540432609302	16.580007112023	4
avg lb	0.431145675820929	21.230621276558	19.3682046627746	-19.3682046627746	1
avg lb	0.46792775742512	25.8343876495851	23.3682333770712	-23.3682333770712	2
avg lb	0.511726283385159	28.8283558629992	26.497351684962	-26.497351684962	3
avg lb	0.507576445619292	29.7285308108185	27.0589728353533	-27.0589728353533	4
naive avg ub	0.357444346720516	18.1663948225635	14.6514299256226	14.4680727052602	1
naive avg ub	0.384472400980343	21.1758319066441	16.8611862027561	16.2879180008595	2
naive avg ub	0.402804932086985	23.7984612433487	18.6371414332805	18.352451184248	3
naive avg ub	0.416649885537568	26.2196728928311	20.6012409184971	20.3318335825669	4
naive avg lb	0.409946446685933	20.4587788966399	18.2120550471099	-18.2120550471099	1
naive avg lb	0.451288455987923	24.8555092891754	21.9787867096143	-21.9787867096143	2
naive avg lb	0.48613007514624	28.0292814094711	25.1112739646157	-25.1112739646157	3
naive avg lb	0.513695786710306	29.5774853775878	27.1006128917668	-27.1006128917668	4
