# Supplementary material for: A stacked ensemble method for forecasting influenza-like illness visit volumes at emergency departments
Source: PLoS One. 2021 Mar 22;16(3):e0241725. doi: 10.1371/journal.pone.0241725 (PMC7984626; doi:10.1371/journal.pone.0241725)
Supplement: S1 Data — (ZIP) [file pone.0241725.s003.zip › ILI_plosone/tables/raw_estimates_2012weeks-3-45.csv]

object	value	epiweek	weeks_ahead	season
Random Forest	126.279	3	1	2012
Random Forest	124.514	4	1	2012
Random Forest	127.727	5	1	2012
Random Forest	150.2075	6	1	2012
Random Forest	158.6505	7	1	2012
Random Forest	151.6695	8	1	2012
Random Forest	169.963	9	1	2012
Random Forest	183.8285	10	1	2012
Random Forest	204.5795	11	1	2012
Random Forest	215.532	12	1	2012
Random Forest	204.585	13	1	2012
Random Forest	216.5375	14	1	2012
Random Forest	209.6785	15	1	2012
Random Forest	217.9165	16	1	2012
Random Forest	296.4505	17	1	2012
Random Forest	309.1765	18	1	2012
Random Forest	297.41	19	1	2012
Random Forest	269.516	20	1	2012
Random Forest	245.323	21	1	2012
Random Forest	229.3775	22	1	2012
Random Forest	243.918	23	1	2012
Random Forest	247.488	24	1	2012
Random Forest	224.9405	25	1	2012
Random Forest	231.4605	26	1	2012
Random Forest	221.5215	27	1	2012
Random Forest	226.36	28	1	2012
Random Forest	215.2255	29	1	2012
Random Forest	214.719	30	1	2012
Random Forest	234.189	31	1	2012
Random Forest	238.6375	32	1	2012
Random Forest	212.4995	33	1	2012
Random Forest	220.606	34	1	2012
Random Forest	240.7175	35	1	2012
Random Forest	221.185	36	1	2012
Random Forest	194.969	37	1	2012
Random Forest	162.8225	38	1	2012
Random Forest	142.329	39	1	2012
Random Forest	127.966	40	1	2012
Random Forest	126.2665	41	1	2012
Random Forest	121.2395	42	1	2012
Random Forest	108.252	43	1	2012
Random Forest	101.3235	44	1	2012
Random Forest	83.7735	45	1	2012
Random Forest	134.301	3	2	2012
Random Forest	129.4605	4	2	2012
Random Forest	131.404	5	2	2012
Random Forest	172.126	6	2	2012
Random Forest	165.3335	7	2	2012
Random Forest	157.0925	8	2	2012
Random Forest	199.9775	9	2	2012
Random Forest	211.276	10	2	2012
Random Forest	231.5	11	2	2012
Random Forest	218.8805	12	2	2012
Random Forest	226.393	13	2	2012
Random Forest	234.3815	14	2	2012
Random Forest	228.9335	15	2	2012
Random Forest	254.926	16	2	2012
Random Forest	304.2645	17	2	2012
Random Forest	309.462	18	2	2012
Random Forest	289.8535	19	2	2012
Random Forest	275.2275	20	2	2012
Random Forest	245.985	21	2	2012
Random Forest	234.999	22	2	2012
Random Forest	265.348	23	2	2012
Random Forest	252.417	24	2	2012
Random Forest	234.148	25	2	2012
Random Forest	239.9065	26	2	2012
Random Forest	233.568	27	2	2012
Random Forest	229.059	28	2	2012
Random Forest	222.005	29	2	2012
Random Forest	214.1695	30	2	2012
Random Forest	239.1545	31	2	2012
Random Forest	236.018	32	2	2012
Random Forest	215.523	33	2	2012
Random Forest	229.119	34	2	2012
Random Forest	238.4085	35	2	2012
Random Forest	225.3945	36	2	2012
Random Forest	182.4795	37	2	2012
Random Forest	149.498	38	2	2012
Random Forest	133.1245	39	2	2012
Random Forest	126.488	40	2	2012
Random Forest	123.6145	41	2	2012
Random Forest	117.411	42	2	2012
Random Forest	103.0915	43	2	2012
Random Forest	97.3	44	2	2012
Random Forest	83.869	45	2	2012
Random Forest	151.0485	3	3	2012
Random Forest	138.0125	4	3	2012
Random Forest	134.3565	5	3	2012
Random Forest	165.333	6	3	2012
Random Forest	169.0365	7	3	2012
Random Forest	185.7525	8	3	2012
Random Forest	218.7325	9	3	2012
Random Forest	242.6705	10	3	2012
Random Forest	240.059	11	3	2012
Random Forest	246.8295	12	3	2012
Random Forest	244.567	13	3	2012
Random Forest	250.604	14	3	2012
Random Forest	255.087	15	3	2012
Random Forest	271.052	16	3	2012
Random Forest	294.172	17	3	2012
Random Forest	289.294	18	3	2012
Random Forest	284.8805	19	3	2012
Random Forest	269.1275	20	3	2012
Random Forest	252.222	21	3	2012
Random Forest	252.4595	22	3	2012
Random Forest	262.5255	23	3	2012
Random Forest	253.398	24	3	2012
Random Forest	231.648	25	3	2012
Random Forest	236.784	26	3	2012
Random Forest	230.0525	27	3	2012
Random Forest	228.844	28	3	2012
Random Forest	223.2805	29	3	2012
Random Forest	218.339	30	3	2012
Random Forest	236.422	31	3	2012
Random Forest	224.351	32	3	2012
Random Forest	217.1215	33	3	2012
Random Forest	228.575	34	3	2012
Random Forest	232.2565	35	3	2012
Random Forest	205.0995	36	3	2012
Random Forest	177.259	37	3	2012
Random Forest	144.9015	38	3	2012
Random Forest	128.091	39	3	2012
Random Forest	130.6185	40	3	2012
Random Forest	124.9725	41	3	2012
Random Forest	113.5685	42	3	2012
Random Forest	99.2235	43	3	2012
Random Forest	87.7135	44	3	2012
Random Forest	80.8315	45	3	2012
Random Forest	143.694	3	4	2012
Random Forest	129.0165	4	4	2012
Random Forest	127.5935	5	4	2012
Random Forest	166.1545	6	4	2012
Random Forest	195.036	7	4	2012
Random Forest	202.4375	8	4	2012
Random Forest	243.659	9	4	2012
Random Forest	241.995	10	4	2012
Random Forest	260.088	11	4	2012
Random Forest	259.825	12	4	2012
Random Forest	255.4505	13	4	2012
Random Forest	272.9775	14	4	2012
Random Forest	270.037	15	4	2012
Random Forest	284.5135	16	4	2012
Random Forest	287.166	17	4	2012
Random Forest	283.7525	18	4	2012
Random Forest	283.4215	19	4	2012
Random Forest	276.997	20	4	2012
Random Forest	264.422	21	4	2012
Random Forest	265.158	22	4	2012
Random Forest	264.2125	23	4	2012
Random Forest	257.104	24	4	2012
Random Forest	235.109	25	4	2012
Random Forest	234.7565	26	4	2012
Random Forest	225.9215	27	4	2012
Random Forest	233.9735	28	4	2012
Random Forest	231.1195	29	4	2012
Random Forest	219.03	30	4	2012
Random Forest	225.5365	31	4	2012
Random Forest	220.6585	32	4	2012
Random Forest	221.801	33	4	2012
Random Forest	227.9845	34	4	2012
Random Forest	232.1815	35	4	2012
Random Forest	195.4325	36	4	2012
Random Forest	167.1995	37	4	2012
Random Forest	139.387	38	4	2012
Random Forest	124.8245	39	4	2012
Random Forest	123.393	40	4	2012
Random Forest	111.453	41	4	2012
Random Forest	104.0625	42	4	2012
Random Forest	85.8005	43	4	2012
Random Forest	82.805	44	4	2012
Random Forest	83.994	45	4	2012
Generalized Linear Mixture Model	110.480200241853	3	1	2012
Generalized Linear Mixture Model	100.282416145592	4	1	2012
Generalized Linear Mixture Model	108.801081795576	5	1	2012
Generalized Linear Mixture Model	120.951395165216	6	1	2012
Generalized Linear Mixture Model	115.396877751788	7	1	2012
Generalized Linear Mixture Model	137.886194816451	8	1	2012
Generalized Linear Mixture Model	126.318291942215	9	1	2012
Generalized Linear Mixture Model	155.605190074256	10	1	2012
Generalized Linear Mixture Model	167.426577801909	11	1	2012
Generalized Linear Mixture Model	195.03908237303	12	1	2012
Generalized Linear Mixture Model	170.62127847057	13	1	2012
Generalized Linear Mixture Model	200.482766925915	14	1	2012
Generalized Linear Mixture Model	201.791959360086	15	1	2012
Generalized Linear Mixture Model	204.666212986268	16	1	2012
Generalized Linear Mixture Model	281.673683443917	17	1	2012
Generalized Linear Mixture Model	266.297505268683	18	1	2012
Generalized Linear Mixture Model	254.390545035433	19	1	2012
Generalized Linear Mixture Model	245.3572408138	20	1	2012
Generalized Linear Mixture Model	214.027500533469	21	1	2012
Generalized Linear Mixture Model	199.805835656983	22	1	2012
Generalized Linear Mixture Model	238.686115401337	23	1	2012
Generalized Linear Mixture Model	230.810012886577	24	1	2012
Generalized Linear Mixture Model	200.227266640178	25	1	2012
Generalized Linear Mixture Model	215.02822132566	26	1	2012
Generalized Linear Mixture Model	187.56482010795	27	1	2012
Generalized Linear Mixture Model	224.534601665535	28	1	2012
Generalized Linear Mixture Model	202.478728731589	29	1	2012
Generalized Linear Mixture Model	164.918018669622	30	1	2012
Generalized Linear Mixture Model	261.605838647759	31	1	2012
Generalized Linear Mixture Model	223.400256922877	32	1	2012
Generalized Linear Mixture Model	202.570372399271	33	1	2012
Generalized Linear Mixture Model	232.349204907782	34	1	2012
Generalized Linear Mixture Model	255.937480767067	35	1	2012
Generalized Linear Mixture Model	228.013759239586	36	1	2012
Generalized Linear Mixture Model	194.78465865031	37	1	2012
Generalized Linear Mixture Model	145.329560707285	38	1	2012
Generalized Linear Mixture Model	105.544713004067	39	1	2012
Generalized Linear Mixture Model	108.740930115215	40	1	2012
Generalized Linear Mixture Model	109.279209628259	41	1	2012
Generalized Linear Mixture Model	114.534477002926	42	1	2012
Generalized Linear Mixture Model	72.032375162379	43	1	2012
Generalized Linear Mixture Model	94.2757824882076	44	1	2012
Generalized Linear Mixture Model	62.6642577987612	45	1	2012
Generalized Linear Mixture Model	111.493165742738	3	2	2012
Generalized Linear Mixture Model	87.8396939164324	4	2	2012
Generalized Linear Mixture Model	94.7808454785327	5	2	2012
Generalized Linear Mixture Model	125.976672480442	6	2	2012
Generalized Linear Mixture Model	132.458747208535	7	2	2012
Generalized Linear Mixture Model	159.100176814271	8	2	2012
Generalized Linear Mixture Model	164.196499495657	9	2	2012
Generalized Linear Mixture Model	166.583780376491	10	2	2012
Generalized Linear Mixture Model	167.618125584208	11	2	2012
Generalized Linear Mixture Model	213.238759068305	12	2	2012
Generalized Linear Mixture Model	181.713644691847	13	2	2012
Generalized Linear Mixture Model	220.654367688935	14	2	2012
Generalized Linear Mixture Model	200.302184819196	15	2	2012
Generalized Linear Mixture Model	199.31297609416	16	2	2012
Generalized Linear Mixture Model	258.8748623555	17	2	2012
Generalized Linear Mixture Model	242.083757732131	18	2	2012
Generalized Linear Mixture Model	263.406208144536	19	2	2012
Generalized Linear Mixture Model	238.812034682652	20	2	2012
Generalized Linear Mixture Model	221.696950430274	21	2	2012
Generalized Linear Mixture Model	200.091455104073	22	2	2012
Generalized Linear Mixture Model	249.947377238514	23	2	2012
Generalized Linear Mixture Model	220.953110925829	24	2	2012
Generalized Linear Mixture Model	183.281795287665	25	2	2012
Generalized Linear Mixture Model	193.455232995481	26	2	2012
Generalized Linear Mixture Model	190.851852032705	27	2	2012
Generalized Linear Mixture Model	220.717226935366	28	2	2012
Generalized Linear Mixture Model	185.408748037418	29	2	2012
Generalized Linear Mixture Model	161.091279520506	30	2	2012
Generalized Linear Mixture Model	261.817370273831	31	2	2012
Generalized Linear Mixture Model	212.675324754319	32	2	2012
Generalized Linear Mixture Model	207.339510067958	33	2	2012
Generalized Linear Mixture Model	228.296977186836	34	2	2012
Generalized Linear Mixture Model	261.45482745261	35	2	2012
Generalized Linear Mixture Model	237.13756093793	36	2	2012
Generalized Linear Mixture Model	193.807081616859	37	2	2012
Generalized Linear Mixture Model	127.674267622399	38	2	2012
Generalized Linear Mixture Model	107.586635836583	39	2	2012
Generalized Linear Mixture Model	102.122883142666	40	2	2012
Generalized Linear Mixture Model	110.262925571025	41	2	2012
Generalized Linear Mixture Model	95.7983686086046	42	2	2012
Generalized Linear Mixture Model	70.700183546854	43	2	2012
Generalized Linear Mixture Model	79.4172442552728	44	2	2012
Generalized Linear Mixture Model	42.9701121219838	45	2	2012
Generalized Linear Mixture Model	109.771575617536	3	3	2012
Generalized Linear Mixture Model	95.6692790320071	4	3	2012
Generalized Linear Mixture Model	111.826833431601	5	3	2012
Generalized Linear Mixture Model	136.507231680459	6	3	2012
Generalized Linear Mixture Model	159.951401938032	7	3	2012
Generalized Linear Mixture Model	186.350450512093	8	3	2012
Generalized Linear Mixture Model	168.73318584788	9	3	2012
Generalized Linear Mixture Model	168.488238823674	10	3	2012
Generalized Linear Mixture Model	190.033181752758	11	3	2012
Generalized Linear Mixture Model	227.088135795565	12	3	2012
Generalized Linear Mixture Model	196.179665415634	13	3	2012
Generalized Linear Mixture Model	225.628004357348	14	3	2012
Generalized Linear Mixture Model	188.716536321179	15	3	2012
Generalized Linear Mixture Model	180.827065271141	16	3	2012
Generalized Linear Mixture Model	242.355094804065	17	3	2012
Generalized Linear Mixture Model	250.884502897247	18	3	2012
Generalized Linear Mixture Model	258.878385773408	19	3	2012
Generalized Linear Mixture Model	240.046800924897	20	3	2012
Generalized Linear Mixture Model	212.110193667214	21	3	2012
Generalized Linear Mixture Model	204.376125443091	22	3	2012
Generalized Linear Mixture Model	252.013931231337	23	3	2012
Generalized Linear Mixture Model	203.469490773083	24	3	2012
Generalized Linear Mixture Model	170.011334703679	25	3	2012
Generalized Linear Mixture Model	203.217146116414	26	3	2012
Generalized Linear Mixture Model	196.185574344256	27	3	2012
Generalized Linear Mixture Model	202.907038149573	28	3	2012
Generalized Linear Mixture Model	183.583066430675	29	3	2012
Generalized Linear Mixture Model	162.657217226328	30	3	2012
Generalized Linear Mixture Model	251.759054984303	31	3	2012
Generalized Linear Mixture Model	213.515628025455	32	3	2012
Generalized Linear Mixture Model	202.126728828438	33	3	2012
Generalized Linear Mixture Model	228.157832491426	34	3	2012
Generalized Linear Mixture Model	258.35476924908	35	3	2012
Generalized Linear Mixture Model	229.141495901798	36	3	2012
Generalized Linear Mixture Model	180.595018235604	37	3	2012
Generalized Linear Mixture Model	135.055896501695	38	3	2012
Generalized Linear Mixture Model	105.832026062838	39	3	2012
Generalized Linear Mixture Model	100.406274906784	40	3	2012
Generalized Linear Mixture Model	88.0731039028719	41	3	2012
Generalized Linear Mixture Model	89.3329062098288	42	3	2012
Generalized Linear Mixture Model	60.2423058672797	43	3	2012
Generalized Linear Mixture Model	69.6133220524806	44	3	2012
Generalized Linear Mixture Model	37.6091426441399	45	3	2012
Generalized Linear Mixture Model	112.656270743865	3	4	2012
Generalized Linear Mixture Model	102.753733481119	4	4	2012
Generalized Linear Mixture Model	116.323758501783	5	4	2012
Generalized Linear Mixture Model	146.417753071886	6	4	2012
Generalized Linear Mixture Model	173.321560981967	7	4	2012
Generalized Linear Mixture Model	187.521492143513	8	4	2012
Generalized Linear Mixture Model	171.607228198798	9	4	2012
Generalized Linear Mixture Model	181.593683727671	10	4	2012
Generalized Linear Mixture Model	204.920337907003	11	4	2012
Generalized Linear Mixture Model	236.284518048949	12	4	2012
Generalized Linear Mixture Model	194.154672068157	13	4	2012
Generalized Linear Mixture Model	225.593843873963	14	4	2012
Generalized Linear Mixture Model	165.688314623581	15	4	2012
Generalized Linear Mixture Model	165.885353386999	16	4	2012
Generalized Linear Mixture Model	240.914285196766	17	4	2012
Generalized Linear Mixture Model	239.871981484628	18	4	2012
Generalized Linear Mixture Model	260.331379659357	19	4	2012
Generalized Linear Mixture Model	232.010363531738	20	4	2012
Generalized Linear Mixture Model	213.132342980343	21	4	2012
Generalized Linear Mixture Model	207.21287328517	22	4	2012
Generalized Linear Mixture Model	254.214895630495	23	4	2012
Generalized Linear Mixture Model	181.527525853907	24	4	2012
Generalized Linear Mixture Model	164.65759317165	25	4	2012
Generalized Linear Mixture Model	196.15448751776	26	4	2012
Generalized Linear Mixture Model	185.908661598313	27	4	2012
Generalized Linear Mixture Model	200.864957000062	28	4	2012
Generalized Linear Mixture Model	184.856564210847	29	4	2012
Generalized Linear Mixture Model	164.365967864096	30	4	2012
Generalized Linear Mixture Model	246.540735051254	31	4	2012
Generalized Linear Mixture Model	212.394868662302	32	4	2012
Generalized Linear Mixture Model	197.412520281142	33	4	2012
Generalized Linear Mixture Model	222.490784685362	34	4	2012
Generalized Linear Mixture Model	252.688008155424	35	4	2012
Generalized Linear Mixture Model	218.16956327301	36	4	2012
Generalized Linear Mixture Model	175.811458839779	37	4	2012
Generalized Linear Mixture Model	126.010032534062	38	4	2012
Generalized Linear Mixture Model	100.960176762526	39	4	2012
Generalized Linear Mixture Model	82.8024351906786	40	4	2012
Generalized Linear Mixture Model	80.5984279680521	41	4	2012
Generalized Linear Mixture Model	80.1982194054446	42	4	2012
Generalized Linear Mixture Model	62.0885250059639	43	4	2012
Generalized Linear Mixture Model	58.9151120347594	44	4	2012
Generalized Linear Mixture Model	35.3869315696491	45	4	2012
Linear Regression	108.881603038324	3	1	2012
Linear Regression	100.953872149845	4	1	2012
Linear Regression	96.625732867425	5	1	2012
Linear Regression	126.172535660847	6	1	2012
Linear Regression	123.755053761641	7	1	2012
Linear Regression	141.627347223993	8	1	2012
Linear Regression	150.22827472124	9	1	2012
Linear Regression	170.889046221965	10	1	2012
Linear Regression	188.614518819075	11	1	2012
Linear Regression	207.037817563405	12	1	2012
Linear Regression	176.210279686921	13	1	2012
Linear Regression	194.414775662829	14	1	2012
Linear Regression	244.039866147705	15	1	2012
Linear Regression	230.049574105681	16	1	2012
Linear Regression	301.504155583435	17	1	2012
Linear Regression	269.742518727007	18	1	2012
Linear Regression	229.060667149196	19	1	2012
Linear Regression	244.115017464682	20	1	2012
Linear Regression	216.709440735751	21	1	2012
Linear Regression	222.231739908116	22	1	2012
Linear Regression	207.85604904641	23	1	2012
Linear Regression	232.786749205673	24	1	2012
Linear Regression	210.485085196357	25	1	2012
Linear Regression	218.764601090894	26	1	2012
Linear Regression	188.854217900977	27	1	2012
Linear Regression	205.353487118695	28	1	2012
Linear Regression	200.141887879437	29	1	2012
Linear Regression	155.287663668412	30	1	2012
Linear Regression	223.318641128767	31	1	2012
Linear Regression	232.292113231459	32	1	2012
Linear Regression	179.555328418668	33	1	2012
Linear Regression	210.638179486866	34	1	2012
Linear Regression	239.484287205802	35	1	2012
Linear Regression	229.22454269675	36	1	2012
Linear Regression	176.232420336088	37	1	2012
Linear Regression	130.835764697546	38	1	2012
Linear Regression	78.1558488064276	39	1	2012
Linear Regression	109.9992163815	40	1	2012
Linear Regression	95.6552910410628	41	1	2012
Linear Regression	125.575876948151	42	1	2012
Linear Regression	60.4918188446299	43	1	2012
Linear Regression	75.6280639230283	44	1	2012
Linear Regression	58.311093967513	45	1	2012
Linear Regression	116.354446964919	3	2	2012
Linear Regression	98.1401533421619	4	2	2012
Linear Regression	95.7252006630176	5	2	2012
Linear Regression	151.879533403821	6	2	2012
Linear Regression	161.866132322631	7	2	2012
Linear Regression	178.435172442991	8	2	2012
Linear Regression	216.734138006022	9	2	2012
Linear Regression	191.970668527165	10	2	2012
Linear Regression	208.144807503241	11	2	2012
Linear Regression	216.228411399221	12	2	2012
Linear Regression	192.308197433897	13	2	2012
Linear Regression	230.886584220321	14	2	2012
Linear Regression	268.150796842611	15	2	2012
Linear Regression	256.540016550718	16	2	2012
Linear Regression	270.599310117037	17	2	2012
Linear Regression	226.686690768233	18	2	2012
Linear Regression	214.478193263837	19	2	2012
Linear Regression	250.939499907091	20	2	2012
Linear Regression	243.005558155169	21	2	2012
Linear Regression	200.872079602328	22	2	2012
Linear Regression	210.98956205629	23	2	2012
Linear Regression	227.056451465944	24	2	2012
Linear Regression	210.611574617049	25	2	2012
Linear Regression	181.716634758363	26	2	2012
Linear Regression	190.069094279279	27	2	2012
Linear Regression	186.280382189153	28	2	2012
Linear Regression	179.148651323037	29	2	2012
Linear Regression	133.148300129502	30	2	2012
Linear Regression	208.009874840042	31	2	2012
Linear Regression	223.252081070334	32	2	2012
Linear Regression	167.905915637597	33	2	2012
Linear Regression	183.885630997957	34	2	2012
Linear Regression	238.673714631092	35	2	2012
Linear Regression	216.756706622887	36	2	2012
Linear Regression	157.673498851544	37	2	2012
Linear Regression	90.5443554700899	38	2	2012
Linear Regression	85.1194340906633	39	2	2012
Linear Regression	85.7157029254787	40	2	2012
Linear Regression	115.474044768071	41	2	2012
Linear Regression	90.0329771754076	42	2	2012
Linear Regression	57.2191117636178	43	2	2012
Linear Regression	45.4007011151613	44	2	2012
Linear Regression	52.6225995439273	45	2	2012
Linear Regression	118.110160549897	3	3	2012
Linear Regression	105.32795392496	4	3	2012
Linear Regression	126.186534023131	5	3	2012
Linear Regression	184.198926003681	6	3	2012
Linear Regression	207.015320973426	7	3	2012
Linear Regression	238.021431811569	8	3	2012
Linear Regression	244.586236092283	9	3	2012
Linear Regression	217.567628542702	10	3	2012
Linear Regression	227.039351454821	11	3	2012
Linear Regression	229.018175704602	12	3	2012
Linear Regression	240.031570933223	13	3	2012
Linear Regression	260.566906956512	14	3	2012
Linear Regression	288.013151909437	15	3	2012
Linear Regression	248.119781182565	16	3	2012
Linear Regression	207.253706792542	17	3	2012
Linear Regression	224.621092996461	18	3	2012
Linear Regression	216.523131546878	19	3	2012
Linear Regression	261.497366258764	20	3	2012
Linear Regression	215.403528220574	21	3	2012
Linear Regression	207.820914472211	22	3	2012
Linear Regression	213.800246019473	23	3	2012
Linear Regression	219.305368541408	24	3	2012
Linear Regression	184.616103878025	25	3	2012
Linear Regression	189.746929297332	26	3	2012
Linear Regression	179.226822893743	27	3	2012
Linear Regression	161.525799905298	28	3	2012
Linear Regression	151.372838262906	29	3	2012
Linear Regression	141.229843358871	30	3	2012
Linear Regression	178.990483534456	31	3	2012
Linear Regression	195.886969654452	32	3	2012
Linear Regression	152.761164727646	33	3	2012
Linear Regression	181.906148099569	34	3	2012
Linear Regression	211.614258829984	35	3	2012
Linear Regression	195.381839189857	36	3	2012
Linear Regression	118.03251859006	37	3	2012
Linear Regression	100.674711360464	38	3	2012
Linear Regression	64.6245537320741	39	3	2012
Linear Regression	101.104981829833	40	3	2012
Linear Regression	80.2010005978966	41	3	2012
Linear Regression	78.0848151850062	42	3	2012
Linear Regression	36.896769964903	43	3	2012
Linear Regression	36.8767573041625	44	3	2012
Linear Regression	32.7874675642883	45	3	2012
Linear Regression	114.884590972386	3	4	2012
Linear Regression	131.072896059091	4	4	2012
Linear Regression	154.171322927309	5	4	2012
Linear Regression	221.504905125424	6	4	2012
Linear Regression	261.967079588472	7	4	2012
Linear Regression	254.986058100846	8	4	2012
Linear Regression	267.382926570436	9	4	2012
Linear Regression	229.685013487667	10	4	2012
Linear Regression	248.594990883351	11	4	2012
Linear Regression	275.56572477381	12	4	2012
Linear Regression	275.363195979049	13	4	2012
Linear Regression	283.178788300382	14	4	2012
Linear Regression	277.093749481634	15	4	2012
Linear Regression	194.637245773931	16	4	2012
Linear Regression	204.841294980707	17	4	2012
Linear Regression	246.75482752664	18	4	2012
Linear Regression	224.93910528691	19	4	2012
Linear Regression	233.447847019119	20	4	2012
Linear Regression	218.53859541207	21	4	2012
Linear Regression	216.481533976456	22	4	2012
Linear Regression	212.454933422464	23	4	2012
Linear Regression	181.811412910831	24	4	2012
Linear Regression	185.909184335014	25	4	2012
Linear Regression	170.757427197611	26	4	2012
Linear Regression	154.925705323105	27	4	2012
Linear Regression	129.631278806196	28	4	2012
Linear Regression	156.760129726556	29	4	2012
Linear Regression	127.309352508584	30	4	2012
Linear Regression	153.291549769818	31	4	2012
Linear Regression	178.994905190316	32	4	2012
Linear Regression	149.18755580892	33	4	2012
Linear Regression	155.437270793165	34	4	2012
Linear Regression	181.258273302104	35	4	2012
Linear Regression	141.468494705609	36	4	2012
Linear Regression	111.947924904248	37	4	2012
Linear Regression	74.4975492157637	38	4	2012
Linear Regression	82.6338023007463	39	4	2012
Linear Regression	66.9980982247121	40	4	2012
Linear Regression	72.0478732413263	41	4	2012
Linear Regression	53.840850859106	42	4	2012
Linear Regression	35.5478220139526	43	4	2012
Linear Regression	13.9330303104313	44	4	2012
Linear Regression	33.7158237334024	45	4	2012
ARIMA	174.620372015234	3	1	2012
ARIMA	157.669226916766	4	1	2012
ARIMA	162.38973270491	5	1	2012
ARIMA	147.306845189954	6	1	2012
ARIMA	138.460298425219	7	1	2012
ARIMA	142.633571808296	8	1	2012
ARIMA	111.902239565239	9	1	2012
ARIMA	121.287746514432	10	1	2012
ARIMA	153.44646849054	11	1	2012
ARIMA	179.186556986806	12	1	2012
ARIMA	156.683781306978	13	1	2012
ARIMA	177.520605921458	14	1	2012
ARIMA	191.217568173114	15	1	2012
ARIMA	187.639208223061	16	1	2012
ARIMA	242.637979265988	17	1	2012
ARIMA	218.411031927008	18	1	2012
ARIMA	265.493312938441	19	1	2012
ARIMA	194.783081650797	20	1	2012
ARIMA	207.958170211212	21	1	2012
ARIMA	143.437826139347	22	1	2012
ARIMA	195.379009225007	23	1	2012
ARIMA	177.171188415005	24	1	2012
ARIMA	173.422128371806	25	1	2012
ARIMA	179.056802622424	26	1	2012
ARIMA	178.227242078862	27	1	2012
ARIMA	187.371667499407	28	1	2012
ARIMA	171.211207749502	29	1	2012
ARIMA	190.011784715943	30	1	2012
ARIMA	239.516045112712	31	1	2012
ARIMA	215.295826235229	32	1	2012
ARIMA	221.240495142478	33	1	2012
ARIMA	246.225527562899	34	1	2012
ARIMA	247.649460695311	35	1	2012
ARIMA	228.874091712381	36	1	2012
ARIMA	206.54519817623	37	1	2012
ARIMA	191.062901311969	38	1	2012
ARIMA	190.792711555047	39	1	2012
ARIMA	206.832828103712	40	1	2012
ARIMA	211.267310021793	41	1	2012
ARIMA	189.456493724895	42	1	2012
ARIMA	158.731339284564	43	1	2012
ARIMA	160.126923813954	44	1	2012
ARIMA	152.139012652263	45	1	2012
ARIMA	185.753097838185	3	2	2012
ARIMA	166.669859566076	4	2	2012
ARIMA	152.773462604776	5	2	2012
ARIMA	156.4901994051	6	2	2012
ARIMA	140.64943093506	7	2	2012
ARIMA	134.51173884323	8	2	2012
ARIMA	103.835639018711	9	2	2012
ARIMA	124.821586928233	10	2	2012
ARIMA	149.178200049531	11	2	2012
ARIMA	178.786269486106	12	2	2012
ARIMA	156.277568253956	13	2	2012
ARIMA	184.416612324103	14	2	2012
ARIMA	186.067602771734	15	2	2012
ARIMA	180.728775769107	16	2	2012
ARIMA	204.008682720037	17	2	2012
ARIMA	224.001444373162	18	2	2012
ARIMA	229.915489622001	19	2	2012
ARIMA	203.434266386241	20	2	2012
ARIMA	166.085398208407	21	2	2012
ARIMA	138.044988298994	22	2	2012
ARIMA	160.034313952123	23	2	2012
ARIMA	165.813007132539	24	2	2012
ARIMA	151.839330216986	25	2	2012
ARIMA	166.766244059286	26	2	2012
ARIMA	166.671604843605	27	2	2012
ARIMA	169.455141865402	28	2	2012
ARIMA	191.034698017711	29	2	2012
ARIMA	190.604777419258	30	2	2012
ARIMA	236.04873132659	31	2	2012
ARIMA	231.608337845731	32	2	2012
ARIMA	239.203855544742	33	2	2012
ARIMA	235.713421079854	34	2	2012
ARIMA	244.94436276932	35	2	2012
ARIMA	225.993290283242	36	2	2012
ARIMA	226.575787250633	37	2	2012
ARIMA	229.630433265066	38	2	2012
ARIMA	254.621367439163	39	2	2012
ARIMA	259.728190954815	40	2	2012
ARIMA	240.998200448507	41	2	2012
ARIMA	210.549449428813	42	2	2012
ARIMA	178.009827692896	43	2	2012
ARIMA	192.077604822495	44	2	2012
ARIMA	179.968179310357	45	2	2012
ARIMA	192.615945253427	3	3	2012
ARIMA	156.683001464546	4	3	2012
ARIMA	161.432650352339	5	3	2012
ARIMA	157.166866211161	6	3	2012
ARIMA	132.751986056348	7	3	2012
ARIMA	124.507893262168	8	3	2012
ARIMA	108.940065686897	9	3	2012
ARIMA	123.378660399111	10	3	2012
ARIMA	152.045993946132	11	3	2012
ARIMA	175.93499320278	12	3	2012
ARIMA	165.466322191092	13	3	2012
ARIMA	179.995059286008	14	3	2012
ARIMA	179.328310976875	15	3	2012
ARIMA	148.786069897171	16	3	2012
ARIMA	211.160513868418	17	3	2012
ARIMA	192.503243015575	18	3	2012
ARIMA	235.163749730606	19	3	2012
ARIMA	161.981980648333	20	3	2012
ARIMA	158.405825045098	21	3	2012
ARIMA	107.956361543729	22	3	2012
ARIMA	150.217998029415	23	3	2012
ARIMA	144.894157595581	24	3	2012
ARIMA	141.878481753677	25	3	2012
ARIMA	156.165906518836	26	3	2012
ARIMA	150.388866351876	27	3	2012
ARIMA	189.405813950118	28	3	2012
ARIMA	191.547365566503	29	3	2012
ARIMA	190.738269717405	30	3	2012
ARIMA	250.854307149363	31	3	2012
ARIMA	248.786240589228	32	3	2012
ARIMA	229.256360594715	33	3	2012
ARIMA	233.928171124605	34	3	2012
ARIMA	240.805187181609	35	3	2012
ARIMA	244.392839915873	36	3	2012
ARIMA	262.04010785377	37	3	2012
ARIMA	290.009459014336	38	3	2012
ARIMA	303.151043810741	39	3	2012
ARIMA	285.412367636138	40	3	2012
ARIMA	258.360036186464	41	3	2012
ARIMA	226.607919128249	42	3	2012
ARIMA	208.61512467135	43	3	2012
ARIMA	218.290492330064	44	3	2012
ARIMA	201.637163471109	45	3	2012
ARIMA	179.913005189031	3	4	2012
ARIMA	164.928569932435	4	4	2012
ARIMA	161.563194214071	5	4	2012
ARIMA	147.51469843741	6	4	2012
ARIMA	123.020057976016	7	4	2012
ARIMA	127.326499550358	8	4	2012
ARIMA	109.353532015902	9	4	2012
ARIMA	129.406134458056	10	4	2012
ARIMA	152.681238993598	11	4	2012
ARIMA	182.506373157502	12	4	2012
ARIMA	163.587499539499	13	4	2012
ARIMA	174.05397510409	14	4	2012
ARIMA	147.562469003034	15	4	2012
ARIMA	163.244468309909	16	4	2012
ARIMA	181.375113548593	17	4	2012
ARIMA	202.359174950637	18	4	2012
ARIMA	189.740736257411	19	4	2012
ARIMA	154.82178134393	20	4	2012
ARIMA	125.614700992233	21	4	2012
ARIMA	105.124313584646	22	4	2012
ARIMA	131.361892397887	23	4	2012
ARIMA	135.790318705264	24	4	2012
ARIMA	134.265359330215	25	4	2012
ARIMA	141.105485690856	26	4	2012
ARIMA	172.511648413877	27	4	2012
ARIMA	190.06563194342	28	4	2012
ARIMA	191.546637279531	29	4	2012
ARIMA	210.647615458068	30	4	2012
ARIMA	265.846441013489	31	4	2012
ARIMA	237.717157651809	32	4	2012
ARIMA	228.231569529548	33	4	2012
ARIMA	231.060602205614	34	4	2012
ARIMA	257.454688658931	35	4	2012
ARIMA	277.68372577221	36	4	2012
ARIMA	318.370235790956	37	4	2012
ARIMA	334.122952711594	38	4	2012
ARIMA	323.550760764824	39	4	2012
ARIMA	297.806969274792	40	4	2012
ARIMA	269.754176768113	41	4	2012
ARIMA	253.024116550652	42	4	2012
ARIMA	233.230709303023	43	4	2012
ARIMA	237.503988314337	44	4	2012
ARIMA	225.986024692565	45	4	2012
Empirical Bayes	102.336267106891	3	1	2012
Empirical Bayes	97.3992798371038	4	1	2012
Empirical Bayes	123.915442944813	5	1	2012
Empirical Bayes	137.467427047368	6	1	2012
Empirical Bayes	99.2003439546974	7	1	2012
Empirical Bayes	125.072204610266	8	1	2012
Empirical Bayes	99.7121590992468	9	1	2012
Empirical Bayes	130.615708513152	10	1	2012
Empirical Bayes	174.052586339169	11	1	2012
Empirical Bayes	218.734050247416	12	1	2012
Empirical Bayes	170.960840649441	13	1	2012
Empirical Bayes	208.984619706071	14	1	2012
Empirical Bayes	210.918045069686	15	1	2012
Empirical Bayes	220.479125926187	16	1	2012
Empirical Bayes	308.538429278659	17	1	2012
Empirical Bayes	305.287003386527	18	1	2012
Empirical Bayes	320.273848253938	19	1	2012
Empirical Bayes	250.328610037472	20	1	2012
Empirical Bayes	217.922315073799	21	1	2012
Empirical Bayes	179.273417542685	22	1	2012
Empirical Bayes	236.397744978478	23	1	2012
Empirical Bayes	235.523691367116	24	1	2012
Empirical Bayes	198.591242451559	25	1	2012
Empirical Bayes	223.162555558208	26	1	2012
Empirical Bayes	203.478027426887	27	1	2012
Empirical Bayes	210.846724218267	28	1	2012
Empirical Bayes	191.129278386534	29	1	2012
Empirical Bayes	167.72061880643	30	1	2012
Empirical Bayes	255.954463433063	31	1	2012
Empirical Bayes	208.896203435891	32	1	2012
Empirical Bayes	191.291439642941	33	1	2012
Empirical Bayes	217.41903105203	34	1	2012
Empirical Bayes	247.941575946226	35	1	2012
Empirical Bayes	210.305870465608	36	1	2012
Empirical Bayes	182.047799924444	37	1	2012
Empirical Bayes	132.348374028429	38	1	2012
Empirical Bayes	106.929855749563	39	1	2012
Empirical Bayes	89.664994796238	40	1	2012
Empirical Bayes	100.688623561757	41	1	2012
Empirical Bayes	98.2177694883043	42	1	2012
Empirical Bayes	73.7983784582139	43	1	2012
Empirical Bayes	85.7365415604028	44	1	2012
Empirical Bayes	61.3276643059827	45	1	2012
Empirical Bayes	113.753410163915	3	2	2012
Empirical Bayes	108.696588238221	4	2	2012
Empirical Bayes	142.978169165474	5	2	2012
Empirical Bayes	157.672057215364	6	2	2012
Empirical Bayes	111.199373936529	7	2	2012
Empirical Bayes	140.961453072065	8	2	2012
Empirical Bayes	112.193435101704	9	2	2012
Empirical Bayes	149.009026777334	10	2	2012
Empirical Bayes	197.065832515598	11	2	2012
Empirical Bayes	242.751798954366	12	2	2012
Empirical Bayes	192.084015285631	13	2	2012
Empirical Bayes	228.505228151661	14	2	2012
Empirical Bayes	230.665203240419	15	2	2012
Empirical Bayes	237.997462226258	16	2	2012
Empirical Bayes	328.830690833688	17	2	2012
Empirical Bayes	323.188432816482	18	2	2012
Empirical Bayes	337.181933651472	19	2	2012
Empirical Bayes	263.972701870804	20	2	2012
Empirical Bayes	223.966384924878	21	2	2012
Empirical Bayes	172.46775070224	22	2	2012
Empirical Bayes	234.077946847921	23	2	2012
Empirical Bayes	230.268128534127	24	2	2012
Empirical Bayes	188.127584981666	25	2	2012
Empirical Bayes	211.842926497582	26	2	2012
Empirical Bayes	189.645919383822	27	2	2012
Empirical Bayes	197.666063960131	28	2	2012
Empirical Bayes	177.717866889397	29	2	2012
Empirical Bayes	154.000034882493	30	2	2012
Empirical Bayes	240.103629887923	31	2	2012
Empirical Bayes	194.081331322048	32	2	2012
Empirical Bayes	176.950418203052	33	2	2012
Empirical Bayes	203.391863590826	34	2	2012
Empirical Bayes	232.571829160618	35	2	2012
Empirical Bayes	197.793039475993	36	2	2012
Empirical Bayes	170.008359580096	37	2	2012
Empirical Bayes	119.824936282547	38	2	2012
Empirical Bayes	93.7818163457956	39	2	2012
Empirical Bayes	75.6472439020496	40	2	2012
Empirical Bayes	87.6444812130425	41	2	2012
Empirical Bayes	84.291454242821	42	2	2012
Empirical Bayes	60.5128772442872	43	2	2012
Empirical Bayes	73.2398306614939	44	2	2012
Empirical Bayes	47.6377881565317	45	2	2012
Empirical Bayes	129.980190052823	3	3	2012
Empirical Bayes	129.094503855301	4	3	2012
Empirical Bayes	164.826251884867	5	3	2012
Empirical Bayes	183.925821478299	6	3	2012
Empirical Bayes	131.12102713966	7	3	2012
Empirical Bayes	161.282967442684	8	3	2012
Empirical Bayes	132.36853185713	9	3	2012
Empirical Bayes	169.833442438047	10	3	2012
Empirical Bayes	217.511781202383	11	3	2012
Empirical Bayes	263.432961242451	12	3	2012
Empirical Bayes	210.500690945477	13	3	2012
Empirical Bayes	248.875737478511	14	3	2012
Empirical Bayes	247.773893442708	15	3	2012
Empirical Bayes	255.658565933567	16	3	2012
Empirical Bayes	346.463395643037	17	3	2012
Empirical Bayes	341.597062859129	18	3	2012
Empirical Bayes	357.789126285104	19	3	2012
Empirical Bayes	280.48260603273	20	3	2012
Empirical Bayes	230.584084854594	21	3	2012
Empirical Bayes	163.748671745206	22	3	2012
Empirical Bayes	229.566722170475	23	3	2012
Empirical Bayes	220.923385883582	24	3	2012
Empirical Bayes	174.587311007722	25	3	2012
Empirical Bayes	200.114435535381	26	3	2012
Empirical Bayes	175.390111415746	27	3	2012
Empirical Bayes	183.644147634553	28	3	2012
Empirical Bayes	163.237546413195	29	3	2012
Empirical Bayes	140.622102838006	30	3	2012
Empirical Bayes	224.4311627881	31	3	2012
Empirical Bayes	180.948704719182	32	3	2012
Empirical Bayes	164.249098216243	33	3	2012
Empirical Bayes	189.722485714908	34	3	2012
Empirical Bayes	219.793193692799	35	3	2012
Empirical Bayes	184.97783549799	36	3	2012
Empirical Bayes	157.415601685084	37	3	2012
Empirical Bayes	106.316618708351	38	3	2012
Empirical Bayes	80.2084765570395	39	3	2012
Empirical Bayes	61.8880455269728	40	3	2012
Empirical Bayes	73.631815450473	41	3	2012
Empirical Bayes	70.0815322248459	42	3	2012
Empirical Bayes	46.0577002878066	43	3	2012
Empirical Bayes	58.5835349530027	44	3	2012
Empirical Bayes	34.563542923209	45	3	2012
Empirical Bayes	156.478574176468	3	4	2012
Empirical Bayes	158.373570807551	4	4	2012
Empirical Bayes	191.087986620011	5	4	2012
Empirical Bayes	206.456963808432	6	4	2012
Empirical Bayes	157.208359540421	7	4	2012
Empirical Bayes	181.666404805873	8	4	2012
Empirical Bayes	152.417715100175	9	4	2012
Empirical Bayes	187.414688233152	10	4	2012
Empirical Bayes	239.065393180248	11	4	2012
Empirical Bayes	281.911972492223	12	4	2012
Empirical Bayes	233.142163368286	13	4	2012
Empirical Bayes	264.810613396391	14	4	2012
Empirical Bayes	268.206158726664	15	4	2012
Empirical Bayes	270.890378014901	16	4	2012
Empirical Bayes	369.446983876582	17	4	2012
Empirical Bayes	362.254665579347	18	4	2012
Empirical Bayes	380.710068256258	19	4	2012
Empirical Bayes	296.537462941992	20	4	2012
Empirical Bayes	224.261082810852	21	4	2012
Empirical Bayes	150.060353923509	22	4	2012
Empirical Bayes	222.321284114515	23	4	2012
Empirical Bayes	209.072693476747	24	4	2012
Empirical Bayes	160.661763140649	25	4	2012
Empirical Bayes	184.631706020806	26	4	2012
Empirical Bayes	159.723191859638	27	4	2012
Empirical Bayes	168.537398780263	28	4	2012
Empirical Bayes	149.184356125846	29	4	2012
Empirical Bayes	128.205276447194	30	4	2012
Empirical Bayes	210.898746073075	31	4	2012
Empirical Bayes	166.531170012502	32	4	2012
Empirical Bayes	151.66668292228	33	4	2012
Empirical Bayes	175.592791660481	34	4	2012
Empirical Bayes	206.206481806346	35	4	2012
Empirical Bayes	171.419092070661	36	4	2012
Empirical Bayes	146.169524048712	37	4	2012
Empirical Bayes	92.5925604634292	38	4	2012
Empirical Bayes	67.0211392081763	39	4	2012
Empirical Bayes	48.6330327874949	40	4	2012
Empirical Bayes	59.2561552739321	41	4	2012
Empirical Bayes	55.2771209717601	42	4	2012
Empirical Bayes	31.9817910923921	43	4	2012
Empirical Bayes	43.9356263141951	44	4	2012
Empirical Bayes	22.0009437638665	45	4	2012
Model Average	114.052109191426	3	1	2012
Model Average	107.786312693218	4	1	2012
Model Average	119.897738239348	5	1	2012
Model Average	137.118389093946	6	1	2012
Model Average	119.120844449367	7	1	2012
Model Average	135.577102513629	8	1	2012
Model Average	126.58505435829	9	1	2012
Model Average	150.017461613204	10	1	2012
Model Average	181.483917185307	11	1	2012
Model Average	211.612278639896	12	1	2012
Model Average	176.753371012859	13	1	2012
Model Average	203.455033989676	14	1	2012
Model Average	218.567595020915	15	1	2012
Model Average	220.095951528996	16	1	2012
Model Average	299.135672453066	17	1	2012
Model Average	288.600822944746	18	1	2012
Model Average	285.958992475353	19	1	2012
Model Average	247.097838261179	20	1	2012
Model Average	221.209861872484	21	1	2012
Model Average	196.755275302151	22	1	2012
Model Average	226.080170908104	23	1	2012
Model Average	231.881834286583	24	1	2012
Model Average	204.204604816891	25	1	2012
Model Average	219.622514068998	26	1	2012
Model Average	200.150107125474	27	1	2012
Model Average	209.865041087268	28	1	2012
Model Average	195.984617441324	29	1	2012
Model Average	173.640960856346	30	1	2012
Model Average	241.728406999387	31	1	2012
Model Average	220.949792931113	32	1	2012
Model Average	193.848582991693	33	1	2012
Model Average	218.3694759508	34	1	2012
Model Average	244.324202596319	35	1	2012
Model Average	219.014192363061	36	1	2012
Model Average	184.502191067579	37	1	2012
Model Average	141.704268794567	38	1	2012
Model Average	111.3600277054	39	1	2012
Model Average	111.354233585219	40	1	2012
Model Average	112.511576071235	41	1	2012
Model Average	117.297007600508	42	1	2012
Model Average	82.5867125815595	43	1	2012
Model Average	91.5042266283082	44	1	2012
Model Average	71.5907486099556	45	1	2012
Model Average	125.775266054551	3	2	2012
Model Average	117.874604215145	4	2	2012
Model Average	125.890924605315	5	2	2012
Model Average	164.411483596705	6	2	2012
Model Average	152.742679009804	7	2	2012
Model Average	158.38169394452	8	2	2012
Model Average	184.602005768108	9	2	2012
Model Average	193.342832444782	10	2	2012
Model Average	218.726324321268	11	2	2012
Model Average	223.490670027493	12	2	2012
Model Average	211.229369380067	13	2	2012
Model Average	232.312192147014	14	2	2012
Model Average	238.146510438876	15	2	2012
Model Average	251.596565632572	16	2	2012
Model Average	302.039350698953	17	2	2012
Model Average	293.808122292241	18	2	2012
Model Average	283.197225696228	19	2	2012
Model Average	267.300381336813	20	2	2012
Model Average	240.510280811021	21	2	2012
Model Average	213.669036631731	22	2	2012
Model Average	246.279900022977	23	2	2012
Model Average	241.871645139766	24	2	2012
Model Average	218.805890155974	25	2	2012
Model Average	220.674732570559	26	2	2012
Model Average	214.18632413523	27	2	2012
Model Average	212.572899761314	28	2	2012
Model Average	202.688447004132	29	2	2012
Model Average	182.790002698921	30	2	2012
Model Average	232.3450132109	31	2	2012
Model Average	223.993259912681	32	2	2012
Model Average	196.38056628549	33	2	2012
Model Average	213.31589677666	34	2	2012
Model Average	237.194947745742	35	2	2012
Model Average	217.427087053476	36	2	2012
Model Average	174.170329503189	37	2	2012
Model Average	129.743042171301	38	2	2012
Model Average	113.726656264341	39	2	2012
Model Average	106.211251804396	40	2	2012
Model Average	113.933484368198	41	2	2012
Model Average	104.017816518486	42	2	2012
Model Average	83.4681871892739	43	2	2012
Model Average	80.3587935356397	44	2	2012
Model Average	68.9254859092741	45	2	2012
Model Average	137.583171794904	3	3	2012
Model Average	126.017892843454	4	3	2012
Model Average	137.524875707319	5	3	2012
Model Average	174.600353844093	6	3	2012
Model Average	174.406280428067	7	3	2012
Model Average	197.489412046839	8	3	2012
Model Average	209.70294569567	9	3	2012
Model Average	218.447536154155	10	3	2012
Model Average	229.306077497235	11	3	2012
Model Average	241.560622282517	12	3	2012
Model Average	234.993283049063	13	3	2012
Model Average	251.625698267737	14	3	2012
Model Average	262.767958145309	15	3	2012
Model Average	257.165788971067	16	3	2012
Model Average	271.245808843523	17	3	2012
Model Average	273.478376758323	18	3	2012
Model Average	272.663709394625	19	3	2012
Model Average	265.357489882402	20	3	2012
Model Average	233.421113127844	21	3	2012
Model Average	218.232944629821	22	3	2012
Model Average	237.259155721916	23	3	2012
Model Average	233.262746712272	24	3	2012
Model Average	203.54157802682	25	3	2012
Model Average	212.381337661695	26	3	2012
Model Average	201.363472483796	27	3	2012
Model Average	197.352090959682	28	3	2012
Model Average	187.959200436955	29	3	2012
Model Average	178.400477326549	30	3	2012
Model Average	215.433058127272	31	3	2012
Model Average	208.13098810935	32	3	2012
Model Average	186.83067083987	33	3	2012
Model Average	206.423868879373	34	3	2012
Model Average	223.434698398545	35	3	2012
Model Average	199.56562102891	36	3	2012
Model Average	156.381535507915	37	3	2012
Model Average	127.676471793264	38	3	2012
Model Average	103.672897727338	39	3	2012
Model Average	113.555466076346	40	3	2012
Model Average	105.0715720145	41	3	2012
Model Average	97.5367549755314	42	3	2012
Model Average	72.3926683853411	43	3	2012
Model Average	69.4305871630632	44	3	2012
Model Average	60.3165062831708	45	3	2012
Model Average	136.35064892419	3	4	2012
Model Average	139.701446613246	4	4	2012
Model Average	158.396614769035	5	4	2012
Model Average	200.653134858749	6	4	2012
Model Average	210.353686697192	7	4	2012
Model Average	216.148313656493	8	4	2012
Model Average	222.532399228817	9	4	2012
Model Average	216.435142017577	10	4	2012
Model Average	244.503158076633	11	4	2012
Model Average	269.45201697495	12	4	2012
Model Average	253.824822567102	13	4	2012
Model Average	270.783469071781	14	4	2012
Model Average	267.218283591928	15	4	2012
Model Average	236.355223159497	16	4	2012
Model Average	269.809771106537	17	4	2012
Model Average	286.090970496284	18	4	2012
Model Average	281.150184725324	19	4	2012
Model Average	258.198530069937	20	4	2012
Model Average	227.169792042424	21	4	2012
Model Average	204.786888291106	22	4	2012
Model Average	224.186406887423	23	4	2012
Model Average	205.645427200941	24	4	2012
Model Average	188.484443201202	25	4	2012
Model Average	188.828998456649	26	4	2012
Model Average	174.221282120732	27	4	2012
Model Average	168.423113409729	28	4	2012
Model Average	174.160613357931	29	4	2012
Model Average	153.411701285405	30	4	2012
Model Average	191.835625163302	31	4	2012
Model Average	188.164151490435	32	4	2012
Model Average	170.920645157626	33	4	2012
Model Average	181.952075153265	34	4	2012
Model Average	203.906520891541	35	4	2012
Model Average	168.884677373927	36	4	2012
Model Average	143.949789238493	37	4	2012
Model Average	106.650892880691	38	4	2012
Model Average	99.0384894346707	39	4	2012
Model Average	85.6266651570393	40	4	2012
Model Average	86.6732316715961	41	4	2012
Model Average	75.1311703349056	42	4	2012
Model Average	55.3796822360447	43	4	2012
Model Average	48.8021910804984	44	4	2012
Model Average	51.0355913744555	45	4	2012
Naive Average	128.029310540112	3	1	2012
Naive Average	120.134094725929	4	1	2012
Naive Average	127.664477129287	5	1	2012
Naive Average	140.288576974542	6	1	2012
Naive Average	130.01654903539	7	1	2012
Naive Average	140.250655910639	8	1	2012
Naive Average	132.951418346431	9	1	2012
Naive Average	151.655250312387	10	1	2012
Naive Average	180.173268412196	11	1	2012
Naive Average	205.122606199407	12	1	2012
Naive Average	177.109975410835	13	1	2012
Naive Average	199.36437532259	14	1	2012
Naive Average	213.963494847626	15	1	2012
Naive Average	214.021102063732	16	1	2012
Naive Average	287.28276603202	17	1	2012
Naive Average	275.654263510136	18	1	2012
Naive Average	278.059457085394	19	1	2012
Naive Average	239.685677288238	20	1	2012
Naive Average	221.978231505191	21	1	2012
Naive Average	193.580120897537	22	1	2012
Naive Average	220.887700812474	23	1	2012
Naive Average	223.242407246949	24	1	2012
Naive Average	201.85973900493	25	1	2012
Naive Average	213.111114817882	26	1	2012
Naive Average	198.020246851681	27	1	2012
Naive Average	207.482969709092	28	1	2012
Naive Average	194.426968503868	29	1	2012
Naive Average	181.934766797696	30	1	2012
Naive Average	238.244537418635	31	1	2012
Naive Average	223.780410725645	32	1	2012
Naive Average	201.146690801022	33	1	2012
Naive Average	223.722184525449	34	1	2012
Naive Average	243.948205961835	35	1	2012
Naive Average	222.397376218685	36	1	2012
Naive Average	189.948604609191	37	1	2012
Naive Average	154.267385009486	38	1	2012
Naive Average	129.551854027759	39	1	2012
Naive Average	133.615759820363	40	1	2012
Naive Average	133.469431156153	41	1	2012
Naive Average	133.622410040337	42	1	2012
Naive Average	100.318384146852	43	1	2012
Naive Average	105.703757324346	44	1	2012
Naive Average	88.8878177314397	45	1	2012
Naive Average	137.540488741755	3	2	2012
Naive Average	125.741775286615	4	2	2012
Naive Average	130.720208108317	5	2	2012
Naive Average	159.541947506071	6	2	2012
Naive Average	144.762109298555	7	2	2012
Naive Average	152.750216089572	8	2	2012
Naive Average	158.185178031609	9	2	2012
Naive Average	169.269320558183	10	2	2012
Naive Average	196.472210017093	11	2	2012
Naive Average	214.161744959924	12	2	2012
Naive Average	191.765695243371	13	2	2012
Naive Average	219.547481174021	14	2	2012
Naive Average	228.454275713691	15	2	2012
Naive Average	232.548063636521	16	2	2012
Naive Average	276.92579591769	17	2	2012
Naive Average	270.834641989469	18	2	2012
Naive Average	267.857279134327	19	2	2012
Naive Average	248.393492041034	20	2	2012
Naive Average	219.760585322113	21	2	2012
Naive Average	186.59595465089	22	2	2012
Naive Average	217.612455714083	23	2	2012
Naive Average	218.888646783152	24	2	2012
Naive Average	196.181622453925	25	2	2012
Naive Average	200.058076328808	26	2	2012
Naive Average	194.988654626676	27	2	2012
Naive Average	195.615147003672	28	2	2012
Naive Average	192.476554057536	29	2	2012
Naive Average	172.980653107813	30	2	2012
Naive Average	230.829184013639	31	2	2012
Naive Average	221.239937559528	32	2	2012
Naive Average	199.895797346348	33	2	2012
Naive Average	213.027478917159	34	2	2012
Naive Average	238.649601640258	35	2	2012
Naive Average	216.484384095531	36	2	2012
Naive Average	184.184286420568	37	2	2012
Naive Average	147.374431254426	38	2	2012
Naive Average	141.661779468905	39	2	2012
Naive Average	136.894784445586	40	2	2012
Naive Average	141.932806607405	41	2	2012
Naive Average	125.57122021176	42	2	2012
Naive Average	99.7083291752004	43	2	2012
Naive Average	102.004534149787	44	2	2012
Naive Average	91.024391752704	45	2	2012
Naive Average	147.938698964037	3	3	2012
Naive Average	132.279489811202	4	3	2012
Naive Average	146.700484065084	5	3	2012
Naive Average	172.656153423285	6	3	2012
Naive Average	159.981208542359	7	3	2012
Naive Average	177.391198129105	8	3	2012
Naive Average	176.156833409078	9	3	2012
Naive Average	188.362557844965	10	3	2012
Naive Average	209.164031650834	11	3	2012
Naive Average	228.803907537458	12	3	2012
Naive Average	215.141396017448	13	3	2012
Naive Average	235.010425930257	14	3	2012
Naive Average	242.550589082255	15	3	2012
Naive Average	230.904104253326	16	3	2012
Naive Average	264.762404075999	17	3	2012
Naive Average	262.003849717791	18	3	2012
Naive Average	273.589126890647	19	3	2012
Naive Average	243.272363234957	20	3	2012
Naive Average	214.153859530066	21	3	2012
Naive Average	182.996361940286	22	3	2012
Naive Average	214.027616554841	23	3	2012
Naive Average	209.630228005143	24	3	2012
Naive Average	183.182474159856	25	3	2012
Naive Average	195.702817837887	26	3	2012
Naive Average	183.764575165341	27	3	2012
Naive Average	190.854940372493	28	3	2012
Naive Average	182.359562560651	29	3	2012
Naive Average	172.73230397857	30	3	2012
Naive Average	222.67448836798	31	3	2012
Naive Average	212.493228740715	32	3	2012
Naive Average	190.847030884651	33	3	2012
Naive Average	208.53295123477	34	3	2012
Naive Average	226.117284926098	35	3	2012
Naive Average	207.46300365093	36	3	2012
Naive Average	178.686807032229	37	3	2012
Naive Average	160.475572270788	38	3	2012
Naive Average	144.018768524964	39	3	2012
Naive Average	144.755973748236	40	3	2012
Naive Average	134.291338058708	41	3	2012
Naive Average	122.085691634525	42	3	2012
Naive Average	97.698273731015	43	3	2012
Naive Average	100.366071146807	44	3	2012
Naive Average	87.4549184896517	45	3	2012
Naive Average	148.742542584471	3	4	2012
Naive Average	145.847884199769	4	4	2012
Naive Average	158.604000940348	5	4	2012
Naive Average	185.407766842817	6	4	2012
Naive Average	184.307874276227	7	4	2012
Naive Average	191.604115614269	8	4	2012
Naive Average	193.203293421628	9	4	2012
Naive Average	197.125209044719	10	4	2012
Naive Average	225.107405764299	11	4	2012
Naive Average	249.952267605884	12	4	2012
Naive Average	231.885839721709	13	4	2012
Naive Average	248.755219200216	14	4	2012
Naive Average	240.724844302833	15	4	2012
Naive Average	228.321398024685	16	4	2012
Naive Average	260.707348101471	17	4	2012
Naive Average	273.780292014156	18	4	2012
Naive Average	269.702852450145	19	4	2012
Naive Average	240.45102282626	20	4	2012
Naive Average	208.209094803789	21	4	2012
Naive Average	184.206050371153	22	4	2012
Naive Average	207.587652483717	23	4	2012
Naive Average	195.94460627321	24	4	2012
Naive Average	178.98632670147	25	4	2012
Naive Average	182.812779727318	26	4	2012
Naive Average	178.270511399155	27	4	2012
Naive Average	180.55195238247	28	4	2012
Naive Average	182.152655782983	29	4	2012
Naive Average	171.298061103461	30	4	2012
Naive Average	213.893309214095	31	4	2012
Naive Average	200.975433213657	32	4	2012
Naive Average	187.721702065187	33	4	2012
Naive Average	197.518791164815	34	4	2012
Naive Average	219.275235941845	35	4	2012
Naive Average	196.50095313712	36	4	2012
Naive Average	185.921796185979	37	4	2012
Naive Average	160.150015597697	38	4	2012
Naive Average	149.507550568437	39	4	2012
Naive Average	134.20777507175	40	4	2012
Naive Average	128.127801320843	41	4	2012
Naive Average	116.551147095379	42	4	2012
Naive Average	96.6402056023419	43	4	2012
Naive Average	94.5444112347408	44	4	2012
Naive Average	91.4241980474584	45	4	2012
Naive	96	3	1	2012
Naive	90	4	1	2012
Naive	111	5	1	2012
Naive	120	6	1	2012
Naive	90	7	1	2012
Naive	113	8	1	2012
Naive	89	9	1	2012
Naive	117	10	1	2012
Naive	150	11	1	2012
Naive	194	12	1	2012
Naive	152	13	1	2012
Naive	191	14	1	2012
Naive	194	15	1	2012
Naive	202	16	1	2012
Naive	290	17	1	2012
Naive	287	18	1	2012
Naive	302	19	1	2012
Naive	240	20	1	2012
Naive	216	21	1	2012
Naive	186	22	1	2012
Naive	238	23	1	2012
Naive	240	24	1	2012
Naive	208	25	1	2012
Naive	232	26	1	2012
Naive	215	27	1	2012
Naive	223	28	1	2012
Naive	205	29	1	2012
Naive	181	30	1	2012
Naive	269	31	1	2012
Naive	224	32	1	2012
Naive	206	33	1	2012
Naive	233	34	1	2012
Naive	264	35	1	2012
Naive	226	36	1	2012
Naive	197	37	1	2012
Naive	146	38	1	2012
Naive	121	39	1	2012
Naive	104	40	1	2012
Naive	115	41	1	2012
Naive	112	42	1	2012
Naive	88	43	1	2012
Naive	100	44	1	2012
Naive	75	45	1	2012
Naive	96	3	2	2012
Naive	90	4	2	2012
Naive	111	5	2	2012
Naive	120	6	2	2012
Naive	90	7	2	2012
Naive	113	8	2	2012
Naive	89	9	2	2012
Naive	117	10	2	2012
Naive	150	11	2	2012
Naive	194	12	2	2012
Naive	152	13	2	2012
Naive	191	14	2	2012
Naive	194	15	2	2012
Naive	202	16	2	2012
Naive	290	17	2	2012
Naive	287	18	2	2012
Naive	302	19	2	2012
Naive	240	20	2	2012
Naive	216	21	2	2012
Naive	186	22	2	2012
Naive	238	23	2	2012
Naive	240	24	2	2012
Naive	208	25	2	2012
Naive	232	26	2	2012
Naive	215	27	2	2012
Naive	223	28	2	2012
Naive	205	29	2	2012
Naive	181	30	2	2012
Naive	269	31	2	2012
Naive	224	32	2	2012
Naive	206	33	2	2012
Naive	233	34	2	2012
Naive	264	35	2	2012
Naive	226	36	2	2012
Naive	197	37	2	2012
Naive	146	38	2	2012
Naive	121	39	2	2012
Naive	104	40	2	2012
Naive	115	41	2	2012
Naive	112	42	2	2012
Naive	88	43	2	2012
Naive	100	44	2	2012
Naive	75	45	2	2012
Naive	96	3	3	2012
Naive	90	4	3	2012
Naive	111	5	3	2012
Naive	120	6	3	2012
Naive	90	7	3	2012
Naive	113	8	3	2012
Naive	89	9	3	2012
Naive	117	10	3	2012
Naive	150	11	3	2012
Naive	194	12	3	2012
Naive	152	13	3	2012
Naive	191	14	3	2012
Naive	194	15	3	2012
Naive	202	16	3	2012
Naive	290	17	3	2012
Naive	287	18	3	2012
Naive	302	19	3	2012
Naive	240	20	3	2012
Naive	216	21	3	2012
Naive	186	22	3	2012
Naive	238	23	3	2012
Naive	240	24	3	2012
Naive	208	25	3	2012
Naive	232	26	3	2012
Naive	215	27	3	2012
Naive	223	28	3	2012
Naive	205	29	3	2012
Naive	181	30	3	2012
Naive	269	31	3	2012
Naive	224	32	3	2012
Naive	206	33	3	2012
Naive	233	34	3	2012
Naive	264	35	3	2012
Naive	226	36	3	2012
Naive	197	37	3	2012
Naive	146	38	3	2012
Naive	121	39	3	2012
Naive	104	40	3	2012
Naive	115	41	3	2012
Naive	112	42	3	2012
Naive	88	43	3	2012
Naive	100	44	3	2012
Naive	75	45	3	2012
Naive	96	3	4	2012
Naive	90	4	4	2012
Naive	111	5	4	2012
Naive	120	6	4	2012
Naive	90	7	4	2012
Naive	113	8	4	2012
Naive	89	9	4	2012
Naive	117	10	4	2012
Naive	150	11	4	2012
Naive	194	12	4	2012
Naive	152	13	4	2012
Naive	191	14	4	2012
Naive	194	15	4	2012
Naive	202	16	4	2012
Naive	290	17	4	2012
Naive	287	18	4	2012
Naive	302	19	4	2012
Naive	240	20	4	2012
Naive	216	21	4	2012
Naive	186	22	4	2012
Naive	238	23	4	2012
Naive	240	24	4	2012
Naive	208	25	4	2012
Naive	232	26	4	2012
Naive	215	27	4	2012
Naive	223	28	4	2012
Naive	205	29	4	2012
Naive	181	30	4	2012
Naive	269	31	4	2012
Naive	224	32	4	2012
Naive	206	33	4	2012
Naive	233	34	4	2012
Naive	264	35	4	2012
Naive	226	36	4	2012
Naive	197	37	4	2012
Naive	146	38	4	2012
Naive	121	39	4	2012
Naive	104	40	4	2012
Naive	115	41	4	2012
Naive	112	42	4	2012
Naive	88	43	4	2012
Naive	100	44	4	2012
Naive	75	45	4	2012
lm ub	171.007212800525	3	1	2012
lm ub	163.082521377124	4	1	2012
lm ub	158.692524837756	5	1	2012
lm ub	187.800972367557	6	1	2012
lm ub	185.501697171047	7	1	2012
lm ub	203.15185435704	8	1	2012
lm ub	212.299939671656	9	1	2012
lm ub	232.859845446329	10	1	2012
lm ub	250.578946723248	11	1	2012
lm ub	268.740685532308	12	1	2012
lm ub	238.254198340894	13	1	2012
lm ub	256.045666436313	14	1	2012
lm ub	305.483102119213	15	1	2012
lm ub	291.918333601067	16	1	2012
lm ub	363.241563907681	17	1	2012
lm ub	330.956014024705	18	1	2012
lm ub	291.060325783087	19	1	2012
lm ub	305.120276821807	20	1	2012
lm ub	277.230595968548	21	1	2012
lm ub	283.754537708423	22	1	2012
lm ub	269.221543388511	23	1	2012
lm ub	294.97303806561	24	1	2012
lm ub	271.973235437919	25	1	2012
lm ub	280.222374520334	26	1	2012
lm ub	250.233496913674	27	1	2012
lm ub	266.441576415163	28	1	2012
lm ub	260.870699143764	29	1	2012
lm ub	216.044868276688	30	1	2012
lm ub	285.227130829471	31	1	2012
lm ub	295.013268808041	32	1	2012
lm ub	241.154528111268	33	1	2012
lm ub	272.621304370388	34	1	2012
lm ub	301.642817791658	35	1	2012
lm ub	291.304486018071	36	1	2012
lm ub	237.945728897351	37	1	2012
lm ub	192.553782795976	38	1	2012
lm ub	140.006622084232	39	1	2012
lm ub	171.411560132726	40	1	2012
lm ub	156.738112180674	41	1	2012
lm ub	186.553684379073	42	1	2012
lm ub	121.629043746255	43	1	2012
lm ub	136.961160002265	44	1	2012
lm ub	119.515066285052	45	1	2012
lm ub	194.330845253955	3	2	2012
lm ub	176.080568381352	4	2	2012
lm ub	173.611730193127	5	2	2012
lm ub	229.155100477298	6	2	2012
lm ub	239.249373191316	7	2	2012
lm ub	255.917198038608	8	2	2012
lm ub	294.859672799253	9	2	2012
lm ub	270.164675161126	10	2	2012
lm ub	286.280869975243	11	2	2012
lm ub	294.257296160929	12	2	2012
lm ub	270.466307198916	13	2	2012
lm ub	308.499963157061	14	2	2012
lm ub	345.58744689175	15	2	2012
lm ub	334.345785305019	16	2	2012
lm ub	347.906015210696	17	2	2012
lm ub	303.383566996934	18	2	2012
lm ub	292.055072401805	19	2	2012
lm ub	327.259348901986	20	2	2012
lm ub	318.92932151498	21	2	2012
lm ub	277.946975688852	22	2	2012
lm ub	287.946810547793	23	2	2012
lm ub	304.929127337555	24	2	2012
lm ub	287.546377638925	25	2	2012
lm ub	258.564698095465	26	2	2012
lm ub	266.934820790336	27	2	2012
lm ub	262.671939380421	28	2	2012
lm ub	255.092821433057	29	2	2012
lm ub	209.643458723157	30	2	2012
lm ub	285.128915250739	31	2	2012
lm ub	301.38368131148	32	2	2012
lm ub	244.576328059711	33	2	2012
lm ub	261.356407489763	34	2	2012
lm ub	316.18688838227	35	2	2012
lm ub	294.267713974616	36	2	2012
lm ub	234.947480740275	37	2	2012
lm ub	167.818454136379	38	2	2012
lm ub	162.561679056016	39	2	2012
lm ub	162.599037521821	40	2	2012
lm ub	191.987201787244	41	2	2012
lm ub	166.436503251369	42	2	2012
lm ub	133.68416286444	43	2	2012
lm ub	121.972565344149	44	2	2012
lm ub	129.075502157499	45	2	2012
lm ub	212.615514591694	3	3	2012
lm ub	199.787321971586	4	3	2012
lm ub	220.551956671538	5	3	2012
lm ub	277.831760234018	6	3	2012
lm ub	301.197514339508	7	3	2012
lm ub	332.338191564862	8	3	2012
lm ub	339.816726846376	9	3	2012
lm ub	312.641003616762	10	3	2012
lm ub	322.297162536325	11	3	2012
lm ub	323.946302750943	12	3	2012
lm ub	335.133714437068	13	3	2012
lm ub	355.090313640219	14	3	2012
lm ub	382.299548954372	15	3	2012
lm ub	342.813914434375	16	3	2012
lm ub	301.4287749006	17	3	2012
lm ub	318.030672733076	18	3	2012
lm ub	310.993298027599	19	3	2012
lm ub	354.489449745039	20	3	2012
lm ub	307.583412798511	21	3	2012
lm ub	301.432225060292	22	3	2012
lm ub	307.139190454834	23	3	2012
lm ub	313.773103258421	24	3	2012
lm ub	277.94512636861	25	3	2012
lm ub	283.053006393309	26	3	2012
lm ub	272.425076826602	27	3	2012
lm ub	254.130858159964	28	3	2012
lm ub	244.083248916382	29	3	2012
lm ub	234.23299421518	30	3	2012
lm ub	272.304651222758	31	3	2012
lm ub	290.590545248018	32	3	2012
lm ub	245.934801404193	33	3	2012
lm ub	275.59572081546	34	3	2012
lm ub	305.225508231109	35	3	2012
lm ub	289.087089279339	36	3	2012
lm ub	211.355132405266	37	3	2012
lm ub	193.901523742705	38	3	2012
lm ub	158.051051846897	39	3	2012
lm ub	193.907777808846	40	3	2012
lm ub	172.512015483849	41	3	2012
lm ub	170.225324174816	42	3	2012
lm ub	129.104163807232	43	3	2012
lm ub	129.250892012358	44	3	2012
lm ub	125.044804060786	45	3	2012
lm ub	217.482621057592	3	4	2012
lm ub	233.65591041648	4	4	2012
lm ub	256.655110436431	5	4	2012
lm ub	323.418880903758	6	4	2012
lm ub	364.48935139415	7	4	2012
lm ub	357.817226360084	8	4	2012
lm ub	370.905371482349	9	4	2012
lm ub	333.596984327991	10	4	2012
lm ub	352.510936904583	11	4	2012
lm ub	379.199382775961	12	4	2012
lm ub	379.400508990255	13	4	2012
lm ub	386.502155329342	14	4	2012
lm ub	380.10327361743	15	4	2012
lm ub	298.125667579309	16	4	2012
lm ub	307.687937686599	17	4	2012
lm ub	348.704375583877	18	4	2012
lm ub	328.241614164752	19	4	2012
lm ub	335.085118780046	20	4	2012
lm ub	319.255525057375	21	4	2012
lm ub	318.729152857772	22	4	2012
lm ub	314.417705024868	23	4	2012
lm ub	284.986568933074	24	4	2012
lm ub	287.926307339982	25	4	2012
lm ub	272.676758913601	26	4	2012
lm ub	256.718290094676	27	4	2012
lm ub	231.444396286878	28	4	2012
lm ub	258.430838991981	29	4	2012
lm ub	229.099562695868	30	4	2012
lm ub	255.736277086799	31	4	2012
lm ub	283.412728200506	32	4	2012
lm ub	251.751829794873	33	4	2012
lm ub	258.357441059629	34	4	2012
lm ub	284.083129747103	35	4	2012
lm ub	244.319023314086	36	4	2012
lm ub	214.11988121819	37	4	2012
lm ub	176.553355063876	38	4	2012
lm ub	184.96587937762	39	4	2012
lm ub	168.516824392745	40	4	2012
lm ub	173.072127506951	41	4	2012
lm ub	154.655715777642	42	4	2012
lm ub	136.449884509701	43	4	2012
lm ub	115.025627337907	44	4	2012
lm ub	134.760238810238	45	4	2012
lm lb	46.7559932761227	3	1	2012
lm lb	38.8252229225653	4	1	2012
lm lb	34.5589408970943	5	1	2012
lm lb	64.5440989541358	6	1	2012
lm lb	62.0084103522356	7	1	2012
lm lb	80.1028400909458	8	1	2012
lm lb	88.1566097708246	9	1	2012
lm lb	108.9182469976	10	1	2012
lm lb	126.650090914901	11	1	2012
lm lb	145.334949594502	12	1	2012
lm lb	114.166361032947	13	1	2012
lm lb	132.783884889345	14	1	2012
lm lb	182.596630176196	15	1	2012
lm lb	168.180814610295	16	1	2012
lm lb	239.766747259189	17	1	2012
lm lb	208.529023429309	18	1	2012
lm lb	167.061008515306	19	1	2012
lm lb	183.109758107557	20	1	2012
lm lb	156.188285502955	21	1	2012
lm lb	160.708942107808	22	1	2012
lm lb	146.490554704308	23	1	2012
lm lb	170.600460345736	24	1	2012
lm lb	148.996934954794	25	1	2012
lm lb	157.306827661454	26	1	2012
lm lb	127.474938888281	27	1	2012
lm lb	144.265397822227	28	1	2012
lm lb	139.413076615111	29	1	2012
lm lb	94.5304590601364	30	1	2012
lm lb	161.410151428062	31	1	2012
lm lb	169.570957654877	32	1	2012
lm lb	117.956128726068	33	1	2012
lm lb	148.655054603344	34	1	2012
lm lb	177.325756619946	35	1	2012
lm lb	167.14459937543	36	1	2012
lm lb	114.519111774824	37	1	2012
lm lb	69.1177465991164	38	1	2012
lm lb	16.3050755286228	39	1	2012
lm lb	48.5868726302735	40	1	2012
lm lb	34.5724699014515	41	1	2012
lm lb	64.5980695172288	42	1	2012
lm lb	-0.645406056995164	43	1	2012
lm lb	14.2949678437913	44	1	2012
lm lb	-2.89287835002568	45	1	2012
lm lb	38.3780486758827	3	2	2012
lm lb	20.1997383029718	4	2	2012
lm lb	17.8386711329083	5	2	2012
lm lb	74.6039663303435	6	2	2012
lm lb	84.4828914539459	7	2	2012
lm lb	100.953146847374	8	2	2012
lm lb	138.608603212792	9	2	2012
lm lb	113.776661893204	10	2	2012
lm lb	130.008745031239	11	2	2012
lm lb	138.199526637514	12	2	2012
lm lb	114.150087668878	13	2	2012
lm lb	153.27320528358	14	2	2012
lm lb	190.714146793472	15	2	2012
lm lb	178.734247796417	16	2	2012
lm lb	193.292605023378	17	2	2012
lm lb	149.989814539533	18	2	2012
lm lb	136.901314125869	19	2	2012
lm lb	174.619650912196	20	2	2012
lm lb	167.081794795357	21	2	2012
lm lb	123.797183515805	22	2	2012
lm lb	134.032313564787	23	2	2012
lm lb	149.183775594332	24	2	2012
lm lb	133.676771595173	25	2	2012
lm lb	104.86857142126	26	2	2012
lm lb	113.203367768223	27	2	2012
lm lb	109.888824997885	28	2	2012
lm lb	103.204481213016	29	2	2012
lm lb	56.6531415358458	30	2	2012
lm lb	130.890834429345	31	2	2012
lm lb	145.120480829189	32	2	2012
lm lb	91.2355032154828	33	2	2012
lm lb	106.414854506151	34	2	2012
lm lb	161.160540879915	35	2	2012
lm lb	139.245699271158	36	2	2012
lm lb	80.3995169628122	37	2	2012
lm lb	13.2702568038004	38	2	2012
lm lb	7.67718912531105	39	2	2012
lm lb	8.83236832913585	40	2	2012
lm lb	38.9608877488967	41	2	2012
lm lb	13.6294510994457	42	2	2012
lm lb	-19.2459393372042	43	2	2012
lm lb	-31.1711631138259	44	2	2012
lm lb	-23.8303030696444	45	2	2012
lm lb	23.6048065081012	3	3	2012
lm lb	10.8685858783337	4	3	2012
lm lb	31.8211113747253	5	3	2012
lm lb	90.5660917733446	6	3	2012
lm lb	112.833127607344	7	3	2012
lm lb	143.704672058275	8	3	2012
lm lb	149.355745338191	9	3	2012
lm lb	122.494253468642	10	3	2012
lm lb	131.781540373317	11	3	2012
lm lb	134.090048658262	12	3	2012
lm lb	144.929427429378	13	3	2012
lm lb	166.043500272804	14	3	2012
lm lb	193.726754864502	15	3	2012
lm lb	153.425647930754	16	3	2012
lm lb	113.078638684483	17	3	2012
lm lb	131.211513259846	18	3	2012
lm lb	122.052965066156	19	3	2012
lm lb	168.505282772489	20	3	2012
lm lb	123.223643642637	21	3	2012
lm lb	114.209603884129	22	3	2012
lm lb	120.461301584112	23	3	2012
lm lb	124.837633824395	24	3	2012
lm lb	91.287081387439	25	3	2012
lm lb	96.4408522013556	26	3	2012
lm lb	86.0285689608838	27	3	2012
lm lb	68.9207416506322	28	3	2012
lm lb	58.6624276094301	29	3	2012
lm lb	48.2266925025608	30	3	2012
lm lb	85.6763158461536	31	3	2012
lm lb	101.183394060886	32	3	2012
lm lb	59.5875280510982	33	3	2012
lm lb	88.2165753836779	34	3	2012
lm lb	118.003009428859	35	3	2012
lm lb	101.676589100375	36	3	2012
lm lb	24.7099047748542	37	3	2012
lm lb	7.44789897822363	38	3	2012
lm lb	-28.8019443827482	39	3	2012
lm lb	8.30218585082059	40	3	2012
lm lb	-12.1100142880556	41	3	2012
lm lb	-14.0556938048037	42	3	2012
lm lb	-55.3106238774262	43	3	2012
lm lb	-55.4973774040325	44	3	2012
lm lb	-59.4698689322091	45	3	2012
lm lb	12.2865608871806	3	4	2012
lm lb	28.4898817017011	4	4	2012
lm lb	51.6875354181871	5	4	2012
lm lb	119.590929347091	6	4	2012
lm lb	159.444807782795	7	4	2012
lm lb	152.154889841608	8	4	2012
lm lb	163.860481658522	9	4	2012
lm lb	125.773042647344	10	4	2012
lm lb	144.679044862118	11	4	2012
lm lb	171.932066771658	12	4	2012
lm lb	171.325882967844	13	4	2012
lm lb	179.855421271423	14	4	2012
lm lb	174.084225345838	15	4	2012
lm lb	91.1488239685531	16	4	2012
lm lb	101.994652274815	17	4	2012
lm lb	144.805279469403	18	4	2012
lm lb	121.636596409068	19	4	2012
lm lb	131.810575258191	20	4	2012
lm lb	117.821665766765	21	4	2012
lm lb	114.233915095141	22	4	2012
lm lb	110.49216182006	23	4	2012
lm lb	78.6362568885868	24	4	2012
lm lb	83.8920613300453	25	4	2012
lm lb	68.8380954816199	26	4	2012
lm lb	53.1331205515328	27	4	2012
lm lb	27.8181613255144	28	4	2012
lm lb	55.0894204611298	29	4	2012
lm lb	25.5191423213	30	4	2012
lm lb	50.8468224528372	31	4	2012
lm lb	74.577082180125	32	4	2012
lm lb	46.6232818229663	33	4	2012
lm lb	52.5171005267015	34	4	2012
lm lb	78.4334168571035	35	4	2012
lm lb	38.617966097132	36	4	2012
lm lb	9.7759685903072	37	4	2012
lm lb	-27.5582566323487	38	4	2012
lm lb	-19.6982747761272	39	4	2012
lm lb	-34.5206279433205	40	4	2012
lm lb	-28.9763810242981	41	4	2012
lm lb	-46.9740140594296	42	4	2012
lm lb	-65.3542404817956	43	4	2012
lm lb	-87.1595667170448	44	4	2012
lm lb	-67.328591343433	45	4	2012
rf ub	190	3	1	2012
rf ub	190	4	1	2012
rf ub	192	5	1	2012
rf ub	198	6	1	2012
rf ub	225	7	1	2012
rf ub	210	8	1	2012
rf ub	293	9	1	2012
rf ub	282	10	1	2012
rf ub	293	11	1	2012
rf ub	293	12	1	2012
rf ub	282	13	1	2012
rf ub	381	14	1	2012
rf ub	300	15	1	2012
rf ub	293	16	1	2012
rf ub	421	17	1	2012
rf ub	421	18	1	2012
rf ub	395	19	1	2012
rf ub	348	20	1	2012
rf ub	322.250000000001	21	1	2012
rf ub	298	22	1	2012
rf ub	308	23	1	2012
rf ub	341	24	1	2012
rf ub	298	25	1	2012
rf ub	293	26	1	2012
rf ub	297	27	1	2012
rf ub	282	28	1	2012
rf ub	272	29	1	2012
rf ub	274	30	1	2012
rf ub	341	31	1	2012
rf ub	383.250000000001	32	1	2012
rf ub	300	33	1	2012
rf ub	287	34	1	2012
rf ub	348	35	1	2012
rf ub	308	36	1	2012
rf ub	266	37	1	2012
rf ub	217	38	1	2012
rf ub	190	39	1	2012
rf ub	176.1	40	1	2012
rf ub	173.150000000001	41	1	2012
rf ub	166	42	1	2012
rf ub	160	43	1	2012
rf ub	144.1	44	1	2012
rf ub	123	45	1	2012
rf ub	194	3	2	2012
rf ub	194	4	2	2012
rf ub	194	5	2	2012
rf ub	234	6	2	2012
rf ub	234	7	2	2012
rf ub	234	8	2	2012
rf ub	381	9	2	2012
rf ub	381	10	2	2012
rf ub	381	11	2	2012
rf ub	348.400000000001	12	2	2012
rf ub	381	13	2	2012
rf ub	383	14	2	2012
rf ub	381	15	2	2012
rf ub	383	16	2	2012
rf ub	395	17	2	2012
rf ub	406.600000000006	18	2	2012
rf ub	392.150000000001	19	2	2012
rf ub	395	20	2	2012
rf ub	348	21	2	2012
rf ub	348	22	2	2012
rf ub	388	23	2	2012
rf ub	368	24	2	2012
rf ub	298	25	2	2012
rf ub	348	26	2	2012
rf ub	319	27	2	2012
rf ub	297.250000000001	28	2	2012
rf ub	287	29	2	2012
rf ub	282	30	2	2012
rf ub	348	31	2	2012
rf ub	383	32	2	2012
rf ub	296	33	2	2012
rf ub	293	34	2	2012
rf ub	359	35	2	2012
rf ub	339.1	36	2	2012
rf ub	266	37	2	2012
rf ub	200	38	2	2012
rf ub	192	39	2	2012
rf ub	189	40	2	2012
rf ub	178	41	2	2012
rf ub	178	42	2	2012
rf ub	151.05	43	2	2012
rf ub	152	44	2	2012
rf ub	151	45	2	2012
rf ub	198	3	3	2012
rf ub	192	4	3	2012
rf ub	190	5	3	2012
rf ub	236	6	3	2012
rf ub	256	7	3	2012
rf ub	256	8	3	2012
rf ub	395	9	3	2012
rf ub	395	10	3	2012
rf ub	383	11	3	2012
rf ub	388	12	3	2012
rf ub	388	13	3	2012
rf ub	383	14	3	2012
rf ub	383	15	3	2012
rf ub	383	16	3	2012
rf ub	383.250000000001	17	3	2012
rf ub	389	18	3	2012
rf ub	389	19	3	2012
rf ub	383	20	3	2012
rf ub	368	21	3	2012
rf ub	381	22	3	2012
rf ub	383	23	3	2012
rf ub	381	24	3	2012
rf ub	297	25	3	2012
rf ub	327.600000000002	26	3	2012
rf ub	383	27	3	2012
rf ub	348	28	3	2012
rf ub	341	29	3	2012
rf ub	290	30	3	2012
rf ub	359	31	3	2012
rf ub	381.1	32	3	2012
rf ub	300	33	3	2012
rf ub	356	34	3	2012
rf ub	368	35	3	2012
rf ub	300	36	3	2012
rf ub	287	37	3	2012
rf ub	200	38	3	2012
rf ub	187	39	3	2012
rf ub	190	40	3	2012
rf ub	189	41	3	2012
rf ub	172	42	3	2012
rf ub	156	43	3	2012
rf ub	152	44	3	2012
rf ub	123	45	3	2012
rf ub	198	3	4	2012
rf ub	192	4	4	2012
rf ub	193	5	4	2012
rf ub	279	6	4	2012
rf ub	296.200000000001	7	4	2012
rf ub	341	8	4	2012
rf ub	395	9	4	2012
rf ub	395	10	4	2012
rf ub	395	11	4	2012
rf ub	395	12	4	2012
rf ub	388	13	4	2012
rf ub	388	14	4	2012
rf ub	383	15	4	2012
rf ub	383	16	4	2012
rf ub	389	17	4	2012
rf ub	389	18	4	2012
rf ub	389	19	4	2012
rf ub	445	20	4	2012
rf ub	381	21	4	2012
rf ub	383	22	4	2012
rf ub	389	23	4	2012
rf ub	389.300000000001	24	4	2012
rf ub	297	25	4	2012
rf ub	302	26	4	2012
rf ub	359	27	4	2012
rf ub	356	28	4	2012
rf ub	339.05	29	4	2012
rf ub	287	30	4	2012
rf ub	319	31	4	2012
rf ub	359	32	4	2012
rf ub	341	33	4	2012
rf ub	381	34	4	2012
rf ub	401	35	4	2012
rf ub	320.000000000004	36	4	2012
rf ub	248	37	4	2012
rf ub	200.05	38	4	2012
rf ub	193.05	39	4	2012
rf ub	204	40	4	2012
rf ub	180	41	4	2012
rf ub	170	42	4	2012
rf ub	138	43	4	2012
rf ub	133.05	44	4	2012
rf ub	123	45	4	2012
rf lb	81	3	1	2012
rf lb	78.95	4	1	2012
rf lb	82	5	1	2012
rf lb	90	6	1	2012
rf lb	90	7	1	2012
rf lb	90	8	1	2012
rf lb	89	9	1	2012
rf lb	89	10	1	2012
rf lb	113	11	1	2012
rf lb	150	12	1	2012
rf lb	150	13	1	2012
rf lb	150	14	1	2012
rf lb	150	15	1	2012
rf lb	152	16	1	2012
rf lb	194	17	1	2012
rf lb	208	18	1	2012
rf lb	197	19	1	2012
rf lb	208	20	1	2012
rf lb	190	21	1	2012
rf lb	186	22	1	2012
rf lb	186	23	1	2012
rf lb	186	24	1	2012
rf lb	186	25	1	2012
rf lb	186	26	1	2012
rf lb	186	27	1	2012
rf lb	186	28	1	2012
rf lb	170.95	29	1	2012
rf lb	173	30	1	2012
rf lb	181	31	1	2012
rf lb	168.7	32	1	2012
rf lb	151	33	1	2012
rf lb	170	34	1	2012
rf lb	186	35	1	2012
rf lb	159	36	1	2012
rf lb	129	37	1	2012
rf lb	105	38	1	2012
rf lb	90	39	1	2012
rf lb	85	40	1	2012
rf lb	89	41	1	2012
rf lb	85	42	1	2012
rf lb	76.95	43	1	2012
rf lb	66	44	1	2012
rf lb	57	45	1	2012
rf lb	81	3	2	2012
rf lb	81	4	2	2012
rf lb	82	5	2	2012
rf lb	90	6	2	2012
rf lb	102.9	7	2	2012
rf lb	89	8	2	2012
rf lb	89	9	2	2012
rf lb	117	10	2	2012
rf lb	150	11	2	2012
rf lb	152	12	2	2012
rf lb	152	13	2	2012
rf lb	152	14	2	2012
rf lb	152	15	2	2012
rf lb	152	16	2	2012
rf lb	194	17	2	2012
rf lb	208	18	2	2012
rf lb	197.95	19	2	2012
rf lb	199	20	2	2012
rf lb	186	21	2	2012
rf lb	173	22	2	2012
rf lb	186	23	2	2012
rf lb	186	24	2	2012
rf lb	186	25	2	2012
rf lb	189	26	2	2012
rf lb	186	27	2	2012
rf lb	186	28	2	2012
rf lb	178	29	2	2012
rf lb	172.85	30	2	2012
rf lb	181	31	2	2012
rf lb	151	32	2	2012
rf lb	159	33	2	2012
rf lb	170	34	2	2012
rf lb	163	35	2	2012
rf lb	159	36	2	2012
rf lb	115	37	2	2012
rf lb	105	38	2	2012
rf lb	85	39	2	2012
rf lb	82	40	2	2012
rf lb	79	41	2	2012
rf lb	81	42	2	2012
rf lb	77	43	2	2012
rf lb	65	44	2	2012
rf lb	60	45	2	2012
rf lb	89	3	3	2012
rf lb	82	4	3	2012
rf lb	85	5	3	2012
rf lb	90	6	3	2012
rf lb	89	7	3	2012
rf lb	89	8	3	2012
rf lb	117	9	3	2012
rf lb	150	10	3	2012
rf lb	152	11	3	2012
rf lb	152	12	3	2012
rf lb	160.55	13	3	2012
rf lb	178	14	3	2012
rf lb	173	15	3	2012
rf lb	191	16	3	2012
rf lb	202	17	3	2012
rf lb	236	18	3	2012
rf lb	197.95	19	3	2012
rf lb	186	20	3	2012
rf lb	186	21	3	2012
rf lb	189	22	3	2012
rf lb	186	23	3	2012
[truncated: 2,301 more rows]
