# Supplementary material for: A stacked ensemble method for forecasting influenza-like illness visit volumes at emergency departments
Source: PLoS One. 2021 Mar 22;16(3):e0241725. doi: 10.1371/journal.pone.0241725 (PMC7984626; doi:10.1371/journal.pone.0241725)
Supplement: S1 Data — (ZIP) [file pone.0241725.s003.zip › ILI_plosone/tables/raw_estimates_2012weeks-3-45_fmc.csv]

object	value	epiweek	weeks_ahead	season
Random Forest	17.6845	3	1	2012
Random Forest	17.6095	4	1	2012
Random Forest	19.9425	5	1	2012
Random Forest	23.871	6	1	2012
Random Forest	24.8705	7	1	2012
Random Forest	25.042	8	1	2012
Random Forest	31.361	9	1	2012
Random Forest	33.3255	10	1	2012
Random Forest	34.8535	11	1	2012
Random Forest	31.936	12	1	2012
Random Forest	30.253	13	1	2012
Random Forest	32.3615	14	1	2012
Random Forest	37.1835	15	1	2012
Random Forest	43.461	16	1	2012
Random Forest	57.301	17	1	2012
Random Forest	66.8595	18	1	2012
Random Forest	58.081	19	1	2012
Random Forest	63.0785	20	1	2012
Random Forest	53.147	21	1	2012
Random Forest	45.273	22	1	2012
Random Forest	43.867	23	1	2012
Random Forest	41.046	24	1	2012
Random Forest	51.3395	25	1	2012
Random Forest	45.693	26	1	2012
Random Forest	43.183	27	1	2012
Random Forest	54.249	28	1	2012
Random Forest	43.293	29	1	2012
Random Forest	40.0135	30	1	2012
Random Forest	39.4665	31	1	2012
Random Forest	37.802	32	1	2012
Random Forest	36.5575	33	1	2012
Random Forest	31.9385	34	1	2012
Random Forest	29.4385	35	1	2012
Random Forest	31.869	36	1	2012
Random Forest	29.1665	37	1	2012
Random Forest	25.2045	38	1	2012
Random Forest	22.2535	39	1	2012
Random Forest	23.4205	40	1	2012
Random Forest	23.544	41	1	2012
Random Forest	24.256	42	1	2012
Random Forest	24.1495	43	1	2012
Random Forest	19.411	44	1	2012
Random Forest	17.2595	45	1	2012
Random Forest	19.0575	3	2	2012
Random Forest	19.912	4	2	2012
Random Forest	21.032	5	2	2012
Random Forest	23.8845	6	2	2012
Random Forest	25.282	7	2	2012
Random Forest	26.0775	8	2	2012
Random Forest	34.8275	9	2	2012
Random Forest	35.7485	10	2	2012
Random Forest	36.143	11	2	2012
Random Forest	32.694	12	2	2012
Random Forest	35.763	13	2	2012
Random Forest	38.092	14	2	2012
Random Forest	45.77	15	2	2012
Random Forest	52.9805	16	2	2012
Random Forest	59.421	17	2	2012
Random Forest	57.0375	18	2	2012
Random Forest	49.031	19	2	2012
Random Forest	48.0645	20	2	2012
Random Forest	45.9055	21	2	2012
Random Forest	45.8775	22	2	2012
Random Forest	43.481	23	2	2012
Random Forest	45.012	24	2	2012
Random Forest	47.0885	25	2	2012
Random Forest	45.141	26	2	2012
Random Forest	43.9675	27	2	2012
Random Forest	48.4175	28	2	2012
Random Forest	39.5395	29	2	2012
Random Forest	41.537	30	2	2012
Random Forest	38.2905	31	2	2012
Random Forest	37.7865	32	2	2012
Random Forest	33.9395	33	2	2012
Random Forest	34.3355	34	2	2012
Random Forest	31.052	35	2	2012
Random Forest	30.125	36	2	2012
Random Forest	27.6625	37	2	2012
Random Forest	23.138	38	2	2012
Random Forest	22.683	39	2	2012
Random Forest	23.841	40	2	2012
Random Forest	23.9325	41	2	2012
Random Forest	25.184	42	2	2012
Random Forest	21.8935	43	2	2012
Random Forest	20.021	44	2	2012
Random Forest	18.373	45	2	2012
Random Forest	21.535	3	3	2012
Random Forest	21.0045	4	3	2012
Random Forest	21.7995	5	3	2012
Random Forest	24.773	6	3	2012
Random Forest	27.462	7	3	2012
Random Forest	30.637	8	3	2012
Random Forest	37.2845	9	3	2012
Random Forest	35.6745	10	3	2012
Random Forest	40.3055	11	3	2012
Random Forest	39.4585	12	3	2012
Random Forest	44.878	13	3	2012
Random Forest	48.2625	14	3	2012
Random Forest	47.6395	15	3	2012
Random Forest	59.874	16	3	2012
Random Forest	56.9645	17	3	2012
Random Forest	60.546	18	3	2012
Random Forest	44.439	19	3	2012
Random Forest	44.4635	20	3	2012
Random Forest	43.819	21	3	2012
Random Forest	42.995	22	3	2012
Random Forest	42.2025	23	3	2012
Random Forest	43.3845	24	3	2012
Random Forest	44.8695	25	3	2012
Random Forest	42.253	26	3	2012
Random Forest	39.544	27	3	2012
Random Forest	42.9205	28	3	2012
Random Forest	39.892	29	3	2012
Random Forest	40.791	30	3	2012
Random Forest	38.614	31	3	2012
Random Forest	33.726	32	3	2012
Random Forest	35.963	33	3	2012
Random Forest	34.6145	34	3	2012
Random Forest	31.0975	35	3	2012
Random Forest	30.07	36	3	2012
Random Forest	25.6495	37	3	2012
Random Forest	24.0745	38	3	2012
Random Forest	22.3935	39	3	2012
Random Forest	23.6135	40	3	2012
Random Forest	25.124	41	3	2012
Random Forest	23.7575	42	3	2012
Random Forest	21.7825	43	3	2012
Random Forest	19.514	44	3	2012
Random Forest	15.4185	45	3	2012
Random Forest	22.872	3	4	2012
Random Forest	22.4345	4	4	2012
Random Forest	22.276	5	4	2012
Random Forest	27.7965	6	4	2012
Random Forest	29.332	7	4	2012
Random Forest	31.9865	8	4	2012
Random Forest	37.807	9	4	2012
Random Forest	42.2025	10	4	2012
Random Forest	43.6665	11	4	2012
Random Forest	46.7135	12	4	2012
Random Forest	48.566	13	4	2012
Random Forest	47.744	14	4	2012
Random Forest	56.283	15	4	2012
Random Forest	54.9255	16	4	2012
Random Forest	58.8795	17	4	2012
Random Forest	53.747	18	4	2012
Random Forest	43.833	19	4	2012
Random Forest	44.2165	20	4	2012
Random Forest	43.624	21	4	2012
Random Forest	43.7785	22	4	2012
Random Forest	42.884	23	4	2012
Random Forest	43.2975	24	4	2012
Random Forest	42.8575	25	4	2012
Random Forest	39.892	26	4	2012
Random Forest	40.5365	27	4	2012
Random Forest	40.392	28	4	2012
Random Forest	38.1725	29	4	2012
Random Forest	40.056	30	4	2012
Random Forest	36.3765	31	4	2012
Random Forest	32.9405	32	4	2012
Random Forest	33.024	33	4	2012
Random Forest	34.2475	34	4	2012
Random Forest	31.918	35	4	2012
Random Forest	27.751	36	4	2012
Random Forest	25.904	37	4	2012
Random Forest	24.134	38	4	2012
Random Forest	23.8645	39	4	2012
Random Forest	24.388	40	4	2012
Random Forest	23.099	41	4	2012
Random Forest	22.066	42	4	2012
Random Forest	19.871	43	4	2012
Random Forest	16.1315	44	4	2012
Random Forest	15.82	45	4	2012
Generalized Linear Mixture Model	110.480200241853	3	1	2012
Generalized Linear Mixture Model	100.282416145592	4	1	2012
Generalized Linear Mixture Model	108.801081795576	5	1	2012
Generalized Linear Mixture Model	120.951395165216	6	1	2012
Generalized Linear Mixture Model	115.396877751788	7	1	2012
Generalized Linear Mixture Model	137.886194816451	8	1	2012
Generalized Linear Mixture Model	126.318291942215	9	1	2012
Generalized Linear Mixture Model	155.605190074256	10	1	2012
Generalized Linear Mixture Model	167.426577801909	11	1	2012
Generalized Linear Mixture Model	195.03908237303	12	1	2012
Generalized Linear Mixture Model	170.62127847057	13	1	2012
Generalized Linear Mixture Model	200.482766925915	14	1	2012
Generalized Linear Mixture Model	201.791959360086	15	1	2012
Generalized Linear Mixture Model	204.666212986268	16	1	2012
Generalized Linear Mixture Model	281.673683443917	17	1	2012
Generalized Linear Mixture Model	266.297505268683	18	1	2012
Generalized Linear Mixture Model	254.390545035433	19	1	2012
Generalized Linear Mixture Model	245.3572408138	20	1	2012
Generalized Linear Mixture Model	214.027500533469	21	1	2012
Generalized Linear Mixture Model	199.805835656983	22	1	2012
Generalized Linear Mixture Model	238.686115401337	23	1	2012
Generalized Linear Mixture Model	230.810012886577	24	1	2012
Generalized Linear Mixture Model	200.227266640178	25	1	2012
Generalized Linear Mixture Model	215.02822132566	26	1	2012
Generalized Linear Mixture Model	187.56482010795	27	1	2012
Generalized Linear Mixture Model	224.534601665535	28	1	2012
Generalized Linear Mixture Model	202.478728731589	29	1	2012
Generalized Linear Mixture Model	164.918018669622	30	1	2012
Generalized Linear Mixture Model	261.605838647759	31	1	2012
Generalized Linear Mixture Model	223.400256922877	32	1	2012
Generalized Linear Mixture Model	202.570372399271	33	1	2012
Generalized Linear Mixture Model	232.349204907782	34	1	2012
Generalized Linear Mixture Model	255.937480767067	35	1	2012
Generalized Linear Mixture Model	228.013759239586	36	1	2012
Generalized Linear Mixture Model	194.78465865031	37	1	2012
Generalized Linear Mixture Model	145.329560707285	38	1	2012
Generalized Linear Mixture Model	105.544713004067	39	1	2012
Generalized Linear Mixture Model	108.740930115215	40	1	2012
Generalized Linear Mixture Model	109.279209628259	41	1	2012
Generalized Linear Mixture Model	114.534477002926	42	1	2012
Generalized Linear Mixture Model	72.032375162379	43	1	2012
Generalized Linear Mixture Model	94.2757824882076	44	1	2012
Generalized Linear Mixture Model	62.6642577987612	45	1	2012
Generalized Linear Mixture Model	111.493165742738	3	2	2012
Generalized Linear Mixture Model	87.8396939164324	4	2	2012
Generalized Linear Mixture Model	94.7808454785327	5	2	2012
Generalized Linear Mixture Model	125.976672480442	6	2	2012
Generalized Linear Mixture Model	132.458747208535	7	2	2012
Generalized Linear Mixture Model	159.100176814271	8	2	2012
Generalized Linear Mixture Model	164.196499495657	9	2	2012
Generalized Linear Mixture Model	166.583780376491	10	2	2012
Generalized Linear Mixture Model	167.618125584208	11	2	2012
Generalized Linear Mixture Model	213.238759068305	12	2	2012
Generalized Linear Mixture Model	181.713644691847	13	2	2012
Generalized Linear Mixture Model	220.654367688935	14	2	2012
Generalized Linear Mixture Model	200.302184819196	15	2	2012
Generalized Linear Mixture Model	199.31297609416	16	2	2012
Generalized Linear Mixture Model	258.8748623555	17	2	2012
Generalized Linear Mixture Model	242.083757732131	18	2	2012
Generalized Linear Mixture Model	263.406208144536	19	2	2012
Generalized Linear Mixture Model	238.812034682652	20	2	2012
Generalized Linear Mixture Model	221.696950430274	21	2	2012
Generalized Linear Mixture Model	200.091455104073	22	2	2012
Generalized Linear Mixture Model	249.947377238514	23	2	2012
Generalized Linear Mixture Model	220.953110925829	24	2	2012
Generalized Linear Mixture Model	183.281795287665	25	2	2012
Generalized Linear Mixture Model	193.455232995481	26	2	2012
Generalized Linear Mixture Model	190.851852032705	27	2	2012
Generalized Linear Mixture Model	220.717226935366	28	2	2012
Generalized Linear Mixture Model	185.408748037418	29	2	2012
Generalized Linear Mixture Model	161.091279520506	30	2	2012
Generalized Linear Mixture Model	261.817370273831	31	2	2012
Generalized Linear Mixture Model	212.675324754319	32	2	2012
Generalized Linear Mixture Model	207.339510067958	33	2	2012
Generalized Linear Mixture Model	228.296977186836	34	2	2012
Generalized Linear Mixture Model	261.45482745261	35	2	2012
Generalized Linear Mixture Model	237.13756093793	36	2	2012
Generalized Linear Mixture Model	193.807081616859	37	2	2012
Generalized Linear Mixture Model	127.674267622399	38	2	2012
Generalized Linear Mixture Model	107.586635836583	39	2	2012
Generalized Linear Mixture Model	102.122883142666	40	2	2012
Generalized Linear Mixture Model	110.262925571025	41	2	2012
Generalized Linear Mixture Model	95.7983686086046	42	2	2012
Generalized Linear Mixture Model	70.700183546854	43	2	2012
Generalized Linear Mixture Model	79.4172442552728	44	2	2012
Generalized Linear Mixture Model	42.9701121219838	45	2	2012
Generalized Linear Mixture Model	109.771575617536	3	3	2012
Generalized Linear Mixture Model	95.6692790320071	4	3	2012
Generalized Linear Mixture Model	111.826833431601	5	3	2012
Generalized Linear Mixture Model	136.507231680459	6	3	2012
Generalized Linear Mixture Model	159.951401938032	7	3	2012
Generalized Linear Mixture Model	186.350450512093	8	3	2012
Generalized Linear Mixture Model	168.73318584788	9	3	2012
Generalized Linear Mixture Model	168.488238823674	10	3	2012
Generalized Linear Mixture Model	190.033181752758	11	3	2012
Generalized Linear Mixture Model	227.088135795565	12	3	2012
Generalized Linear Mixture Model	196.179665415634	13	3	2012
Generalized Linear Mixture Model	225.628004357348	14	3	2012
Generalized Linear Mixture Model	188.716536321179	15	3	2012
Generalized Linear Mixture Model	180.827065271141	16	3	2012
Generalized Linear Mixture Model	242.355094804065	17	3	2012
Generalized Linear Mixture Model	250.884502897247	18	3	2012
Generalized Linear Mixture Model	258.878385773408	19	3	2012
Generalized Linear Mixture Model	240.046800924897	20	3	2012
Generalized Linear Mixture Model	212.110193667214	21	3	2012
Generalized Linear Mixture Model	204.376125443091	22	3	2012
Generalized Linear Mixture Model	252.013931231337	23	3	2012
Generalized Linear Mixture Model	203.469490773083	24	3	2012
Generalized Linear Mixture Model	170.011334703679	25	3	2012
Generalized Linear Mixture Model	203.217146116414	26	3	2012
Generalized Linear Mixture Model	196.185574344256	27	3	2012
Generalized Linear Mixture Model	202.907038149573	28	3	2012
Generalized Linear Mixture Model	183.583066430675	29	3	2012
Generalized Linear Mixture Model	162.657217226328	30	3	2012
Generalized Linear Mixture Model	251.759054984303	31	3	2012
Generalized Linear Mixture Model	213.515628025455	32	3	2012
Generalized Linear Mixture Model	202.126728828438	33	3	2012
Generalized Linear Mixture Model	228.157832491426	34	3	2012
Generalized Linear Mixture Model	258.35476924908	35	3	2012
Generalized Linear Mixture Model	229.141495901798	36	3	2012
Generalized Linear Mixture Model	180.595018235604	37	3	2012
Generalized Linear Mixture Model	135.055896501695	38	3	2012
Generalized Linear Mixture Model	105.832026062838	39	3	2012
Generalized Linear Mixture Model	100.406274906784	40	3	2012
Generalized Linear Mixture Model	88.0731039028719	41	3	2012
Generalized Linear Mixture Model	89.3329062098288	42	3	2012
Generalized Linear Mixture Model	60.2423058672797	43	3	2012
Generalized Linear Mixture Model	69.6133220524806	44	3	2012
Generalized Linear Mixture Model	37.6091426441399	45	3	2012
Generalized Linear Mixture Model	112.656270743865	3	4	2012
Generalized Linear Mixture Model	102.753733481119	4	4	2012
Generalized Linear Mixture Model	116.323758501783	5	4	2012
Generalized Linear Mixture Model	146.417753071886	6	4	2012
Generalized Linear Mixture Model	173.321560981967	7	4	2012
Generalized Linear Mixture Model	187.521492143513	8	4	2012
Generalized Linear Mixture Model	171.607228198798	9	4	2012
Generalized Linear Mixture Model	181.593683727671	10	4	2012
Generalized Linear Mixture Model	204.920337907003	11	4	2012
Generalized Linear Mixture Model	236.284518048949	12	4	2012
Generalized Linear Mixture Model	194.154672068157	13	4	2012
Generalized Linear Mixture Model	225.593843873963	14	4	2012
Generalized Linear Mixture Model	165.688314623581	15	4	2012
Generalized Linear Mixture Model	165.885353386999	16	4	2012
Generalized Linear Mixture Model	240.914285196766	17	4	2012
Generalized Linear Mixture Model	239.871981484628	18	4	2012
Generalized Linear Mixture Model	260.331379659357	19	4	2012
Generalized Linear Mixture Model	232.010363531738	20	4	2012
Generalized Linear Mixture Model	213.132342980343	21	4	2012
Generalized Linear Mixture Model	207.21287328517	22	4	2012
Generalized Linear Mixture Model	254.214895630495	23	4	2012
Generalized Linear Mixture Model	181.527525853907	24	4	2012
Generalized Linear Mixture Model	164.65759317165	25	4	2012
Generalized Linear Mixture Model	196.15448751776	26	4	2012
Generalized Linear Mixture Model	185.908661598313	27	4	2012
Generalized Linear Mixture Model	200.864957000062	28	4	2012
Generalized Linear Mixture Model	184.856564210847	29	4	2012
Generalized Linear Mixture Model	164.365967864096	30	4	2012
Generalized Linear Mixture Model	246.540735051254	31	4	2012
Generalized Linear Mixture Model	212.394868662302	32	4	2012
Generalized Linear Mixture Model	197.412520281142	33	4	2012
Generalized Linear Mixture Model	222.490784685362	34	4	2012
Generalized Linear Mixture Model	252.688008155424	35	4	2012
Generalized Linear Mixture Model	218.16956327301	36	4	2012
Generalized Linear Mixture Model	175.811458839779	37	4	2012
Generalized Linear Mixture Model	126.010032534062	38	4	2012
Generalized Linear Mixture Model	100.960176762526	39	4	2012
Generalized Linear Mixture Model	82.8024351906786	40	4	2012
Generalized Linear Mixture Model	80.5984279680521	41	4	2012
Generalized Linear Mixture Model	80.1982194054446	42	4	2012
Generalized Linear Mixture Model	62.0885250059639	43	4	2012
Generalized Linear Mixture Model	58.9151120347594	44	4	2012
Generalized Linear Mixture Model	35.3869315696491	45	4	2012
Linear Regression	21.1003077792067	3	1	2012
Linear Regression	25.9143587524305	4	1	2012
Linear Regression	28.2969947849946	5	1	2012
Linear Regression	27.4555810327241	6	1	2012
Linear Regression	21.9157582153449	7	1	2012
Linear Regression	24.5599994881064	8	1	2012
Linear Regression	27.740456448491	9	1	2012
Linear Regression	37.0689061986176	10	1	2012
Linear Regression	36.7243169669826	11	1	2012
Linear Regression	31.3375112270186	12	1	2012
Linear Regression	31.2989173854674	13	1	2012
Linear Regression	40.1477028896819	14	1	2012
Linear Regression	42.4454228541248	15	1	2012
Linear Regression	47.569212200563	16	1	2012
Linear Regression	59.7425788213118	17	1	2012
Linear Regression	71.7504213372821	18	1	2012
Linear Regression	59.846331856922	19	1	2012
Linear Regression	59.632603559044	20	1	2012
Linear Regression	39.6356353437659	21	1	2012
Linear Regression	42.8837758642847	22	1	2012
Linear Regression	42.1308465252657	23	1	2012
Linear Regression	49.2280866459262	24	1	2012
Linear Regression	50.1680508317552	25	1	2012
Linear Regression	43.0743496630882	26	1	2012
Linear Regression	33.3231087019878	27	1	2012
Linear Regression	49.5419668020474	28	1	2012
Linear Regression	23.6461623748072	29	1	2012
Linear Regression	42.6705051865472	30	1	2012
Linear Regression	32.2921190141614	31	1	2012
Linear Regression	33.3830802141202	32	1	2012
Linear Regression	30.5247556198636	33	1	2012
Linear Regression	23.9110365848567	34	1	2012
Linear Regression	21.2468342479067	35	1	2012
Linear Regression	31.9701262290999	36	1	2012
Linear Regression	32.842769982571	37	1	2012
Linear Regression	23.1267645818233	38	1	2012
Linear Regression	22.1458812392863	39	1	2012
Linear Regression	18.9431609788936	40	1	2012
Linear Regression	23.1741351774338	41	1	2012
Linear Regression	27.2111145203605	42	1	2012
Linear Regression	17.9959824301621	43	1	2012
Linear Regression	19.7518517146203	44	1	2012
Linear Regression	21.461408402999	45	1	2012
Linear Regression	30.3573829196064	3	2	2012
Linear Regression	29.3816104455825	4	2	2012
Linear Regression	29.5319017812676	5	2	2012
Linear Regression	24.4165088155475	6	2	2012
Linear Regression	26.7045944250792	7	2	2012
Linear Regression	26.0100367756202	8	2	2012
Linear Regression	35.067498770162	9	2	2012
Linear Regression	42.2150962377617	10	2	2012
Linear Regression	34.2277306408956	11	2	2012
Linear Regression	35.4942185523302	12	2	2012
Linear Regression	38.1914009994559	13	2	2012
Linear Regression	44.7988950427233	14	2	2012
Linear Regression	53.5662589417002	15	2	2012
Linear Regression	53.8801507995129	16	2	2012
Linear Regression	66.2417813413181	17	2	2012
Linear Regression	66.4791411544698	18	2	2012
Linear Regression	45.7245821877365	19	2	2012
Linear Regression	45.2372522609907	20	2	2012
Linear Regression	44.443354960745	21	2	2012
Linear Regression	40.7831370263639	22	2	2012
Linear Regression	44.4859616273969	23	2	2012
Linear Regression	45.3535429321281	24	2	2012
Linear Regression	46.7434308836834	25	2	2012
Linear Regression	31.5037931857161	26	2	2012
Linear Regression	38.2718412336093	27	2	2012
Linear Regression	34.0062007379394	28	2	2012
Linear Regression	38.2776689988297	29	2	2012
Linear Regression	33.1840756634828	30	2	2012
Linear Regression	30.0186339451018	31	2	2012
Linear Regression	31.168329310369	32	2	2012
Linear Regression	26.5855548639104	33	2	2012
Linear Regression	21.4789332118153	34	2	2012
Linear Regression	25.1599486134102	35	2	2012
Linear Regression	27.6881875294886	36	2	2012
Linear Regression	27.1908249778218	37	2	2012
Linear Regression	24.6704358187809	38	2	2012
Linear Regression	17.8006671935525	39	2	2012
Linear Regression	21.9269832220459	40	2	2012
Linear Regression	27.3435591370661	41	2	2012
Linear Regression	20.5645289093854	42	2	2012
Linear Regression	16.3956749874965	43	2	2012
Linear Regression	17.3221411976605	44	2	2012
Linear Regression	20.0200183527035	45	2	2012
Linear Regression	32.1216059276305	3	3	2012
Linear Regression	30.7542074428543	4	3	2012
Linear Regression	26.8340332800024	5	3	2012
Linear Regression	27.9278513476982	6	3	2012
Linear Regression	27.6552322993873	7	3	2012
Linear Regression	34.3539140643311	8	3	2012
Linear Regression	42.2774130453735	9	3	2012
Linear Regression	38.8407522910433	10	3	2012
Linear Regression	40.2402739352739	11	3	2012
Linear Regression	44.8298086258922	12	3	2012
Linear Regression	44.2053282139987	13	3	2012
Linear Regression	53.3948157154634	14	3	2012
Linear Regression	56.7315080055866	15	3	2012
Linear Regression	62.1717213827606	16	3	2012
Linear Regression	66.039302112386	17	3	2012
Linear Regression	47.154777778249	18	3	2012
Linear Regression	37.2590657989654	19	3	2012
Linear Regression	46.5791493545542	20	3	2012
Linear Regression	39.3935073672381	21	3	2012
Linear Regression	45.5842201337396	22	3	2012
Linear Regression	43.7396214205618	23	3	2012
Linear Regression	43.1841618406758	24	3	2012
Linear Regression	33.4537313522839	25	3	2012
Linear Regression	37.9519608636462	26	3	2012
Linear Regression	26.3840928428417	27	3	2012
Linear Regression	43.6308938436294	28	3	2012
Linear Regression	31.139755381508	29	3	2012
Linear Regression	32.6972138898146	30	3	2012
Linear Regression	28.9019625288998	31	3	2012
Linear Regression	27.4946095450636	32	3	2012
Linear Regression	24.4894757407734	33	3	2012
Linear Regression	26.7870280253667	34	3	2012
Linear Regression	25.496573936775	35	3	2012
Linear Regression	24.2452414251163	36	3	2012
Linear Regression	25.6600900444287	37	3	2012
Linear Regression	19.7897436587903	38	3	2012
Linear Regression	20.1461834275391	39	3	2012
Linear Regression	26.6797414906101	40	3	2012
Linear Regression	20.2520050536414	41	3	2012
Linear Regression	18.6149456435618	42	3	2012
Linear Regression	18.5870604735121	43	3	2012
Linear Regression	20.3163338749353	44	3	2012
Linear Regression	15.4458254751872	45	3	2012
Linear Regression	32.1603469507517	3	4	2012
Linear Regression	27.1216363935931	4	4	2012
Linear Regression	28.8322777080895	5	4	2012
Linear Regression	28.6909962953018	6	4	2012
Linear Regression	36.0007226303344	7	4	2012
Linear Regression	41.0384113273891	8	4	2012
Linear Regression	38.97501539083	9	4	2012
Linear Regression	40.1769879722215	10	4	2012
Linear Regression	47.0223703697246	11	4	2012
Linear Regression	49.66397377751	12	4	2012
Linear Regression	52.7246401718053	13	4	2012
Linear Regression	57.9149200376381	14	4	2012
Linear Regression	63.2357433245334	15	4	2012
Linear Regression	64.693846793556	16	4	2012
Linear Regression	46.7065227788141	17	4	2012
Linear Regression	38.2311428749247	18	4	2012
Linear Regression	40.3433515171391	19	4	2012
Linear Regression	41.4063803565797	20	4	2012
Linear Regression	43.009326581672	21	4	2012
Linear Regression	45.8963916527861	22	4	2012
Linear Regression	43.1255923418558	23	4	2012
Linear Regression	29.7113866954517	24	4	2012
Linear Regression	38.8402084263753	25	4	2012
Linear Regression	25.879222445675	26	4	2012
Linear Regression	38.5924943326247	27	4	2012
Linear Regression	34.3906155071426	28	4	2012
Linear Regression	29.671036925642	29	4	2012
Linear Regression	32.9033672159698	30	4	2012
Linear Regression	25.0915721865011	31	4	2012
Linear Regression	25.1898795218288	32	4	2012
Linear Regression	27.8736764206469	33	4	2012
Linear Regression	26.5468480194841	34	4	2012
Linear Regression	22.9192417427905	35	4	2012
Linear Regression	25.5876216453109	36	4	2012
Linear Regression	18.8827187427378	37	4	2012
Linear Regression	20.5834520304549	38	4	2012
Linear Regression	24.9542258529074	39	4	2012
Linear Regression	20.6199414346741	40	4	2012
Linear Regression	18.8239253634771	41	4	2012
Linear Regression	19.04689493007	42	4	2012
Linear Regression	19.8178230073451	43	4	2012
Linear Regression	14.8086371755516	44	4	2012
Linear Regression	12.6782624236805	45	4	2012
ARIMA	29.9150988672486	3	1	2012
ARIMA	31.619272224008	4	1	2012
ARIMA	29.1916985259045	5	1	2012
ARIMA	23.0087178832078	6	1	2012
ARIMA	29.0773609480735	7	1	2012
ARIMA	21.5387637707794	8	1	2012
ARIMA	34.5703693724038	9	1	2012
ARIMA	28.9421225500507	10	1	2012
ARIMA	22.5687996929335	11	1	2012
ARIMA	25.0834724122807	12	1	2012
ARIMA	17.6391363725667	13	1	2012
ARIMA	25.1784108610048	14	1	2012
ARIMA	30.3698744417287	15	1	2012
ARIMA	31.1902351767441	16	1	2012
ARIMA	33.3639530500323	17	1	2012
ARIMA	46.8914728168807	18	1	2012
ARIMA	37.3101466867572	19	1	2012
ARIMA	55.2647827637319	20	1	2012
ARIMA	43.8597890221487	21	1	2012
ARIMA	32.7600673245622	22	1	2012
ARIMA	27.7969884016691	23	1	2012
ARIMA	36.6972610975014	24	1	2012
ARIMA	36.6144814219333	25	1	2012
ARIMA	32.8337761578196	26	1	2012
ARIMA	30.4050368250349	27	1	2012
ARIMA	39.5929457557652	28	1	2012
ARIMA	30.0157345505264	29	1	2012
ARIMA	29.4047300310291	30	1	2012
ARIMA	30.7623671994556	31	1	2012
ARIMA	36.0875622519448	32	1	2012
ARIMA	31.8985401238885	33	1	2012
ARIMA	32.3218553834893	34	1	2012
ARIMA	30.6425042786455	35	1	2012
ARIMA	33.7089468967908	36	1	2012
ARIMA	42.5633483034079	37	1	2012
ARIMA	29.2607352758136	38	1	2012
ARIMA	27.2698049054585	39	1	2012
ARIMA	29.9487416742892	40	1	2012
ARIMA	37.0157591051216	41	1	2012
ARIMA	40.1344347634959	42	1	2012
ARIMA	29.0827457232418	43	1	2012
ARIMA	33.1982182240781	44	1	2012
ARIMA	38.8022118634432	45	1	2012
ARIMA	37.6472662965156	3	2	2012
ARIMA	33.0112527679484	4	2	2012
ARIMA	25.8543759811182	5	2	2012
ARIMA	28.5628618050567	6	2	2012
ARIMA	25.8387973987704	7	2	2012
ARIMA	32.3417094887969	8	2	2012
ARIMA	32.4805801464885	9	2	2012
ARIMA	25.0865791859367	10	2	2012
ARIMA	24.3198890155531	11	2	2012
ARIMA	21.2840473957275	12	2	2012
ARIMA	20.784934686686	13	2	2012
ARIMA	27.7188579360166	14	2	2012
ARIMA	29.2849048023014	15	2	2012
ARIMA	23.1417578936219	16	2	2012
ARIMA	32.6873167559365	17	2	2012
ARIMA	33.9290122181325	18	2	2012
ARIMA	34.2582976549537	19	2	2012
ARIMA	49.5128105176243	20	2	2012
ARIMA	33.4428400808956	21	2	2012
ARIMA	24.2512741408582	22	2	2012
ARIMA	30.178392348244	23	2	2012
ARIMA	28.456527303203	24	2	2012
ARIMA	30.8806758467524	25	2	2012
ARIMA	25.8551166323285	26	2	2012
ARIMA	29.3439845669924	27	2	2012
ARIMA	33.9435093214515	28	2	2012
ARIMA	24.862214098062	29	2	2012
ARIMA	28.4905429291693	30	2	2012
ARIMA	32.1512751899316	31	2	2012
ARIMA	33.158202622008	32	2	2012
ARIMA	33.6068059749489	33	2	2012
ARIMA	34.7322318583798	34	2	2012
ARIMA	30.417377183789	35	2	2012
ARIMA	38.7843518204423	36	2	2012
ARIMA	34.9525172854179	37	2	2012
ARIMA	30.6230161675384	38	2	2012
ARIMA	29.7173550914256	39	2	2012
ARIMA	36.4510648572154	40	2	2012
ARIMA	43.5284925977884	41	2	2012
ARIMA	35.9743962688919	42	2	2012
ARIMA	36.8455863508997	43	2	2012
ARIMA	44.1764832471417	44	2	2012
ARIMA	44.0482939813586	45	2	2012
ARIMA	37.5195886395269	3	3	2012
ARIMA	28.8806718819389	4	3	2012
ARIMA	30.701911861182	5	3	2012
ARIMA	25.4496020371684	6	3	2012
ARIMA	35.6104579551379	7	3	2012
ARIMA	30.7640120442458	8	3	2012
ARIMA	27.8402520394636	9	3	2012
ARIMA	26.284754415487	10	3	2012
ARIMA	20.6975993071336	11	3	2012
ARIMA	23.5911962801426	12	3	2012
ARIMA	24.3248642530926	13	3	2012
ARIMA	27.2560341328873	14	3	2012
ARIMA	21.6862608281526	15	3	2012
ARIMA	24.8151104362337	16	3	2012
ARIMA	23.0894668973842	17	3	2012
ARIMA	31.6336630159899	18	3	2012
ARIMA	30.7936189433969	19	3	2012
ARIMA	38.7609859430997	20	3	2012
ARIMA	24.8422558154369	21	3	2012
ARIMA	26.9761727029996	22	3	2012
ARIMA	22.6903075370042	23	3	2012
ARIMA	23.5793949159294	24	3	2012
ARIMA	24.1116961185757	25	3	2012
ARIMA	25.1958771651968	26	3	2012
ARIMA	24.4325374625633	27	3	2012
ARIMA	28.4940455858491	28	3	2012
ARIMA	24.2342372322984	29	3	2012
ARIMA	29.9952385473776	30	3	2012
ARIMA	29.4756048188734	31	3	2012
ARIMA	34.7941543311617	32	3	2012
ARIMA	35.9236800980028	33	3	2012
ARIMA	34.1899699494578	34	3	2012
ARIMA	35.725880241593	35	3	2012
ARIMA	31.4465778065746	36	3	2012
ARIMA	35.7925477938545	37	3	2012
ARIMA	32.7421921780654	38	3	2012
ARIMA	36.2261282369317	39	3	2012
ARIMA	43.0025108236999	40	3	2012
ARIMA	39.0471312999811	41	3	2012
ARIMA	43.0607513219829	42	3	2012
ARIMA	47.4153193094412	43	3	2012
ARIMA	48.9109286326771	44	3	2012
ARIMA	49.0566838177142	45	3	2012
ARIMA	31.1150750513048	3	4	2012
ARIMA	32.3363431995771	4	4	2012
ARIMA	26.6319224464981	5	4	2012
ARIMA	35.4064577113267	6	4	2012
ARIMA	32.5459926217624	7	4	2012
ARIMA	26.9185141706388	8	4	2012
ARIMA	27.7340524992321	9	4	2012
ARIMA	21.7383919118171	10	4	2012
ARIMA	23.2728973323556	11	4	2012
ARIMA	25.8710014858522	12	4	2012
ARIMA	25.400182382942	13	4	2012
ARIMA	20.5814798772965	14	4	2012
ARIMA	24.0238984430328	15	4	2012
ARIMA	18.6696925333028	16	4	2012
ARIMA	25.2287602127537	17	4	2012
ARIMA	29.1020100897491	18	4	2012
ARIMA	25.7671413824048	19	4	2012
ARIMA	28.4440707658742	20	4	2012
ARIMA	27.3513582705969	21	4	2012
ARIMA	20.5589595907236	22	4	2012
ARIMA	19.737160917441	23	4	2012
ARIMA	19.0755729548403	24	4	2012
ARIMA	23.9615167592695	25	4	2012
ARIMA	21.4713947921499	26	4	2012
ARIMA	21.4678796761303	27	4	2012
ARIMA	26.8949110546315	28	4	2012
ARIMA	26.8732784667334	29	4	2012
ARIMA	27.885608410431	30	4	2012
ARIMA	32.0785213658463	31	4	2012
ARIMA	36.8047195415569	32	4	2012
ARIMA	35.0698738119196	33	4	2012
ARIMA	38.4470626152449	34	4	2012
ARIMA	29.2692390267431	35	4	2012
ARIMA	33.284396028942	36	4	2012
ARIMA	36.4870301889497	37	4	2012
ARIMA	38.4150914039075	38	4	2012
ARIMA	42.8529777537263	39	4	2012
ARIMA	38.680429142124	40	4	2012
ARIMA	45.2912369205172	41	4	2012
ARIMA	51.9430662149717	42	4	2012
ARIMA	51.2658697216204	43	4	2012
ARIMA	52.6148382673329	44	4	2012
ARIMA	64.1616228754357	45	4	2012
Empirical Bayes	10.0402357145968	3	1	2012
Empirical Bayes	11.2664317317954	4	1	2012
Empirical Bayes	24.0708702443807	5	1	2012
Empirical Bayes	23.7294941576665	6	1	2012
Empirical Bayes	25.2852818573275	7	1	2012
Empirical Bayes	18.0290565295263	8	1	2012
Empirical Bayes	29.8358832543381	9	1	2012
Empirical Bayes	28.3361868914968	10	1	2012
Empirical Bayes	23.8768036461354	11	1	2012
Empirical Bayes	27.5348415840857	12	1	2012
Empirical Bayes	17.9407107910337	13	1	2012
Empirical Bayes	34.2498101292733	14	1	2012
Empirical Bayes	37.9225444465462	15	1	2012
Empirical Bayes	41.5167707333897	16	1	2012
Empirical Bayes	63.9430220995764	17	1	2012
Empirical Bayes	73.4092905711363	18	1	2012
Empirical Bayes	58.4049507248172	19	1	2012
Empirical Bayes	85.666811666638	20	1	2012
Empirical Bayes	44.7533163094438	21	1	2012
Empirical Bayes	42.0750732153168	22	1	2012
Empirical Bayes	39.8307773923909	23	1	2012
Empirical Bayes	42.9198054537661	24	1	2012
Empirical Bayes	57.5036383132326	25	1	2012
Empirical Bayes	42.0403851651051	26	1	2012
Empirical Bayes	42.8546556110789	27	1	2012
Empirical Bayes	53.1210522128485	28	1	2012
Empirical Bayes	30.9511190869273	29	1	2012
Empirical Bayes	38.9207067720954	30	1	2012
Empirical Bayes	32.5633970164326	31	1	2012
Empirical Bayes	36.9001603089979	32	1	2012
Empirical Bayes	30.0147024674631	33	1	2012
Empirical Bayes	24.8558642499493	34	1	2012
Empirical Bayes	17.8086014568597	35	1	2012
Empirical Bayes	32.9535002401258	36	1	2012
Empirical Bayes	37.8359934667725	37	1	2012
Empirical Bayes	25.2320844556325	38	1	2012
Empirical Bayes	16.3077238534193	39	1	2012
Empirical Bayes	22.5521279314568	40	1	2012
Empirical Bayes	26.6149522947864	41	1	2012
Empirical Bayes	24.8031299523468	42	1	2012
Empirical Bayes	19.7098059689856	43	1	2012
Empirical Bayes	15.7219790481183	44	1	2012
Empirical Bayes	16.0499751087776	45	1	2012
Empirical Bayes	12.5318297941667	3	2	2012
Empirical Bayes	13.5041267314471	4	2	2012
Empirical Bayes	29.1130032709946	5	2	2012
Empirical Bayes	28.1829887273918	6	2	2012
Empirical Bayes	29.1825050270784	7	2	2012
Empirical Bayes	20.5365326011018	8	2	2012
Empirical Bayes	34.6717133471567	9	2	2012
Empirical Bayes	32.9239846706133	10	2	2012
Empirical Bayes	28.5082473880745	11	2	2012
Empirical Bayes	31.7439586156016	12	2	2012
Empirical Bayes	23.6817432809901	13	2	2012
Empirical Bayes	38.2922689755334	14	2	2012
Empirical Bayes	42.2293755437676	15	2	2012
Empirical Bayes	44.0523731614383	16	2	2012
Empirical Bayes	63.8783917832249	17	2	2012
Empirical Bayes	69.1215266574652	18	2	2012
Empirical Bayes	56.5111887799559	19	2	2012
Empirical Bayes	80.8524695591921	20	2	2012
Empirical Bayes	43.0927665638099	21	2	2012
Empirical Bayes	40.3734393256349	22	2	2012
Empirical Bayes	38.3227612967702	23	2	2012
Empirical Bayes	41.3411153998338	24	2	2012
Empirical Bayes	57.3362784942074	25	2	2012
Empirical Bayes	41.3035790432207	26	2	2012
Empirical Bayes	42.3293552257142	27	2	2012
Empirical Bayes	52.1234375154976	28	2	2012
Empirical Bayes	29.7441943832048	29	2	2012
Empirical Bayes	37.2911857341477	30	2	2012
Empirical Bayes	30.8945248746313	31	2	2012
Empirical Bayes	35.471483030078	32	2	2012
Empirical Bayes	27.9866777830399	33	2	2012
Empirical Bayes	22.9294698410846	34	2	2012
Empirical Bayes	16.058312787394	35	2	2012
Empirical Bayes	31.0734233171565	36	2	2012
Empirical Bayes	35.9307788250433	37	2	2012
Empirical Bayes	23.5212599076624	38	2	2012
Empirical Bayes	14.7110798792222	39	2	2012
Empirical Bayes	21.0996307990796	40	2	2012
Empirical Bayes	25.4915717940206	41	2	2012
Empirical Bayes	23.6437529091781	42	2	2012
Empirical Bayes	18.8738845780138	43	2	2012
Empirical Bayes	15.088533822864	44	2	2012
Empirical Bayes	15.1696614106734	45	2	2012
Empirical Bayes	14.2785631316475	3	3	2012
Empirical Bayes	16.1752285274008	4	3	2012
Empirical Bayes	34.3849011197519	5	3	2012
Empirical Bayes	32.5526341600808	6	3	2012
Empirical Bayes	33.0365761586307	7	3	2012
Empirical Bayes	24.5339967046541	8	3	2012
Empirical Bayes	40.5260627099414	9	3	2012
Empirical Bayes	38.3925824765396	10	3	2012
Empirical Bayes	33.8470494557194	11	3	2012
Empirical Bayes	37.5184770908123	12	3	2012
Empirical Bayes	30.7695089544064	13	3	2012
Empirical Bayes	42.6083369948492	14	3	2012
Empirical Bayes	44.4244987010713	15	3	2012
Empirical Bayes	45.2205343104103	16	3	2012
Empirical Bayes	57.6406174805084	17	3	2012
Empirical Bayes	65.3843221181467	18	3	2012
Empirical Bayes	54.6497498582758	19	3	2012
Empirical Bayes	78.2662360969049	20	3	2012
Empirical Bayes	42.5881020745498	21	3	2012
Empirical Bayes	39.6130621870376	22	3	2012
Empirical Bayes	37.4614059928407	23	3	2012
Empirical Bayes	40.3737361215355	24	3	2012
Empirical Bayes	57.1735779006105	25	3	2012
Empirical Bayes	40.3368352888793	26	3	2012
Empirical Bayes	41.5444245782651	27	3	2012
Empirical Bayes	50.5376407483967	28	3	2012
Empirical Bayes	28.6852612661591	29	3	2012
Empirical Bayes	35.5892919478743	30	3	2012
Empirical Bayes	29.5433725092751	31	3	2012
Empirical Bayes	33.5390668551172	32	3	2012
Empirical Bayes	26.4573829745431	33	3	2012
Empirical Bayes	21.1939009515977	34	3	2012
Empirical Bayes	14.2478619929116	35	3	2012
Empirical Bayes	29.4251757643727	36	3	2012
Empirical Bayes	34.4743927753856	37	3	2012
Empirical Bayes	22.3492555635693	38	3	2012
Empirical Bayes	13.5049223708287	39	3	2012
Empirical Bayes	20.3148029033504	40	3	2012
Empirical Bayes	24.0457544248583	41	3	2012
Empirical Bayes	22.737240157144	42	3	2012
Empirical Bayes	17.8718801750774	43	3	2012
Empirical Bayes	14.2706426083979	44	3	2012
Empirical Bayes	14.3177281866947	45	3	2012
Empirical Bayes	20.086076904058	3	4	2012
Empirical Bayes	19.2486001014752	4	4	2012
Empirical Bayes	39.4944535494918	5	4	2012
Empirical Bayes	38.2895573580814	6	4	2012
Empirical Bayes	39.6554683416754	7	4	2012
Empirical Bayes	30.9418749519142	8	4	2012
Empirical Bayes	47.0861481055207	9	4	2012
Empirical Bayes	43.6365180372495	10	4	2012
Empirical Bayes	39.4634196220611	11	4	2012
Empirical Bayes	40.9839300917028	12	4	2012
Empirical Bayes	37.9333085378393	13	4	2012
Empirical Bayes	45.1561989440952	14	4	2012
Empirical Bayes	48.4041290057022	15	4	2012
Empirical Bayes	48.108067113119	16	4	2012
Empirical Bayes	51.9177877097514	17	4	2012
Empirical Bayes	56.8489600684473	18	4	2012
Empirical Bayes	56.1137195528122	19	4	2012
Empirical Bayes	69.8275654455279	20	4	2012
Empirical Bayes	41.3372459908898	21	4	2012
Empirical Bayes	38.8980082904257	22	4	2012
Empirical Bayes	37.0866786351731	23	4	2012
Empirical Bayes	40.2841434513946	24	4	2012
Empirical Bayes	56.839915069822	25	4	2012
Empirical Bayes	39.7606651778261	26	4	2012
Empirical Bayes	40.1725564597692	27	4	2012
Empirical Bayes	49.3265554701184	28	4	2012
Empirical Bayes	27.5163167743201	29	4	2012
Empirical Bayes	33.9072940914478	30	4	2012
Empirical Bayes	27.2971502081421	31	4	2012
Empirical Bayes	31.2049727277761	32	4	2012
Empirical Bayes	24.8012580878117	33	4	2012
Empirical Bayes	19.4985370299974	34	4	2012
Empirical Bayes	12.5365462995333	35	4	2012
Empirical Bayes	27.9885599590284	36	4	2012
Empirical Bayes	32.8369518415564	37	4	2012
Empirical Bayes	20.9859356951103	38	4	2012
Empirical Bayes	12.5288140882588	39	4	2012
Empirical Bayes	18.9461683520261	40	4	2012
Empirical Bayes	23.3530133965523	41	4	2012
Empirical Bayes	21.6013322447636	42	4	2012
Empirical Bayes	17.0882414913685	43	4	2012
Empirical Bayes	13.3555542695251	44	4	2012
Empirical Bayes	13.9518335850841	45	4	2012
Model Average	15.8977105031917	3	1	2012
Model Average	17.6807621215829	4	1	2012
Model Average	23.8045986597554	5	1	2012
Model Average	24.8381734590106	6	1	2012
Model Average	24.1807967206297	7	1	2012
Model Average	22.375725684571	8	1	2012
Model Average	29.7825099509866	9	1	2012
Model Average	32.5893279063255	10	1	2012
Model Average	31.4259420715403	11	1	2012
Model Average	30.1786302653252	12	1	2012
Model Average	26.1094182751383	13	1	2012
Model Average	35.2542504915135	14	1	2012
Model Average	38.9447155369931	15	1	2012
Model Average	43.9267235096016	16	1	2012
Model Average	60.3901177608547	17	1	2012
Model Average	70.6110952796848	18	1	2012
Model Average	58.6992869437084	19	1	2012
Model Average	70.2466173678183	20	1	2012
Model Average	46.2817057644263	21	1	2012
Model Average	43.4409367623304	22	1	2012
Model Average	41.9180948987284	23	1	2012
Model Average	44.0459709901751	24	1	2012
Model Average	53.2299683954054	25	1	2012
Model Average	43.6317751051405	26	1	2012
Model Average	40.2638458017766	27	1	2012
Model Average	52.5051365453635	28	1	2012
Model Average	33.2609096163988	29	1	2012
Model Average	40.3740917622511	30	1	2012
Model Average	34.9388522165599	31	1	2012
Model Average	36.2215264618108	32	1	2012
Model Average	32.4840888248919	33	1	2012
Model Average	27.103779586744	34	1	2012
Model Average	22.917074631888	35	1	2012
Model Average	32.2888722621507	36	1	2012
Model Average	33.3375840766779	37	1	2012
Model Average	24.6242622506237	38	1	2012
Model Average	20.0784654847774	39	1	2012
Model Average	21.8355030909396	40	1	2012
Model Average	24.5465402534827	41	1	2012
Model Average	25.2927422148611	42	1	2012
Model Average	20.8003099111346	43	1	2012
Model Average	18.1772994585163	44	1	2012
Model Average	18.016824258333	45	1	2012
Model Average	21.3625175150246	3	2	2012
Model Average	21.6293437516895	4	2	2012
Model Average	25.73013783163	5	2	2012
Model Average	25.0440591928045	6	2	2012
Model Average	26.649772600828	7	2	2012
Model Average	24.7903859255028	8	2	2012
Model Average	34.8725341249325	9	2	2012
Model Average	37.2752446367395	10	2	2012
Model Average	33.7576365989466	11	2	2012
Model Average	33.417434917966	12	2	2012
Model Average	33.8214192987682	13	2	2012
Model Average	40.389693267581	14	2	2012
Model Average	47.5797911217775	15	2	2012
Model Average	51.2451585521581	16	2	2012
Model Average	62.7284185862835	17	2	2012
Model Average	62.965347424	18	2	2012
Model Average	49.6277922255674	19	2	2012
Model Average	54.5974794064888	20	2	2012
Model Average	44.7726794193992	21	2	2012
Model Average	42.910913054948	22	2	2012
Model Average	42.6413163664283	23	2	2012
Model Average	44.2889762625062	24	2	2012
Model Average	49.3112023746657	25	2	2012
Model Average	39.6862914807876	26	2	2012
Model Average	41.6812255063236	27	2	2012
Model Average	44.4242845862185	28	2	2012
Model Average	36.8805000088376	29	2	2012
Model Average	37.7634123017227	30	2	2012
Model Average	33.8252553430352	31	2	2012
Model Average	35.0360074778815	32	2	2012
Model Average	30.1117988964405	33	2	2012
Model Average	27.4157345967307	34	2	2012
Model Average	25.6520160993221	35	2	2012
Model Average	29.523217631058	36	2	2012
Model Average	29.3909651101202	37	2	2012
Model Average	23.7400107315502	38	2	2012
Model Average	19.2244356484206	39	2	2012
Model Average	22.5727387683381	40	2	2012
Model Average	25.4336239540785	41	2	2012
Model Average	23.2814202944124	42	2	2012
Model Average	19.3583978089092	43	2	2012
Model Average	17.9891968650617	44	2	2012
Model Average	18.1950142034862	45	2	2012
Model Average	20.9662464678276	3	3	2012
Model Average	20.9970528500011	4	3	2012
Model Average	25.9963159864177	5	3	2012
Model Average	27.3731198453784	6	3	2012
Model Average	29.0414504497465	7	3	2012
Model Average	29.4468975091795	8	3	2012
Model Average	38.8726494520227	9	3	2012
Model Average	36.8661649296511	10	3	2012
Model Average	38.4973898085024	11	3	2012
Model Average	39.6551155203902	12	3	2012
Model Average	40.8554290706885	13	3	2012
Model Average	47.3916558483272	14	3	2012
Model Average	47.9914972076605	15	3	2012
Model Average	56.1072134173764	16	3	2012
Model Average	58.3981027698519	17	3	2012
Model Average	60.0562760327045	18	3	2012
Model Average	46.2982168670719	19	3	2012
Model Average	54.1703927876559	20	3	2012
Model Average	42.8688325503478	21	3	2012
Model Average	42.4081737192728	22	3	2012
Model Average	41.0926773601105	23	3	2012
Model Average	42.5182872694882	24	3	2012
Model Average	46.7306191842256	25	3	2012
Model Average	41.12901231638	26	3	2012
Model Average	38.2954513592063	27	3	2012
Model Average	45.1399223517582	28	3	2012
Model Average	35.5690960685588	29	3	2012
Model Average	38.231299001384	30	3	2012
Model Average	34.7544584865759	31	3	2012
Model Average	32.818847391821	32	3	2012
Model Average	31.7405684572629	33	3	2012
Model Average	29.8017692307594	34	3	2012
Model Average	25.6350552415177	35	3	2012
Model Average	29.0910890419701	36	3	2012
Model Average	28.1093435053175	37	3	2012
Model Average	23.005932183416	38	3	2012
Model Average	19.6089896061209	39	3	2012
Model Average	23.1153198227596	40	3	2012
Model Average	24.1550881007104	41	3	2012
Model Average	22.7676150086139	42	3	2012
Model Average	20.2546194404745	43	3	2012
Model Average	18.1634312740887	44	3	2012
Model Average	15.1156026428049	45	3	2012
Model Average	23.5372129742	3	4	2012
Model Average	22.4632959943191	4	4	2012
Model Average	26.053098152851	5	4	2012
Model Average	29.7158576460407	6	4	2012
Model Average	31.9342454821263	7	4	2012
Model Average	32.9227598301997	8	4	2012
Model Average	39.5508079621976	9	4	2012
Model Average	42.1999268989316	10	4	2012
Model Average	43.3557476185178	11	4	2012
Model Average	46.0895784410215	12	4	2012
Model Average	47.2457637278562	13	4	2012
Model Average	48.5522161784354	14	4	2012
Model Average	55.7821243356523	15	4	2012
Model Average	54.9548637194771	16	4	2012
Model Average	56.1780029494865	17	4	2012
Model Average	52.3682446141308	18	4	2012
Model Average	45.5198678743588	19	4	2012
Model Average	48.2853727213745	20	4	2012
Model Average	43.1539487268734	21	4	2012
Model Average	43.1982816352182	22	4	2012
Model Average	41.9143160674272	23	4	2012
Model Average	41.1024340277017	24	4	2012
Model Average	44.7726729854809	25	4	2012
Model Average	38.1411851837437	26	4	2012
Model Average	40.2340038814252	27	4	2012
Model Average	41.1922089547821	28	4	2012
Model Average	35.2868644845597	29	4	2012
Model Average	38.1138187926353	30	4	2012
Model Average	33.4194362434626	31	4	2012
Model Average	31.6854178899247	32	4	2012
Model Average	30.9711889233429	33	4	2012
Model Average	30.7550171793854	34	4	2012
Model Average	27.4667658150905	35	4	2012
Model Average	27.5251503902408	36	4	2012
Model Average	26.233343123772	37	4	2012
Model Average	23.1533792697445	38	4	2012
Model Average	22.0445809233634	39	4	2012
Model Average	22.9851002935294	40	4	2012
Model Average	22.6155550817277	41	4	2012
Model Average	21.6135484676822	42	4	2012
Model Average	19.3846841696094	43	4	2012
Model Average	15.4897705051748	44	4	2012
Model Average	15.1104561775433	45	4	2012
Naive Average	19.685035590263	3	1	2012
Naive Average	21.6023906770585	4	1	2012
Naive Average	25.3755158888199	5	1	2012
Naive Average	24.5161982683996	6	1	2012
Naive Average	25.2872252551865	7	1	2012
Naive Average	22.292454947103	8	1	2012
Naive Average	30.8769272688082	9	1	2012
Naive Average	31.9181789100413	10	1	2012
Naive Average	29.5058550765129	11	1	2012
Naive Average	28.9729563058462	12	1	2012
Naive Average	24.2829411372669	13	1	2012
Naive Average	32.98435596999	14	1	2012
Naive Average	36.9803354355999	15	1	2012
Naive Average	40.9343045276742	16	1	2012
Naive Average	53.5876384927301	17	1	2012
Naive Average	64.7276711813248	18	1	2012
Naive Average	53.4106073171241	19	1	2012
Naive Average	65.9106744973535	20	1	2012
Naive Average	45.3489351688396	21	1	2012
Naive Average	40.7479791010409	22	1	2012
Naive Average	38.4064030798314	23	1	2012
Naive Average	42.4727882992985	24	1	2012
Naive Average	48.9064176417303	25	1	2012
Naive Average	40.9103777465032	26	1	2012
Naive Average	37.4414502845254	27	1	2012
Naive Average	49.1262411926653	28	1	2012
Naive Average	31.9765040030652	29	1	2012
Naive Average	37.7523604974179	30	1	2012
Naive Average	33.7710958075124	31	1	2012
Naive Average	36.0432006937657	32	1	2012
Naive Average	32.2488745528038	33	1	2012
Naive Average	28.2568140545738	34	1	2012
Naive Average	24.784109995853	35	1	2012
Naive Average	32.6253933415041	36	1	2012
Naive Average	35.6021529381878	37	1	2012
Naive Average	25.7060210783174	38	1	2012
Naive Average	21.994227499541	39	1	2012
Naive Average	23.7161326461599	40	1	2012
Naive Average	27.5872116443355	41	1	2012
Naive Average	29.1011698090508	42	1	2012
Naive Average	22.7345085305974	43	1	2012
Naive Average	22.0207622467042	44	1	2012
Naive Average	23.393273843805	45	1	2012
Naive Average	24.8984947525722	3	2	2012
Naive Average	23.9522474862445	4	2	2012
Naive Average	26.3828202583451	5	2	2012
Naive Average	26.261714836999	6	2	2012
Naive Average	26.751974212732	7	2	2012
Naive Average	26.2414447163797	8	2	2012
Naive Average	34.2618230659518	9	2	2012
Naive Average	33.9935400235779	10	2	2012
Naive Average	30.7997167611308	11	2	2012
Naive Average	30.3040561409148	12	2	2012
Naive Average	29.605269741783	13	2	2012
Naive Average	37.2255054885683	14	2	2012
Naive Average	42.7126348219423	15	2	2012
Naive Average	43.5136954636433	16	2	2012
Naive Average	55.5571224701199	17	2	2012
Naive Average	56.6417950075169	18	2	2012
Naive Average	46.3812671556615	19	2	2012
Naive Average	55.9167580844518	20	2	2012
Naive Average	41.7211154013626	21	2	2012
Naive Average	37.8213376232143	22	2	2012
Naive Average	39.1170288181028	23	2	2012
Naive Average	40.0407964087912	24	2	2012
Naive Average	45.5122213061608	25	2	2012
Naive Average	35.9508722153163	26	2	2012
Naive Average	38.478170256579	27	2	2012
Naive Average	42.1226618937221	28	2	2012
Naive Average	33.1058943700241	29	2	2012
Naive Average	35.1257010816999	30	2	2012
Naive Average	32.8387335024162	31	2	2012
Naive Average	34.3961287406138	32	2	2012
Naive Average	30.5296346554748	33	2	2012
Naive Average	28.36903372782	34	2	2012
Naive Average	25.6719096461483	35	2	2012
Naive Average	31.9177406667718	36	2	2012
Naive Average	31.4341552720708	37	2	2012
Naive Average	25.4881779734954	38	2	2012
Naive Average	21.2280255410501	39	2	2012
Naive Average	25.8296697195852	40	2	2012
Naive Average	30.0740308822188	41	2	2012
Naive Average	26.3416695218638	42	2	2012
Naive Average	23.5021614791025	43	2	2012
Naive Average	24.1520395669166	44	2	2012
Naive Average	24.4027434361839	45	2	2012
Naive Average	26.3636894247012	3	3	2012
Naive Average	24.2036519630485	4	3	2012
Naive Average	28.4300865652341	5	3	2012
Naive Average	27.6757718862369	6	3	2012
Naive Average	30.941066603289	7	3	2012
Naive Average	30.0722307033078	8	3	2012
Naive Average	36.9820569486946	9	3	2012
Naive Average	34.7981472957675	10	3	2012
Naive Average	33.7726056745317	11	3	2012
Naive Average	36.3494954992117	12	3	2012
Naive Average	36.0444253553744	13	3	2012
Naive Average	42.8804217108	14	3	2012
Naive Average	42.6204418837026	15	3	2012
Naive Average	48.0203415323512	16	3	2012
Naive Average	50.9334716225697	17	3	2012
Naive Average	51.1796907280964	18	3	2012
Naive Average	41.7853586501595	19	3	2012
Naive Average	52.0174678486397	20	3	2012
Naive Average	37.6607163143062	21	3	2012
Naive Average	38.7921137559442	22	3	2012
Naive Average	36.5234587376016	23	3	2012
Naive Average	37.6304482195352	24	3	2012
Naive Average	39.9021263428675	25	3	2012
Naive Average	36.4344183294306	26	3	2012
Naive Average	32.9762637209175	27	3	2012
Naive Average	41.3957700444688	28	3	2012
Naive Average	30.9878134699914	29	3	2012
Naive Average	34.7681860962666	30	3	2012
Naive Average	31.6337349642621	31	3	2012
Naive Average	32.3884576828356	32	3	2012
Naive Average	30.7083847033298	33	3	2012
Naive Average	29.1963497316055	34	3	2012
Naive Average	26.6419540428199	35	3	2012
Naive Average	28.7967487490159	36	3	2012
Naive Average	30.3941326534172	37	3	2012
Naive Average	24.7389228501062	38	3	2012
Naive Average	23.0676835088249	39	3	2012
Naive Average	28.4026388044151	40	3	2012
Naive Average	27.1172226946202	41	3	2012
Naive Average	27.0426092806722	42	3	2012
Naive Average	26.4141899895077	43	3	2012
Naive Average	25.7529762790026	44	3	2012
Naive Average	23.559684369899	45	3	2012
Naive Average	26.5583747265286	3	4	2012
Naive Average	25.2852699236613	4	4	2012
Naive Average	29.3086634260199	5	4	2012
Naive Average	32.5458778411775	6	4	2012
Naive Average	34.383545898443	7	4	2012
Naive Average	32.7213251124855	8	4	2012
Naive Average	37.9005539988957	9	4	2012
Naive Average	36.938599480322	10	4	2012
Naive Average	38.3562968310353	11	4	2012
Naive Average	40.8081013387663	12	4	2012
Naive Average	41.1560327731466	13	4	2012
Naive Average	42.8491497147575	14	4	2012
Naive Average	47.9866926933171	15	4	2012
Naive Average	46.5992766099945	16	4	2012
Naive Average	45.6831426753298	17	4	2012
Naive Average	44.4822782582803	18	4	2012
Naive Average	41.514303113089	19	4	2012
Naive Average	45.9736291419954	20	4	2012
Naive Average	38.8304827107897	21	4	2012
Naive Average	37.2829648834838	22	4	2012
Naive Average	35.7083579736175	23	4	2012
Naive Average	33.0921507754217	24	4	2012
Naive Average	40.6247850638667	25	4	2012
Naive Average	31.7508206039128	26	4	2012
Naive Average	35.192357617131	27	4	2012
Naive Average	37.7510205079731	28	4	2012
Naive Average	30.5582830416739	29	4	2012
Naive Average	33.6880674294622	30	4	2012
Naive Average	30.2109359401224	31	4	2012
Naive Average	31.5350179477904	32	4	2012
Naive Average	30.1922020800946	33	4	2012
Naive Average	29.6849869161816	34	4	2012
Naive Average	24.1607567672667	35	4	2012
Naive Average	28.6528944083203	36	4	2012
Naive Average	28.527675193311	37	4	2012
Naive Average	26.0296197823682	38	4	2012
Naive Average	26.0501294237231	39	4	2012
Naive Average	25.6586347322061	40	4	2012
Naive Average	27.6417939201366	41	4	2012
Naive Average	28.6643233474513	42	4	2012
Naive Average	27.0107335550835	43	4	2012
Naive Average	24.2276324281024	44	4	2012
Naive Average	26.6529297210501	45	4	2012
lm ub	38.2980890038462	3	1	2012
lm ub	43.1070385223433	4	1	2012
lm ub	45.4406146417233	5	1	2012
lm ub	44.5941256192137	6	1	2012
lm ub	39.0684363332035	7	1	2012
lm ub	41.6557689011646	8	1	2012
lm ub	44.7241707784645	9	1	2012
lm ub	54.0429603871269	10	1	2012
lm ub	53.836445899974	11	1	2012
lm ub	48.4661252856087	12	1	2012
lm ub	48.595392220688	13	1	2012
lm ub	57.1704476373998	14	1	2012
lm ub	59.5618923343659	15	1	2012
lm ub	64.7614263799193	16	1	2012
lm ub	76.8128970394551	17	1	2012
lm ub	88.7561236819808	18	1	2012
lm ub	77.0507015656774	19	1	2012
lm ub	76.9868287195294	20	1	2012
lm ub	56.9876631049411	21	1	2012
lm ub	60.3770689404187	22	1	2012
lm ub	59.4421518490002	23	1	2012
lm ub	66.7252486691525	24	1	2012
lm ub	67.4347962783592	25	1	2012
lm ub	60.2736392281893	26	1	2012
lm ub	50.640821242572	27	1	2012
lm ub	66.9210333504703	28	1	2012
lm ub	41.0698837538361	29	1	2012
lm ub	60.349132658885	30	1	2012
lm ub	49.813831419444	31	1	2012
lm ub	50.8652907878686	32	1	2012
lm ub	47.8610583045739	33	1	2012
lm ub	41.2018420101018	34	1	2012
lm ub	38.5090410940407	35	1	2012
lm ub	49.346560147701	36	1	2012
lm ub	50.1826307142912	37	1	2012
lm ub	40.331175385209	38	1	2012
lm ub	39.3553971557593	39	1	2012
lm ub	36.2704653221009	40	1	2012
lm ub	40.3565999441336	41	1	2012
lm ub	44.3280251303647	42	1	2012
lm ub	35.0793589226403	43	1	2012
lm ub	37.0478930640304	44	1	2012
lm ub	38.6239196279757	45	1	2012
lm ub	49.4088433289528	3	2	2012
lm ub	48.4206857031195	4	2	2012
lm ub	48.5255214139384	5	2	2012
lm ub	43.3961178971641	6	2	2012
lm ub	45.7054372569153	7	2	2012
lm ub	44.939121303162	8	2	2012
lm ub	53.872057951724	9	2	2012
lm ub	61.0655841297166	10	2	2012
lm ub	53.2355339647627	11	2	2012
lm ub	54.5701595678313	12	2	2012
lm ub	57.3660054506667	13	2	2012
lm ub	63.6744702974649	14	2	2012
lm ub	72.5456883051902	15	2	2012
lm ub	72.9526021173034	16	2	2012
lm ub	85.2197638278388	17	2	2012
lm ub	85.3343313160715	18	2	2012
lm ub	64.8979871976531	19	2	2012
lm ub	64.2844588207488	20	2	2012
lm ub	63.4420590716875	21	2	2012
lm ub	59.9283653693658	22	2	2012
lm ub	63.4346266168593	23	2	2012
lm ub	64.5490333384039	24	2	2012
lm ub	65.6677923167779	25	2	2012
lm ub	50.3391209829685	26	2	2012
lm ub	57.378904743303	27	2	2012
lm ub	53.0495409517722	28	2	2012
lm ub	57.2786730851773	29	2	2012
lm ub	52.3800874825141	30	2	2012
lm ub	49.0295774571288	31	2	2012
lm ub	50.1230960063157	32	2	2012
lm ub	45.3862065252033	33	2	2012
lm ub	40.2380823508622	34	2	2012
lm ub	43.9329131124209	35	2	2012
lm ub	46.5844303338374	36	2	2012
lm ub	46.0269890233415	37	2	2012
lm ub	43.3712304166556	38	2	2012
lm ub	36.4987578297859	39	2	2012
lm ub	40.7800836463543	40	2	2012
lm ub	46.0179042269719	41	2	2012
lm ub	39.1758233431051	42	2	2012
lm ub	34.9617467702966	43	2	2012
lm ub	36.1191175940409	44	2	2012
lm ub	38.6992199203814	45	2	2012
lm ub	51.6275235807127	3	3	2012
lm ub	50.250912572691	4	3	2012
lm ub	46.2795731154416	5	3	2012
lm ub	47.3700353322571	6	3	2012
lm ub	47.1032600243331	7	3	2012
lm ub	53.7304026466537	8	3	2012
lm ub	61.577984579791	9	3	2012
lm ub	58.225095230795	10	3	2012
lm ub	59.8493642354367	11	3	2012
lm ub	64.4271035958621	12	3	2012
lm ub	63.9284230804693	13	3	2012
lm ub	72.8158550145699	14	3	2012
lm ub	76.2619528844994	15	3	2012
lm ub	81.8562336626224	16	3	2012
lm ub	85.5203248460726	17	3	2012
lm ub	66.6448260547098	18	3	2012
lm ub	56.9258859889901	19	3	2012
lm ub	66.1314556099225	20	3	2012
lm ub	58.9017925308861	21	3	2012
lm ub	65.2471110946683	22	3	2012
lm ub	63.2328423514068	23	3	2012
lm ub	62.8855890802219	24	3	2012
lm ub	52.8755067363121	25	3	2012
lm ub	57.3945562176627	26	3	2012
lm ub	45.9699440177625	27	3	2012
lm ub	63.1899080253647	28	3	2012
lm ub	50.6699307710788	29	3	2012
lm ub	52.4392814296211	30	3	2012
lm ub	48.4444981130588	31	3	2012
lm ub	46.9792571626429	32	3	2012
lm ub	43.8256244511654	33	3	2012
lm ub	46.0975983630468	34	3	2012
lm ub	44.8163115928361	35	3	2012
lm ub	43.6307432616306	36	3	2012
lm ub	44.9940183363574	37	3	2012
lm ub	38.9623418112367	38	3	2012
lm ub	39.3336111646006	39	3	2012
lm ub	46.0064032351379	40	3	2012
lm ub	39.3992242256056	41	3	2012
lm ub	37.6892858783568	42	3	2012
lm ub	37.6122622889081	43	3	2012
lm ub	39.601386488001	44	3	2012
lm ub	34.5971517235682	45	3	2012
lm ub	51.858367813305	3	4	2012
lm ub	46.7966880782636	4	4	2012
lm ub	48.4628249830556	5	4	2012
lm ub	48.2916887296734	6	4	2012
lm ub	55.6101843300177	7	4	2012
lm ub	60.6387641819156	8	4	2012
lm ub	58.5295117024396	9	4	2012
lm ub	59.8829385909998	10	4	2012
lm ub	66.8187564177237	11	4	2012
lm ub	69.4661479480816	12	4	2012
lm ub	72.6585406794565	13	4	2012
lm ub	77.5515366327155	14	4	2012
lm ub	83.030633666772	15	4	2012
lm ub	84.571868461131	16	4	2012
lm ub	66.5387170150604	17	4	2012
lm ub	57.923820406107	18	4	2012
lm ub	60.2272292230706	19	4	2012
lm ub	61.1586174031242	20	4	2012
lm ub	62.7130862599822	21	4	2012
lm ub	65.8041873543417	22	4	2012
lm ub	62.8282488570281	23	4	2012
lm ub	49.6245428856437	24	4	2012
lm ub	58.6253658863422	25	4	2012
lm ub	45.5815763372523	26	4	2012
lm ub	58.4839442067441	27	4	2012
lm ub	54.2100538669651	28	4	2012
lm ub	49.4417572751989	29	4	2012
lm ub	52.8731590392679	30	4	2012
lm ub	44.8683830066063	31	4	2012
lm ub	44.9139095761847	32	4	2012
lm ub	47.4574079556029	33	4	2012
lm ub	46.1134871048022	34	4	2012
lm ub	42.4484554503011	35	4	2012
lm ub	45.189049340104	36	4	2012
lm ub	38.4223453837724	37	4	2012
lm ub	39.9806583023026	38	4	2012
lm ub	44.3561295488209	39	4	2012
lm ub	40.1575770854516	40	4	2012
lm ub	38.1751195500342	41	4	2012
lm ub	38.3225143420988	42	4	2012
lm ub	39.0637061112323	43	4	2012
lm ub	34.3096938109388	44	4	2012
lm ub	32.0289057357911	45	4	2012
lm lb	3.9025265545672	3	1	2012
lm lb	8.72167898251775	4	1	2012
lm lb	11.1533749282659	5	1	2012
lm lb	10.3170364462344	6	1	2012
lm lb	4.76308009748641	7	1	2012
lm lb	7.46423007504827	8	1	2012
lm lb	10.7567421185175	9	1	2012
lm lb	20.0948520101083	10	1	2012
lm lb	19.6121880339913	11	1	2012
lm lb	14.2088971684286	12	1	2012
lm lb	14.0024425502467	13	1	2012
lm lb	23.124958141964	14	1	2012
lm lb	25.3289533738836	15	1	2012
lm lb	30.3769980212067	16	1	2012
lm lb	42.6722606031685	17	1	2012
lm lb	54.7447189925835	18	1	2012
lm lb	42.6419621481666	19	1	2012
lm lb	42.2783783985586	20	1	2012
lm lb	22.2836075825908	21	1	2012
lm lb	25.3904827881506	22	1	2012
lm lb	24.8195412015312	23	1	2012
lm lb	31.7309246227	24	1	2012
lm lb	32.9013053851512	25	1	2012
lm lb	25.8750600979872	26	1	2012
lm lb	16.0053961614036	27	1	2012
lm lb	32.1629002536244	28	1	2012
lm lb	6.22244099577829	29	1	2012
lm lb	24.9918777142095	30	1	2012
lm lb	14.7704066088787	31	1	2012
lm lb	15.9008696403718	32	1	2012
lm lb	13.1884529351532	33	1	2012
lm lb	6.6202311596117	34	1	2012
lm lb	3.98462740177264	35	1	2012
lm lb	14.5936923104989	36	1	2012
lm lb	15.5029092508507	37	1	2012
lm lb	5.92235377843768	38	1	2012
lm lb	4.93636532281325	39	1	2012
lm lb	1.61585663568629	40	1	2012
lm lb	5.99167041073401	41	1	2012
lm lb	10.0942039103562	42	1	2012
lm lb	0.912605937683828	43	1	2012
lm lb	2.45581036521008	44	1	2012
lm lb	4.29889717802237	45	1	2012
lm lb	11.3059225102601	3	2	2012
lm lb	10.3425351880456	4	2	2012
lm lb	10.5382821485969	5	2	2012
lm lb	5.43689973393083	6	2	2012
lm lb	7.70375159324317	7	2	2012
lm lb	7.08095224807829	8	2	2012
lm lb	16.2629395886	9	2	2012
lm lb	23.3646083458067	10	2	2012
lm lb	15.2199273170286	11	2	2012
lm lb	16.4182775368291	12	2	2012
lm lb	19.0167965482452	13	2	2012
lm lb	25.9233197879817	14	2	2012
lm lb	34.5868295782102	15	2	2012
lm lb	34.8076994817225	16	2	2012
lm lb	47.2637988547973	17	2	2012
lm lb	47.6239509928682	18	2	2012
lm lb	26.55117717782	19	2	2012
lm lb	26.1900457012326	20	2	2012
lm lb	25.4446508498025	21	2	2012
lm lb	21.637908683362	22	2	2012
lm lb	25.5372966379345	23	2	2012
lm lb	26.1580525258523	24	2	2012
lm lb	27.8190694505889	25	2	2012
lm lb	12.6684653884637	26	2	2012
lm lb	19.1647777239155	27	2	2012
lm lb	14.9628605241067	28	2	2012
lm lb	19.2766649124821	29	2	2012
lm lb	13.9880638444514	30	2	2012
lm lb	11.0076904330748	31	2	2012
lm lb	12.2135626144223	32	2	2012
lm lb	7.7849032026175	33	2	2012
lm lb	2.71978407276849	34	2	2012
lm lb	6.38698411439951	35	2	2012
lm lb	8.79194472513973	36	2	2012
lm lb	8.35466093230209	37	2	2012
lm lb	5.9696412209061	38	2	2012
lm lb	-0.897423442680822	39	2	2012
lm lb	3.07388279773747	40	2	2012
lm lb	8.66921404716035	41	2	2012
lm lb	1.95323447566577	42	2	2012
lm lb	-2.17039679530374	43	2	2012
lm lb	-1.47483519871994	44	2	2012
lm lb	1.34081678502554	45	2	2012
lm lb	12.6156882745483	3	3	2012
lm lb	11.2575023130175	4	3	2012
lm lb	7.38849344456325	5	3	2012
lm lb	8.48566736313929	6	3	2012
lm lb	8.2072045744415	7	3	2012
lm lb	14.9774254820086	8	3	2012
lm lb	22.976841510956	9	3	2012
lm lb	19.4564093512915	10	3	2012
lm lb	20.6311836351112	11	3	2012
lm lb	25.2325136559222	12	3	2012
lm lb	24.482233347528	13	3	2012
lm lb	33.9737764163569	14	3	2012
lm lb	37.2010631266738	15	3	2012
lm lb	42.4872091028988	16	3	2012
lm lb	46.5582793786995	17	3	2012
lm lb	27.6647295017883	18	3	2012
lm lb	17.5922456089406	19	3	2012
lm lb	27.0268430991858	20	3	2012
lm lb	19.8852222035902	21	3	2012
lm lb	25.9213291728109	22	3	2012
lm lb	24.2464004897167	23	3	2012
lm lb	23.4827346011298	24	3	2012
lm lb	14.0319559682556	25	3	2012
lm lb	18.5093655096297	26	3	2012
lm lb	6.79824166792085	27	3	2012
lm lb	24.0718796618941	28	3	2012
lm lb	11.6095799919371	29	3	2012
lm lb	12.9551463500081	30	3	2012
lm lb	9.35942694474086	31	3	2012
lm lb	8.00996192748429	32	3	2012
lm lb	5.15332703038127	33	3	2012
lm lb	7.47645768768655	34	3	2012
lm lb	6.17683628071395	35	3	2012
lm lb	4.85973958860206	36	3	2012
lm lb	6.32616175250007	37	3	2012
lm lb	0.617145506343881	38	3	2012
lm lb	0.958755690477719	39	3	2012
lm lb	7.35307974608232	40	3	2012
lm lb	1.10478588167723	41	3	2012
lm lb	-0.459394591233195	42	3	2012
lm lb	-0.438141341883938	43	3	2012
lm lb	1.03128126186967	44	3	2012
lm lb	-3.70550077319373	45	3	2012
lm lb	12.4623260881984	3	4	2012
lm lb	7.44658470892256	4	4	2012
lm lb	9.2017304331235	5	4	2012
lm lb	9.09030386093016	6	4	2012
lm lb	16.3912609306511	7	4	2012
lm lb	21.4380584728625	8	4	2012
lm lb	19.4205190792204	9	4	2012
lm lb	20.4710373534431	10	4	2012
lm lb	27.2259843217256	11	4	2012
lm lb	29.8617996069384	12	4	2012
lm lb	32.7907396641541	13	4	2012
lm lb	38.2783034425607	14	4	2012
lm lb	43.4408529822947	15	4	2012
lm lb	44.815825125981	16	4	2012
lm lb	26.8743285425678	17	4	2012
lm lb	18.5384653437424	18	4	2012
lm lb	20.4594738112077	19	4	2012
lm lb	21.6541433100351	20	4	2012
lm lb	23.3055669033617	21	4	2012
lm lb	25.9885959512305	22	4	2012
lm lb	23.4229358266835	23	4	2012
lm lb	9.79823050525968	24	4	2012
lm lb	19.0550509664085	25	4	2012
lm lb	6.17686855409778	26	4	2012
lm lb	18.7010444585053	27	4	2012
lm lb	14.5711771473201	28	4	2012
lm lb	9.90031657608504	29	4	2012
lm lb	12.9335753926718	30	4	2012
lm lb	5.31476136639584	31	4	2012
lm lb	5.46584946747292	32	4	2012
lm lb	8.28994488569085	33	4	2012
lm lb	6.98020893416606	34	4	2012
lm lb	3.39002803527986	35	4	2012
lm lb	5.98619395051781	36	4	2012
lm lb	-0.656907898296751	37	4	2012
lm lb	1.18624575860714	38	4	2012
lm lb	5.55232215699376	39	4	2012
lm lb	1.08230578389659	40	4	2012
lm lb	-0.527268823079961	41	4	2012
lm lb	-0.228724481958853	42	4	2012
lm lb	0.571939903457999	43	4	2012
lm lb	-4.69241945983556	44	4	2012
lm lb	-6.67238088843012	45	4	2012
rf ub	37	3	1	2012
rf ub	37	4	1	2012
rf ub	37	5	1	2012
rf ub	38	6	1	2012
rf ub	39	7	1	2012
rf ub	37	8	1	2012
rf ub	48	9	1	2012
rf ub	60	10	1	2012
rf ub	51	11	1	2012
rf ub	49	12	1	2012
rf ub	48	13	1	2012
rf ub	54	14	1	2012
rf ub	61	15	1	2012
rf ub	70.1500000000005	16	1	2012
rf ub	115	17	1	2012
rf ub	115	18	1	2012
rf ub	110	19	1	2012
rf ub	110	20	1	2012
rf ub	91	21	1	2012
rf ub	73	22	1	2012
rf ub	62	23	1	2012
rf ub	61	24	1	2012
rf ub	83	25	1	2012
rf ub	68	26	1	2012
rf ub	62.0500000000002	27	1	2012
rf ub	110	28	1	2012
rf ub	67	29	1	2012
rf ub	61	30	1	2012
rf ub	60	31	1	2012
rf ub	60	32	1	2012
rf ub	58	33	1	2012
rf ub	48	34	1	2012
rf ub	42	35	1	2012
rf ub	42.0500000000002	36	1	2012
rf ub	44	37	1	2012
rf ub	37	38	1	2012
rf ub	32	39	1	2012
rf ub	34	40	1	2012
rf ub	34	41	1	2012
rf ub	33	42	1	2012
rf ub	33	43	1	2012
rf ub	32	44	1	2012
rf ub	27	45	1	2012
rf ub	38	3	2	2012
rf ub	37	4	2	2012
rf ub	37	5	2	2012
rf ub	38	6	2	2012
rf ub	37	7	2	2012
rf ub	42	8	2	2012
rf ub	61	9	2	2012
rf ub	54	10	2	2012
rf ub	60	11	2	2012
rf ub	57	12	2	2012
rf ub	80	13	2	2012
rf ub	73	14	2	2012
rf ub	91	15	2	2012
rf ub	115	16	2	2012
rf ub	110	17	2	2012
rf ub	110	18	2	2012
rf ub	89	19	2	2012
rf ub	89	20	2	2012
rf ub	70	21	2	2012
rf ub	63	22	2	2012
rf ub	62	23	2	2012
rf ub	63	24	2	2012
rf ub	73	25	2	2012
rf ub	67	26	2	2012
rf ub	58	27	2	2012
rf ub	70	28	2	2012
rf ub	58	29	2	2012
rf ub	61	30	2	2012
rf ub	60	31	2	2012
rf ub	58	32	2	2012
rf ub	54	33	2	2012
rf ub	49	34	2	2012
rf ub	43	35	2	2012
rf ub	42	36	2	2012
rf ub	42	37	2	2012
rf ub	35	38	2	2012
rf ub	33	39	2	2012
rf ub	34	40	2	2012
rf ub	33	41	2	2012
rf ub	37	42	2	2012
rf ub	33	43	2	2012
rf ub	33	44	2	2012
rf ub	32	45	2	2012
rf ub	37	3	3	2012
rf ub	37	4	3	2012
rf ub	33	5	3	2012
rf ub	39	6	3	2012
rf ub	44	7	3	2012
rf ub	48	8	3	2012
rf ub	61	9	3	2012
rf ub	61	10	3	2012
rf ub	82	11	3	2012
rf ub	73	12	3	2012
rf ub	110	13	3	2012
rf ub	91	14	3	2012
rf ub	91	15	3	2012
rf ub	110	16	3	2012
rf ub	110	17	3	2012
rf ub	110	18	3	2012
rf ub	73	19	3	2012
rf ub	73	20	3	2012
rf ub	62	21	3	2012
rf ub	63	22	3	2012
rf ub	60	23	3	2012
rf ub	63	24	3	2012
rf ub	68.1000000000004	25	3	2012
rf ub	57.0500000000002	26	3	2012
rf ub	57	27	3	2012
rf ub	61	28	3	2012
rf ub	54	29	3	2012
rf ub	63	30	3	2012
rf ub	54.0500000000002	31	3	2012
rf ub	52	32	3	2012
rf ub	50.1000000000004	33	3	2012
rf ub	55	34	3	2012
rf ub	49	35	3	2012
rf ub	47	36	3	2012
rf ub	48	37	3	2012
rf ub	35	38	3	2012
rf ub	33	39	3	2012
rf ub	33	40	3	2012
rf ub	37	41	3	2012
rf ub	33	42	3	2012
rf ub	33	43	3	2012
rf ub	33	44	3	2012
rf ub	25	45	3	2012
rf ub	38	3	4	2012
rf ub	38	4	4	2012
rf ub	37	5	4	2012
rf ub	44	6	4	2012
rf ub	45.1000000000004	7	4	2012
rf ub	52	8	4	2012
rf ub	61	9	4	2012
rf ub	91	10	4	2012
rf ub	91	11	4	2012
rf ub	91	12	4	2012
rf ub	91	13	4	2012
rf ub	91	14	4	2012
rf ub	110	15	4	2012
rf ub	110	16	4	2012
rf ub	110	17	4	2012
rf ub	115	18	4	2012
rf ub	83	19	4	2012
rf ub	63	20	4	2012
rf ub	63	21	4	2012
rf ub	60	22	4	2012
rf ub	61	23	4	2012
rf ub	68.1000000000004	24	4	2012
rf ub	58	25	4	2012
rf ub	57	26	4	2012
rf ub	57	27	4	2012
rf ub	57	28	4	2012
rf ub	58.1000000000004	29	4	2012
rf ub	58.1000000000004	30	4	2012
rf ub	61	31	4	2012
rf ub	49	32	4	2012
rf ub	48	33	4	2012
rf ub	55	34	4	2012
rf ub	50.1000000000004	35	4	2012
rf ub	48	36	4	2012
rf ub	41	37	4	2012
rf ub	37	38	4	2012
rf ub	37	39	4	2012
rf ub	37	40	4	2012
rf ub	33	41	4	2012
rf ub	33	42	4	2012
rf ub	33	43	4	2012
rf ub	29	44	4	2012
rf ub	26	45	4	2012
rf lb	7	3	1	2012
rf lb	8	4	1	2012
rf lb	10	5	1	2012
rf lb	14	6	1	2012
rf lb	14	7	1	2012
rf lb	16	8	1	2012
rf lb	14	9	1	2012
rf lb	18	10	1	2012
rf lb	18	11	1	2012
rf lb	18	12	1	2012
rf lb	15	13	1	2012
rf lb	15	14	1	2012
rf lb	18	15	1	2012
rf lb	21	16	1	2012
rf lb	34	17	1	2012
rf lb	35	18	1	2012
rf lb	34	19	1	2012
rf lb	35.95	20	1	2012
rf lb	34	21	1	2012
rf lb	28	22	1	2012
rf lb	27	23	1	2012
rf lb	27	24	1	2012
rf lb	31	25	1	2012
rf lb	28	26	1	2012
rf lb	26	27	1	2012
rf lb	33	28	1	2012
rf lb	19.9	29	1	2012
rf lb	24	30	1	2012
rf lb	24	31	1	2012
rf lb	24	32	1	2012
rf lb	22	33	1	2012
rf lb	18	34	1	2012
rf lb	16	35	1	2012
rf lb	15	36	1	2012
rf lb	16	37	1	2012
rf lb	15	38	1	2012
rf lb	13	39	1	2012
rf lb	16	40	1	2012
rf lb	14.95	41	1	2012
rf lb	15	42	1	2012
rf lb	16	43	1	2012
rf lb	11	44	1	2012
rf lb	10	45	1	2012
rf lb	7	3	2	2012
rf lb	10	4	2	2012
rf lb	11	5	2	2012
rf lb	13	6	2	2012
rf lb	14	7	2	2012
rf lb	14	8	2	2012
rf lb	18	9	2	2012
rf lb	18	10	2	2012
rf lb	18	11	2	2012
rf lb	15	12	2	2012
rf lb	15	13	2	2012
rf lb	15	14	2	2012
rf lb	17	15	2	2012
rf lb	28	16	2	2012
rf lb	34	17	2	2012
rf lb	34.95	18	2	2012
rf lb	29	19	2	2012
rf lb	28	20	2	2012
rf lb	32	21	2	2012
rf lb	28	22	2	2012
rf lb	28	23	2	2012
rf lb	26	24	2	2012
rf lb	26	25	2	2012
rf lb	27	26	2	2012
rf lb	27	27	2	2012
rf lb	28	28	2	2012
rf lb	24	29	2	2012
rf lb	25	30	2	2012
rf lb	24	31	2	2012
rf lb	24	32	2	2012
rf lb	18	33	2	2012
rf lb	18.95	34	2	2012
rf lb	16	35	2	2012
rf lb	18	36	2	2012
rf lb	18	37	2	2012
rf lb	16	38	2	2012
rf lb	13	39	2	2012
rf lb	12	40	2	2012
rf lb	15	41	2	2012
rf lb	17	42	2	2012
rf lb	11	43	2	2012
rf lb	10	44	2	2012
rf lb	8	45	2	2012
rf lb	10	3	3	2012
rf lb	10	4	3	2012
rf lb	13	5	3	2012
rf lb	16	6	3	2012
rf lb	18	7	3	2012
rf lb	18	8	3	2012
rf lb	18	9	3	2012
rf lb	18	10	3	2012
rf lb	15	11	3	2012
rf lb	15	12	3	2012
rf lb	18	13	3	2012
rf lb	23.9	14	3	2012
rf lb	19	15	3	2012
rf lb	30	16	3	2012
rf lb	32	17	3	2012
rf lb	32	18	3	2012
rf lb	24	19	3	2012
rf lb	26	20	3	2012
rf lb	27	21	3	2012
rf lb	25	22	3	2012
rf lb	27	23	3	2012
rf lb	24	24	3	2012
rf lb	26	25	3	2012
rf lb	27	26	3	2012
rf lb	25	27	3	2012
rf lb	28	28	3	2012
rf lb	28	29	3	2012
rf lb	26	30	3	2012
rf lb	25	31	3	2012
rf lb	20	32	3	2012
rf lb	24	33	3	2012
rf lb	18	34	3	2012
rf lb	18	35	3	2012
rf lb	19	36	3	2012
rf lb	17	37	3	2012
rf lb	15	38	3	2012
rf lb	11	39	3	2012
rf lb	13	40	3	2012
rf lb	16	41	3	2012
rf lb	13	42	3	2012
rf lb	11	43	3	2012
rf lb	10	44	3	2012
rf lb	10	45	3	2012
rf lb	10	3	4	2012
rf lb	11	4	4	2012
rf lb	13	5	4	2012
rf lb	17	6	4	2012
rf lb	18	7	4	2012
rf lb	18	8	4	2012
rf lb	18	9	4	2012
rf lb	15	10	4	2012
rf lb	19	11	4	2012
rf lb	25	12	4	2012
rf lb	25	13	4	2012
rf lb	19	14	4	2012
rf lb	28	15	4	2012
rf lb	31	16	4	2012
rf lb	32	17	4	2012
rf lb	32	18	4	2012
rf lb	25	19	4	2012
rf lb	25	20	4	2012
rf lb	26	21	4	2012
rf lb	28	22	4	2012
rf lb	25	23	4	2012
rf lb	25	24	4	2012
rf lb	27	25	4	2012
rf lb	25	26	4	2012
rf lb	26	27	4	2012
rf lb	26	28	4	2012
rf lb	25	29	4	2012
rf lb	26	30	4	2012
rf lb	22	31	4	2012
rf lb	20	32	4	2012
rf lb	18	33	4	2012
rf lb	19	34	4	2012
rf lb	19	35	4	2012
rf lb	17	36	4	2012
rf lb	16	37	4	2012
rf lb	13	38	4	2012
rf lb	11	39	4	2012
rf lb	12	40	4	2012
rf lb	12	41	4	2012
rf lb	11	42	4	2012
rf lb	11	43	4	2012
rf lb	10	44	4	2012
rf lb	7	45	4	2012
glm ub	183.658394950246	3	1	2012
glm ub	173.408661764588	4	1	2012
glm ub	181.757959618544	5	1	2012
glm ub	193.817528440065	6	1	2012
glm ub	188.179826858208	7	1	2012
glm ub	210.5833377362	8	1	2012
glm ub	199.035575091224	9	1	2012
glm ub	228.200380197241	10	1	2012
glm ub	239.960061025628	11	1	2012
glm ub	267.543334341822	12	1	2012
glm ub	243.243056118489	13	1	2012
glm ub	273.022262897065	14	1	2012
glm ub	274.287523668841	15	1	2012
glm ub	277.094886863526	16	1	2012
glm ub	354.758410400479	17	1	2012
glm ub	339.301784679454	18	1	2012
glm ub	328.71218048646	19	1	2012
glm ub	319.20965442488	20	1	2012
glm ub	287.905724909061	21	1	2012
glm ub	273.686029876762	22	1	2012
glm ub	312.81489623615	23	1	2012
glm ub	304.974384501464	24	1	2012
glm ub	274.222774333814	25	1	2012
glm ub	288.89881899093	26	1	2012
glm ub	261.533068244509	27	1	2012
glm ub	298.574607284105	28	1	2012
glm ub	276.417935429904	29	1	2012
glm ub	238.793563870281	30	1	2012
glm ub	335.556770909653	31	1	2012
glm ub	297.449884237212	32	1	2012
glm ub	276.536983631588	33	1	2012
glm ub	306.375445742773	34	1	2012
glm ub	329.854655442345	35	1	2012
glm ub	301.897633217668	36	1	2012
glm ub	268.609623762903	37	1	2012
glm ub	219.107835281584	38	1	2012
glm ub	179.207986342016	39	1	2012
glm ub	182.330925304252	40	1	2012
glm ub	182.788186373133	41	1	2012
glm ub	187.944176561186	42	1	2012
glm ub	145.390562045808	43	1	2012
glm ub	167.503434379623	44	1	2012
glm ub	135.804592869163	45	1	2012
glm ub	206.216414703375	3	2	2012
glm ub	182.470225974811	4	2	2012
glm ub	189.199176775547	5	2	2012
glm ub	220.263061440766	6	2	2012
glm ub	226.613512471551	7	2	2012
glm ub	253.239534469124	8	2	2012
glm ub	258.375942293927	9	2	2012
glm ub	260.678439069466	10	2	2012
glm ub	261.763296172528	11	2	2012
glm ub	307.285892609335	12	2	2012
glm ub	275.733721787736	13	2	2012
glm ub	314.553416302975	14	2	2012
glm ub	294.134211014045	15	2	2012
glm ub	293.241652126971	16	2	2012
glm ub	353.25906840127	17	2	2012
glm ub	337.148345354308	18	2	2012
glm ub	358.985199817264	19	2	2012
glm ub	334.020999909916	20	2	2012
glm ub	317.276780202547	21	2	2012
glm ub	295.412114331045	22	2	2012
glm ub	345.316157554749	23	2	2012
glm ub	316.334910178062	24	2	2012
glm ub	278.431425760756	25	2	2012
glm ub	288.415837678958	26	2	2012
glm ub	285.767433587564	27	2	2012
glm ub	315.447096284261	28	2	2012
glm ub	280.077651003905	29	2	2012
glm ub	255.662303115715	30	2	2012
glm ub	356.729940549478	31	2	2012
glm ub	307.582336803129	32	2	2012
glm ub	302.019707318305	33	2	2012
glm ub	322.892425023568	34	2	2012
glm ub	356.023823228781	35	2	2012
glm ub	331.737383655438	36	2	2012
glm ub	288.510421184305	37	2	2012
glm ub	222.344581081986	38	2	2012
glm ub	202.147764030474	39	2	2012
glm ub	196.553510231085	40	2	2012
glm ub	204.590259033389	41	2	2012
glm ub	189.993415349168	42	2	2012
glm ub	164.815994481876	43	2	2012
glm ub	173.348382377332	44	2	2012
glm ub	136.773456331536	45	2	2012
glm ub	220.616529247706	3	3	2012
glm ub	206.3791376599	4	3	2012
glm ub	222.316144920941	5	3	2012
glm ub	246.839735278367	6	3	2012
glm ub	270.188448565826	7	3	2012
glm ub	296.550306945465	8	3	2012
glm ub	279.044649254077	9	3	2012
glm ub	278.868402082901	10	3	2012
glm ub	300.330647720793	11	3	2012
glm ub	337.251296187699	12	3	2012
glm ub	306.174022523004	13	3	2012
glm ub	335.516548568498	14	3	2012
glm ub	298.868090084553	15	3	2012
glm ub	291.031549702667	16	3	2012
glm ub	354.70527723573	17	3	2012
glm ub	363.135733651543	18	3	2012
glm ub	371.507918680635	19	3	2012
glm ub	352.871300207331	20	3	2012
glm ub	324.82607001691	21	3	2012
glm ub	316.800399419361	22	3	2012
glm ub	364.364847015765	23	3	2012
[truncated: 1,785 more rows]
