# Supplementary material for: A stacked ensemble method for forecasting influenza-like illness visit volumes at emergency departments
Source: PLoS One. 2021 Mar 22;16(3):e0241725. doi: 10.1371/journal.pone.0241725 (PMC7984626; doi:10.1371/journal.pone.0241725)
Supplement: S1 Data — (ZIP) [file pone.0241725.s003.zip › ILI_plosone/tables/raw_estimates_2012_holdout_2013weeks-3-45.csv]

object	value	epiweek	weeks_ahead	season
rf	95.124	3	1	2013
rf	98.885	4	1	2013
rf	131.6165	5	1	2013
rf	149.739	6	1	2013
rf	158.3145	7	1	2013
rf	167.9585	8	1	2013
rf	157.7185	9	1	2013
rf	184.501	10	1	2013
rf	209.1055	11	1	2013
rf	219.3665	12	1	2013
rf	233.0545	13	1	2013
rf	232.682	14	1	2013
rf	246.105	15	1	2013
rf	245.994	16	1	2013
rf	291.7475	17	1	2013
rf	347.1705	18	1	2013
rf	331.137	19	1	2013
rf	308.503	20	1	2013
rf	263.2095	21	1	2013
rf	245.37	22	1	2013
rf	245.1335	23	1	2013
rf	255.204	24	1	2013
rf	257.735	25	1	2013
rf	273.6185	26	1	2013
rf	261.4025	27	1	2013
rf	256.673	28	1	2013
rf	253.735	29	1	2013
rf	237.1285	30	1	2013
rf	223.4815	31	1	2013
rf	210.2755	32	1	2013
rf	227.1565	33	1	2013
rf	206.2815	34	1	2013
rf	192.289	35	1	2013
rf	174.142	36	1	2013
rf	183.6435	37	1	2013
rf	184.068	38	1	2013
rf	168.955	39	1	2013
rf	151.687	40	1	2013
rf	148.901	41	1	2013
rf	146.341	42	1	2013
rf	139.9945	43	1	2013
rf	133.494	44	1	2013
rf	107.925	45	1	2013
rf	100.725	3	2	2013
rf	111.1535	4	2	2013
rf	144.3055	5	2	2013
rf	160.043	6	2	2013
rf	167.743	7	2	2013
rf	179.0405	8	2	2013
rf	167.9365	9	2	2013
rf	208.7095	10	2	2013
rf	227.837	11	2	2013
rf	232.8895	12	2	2013
rf	249.532	13	2	2013
rf	247.789	14	2	2013
rf	256.3035	15	2	2013
rf	264.4195	16	2	2013
rf	298.999	17	2	2013
rf	333.6735	18	2	2013
rf	320.852	19	2	2013
rf	291.1285	20	2	2013
rf	269.142	21	2	2013
rf	240.4795	22	2	2013
rf	239.1005	23	2	2013
rf	257.7325	24	2	2013
rf	270.6625	25	2	2013
rf	269.716	26	2	2013
rf	264.6725	27	2	2013
rf	264.7715	28	2	2013
rf	247.475	29	2	2013
rf	230.4595	30	2	2013
rf	224.4315	31	2	2013
rf	239.31	32	2	2013
rf	221.302	33	2	2013
rf	210.8425	34	2	2013
rf	187.113	35	2	2013
rf	178.056	36	2	2013
rf	194.4625	37	2	2013
rf	180.392	38	2	2013
rf	157.18	39	2	2013
rf	142.87	40	2	2013
rf	142.8775	41	2	2013
rf	147.0695	42	2	2013
rf	139.8625	43	2	2013
rf	120.0775	44	2	2013
rf	99.678	45	2	2013
rf	127.2015	3	3	2013
rf	123.0725	4	3	2013
rf	144.072	5	3	2013
rf	167.2475	6	3	2013
rf	181.1625	7	3	2013
rf	193.5895	8	3	2013
rf	193.914	9	3	2013
rf	223.4895	10	3	2013
rf	243.266	11	3	2013
rf	247.3465	12	3	2013
rf	255.548	13	3	2013
rf	260.8765	14	3	2013
rf	263.959	15	3	2013
rf	284.2455	16	3	2013
rf	293.2225	17	3	2013
rf	311.082	18	3	2013
rf	294.45	19	3	2013
rf	291.546	20	3	2013
rf	261.396	21	3	2013
rf	233.8855	22	3	2013
rf	238.523	23	3	2013
rf	266.9215	24	3	2013
rf	268.5365	25	3	2013
rf	266.412	26	3	2013
rf	265.3325	27	3	2013
rf	253.2765	28	3	2013
rf	233.4445	29	3	2013
rf	223.207	30	3	2013
rf	242.683	31	3	2013
rf	228.4245	32	3	2013
rf	215.184	33	3	2013
rf	201.441	34	3	2013
rf	188.092	35	3	2013
rf	171.9745	36	3	2013
rf	191.079	37	3	2013
rf	179.77	38	3	2013
rf	149.4805	39	3	2013
rf	140.213	40	3	2013
rf	133.425	41	3	2013
rf	141.1165	42	3	2013
rf	119.668	43	3	2013
rf	107.582	44	3	2013
rf	88.7145	45	3	2013
rf	136.1045	3	4	2013
rf	135.277	4	4	2013
rf	157.646	5	4	2013
rf	191.8525	6	4	2013
rf	204.403	7	4	2013
rf	213.2365	8	4	2013
rf	212.6515	9	4	2013
rf	235.2065	10	4	2013
rf	269.03	11	4	2013
rf	256.4515	12	4	2013
rf	264.4195	13	4	2013
rf	259.9235	14	4	2013
rf	286.544	15	4	2013
rf	301.7975	16	4	2013
rf	284.082	17	4	2013
rf	291.4265	18	4	2013
rf	290.559	19	4	2013
rf	290.1025	20	4	2013
rf	253.7495	21	4	2013
rf	229.2255	22	4	2013
rf	241.981	23	4	2013
rf	263.4685	24	4	2013
rf	259.074	25	4	2013
rf	260.8515	26	4	2013
rf	254.4525	27	4	2013
rf	237.317	28	4	2013
rf	224.07	29	4	2013
rf	225.5565	30	4	2013
rf	236.6905	31	4	2013
rf	234.0295	32	4	2013
rf	206.5005	33	4	2013
rf	209.819	34	4	2013
rf	183.475	35	4	2013
rf	170.4665	36	4	2013
rf	193.12	37	4	2013
rf	168.3715	38	4	2013
rf	145.602	39	4	2013
rf	126.1405	40	4	2013
rf	121.937	41	4	2013
rf	116.4555	42	4	2013
rf	108.13	43	4	2013
rf	88.6105	44	4	2013
rf	81.4225	45	4	2013
Generalized Linear Mixture Model	158.209939392621	3	1	2018
Generalized Linear Mixture Model	161.551930133384	4	1	2018
Generalized Linear Mixture Model	186.155130656814	5	1	2018
Generalized Linear Mixture Model	171.552479612255	6	1	2018
Generalized Linear Mixture Model	209.61167767203	7	1	2018
Generalized Linear Mixture Model	275.345664167	8	1	2018
Generalized Linear Mixture Model	395.099804480709	9	1	2018
Generalized Linear Mixture Model	568.408962188765	10	1	2018
Generalized Linear Mixture Model	577.874039224953	11	1	2018
Generalized Linear Mixture Model	614.775640384994	12	1	2018
Generalized Linear Mixture Model	595.696562873691	13	1	2018
Generalized Linear Mixture Model	473.065811094647	14	1	2018
Generalized Linear Mixture Model	387.807985561084	15	1	2018
Generalized Linear Mixture Model	382.450846432355	16	1	2018
Generalized Linear Mixture Model	309.989659763078	17	1	2018
Generalized Linear Mixture Model	161.472048105919	3	2	2018
Generalized Linear Mixture Model	163.167857214004	4	2	2018
Generalized Linear Mixture Model	173.244819636954	5	2	2018
Generalized Linear Mixture Model	174.780053066663	6	2	2018
Generalized Linear Mixture Model	214.390758194527	7	2	2018
Generalized Linear Mixture Model	286.725109977423	8	2	2018
Generalized Linear Mixture Model	415.985725191682	9	2	2018
Generalized Linear Mixture Model	558.285659096391	10	2	2018
Generalized Linear Mixture Model	553.071034378816	11	2	2018
Generalized Linear Mixture Model	605.311000069922	12	2	2018
Generalized Linear Mixture Model	561.323839146733	13	2	2018
Generalized Linear Mixture Model	456.217613842907	14	2	2018
Generalized Linear Mixture Model	384.610296916036	15	2	2018
Generalized Linear Mixture Model	350.861652839645	16	2	2018
Generalized Linear Mixture Model	273.525945636604	17	2	2018
Generalized Linear Mixture Model	158.794295618727	3	3	2018
Generalized Linear Mixture Model	153.262899744296	4	3	2018
Generalized Linear Mixture Model	179.713770762481	5	3	2018
Generalized Linear Mixture Model	173.564216598452	6	3	2018
Generalized Linear Mixture Model	227.290827001446	7	3	2018
Generalized Linear Mixture Model	307.985202447836	8	3	2018
Generalized Linear Mixture Model	401.538004826767	9	3	2018
Generalized Linear Mixture Model	515.48400819765	10	3	2018
Generalized Linear Mixture Model	529.731050169173	11	3	2018
Generalized Linear Mixture Model	541.364415888963	12	3	2018
Generalized Linear Mixture Model	503.5808763327	13	3	2018
Generalized Linear Mixture Model	426.33007989784	14	3	2018
Generalized Linear Mixture Model	339.12857014003	15	3	2018
Generalized Linear Mixture Model	319.390674647652	16	3	2018
Generalized Linear Mixture Model	269.213693171138	17	3	2018
Generalized Linear Mixture Model	151.065132374913	3	4	2018
Generalized Linear Mixture Model	162.833134464778	4	4	2018
Generalized Linear Mixture Model	186.013440469493	5	4	2018
Generalized Linear Mixture Model	192.582409143754	6	4	2018
Generalized Linear Mixture Model	257.741913050277	7	4	2018
Generalized Linear Mixture Model	328.262945747957	8	4	2018
Generalized Linear Mixture Model	396.805493480499	9	4	2018
Generalized Linear Mixture Model	496.465040298625	10	4	2018
Generalized Linear Mixture Model	492.746299830138	11	4	2018
Generalized Linear Mixture Model	480.878473712429	12	4	2018
Generalized Linear Mixture Model	448.943226985839	13	4	2018
Generalized Linear Mixture Model	392.310253951827	14	4	2018
Generalized Linear Mixture Model	306.634916934834	15	4	2018
Generalized Linear Mixture Model	296.153299589187	16	4	2018
Generalized Linear Mixture Model	265.10979314269	17	4	2018
lm	115.990917880748	3	1	2013
lm	94.0720291439273	4	1	2013
lm	156.747138838773	5	1	2013
lm	128.149922422256	6	1	2013
lm	160.276835196534	7	1	2013
lm	186.762616410874	8	1	2013
lm	185.061783048459	9	1	2013
lm	248.089533211836	10	1	2013
lm	235.227017450655	11	1	2013
lm	228.854127226684	12	1	2013
lm	231.362325062479	13	1	2013
lm	236.145410454202	14	1	2013
lm	245.137264339714	15	1	2013
lm	265.402420747658	16	1	2013
lm	306.529784538756	17	1	2013
lm	341.220186570478	18	1	2013
lm	331.404035763749	19	1	2013
lm	299.979574338282	20	1	2013
lm	224.932807900349	21	1	2013
lm	256.224233598858	22	1	2013
lm	234.947280644049	23	1	2013
lm	256.640468277666	24	1	2013
lm	252.826875314115	25	1	2013
lm	260.124797227267	26	1	2013
lm	253.715788036222	27	1	2013
lm	236.641416300179	28	1	2013
lm	211.258839909259	29	1	2013
lm	225.076825123918	30	1	2013
lm	170.829877524696	31	1	2013
lm	185.483124167935	32	1	2013
lm	209.208097209357	33	1	2013
lm	202.310809309378	34	1	2013
lm	165.486850725794	35	1	2013
lm	164.784137749677	36	1	2013
lm	183.298404411086	37	1	2013
lm	184.227597364293	38	1	2013
lm	144.775512249422	39	1	2013
lm	164.424190162237	40	1	2013
lm	132.0883005686	41	1	2013
lm	162.214013283819	42	1	2013
lm	128.81002542509	43	1	2013
lm	125.520104334096	44	1	2013
lm	88.5610669209212	45	1	2013
lm	118.129534816559	3	2	2013
lm	103.416687957266	4	2	2013
lm	137.264929647909	5	2	2013
lm	166.140888128311	6	2	2013
lm	176.981698649172	7	2	2013
lm	223.959417877005	8	2	2013
lm	242.282074956607	9	2	2013
lm	262.815435451201	10	2	2013
lm	246.197527621148	11	2	2013
lm	233.480628892095	12	2	2013
lm	249.101287656881	13	2	2013
lm	265.633197911022	14	2	2013
lm	280.446582840733	15	2	2013
lm	266.684210500214	16	2	2013
lm	293.870179644895	17	2	2013
lm	282.207750214737	18	2	2013
lm	331.279936322613	19	2	2013
lm	296.550809126402	20	2	2013
lm	241.138265344227	21	2	2013
lm	222.720135232296	22	2	2013
lm	234.440926852981	23	2	2013
lm	252.69838664543	24	2	2013
lm	250.892060327571	25	2	2013
lm	229.962394951647	26	2	2013
lm	247.451653317199	27	2	2013
lm	221.530309432646	28	2	2013
lm	202.652844862582	29	2	2013
lm	191.023691084401	30	2	2013
lm	168.907447703807	31	2	2013
lm	175.914938858262	32	2	2013
lm	211.944213117275	33	2	2013
lm	184.702890168184	34	2	2013
lm	159.031693235167	35	2	2013
lm	147.599166557588	36	2	2013
lm	170.422575100252	37	2	2013
lm	147.913173396306	38	2	2013
lm	154.664409512066	39	2	2013
lm	132.396199043713	40	2	2013
lm	147.078426590245	41	2	2013
lm	122.367663803077	42	2	2013
lm	120.486219330866	43	2	2013
lm	93.4255258839928	44	2	2013
lm	88.5509098965743	45	2	2013
lm	113.138444762077	3	3	2013
lm	94.0564175450804	4	3	2013
lm	157.675053715716	5	3	2013
lm	176.497796328617	6	3	2013
lm	217.871304273132	7	3	2013
lm	272.119827924746	8	3	2013
lm	273.939124984702	9	3	2013
lm	266.018132430146	10	3	2013
lm	257.369364552492	11	3	2013
lm	260.12418848908	12	3	2013
lm	282.992091246415	13	3	2013
lm	298.423980385998	14	3	2013
lm	279.965295002902	15	3	2013
lm	260.278201885369	16	3	2013
lm	227.421512133053	17	3	2013
lm	282.278365262731	18	3	2013
lm	311.409859782649	19	3	2013
lm	312.361263710468	20	3	2013
lm	211.39246048574	21	3	2013
lm	219.992859445526	22	3	2013
lm	230.660318623798	23	3	2013
lm	238.909383355724	24	3	2013
lm	220.641148999976	25	3	2013
lm	217.347917299936	26	3	2013
lm	219.789505329087	27	3	2013
lm	210.781407199352	28	3	2013
lm	160.266767951035	29	3	2013
lm	172.771129249919	30	3	2013
lm	159.491346876298	31	3	2013
lm	176.500846532	32	3	2013
lm	184.206692956992	33	3	2013
lm	174.038585766493	34	3	2013
lm	142.128373708609	35	3	2013
lm	132.228996881659	36	3	2013
lm	128.635847124852	37	3	2013
lm	149.509888030514	38	3	2013
lm	119.802576549739	39	3	2013
lm	131.820405166216	40	3	2013
lm	107.216168905566	41	3	2013
lm	107.425180239309	42	3	2013
lm	86.331967754216	43	3	2013
lm	85.6600711461251	44	3	2013
lm	63.5047165839247	45	3	2013
lm	104.048824388151	3	4	2013
lm	127.691782646278	4	4	2013
lm	173.831550091125	5	4	2013
lm	221.239492105997	6	4	2013
lm	260.724833659044	7	4	2013
lm	292.274406415805	8	4	2013
lm	274.56466368804	9	4	2013
lm	270.058880323903	10	4	2013
lm	277.205655871191	11	4	2013
lm	289.086506336328	12	4	2013
lm	321.479564663271	13	4	2013
lm	300.962647011913	14	4	2013
lm	286.209346823789	15	4	2013
lm	204.038533946114	16	4	2013
lm	243.480654972477	17	4	2013
lm	275.329560315808	18	4	2013
lm	327.12095403026	19	4	2013
lm	276.078002202658	20	4	2013
lm	200.666165637223	21	4	2013
lm	211.491651524013	22	4	2013
lm	226.105485267435	23	4	2013
lm	217.475016447315	24	4	2013
lm	220.760532697111	25	4	2013
lm	196.987688207406	26	4	2013
lm	220.159718017816	27	4	2013
lm	177.204812313976	28	4	2013
lm	146.211179438734	29	4	2013
lm	166.636629775539	30	4	2013
lm	170.52340083406	31	4	2013
lm	155.358675119554	32	4	2013
lm	174.110576026508	33	4	2013
lm	155.370865109623	34	4	2013
lm	128.290554498913	35	4	2013
lm	96.2565322829768	36	4	2013
lm	136.046931765851	37	4	2013
lm	118.151922207419	38	4	2013
lm	123.443737543143	39	4	2013
lm	93.0382236991298	40	4	2013
lm	96.8539083873992	41	4	2013
lm	71.1640778994269	42	4	2013
lm	81.3501577946418	43	4	2013
lm	57.47728067597	44	4	2013
lm	50.289932355284	45	4	2013
eb	136.383095936318	3	1	2013
eb	96.7068135685653	4	1	2013
eb	199.803103510275	5	1	2013
eb	145.741473617786	6	1	2013
eb	166.974183991977	7	1	2013
eb	179.364947517708	8	1	2013
eb	167.319495598102	9	1	2013
eb	220.803276746483	10	1	2013
eb	222.487655694836	11	1	2013
eb	248.93874922787	12	1	2013
eb	224.150800453168	13	1	2013
eb	248.139446074196	14	1	2013
eb	206.482067307607	15	1	2013
eb	255.623552320847	16	1	2013
eb	312.353253866096	17	1	2013
eb	408.001220613548	18	1	2013
eb	407.324728286923	19	1	2013
eb	307.423478159667	20	1	2013
eb	249.91328983628	21	1	2013
eb	230.715215033072	22	1	2013
eb	257.451981562994	23	1	2013
eb	248.422231177213	24	1	2013
eb	234.831738335141	25	1	2013
eb	267.857092802809	26	1	2013
eb	257.573422874243	27	1	2013
eb	227.46610101697	28	1	2013
eb	226.596607951342	29	1	2013
eb	214.406242232502	30	1	2013
eb	183.650596702139	31	1	2013
eb	182.861369298261	32	1	2013
eb	205.246080979007	33	1	2013
eb	185.426038755615	34	1	2013
eb	174.892214380732	35	1	2013
eb	159.845475137889	36	1	2013
eb	186.943466858718	37	1	2013
eb	183.371976516566	38	1	2013
eb	172.670318365721	39	1	2013
eb	149.135146531394	40	1	2013
eb	140.472447627116	41	1	2013
eb	148.553560482724	42	1	2013
eb	146.458628596926	43	1	2013
eb	134.564666347357	44	1	2013
eb	99.4656311528785	45	1	2013
eb	162.312326956705	3	2	2013
eb	105.703871036296	4	2	2013
eb	229.099488861823	5	2	2013
eb	165.238421963247	6	2	2013
eb	188.904717048926	7	2	2013
eb	202.240207675975	8	2	2013
eb	189.99073472844	9	2	2013
eb	243.374712335857	10	2	2013
eb	244.225266731576	11	2	2013
eb	269.761906796037	12	2	2013
eb	241.574047219841	13	2	2013
eb	265.16933340434	14	2	2013
eb	226.378832070793	15	2	2013
eb	274.250907042153	16	2	2013
eb	332.535450094397	17	2	2013
eb	431.889001082523	18	2	2013
eb	434.037100915444	19	2	2013
eb	324.848233786528	20	2	2013
eb	252.747077727113	21	2	2013
eb	225.161819648	22	2	2013
eb	252.282033312824	23	2	2013
eb	241.317389153652	24	2	2013
eb	223.659712040767	25	2	2013
eb	255.931125964253	26	2	2013
eb	244.882601700045	27	2	2013
eb	213.274536523436	28	2	2013
eb	212.140454071673	29	2	2013
eb	199.711309196651	30	2	2013
eb	171.574773095665	31	2	2013
eb	169.818502913123	32	2	2013
eb	191.955923373524	33	2	2013
eb	173.439693658396	34	2	2013
eb	163.985482960929	35	2	2013
eb	147.602281234974	36	2	2013
eb	174.978035408135	37	2	2013
eb	171.579948336601	38	2	2013
eb	160.692742757931	39	2	2013
eb	136.331275078579	40	2	2013
eb	127.961807297981	41	2	2013
eb	135.330081431786	42	2	2013
eb	132.615565864196	43	2	2013
eb	121.016862755945	44	2	2013
eb	85.1125064807671	45	2	2013
eb	202.404371524004	3	3	2013
eb	123.47073543042	4	3	2013
eb	254.976534500333	5	3	2013
eb	189.160560374549	6	3	2013
eb	213.496291219996	7	3	2013
eb	226.084346687464	8	3	2013
eb	215.818000941007	9	3	2013
eb	267.201158763344	10	3	2013
eb	267.21926692425	11	3	2013
eb	288.773260586471	12	3	2013
eb	263.802096660756	13	3	2013
eb	284.293718003415	14	3	2013
eb	245.174533323809	15	3	2013
eb	292.826022658396	16	3	2013
eb	352.560021181998	17	3	2013
eb	448.458414165439	18	3	2013
eb	468.137164193712	19	3	2013
eb	340.70539324559	20	3	2013
eb	251.118544254037	21	3	2013
eb	216.418810252904	22	3	2013
eb	244.768961058528	23	3	2013
eb	228.631059402625	24	3	2013
eb	211.270229402081	25	3	2013
eb	243.574028041176	26	3	2013
eb	229.201241625598	27	3	2013
eb	199.459584745565	28	3	2013
eb	196.269416496138	29	3	2013
eb	186.946764792066	30	3	2013
eb	159.781123262034	31	3	2013
eb	158.928899006032	32	3	2013
eb	180.301176496531	33	3	2013
eb	161.313880647876	34	3	2013
eb	153.145405686714	35	3	2013
eb	136.303859211276	36	3	2013
eb	163.253057999127	37	3	2013
eb	159.604241846462	38	3	2013
eb	148.73542807583	39	3	2013
eb	123.466691367964	40	3	2013
eb	113.529972103861	41	3	2013
eb	122.844354010735	42	3	2013
eb	119.601768084626	43	3	2013
eb	107.980428133436	44	3	2013
eb	72.1114008839219	45	3	2013
eb	219.342739786917	3	4	2013
eb	143.230186127947	4	4	2013
eb	273.989345476074	5	4	2013
eb	213.91261137304	6	4	2013
eb	237.868030249003	7	4	2013
eb	252.272697057464	8	4	2013
eb	241.612579911191	9	4	2013
eb	289.21319378402	10	4	2013
eb	283.977741164899	11	4	2013
eb	307.260087922862	12	4	2013
eb	283.44074387595	13	4	2013
eb	302.387242295876	14	4	2013
eb	264.963207665318	15	4	2013
eb	311.583623526092	16	4	2013
eb	373.0437661973	17	4	2013
eb	479.171106642935	18	4	2013
eb	497.434149701524	19	4	2013
eb	359.280126466781	20	4	2013
eb	248.919784162797	21	4	2013
eb	206.81087487837	22	4	2013
eb	238.126570098472	23	4	2013
eb	217.209767113599	24	4	2013
eb	196.278256714605	25	4	2013
eb	227.447126516303	26	4	2013
eb	214.681255916205	27	4	2013
eb	183.246490526224	28	4	2013
eb	183.033875876355	29	4	2013
eb	172.905085924402	30	4	2013
eb	147.249792232708	31	4	2013
eb	146.94091155199	32	4	2013
eb	167.169519436033	33	4	2013
eb	148.560579476343	34	4	2013
eb	140.42928256771	35	4	2013
eb	124.868054849928	36	4	2013
eb	150.060263639295	37	4	2013
eb	144.894016948252	38	4	2013
eb	134.381984496819	39	4	2013
eb	108.728191446956	40	4	2013
eb	98.98770124625	41	4	2013
eb	107.715300648513	42	4	2013
eb	104.898433502554	43	4	2013
eb	92.2904006462691	44	4	2013
eb	58.4560473307967	45	4	2013
arima	194.903161507455	3	1	2013
arima	162.320658659668	4	1	2013
arima	206.290994763661	5	1	2013
arima	156.020343650005	6	1	2013
arima	179.909643233734	7	1	2013
arima	183.710951594173	8	1	2013
arima	155.713732449645	9	1	2013
arima	172.415154363755	10	1	2013
arima	191.310225677982	11	1	2013
arima	203.883742637916	12	1	2013
arima	196.713804817346	13	1	2013
arima	202.237268325643	14	1	2013
arima	192.629939593039	15	1	2013
arima	212.880541540249	16	1	2013
arima	250.306216219099	17	1	2013
arima	277.999744927615	18	1	2013
arima	325.150653222136	19	1	2013
arima	231.787328809976	20	1	2013
arima	238.509892842254	21	1	2013
arima	182.054822273239	22	1	2013
arima	219.276382158968	23	1	2013
arima	196.182648795993	24	1	2013
arima	205.841337165203	25	1	2013
arima	212.997769475893	26	1	2013
arima	219.631510257195	27	1	2013
arima	205.520191239112	28	1	2013
arima	201.849752698442	29	1	2013
arima	230.934762998657	30	1	2013
arima	200.601241650147	31	1	2013
arima	196.978693331885	32	1	2013
arima	241.582050736009	33	1	2013
arima	227.591220274507	34	1	2013
arima	204.114422083136	35	1	2013
arima	193.626182946619	36	1	2013
arima	210.366061584572	37	1	2013
arima	233.864693621371	38	1	2013
arima	241.012475953119	39	1	2013
arima	257.521104319	40	1	2013
arima	248.256122185849	41	1	2013
arima	237.345963642501	42	1	2013
arima	219.251072354529	43	1	2013
arima	208.849850742907	44	1	2013
arima	189.30705329841	45	1	2013
arima	199.732799506189	3	2	2013
arima	174.933354841079	4	2	2013
arima	188.735587539969	5	2	2013
arima	165.296518018142	6	2	2013
arima	183.1470866701	7	2	2013
arima	168.470892022585	8	2	2013
arima	136.518033345557	9	2	2013
arima	172.367618306799	10	2	2013
arima	183.405183768072	11	2	2013
arima	203.095550079687	12	2	2013
arima	186.675580421614	13	2	2013
arima	207.424748434276	14	2	2013
arima	188.242996201404	15	2	2013
arima	207.040381864152	16	2	2013
arima	206.986852055335	17	2	2013
arima	278.70637886942	18	2	2013
arima	278.474590641653	19	2	2013
arima	240.023723103883	20	2	2013
arima	193.099672959809	21	2	2013
arima	172.620393877512	22	2	2013
arima	183.836924102828	23	2	2013
arima	184.706756920934	24	2	2013
arima	178.056602362708	25	2	2013
arima	196.304113238786	26	2	2013
arima	203.076981360048	27	2	2013
arima	186.72843318351	28	2	2013
arima	219.71390067193	29	2	2013
arima	228.63498082807	30	2	2013
arima	198.636147471028	31	2	2013
arima	221.202769117796	32	2	2013
arima	253.729769913832	33	2	2013
arima	222.597058352191	34	2	2013
arima	205.082935932507	35	2	2013
arima	194.865796679051	36	2	2013
arima	234.534007224949	37	2	2013
arima	268.182724299974	38	2	2013
arima	305.74002691101	39	2	2013
arima	308.237712226718	40	2	2013
arima	280.334251729555	41	2	2013
arima	255.351845021524	42	2	2013
arima	240.498431224206	43	2	2013
arima	236.108426722263	44	2	2013
arima	212.929868099852	45	2	2013
arima	216.959826830919	3	3	2013
arima	160.485586202612	4	3	2013
arima	195.338111336687	5	3	2013
arima	169.893116809933	6	3	2013
arima	168.043902122593	7	3	2013
arima	148.061568145378	8	3	2013
arima	140.082957046476	9	3	2013
arima	166.513840224579	10	3	2013
arima	184.878830779522	11	3	2013
arima	192.35157065125	12	3	2013
arima	193.551411432342	13	3	2013
arima	201.432756105406	14	3	2013
arima	184.978198664145	15	3	2013
arima	168.439032522033	16	3	2013
arima	215.190180361317	17	3	2013
arima	236.575309455388	18	3	2013
arima	282.16847591464	19	3	2013
arima	194.340192021	20	3	2013
arima	182.405425735045	21	3	2013
arima	142.100561343825	22	3	2013
arima	173.63734176367	23	3	2013
arima	158.940396727849	24	3	2013
arima	164.695675993324	25	3	2013
arima	181.787735794282	26	3	2013
arima	184.460728264826	27	3	2013
arima	205.788456184453	28	3	2013
arima	218.32188356621	29	3	2013
arima	224.204664827061	30	3	2013
arima	222.70664715922	31	3	2013
arima	235.288135081471	32	3	2013
arima	246.249065444532	33	3	2013
arima	221.720949183352	34	3	2013
arima	205.127786580098	35	3	2013
arima	220.631572618025	36	3	2013
arima	268.781005139148	37	3	2013
arima	330.106888770002	38	3	2013
arima	351.283408709649	39	3	2013
arima	333.866389940222	40	3	2013
arima	294.074154509378	41	3	2013
arima	273.34830252035	42	3	2013
arima	264.856824170789	43	3	2013
arima	256.529464795547	44	3	2013
arima	226.020177347959	45	3	2013
arima	194.131262982545	3	4	2013
arima	170.482429523573	4	4	2013
arima	196.412172457166	5	4	2013
arima	156.446744893958	6	4	2013
arima	147.778632264495	7	4	2013
arima	150.183254932323	8	4	2013
arima	138.483714635527	9	4	2013
arima	170.320007895206	10	4	2013
arima	176.65590658206	11	4	2013
arima	198.430090171988	12	4	2013
arima	189.477403080441	13	4	2013
arima	196.322711332295	14	4	2013
arima	149.47088932642	15	4	2013
arima	181.984601725012	16	4	2013
arima	181.440916368422	17	4	2013
arima	245.240024258677	18	4	2013
arima	231.717572828718	19	4	2013
arima	183.396400339716	20	4	2013
arima	150.597982829029	21	4	2013
arima	137.268355193573	22	4	2013
arima	149.269813563275	23	4	2013
arima	147.906897160148	24	4	2013
arima	153.78178939526	25	4	2013
arima	165.452999301183	26	4	2013
arima	203.709011214009	27	4	2013
arima	205.794731356324	28	4	2013
arima	214.937971185406	29	4	2013
arima	245.506581235453	30	4	2013
arima	236.62099662927	31	4	2013
arima	229.927690355456	32	4	2013
arima	242.599658797168	33	4	2013
arima	219.779195655727	34	4	2013
arima	229.644317382258	35	4	2013
arima	256.577368284145	36	4	2013
arima	330.635378308138	37	4	2013
arima	372.686153797476	38	4	2013
arima	371.623892633365	39	4	2013
arima	341.197481135399	40	4	2013
arima	307.903085665875	41	4	2013
arima	294.540769969442	42	4	2013
arima	282.528972300967	43	4	2013
arima	266.329689245288	44	4	2013
arima	250.642052961332	45	4	2013
target	89	3	1	2013
target	166	4	1	2013
target	127	5	1	2013
target	147	6	1	2013
target	159	7	1	2013
target	148	8	1	2013
target	197	9	1	2013
target	200	10	1	2013
target	227	11	1	2013
target	204	12	1	2013
target	229	13	1	2013
target	190	14	1	2013
target	238	15	1	2013
target	293	16	1	2013
target	381	17	1	2013
target	383	18	1	2013
target	296	19	1	2013
target	250	20	1	2013
target	236	21	1	2013
target	262	22	1	2013
target	256	23	1	2013
target	244	24	1	2013
target	275	25	1	2013
target	268	26	1	2013
target	240	27	1	2013
target	240	28	1	2013
target	228	29	1	2013
target	198	30	1	2013
target	197	31	1	2013
target	220	32	1	2013
target	199	33	1	2013
target	189	34	1	2013
target	173	35	1	2013
target	200	36	1	2013
target	197	37	1	2013
target	186	38	1	2013
target	162	39	1	2013
target	154	40	1	2013
target	162	41	1	2013
target	160	42	1	2013
target	148	43	1	2013
target	113	44	1	2013
target	114	45	1	2013
target	166	3	2	2013
target	127	4	2	2013
target	147	5	2	2013
target	159	6	2	2013
target	148	7	2	2013
target	197	8	2	2013
target	200	9	2	2013
target	227	10	2	2013
target	204	11	2	2013
target	229	12	2	2013
target	190	13	2	2013
target	238	14	2	2013
target	293	15	2	2013
target	381	16	2	2013
target	383	17	2	2013
target	296	18	2	2013
target	250	19	2	2013
target	236	20	2	2013
target	262	21	2	2013
target	256	22	2	2013
target	244	23	2	2013
target	275	24	2	2013
target	268	25	2	2013
target	240	26	2	2013
target	240	27	2	2013
target	228	28	2	2013
target	198	29	2	2013
target	197	30	2	2013
target	220	31	2	2013
target	199	32	2	2013
target	189	33	2	2013
target	173	34	2	2013
target	200	35	2	2013
target	197	36	2	2013
target	186	37	2	2013
target	162	38	2	2013
target	154	39	2	2013
target	162	40	2	2013
target	160	41	2	2013
target	148	42	2	2013
target	113	43	2	2013
target	114	44	2	2013
target	65	45	2	2013
target	127	3	3	2013
target	147	4	3	2013
target	159	5	3	2013
target	148	6	3	2013
target	197	7	3	2013
target	200	8	3	2013
target	227	9	3	2013
target	204	10	3	2013
target	229	11	3	2013
target	190	12	3	2013
target	238	13	3	2013
target	293	14	3	2013
target	381	15	3	2013
target	383	16	3	2013
target	296	17	3	2013
target	250	18	3	2013
target	236	19	3	2013
target	262	20	3	2013
target	256	21	3	2013
target	244	22	3	2013
target	275	23	3	2013
target	268	24	3	2013
target	240	25	3	2013
target	240	26	3	2013
target	228	27	3	2013
target	198	28	3	2013
target	197	29	3	2013
target	220	30	3	2013
target	199	31	3	2013
target	189	32	3	2013
target	173	33	3	2013
target	200	34	3	2013
target	197	35	3	2013
target	186	36	3	2013
target	162	37	3	2013
target	154	38	3	2013
target	162	39	3	2013
target	160	40	3	2013
target	148	41	3	2013
target	113	42	3	2013
target	114	43	3	2013
target	65	44	3	2013
target	57	45	3	2013
target	147	3	4	2013
target	159	4	4	2013
target	148	5	4	2013
target	197	6	4	2013
target	200	7	4	2013
target	227	8	4	2013
target	204	9	4	2013
target	229	10	4	2013
target	190	11	4	2013
target	238	12	4	2013
target	293	13	4	2013
target	381	14	4	2013
target	383	15	4	2013
target	296	16	4	2013
target	250	17	4	2013
target	236	18	4	2013
target	262	19	4	2013
target	256	20	4	2013
target	244	21	4	2013
target	275	22	4	2013
target	268	23	4	2013
target	240	24	4	2013
target	240	25	4	2013
target	228	26	4	2013
target	198	27	4	2013
target	197	28	4	2013
target	220	29	4	2013
target	199	30	4	2013
target	189	31	4	2013
target	173	32	4	2013
target	200	33	4	2013
target	197	34	4	2013
target	186	35	4	2013
target	162	36	4	2013
target	154	37	4	2013
target	162	38	4	2013
target	160	39	4	2013
target	148	40	4	2013
target	113	41	4	2013
target	114	42	4	2013
target	65	43	4	2013
target	57	44	4	2013
target	65	45	4	2013
