# Supplementary material for: A stacked ensemble method for forecasting influenza-like illness visit volumes at emergency departments
Source: PLoS One. 2021 Mar 22;16(3):e0241725. doi: 10.1371/journal.pone.0241725 (PMC7984626; doi:10.1371/journal.pone.0241725)
Supplement: S1 Data — (ZIP) [file pone.0241725.s003.zip › ILI_plosone/tables/raw_estimates_2012_holdout_2013weeks-3-45_fmc.csv]

object	value	epiweek	weeks_ahead	season
rf	14.2285	3	1	2013
rf	17.8775	4	1	2013
rf	25.161	5	1	2013
rf	29.7345	6	1	2013
rf	27.143	7	1	2013
rf	27.619	8	1	2013
rf	25.088	9	1	2013
rf	26.461	10	1	2013
rf	33.333	11	1	2013
rf	43.6695	12	1	2013
rf	43.917	13	1	2013
rf	42.8105	14	1	2013
rf	37.593	15	1	2013
rf	47.8435	16	1	2013
rf	47.6225	17	1	2013
rf	54.2875	18	1	2013
rf	55.02	19	1	2013
rf	67.753	20	1	2013
rf	54.858	21	1	2013
rf	44.245	22	1	2013
rf	41.086	23	1	2013
rf	49.216	24	1	2013
rf	50.142	25	1	2013
rf	42.805	26	1	2013
rf	45.0915	27	1	2013
rf	39.945	28	1	2013
rf	41.098	29	1	2013
rf	37.599	30	1	2013
rf	40.8785	31	1	2013
rf	44.1715	32	1	2013
rf	41.347	33	1	2013
rf	40.311	34	1	2013
rf	34.4045	35	1	2013
rf	29.85	36	1	2013
rf	30.2935	37	1	2013
rf	26.6315	38	1	2013
rf	26.6985	39	1	2013
rf	21.978	40	1	2013
rf	22.299	41	1	2013
rf	21.7575	42	1	2013
rf	21.561	43	1	2013
rf	19.587	44	1	2013
rf	18.7205	45	1	2013
rf	18.917	3	2	2013
rf	20.797	4	2	2013
rf	25.2015	5	2	2013
rf	26.7235	6	2	2013
rf	29.034	7	2	2013
rf	27.2765	8	2	2013
rf	26.323	9	2	2013
rf	27.77	10	2	2013
rf	37.108	11	2	2013
rf	43.612	12	2	2013
rf	46.989	13	2	2013
rf	43.24	14	2	2013
rf	46.9585	15	2	2013
rf	52.231	16	2	2013
rf	49.079	17	2	2013
rf	57.483	18	2	2013
rf	51.3645	19	2	2013
rf	48.8965	20	2	2013
rf	45.197	21	2	2013
rf	40.522	22	2	2013
rf	42.163	23	2	2013
rf	46.5685	24	2	2013
rf	45.259	25	2	2013
rf	40.9245	26	2	2013
rf	39.855	27	2	2013
rf	39.2825	28	2	2013
rf	38.43	29	2	2013
rf	36.5465	30	2	2013
rf	43.62	31	2	2013
rf	39.2435	32	2	2013
rf	38.907	33	2	2013
rf	37.538	34	2	2013
rf	33.5315	35	2	2013
rf	29.0955	36	2	2013
rf	27.6285	37	2	2013
rf	28.2775	38	2	2013
rf	22.406	39	2	2013
rf	21.452	40	2	2013
rf	21.063	41	2	2013
rf	22.1135	42	2	2013
rf	20.8995	43	2	2013
rf	20.6545	44	2	2013
rf	19.201	45	2	2013
rf	21.466	3	3	2013
rf	23.954	4	3	2013
rf	25.478	5	3	2013
rf	28.9925	6	3	2013
rf	28.1845	7	3	2013
rf	27.4235	8	3	2013
rf	26.585	9	3	2013
rf	32.0165	10	3	2013
rf	36.3985	11	3	2013
rf	45.8165	12	3	2013
rf	47.0805	13	3	2013
rf	49.0575	14	3	2013
rf	53.5615	15	3	2013
rf	44.339	16	3	2013
rf	58.8315	17	3	2013
rf	62.188	18	3	2013
rf	46.652	19	3	2013
rf	44.8135	20	3	2013
rf	44.5465	21	3	2013
rf	42.6455	22	3	2013
rf	40.0645	23	3	2013
rf	42.369	24	3	2013
rf	41.245	25	3	2013
rf	39.466	26	3	2013
rf	41.161	27	3	2013
rf	38.8155	28	3	2013
rf	37.947	29	3	2013
rf	39.0065	30	3	2013
rf	38.1415	31	3	2013
rf	39.4965	32	3	2013
rf	35.5265	33	3	2013
rf	38.492	34	3	2013
rf	32.5625	35	3	2013
rf	27.939	36	3	2013
rf	30.227	37	3	2013
rf	26.4545	38	3	2013
rf	24.9675	39	3	2013
rf	21.535	40	3	2013
rf	21.8245	41	3	2013
rf	20.859	42	3	2013
rf	21.4805	43	3	2013
rf	19.601	44	3	2013
rf	16.9595	45	3	2013
rf	26.019	3	4	2013
rf	22.7725	4	4	2013
rf	27.3825	5	4	2013
rf	28.021	6	4	2013
rf	28.403	7	4	2013
rf	29.2885	8	4	2013
rf	31.5085	9	4	2013
rf	33.808	10	4	2013
rf	44.774	11	4	2013
rf	46.315	12	4	2013
rf	48.589	13	4	2013
rf	52.4845	14	4	2013
rf	44.698	15	4	2013
rf	56.6875	16	4	2013
rf	60.8375	17	4	2013
rf	56.33	18	4	2013
rf	45.7875	19	4	2013
rf	44.705	20	4	2013
rf	44.0265	21	4	2013
rf	41.2335	22	4	2013
rf	40.396	23	4	2013
rf	40.0375	24	4	2013
rf	40.4495	25	4	2013
rf	40.2355	26	4	2013
rf	39.229	27	4	2013
rf	38.308	28	4	2013
rf	36.3985	29	4	2013
rf	36.253	30	4	2013
rf	40.0565	31	4	2013
rf	39.593	32	4	2013
rf	36.4605	33	4	2013
rf	34.8475	34	4	2013
rf	32.541	35	4	2013
rf	30.289	36	4	2013
rf	29.5535	37	4	2013
rf	28.2515	38	4	2013
rf	24.69	39	4	2013
rf	21.113	40	4	2013
rf	19.834	41	4	2013
rf	22.671	42	4	2013
rf	19.9095	43	4	2013
rf	17.6805	44	4	2013
rf	17.083	45	4	2013
Generalized Linear Mixture Model	150.253808582189	3	1	2018
Generalized Linear Mixture Model	150.931464292796	4	1	2018
Generalized Linear Mixture Model	182.386490135538	5	1	2018
Generalized Linear Mixture Model	164.906383932209	6	1	2018
Generalized Linear Mixture Model	207.341622003101	7	1	2018
Generalized Linear Mixture Model	280.997935732606	8	1	2018
Generalized Linear Mixture Model	419.71702862272	9	1	2018
Generalized Linear Mixture Model	600.303877258634	10	1	2018
Generalized Linear Mixture Model	601.287873723499	11	1	2018
Generalized Linear Mixture Model	629.587359462613	12	1	2018
Generalized Linear Mixture Model	613.364280351276	13	1	2018
Generalized Linear Mixture Model	483.316474190451	14	1	2018
Generalized Linear Mixture Model	395.239176424539	15	1	2018
Generalized Linear Mixture Model	395.781803555019	16	1	2018
Generalized Linear Mixture Model	318.143533140701	17	1	2018
Generalized Linear Mixture Model	150.589040034486	3	2	2018
Generalized Linear Mixture Model	148.900924890139	4	2	2018
Generalized Linear Mixture Model	168.331808607628	5	2	2018
Generalized Linear Mixture Model	165.800073546802	6	2	2018
Generalized Linear Mixture Model	211.598743240065	7	2	2018
Generalized Linear Mixture Model	294.336818520141	8	2	2018
Generalized Linear Mixture Model	448.020017955351	9	2	2018
Generalized Linear Mixture Model	602.857660743681	10	2	2018
Generalized Linear Mixture Model	586.210882722819	11	2	2018
Generalized Linear Mixture Model	627.673347513306	12	2	2018
Generalized Linear Mixture Model	588.874246788205	13	2	2018
Generalized Linear Mixture Model	472.862333331315	14	2	2018
Generalized Linear Mixture Model	396.087448035644	15	2	2018
Generalized Linear Mixture Model	370.950170177486	16	2	2018
Generalized Linear Mixture Model	285.718791132993	17	2	2018
Generalized Linear Mixture Model	144.924587925869	3	3	2018
Generalized Linear Mixture Model	135.262722439872	4	3	2018
Generalized Linear Mixture Model	172.664867887459	5	3	2018
Generalized Linear Mixture Model	160.766850781556	6	3	2018
Generalized Linear Mixture Model	222.234969595168	7	3	2018
Generalized Linear Mixture Model	318.001476103385	8	3	2018
Generalized Linear Mixture Model	443.713325825574	9	3	2018
Generalized Linear Mixture Model	574.191855372727	10	3	2018
Generalized Linear Mixture Model	574.891610078063	11	3	2018
Generalized Linear Mixture Model	574.540816997683	12	3	2018
Generalized Linear Mixture Model	545.199173293987	13	3	2018
Generalized Linear Mixture Model	450.769117738101	14	3	2018
Generalized Linear Mixture Model	356.796379679293	15	3	2018
Generalized Linear Mixture Model	346.314027781429	16	3	2018
Generalized Linear Mixture Model	283.544738921894	17	3	2018
Generalized Linear Mixture Model	134.527259670232	3	4	2018
Generalized Linear Mixture Model	141.893303154979	4	4	2018
Generalized Linear Mixture Model	176.761817885679	5	4	2018
Generalized Linear Mixture Model	175.445772934677	6	4	2018
Generalized Linear Mixture Model	250.606044533487	7	4	2018
Generalized Linear Mixture Model	339.069607099644	8	4	2018
Generalized Linear Mixture Model	446.094330074998	9	4	2018
Generalized Linear Mixture Model	569.085112143398	10	4	2018
Generalized Linear Mixture Model	551.091513099138	11	4	2018
Generalized Linear Mixture Model	525.920903885527	12	4	2018
Generalized Linear Mixture Model	498.912958849919	13	4	2018
Generalized Linear Mixture Model	421.883360227335	14	4	2018
Generalized Linear Mixture Model	325.992042026736	15	4	2018
Generalized Linear Mixture Model	327.960511948754	16	4	2018
Generalized Linear Mixture Model	283.236654258363	17	4	2018
lm	23.3163051632036	3	1	2013
lm	28.6834822295078	4	1	2013
lm	31.1554936069519	5	1	2013
lm	36.2986127867379	6	1	2013
lm	17.7732377044785	7	1	2013
lm	28.0422510926334	8	1	2013
lm	25.9760764062158	9	1	2013
lm	26.8107852536069	10	1	2013
lm	39.9837348014212	11	1	2013
lm	35.7905672677276	12	1	2013
lm	39.4292060002297	13	1	2013
lm	46.868965545255	14	1	2013
lm	37.2110184840622	15	1	2013
lm	58.0933488118914	16	1	2013
lm	48.2150127952467	17	1	2013
lm	61.9049086162066	18	1	2013
lm	84.1128094879898	19	1	2013
lm	67.1327140652288	20	1	2013
lm	44.8583383352702	21	1	2013
lm	43.4765947887254	22	1	2013
lm	37.54483363959	23	1	2013
lm	48.5470094371472	24	1	2013
lm	41.2866025817259	25	1	2013
lm	38.1195191446775	26	1	2013
lm	31.2194258606017	27	1	2013
lm	29.4659758053774	28	1	2013
lm	34.9286155776511	29	1	2013
lm	34.2942387753618	30	1	2013
lm	33.6638406186478	31	1	2013
lm	27.3602652593494	32	1	2013
lm	34.4689507163061	33	1	2013
lm	27.4611038147297	34	1	2013
lm	32.4643606451885	35	1	2013
lm	29.2924202367362	36	1	2013
lm	25.8719104148446	37	1	2013
lm	19.1276130009608	38	1	2013
lm	29.2951569308842	39	1	2013
lm	20.5723008688438	40	1	2013
lm	22.7773976236647	41	1	2013
lm	22.8237230899008	42	1	2013
lm	20.7076710235679	43	1	2013
lm	15.688328852351	44	1	2013
lm	26.8087665261852	45	1	2013
lm	25.2188808096775	3	2	2013
lm	29.3631578068489	4	2	2013
lm	35.5971681699814	5	2	2013
lm	29.5979961154776	6	2	2013
lm	23.5801107534104	7	2	2013
lm	24.2660051426111	8	2	2013
lm	30.9044208175494	9	2	2013
lm	33.7267916353964	10	2	2013
lm	35.5853669392753	11	2	2013
lm	44.284237853091	12	2	2013
lm	47.7972605696265	13	2	2013
lm	47.1292391651233	14	2	2013
lm	52.0380546014427	15	2	2013
lm	56.4046141352801	16	2	2013
lm	49.2510654062967	17	2	2013
lm	60.4459148564647	18	2	2013
lm	65.3580970074258	19	2	2013
lm	59.0850404397557	20	2	2013
lm	44.4361722753913	21	2	2013
lm	35.7342610610421	22	2	2013
lm	44.2452978713451	23	2	2013
lm	44.0706229826079	24	2	2013
lm	41.1115758579246	25	2	2013
lm	30.9822663001751	26	2	2013
lm	31.1214418319493	27	2	2013
lm	26.155583672412	28	2	2013
lm	39.0875714348233	29	2	2013
lm	32.2969650215929	30	2	2013
lm	28.0191537433664	31	2	2013
lm	26.9752283390012	32	2	2013
lm	27.2287001187308	33	2	2013
lm	29.9161858492391	34	2	2013
lm	32.3669484556265	35	2	2013
lm	26.6263963275597	36	2	2013
lm	18.2908874761031	37	2	2013
lm	22.777208075206	38	2	2013
lm	22.6068508585416	39	2	2013
lm	22.0642510654927	40	2	2013
lm	22.6083833752398	41	2	2013
lm	18.0300252045336	42	2	2013
lm	14.7661318395539	43	2	2013
lm	20.7045724001939	44	2	2013
lm	19.7117593707322	45	2	2013
lm	26.8465415960512	3	3	2013
lm	33.4381660440175	4	3	2013
lm	29.1030838952953	5	3	2013
lm	33.9798073006004	6	3	2013
lm	24.3365657054075	7	3	2013
lm	30.8496121686998	8	3	2013
lm	36.2938786257915	9	3	2013
lm	31.2220650483533	10	3	2013
lm	41.7806616499127	11	3	2013
lm	50.6648579200954	12	3	2013
lm	48.1735088850792	13	3	2013
lm	60.17203628377	14	3	2013
lm	51.2263976622435	15	3	2013
lm	54.2126381065871	16	3	2013
lm	56.797864539441	17	3	2013
lm	44.7778663766396	18	3	2013
lm	53.8844774634858	19	3	2013
lm	52.7877081372784	20	3	2013
lm	38.5874236248959	21	3	2013
lm	46.283660070822	22	3	2013
lm	42.9233336961603	23	3	2013
lm	42.4852647727716	24	3	2013
lm	33.5787027599448	25	3	2013
lm	32.2910737783892	26	3	2013
lm	27.0416312270248	27	3	2013
lm	34.1916566084025	28	3	2013
lm	34.0274715655074	29	3	2013
lm	26.5494029343467	30	3	2013
lm	27.0228573493103	31	3	2013
lm	22.2990745790458	32	3	2013
lm	29.0380826543132	33	3	2013
lm	31.3057259464969	34	3	2013
lm	28.1851315319147	35	3	2013
lm	19.2871119944246	36	3	2013
lm	23.478744181055	37	3	2013
lm	19.3028943765785	38	3	2013
lm	23.0991748062286	39	3	2013
lm	22.4537545035697	40	3	2013
lm	17.9188855654287	41	3	2013
lm	14.6629995895738	42	3	2013
lm	20.2772407340281	43	3	2013
lm	15.8403132985666	44	3	2013
lm	18.169844229451	45	3	2013
lm	31.0095522409669	3	4	2013
lm	25.2986449791538	4	4	2013
lm	32.6470221877012	5	4	2013
lm	32.4038021890322	6	4	2013
lm	29.7943101949927	7	4	2013
lm	39.8173059149897	8	4	2013
lm	31.5990015615845	9	4	2013
lm	40.0494108047533	10	4	2013
lm	48.6006501199504	11	4	2013
lm	50.0772975900855	12	4	2013
lm	61.090745909156	13	4	2013
lm	59.2939046430662	14	4	2013
lm	50.7935628509968	15	4	2013
lm	63.2298694281461	16	4	2013
lm	41.5677059510304	17	4	2013
lm	40.1803199222956	18	4	2013
lm	47.0575298175728	19	4	2013
lm	36.2032202555541	20	4	2013
lm	46.45445385478	21	4	2013
lm	44.7149344625967	22	4	2013
lm	41.6570900551994	23	4	2013
lm	35.5416627457752	24	4	2013
lm	34.356442525912	25	4	2013
lm	27.7965845916542	26	4	2013
lm	37.3330455438802	27	4	2013
lm	32.4677066014017	28	4	2013
lm	27.0267942267026	29	4	2013
lm	25.7031230640672	30	4	2013
lm	23.161412951656	31	4	2013
lm	25.967720279129	32	4	2013
lm	30.8060215881504	33	4	2013
lm	26.4715904802216	34	4	2013
lm	20.2476023057871	35	4	2013
lm	23.021849057524	36	4	2013
lm	20.874491770092	37	4	2013
lm	21.1742516014936	38	4	2013
lm	23.1909701637124	39	4	2013
lm	16.6033968666445	40	4	2013
lm	14.9060875580252	41	4	2013
lm	19.8305130941198	42	4	2013
lm	15.5061275349332	43	4	2013
lm	15.4348256612194	44	4	2013
lm	15.5094778395568	45	4	2013
eb	20.1426456916452	3	1	2013
eb	29.6436260774729	4	1	2013
eb	44.5395407733543	5	1	2013
eb	43.4741943917627	6	1	2013
eb	16.3924738882804	7	1	2013
eb	24.2729361435549	8	1	2013
eb	20.8198103124664	9	1	2013
eb	23.3217483834112	10	1	2013
eb	41.3527475432263	11	1	2013
eb	49.3990579701948	12	1	2013
eb	40.6822934975287	13	1	2013
eb	35.8463245964035	14	1	2013
eb	29.7784983433041	15	1	2013
eb	46.8199476653296	16	1	2013
eb	38.1207821438529	17	1	2013
eb	71.2863762104168	18	1	2013
eb	110.742732613342	19	1	2013
eb	103.358880892252	20	1	2013
eb	53.0760054783103	21	1	2013
eb	37.4946006238795	22	1	2013
eb	37.4104830161528	23	1	2013
eb	49.9111350417541	24	1	2013
eb	47.9043754293363	25	1	2013
eb	35.8213395072116	26	1	2013
eb	43.370344596456	27	1	2013
eb	32.8284490973228	28	1	2013
eb	46.0666623644029	29	1	2013
eb	27.54131881921	30	1	2013
eb	43.4384761483584	31	1	2013
eb	35.2858536934895	32	1	2013
eb	46.9093160171187	33	1	2013
eb	38.998459111561	34	1	2013
eb	37.9179853844509	35	1	2013
eb	24.0322972852689	36	1	2013
eb	31.1203626189489	37	1	2013
eb	25.3305806931376	38	1	2013
eb	33.3466198223541	39	1	2013
eb	24.3739032075157	40	1	2013
eb	23.8221386389303	41	1	2013
eb	17.5902276332664	42	1	2013
eb	27.8737649657373	43	1	2013
eb	19.8007765164065	44	1	2013
eb	31.9758251294775	45	1	2013
eb	22.8355017564541	3	2	2013
eb	34.2936496658724	4	2	2013
eb	51.9111553081508	5	2	2013
eb	47.867122969358	6	2	2013
eb	18.6800122803093	7	2	2013
eb	27.4158622625539	8	2	2013
eb	24.9200382214059	9	2	2013
eb	28.3097452779722	10	2	2013
eb	46.3633866656675	11	2	2013
eb	52.9475486449662	12	2	2013
eb	43.2699612515297	13	2	2013
eb	38.802889116202	14	2	2013
eb	34.5388643855553	15	2	2013
eb	48.9268551959679	16	2	2013
eb	43.5673232224478	17	2	2013
eb	68.987270465204	18	2	2013
eb	97.1483291005874	19	2	2013
eb	92.7272775620062	20	2	2013
eb	51.0802880923164	21	2	2013
eb	36.4104508582195	22	2	2013
eb	36.9005071158602	23	2	2013
eb	48.6698948282973	24	2	2013
eb	46.8684806016366	25	2	2013
eb	34.805885154701	26	2	2013
eb	42.1472386498095	27	2	2013
eb	31.8833022616324	28	2	2013
eb	44.887880651773	29	2	2013
eb	26.2292985737211	30	2	2013
eb	41.8266337531221	31	2	2013
eb	33.3878799299602	32	2	2013
eb	44.9143961714915	33	2	2013
eb	36.996759576887	34	2	2013
eb	35.9946320938305	35	2	2013
eb	22.2848249837617	36	2	2013
eb	29.395148738088	37	2	2013
eb	23.8824462761553	38	2	2013
eb	31.8654176782628	39	2	2013
eb	23.0733167600904	40	2	2013
eb	22.3854081903638	41	2	2013
eb	16.4900415553008	42	2	2013
eb	26.8631271747384	43	2	2013
eb	19.1550791766191	44	2	2013
eb	31.0246130729637	45	2	2013
eb	25.8264013939838	3	3	2013
eb	38.0938561878965	4	3	2013
eb	59.6055513215247	5	3	2013
eb	53.0353438672912	6	3	2013
eb	22.7099393889983	7	3	2013
eb	31.5644905548422	8	3	2013
eb	29.5538670222242	9	3	2013
eb	33.0960959556585	10	3	2013
eb	49.9942384014203	11	3	2013
eb	54.0945411080789	12	3	2013
eb	45.5940072413664	13	3	2013
eb	43.9227657161735	14	3	2013
eb	41.9159792509196	15	3	2013
eb	50.8143773229522	16	3	2013
eb	49.5239877620073	17	3	2013
eb	63.8398626335302	18	3	2013
eb	88.6670373995098	19	3	2013
eb	79.6234914346472	20	3	2013
eb	49.81713827423	21	3	2013
eb	35.7054162451511	22	3	2013
eb	35.7675214423067	23	3	2013
eb	47.3905184377062	24	3	2013
eb	45.5518681668913	25	3	2013
eb	34.2348217391012	26	3	2013
eb	41.3256658760236	27	3	2013
eb	31.071157305089	28	3	2013
eb	43.6857064993818	29	3	2013
eb	24.7588665360041	30	3	2013
eb	40.0852969422521	31	3	2013
eb	31.926619378605	32	3	2013
eb	42.792085035141	33	3	2013
eb	35.109605728878	34	3	2013
eb	34.072410572292	35	3	2013
eb	20.5342214155559	36	3	2013
eb	27.9343611921603	37	3	2013
eb	22.3807845642707	38	3	2013
eb	30.4375530042925	39	3	2013
eb	22.1564401059504	40	3	2013
eb	21.3431670851511	41	3	2013
eb	15.2978438242529	42	3	2013
eb	26.0072610132405	43	3	2013
eb	18.0713646255408	44	3	2013
eb	30.1822978612492	45	3	2013
eb	28.8400157886741	3	4	2013
eb	41.9786987363262	4	4	2013
eb	66.2197557590358	5	4	2013
eb	56.7573010853188	6	4	2013
eb	26.9816263817147	7	4	2013
eb	35.837803866298	8	4	2013
eb	33.9402492698148	9	4	2013
eb	37.5522692350247	10	4	2013
eb	52.0155313141411	11	4	2013
eb	55.9703242429529	12	4	2013
eb	49.6910663145245	13	4	2013
eb	51.5352956765353	14	4	2013
eb	50.2993211929264	15	4	2013
eb	52.8661401615177	16	4	2013
eb	51.2840571029941	17	4	2013
eb	56.6145902669186	18	4	2013
eb	77.7852354593471	19	4	2013
eb	79.3216036400252	20	4	2013
eb	49.2086524074933	21	4	2013
eb	34.2159992739765	22	4	2013
eb	34.8126669317119	23	4	2013
eb	47.2014424624343	24	4	2013
eb	45.504242248912	25	4	2013
eb	33.3406255791807	26	4	2013
eb	40.8092521857548	27	4	2013
eb	30.1416993570191	28	4	2013
eb	41.978061693826	29	4	2013
eb	22.7157514759077	30	4	2013
eb	38.2931954901025	31	4	2013
eb	30.1932210078683	32	4	2013
eb	41.11568270453	33	4	2013
eb	33.2021690828895	34	4	2013
eb	32.1615552658485	35	4	2013
eb	19.23546587814	36	4	2013
eb	26.661216171437	37	4	2013
eb	21.1349677963329	38	4	2013
eb	29.5037569962827	39	4	2013
eb	20.806253652461	40	4	2013
eb	20.3670725694647	41	4	2013
eb	14.6407250953506	42	4	2013
eb	25.0465199265169	43	4	2013
eb	17.1415218556634	44	4	2013
eb	29.6779126495578	45	4	2013
arima	34.5333156319929	3	1	2013
arima	36.3801303201937	4	1	2013
arima	37.6611395666686	5	1	2013
arima	27.7793074933741	6	1	2013
arima	29.8507862291426	7	1	2013
arima	19.5967532891281	8	1	2013
arima	33.0074899655469	9	1	2013
arima	23.593564659086	10	1	2013
arima	25.9241388058219	11	1	2013
arima	31.8986011368161	12	1	2013
arima	28.4044630428993	13	1	2013
arima	28.9496663060065	14	1	2013
arima	29.7556376547523	15	1	2013
arima	32.0955635732114	16	1	2013
arima	25.191149704676	17	1	2013
arima	41.8824238189213	18	1	2013
arima	62.7260609919431	19	1	2013
arima	77.6768417647117	20	1	2013
arima	49.1772713440604	21	1	2013
arima	31.4446222417671	22	1	2013
arima	27.7652266845899	23	1	2013
arima	42.9490492159983	24	1	2013
arima	38.4424841903189	25	1	2013
arima	31.4128194636736	26	1	2013
arima	33.0403277496068	27	1	2013
arima	33.420678346253	28	1	2013
arima	36.8265440442712	29	1	2013
arima	26.9224334507915	30	1	2013
arima	39.2253958580248	31	1	2013
arima	38.8657493226059	32	1	2013
arima	42.1704114985125	33	1	2013
arima	42.5148124714847	34	1	2013
arima	44.0139884561326	35	1	2013
arima	37.1096497441442	36	1	2013
arima	42.845128013538	37	1	2013
arima	29.6630741865906	38	1	2013
arima	38.5036975893452	39	1	2013
arima	33.0396319790142	40	1	2013
arima	36.9227376144093	41	1	2013
arima	37.7460010099886	42	1	2013
arima	32.7600073782365	43	1	2013
arima	37.570592183359	44	1	2013
arima	47.2801969139634	45	1	2013
arima	38.518112026118	3	2	2013
arima	36.6330780692711	4	2	2013
arima	27.2126914476336	5	2	2013
arima	33.9979157864561	6	2	2013
arima	21.6135091412817	7	2	2013
arima	32.9736993451621	8	2	2013
arima	27.5783335691064	9	2	2013
arima	21.1103050872886	10	2	2013
arima	26.0808775515501	11	2	2013
arima	26.8774672282082	12	2	2013
arima	27.541522797686	13	2	2013
arima	30.5435014239072	14	2	2013
arima	27.5895056402797	15	2	2013
arima	24.2721255645867	16	2	2013
arima	27.1076637824225	17	2	2013
arima	32.7960381142034	18	2	2013
arima	55.2932396800643	19	2	2013
arima	69.2124717514458	20	2	2013
arima	38.1209819315591	21	2	2013
arima	23.016948583214	22	2	2013
arima	29.0231591575256	23	2	2013
arima	35.8775446876481	24	2	2013
arima	32.3117437009442	25	2	2013
arima	25.8271878561375	26	2	2013
arima	32.7252849877929	27	2	2013
arima	29.1841726321887	28	2	2013
arima	30.840464430622	29	2	2013
arima	28.7334039903189	30	2	2013
arima	39.7296378984437	31	2	2013
arima	35.7338429345878	32	2	2013
arima	42.6464921873358	33	2	2013
arima	44.542698386383	34	2	2013
arima	45.3369358695781	35	2	2013
arima	42.75625555364	36	2	2013
arima	36.1213550530142	37	2	2013
arima	33.2503663136576	38	2	2013
arima	37.5718720697694	39	2	2013
arima	39.0400803019496	40	2	2013
arima	44.8000230214562	41	2	2013
arima	35.1419600745473	42	2	2013
arima	41.7011601854602	43	2	2013
arima	47.2125333097118	44	2	2013
arima	51.9216401695193	45	2	2013
arima	38.3020126283067	3	3	2013
arima	26.3857215543162	4	3	2013
arima	33.5474098143545	5	3	2013
arima	24.9092226840889	6	3	2013
arima	34.5798831546182	7	3	2013
arima	27.549044026544	8	3	2013
arima	24.3261178160834	9	3	2013
arima	22.1419675391105	10	3	2013
arima	22.4118664301158	11	3	2013
arima	26.3997660321583	12	3	2013
arima	29.4562946506128	13	3	2013
arima	28.1997912603771	14	3	2013
arima	20.734327268671	15	3	2013
arima	26.3794966269201	16	3	2013
arima	20.3998956097656	17	3	2013
arima	31.3313460436975	18	3	2013
arima	49.7990428028199	19	3	2013
arima	56.0064315296559	20	3	2013
arima	28.3551300914466	21	3	2013
arima	25.3747065032079	22	3	2013
arima	24.6355388272012	23	3	2013
arima	30.2929761749232	24	3	2013
arima	26.516531008955	25	3	2013
arima	27.1901620365876	26	3	2013
arima	28.6531850677778	27	3	2013
arima	25.0367447555407	28	3	2013
arima	31.6869332657839	29	3	2013
arima	31.8348219142613	30	3	2013
arima	36.3887929486201	31	3	2013
arima	37.7939534530073	32	3	2013
arima	44.6470649262735	33	3	2013
arima	45.7499201173841	34	3	2013
arima	48.8886607170207	35	3	2013
arima	36.1023111090693	36	3	2013
arima	38.0373737617244	37	3	2013
arima	33.8096335108342	38	3	2013
arima	42.3585197129319	39	3	2013
arima	46.3636935450737	40	3	2013
arima	40.2522764322292	41	3	2013
arima	43.4364958955284	42	3	2013
arima	50.2255173944695	43	3	2013
arima	51.8972623437305	44	3	2013
arima	51.7413830378299	45	3	2013
arima	27.5450999981159	3	4	2013
arima	32.9727393668479	4	4	2013
arima	24.599025816342	5	4	2013
arima	36.8962418951136	6	4	2013
arima	28.689769518253	7	4	2013
arima	24.3055162126373	8	4	2013
arima	24.4587464104513	9	4	2013
arima	19.623473114388	10	4	2013
arima	23.3114363413508	11	4	2013
arima	28.6760940186794	12	4	2013
arima	27.44334638319	13	4	2013
arima	21.1517950071709	14	4	2013
arima	23.9061637411466	15	4	2013
arima	19.8822344231458	16	4	2013
arima	22.4508112246398	17	4	2013
arima	30.6033049472134	18	4	2013
arima	39.4349500060779	19	4	2013
arima	44.0957123780677	20	4	2013
arima	29.6034292568543	21	4	2013
arima	21.7971095613033	22	4	2013
arima	20.7261323906256	23	4	2013
arima	24.7854140727459	24	4	2013
arima	27.7633408424748	25	4	2013
arima	24.0262283223806	26	4	2013
arima	24.5936588728755	27	4	2013
arima	26.8439884890099	28	4	2013
arima	34.2855350676986	29	4	2013
arima	29.8168856881424	30	4	2013
arima	38.3452230713837	31	4	2013
arima	40.5745532007441	32	4	2013
arima	45.8391471018343	33	4	2013
arima	49.2415289943167	34	4	2013
arima	41.1629882891532	35	4	2013
arima	38.0475849198281	36	4	2013
arima	37.7105540973834	37	4	2013
arima	39.3759529343577	38	4	2013
arima	49.0433195335028	39	4	2013
arima	41.5187444209892	40	4	2013
arima	47.5046263070949	41	4	2013
arima	51.6044717617863	42	4	2013
arima	54.2957849171185	43	4	2013
arima	51.7328411504119	44	4	2013
arima	62.4211414362546	45	4	2013
target	25	3	1	2013
target	37	4	1	2013
target	38	5	1	2013
target	14	6	1	2013
target	22	7	1	2013
target	18	8	1	2013
target	20	9	1	2013
target	37	10	1	2013
target	44	11	1	2013
target	38	12	1	2013
target	34	13	1	2013
target	28	14	1	2013
target	44	15	1	2013
target	36	16	1	2013
target	70	17	1	2013
target	115	18	1	2013
target	110	19	1	2013
target	57	20	1	2013
target	40	21	1	2013
target	39	22	1	2013
target	51	23	1	2013
target	49	24	1	2013
target	37	25	1	2013
target	44	26	1	2013
target	34	27	1	2013
target	47	28	1	2013
target	29	29	1	2013
target	45	30	1	2013
target	37	31	1	2013
target	49	32	1	2013
target	41	33	1	2013
target	40	34	1	2013
target	26	35	1	2013
target	33	36	1	2013
target	27	37	1	2013
target	35	38	1	2013
target	26	39	1	2013
target	25	40	1	2013
target	19	41	1	2013
target	29	42	1	2013
target	21	43	1	2013
target	33	44	1	2013
target	22	45	1	2013
target	37	3	2	2013
target	38	4	2	2013
target	14	5	2	2013
target	22	6	2	2013
target	18	7	2	2013
target	20	8	2	2013
target	37	9	2	2013
target	44	10	2	2013
target	38	11	2	2013
target	34	12	2	2013
target	28	13	2	2013
target	44	14	2	2013
target	36	15	2	2013
target	70	16	2	2013
target	115	17	2	2013
target	110	18	2	2013
target	57	19	2	2013
target	40	20	2	2013
target	39	21	2	2013
target	51	22	2	2013
target	49	23	2	2013
target	37	24	2	2013
target	44	25	2	2013
target	34	26	2	2013
target	47	27	2	2013
target	29	28	2	2013
target	45	29	2	2013
target	37	30	2	2013
target	49	31	2	2013
target	41	32	2	2013
target	40	33	2	2013
target	26	34	2	2013
target	33	35	2	2013
target	27	36	2	2013
target	35	37	2	2013
target	26	38	2	2013
target	25	39	2	2013
target	19	40	2	2013
target	29	41	2	2013
target	21	42	2	2013
target	33	43	2	2013
target	22	44	2	2013
target	33	45	2	2013
target	38	3	3	2013
target	14	4	3	2013
target	22	5	3	2013
target	18	6	3	2013
target	20	7	3	2013
target	37	8	3	2013
target	44	9	3	2013
target	38	10	3	2013
target	34	11	3	2013
target	28	12	3	2013
target	44	13	3	2013
target	36	14	3	2013
target	70	15	3	2013
target	115	16	3	2013
target	110	17	3	2013
target	57	18	3	2013
target	40	19	3	2013
target	39	20	3	2013
target	51	21	3	2013
target	49	22	3	2013
target	37	23	3	2013
target	44	24	3	2013
target	34	25	3	2013
target	47	26	3	2013
target	29	27	3	2013
target	45	28	3	2013
target	37	29	3	2013
target	49	30	3	2013
target	41	31	3	2013
target	40	32	3	2013
target	26	33	3	2013
target	33	34	3	2013
target	27	35	3	2013
target	35	36	3	2013
target	26	37	3	2013
target	25	38	3	2013
target	19	39	3	2013
target	29	40	3	2013
target	21	41	3	2013
target	33	42	3	2013
target	22	43	3	2013
target	33	44	3	2013
target	11	45	3	2013
target	14	3	4	2013
target	22	4	4	2013
target	18	5	4	2013
target	20	6	4	2013
target	37	7	4	2013
target	44	8	4	2013
target	38	9	4	2013
target	34	10	4	2013
target	28	11	4	2013
target	44	12	4	2013
target	36	13	4	2013
target	70	14	4	2013
target	115	15	4	2013
target	110	16	4	2013
target	57	17	4	2013
target	40	18	4	2013
target	39	19	4	2013
target	51	20	4	2013
target	49	21	4	2013
target	37	22	4	2013
target	44	23	4	2013
target	34	24	4	2013
target	47	25	4	2013
target	29	26	4	2013
target	45	27	4	2013
target	37	28	4	2013
target	49	29	4	2013
target	41	30	4	2013
target	40	31	4	2013
target	26	32	4	2013
target	33	33	4	2013
target	27	34	4	2013
target	35	35	4	2013
target	26	36	4	2013
target	25	37	4	2013
target	19	38	4	2013
target	29	39	4	2013
target	21	40	4	2013
target	33	41	4	2013
target	22	42	4	2013
target	33	43	4	2013
target	11	44	4	2013
target	13	45	4	2013
