# Supplementary material for: A stacked ensemble method for forecasting influenza-like illness visit volumes at emergency departments
Source: PLoS One. 2021 Mar 22;16(3):e0241725. doi: 10.1371/journal.pone.0241725 (PMC7984626; doi:10.1371/journal.pone.0241725)
Supplement: S1 Data — (ZIP) [file pone.0241725.s003.zip › ILI_plosone/tables/raw_estimates_2012_holdout_2014weeks-3-45.csv]

object	value	epiweek	weeks_ahead	season
rf	142.6905	3	1	2014
rf	161.759	4	1	2014
rf	155.714	5	1	2014
rf	165.8905	6	1	2014
rf	169.9065	7	1	2014
rf	160.038	8	1	2014
rf	163.4	9	1	2014
rf	155.916	10	1	2014
rf	191.859	11	1	2014
rf	219.4125	12	1	2014
rf	236.454	13	1	2014
rf	243.816	14	1	2014
rf	266.532	15	1	2014
rf	340.0495	16	1	2014
rf	376.0215	17	1	2014
rf	374.373	18	1	2014
rf	373.8795	19	1	2014
rf	266.837	20	1	2014
rf	266.2855	21	1	2014
rf	282.3775	22	1	2014
rf	285.4355	23	1	2014
rf	307.8105	24	1	2014
rf	291.0145	25	1	2014
rf	266.0585	26	1	2014
rf	246.626	27	1	2014
rf	249.5775	28	1	2014
rf	243.976	29	1	2014
rf	243.287	30	1	2014
rf	220.1715	31	1	2014
rf	208.246	32	1	2014
rf	196.368	33	1	2014
rf	197.581	34	1	2014
rf	181.751	35	1	2014
rf	164.5385	36	1	2014
rf	158.5125	37	1	2014
rf	164.8215	38	1	2014
rf	165.8395	39	1	2014
rf	151.0965	40	1	2014
rf	120.23	41	1	2014
rf	127.358	42	1	2014
rf	117.4225	43	1	2014
rf	127.6985	44	1	2014
rf	110.299	45	1	2014
rf	158.8545	3	2	2014
rf	155.518	4	2	2014
rf	157.98	5	2	2014
rf	173.1115	6	2	2014
rf	164.7965	7	2	2014
rf	165.619	8	2	2014
rf	164.3605	9	2	2014
rf	184.3795	10	2	2014
rf	202.623	11	2	2014
rf	224.391	12	2	2014
rf	250.778	13	2	2014
rf	241.9105	14	2	2014
rf	282.372	15	2	2014
rf	335.706	16	2	2014
rf	358.5235	17	2	2014
rf	356.0975	18	2	2014
rf	323.17	19	2	2014
rf	268.412	20	2	2014
rf	270.259	21	2	2014
rf	274.734	22	2	2014
rf	281.4975	23	2	2014
rf	287.72	24	2	2014
rf	281.1965	25	2	2014
rf	265.988	26	2	2014
rf	246.68	27	2	2014
rf	244.7065	28	2	2014
rf	240.103	29	2	2014
rf	235.985	30	2	2014
rf	217.072	31	2	2014
rf	206.6305	32	2	2014
rf	201.1475	33	2	2014
rf	192.511	34	2	2014
rf	178.573	35	2	2014
rf	163.7825	36	2	2014
rf	166.1315	37	2	2014
rf	172.274	38	2	2014
rf	159.9365	39	2	2014
rf	139.062	40	2	2014
rf	114.3185	41	2	2014
rf	118.951	42	2	2014
rf	117.9865	43	2	2014
rf	133.9505	44	2	2014
rf	95.869	45	2	2014
rf	161.934	3	3	2014
rf	164.6495	4	3	2014
rf	155.36	5	3	2014
rf	172.7115	6	3	2014
rf	176.957	7	3	2014
rf	170.3805	8	3	2014
rf	185.0175	9	3	2014
rf	192.172	10	3	2014
rf	215.0135	11	3	2014
rf	238.784	12	3	2014
rf	248.3015	13	3	2014
rf	270.505	14	3	2014
rf	292.997	15	3	2014
rf	316.514	16	3	2014
rf	328.1485	17	3	2014
rf	334.4325	18	3	2014
rf	295.9105	19	3	2014
rf	272.267	20	3	2014
rf	269.712	21	3	2014
rf	270.114	22	3	2014
rf	275.9965	23	3	2014
rf	283.015	24	3	2014
rf	275.5175	25	3	2014
rf	256.8205	26	3	2014
rf	239.8465	27	3	2014
rf	246.038	28	3	2014
rf	225.8415	29	3	2014
rf	224.669	30	3	2014
rf	212.3815	31	3	2014
rf	201.4535	32	3	2014
rf	195.626	33	3	2014
rf	192.1965	34	3	2014
rf	169.363	35	3	2014
rf	167.854	36	3	2014
rf	164.9575	37	3	2014
rf	173.186	38	3	2014
rf	166.4175	39	3	2014
rf	141.94	40	3	2014
rf	111.7665	41	3	2014
rf	121.893	42	3	2014
rf	116.3615	43	3	2014
rf	116.636	44	3	2014
rf	93.58	45	3	2014
rf	168.0885	3	4	2014
rf	168.2645	4	4	2014
rf	162.7985	5	4	2014
rf	182.5335	6	4	2014
rf	177.186	7	4	2014
rf	191.942	8	4	2014
rf	196.5285	9	4	2014
rf	205.9005	10	4	2014
rf	217.77	11	4	2014
rf	241.775	12	4	2014
rf	271.856	13	4	2014
rf	281.508	14	4	2014
rf	292.0695	15	4	2014
rf	299.4255	16	4	2014
rf	307.8455	17	4	2014
rf	307.9625	18	4	2014
rf	295.5985	19	4	2014
rf	267.509	20	4	2014
rf	263.3115	21	4	2014
rf	261.708	22	4	2014
rf	261.9605	23	4	2014
rf	266.591	24	4	2014
rf	258.072	25	4	2014
rf	249.2195	26	4	2014
rf	238.5955	27	4	2014
rf	237.4375	28	4	2014
rf	213.84	29	4	2014
rf	218.125	30	4	2014
rf	209.713	31	4	2014
rf	189.6605	32	4	2014
rf	196.338	33	4	2014
rf	175.9625	34	4	2014
rf	169.28	35	4	2014
rf	165.214	36	4	2014
rf	170.4475	37	4	2014
rf	172.866	38	4	2014
rf	158.042	39	4	2014
rf	135.0435	40	4	2014
rf	107.134	41	4	2014
rf	106.5025	42	4	2014
rf	103.9295	43	4	2014
rf	106.6475	44	4	2014
rf	92.25	45	4	2014
Generalized Linear Mixture Model	158.209939392621	3	1	2018
Generalized Linear Mixture Model	161.551930133384	4	1	2018
Generalized Linear Mixture Model	186.155130656814	5	1	2018
Generalized Linear Mixture Model	171.552479612255	6	1	2018
Generalized Linear Mixture Model	209.61167767203	7	1	2018
Generalized Linear Mixture Model	275.345664167	8	1	2018
Generalized Linear Mixture Model	395.099804480709	9	1	2018
Generalized Linear Mixture Model	568.408962188765	10	1	2018
Generalized Linear Mixture Model	577.874039224953	11	1	2018
Generalized Linear Mixture Model	614.775640384994	12	1	2018
Generalized Linear Mixture Model	595.696562873691	13	1	2018
Generalized Linear Mixture Model	473.065811094647	14	1	2018
Generalized Linear Mixture Model	387.807985561084	15	1	2018
Generalized Linear Mixture Model	382.450846432355	16	1	2018
Generalized Linear Mixture Model	309.989659763078	17	1	2018
Generalized Linear Mixture Model	161.472048105919	3	2	2018
Generalized Linear Mixture Model	163.167857214004	4	2	2018
Generalized Linear Mixture Model	173.244819636954	5	2	2018
Generalized Linear Mixture Model	174.780053066663	6	2	2018
Generalized Linear Mixture Model	214.390758194527	7	2	2018
Generalized Linear Mixture Model	286.725109977423	8	2	2018
Generalized Linear Mixture Model	415.985725191682	9	2	2018
Generalized Linear Mixture Model	558.285659096391	10	2	2018
Generalized Linear Mixture Model	553.071034378816	11	2	2018
Generalized Linear Mixture Model	605.311000069922	12	2	2018
Generalized Linear Mixture Model	561.323839146733	13	2	2018
Generalized Linear Mixture Model	456.217613842907	14	2	2018
Generalized Linear Mixture Model	384.610296916036	15	2	2018
Generalized Linear Mixture Model	350.861652839645	16	2	2018
Generalized Linear Mixture Model	273.525945636604	17	2	2018
Generalized Linear Mixture Model	158.794295618727	3	3	2018
Generalized Linear Mixture Model	153.262899744296	4	3	2018
Generalized Linear Mixture Model	179.713770762481	5	3	2018
Generalized Linear Mixture Model	173.564216598452	6	3	2018
Generalized Linear Mixture Model	227.290827001446	7	3	2018
Generalized Linear Mixture Model	307.985202447836	8	3	2018
Generalized Linear Mixture Model	401.538004826767	9	3	2018
Generalized Linear Mixture Model	515.48400819765	10	3	2018
Generalized Linear Mixture Model	529.731050169173	11	3	2018
Generalized Linear Mixture Model	541.364415888963	12	3	2018
Generalized Linear Mixture Model	503.5808763327	13	3	2018
Generalized Linear Mixture Model	426.33007989784	14	3	2018
Generalized Linear Mixture Model	339.12857014003	15	3	2018
Generalized Linear Mixture Model	319.390674647652	16	3	2018
Generalized Linear Mixture Model	269.213693171138	17	3	2018
Generalized Linear Mixture Model	151.065132374913	3	4	2018
Generalized Linear Mixture Model	162.833134464778	4	4	2018
Generalized Linear Mixture Model	186.013440469493	5	4	2018
Generalized Linear Mixture Model	192.582409143754	6	4	2018
Generalized Linear Mixture Model	257.741913050277	7	4	2018
Generalized Linear Mixture Model	328.262945747957	8	4	2018
Generalized Linear Mixture Model	396.805493480499	9	4	2018
Generalized Linear Mixture Model	496.465040298625	10	4	2018
Generalized Linear Mixture Model	492.746299830138	11	4	2018
Generalized Linear Mixture Model	480.878473712429	12	4	2018
Generalized Linear Mixture Model	448.943226985839	13	4	2018
Generalized Linear Mixture Model	392.310253951827	14	4	2018
Generalized Linear Mixture Model	306.634916934834	15	4	2018
Generalized Linear Mixture Model	296.153299589187	16	4	2018
Generalized Linear Mixture Model	265.10979314269	17	4	2018
lm	158.16377177261	3	1	2014
lm	199.846485841736	4	1	2014
lm	183.061807794534	5	1	2014
lm	157.813841639075	6	1	2014
lm	173.871838163694	7	1	2014
lm	188.235039648744	8	1	2014
lm	203.737490303492	9	1	2014
lm	161.785768218151	10	1	2014
lm	213.152944227317	11	1	2014
lm	228.995141887703	12	1	2014
lm	253.823540669326	13	1	2014
lm	247.97006952376	14	1	2014
lm	293.921079989395	15	1	2014
lm	406.119593135635	16	1	2014
lm	402.608697409656	17	1	2014
lm	305.845755045105	18	1	2014
lm	346.818395211962	19	1	2014
lm	209.006507234264	20	1	2014
lm	242.574090681959	21	1	2014
lm	288.477051074271	22	1	2014
lm	332.195890652679	23	1	2014
lm	296.448207763192	24	1	2014
lm	285.706048284473	25	1	2014
lm	271.400674878707	26	1	2014
lm	230.653692229654	27	1	2014
lm	234.853907062421	28	1	2014
lm	229.231508588327	29	1	2014
lm	226.801165153201	30	1	2014
lm	188.123164618165	31	1	2014
lm	170.54223648041	32	1	2014
lm	159.913358003962	33	1	2014
lm	202.883984624387	34	1	2014
lm	154.787494778048	35	1	2014
lm	135.656094714992	36	1	2014
lm	161.020179691135	37	1	2014
lm	148.91433065592	38	1	2014
lm	154.616757479771	39	1	2014
lm	119.12140402539	40	1	2014
lm	120.660826144308	41	1	2014
lm	117.400621836543	42	1	2014
lm	113.717154264274	43	1	2014
lm	132.237147115266	44	1	2014
lm	96.4138232824333	45	1	2014
lm	170.646947148925	3	2	2014
lm	188.041689370164	4	2	2014
lm	181.413481786321	5	2	2014
lm	176.103729653729	6	2	2014
lm	200.957791248895	7	2	2014
lm	241.28326843626	8	2	2014
lm	246.756233082335	9	2	2014
lm	202.400377313332	10	2	2014
lm	200.860517283833	11	2	2014
lm	262.41201317852	12	2	2014
lm	247.780559213135	13	2	2014
lm	277.416845039142	14	2	2014
lm	319.442952432324	15	2	2014
lm	415.491100595949	16	2	2014
lm	376.20983568947	17	2	2014
lm	232.305116617616	18	2	2014
lm	253.736872275913	19	2	2014
lm	212.095783913684	20	2	2014
lm	215.501707188379	21	2	2014
lm	323.12438044338	22	2	2014
lm	306.716923496621	23	2	2014
lm	290.541945332916	24	2	2014
lm	284.082168494098	25	2	2014
lm	259.181013051653	26	2	2014
lm	204.017806845808	27	2	2014
lm	226.859593368838	28	2	2014
lm	220.164139781817	29	2	2014
lm	216.897417385478	30	2	2014
lm	165.128640571588	31	2	2014
lm	155.698405903266	32	2	2014
lm	171.679262560943	33	2	2014
lm	196.498107282283	34	2	2014
lm	156.309558126653	35	2	2014
lm	136.713576384371	36	2	2014
lm	156.78834773397	37	2	2014
lm	148.453805043345	38	2	2014
lm	126.630442817855	39	2	2014
lm	133.69966157731	40	2	2014
lm	108.655054552938	41	2	2014
lm	120.436832167607	42	2	2014
lm	101.391071404269	43	2	2014
lm	116.080736504658	44	2	2014
lm	90.6321274064361	45	2	2014
lm	164.705276235501	3	3	2014
lm	178.08754079451	4	3	2014
lm	192.876027935115	5	3	2014
lm	197.239917739091	6	3	2014
lm	241.958957617319	7	3	2014
lm	276.159108233435	8	3	2014
lm	274.752621645375	9	3	2014
lm	215.443472622591	10	3	2014
lm	230.824973448299	11	3	2014
lm	255.731040637101	12	3	2014
lm	279.808059466329	13	3	2014
lm	316.932744372225	14	3	2014
lm	340.884905439222	15	3	2014
lm	358.346852605601	16	3	2014
lm	289.280651362651	17	3	2014
lm	223.343057484336	18	3	2014
lm	243.980180086649	19	3	2014
lm	210.218322239756	20	3	2014
lm	262.40943463335	21	3	2014
lm	288.228692005955	22	3	2014
lm	310.084805329949	23	3	2014
lm	296.870901777562	24	3	2014
lm	269.651446057624	25	3	2014
lm	233.718885169253	26	3	2014
lm	202.330699103126	27	3	2014
lm	222.438078544443	28	3	2014
lm	207.14319370165	29	3	2014
lm	192.127476216023	30	3	2014
lm	157.185202090405	31	3	2014
lm	171.247418162105	32	3	2014
lm	178.909037405408	33	3	2014
lm	185.685146065927	34	3	2014
lm	166.51868111932	35	3	2014
lm	144.727058906271	36	3	2014
lm	154.604310193475	37	3	2014
lm	126.419887439439	38	3	2014
lm	142.124414457338	39	3	2014
lm	124.380182581136	40	3	2014
lm	120.317988903761	41	3	2014
lm	103.991950696367	42	3	2014
lm	90.5776334049975	43	3	2014
lm	99.7126758470278	44	3	2014
lm	78.2385362673183	45	3	2014
lm	157.647851227007	3	4	2014
lm	187.971508537497	4	4	2014
lm	212.829579195251	5	4	2014
lm	239.557194967731	6	4	2014
lm	275.60318559883	7	4	2014
lm	299.892398790423	8	4	2014
lm	272.762334300926	9	4	2014
lm	252.64732896591	10	4	2014
lm	224.297324844253	11	4	2014
lm	298.8745517277	12	4	2014
lm	315.717733791153	13	4	2014
lm	357.274703624594	14	4	2014
lm	311.324189825371	15	4	2014
lm	280.220950798172	16	4	2014
lm	279.140201086807	17	4	2014
lm	212.260981447094	18	4	2014
lm	229.996775170316	19	4	2014
lm	256.735159532931	20	4	2014
lm	219.502252131302	21	4	2014
lm	288.088185514227	22	4	2014
lm	302.98278748606	23	4	2014
lm	271.548126979888	24	4	2014
lm	233.545207974078	25	4	2014
lm	227.798640756323	26	4	2014
lm	200.389994602761	27	4	2014
lm	212.285947625315	28	4	2014
lm	180.695065294839	29	4	2014
lm	180.925174729573	30	4	2014
lm	170.467520554706	31	4	2014
lm	170.057807720977	32	4	2014
lm	168.572197080111	33	4	2014
lm	180.913585841314	34	4	2014
lm	170.829507112271	35	4	2014
lm	138.936755593375	36	4	2014
lm	133.830082802843	37	4	2014
lm	141.026569084657	38	4	2014
lm	127.676623384715	39	4	2014
lm	132.446275911449	40	4	2014
lm	106.183946054996	41	4	2014
lm	93.8348938021841	42	4	2014
lm	79.963508624191	43	4	2014
lm	80.7148382772686	44	4	2014
lm	75.5886983003542	45	4	2014
eb	186.598934258287	3	1	2014
eb	242.337299886093	4	1	2014
eb	213.150386241707	5	1	2014
eb	187.755098213383	6	1	2014
eb	167.808329685162	7	1	2014
eb	174.829459680841	8	1	2014
eb	164.639461716853	9	1	2014
eb	118.281134331218	10	1	2014
eb	221.976385315889	11	1	2014
eb	233.555959980249	12	1	2014
eb	258.605065713796	13	1	2014
eb	251.156765172519	14	1	2014
eb	298.78678100408	15	1	2014
eb	423.329645674398	16	1	2014
eb	410.597196919664	17	1	2014
eb	374.170629090207	18	1	2014
eb	407.029542510614	19	1	2014
eb	262.586089084683	20	1	2014
eb	273.758041293988	21	1	2014
eb	289.641897810234	22	1	2014
eb	291.750869139904	23	1	2014
eb	324.919897022351	24	1	2014
eb	289.855023762809	25	1	2014
eb	253.153465739361	26	1	2014
eb	233.562841859226	27	1	2014
eb	247.192607826119	28	1	2014
eb	233.933826897308	29	1	2014
eb	224.621474658406	30	1	2014
eb	187.003621483112	31	1	2014
eb	189.059471032681	32	1	2014
eb	148.882365183281	33	1	2014
eb	187.365650156969	34	1	2014
eb	115.390215193891	35	1	2014
eb	135.217310193437	36	1	2014
eb	129.585605145949	37	1	2014
eb	139.581244131728	38	1	2014
eb	142.06125127837	39	1	2014
eb	124.835734170981	40	1	2014
eb	91.8266748787087	41	1	2014
eb	119.940934742136	42	1	2014
eb	90.5514444926121	43	1	2014
eb	137.98792003122	44	1	2014
eb	80.1136683277453	45	1	2014
eb	248.854260298438	3	2	2014
eb	289.104925293011	4	2	2014
eb	232.167339328096	5	2	2014
eb	206.221164290344	6	2	2014
eb	183.495382543287	7	2	2014
eb	196.533090784985	8	2	2014
eb	187.556566662839	9	2	2014
eb	137.024835517691	10	2	2014
eb	246.525371932838	11	2	2014
eb	256.37324914394	12	2	2014
eb	280.086353677913	13	2	2014
eb	269.760715781181	14	2	2014
eb	318.891903810951	15	2	2014
eb	443.951092067931	16	2	2014
eb	429.064345815228	17	2	2014
eb	393.020498977638	18	2	2014
eb	426.662058093423	19	2	2014
eb	268.799738906366	20	2	2014
eb	274.836134650344	21	2	2014
eb	288.680082828072	22	2	2014
eb	285.908935801324	23	2	2014
eb	321.11856341723	24	2	2014
eb	277.49489854633	25	2	2014
eb	239.662727376922	26	2	2014
eb	219.109102387217	27	2	2014
eb	232.369191455362	28	2	2014
eb	219.72060297926	29	2	2014
eb	211.01678883918	30	2	2014
eb	173.721430599856	31	2	2014
eb	176.877249906211	32	2	2014
eb	137.481653450346	33	2	2014
eb	175.921335916693	34	2	2014
eb	102.325392265735	35	2	2014
eb	122.8778933336	36	2	2014
eb	117.789756542543	37	2	2014
eb	125.653921933662	38	2	2014
eb	128.800684903786	39	2	2014
eb	111.827085993404	40	2	2014
eb	76.4100334381405	41	2	2014
eb	106.155747400505	42	2	2014
eb	76.3571865478765	43	2	2014
eb	125.57125949815	44	2	2014
eb	64.9990843399746	45	2	2014
eb	256.316414958686	3	3	2014
eb	345.932830896312	4	3	2014
eb	255.584700458345	5	3	2014
eb	230.765522238393	6	3	2014
eb	206.115937073268	7	3	2014
eb	222.781735214297	8	3	2014
eb	214.785660084715	9	3	2014
eb	159.517156900499	10	3	2014
eb	271.849067341185	11	3	2014
eb	278.869460251548	12	3	2014
eb	299.189148642589	13	3	2014
eb	288.822861431111	14	3	2014
eb	336.311723347027	15	3	2014
eb	462.057904323717	16	3	2014
eb	445.65771195042	17	3	2014
eb	411.659559900023	18	3	2014
eb	450.470020783492	19	3	2014
eb	270.098235189155	20	3	2014
eb	272.02130651496	21	3	2014
eb	282.064195625237	22	3	2014
eb	279.175708831592	23	3	2014
eb	310.71824404988	24	3	2014
eb	262.779993435902	25	3	2014
eb	225.622170666989	26	3	2014
eb	204.825969316526	27	3	2014
eb	218.5594064488	28	3	2014
eb	206.554701861575	29	3	2014
eb	198.727999845913	30	3	2014
eb	162.30430260841	31	3	2014
eb	164.653696962517	32	3	2014
eb	125.606873338892	33	3	2014
eb	164.993755872408	34	3	2014
eb	89.3475123004439	35	3	2014
eb	110.485394028489	36	3	2014
eb	103.896731778305	37	3	2014
eb	114.119593006188	38	3	2014
eb	115.551083505956	39	3	2014
eb	97.1084243525139	40	3	2014
eb	62.9314015322633	41	3	2014
eb	91.5074855141586	42	3	2014
eb	60.6391036748685	43	3	2014
eb	111.170748264901	44	3	2014
eb	51.9023988457106	45	3	2014
eb	254.93059992934	3	4	2014
eb	407.793336161474	4	4	2014
eb	276.945764014224	5	4	2014
eb	255.617251113232	6	4	2014
eb	237.293171760447	7	4	2014
eb	249.102508955981	8	4	2014
eb	242.278468623908	9	4	2014
eb	180.796933310422	10	4	2014
eb	294.337811131672	11	4	2014
eb	302.693012093346	12	4	2014
eb	320.345468718743	13	4	2014
eb	311.038740113796	14	4	2014
eb	356.881477938721	15	4	2014
eb	479.618730463806	16	4	2014
eb	468.685019054173	17	4	2014
eb	436.78830999824	18	4	2014
eb	478.967990658037	19	4	2014
eb	269.55566550055	20	4	2014
eb	267.568571894646	21	4	2014
eb	279.305145629266	22	4	2014
eb	264.745133522674	23	4	2014
eb	297.022599988879	24	4	2014
eb	251.962871242339	25	4	2014
eb	209.603339995476	26	4	2014
eb	190.109354642588	27	4	2014
eb	202.695045563017	28	4	2014
eb	193.031069715527	29	4	2014
eb	186.055500569327	30	4	2014
eb	151.067303204471	31	4	2014
eb	154.260123613604	32	4	2014
eb	113.675736693889	33	4	2014
eb	152.322777221064	34	4	2014
eb	77.315711060969	35	4	2014
eb	97.3238289364674	36	4	2014
eb	92.3853898944614	37	4	2014
eb	98.9701941523217	38	4	2014
eb	100.845359093786	39	4	2014
eb	83.0383746084394	40	4	2014
eb	48.3119026082906	41	4	2014
eb	77.823841762357	42	4	2014
eb	47.0259741553037	43	4	2014
eb	97.7541134393841	44	4	2014
eb	39.5776019581528	45	4	2014
arima	214.646972882957	3	1	2014
arima	242.911651734223	4	1	2014
arima	226.004633125195	5	1	2014
arima	184.649251666728	6	1	2014
arima	192.810681291173	7	1	2014
arima	193.656190214838	8	1	2014
arima	155.501874339681	9	1	2014
arima	123.401164967756	10	1	2014
arima	189.452116220351	11	1	2014
arima	207.794864525882	12	1	2014
arima	216.879594243854	13	1	2014
arima	207.644409158078	14	1	2014
arima	258.33724919722	15	1	2014
arima	326.778204763262	16	1	2014
arima	326.541933688997	17	1	2014
arima	274.692724693708	18	1	2014
arima	331.202953138233	19	1	2014
arima	222.443155231918	20	1	2014
arima	251.293122927423	21	1	2014
arima	233.844915441528	22	1	2014
arima	248.665207898416	23	1	2014
arima	254.955839431828	24	1	2014
arima	239.816513774023	25	1	2014
arima	214.27969964469	26	1	2014
arima	208.718223402569	27	1	2014
arima	231.090857831787	28	1	2014
arima	211.05693821096	29	1	2014
arima	234.509976625882	30	1	2014
arima	216.806754728397	31	1	2014
arima	196.892473881417	32	1	2014
arima	199.802051083784	33	1	2014
arima	223.191836458989	34	1	2014
arima	175.180650604207	35	1	2014
arima	173.897643433087	36	1	2014
arima	173.748580215195	37	1	2014
arima	205.409409135588	38	1	2014
arima	225.577744763042	39	1	2014
arima	237.705183542949	40	1	2014
arima	211.820334517815	41	1	2014
arima	213.914933094621	42	1	2014
arima	172.663745525852	43	1	2014
arima	201.621266426547	44	1	2014
arima	145.435635257871	45	1	2014
arima	231.322726116103	3	2	2014
arima	242.22795147776	4	2	2014
arima	201.58239058514	5	2	2014
arima	192.931704934639	6	2	2014
arima	199.11504723779	7	2	2014
arima	171.138663261704	8	2	2014
arima	144.356869276102	9	2	2014
arima	125.718544180308	10	2	2014
arima	193.434118964207	11	2	2014
arima	201.750145172006	12	2	2014
arima	203.304292495975	13	2	2014
arima	216.169192786157	14	2	2014
arima	246.107404919531	15	2	2014
arima	307.993148476122	16	2	2014
arima	275.899190185314	17	2	2014
arima	268.618451088591	18	2	2014
arima	293.228378230558	19	2	2014
arima	223.510511418843	20	2	2014
arima	215.728055523638	21	2	2014
arima	215.877543675957	22	2	2014
arima	214.005590332681	23	2	2014
arima	226.159389881793	24	2	2014
arima	211.165167796031	25	2	2014
arima	196.548519025244	26	2	2014
arima	204.126493093808	27	2	2014
arima	206.6122937094	28	2	2014
arima	219.583098849012	29	2	2014
arima	245.099267984679	30	2	2014
arima	203.510226866559	31	2	2014
arima	217.840914831966	32	2	2014
arima	213.627123881582	33	2	2014
arima	232.575482348221	34	2	2014
arima	175.342060209134	35	2	2014
arima	179.465150614557	36	2	2014
arima	204.790785824076	37	2	2014
arima	248.254943021392	38	2	2014
arima	285.735858365398	39	2	2014
arima	288.244031713839	40	2	2014
arima	245.797831120674	41	2	2014
arima	228.952634055646	42	2	2014
arima	191.156641626297	43	2	2014
arima	203.61118860824	44	2	2014
arima	174.390014652201	45	2	2014
arima	232.108642356865	3	3	2014
arima	215.988568589926	4	3	2014
arima	207.944795640373	5	3	2014
arima	199.23721901293	6	3	2014
arima	176.037731176973	7	3	2014
arima	158.284919780044	8	3	2014
arima	144.448188205453	9	3	2014
arima	136.874529598064	10	3	2014
arima	189.102992115052	11	3	2014
arima	190.021939709154	12	3	2014
arima	212.349477579007	13	3	2014
arima	209.052744495052	14	3	2014
arima	237.094170212636	15	3	2014
arima	259.475994524953	16	3	2014
arima	269.575559035045	17	3	2014
arima	236.530410113964	18	3	2014
arima	287.325494940235	19	3	2014
arima	190.273413768188	20	3	2014
arima	199.544516168814	21	3	2014
arima	184.193226560565	22	3	2014
arima	188.743706977552	23	3	2014
arima	198.570520276169	24	3	2014
arima	193.617308466347	25	3	2014
arima	192.885751559927	26	3	2014
arima	181.616373917712	27	3	2014
arima	215.47070461073	28	3	2014
arima	231.184561391907	29	3	2014
arima	229.685934240831	30	3	2014
arima	223.937576436804	31	3	2014
arima	230.115201733465	32	3	2014
arima	223.856315273317	33	3	2014
arima	227.663611258453	34	3	2014
arima	180.722007673216	35	3	2014
arima	210.005559515142	36	3	2014
arima	247.687249911708	37	3	2014
arima	306.421283693183	38	3	2014
arima	331.854791331089	39	3	2014
arima	315.489578299081	40	3	2014
arima	258.319933461992	41	3	2014
arima	243.717312862456	42	3	2014
arima	193.85364223832	43	3	2014
arima	230.290336428045	44	3	2014
arima	199.343199118874	45	3	2014
arima	207.239938674345	3	4	2014
arima	220.577845962309	4	4	2014
arima	212.399945482308	5	4	2014
arima	176.172761066496	6	4	2014
arima	162.636182775383	7	4	2014
arima	156.705468731155	8	4	2014
arima	153.418186700039	9	4	2014
arima	139.565062293236	10	4	2014
arima	179.033051564622	11	4	2014
arima	200.81391471776	12	4	2014
arima	205.722777869952	13	4	2014
arima	204.928360849725	14	4	2014
arima	197.592092071959	15	4	2014
arima	255.122757910524	16	4	2014
arima	237.278646581379	17	4	2014
arima	236.324844160943	18	4	2014
arima	247.235313184437	19	4	2014
arima	176.968295464705	20	4	2014
arima	169.787968510046	21	4	2014
arima	162.174640688944	22	4	2014
arima	164.987893821875	23	4	2014
arima	182.183449925547	24	4	2014
arima	190.258659302858	25	4	2014
arima	171.329786776791	26	4	2014
arima	192.716364450984	27	4	2014
arima	227.428834161871	28	4	2014
arima	216.949365335634	29	4	2014
arima	247.686046569603	30	4	2014
arima	235.62302843412	31	4	2014
arima	238.651982753246	32	4	2014
arima	219.876891626239	33	4	2014
arima	227.327940659885	34	4	2014
arima	211.094480411548	35	4	2014
arima	252.369862571013	36	4	2014
arima	305.929502622605	37	4	2014
arima	350.272894557869	38	4	2014
arima	354.271992089219	39	4	2014
arima	320.81587752523	40	4	2014
arima	270.425912820855	41	4	2014
arima	242.278833001457	42	4	2014
arima	221.247992523027	43	4	2014
arima	251.659117660844	44	4	2014
arima	230.980235014628	45	4	2014
target	194	3	1	2014
target	190	4	1	2014
target	172	5	1	2014
target	156	6	1	2014
target	161	7	1	2014
target	150	8	1	2014
target	105	9	1	2014
target	198	10	1	2014
target	210	11	1	2014
target	234	12	1	2014
target	231	13	1	2014
target	279	14	1	2014
target	395	15	1	2014
target	388	16	1	2014
target	356	17	1	2014
target	389	18	1	2014
target	262	19	1	2014
target	274	20	1	2014
target	291	21	1	2014
target	296	22	1	2014
target	327	23	1	2014
target	297	24	1	2014
target	265	25	1	2014
target	247	26	1	2014
target	261	27	1	2014
target	248	28	1	2014
target	239	29	1	2014
target	201	30	1	2014
target	203	31	1	2014
target	163	32	1	2014
target	201	33	1	2014
target	129	34	1	2014
target	148	35	1	2014
target	143	36	1	2014
target	152	37	1	2014
target	155	38	1	2014
target	139	39	1	2014
target	106	40	1	2014
target	134	41	1	2014
target	105	42	1	2014
target	152	43	1	2014
target	93	44	1	2014
target	79	45	1	2014
target	190	3	2	2014
target	172	4	2	2014
target	156	5	2	2014
target	161	6	2	2014
target	150	7	2	2014
target	105	8	2	2014
target	198	9	2	2014
target	210	10	2	2014
target	234	11	2	2014
target	231	12	2	2014
target	279	13	2	2014
target	395	14	2	2014
target	388	15	2	2014
target	356	16	2	2014
target	389	17	2	2014
target	262	18	2	2014
target	274	19	2	2014
target	291	20	2	2014
target	296	21	2	2014
target	327	22	2	2014
target	297	23	2	2014
target	265	24	2	2014
target	247	25	2	2014
target	261	26	2	2014
target	248	27	2	2014
target	239	28	2	2014
target	201	29	2	2014
target	203	30	2	2014
target	163	31	2	2014
target	201	32	2	2014
target	129	33	2	2014
target	148	34	2	2014
target	143	35	2	2014
target	152	36	2	2014
target	155	37	2	2014
target	139	38	2	2014
target	106	39	2	2014
target	134	40	2	2014
target	105	41	2	2014
target	152	42	2	2014
target	93	43	2	2014
target	79	44	2	2014
target	67	45	2	2014
target	172	3	3	2014
target	156	4	3	2014
target	161	5	3	2014
target	150	6	3	2014
target	105	7	3	2014
target	198	8	3	2014
target	210	9	3	2014
target	234	10	3	2014
target	231	11	3	2014
target	279	12	3	2014
target	395	13	3	2014
target	388	14	3	2014
target	356	15	3	2014
target	389	16	3	2014
target	262	17	3	2014
target	274	18	3	2014
target	291	19	3	2014
target	296	20	3	2014
target	327	21	3	2014
target	297	22	3	2014
target	265	23	3	2014
target	247	24	3	2014
target	261	25	3	2014
target	248	26	3	2014
target	239	27	3	2014
target	201	28	3	2014
target	203	29	3	2014
target	163	30	3	2014
target	201	31	3	2014
target	129	32	3	2014
target	148	33	3	2014
target	143	34	3	2014
target	152	35	3	2014
target	155	36	3	2014
target	139	37	3	2014
target	106	38	3	2014
target	134	39	3	2014
target	105	40	3	2014
target	152	41	3	2014
target	93	42	3	2014
target	79	43	3	2014
target	67	44	3	2014
target	83	45	3	2014
target	156	3	4	2014
target	161	4	4	2014
target	150	5	4	2014
target	105	6	4	2014
target	198	7	4	2014
target	210	8	4	2014
target	234	9	4	2014
target	231	10	4	2014
target	279	11	4	2014
target	395	12	4	2014
target	388	13	4	2014
target	356	14	4	2014
target	389	15	4	2014
target	262	16	4	2014
target	274	17	4	2014
target	291	18	4	2014
target	296	19	4	2014
target	327	20	4	2014
target	297	21	4	2014
target	265	22	4	2014
target	247	23	4	2014
target	261	24	4	2014
target	248	25	4	2014
target	239	26	4	2014
target	201	27	4	2014
target	203	28	4	2014
target	163	29	4	2014
target	201	30	4	2014
target	129	31	4	2014
target	148	32	4	2014
target	143	33	4	2014
target	152	34	4	2014
target	155	35	4	2014
target	139	36	4	2014
target	106	37	4	2014
target	134	38	4	2014
target	105	39	4	2014
target	152	40	4	2014
target	93	41	4	2014
target	79	42	4	2014
target	67	43	4	2014
target	83	44	4	2014
target	65	45	4	2014
