# Supplementary material for: A stacked ensemble method for forecasting influenza-like illness visit volumes at emergency departments
Source: PLoS One. 2021 Mar 22;16(3):e0241725. doi: 10.1371/journal.pone.0241725 (PMC7984626; doi:10.1371/journal.pone.0241725)
Supplement: S1 Data — (ZIP) [file pone.0241725.s003.zip › ILI_plosone/tables/raw_estimates_2012_holdout_2014weeks-3-45_fmc.csv]

object	value	epiweek	weeks_ahead	season
rf	23.574	3	1	2014
rf	23.732	4	1	2014
rf	22.4295	5	1	2014
rf	24.1915	6	1	2014
rf	23.5075	7	1	2014
rf	24.989	8	1	2014
rf	26.4975	9	1	2014
rf	27.618	10	1	2014
rf	29.8905	11	1	2014
rf	35.047	12	1	2014
rf	32.534	13	1	2014
rf	35.584	14	1	2014
rf	38.962	15	1	2014
rf	43.3625	16	1	2014
rf	55.9145	17	1	2014
rf	51.823	18	1	2014
rf	57.696	19	1	2014
rf	57.699	20	1	2014
rf	45.206	21	1	2014
rf	42.7225	22	1	2014
rf	38.492	23	1	2014
rf	34.846	24	1	2014
rf	30.4435	25	1	2014
rf	37.7665	26	1	2014
rf	36.892	27	1	2014
rf	36.535	28	1	2014
rf	34.9235	29	1	2014
rf	36.1685	30	1	2014
rf	32.3915	31	1	2014
rf	35.493	32	1	2014
rf	35.1125	33	1	2014
rf	31.0975	34	1	2014
rf	30.673	35	1	2014
rf	28.496	36	1	2014
rf	25.5995	37	1	2014
rf	26.0885	38	1	2014
rf	26.018	39	1	2014
rf	24.2455	40	1	2014
rf	21.008	41	1	2014
rf	19.1345	42	1	2014
rf	19.774	43	1	2014
rf	18.866	44	1	2014
rf	20.309	45	1	2014
rf	24.196	3	2	2014
rf	24.7665	4	2	2014
rf	23.5795	5	2	2014
rf	22.225	6	2	2014
rf	24.77	7	2	2014
rf	27.526	8	2	2014
rf	26.773	9	2	2014
rf	28.9135	10	2	2014
rf	30.5285	11	2	2014
rf	36.543	12	2	2014
rf	37.889	13	2	2014
rf	38.12	14	2	2014
rf	45.79	15	2	2014
rf	52.847	16	2	2014
rf	56.6415	17	2	2014
rf	56.9565	18	2	2014
rf	62.3355	19	2	2014
rf	46.8005	20	2	2014
rf	42.55	21	2	2014
rf	41.2225	22	2	2014
rf	39.5665	23	2	2014
rf	35.97	24	2	2014
rf	35.568	25	2	2014
rf	37.848	26	2	2014
rf	35.149	27	2	2014
rf	38.0305	28	2	2014
rf	34.334	29	2	2014
rf	32.4615	30	2	2014
rf	33.374	31	2	2014
rf	33.381	32	2	2014
rf	32.488	33	2	2014
rf	30.3375	34	2	2014
rf	28.3	35	2	2014
rf	26.216	36	2	2014
rf	24.7085	37	2	2014
rf	25.628	38	2	2014
rf	27.3835	39	2	2014
rf	22.335	40	2	2014
rf	21.4395	41	2	2014
rf	18.702	42	2	2014
rf	20.346	43	2	2014
rf	20.163	44	2	2014
rf	17.26	45	2	2014
rf	26.069	3	3	2014
rf	25.4295	4	3	2014
rf	22.9535	5	3	2014
rf	24.721	6	3	2014
rf	26.2945	7	3	2014
rf	24.5005	8	3	2014
rf	27.702	9	3	2014
rf	28.938	10	3	2014
rf	32.779	11	3	2014
rf	40.9235	12	3	2014
rf	42.2515	13	3	2014
rf	51.06	14	3	2014
rf	51.097	15	3	2014
rf	54.891	16	3	2014
rf	57.4315	17	3	2014
rf	53.142	18	3	2014
rf	54.644	19	3	2014
rf	42.7735	20	3	2014
rf	43.1585	21	3	2014
rf	42.3885	22	3	2014
rf	41.2475	23	3	2014
rf	37.997	24	3	2014
rf	35.5505	25	3	2014
rf	35.958	26	3	2014
rf	36.974	27	3	2014
rf	36.801	28	3	2014
rf	30.4105	29	3	2014
rf	35.816	30	3	2014
rf	31.956	31	3	2014
rf	32.5055	32	3	2014
rf	31.818	33	3	2014
rf	29.112	34	3	2014
rf	28.781	35	3	2014
rf	24.8555	36	3	2014
rf	25.05	37	3	2014
rf	26.3295	38	3	2014
rf	25.7845	39	3	2014
rf	22.768	40	3	2014
rf	19.7575	41	3	2014
rf	18.4885	42	3	2014
rf	18.0415	43	3	2014
rf	18.278	44	3	2014
rf	15.5845	45	3	2014
rf	27.249	3	4	2014
rf	23.085	4	4	2014
rf	23.8075	5	4	2014
rf	25.505	6	4	2014
rf	24.7645	7	4	2014
rf	26.846	8	4	2014
rf	26.777	9	4	2014
rf	31.032	10	4	2014
rf	35.9575	11	4	2014
rf	45.094	12	4	2014
rf	50.7685	13	4	2014
rf	53.8475	14	4	2014
rf	54.469	15	4	2014
rf	56.261	16	4	2014
rf	55.1815	17	4	2014
rf	52.2565	18	4	2014
rf	47.4815	19	4	2014
rf	44.378	20	4	2014
rf	43.7745	21	4	2014
rf	42.4925	22	4	2014
rf	39.936	23	4	2014
rf	36.6875	24	4	2014
rf	35.354	25	4	2014
rf	35.6625	26	4	2014
rf	35.6655	27	4	2014
rf	35.177	28	4	2014
rf	33.7335	29	4	2014
rf	32.451	30	4	2014
rf	34.206	31	4	2014
rf	32.0705	32	4	2014
rf	31.3185	33	4	2014
rf	30.5755	34	4	2014
rf	27.597	35	4	2014
rf	26.0525	36	4	2014
rf	24.4745	37	4	2014
rf	26.296	38	4	2014
rf	24.9215	39	4	2014
rf	21.8725	40	4	2014
rf	18.4025	41	4	2014
rf	17.1545	42	4	2014
rf	18.82	43	4	2014
rf	17.0605	44	4	2014
rf	15.114	45	4	2014
Generalized Linear Mixture Model	150.253808582189	3	1	2018
Generalized Linear Mixture Model	150.931464292796	4	1	2018
Generalized Linear Mixture Model	182.386490135538	5	1	2018
Generalized Linear Mixture Model	164.906383932209	6	1	2018
Generalized Linear Mixture Model	207.341622003101	7	1	2018
Generalized Linear Mixture Model	280.997935732606	8	1	2018
Generalized Linear Mixture Model	419.71702862272	9	1	2018
Generalized Linear Mixture Model	600.303877258634	10	1	2018
Generalized Linear Mixture Model	601.287873723499	11	1	2018
Generalized Linear Mixture Model	629.587359462613	12	1	2018
Generalized Linear Mixture Model	613.364280351276	13	1	2018
Generalized Linear Mixture Model	483.316474190451	14	1	2018
Generalized Linear Mixture Model	395.239176424539	15	1	2018
Generalized Linear Mixture Model	395.781803555019	16	1	2018
Generalized Linear Mixture Model	318.143533140701	17	1	2018
Generalized Linear Mixture Model	150.589040034486	3	2	2018
Generalized Linear Mixture Model	148.900924890139	4	2	2018
Generalized Linear Mixture Model	168.331808607628	5	2	2018
Generalized Linear Mixture Model	165.800073546802	6	2	2018
Generalized Linear Mixture Model	211.598743240065	7	2	2018
Generalized Linear Mixture Model	294.336818520141	8	2	2018
Generalized Linear Mixture Model	448.020017955351	9	2	2018
Generalized Linear Mixture Model	602.857660743681	10	2	2018
Generalized Linear Mixture Model	586.210882722819	11	2	2018
Generalized Linear Mixture Model	627.673347513306	12	2	2018
Generalized Linear Mixture Model	588.874246788205	13	2	2018
Generalized Linear Mixture Model	472.862333331315	14	2	2018
Generalized Linear Mixture Model	396.087448035644	15	2	2018
Generalized Linear Mixture Model	370.950170177486	16	2	2018
Generalized Linear Mixture Model	285.718791132993	17	2	2018
Generalized Linear Mixture Model	144.924587925869	3	3	2018
Generalized Linear Mixture Model	135.262722439872	4	3	2018
Generalized Linear Mixture Model	172.664867887459	5	3	2018
Generalized Linear Mixture Model	160.766850781556	6	3	2018
Generalized Linear Mixture Model	222.234969595168	7	3	2018
Generalized Linear Mixture Model	318.001476103385	8	3	2018
Generalized Linear Mixture Model	443.713325825574	9	3	2018
Generalized Linear Mixture Model	574.191855372727	10	3	2018
Generalized Linear Mixture Model	574.891610078063	11	3	2018
Generalized Linear Mixture Model	574.540816997683	12	3	2018
Generalized Linear Mixture Model	545.199173293987	13	3	2018
Generalized Linear Mixture Model	450.769117738101	14	3	2018
Generalized Linear Mixture Model	356.796379679293	15	3	2018
Generalized Linear Mixture Model	346.314027781429	16	3	2018
Generalized Linear Mixture Model	283.544738921894	17	3	2018
Generalized Linear Mixture Model	134.527259670232	3	4	2018
Generalized Linear Mixture Model	141.893303154979	4	4	2018
Generalized Linear Mixture Model	176.761817885679	5	4	2018
Generalized Linear Mixture Model	175.445772934677	6	4	2018
Generalized Linear Mixture Model	250.606044533487	7	4	2018
Generalized Linear Mixture Model	339.069607099644	8	4	2018
Generalized Linear Mixture Model	446.094330074998	9	4	2018
Generalized Linear Mixture Model	569.085112143398	10	4	2018
Generalized Linear Mixture Model	551.091513099138	11	4	2018
Generalized Linear Mixture Model	525.920903885527	12	4	2018
Generalized Linear Mixture Model	498.912958849919	13	4	2018
Generalized Linear Mixture Model	421.883360227335	14	4	2018
Generalized Linear Mixture Model	325.992042026736	15	4	2018
Generalized Linear Mixture Model	327.960511948754	16	4	2018
Generalized Linear Mixture Model	283.236654258363	17	4	2018
lm	25.6514718582341	3	1	2014
lm	32.8662641330083	4	1	2014
lm	29.45066565641	5	1	2014
lm	25.6586538963141	6	1	2014
lm	20.7662709731024	7	1	2014
lm	25.9958131371746	8	1	2014
lm	23.8817894157701	9	1	2014
lm	30.5729458987518	10	1	2014
lm	37.3251177834528	11	1	2014
lm	27.9795479549442	12	1	2014
lm	38.3926516157443	13	1	2014
lm	35.1266945572535	14	1	2014
lm	40.0902250694451	15	1	2014
lm	52.5952299892982	16	1	2014
lm	77.2508723334572	17	1	2014
lm	52.7117059783209	18	1	2014
lm	76.152640032512	19	1	2014
lm	79.5946604442308	20	1	2014
lm	33.8297799315133	21	1	2014
lm	33.8587618856591	22	1	2014
lm	40.0543629670895	23	1	2014
lm	33.5946312937001	24	1	2014
lm	37.1073047144891	25	1	2014
lm	38.0946469916088	26	1	2014
lm	36.9767919933544	27	1	2014
lm	27.8948353505296	28	1	2014
lm	37.4103916970799	29	1	2014
lm	27.5803777291732	30	1	2014
lm	40.194245001171	31	1	2014
lm	31.0675725265194	32	1	2014
lm	32.291989366485	33	1	2014
lm	25.9912731607697	34	1	2014
lm	22.7194961280029	35	1	2014
lm	26.5777355347109	36	1	2014
lm	26.9054270912419	37	1	2014
lm	20.3076876277784	38	1	2014
lm	21.11329413043	39	1	2014
lm	21.1922209408382	40	1	2014
lm	19.111023532254	41	1	2014
lm	18.647921519652	42	1	2014
lm	18.6126056123906	43	1	2014
lm	23.0986453806612	44	1	2014
lm	13.0751348424282	45	1	2014
lm	31.0225890215766	3	2	2014
lm	32.613145127025	4	2	2014
lm	30.7347024237919	5	2	2014
lm	23.4480256068994	6	2	2014
lm	25.9573746848604	7	2	2014
lm	27.0654184024438	8	2	2014
lm	31.8438737524551	9	2	2014
lm	37.469605925685	10	2	2014
lm	30.9710156308225	11	2	2014
lm	36.0104891586183	12	2	2014
lm	42.1160910423033	13	2	2014
lm	40.7900558372349	14	2	2014
lm	46.3196079724801	15	2	2014
lm	62.6390493740071	16	2	2014
lm	66.8175830929117	17	2	2014
lm	60.1624897668213	18	2	2014
lm	79.0549971226685	19	2	2014
lm	52.0559198833666	20	2	2014
lm	31.1301456898053	21	2	2014
lm	39.5384367252049	22	2	2014
lm	41.8505589422072	23	2	2014
lm	39.5798708342987	24	2	2014
lm	35.5098760167798	25	2	2014
lm	39.1998197293385	26	2	2014
lm	30.4590079712188	27	2	2014
lm	31.6380567473349	28	2	2014
lm	27.3282388998563	29	2	2014
lm	36.9130649322924	30	2	2014
lm	33.1440920461505	31	2	2014
lm	29.4451224706865	32	2	2014
lm	27.8962952276488	33	2	2014
lm	22.9428057253632	34	2	2014
lm	24.2118989279845	35	2	2014
lm	29.2124760632681	36	2	2014
lm	23.1052075047231	37	2	2014
lm	17.4010035318059	38	2	2014
lm	22.6140984662022	39	2	2014
lm	20.0998486069405	40	2	2014
lm	19.6967757312419	41	2	2014
lm	19.4363861236573	42	2	2014
lm	16.2224389533022	43	2	2014
lm	18.6184991628777	44	2	2014
lm	18.2048301697343	45	2	2014
lm	32.3292972145098	3	3	2014
lm	31.7096252558217	4	3	2014
lm	25.3534449004688	5	3	2014
lm	27.4515848651152	6	3	2014
lm	26.3655854926641	7	3	2014
lm	32.8335431107247	8	3	2014
lm	37.6741177191512	9	3	2014
lm	31.2884094917663	10	3	2014
lm	38.1639725908626	11	3	2014
lm	42.5003547712135	12	3	2014
lm	45.1528059611538	13	3	2014
lm	49.0024002996814	14	3	2014
lm	59.9534485396701	15	3	2014
lm	58.2270797658815	16	3	2014
lm	70.1732285762138	17	3	2014
lm	40.3700956289539	18	3	2014
lm	51.7601213575986	19	3	2014
lm	42.0350566495614	20	3	2014
lm	39.0328563866837	21	3	2014
lm	38.6875930989192	22	3	2014
lm	46.2168845197885	23	3	2014
lm	37.9639002103791	24	3	2014
lm	36.7076661309776	25	3	2014
lm	30.2919675223731	26	3	2014
lm	32.2831686882919	27	3	2014
lm	23.7847681955727	28	3	2014
lm	36.2287665969641	29	3	2014
lm	29.9861277285298	30	3	2014
lm	31.5331266033065	31	3	2014
lm	25.9505971137378	32	3	2014
lm	23.3341879717082	33	3	2014
lm	25.4098358996661	34	3	2014
lm	29.0357477097752	35	3	2014
lm	24.0354647488473	36	3	2014
lm	20.14339105157	37	3	2014
lm	20.4016690168222	38	3	2014
lm	19.850354952586	39	3	2014
lm	19.7843573128282	40	3	2014
lm	19.0480185287314	41	3	2014
lm	17.551753816563	42	3	2014
lm	14.6465103321153	43	3	2014
lm	23.0153589068167	44	3	2014
lm	14.9289685342204	45	3	2014
lm	31.8200689515861	3	4	2014
lm	25.1835177309762	4	4	2014
lm	27.8560698186051	5	4	2014
lm	27.7731355664205	6	4	2014
lm	33.0587710033834	7	4	2014
lm	39.6113695875871	8	4	2014
lm	32.7489801898893	9	4	2014
lm	38.4808363556535	10	4	2014
lm	40.7206688617711	11	4	2014
lm	46.3926465037095	12	4	2014
lm	50.9476411597151	13	4	2014
lm	63.2550408386714	14	4	2014
lm	58.626014505692	15	4	2014
lm	65.3289277857579	16	4	2014
lm	47.8071467679667	17	4	2014
lm	32.3005155723001	18	4	2014
lm	46.0496798680537	19	4	2014
lm	44.5704471679189	20	4	2014
lm	37.3785548067429	21	4	2014
lm	47.3328707057783	22	4	2014
lm	41.8626876768855	23	4	2014
lm	39.0020222621177	24	4	2014
lm	29.7505567295235	25	4	2014
lm	32.8334672750857	26	4	2014
lm	24.0865108211077	27	4	2014
lm	35.5225818244286	28	4	2014
lm	28.851055130175	29	4	2014
lm	28.8456795772988	30	4	2014
lm	27.7856537264758	31	4	2014
lm	21.5978972055808	32	4	2014
lm	25.7264525461505	33	4	2014
lm	28.9204222207383	34	4	2014
lm	24.0141782870083	35	4	2014
lm	20.3030554427191	36	4	2014
lm	21.2584860063035	37	4	2014
lm	19.5725230754781	38	4	2014
lm	20.6357123477021	39	4	2014
lm	19.5165666851227	40	4	2014
lm	17.5938669603971	41	4	2014
lm	15.3204050171983	42	4	2014
lm	20.2522460052426	43	4	2014
lm	18.8267835829598	44	4	2014
lm	10.550509912324	45	4	2014
eb	32.4651144221077	3	1	2014
eb	26.2568077919317	4	1	2014
eb	28.4596135054869	5	1	2014
eb	20.1964529176373	6	1	2014
eb	24.6211927070392	7	1	2014
eb	25.8675136600481	8	1	2014
eb	30.7329068333143	9	1	2014
eb	32.1702293219204	10	1	2014
eb	32.0715520932499	11	1	2014
eb	33.4864495194088	12	1	2014
eb	35.5140446919823	13	1	2014
eb	29.0287673467371	14	1	2014
eb	42.3909488782199	15	1	2014
eb	53.5617587100821	16	1	2014
eb	83.3772954511362	17	1	2014
eb	47.5270711476299	18	1	2014
eb	88.2254379019162	19	1	2014
eb	77.5124391832687	20	1	2014
eb	40.2390771002636	21	1	2014
eb	34.5922066166133	22	1	2014
eb	30.2246253865775	23	1	2014
eb	22.4657333942167	24	1	2014
eb	23.6031422558992	25	1	2014
eb	39.2303301267961	26	1	2014
eb	34.1192429134819	27	1	2014
eb	35.1911232136213	28	1	2014
eb	34.1178334527891	29	1	2014
eb	37.8362309866626	30	1	2014
eb	32.7156961206296	31	1	2014
eb	36.3583059674864	32	1	2014
eb	35.2172798036914	33	1	2014
eb	26.0851627753076	34	1	2014
eb	24.9810556753311	35	1	2014
eb	25.1478243982173	36	1	2014
eb	18.2055327472979	37	1	2014
eb	23.2699861999888	38	1	2014
eb	28.4842113018221	39	1	2014
eb	21.4936248863833	40	1	2014
eb	24.7971944912424	41	1	2014
eb	16.646936366932	42	1	2014
eb	15.7601660092995	43	1	2014
eb	30.9371578244238	44	1	2014
eb	9.93918405399439	45	1	2014
eb	36.9999787999627	3	2	2014
eb	28.5658931537782	4	2	2014
eb	31.4054416188305	5	2	2014
eb	22.3929638202302	6	2	2014
eb	26.9455200447812	7	2	2014
eb	28.7434266578068	8	2	2014
eb	34.7151933553954	9	2	2014
eb	36.0710673880237	10	2	2014
eb	36.1843906539405	11	2	2014
eb	38.2187451412591	12	2	2014
eb	40.9652864314064	13	2	2014
eb	35.1925126968409	14	2	2014
eb	46.0632134725727	15	2	2014
eb	58.5460296247509	16	2	2014
eb	80.9236951508199	17	2	2014
eb	46.1439513927614	18	2	2014
eb	82.0983496111979	19	2	2014
eb	75.8240182183387	20	2	2014
eb	38.8437914640368	21	2	2014
eb	33.1461618299507	22	2	2014
eb	28.9527862741585	23	2	2014
eb	21.2590664080234	24	2	2014
eb	22.4375413356935	25	2	2014
eb	38.3687339452381	26	2	2014
eb	33.3721023120317	27	2	2014
eb	34.1730458931572	28	2	2014
eb	32.6407518696703	29	2	2014
eb	36.6166585101202	30	2	2014
eb	31.1836862002176	31	2	2014
eb	34.7578431381632	32	2	2014
eb	33.5518309879037	33	2	2014
eb	24.2768511934835	34	2	2014
eb	23.2019307202945	35	2	2014
eb	23.5285879307274	36	2	2014
eb	16.52577396975	37	2	2014
eb	21.7739461681886	38	2	2014
eb	27.2094773558681	39	2	2014
eb	20.4582277218563	40	2	2014
eb	23.6648423140596	41	2	2014
eb	15.5815693799703	42	2	2014
eb	14.8750814515518	43	2	2014
eb	30.0887736327783	44	2	2014
eb	9.37310804194765	45	2	2014
eb	41.6828343451165	3	3	2014
eb	32.0113346694971	4	3	2014
eb	34.6280924831898	5	3	2014
eb	25.5364390705426	6	3	2014
eb	30.0486676400692	7	3	2014
eb	32.1282255899501	8	3	2014
eb	38.5644637164406	9	3	2014
eb	40.7527505133902	10	3	2014
eb	42.8479838404891	11	3	2014
eb	44.9603385866581	12	3	2014
eb	47.2681233313016	13	3	2014
eb	43.3942464925144	14	3	2014
eb	51.1716251521788	15	3	2014
eb	53.1429649169441	16	3	2014
eb	73.9648948414198	17	3	2014
eb	46.1225711816849	18	3	2014
eb	77.2775178371418	19	3	2014
eb	73.2804181178293	20	3	2014
eb	37.3692548308181	21	3	2014
eb	32.2355576465039	22	3	2014
eb	28.2889764715321	23	3	2014
eb	20.0642210302828	24	3	2014
eb	21.5925952833661	25	3	2014
eb	37.4632143728241	26	3	2014
eb	32.5932915905056	27	3	2014
eb	33.4896318679382	28	3	2014
eb	31.8862595747471	29	3	2014
eb	35.0523929292969	30	3	2014
eb	29.4468767627023	31	3	2014
eb	32.8918784256367	32	3	2014
eb	31.5945153185767	33	3	2014
eb	22.6361989474495	34	3	2014
eb	21.782061131888	35	3	2014
eb	21.9338474153338	36	3	2014
eb	15.2735414028111	37	3	2014
eb	20.8874954160583	38	3	2014
eb	25.8401827188018	39	3	2014
eb	19.3734892167581	40	3	2014
eb	22.320533815579	41	3	2014
eb	14.9784173845878	42	3	2014
eb	14.1142694147696	43	3	2014
eb	29.245020750195	44	3	2014
eb	8.48183571203206	45	3	2014
eb	45.06334034057	3	4	2014
eb	34.8716170681937	4	4	2014
eb	38.1629479911828	5	4	2014
eb	28.5922536249985	6	4	2014
eb	33.2902091127403	7	4	2014
eb	35.840672638255	8	4	2014
eb	43.9938353060411	9	4	2014
eb	47.0203273822336	10	4	2014
eb	48.4870857870309	11	4	2014
eb	51.7766491886803	12	4	2014
eb	52.055291917892	13	4	2014
eb	51.3010414549408	14	4	2014
eb	51.9335267675348	15	4	2014
eb	53.7144715689676	16	4	2014
eb	60.9253195948656	17	4	2014
eb	46.9455836378111	18	4	2014
eb	68.1766691348633	19	4	2014
eb	70.6274290545362	20	4	2014
eb	36.7902362288123	21	4	2014
eb	32.2210463867924	22	4	2014
eb	27.8968955267693	23	4	2014
eb	19.6406268410961	24	4	2014
eb	20.4491198532871	25	4	2014
eb	36.702229203002	26	4	2014
eb	31.3634652513279	27	4	2014
eb	32.2977895533066	28	4	2014
eb	30.5143585077063	29	4	2014
eb	33.7338454318423	30	4	2014
eb	27.9790728034299	31	4	2014
eb	31.3745141815558	32	4	2014
eb	30.1098889360712	33	4	2014
eb	21.040084680914	34	4	2014
eb	20.2306712586024	35	4	2014
eb	20.6829513444621	36	4	2014
eb	13.9559372754867	37	4	2014
eb	19.5842941236258	38	4	2014
eb	24.7455746153473	39	4	2014
eb	17.9475510316321	40	4	2014
eb	21.5459705802131	41	4	2014
eb	14.0749447319569	42	4	2014
eb	13.372754717963	43	4	2014
eb	28.1595697249436	44	4	2014
eb	7.82237517080404	45	4	2014
arima	39.5164558879508	3	1	2014
arima	36.688770721442	4	1	2014
arima	36.0115938956475	5	1	2014
arima	19.0832904885479	6	1	2014
arima	33.9502054884085	7	1	2014
arima	19.2496675777719	8	1	2014
arima	39.6131128202456	9	1	2014
arima	27.2313047485583	10	1	2014
arima	29.1327304461614	11	1	2014
arima	29.1043142205587	12	1	2014
arima	25.598204661533	13	1	2014
arima	25.6016757442185	14	1	2014
arima	33.0151407502958	15	1	2014
arima	34.2360070881932	16	1	2014
arima	46.7703311189432	17	1	2014
arima	38.1003636768306	18	1	2014
arima	48.0596580022653	19	1	2014
arima	56.5267419292498	20	1	2014
arima	37.6986904073404	21	1	2014
arima	30.186617373005	22	1	2014
arima	24.8875904785674	23	1	2014
arima	27.2040803579607	24	1	2014
arima	24.6476568420704	25	1	2014
arima	26.3584581997051	26	1	2014
arima	23.9181230074981	27	1	2014
arima	30.1979062805516	28	1	2014
arima	26.4074432259312	29	1	2014
arima	29.0723510521147	30	1	2014
arima	28.9666492546569	31	1	2014
arima	32.7523182902535	32	1	2014
arima	32.14740927966	33	1	2014
arima	31.7539709719853	34	1	2014
arima	35.3683007860387	35	1	2014
arima	34.2749681662031	36	1	2014
arima	30.3063788793392	37	1	2014
arima	24.507152771213	38	1	2014
arima	31.7849753301137	39	1	2014
arima	29.031802445901	40	1	2014
arima	36.8265501910839	41	1	2014
arima	37.6446470453902	42	1	2014
arima	26.4845240277423	43	1	2014
arima	39.9360259994499	44	1	2014
arima	34.3863183929341	45	1	2014
arima	42.3368649258033	3	2	2014
arima	39.5828441140386	4	2	2014
arima	25.6998449511826	5	2	2014
arima	30.9798743989625	6	2	2014
arima	23.1695203661972	7	2	2014
arima	35.6972302114337	8	2	2014
arima	31.5332067120632	9	2	2014
arima	28.059048436676	10	2	2014
arima	28.5872250815623	11	2	2014
arima	24.7412614708263	12	2	2014
arima	25.5886993653816	13	2	2014
arima	28.1971733236225	14	2	2014
arima	28.5625526100814	15	2	2014
arima	26.8909971622482	16	2	2014
arima	40.0488113443298	17	2	2014
arima	26.1673104573922	18	2	2014
arima	45.4835458191155	19	2	2014
arima	47.5316766214449	20	2	2014
arima	30.8839977451386	21	2	2014
arima	23.6838932404395	22	2	2014
arima	26.8319099287134	23	2	2014
arima	24.7647147070327	24	2	2014
arima	18.2157654688072	25	2	2014
arima	19.7638020058985	26	2	2014
arima	24.2498004473173	27	2	2014
arima	24.3493468414635	28	2	2014
arima	22.6779900804512	29	2	2014
arima	26.4684171127935	30	2	2014
arima	28.0887236287105	31	2	2014
arima	29.8013830376783	32	2	2014
arima	33.3398547297637	33	2	2014
arima	36.7220835602143	34	2	2014
arima	36.6602410129759	35	2	2014
arima	35.1846609575096	36	2	2014
arima	25.4487601918707	37	2	2014
arima	27.406399390733	38	2	2014
arima	32.1604364190533	39	2	2014
arima	37.2830304655095	40	2	2014
arima	45.4207913232402	41	2	2014
arima	34.952603412241	42	2	2014
arima	35.3227376692415	43	2	2014
arima	47.2586944603577	44	2	2014
arima	38.8278989670198	45	2	2014
arima	42.9600031770008	3	3	2014
arima	27.8272457151545	4	3	2014
arima	35.0121427082875	5	3	2014
arima	21.3722085377011	6	3	2014
arima	38.1421225578256	7	3	2014
arima	28.9429115470413	8	3	2014
arima	31.142333516267	9	3	2014
arima	28.2190782340831	10	3	2014
arima	24.4222297206991	11	3	2014
arima	24.7388854480894	12	3	2014
arima	28.1738225977769	13	3	2014
arima	25.2860641796569	14	3	2014
arima	23.0498487971911	15	3	2014
arima	26.2072332595139	16	3	2014
arima	27.5117031455406	17	3	2014
arima	27.1723147300998	18	3	2014
arima	32.7922521542418	19	3	2014
arima	38.6980527738073	20	3	2014
arima	24.207401024836	21	3	2014
arima	25.9253262645932	22	3	2014
arima	24.4899245674061	23	3	2014
arima	18.3026532416787	24	3	2014
arima	13.6724513283307	25	3	2014
arima	21.1296109924534	26	3	2014
arima	19.797090611324	27	3	2014
arima	21.0891379126248	28	3	2014
arima	21.473596496464	29	3	2014
arima	26.1209866079171	30	3	2014
arima	26.1168691574142	31	3	2014
arima	31.4650070990656	32	3	2014
arima	37.9804309753214	33	3	2014
arima	37.7178077734728	34	3	2014
arima	37.0355116466379	35	3	2014
arima	29.2167853956266	36	3	2014
arima	28.1365097915901	37	3	2014
arima	28.7917975589021	38	3	2014
arima	39.6922110002469	39	3	2014
arima	45.7806432238517	40	3	2014
arima	41.0194800183691	41	3	2014
arima	41.9139180796263	42	3	2014
arima	43.6994247842344	43	3	2014
arima	49.0927442073506	44	3	2014
arima	45.450017326645	45	3	2014
arima	29.7914300491494	3	4	2014
arima	36.2554163190546	4	4	2014
arima	23.7877453679211	5	4	2014
arima	37.0798004611801	6	4	2014
arima	30.3563594239006	7	4	2014
arima	29.9849166851228	8	4	2014
arima	29.2698389725461	9	4	2014
arima	24.0297069842719	10	4	2014
arima	24.5519087965616	11	4	2014
arima	27.9642618939032	12	4	2014
arima	25.2690144808764	13	4	2014
arima	21.5377916366281	14	4	2014
arima	24.4138803480021	15	4	2014
arima	20.529187231239	16	4	2014
arima	27.838565678091	17	4	2014
arima	24.2019139339005	18	4	2014
arima	32.4324738658797	19	4	2014
arima	29.8527441666725	20	4	2014
arima	26.2920796655182	21	4	2014
arima	23.8756394198691	22	4	2014
arima	18.1223333261234	23	4	2014
arima	13.7343666854315	24	4	2014
arima	17.0091893099501	25	4	2014
arima	17.6716542670767	26	4	2014
arima	17.9422090949442	27	4	2014
arima	20.3667043260214	28	4	2014
arima	22.5895326662573	29	4	2014
arima	24.7145645889668	30	4	2014
arima	28.824003268065	31	4	2014
arima	36.6202950922262	32	4	2014
arima	38.6313829665606	33	4	2014
arima	37.7951510791498	34	4	2014
arima	30.5265163990887	35	4	2014
arima	30.7717887667149	36	4	2014
arima	29.3137336600502	37	4	2014
arima	37.3520430530017	38	4	2014
arima	47.473066143918	39	4	2014
arima	41.2816231560075	40	4	2014
arima	46.1062793273554	41	4	2014
arima	48.3285830632208	42	4	2014
arima	46.5956716517554	43	4	2014
arima	52.8326624787055	44	4	2014
arima	56.5445212510398	45	4	2014
target	24	3	1	2014
target	26	4	1	2014
target	19	5	1	2014
target	23	6	1	2014
target	24	7	1	2014
target	28	8	1	2014
target	29	9	1	2014
target	29	10	1	2014
target	30	11	1	2014
target	32	12	1	2014
target	26	13	1	2014
target	38	14	1	2014
target	48	15	1	2014
target	82	16	1	2014
target	48	17	1	2014
target	91	18	1	2014
target	80	19	1	2014
target	43	20	1	2014
target	37	21	1	2014
target	32	22	1	2014
target	24	23	1	2014
target	25	24	1	2014
target	40	25	1	2014
target	35	26	1	2014
target	36	27	1	2014
target	35	28	1	2014
target	39	29	1	2014
target	34	30	1	2014
target	38	31	1	2014
target	37	32	1	2014
target	28	33	1	2014
target	27	34	1	2014
target	27	35	1	2014
target	20	36	1	2014
target	25	37	1	2014
target	30	38	1	2014
target	23	39	1	2014
target	26	40	1	2014
target	18	41	1	2014
target	17	42	1	2014
target	32	43	1	2014
target	11	44	1	2014
target	18	45	1	2014
target	26	3	2	2014
target	19	4	2	2014
target	23	5	2	2014
target	24	6	2	2014
target	28	7	2	2014
target	29	8	2	2014
target	29	9	2	2014
target	30	10	2	2014
target	32	11	2	2014
target	26	12	2	2014
target	38	13	2	2014
target	48	14	2	2014
target	82	15	2	2014
target	48	16	2	2014
target	91	17	2	2014
target	80	18	2	2014
target	43	19	2	2014
target	37	20	2	2014
target	32	21	2	2014
target	24	22	2	2014
target	25	23	2	2014
target	40	24	2	2014
target	35	25	2	2014
target	36	26	2	2014
target	35	27	2	2014
target	39	28	2	2014
target	34	29	2	2014
target	38	30	2	2014
target	37	31	2	2014
target	28	32	2	2014
target	27	33	2	2014
target	27	34	2	2014
target	20	35	2	2014
target	25	36	2	2014
target	30	37	2	2014
target	23	38	2	2014
target	26	39	2	2014
target	18	40	2	2014
target	17	41	2	2014
target	32	42	2	2014
target	11	43	2	2014
target	18	44	2	2014
target	10	45	2	2014
target	19	3	3	2014
target	23	4	3	2014
target	24	5	3	2014
target	28	6	3	2014
target	29	7	3	2014
target	29	8	3	2014
target	30	9	3	2014
target	32	10	3	2014
target	26	11	3	2014
target	38	12	3	2014
target	48	13	3	2014
target	82	14	3	2014
target	48	15	3	2014
target	91	16	3	2014
target	80	17	3	2014
target	43	18	3	2014
target	37	19	3	2014
target	32	20	3	2014
target	24	21	3	2014
target	25	22	3	2014
target	40	23	3	2014
target	35	24	3	2014
target	36	25	3	2014
target	35	26	3	2014
target	39	27	3	2014
target	34	28	3	2014
target	38	29	3	2014
target	37	30	3	2014
target	28	31	3	2014
target	27	32	3	2014
target	27	33	3	2014
target	20	34	3	2014
target	25	35	3	2014
target	30	36	3	2014
target	23	37	3	2014
target	26	38	3	2014
target	18	39	3	2014
target	17	40	3	2014
target	32	41	3	2014
target	11	42	3	2014
target	18	43	3	2014
target	10	44	3	2014
target	16	45	3	2014
target	23	3	4	2014
target	24	4	4	2014
target	28	5	4	2014
target	29	6	4	2014
target	29	7	4	2014
target	30	8	4	2014
target	32	9	4	2014
target	26	10	4	2014
target	38	11	4	2014
target	48	12	4	2014
target	82	13	4	2014
target	48	14	4	2014
target	91	15	4	2014
target	80	16	4	2014
target	43	17	4	2014
target	37	18	4	2014
target	32	19	4	2014
target	24	20	4	2014
target	25	21	4	2014
target	40	22	4	2014
target	35	23	4	2014
target	36	24	4	2014
target	35	25	4	2014
target	39	26	4	2014
target	34	27	4	2014
target	38	28	4	2014
target	37	29	4	2014
target	28	30	4	2014
target	27	31	4	2014
target	27	32	4	2014
target	20	33	4	2014
target	25	34	4	2014
target	30	35	4	2014
target	23	36	4	2014
target	26	37	4	2014
target	18	38	4	2014
target	17	39	4	2014
target	32	40	4	2014
target	11	41	4	2014
target	18	42	4	2014
target	10	43	4	2014
target	16	44	4	2014
target	15	45	4	2014
