# Supplementary material for: A stacked ensemble method for forecasting influenza-like illness visit volumes at emergency departments
Source: PLoS One. 2021 Mar 22;16(3):e0241725. doi: 10.1371/journal.pone.0241725 (PMC7984626; doi:10.1371/journal.pone.0241725)
Supplement: S1 Data — (ZIP) [file pone.0241725.s003.zip › ILI_plosone/tables/raw_estimates_2012_holdout_2015weeks-3-45.csv]

object	value	epiweek	weeks_ahead	season
rf	142.491	3	1	2015
rf	155.207	4	1	2015
rf	146.2795	5	1	2015
rf	145.199	6	1	2015
rf	156.206	7	1	2015
rf	151.2065	8	1	2015
rf	180.571	9	1	2015
rf	200.6795	10	1	2015
rf	228.8765	11	1	2015
rf	235.626	12	1	2015
rf	221.3365	13	1	2015
rf	208.165	14	1	2015
rf	219.307	15	1	2015
rf	233.4765	16	1	2015
rf	309.3395	17	1	2015
rf	285.524	18	1	2015
rf	249.214	19	1	2015
rf	254.9475	20	1	2015
rf	256.884	21	1	2015
rf	291.1585	22	1	2015
rf	337.3555	23	1	2015
rf	322.9805	24	1	2015
rf	383.964	25	1	2015
rf	382.065	26	1	2015
rf	365.5205	27	1	2015
rf	369.3945	28	1	2015
rf	342.467	29	1	2015
rf	328.9625	30	1	2015
rf	247.8975	31	1	2015
rf	203.253	32	1	2015
rf	173.318	33	1	2015
rf	171.475	34	1	2015
rf	171.1745	35	1	2015
rf	173.151	36	1	2015
rf	165.858	37	1	2015
rf	159.928	38	1	2015
rf	161.554	39	1	2015
rf	147.916	40	1	2015
rf	135.505	41	1	2015
rf	134.841	42	1	2015
rf	129.449	43	1	2015
rf	124.3705	44	1	2015
rf	108.809	45	1	2015
rf	156.089	3	2	2015
rf	152.151	4	2	2015
rf	144.6685	5	2	2015
rf	152.6835	6	2	2015
rf	154.1195	7	2	2015
rf	168.7865	8	2	2015
rf	204.3095	9	2	2015
rf	224.1795	10	2	2015
rf	262.667	11	2	2015
rf	244.713	12	2	2015
rf	231.2185	13	2	2015
rf	231.782	14	2	2015
rf	249.384	15	2	2015
rf	260.264	16	2	2015
rf	319.921	17	2	2015
rf	283.2785	18	2	2015
rf	259.627	19	2	2015
rf	259.474	20	2	2015
rf	267.6685	21	2	2015
rf	291.0615	22	2	2015
rf	319.3225	23	2	2015
rf	329.906	24	2	2015
rf	392.546	25	2	2015
rf	378.825	26	2	2015
rf	354.1165	27	2	2015
rf	349.7665	28	2	2015
rf	336.7245	29	2	2015
rf	301.1885	30	2	2015
rf	238.5045	31	2	2015
rf	196.84	32	2	2015
rf	182.7245	33	2	2015
rf	164.2755	34	2	2015
rf	182.862	35	2	2015
rf	166.7175	36	2	2015
rf	175.961	37	2	2015
rf	157.1505	38	2	2015
rf	158.4255	39	2	2015
rf	145.1495	40	2	2015
rf	129.9475	41	2	2015
rf	129.2655	42	2	2015
rf	135.3015	43	2	2015
rf	106.826	44	2	2015
rf	99.6425	45	2	2015
rf	154.877	3	3	2015
rf	153.9695	4	3	2015
rf	161.015	5	3	2015
rf	158.248	6	3	2015
rf	167.503	7	3	2015
rf	189.973	8	3	2015
rf	229.063	9	3	2015
rf	244.9095	10	3	2015
rf	281.987	11	3	2015
rf	266.075	12	3	2015
rf	251.925	13	3	2015
rf	269.1415	14	3	2015
rf	275.4325	15	3	2015
rf	278.482	16	3	2015
rf	304.744	17	3	2015
rf	284.3575	18	3	2015
rf	260.91	19	3	2015
rf	267.534	20	3	2015
rf	273.9855	21	3	2015
rf	284.1795	22	3	2015
rf	337.8255	23	3	2015
rf	351.347	24	3	2015
rf	366.597	25	3	2015
rf	358.3385	26	3	2015
rf	341.1365	27	3	2015
rf	341.1695	28	3	2015
rf	312.8515	29	3	2015
rf	286.069	30	3	2015
rf	240.109	31	3	2015
rf	196.609	32	3	2015
rf	183.3185	33	3	2015
rf	174.907	34	3	2015
rf	188.0225	35	3	2015
rf	179.9455	36	3	2015
rf	173.467	37	3	2015
rf	161.1595	38	3	2015
rf	159	39	3	2015
rf	146.6945	40	3	2015
rf	125.759	41	3	2015
rf	129.375	42	3	2015
rf	123.6385	43	3	2015
rf	104.139	44	3	2015
rf	95.7075	45	3	2015
rf	157.7095	3	4	2015
rf	166.3645	4	4	2015
rf	168.5435	5	4	2015
rf	180.2975	6	4	2015
rf	195.464	7	4	2015
rf	219.5115	8	4	2015
rf	250.4045	9	4	2015
rf	263.063	10	4	2015
rf	295.8705	11	4	2015
rf	284.3085	12	4	2015
rf	279.293	13	4	2015
rf	284.775	14	4	2015
rf	275.7975	15	4	2015
rf	284.15	16	4	2015
rf	290.421	17	4	2015
rf	274.89	18	4	2015
rf	262.1575	19	4	2015
rf	268.4445	20	4	2015
rf	274.3505	21	4	2015
rf	298.048	22	4	2015
rf	328.515	23	4	2015
rf	333.0185	24	4	2015
rf	345.193	25	4	2015
rf	338.617	26	4	2015
rf	321.481	27	4	2015
rf	296.015	28	4	2015
rf	279.8355	29	4	2015
rf	270.924	30	4	2015
rf	233.8135	31	4	2015
rf	189.9895	32	4	2015
rf	191.3325	33	4	2015
rf	175.806	34	4	2015
rf	200.6985	35	4	2015
rf	176.3435	36	4	2015
rf	176.5	37	4	2015
rf	160.2835	38	4	2015
rf	162.159	39	4	2015
rf	146.613	40	4	2015
rf	119.1685	41	4	2015
rf	126.4185	42	4	2015
rf	122.287	43	4	2015
rf	100.083	44	4	2015
rf	94.761	45	4	2015
Generalized Linear Mixture Model	158.209939392621	3	1	2018
Generalized Linear Mixture Model	161.551930133384	4	1	2018
Generalized Linear Mixture Model	186.155130656814	5	1	2018
Generalized Linear Mixture Model	171.552479612255	6	1	2018
Generalized Linear Mixture Model	209.61167767203	7	1	2018
Generalized Linear Mixture Model	275.345664167	8	1	2018
Generalized Linear Mixture Model	395.099804480709	9	1	2018
Generalized Linear Mixture Model	568.408962188765	10	1	2018
Generalized Linear Mixture Model	577.874039224953	11	1	2018
Generalized Linear Mixture Model	614.775640384994	12	1	2018
Generalized Linear Mixture Model	595.696562873691	13	1	2018
Generalized Linear Mixture Model	473.065811094647	14	1	2018
Generalized Linear Mixture Model	387.807985561084	15	1	2018
Generalized Linear Mixture Model	382.450846432355	16	1	2018
Generalized Linear Mixture Model	309.989659763078	17	1	2018
Generalized Linear Mixture Model	161.472048105919	3	2	2018
Generalized Linear Mixture Model	163.167857214004	4	2	2018
Generalized Linear Mixture Model	173.244819636954	5	2	2018
Generalized Linear Mixture Model	174.780053066663	6	2	2018
Generalized Linear Mixture Model	214.390758194527	7	2	2018
Generalized Linear Mixture Model	286.725109977423	8	2	2018
Generalized Linear Mixture Model	415.985725191682	9	2	2018
Generalized Linear Mixture Model	558.285659096391	10	2	2018
Generalized Linear Mixture Model	553.071034378816	11	2	2018
Generalized Linear Mixture Model	605.311000069922	12	2	2018
Generalized Linear Mixture Model	561.323839146733	13	2	2018
Generalized Linear Mixture Model	456.217613842907	14	2	2018
Generalized Linear Mixture Model	384.610296916036	15	2	2018
Generalized Linear Mixture Model	350.861652839645	16	2	2018
Generalized Linear Mixture Model	273.525945636604	17	2	2018
Generalized Linear Mixture Model	158.794295618727	3	3	2018
Generalized Linear Mixture Model	153.262899744296	4	3	2018
Generalized Linear Mixture Model	179.713770762481	5	3	2018
Generalized Linear Mixture Model	173.564216598452	6	3	2018
Generalized Linear Mixture Model	227.290827001446	7	3	2018
Generalized Linear Mixture Model	307.985202447836	8	3	2018
Generalized Linear Mixture Model	401.538004826767	9	3	2018
Generalized Linear Mixture Model	515.48400819765	10	3	2018
Generalized Linear Mixture Model	529.731050169173	11	3	2018
Generalized Linear Mixture Model	541.364415888963	12	3	2018
Generalized Linear Mixture Model	503.5808763327	13	3	2018
Generalized Linear Mixture Model	426.33007989784	14	3	2018
Generalized Linear Mixture Model	339.12857014003	15	3	2018
Generalized Linear Mixture Model	319.390674647652	16	3	2018
Generalized Linear Mixture Model	269.213693171138	17	3	2018
Generalized Linear Mixture Model	151.065132374913	3	4	2018
Generalized Linear Mixture Model	162.833134464778	4	4	2018
Generalized Linear Mixture Model	186.013440469493	5	4	2018
Generalized Linear Mixture Model	192.582409143754	6	4	2018
Generalized Linear Mixture Model	257.741913050277	7	4	2018
Generalized Linear Mixture Model	328.262945747957	8	4	2018
Generalized Linear Mixture Model	396.805493480499	9	4	2018
Generalized Linear Mixture Model	496.465040298625	10	4	2018
Generalized Linear Mixture Model	492.746299830138	11	4	2018
Generalized Linear Mixture Model	480.878473712429	12	4	2018
Generalized Linear Mixture Model	448.943226985839	13	4	2018
Generalized Linear Mixture Model	392.310253951827	14	4	2018
Generalized Linear Mixture Model	306.634916934834	15	4	2018
Generalized Linear Mixture Model	296.153299589187	16	4	2018
Generalized Linear Mixture Model	265.10979314269	17	4	2018
lm	156.959989509779	3	1	2015
lm	171.230935261257	4	1	2015
lm	136.238397835243	5	1	2015
lm	135.493837897294	6	1	2015
lm	199.735424310005	7	1	2015
lm	175.39769975699	8	1	2015
lm	202.343124711775	9	1	2015
lm	255.416322020191	10	1	2015
lm	271.30148697286	11	1	2015
lm	220.538639543733	12	1	2015
lm	196.266290711022	13	1	2015
lm	211.113942121124	14	1	2015
lm	254.269469641248	15	1	2015
lm	243.355135670481	16	1	2015
lm	321.742381383543	17	1	2015
lm	231.248868119461	18	1	2015
lm	148.161704033502	19	1	2015
lm	269.58313495499	20	1	2015
lm	290.125856152374	21	1	2015
lm	338.652690398292	22	1	2015
lm	321.369499229177	23	1	2015
lm	273.934949096137	24	1	2015
lm	428.566856274719	25	1	2015
lm	359.340785856876	26	1	2015
lm	310.54300291488	27	1	2015
lm	304.083407936268	28	1	2015
lm	287.103993505054	29	1	2015
lm	307.36054807042	30	1	2015
lm	176.520298027435	31	1	2015
lm	183.391415873088	32	1	2015
lm	166.546897187324	33	1	2015
lm	183.345695859601	34	1	2015
lm	161.355565855672	35	1	2015
lm	169.61026161947	36	1	2015
lm	161.206506957147	37	1	2015
lm	141.35823309667	38	1	2015
lm	153.929409774744	39	1	2015
lm	155.09564459868	40	1	2015
lm	149.981825799502	41	1	2015
lm	134.145447899507	42	1	2015
lm	139.913409212814	43	1	2015
lm	116.931579962051	44	1	2015
lm	90.2411446442487	45	1	2015
lm	182.639657611929	3	2	2015
lm	161.797834047713	4	2	2015
lm	140.008017942294	5	2	2015
lm	164.881411346313	6	2	2015
lm	222.101405955539	7	2	2015
lm	232.739068273309	8	2	2015
lm	253.287148402175	9	2	2015
lm	297.441453590306	10	2	2015
lm	279.290300817612	11	2	2015
lm	241.875558416686	12	2	2015
lm	212.974365083915	13	2	2015
lm	263.183123805981	14	2	2015
lm	282.252858109858	15	2	2015
lm	295.755120630521	16	2	2015
lm	311.667909358704	17	2	2015
lm	190.93480151757	18	2	2015
lm	159.170377813925	19	2	2015
lm	267.732033022874	20	2	2015
lm	356.943541511489	21	2	2015
lm	314.190945372977	22	2	2015
lm	295.745316526961	23	2	2015
lm	296.526313225535	24	2	2015
lm	380.774490445995	25	2	2015
lm	362.686470818097	26	2	2015
lm	265.408764725063	27	2	2015
lm	287.215870991669	28	2	2015
lm	287.349854321071	29	2	2015
lm	270.60731092628	30	2	2015
lm	194.533864185366	31	2	2015
lm	157.534792649351	32	2	2015
lm	194.225258920082	33	2	2015
lm	164.33767516631	34	2	2015
lm	181.297026576865	35	2	2015
lm	160.101238008966	36	2	2015
lm	157.690982458304	37	2	2015
lm	122.902994067719	38	2	2015
lm	164.258874673373	39	2	2015
lm	159.511723088196	40	2	2015
lm	143.692818372008	41	2	2015
lm	127.887986529084	42	2	2015
lm	119.162785171724	43	2	2015
lm	109.53564907861	44	2	2015
lm	88.3430163866039	45	2	2015
lm	177.755876933848	3	3	2015
lm	161.329072289161	4	3	2015
lm	178.707458744037	5	3	2015
lm	199.614673018331	6	3	2015
lm	260.505706361008	7	3	2015
lm	288.633928440454	8	3	2015
lm	298.392779697833	9	3	2015
lm	306.917537081011	10	3	2015
lm	300.317466386889	11	3	2015
lm	261.560626800873	12	3	2015
lm	272.502115840796	13	3	2015
lm	297.001707257271	14	3	2015
lm	331.846860328519	15	3	2015
lm	291.254238956457	16	3	2015
lm	224.325687745886	17	3	2015
lm	203.994985779411	18	3	2015
lm	180.065860109533	19	3	2015
lm	295.664297749362	20	3	2015
lm	314.388775593752	21	3	2015
lm	283.428733164226	22	3	2015
lm	313.390579009812	23	3	2015
lm	290.075885389633	24	3	2015
lm	340.629151269551	25	3	2015
lm	325.031600529982	26	3	2015
lm	258.158490298402	27	3	2015
lm	292.513485581396	28	3	2015
lm	251.467529298939	29	3	2015
lm	263.358423104816	30	3	2015
lm	189.137152896449	31	3	2015
lm	185.495279603046	32	3	2015
lm	181.75104919986	33	3	2015
lm	183.715281358281	34	3	2015
lm	175.860874978261	35	3	2015
lm	155.186235375452	36	3	2015
lm	130.273230703833	37	3	2015
lm	133.396487891156	38	3	2015
lm	153.520525160784	39	3	2015
lm	163.668285732538	40	3	2015
lm	132.870341698869	41	3	2015
lm	119.371486299548	42	3	2015
lm	107.968539867053	43	3	2015
lm	105.545780761932	44	3	2015
lm	80.9188913136559	45	3	2015
lm	174.63099818451	3	4	2015
lm	197.825213113188	4	4	2015
lm	210.139853689244	5	4	2015
lm	243.515234430592	6	4	2015
lm	309.347019777218	7	4	2015
lm	331.308509206184	8	4	2015
lm	310.078395599914	9	4	2015
lm	322.17790698345	10	4	2015
lm	310.024633327131	11	4	2015
lm	321.52624461577	12	4	2015
lm	313.975717629545	13	4	2015
lm	343.1599891828	14	4	2015
lm	328.56633343527	15	4	2015
lm	223.112840612296	16	4	2015
lm	237.352267223219	17	4	2015
lm	231.728028271978	18	4	2015
lm	237.663141513487	19	4	2015
lm	273.517507331253	20	4	2015
lm	295.277188866912	21	4	2015
lm	297.819883355791	22	4	2015
lm	294.373800135616	23	4	2015
lm	260.063721110114	24	4	2015
lm	288.69337977011	25	4	2015
lm	305.881691677357	26	4	2015
lm	239.126628885928	27	4	2015
lm	245.487263912431	28	4	2015
lm	237.974864688425	29	4	2015
lm	237.822376577703	30	4	2015
lm	209.962112152631	31	4	2015
lm	161.446606760423	32	4	2015
lm	206.879988947774	33	4	2015
lm	174.387372661208	34	4	2015
lm	175.30636384881	35	4	2015
lm	134.07993351247	36	4	2015
lm	152.665930062974	37	4	2015
lm	136.698680637232	38	4	2015
lm	159.833128512813	39	4	2015
lm	155.345473559071	40	4	2015
lm	113.940241451494	41	4	2015
lm	114.411976474739	42	4	2015
lm	97.8465512639858	43	4	2015
lm	99.0966272964604	44	4	2015
lm	77.6810238225018	45	4	2015
eb	130.872023360343	3	1	2015
eb	170.200942185547	4	1	2015
eb	139.459331711844	5	1	2015
eb	163.578258184469	6	1	2015
eb	187.231121275351	7	1	2015
eb	142.866269247262	8	1	2015
eb	180.362009778218	9	1	2015
eb	217.865610482531	10	1	2015
eb	255.368628133458	11	1	2015
eb	222.335109746505	12	1	2015
eb	185.199420935931	13	1	2015
eb	215.387351273156	14	1	2015
eb	220.564897487695	15	1	2015
eb	213.854835300651	16	1	2015
eb	300.913833661791	17	1	2015
eb	239.047324292213	18	1	2015
eb	216.100606775629	19	1	2015
eb	286.240366106	20	1	2015
eb	281.461246244157	21	1	2015
eb	320.835563269384	22	1	2015
eb	363.055113522412	23	1	2015
eb	328.909183239946	24	1	2015
eb	468.204300530412	25	1	2015
eb	369.989597832199	26	1	2015
eb	379.227414989956	27	1	2015
eb	312.661998329257	28	1	2015
eb	303.323340513016	29	1	2015
eb	287.278151266661	30	1	2015
eb	182.031886079512	31	1	2015
eb	175.120532293134	32	1	2015
eb	143.380126062708	33	1	2015
eb	161.76954173927	34	1	2015
eb	150.013429113265	35	1	2015
eb	147.230031262763	36	1	2015
eb	145.450504743107	37	1	2015
eb	133.351589595362	38	1	2015
eb	162.190629722367	39	1	2015
eb	116.316526586786	40	1	2015
eb	155.685244934395	41	1	2015
eb	100.011590960623	42	1	2015
eb	154.705472451282	43	1	2015
eb	102.106412230588	44	1	2015
eb	92.4228063421169	45	1	2015
eb	152.971998906786	3	2	2015
eb	187.156852857945	4	2	2015
eb	149.530710058913	5	2	2015
eb	185.889953080625	6	2	2015
eb	212.998109689671	7	2	2015
eb	157.567281937782	8	2	2015
eb	202.030042748383	9	2	2015
eb	241.492887315202	10	2	2015
eb	278.554662194641	11	2	2015
eb	242.529306191015	12	2	2015
eb	204.716636168839	13	2	2015
eb	236.148059432388	14	2	2015
eb	242.467414682343	15	2	2015
eb	233.337288724815	16	2	2015
eb	318.547784679059	17	2	2015
eb	255.005811360845	18	2	2015
eb	229.049247985808	19	2	2015
eb	300.83363327243	20	2	2015
eb	297.216918647696	21	2	2015
eb	338.752528313108	22	2	2015
eb	381.415749436918	23	2	2015
eb	343.163925887431	24	2	2015
eb	494.476602382187	25	2	2015
eb	387.457024696475	26	2	2015
eb	393.198180917019	27	2	2015
eb	304.78615952499	28	2	2015
eb	291.830898143536	29	2	2015
eb	272.016098798568	30	2	2015
eb	166.709729018016	31	2	2015
eb	161.696488675199	32	2	2015
eb	129.001743028475	33	2	2015
eb	148.921895198918	34	2	2015
eb	136.262950662247	35	2	2015
eb	134.372209290438	36	2	2015
eb	132.004735374009	37	2	2015
eb	120.45284159603	38	2	2015
eb	149.728943731922	39	2	2015
eb	103.141451753634	40	2	2015
eb	141.761838226965	41	2	2015
eb	85.8954782885262	42	2	2015
eb	141.768675785657	43	2	2015
eb	89.5548379439228	44	2	2015
eb	78.5229863982856	45	2	2015
eb	156.791936494609	3	3	2015
eb	205.551311542804	4	3	2015
eb	171.184573162522	5	3	2015
eb	213.127481784286	6	3	2015
eb	239.373431732019	7	3	2015
eb	174.385633871193	8	3	2015
eb	228.670489877735	9	3	2015
eb	265.062135939966	10	3	2015
eb	301.888095548579	11	3	2015
eb	261.45296613665	12	3	2015
eb	223.972721363059	13	3	2015
eb	254.840874461138	14	3	2015
eb	260.178947252468	15	3	2015
eb	254.201739710766	16	3	2015
eb	336.840334194332	17	3	2015
eb	273.147094607301	18	3	2015
eb	239.770719890099	19	3	2015
eb	315.551877543055	20	3	2015
eb	313.133080990924	21	3	2015
eb	352.260501322993	22	3	2015
eb	401.131419106247	23	3	2015
eb	356.464657208315	24	3	2015
eb	521.278695833635	25	3	2015
eb	412.109662664146	26	3	2015
eb	417.09741180193	27	3	2015
eb	293.427530614242	28	3	2015
eb	279.227424524727	29	3	2015
eb	256.485431915783	30	3	2015
eb	153.235909472561	31	3	2015
eb	147.023489030231	32	3	2015
eb	114.67860047988	33	3	2015
eb	135.269782447757	34	3	2015
eb	122.113577833121	35	3	2015
eb	120.698481494968	36	3	2015
eb	118.985059355842	37	3	2015
eb	107.440533997706	38	3	2015
eb	135.973510180479	39	3	2015
eb	88.306718899202	40	3	2015
eb	128.846524485612	41	3	2015
eb	72.364646397333	42	3	2015
eb	128.438274204816	43	3	2015
eb	75.1841883042219	44	3	2015
eb	66.1944440292794	45	3	2015
eb	189.544985659247	3	4	2015
eb	222.440717957574	4	4	2015
eb	195.158520821122	5	4	2015
eb	237.91298681853	6	4	2015
eb	266.06578861065	7	4	2015
eb	200.946862204632	8	4	2015
eb	248.296669353443	9	4	2015
eb	287.232087895653	10	4	2015
eb	325.68198284943	11	4	2015
eb	283.757907166892	12	4	2015
eb	246.293496894833	13	4	2015
eb	275.103851191916	14	4	2015
eb	280.804353879042	15	4	2015
eb	273.129287716201	16	4	2015
eb	355.612433122975	17	4	2015
eb	291.600981707835	18	4	2015
eb	252.573429983349	19	4	2015
eb	332.361705561983	20	4	2015
eb	328.582948821099	21	4	2015
eb	370.087791097673	22	4	2015
eb	424.907389924429	23	4	2015
eb	378.330687698481	24	4	2015
eb	558.408405657081	25	4	2015
eb	436.914656817558	26	4	2015
eb	441.322650002758	27	4	2015
eb	282.45786137208	28	4	2015
eb	263.159388781802	29	4	2015
eb	242.791145466946	30	4	2015
eb	140.742124504037	31	4	2015
eb	133.016656732414	32	4	2015
eb	102.777969026887	33	4	2015
eb	121.542311318779	34	4	2015
eb	110.510894743335	35	4	2015
eb	108.269712166611	36	4	2015
eb	105.6381574896	37	4	2015
eb	92.0511227771476	38	4	2015
eb	122.460607253974	39	4	2015
eb	75.028658012001	40	4	2015
eb	114.718720620252	41	4	2015
eb	58.8773614673607	42	4	2015
eb	114.861821806962	43	4	2015
eb	61.5573099786242	44	4	2015
eb	53.0847796385597	45	4	2015
arima	171.271026670086	3	1	2015
arima	138.368768142366	4	1	2015
arima	140.054592520231	5	1	2015
arima	155.110584465943	6	1	2015
arima	147.250838272692	7	1	2015
arima	143.557701987306	8	1	2015
arima	197.619390910331	9	1	2015
arima	216.368395753735	10	1	2015
arima	218.251824387294	11	1	2015
arima	224.880796438004	12	1	2015
arima	210.07258370001	13	1	2015
arima	297.566780379511	14	1	2015
arima	297.439721620192	15	1	2015
arima	295.987368578937	16	1	2015
arima	336.084517450242	17	1	2015
arima	198.420845110244	18	1	2015
arima	200.261646789489	19	1	2015
arima	251.640699945829	20	1	2015
arima	272.085987499114	21	1	2015
arima	292.201008419197	22	1	2015
arima	284.955290966017	23	1	2015
arima	284.283243241089	24	1	2015
arima	320.058100197202	25	1	2015
arima	302.057733154625	26	1	2015
arima	293.856330849475	27	1	2015
arima	275.508564523873	28	1	2015
arima	237.630619941249	29	1	2015
arima	251.451492053428	30	1	2015
arima	205.669675005353	31	1	2015
arima	200.580076213966	32	1	2015
arima	147.241687831691	33	1	2015
arima	164.500101569437	34	1	2015
arima	181.109440392675	35	1	2015
arima	174.205424877919	36	1	2015
arima	167.51554517368	37	1	2015
arima	143.739015094523	38	1	2015
arima	140.07975247844	39	1	2015
arima	156.752590026398	40	1	2015
arima	143.65623811167	41	1	2015
arima	151.685767030593	42	1	2015
arima	110.365162719102	43	1	2015
arima	109.643698213587	44	1	2015
arima	75.0941244198585	45	1	2015
arima	145.607542393397	3	2	2015
arima	142.853546274839	4	2	2015
arima	153.243008558637	5	2	2015
arima	145.439953984278	6	2	2015
arima	149.601380895772	7	2	2015
arima	192.769603436088	8	2	2015
arima	219.249265893031	9	2	2015
arima	215.273778494838	10	2	2015
arima	231.35279185563	11	2	2015
arima	228.089395661083	12	2	2015
arima	300.187293342714	13	2	2015
arima	328.933841909174	14	2	2015
arima	331.35665658444	15	2	2015
arima	333.30925356305	16	2	2015
arima	243.35750723063	17	2	2015
arima	188.311762543682	18	2	2015
arima	219.487137655914	19	2	2015
arima	270.472814291344	20	2	2015
arima	284.412063533773	21	2	2015
arima	270.516407546094	22	2	2015
arima	279.773161977799	23	2	2015
arima	266.355631342855	24	2	2015
arima	303.48784060955	25	2	2015
arima	279.435525564559	26	2	2015
arima	275.756380574379	27	2	2015
arima	230.363036810897	28	2	2015
arima	232.209631923043	29	2	2015
arima	234.922329389506	30	2	2015
arima	206.273003729705	31	2	2015
arima	160.834558307769	32	2	2015
arima	148.739944005104	33	2	2015
arima	179.302550208702	34	2	2015
arima	180.493031922288	35	2	2015
arima	170.37255767892	36	2	2015
arima	148.288967029179	37	2	2015
arima	124.463029372008	38	2	2015
arima	159.362377564643	39	2	2015
arima	137.708122825358	40	2	2015
arima	161.416815981992	41	2	2015
arima	101.848069368515	42	2	2015
arima	105.706980147393	43	2	2015
arima	75.7817089226139	44	2	2015
arima	77.6629046046747	45	2	2015
arima	148.735172071243	3	3	2015
arima	155.53080267275	4	3	2015
arima	143.92378117918	5	3	2015
arima	148.142402761421	6	3	2015
arima	197.628488034101	7	3	2015
arima	215.319001988756	8	3	2015
arima	217.627797617399	9	3	2015
arima	228.860596026803	10	3	2015
arima	233.548341449845	11	3	2015
arima	314.98992122699	12	3	2015
arima	331.097786867854	13	3	2015
arima	360.04566133343	14	3	2015
arima	365.288575045888	15	3	2015
arima	241.220368943801	16	3	2015
arima	235.05582545998	17	3	2015
arima	206.591419277531	18	3	2015
arima	239.845204108636	19	3	2015
arima	283.126064813226	20	3	2015
arima	263.976953202917	21	3	2015
arima	267.826022934835	22	3	2015
arima	262.681773497408	23	3	2015
arima	255.836704694169	24	3	2015
arima	279.908337338536	25	3	2015
arima	260.080001950058	26	3	2015
arima	230.008175780029	27	3	2015
arima	224.863012247047	28	3	2015
arima	215.841930620054	29	3	2015
arima	234.580499267899	30	3	2015
arima	166.323324115932	31	3	2015
arima	161.876456520224	32	3	2015
arima	163.891148860055	33	3	2015
arima	178.739673626349	34	3	2015
arima	176.457755776207	35	3	2015
arima	150.999482230377	36	3	2015
arima	128.777488320037	37	3	2015
arima	144.447827393224	38	3	2015
arima	140.22839686813	39	3	2015
arima	155.642821462951	40	3	2015
arima	111.3932970418	41	3	2015
arima	97.2440826729313	42	3	2015
arima	71.865022648179	43	3	2015
arima	78.3191629605963	44	3	2015
arima	71.0252915722317	45	3	2015
arima	158.100929140979	3	4	2015
arima	144.946932944954	4	4	2015
arima	147.457762040896	5	4	2015
arima	196.957027863476	6	4	2015
arima	217.409308567341	7	4	2015
arima	215.910840848397	8	4	2015
arima	229.814601710222	9	4	2015
arima	232.490056579314	10	4	2015
arima	317.141482670379	11	4	2015
arima	337.31365439226	12	4	2015
arima	361.099906614342	13	4	2015
arima	380.460123052506	14	4	2015
arima	261.067930506025	15	4	2015
arima	233.968707679783	16	4	2015
arima	243.594204205482	17	4	2015
arima	230.083532495893	18	4	2015
arima	260.606411659252	19	4	2015
arima	262.965801328034	20	4	2015
arima	263.365129279011	21	4	2015
arima	254.527981501376	22	4	2015
arima	253.24592901756	23	4	2015
arima	246.692424465283	24	4	2015
arima	260.934684338635	25	4	2015
arima	218.539104254312	26	4	2015
arima	224.542533715309	27	4	2015
arima	210.395505355448	28	4	2015
arima	220.097463730707	29	4	2015
arima	187.387329032564	30	4	2015
arima	165.778369741008	31	4	2015
arima	172.979452099762	32	4	2015
arima	168.193901457936	33	4	2015
arima	175.21392284061	34	4	2015
arima	155.135580583977	35	4	2015
arima	130.671416494804	36	4	2015
arima	147.468965726185	37	4	2015
arima	129.930536822197	38	4	2015
arima	157.367608137831	39	4	2015
arima	107.437286890888	40	4	2015
arima	103.685803673077	41	4	2015
arima	66.1811305994382	42	4	2015
arima	75.6599206272318	43	4	2015
arima	71.42745719371	44	4	2015
arima	76.7135170559838	45	4	2015
target	150	3	1	2015
target	130	4	1	2015
target	146	5	1	2015
target	164	6	1	2015
target	133	7	1	2015
target	160	8	1	2015
target	193	9	1	2015
target	230	10	1	2015
target	202	11	1	2015
target	170	12	1	2015
target	198	13	1	2015
target	204	14	1	2015
target	198	15	1	2015
target	282	16	1	2015
target	225	17	1	2015
target	208	18	1	2015
target	272	19	1	2015
target	270	20	1	2015
target	308	21	1	2015
target	348	22	1	2015
target	319	23	1	2015
target	445	24	1	2015
target	359	25	1	2015
target	368	26	1	2015
target	319	27	1	2015
target	313	28	1	2015
target	300	29	1	2015
target	197	30	1	2015
target	191	31	1	2015
target	159	32	1	2015
target	178	33	1	2015
target	165	34	1	2015
target	162	35	1	2015
target	160	36	1	2015
target	148	37	1	2015
target	176	38	1	2015
target	131	39	1	2015
target	170	40	1	2015
target	115	41	1	2015
target	169	42	1	2015
target	117	43	1	2015
target	106	44	1	2015
target	98	45	1	2015
target	130	3	2	2015
target	146	4	2	2015
target	164	5	2	2015
target	133	6	2	2015
target	160	7	2	2015
target	193	8	2	2015
target	230	9	2	2015
target	202	10	2	2015
target	170	11	2	2015
target	198	12	2	2015
target	204	13	2	2015
target	198	14	2	2015
target	282	15	2	2015
target	225	16	2	2015
target	208	17	2	2015
target	272	18	2	2015
target	270	19	2	2015
target	308	20	2	2015
target	348	21	2	2015
target	319	22	2	2015
target	445	23	2	2015
target	359	24	2	2015
target	368	25	2	2015
target	319	26	2	2015
target	313	27	2	2015
target	300	28	2	2015
target	197	29	2	2015
target	191	30	2	2015
target	159	31	2	2015
target	178	32	2	2015
target	165	33	2	2015
target	162	34	2	2015
target	160	35	2	2015
target	148	36	2	2015
target	176	37	2	2015
target	131	38	2	2015
target	170	39	2	2015
target	115	40	2	2015
target	169	41	2	2015
target	117	42	2	2015
target	106	43	2	2015
target	98	44	2	2015
target	66	45	2	2015
target	146	3	3	2015
target	164	4	3	2015
target	133	5	3	2015
target	160	6	3	2015
target	193	7	3	2015
target	230	8	3	2015
target	202	9	3	2015
target	170	10	3	2015
target	198	11	3	2015
target	204	12	3	2015
target	198	13	3	2015
target	282	14	3	2015
target	225	15	3	2015
target	208	16	3	2015
target	272	17	3	2015
target	270	18	3	2015
target	308	19	3	2015
target	348	20	3	2015
target	319	21	3	2015
target	445	22	3	2015
target	359	23	3	2015
target	368	24	3	2015
target	319	25	3	2015
target	313	26	3	2015
target	300	27	3	2015
target	197	28	3	2015
target	191	29	3	2015
target	159	30	3	2015
target	178	31	3	2015
target	165	32	3	2015
target	162	33	3	2015
target	160	34	3	2015
target	148	35	3	2015
target	176	36	3	2015
target	131	37	3	2015
target	170	38	3	2015
target	115	39	3	2015
target	169	40	3	2015
target	117	41	3	2015
target	106	42	3	2015
target	98	43	3	2015
target	66	44	3	2015
target	77	45	3	2015
target	164	3	4	2015
target	133	4	4	2015
target	160	5	4	2015
target	193	6	4	2015
target	230	7	4	2015
target	202	8	4	2015
target	170	9	4	2015
target	198	10	4	2015
target	204	11	4	2015
target	198	12	4	2015
target	282	13	4	2015
target	225	14	4	2015
target	208	15	4	2015
target	272	16	4	2015
target	270	17	4	2015
target	308	18	4	2015
target	348	19	4	2015
target	319	20	4	2015
target	445	21	4	2015
target	359	22	4	2015
target	368	23	4	2015
target	319	24	4	2015
target	313	25	4	2015
target	300	26	4	2015
target	197	27	4	2015
target	191	28	4	2015
target	159	29	4	2015
target	178	30	4	2015
target	165	31	4	2015
target	162	32	4	2015
target	160	33	4	2015
target	148	34	4	2015
target	176	35	4	2015
target	131	36	4	2015
target	170	37	4	2015
target	115	38	4	2015
target	169	39	4	2015
target	117	40	4	2015
target	106	41	4	2015
target	98	42	4	2015
target	66	43	4	2015
target	77	44	4	2015
target	66	45	4	2015
