# Supplementary material for: A stacked ensemble method for forecasting influenza-like illness visit volumes at emergency departments
Source: PLoS One. 2021 Mar 22;16(3):e0241725. doi: 10.1371/journal.pone.0241725 (PMC7984626; doi:10.1371/journal.pone.0241725)
Supplement: S1 Data — (ZIP) [file pone.0241725.s003.zip › ILI_plosone/tables/raw_estimates_2012_holdout_2015weeks-3-45_fmc.csv]

object	value	epiweek	weeks_ahead	season
rf	24.8495	3	1	2015
rf	23.254	4	1	2015
rf	25.7195	5	1	2015
rf	27.295	6	1	2015
rf	26.108	7	1	2015
rf	25.7945	8	1	2015
rf	32.8435	9	1	2015
rf	31.6645	10	1	2015
rf	31.9765	11	1	2015
rf	30.373	12	1	2015
rf	29.4105	13	1	2015
rf	36.222	14	1	2015
rf	43.4665	15	1	2015
rf	46.7055	16	1	2015
rf	51.58	17	1	2015
rf	55.9575	18	1	2015
rf	43.843	19	1	2015
rf	38.631	20	1	2015
rf	35.531	21	1	2015
rf	36.245	22	1	2015
rf	45.8625	23	1	2015
rf	48.8245	24	1	2015
rf	53.6565	25	1	2015
rf	55.4205	26	1	2015
rf	52.733	27	1	2015
rf	41.658	28	1	2015
rf	44.3515	29	1	2015
rf	37.3135	30	1	2015
rf	36.41	31	1	2015
rf	35.7745	32	1	2015
rf	28.597	33	1	2015
rf	27.9885	34	1	2015
rf	27.528	35	1	2015
rf	25.9575	36	1	2015
rf	26.8825	37	1	2015
rf	26.16	38	1	2015
rf	25.1055	39	1	2015
rf	24.734	40	1	2015
rf	19.013	41	1	2015
rf	21.9435	42	1	2015
rf	18.153	43	1	2015
rf	19.8885	44	1	2015
rf	18.4035	45	1	2015
rf	25.8765	3	2	2015
rf	26.1325	4	2	2015
rf	28.6115	5	2	2015
rf	27.775	6	2	2015
rf	27.7035	7	2	2015
rf	29.685	8	2	2015
rf	31.485	9	2	2015
rf	33.7585	10	2	2015
rf	37.346	11	2	2015
rf	34.032	12	2	2015
rf	35.4895	13	2	2015
rf	44.9755	14	2	2015
rf	50.212	15	2	2015
rf	55.5695	16	2	2015
rf	57.048	17	2	2015
rf	55.891	18	2	2015
rf	36.0625	19	2	2015
rf	37.479	20	2	2015
rf	33.4445	21	2	2015
rf	37.348	22	2	2015
rf	43.1255	23	2	2015
rf	44.3235	24	2	2015
rf	48.2615	25	2	2015
rf	48.674	26	2	2015
rf	46.157	27	2	2015
rf	38.892	28	2	2015
rf	41.735	29	2	2015
rf	35.7655	30	2	2015
rf	39.3945	31	2	2015
rf	29.6565	32	2	2015
rf	29.8315	33	2	2015
rf	29.057	34	2	2015
rf	28.595	35	2	2015
rf	25.706	36	2	2015
rf	26.589	37	2	2015
rf	26.4105	38	2	2015
rf	25.773	39	2	2015
rf	21.5415	40	2	2015
rf	21.492	41	2	2015
rf	18.629	42	2	2015
rf	20.0425	43	2	2015
rf	20.381	44	2	2015
rf	14.706	45	2	2015
rf	27.4335	3	3	2015
rf	27.947	4	3	2015
rf	28.5845	5	3	2015
rf	26.6675	6	3	2015
rf	28.2785	7	3	2015
rf	28.5265	8	3	2015
rf	32.461	9	3	2015
rf	38.2	10	3	2015
rf	38.6055	11	3	2015
rf	39.007	12	3	2015
rf	42.823	13	3	2015
rf	47.8545	14	3	2015
rf	54.2195	15	3	2015
rf	52.019	16	3	2015
rf	52.4095	17	3	2015
rf	56.157	18	3	2015
rf	35.8925	19	3	2015
rf	34.286	20	3	2015
rf	36.236	21	3	2015
rf	37.6085	22	3	2015
rf	44.4455	23	3	2015
rf	43.7655	24	3	2015
rf	45.5965	25	3	2015
rf	42.8035	26	3	2015
rf	42.4955	27	3	2015
rf	34.6655	28	3	2015
rf	40.1425	29	3	2015
rf	38.2745	30	3	2015
rf	33.284	31	3	2015
rf	31.823	32	3	2015
rf	28.4315	33	3	2015
rf	25.63	34	3	2015
rf	28.7305	35	3	2015
rf	24.822	36	3	2015
rf	26.9365	37	3	2015
rf	24.341	38	3	2015
rf	23.2025	39	3	2015
rf	22.1285	40	3	2015
rf	18.935	41	3	2015
rf	21.0015	42	3	2015
rf	19.7115	43	3	2015
rf	16.843	44	3	2015
rf	17.821	45	3	2015
rf	28.993	3	4	2015
rf	28.528	4	4	2015
rf	27.382	5	4	2015
rf	27.9735	6	4	2015
rf	28.061	7	4	2015
rf	28.95	8	4	2015
rf	34.29	9	4	2015
rf	41.087	10	4	2015
rf	41.7235	11	4	2015
rf	43.6975	12	4	2015
rf	46.068	13	4	2015
rf	51.375	14	4	2015
rf	53.4475	15	4	2015
rf	50.3435	16	4	2015
rf	52.9755	17	4	2015
rf	53.482	18	4	2015
rf	32.549	19	4	2015
rf	35.4205	20	4	2015
rf	38.1045	21	4	2015
rf	38.7015	22	4	2015
rf	40.7265	23	4	2015
rf	39.419	24	4	2015
rf	39.0215	25	4	2015
rf	39.114	26	4	2015
rf	38.1775	27	4	2015
rf	36.317	28	4	2015
rf	37.869	29	4	2015
rf	33.93	30	4	2015
rf	34.841	31	4	2015
rf	29.9665	32	4	2015
rf	28.1	33	4	2015
rf	25.8465	34	4	2015
rf	27.8985	35	4	2015
rf	25.2665	36	4	2015
rf	26.214	37	4	2015
rf	22.1915	38	4	2015
rf	23.57	39	4	2015
rf	20.5075	40	4	2015
rf	19.267	41	4	2015
rf	20.431	42	4	2015
rf	17.3245	43	4	2015
rf	16.693	44	4	2015
rf	16.265	45	4	2015
Generalized Linear Mixture Model	150.253808582189	3	1	2018
Generalized Linear Mixture Model	150.931464292796	4	1	2018
Generalized Linear Mixture Model	182.386490135538	5	1	2018
Generalized Linear Mixture Model	164.906383932209	6	1	2018
Generalized Linear Mixture Model	207.341622003101	7	1	2018
Generalized Linear Mixture Model	280.997935732606	8	1	2018
Generalized Linear Mixture Model	419.71702862272	9	1	2018
Generalized Linear Mixture Model	600.303877258634	10	1	2018
Generalized Linear Mixture Model	601.287873723499	11	1	2018
Generalized Linear Mixture Model	629.587359462613	12	1	2018
Generalized Linear Mixture Model	613.364280351276	13	1	2018
Generalized Linear Mixture Model	483.316474190451	14	1	2018
Generalized Linear Mixture Model	395.239176424539	15	1	2018
Generalized Linear Mixture Model	395.781803555019	16	1	2018
Generalized Linear Mixture Model	318.143533140701	17	1	2018
Generalized Linear Mixture Model	150.589040034486	3	2	2018
Generalized Linear Mixture Model	148.900924890139	4	2	2018
Generalized Linear Mixture Model	168.331808607628	5	2	2018
Generalized Linear Mixture Model	165.800073546802	6	2	2018
Generalized Linear Mixture Model	211.598743240065	7	2	2018
Generalized Linear Mixture Model	294.336818520141	8	2	2018
Generalized Linear Mixture Model	448.020017955351	9	2	2018
Generalized Linear Mixture Model	602.857660743681	10	2	2018
Generalized Linear Mixture Model	586.210882722819	11	2	2018
Generalized Linear Mixture Model	627.673347513306	12	2	2018
Generalized Linear Mixture Model	588.874246788205	13	2	2018
Generalized Linear Mixture Model	472.862333331315	14	2	2018
Generalized Linear Mixture Model	396.087448035644	15	2	2018
Generalized Linear Mixture Model	370.950170177486	16	2	2018
Generalized Linear Mixture Model	285.718791132993	17	2	2018
Generalized Linear Mixture Model	144.924587925869	3	3	2018
Generalized Linear Mixture Model	135.262722439872	4	3	2018
Generalized Linear Mixture Model	172.664867887459	5	3	2018
Generalized Linear Mixture Model	160.766850781556	6	3	2018
Generalized Linear Mixture Model	222.234969595168	7	3	2018
Generalized Linear Mixture Model	318.001476103385	8	3	2018
Generalized Linear Mixture Model	443.713325825574	9	3	2018
Generalized Linear Mixture Model	574.191855372727	10	3	2018
Generalized Linear Mixture Model	574.891610078063	11	3	2018
Generalized Linear Mixture Model	574.540816997683	12	3	2018
Generalized Linear Mixture Model	545.199173293987	13	3	2018
Generalized Linear Mixture Model	450.769117738101	14	3	2018
Generalized Linear Mixture Model	356.796379679293	15	3	2018
Generalized Linear Mixture Model	346.314027781429	16	3	2018
Generalized Linear Mixture Model	283.544738921894	17	3	2018
Generalized Linear Mixture Model	134.527259670232	3	4	2018
Generalized Linear Mixture Model	141.893303154979	4	4	2018
Generalized Linear Mixture Model	176.761817885679	5	4	2018
Generalized Linear Mixture Model	175.445772934677	6	4	2018
Generalized Linear Mixture Model	250.606044533487	7	4	2018
Generalized Linear Mixture Model	339.069607099644	8	4	2018
Generalized Linear Mixture Model	446.094330074998	9	4	2018
Generalized Linear Mixture Model	569.085112143398	10	4	2018
Generalized Linear Mixture Model	551.091513099138	11	4	2018
Generalized Linear Mixture Model	525.920903885527	12	4	2018
Generalized Linear Mixture Model	498.912958849919	13	4	2018
Generalized Linear Mixture Model	421.883360227335	14	4	2018
Generalized Linear Mixture Model	325.992042026736	15	4	2018
Generalized Linear Mixture Model	327.960511948754	16	4	2018
Generalized Linear Mixture Model	283.236654258363	17	4	2018
lm	18.391453684587	3	1	2015
lm	22.0132743815289	4	1	2015
lm	29.309829478367	5	1	2015
lm	30.7827737435075	6	1	2015
lm	25.2878581985139	7	1	2015
lm	26.7178274711313	8	1	2015
lm	35.5562253099001	9	1	2015
lm	28.6960634240747	10	1	2015
lm	34.4168571135265	11	1	2015
lm	28.4905099159169	12	1	2015
lm	28.6546089232646	13	1	2015
lm	43.3184501885525	14	1	2015
lm	47.9110553623415	15	1	2015
lm	53.3558239004041	16	1	2015
lm	55.6006282968029	17	1	2015
lm	61.1935818438301	18	1	2015
lm	49.3968328773705	19	1	2015
lm	33.5566193711443	20	1	2015
lm	29.9016636722392	21	1	2015
lm	33.2527057917886	22	1	2015
lm	48.08669574078	23	1	2015
lm	52.1643582687487	24	1	2015
lm	49.7557044549607	25	1	2015
lm	52.975549088258	26	1	2015
lm	39.4829062368226	27	1	2015
lm	41.66088825623	28	1	2015
lm	36.2296583352649	29	1	2015
lm	38.7345690844558	30	1	2015
lm	38.055987837491	31	1	2015
lm	36.1341054412906	32	1	2015
lm	28.1825912974766	33	1	2015
lm	28.0472605653666	34	1	2015
lm	23.6573065350803	35	1	2015
lm	27.6615134152517	36	1	2015
lm	23.0251025143307	37	1	2015
lm	20.0898350042234	38	1	2015
lm	23.8551846741332	39	1	2015
lm	16.7701185233156	40	1	2015
lm	20.2601367208571	41	1	2015
lm	24.8043371052525	42	1	2015
lm	13.4077193955054	43	1	2015
lm	17.3530507149824	44	1	2015
lm	17.8471755447767	45	1	2015
lm	26.2605841372601	3	2	2015
lm	26.9696909254128	4	2	2015
lm	32.8605412605578	5	2	2015
lm	25.8822427787447	6	2	2015
lm	26.0607724506547	7	2	2015
lm	31.5460086714431	8	2	2015
lm	38.820465152298	9	2	2015
lm	40.05188499054	10	2	2015
lm	32.5870179552156	11	2	2015
lm	34.5880833441255	12	2	2015
lm	41.1225913322856	13	2	2015
lm	47.9591214999543	14	2	2015
lm	59.8685964642361	15	2	2015
lm	60.2331548722978	16	2	2015
lm	65.2048840770862	17	2	2015
lm	62.9909887819321	18	2	2015
lm	34.9664994641552	19	2	2015
lm	30.3463881833534	20	2	2015
lm	33.0818610892581	21	2	2015
lm	37.8169503217794	22	2	2015
lm	50.6600440170452	23	2	2015
lm	47.299981101647	24	2	2015
lm	47.792599296321	25	2	2015
lm	41.2756831682172	26	2	2015
lm	38.6850883026762	27	2	2015
lm	32.0838552892861	28	2	2015
lm	41.0902828326674	29	2	2015
lm	33.2187569387935	30	2	2015
lm	34.819007664643	31	2	2015
lm	31.762113979058	32	2	2015
lm	25.4444931219245	33	2	2015
lm	28.123261479851	34	2	2015
lm	31.0042081535514	35	2	2015
lm	26.4421400244747	36	2	2015
lm	20.853078387847	37	2	2015
lm	23.1475334562198	38	2	2015
lm	20.5847708503505	39	2	2015
lm	16.9250310014408	40	2	2015
lm	24.2642964864915	41	2	2015
lm	18.4098235966127	42	2	2015
lm	17.0545993803379	43	2	2015
lm	18.996380603378	44	2	2015
lm	16.077022028039	45	2	2015
lm	28.0585485930712	3	3	2015
lm	29.4128747217604	4	3	2015
lm	28.8850417857025	5	3	2015
lm	25.9734061331264	6	3	2015
lm	32.2786801209241	7	3	2015
lm	38.9633938671244	8	3	2015
lm	45.8458795457029	9	3	2015
lm	36.5769753807798	10	3	2015
lm	35.2449255745823	11	3	2015
lm	41.7364477168277	12	3	2015
lm	46.4239818980335	13	3	2015
lm	57.4617450958912	14	3	2015
lm	62.270356551693	15	3	2015
lm	68.6088602188055	16	3	2015
lm	72.0502616618007	17	3	2015
lm	40.2840690992518	18	3	2015
lm	28.5425678974717	19	3	2015
lm	31.6151986638807	20	3	2015
lm	33.0990701347846	21	3	2015
lm	41.8008677589841	22	3	2015
lm	42.6354601976827	23	3	2015
lm	44.9427844737454	24	3	2015
lm	37.1801495992844	25	3	2015
lm	39.8795512283588	26	3	2015
lm	31.272827386507	27	3	2015
lm	38.8343657370753	28	3	2015
lm	36.0805580388218	29	3	2015
lm	31.8025373968195	30	3	2015
lm	29.8886691254034	31	3	2015
lm	28.0478165170356	32	3	2015
lm	25.812020990527	33	3	2015
lm	32.0711692636028	34	3	2015
lm	25.6383555362355	35	3	2015
lm	21.2760856312956	36	3	2015
lm	24.6111133358641	37	3	2015
lm	19.484010746751	38	3	2015
lm	20.7693093511544	39	3	2015
lm	22.5032862276878	40	3	2015
lm	17.1921843869018	41	3	2015
lm	17.8902987109291	42	3	2015
lm	17.7230902048898	43	3	2015
lm	17.7454876449889	44	3	2015
lm	14.0333057947693	45	3	2015
lm	29.2806268138056	3	4	2015
lm	26.1406408689018	4	4	2015
lm	28.942510204718	5	4	2015
lm	29.4475885181112	6	4	2015
lm	36.6444490669564	7	4	2015
lm	45.0613369261707	8	4	2015
lm	40.0494310998399	9	4	2015
lm	37.7405839491924	10	4	2015
lm	44.3434336138567	11	4	2015
lm	46.3581032492515	12	4	2015
lm	57.9402136406901	13	4	2015
lm	61.5114525178481	14	4	2015
lm	67.3438433228893	15	4	2015
lm	73.3177957618834	16	4	2015
lm	46.0685541545779	17	4	2015
lm	32.2961209987415	18	4	2015
lm	31.3152983167561	19	4	2015
lm	32.3208676982975	20	4	2015
lm	41.9325510444351	21	4	2015
lm	38.6655540267502	22	4	2015
lm	42.2862819032912	23	4	2015
lm	33.4161104814597	24	4	2015
lm	36.9323709762208	25	4	2015
lm	30.974957189309	26	4	2015
lm	37.5494840926469	27	4	2015
lm	33.5829615358999	28	4	2015
lm	33.5600980495008	29	4	2015
lm	27.461865727852	30	4	2015
lm	27.3488423739415	31	4	2015
lm	26.1897390196937	32	4	2015
lm	31.120065918539	33	4	2015
lm	27.3689264529259	34	4	2015
lm	21.3841780616511	35	4	2015
lm	25.7490221233245	36	4	2015
lm	20.6316468997471	37	4	2015
lm	20.1743772230265	38	4	2015
lm	24.84382481256	39	4	2015
lm	16.3243920614204	40	4	2015
lm	17.2388358596792	41	4	2015
lm	18.8978394233781	42	4	2015
lm	17.310752057418	43	4	2015
lm	16.058418955214	44	4	2015
lm	12.056600717812	45	4	2015
eb	13.1237360809536	3	1	2015
eb	14.3671344213954	4	1	2015
eb	35.0323731948046	5	1	2015
eb	33.1810572138827	6	1	2015
eb	26.4569658473442	7	1	2015
eb	22.9621780761388	8	1	2015
eb	41.8130775058751	9	1	2015
eb	15.9074267364547	10	1	2015
eb	24.3124031130269	11	1	2015
eb	25.8979308067281	12	1	2015
eb	21.4149018532898	13	1	2015
eb	41.2261490078799	14	1	2015
eb	40.117165544501	15	1	2015
eb	37.8070489910814	16	1	2015
eb	44.524223094538	17	1	2015
eb	49.1470808718879	18	1	2015
eb	34.4756790067856	19	1	2015
eb	40.7193200588024	20	1	2015
eb	30.676990196474	21	1	2015
eb	37.166942657315	22	1	2015
eb	62.1157631354353	23	1	2015
eb	54.9932515241656	24	1	2015
eb	64.0606125344207	25	1	2015
eb	58.3865370186725	26	1	2015
eb	47.388266049826	27	1	2015
eb	39.1717345912396	28	1	2015
eb	45.5159431964483	29	1	2015
eb	29.5937918780254	30	1	2015
eb	44.491102076888	31	1	2015
eb	35.8067095224395	32	1	2015
eb	27.8136824444392	33	1	2015
eb	29.7316223291898	34	1	2015
eb	18.9588692303608	35	1	2015
eb	21.9801509538107	36	1	2015
eb	20.93386062174	37	1	2015
eb	21.9860275466969	38	1	2015
eb	17.1929336747112	39	1	2015
eb	14.4613649401356	40	1	2015
eb	16.5226730509158	41	1	2015
eb	21.7773837668933	42	1	2015
eb	16.6845896360349	43	1	2015
eb	18.8638123469421	44	1	2015
eb	14.0078078766934	45	1	2015
eb	15.0056951606633	3	2	2015
eb	16.8653156158248	4	2	2015
eb	39.7521819686769	5	2	2015
eb	36.7755587189633	6	2	2015
eb	29.2986882200738	7	2	2015
eb	25.6274589232033	8	2	2015
eb	46.763714349933	9	2	2015
eb	20.5165357740982	10	2	2015
eb	29.3114983065313	11	2	2015
eb	31.5377616870726	12	2	2015
eb	26.4498192357636	13	2	2015
eb	45.3776982820919	14	2	2015
eb	43.175127296825	15	2	2015
eb	40.7215301073471	16	2	2015
eb	46.5340332559011	17	2	2015
eb	49.3289183720553	18	2	2015
eb	35.17044810202	19	2	2015
eb	41.0352328635546	20	2	2015
eb	29.2804798161878	21	2	2015
eb	36.5032266732706	22	2	2015
eb	63.566894575657	23	2	2015
eb	56.0317886563856	24	2	2015
eb	65.6291731178175	25	2	2015
eb	59.2521541748881	26	2	2015
eb	46.6554240391121	27	2	2015
eb	37.8574179448608	28	2	2015
eb	44.015304524382	29	2	2015
eb	27.9367895626104	30	2	2015
eb	42.410426000101	31	2	2015
eb	33.9081756728476	32	2	2015
eb	26.0187283466999	33	2	2015
eb	27.5437843625268	34	2	2015
eb	16.9070362179249	35	2	2015
eb	20.0523123312261	36	2	2015
eb	19.3910289710305	37	2	2015
eb	20.4777002526423	38	2	2015
eb	15.9775692216917	39	2	2015
eb	13.082070073154	40	2	2015
eb	15.3305061657731	41	2	2015
eb	20.7463768814807	42	2	2015
eb	15.9019704014794	43	2	2015
eb	18.2626613208117	44	2	2015
eb	13.1047836964421	45	2	2015
eb	17.9939741678586	3	3	2015
eb	19.4160187451224	4	3	2015
eb	44.3960715129569	5	3	2015
eb	41.2603716235717	6	3	2015
eb	32.851199835554	7	3	2015
eb	29.2491572565789	8	3	2015
eb	51.7419903157861	9	3	2015
eb	26.006851381493	10	3	2015
eb	35.3624120900543	11	3	2015
eb	37.3148052699443	12	3	2015
eb	33.660628049965	13	3	2015
eb	47.8367461346857	14	3	2015
eb	45.4296995661678	15	3	2015
eb	45.1358695148213	16	3	2015
eb	45.7349848683656	17	3	2015
eb	47.6591990586191	18	3	2015
eb	35.335311484539	19	3	2015
eb	40.210073636672	20	3	2015
eb	28.3017763673555	21	3	2015
eb	35.7935810273618	22	3	2015
eb	65.169813761059	23	3	2015
eb	55.9829705725772	24	3	2015
eb	67.1421877726251	25	3	2015
eb	60.6359496928946	26	3	2015
eb	45.8016364734753	27	3	2015
eb	36.4783404382352	28	3	2015
eb	42.1093608420599	29	3	2015
eb	26.6630029064432	30	3	2015
eb	40.399848949643	31	3	2015
eb	31.8618149671276	32	3	2015
eb	24.011528186352	33	3	2015
eb	26.1664115535992	34	3	2015
eb	15.4807510266013	35	3	2015
eb	18.5990496181406	36	3	2015
eb	18.0864229938271	37	3	2015
eb	19.3572670052992	38	3	2015
eb	14.8257165919679	39	3	2015
eb	12.00113377833	40	3	2015
eb	14.2483562324627	41	3	2015
eb	19.665596198052	42	3	2015
eb	14.9508432654802	43	3	2015
eb	17.3087477071425	44	3	2015
eb	12.6021674738933	45	3	2015
eb	20.8417350759934	3	4	2015
eb	22.1335906967046	4	4	2015
eb	49.0898471209693	5	4	2015
eb	45.1193554729657	6	4	2015
eb	36.7775612661199	7	4	2015
eb	33.9559168982892	8	4	2015
eb	56.3209012866257	9	4	2015
eb	30.4571877659627	10	4	2015
eb	39.7665164945944	11	4	2015
eb	41.9928168415248	12	4	2015
eb	38.3190890790349	13	4	2015
eb	49.8021230495092	14	4	2015
eb	50.4354665089465	15	4	2015
eb	49.7039669585112	16	4	2015
eb	46.5933135321858	17	4	2015
eb	49.190187504422	18	4	2015
eb	36.2576392406308	19	4	2015
eb	41.5516782858291	20	4	2015
eb	28.376066305997	21	4	2015
eb	35.6361782631923	22	4	2015
eb	65.7481895447924	23	4	2015
eb	56.5677173029777	24	4	2015
eb	68.4255597545331	25	4	2015
eb	61.3046709761234	26	4	2015
eb	44.5192025845347	27	4	2015
eb	35.4271809341476	28	4	2015
eb	40.1191406803714	29	4	2015
eb	24.8529894190527	30	4	2015
eb	37.9578590070355	31	4	2015
eb	30.1357709666792	32	4	2015
eb	22.239104331986	33	4	2015
eb	24.31287007733	34	4	2015
eb	13.9328457828785	35	4	2015
eb	17.1911982018094	36	4	2015
eb	16.7128801783361	37	4	2015
eb	18.1640801460225	38	4	2015
eb	13.9190454031837	39	4	2015
eb	11.1546404739914	40	4	2015
eb	13.6576932121362	41	4	2015
eb	18.8288418345255	42	4	2015
eb	14.320110607545	43	4	2015
eb	16.4511971165424	44	4	2015
eb	11.9523609508069	45	4	2015
arima	28.2405326303465	3	1	2015
arima	23.1645215559549	4	1	2015
arima	16.2751844575918	5	1	2015
arima	25.0577305090081	6	1	2015
arima	22.8178518177527	7	1	2015
arima	23.4315059864268	8	1	2015
arima	34.1456614389952	9	1	2015
arima	35.2886413866574	10	1	2015
arima	28.9075472413073	11	1	2015
arima	27.8243857458585	12	1	2015
arima	28.2229284777362	13	1	2015
arima	45.8422589312719	14	1	2015
arima	57.4055517284194	15	1	2015
arima	52.8933191336633	16	1	2015
arima	97.2455918629579	17	1	2015
arima	80.8387583435989	18	1	2015
arima	22.4754207388096	19	1	2015
arima	31.9350344869114	20	1	2015
arima	31.2491738342917	21	1	2015
arima	34.5905026961389	22	1	2015
arima	41.7024915688548	23	1	2015
arima	42.4846948420249	24	1	2015
arima	45.3795738042974	25	1	2015
arima	40.7407558327011	26	1	2015
arima	43.9699178905364	27	1	2015
arima	33.6657520112125	28	1	2015
arima	41.7509072398845	29	1	2015
arima	35.9990405762648	30	1	2015
arima	42.8760612422896	31	1	2015
arima	35.2194824408126	32	1	2015
arima	29.1473658214729	33	1	2015
arima	27.2929246505444	34	1	2015
arima	23.0107471351013	35	1	2015
arima	25.5155315563202	36	1	2015
arima	30.5865618574809	37	1	2015
arima	21.9983127569372	38	1	2015
arima	22.5160720468802	39	1	2015
arima	15.6338494842049	40	1	2015
arima	21.3212247525822	41	1	2015
arima	27.1889061487604	42	1	2015
arima	18.4805054715101	43	1	2015
arima	19.0114938883011	44	1	2015
arima	19.8516048670326	45	1	2015
arima	25.7747391742509	3	2	2015
arima	14.9258065792932	4	2	2015
arima	23.2011361395353	5	2	2015
arima	23.3785325186079	6	2	2015
arima	23.9351060549383	7	2	2015
arima	32.1439911056806	8	2	2015
arima	38.4578921310084	9	2	2015
arima	31.0036632608681	10	2	2015
arima	28.8597385554004	11	2	2015
arima	30.0644794879996	12	2	2015
arima	44.3440828582831	13	2	2015
arima	58.9489216216747	14	2	2015
arima	56.5800180090509	15	2	2015
arima	99.2350665377919	16	2	2015
arima	92.1930000597889	17	2	2015
arima	36.5355401349258	18	2	2015
arima	21.9568869726805	19	2	2015
arima	31.8765529320215	20	2	2015
arima	33.6457943364702	21	2	2015
arima	35.5405017517776	22	2	2015
arima	40.6047258356135	23	2	2015
arima	40.7747607818669	24	2	2015
arima	38.4566590392338	25	2	2015
arima	43.215387536721	26	2	2015
arima	35.8590025930063	27	2	2015
arima	38.1450514360265	28	2	2015
arima	39.8866561782106	29	2	2015
arima	39.9019558645256	30	2	2015
arima	36.8039009221674	31	2	2015
arima	30.9556257650224	32	2	2015
arima	26.095644424638	33	2	2015
arima	25.173245519374	34	2	2015
arima	24.9728404551756	35	2	2015
arima	31.4434488240398	36	2	2015
arima	23.7974107799973	37	2	2015
arima	23.2912449271608	38	2	2015
arima	17.3957455586676	39	2	2015
arima	20.5234278705485	40	2	2015
arima	26.6909675210101	41	2	2015
arima	21.5284779468661	42	2	2015
arima	18.2693503101602	43	2	2015
arima	21.0857098844151	44	2	2015
arima	12.3882204890561	45	2	2015
arima	17.8883570698988	3	3	2015
arima	21.8136210983702	4	3	2015
arima	21.4250687722979	5	3	2015
arima	24.5216706555027	6	3	2015
arima	32.6736740090102	7	3	2015
arima	36.4855724036961	8	3	2015
arima	34.3072762106746	9	3	2015
arima	31.0749402321592	10	3	2015
arima	31.0160032520771	11	3	2015
arima	46.1108656421666	12	3	2015
arima	57.5428861696889	13	3	2015
arima	58.3155735675512	14	3	2015
arima	102.708254019809	15	3	2015
arima	93.7986922479997	16	3	2015
arima	48.1873761048524	17	3	2015
arima	35.0069268188113	18	3	2015
arima	24.0031750793131	19	3	2015
arima	34.090459442055	20	3	2015
arima	34.7759084987036	21	3	2015
arima	36.1840779311752	22	3	2015
arima	39.460056578591	23	3	2015
arima	35.2171960533147	24	3	2015
arima	41.5775449892666	25	3	2015
arima	35.3067837289111	26	3	2015
arima	39.7140465545324	27	3	2015
arima	37.2759053754395	28	3	2015
arima	42.7811616176106	29	3	2015
arima	34.4566717136435	30	3	2015
arima	32.2432175575703	31	3	2015
arima	27.5319697334367	32	3	2015
arima	24.2485830141846	33	3	2015
arima	26.6589899192621	34	3	2015
arima	31.0177645815634	35	3	2015
arima	24.5040268986586	36	3	2015
arima	24.7409995037782	37	3	2015
arima	18.009341204547	38	3	2015
arima	21.8832352267156	39	3	2015
arima	26.088651275671	40	3	2015
arima	21.1527908558034	41	3	2015
arima	20.5830127946348	42	3	2015
arima	20.5203348928319	43	3	2015
arima	13.3650090438022	44	3	2015
arima	11.3604704567015	45	3	2015
arima	21.7383694728959	3	4	2015
arima	21.4289086955108	4	4	2015
arima	24.6493506980819	5	4	2015
arima	32.5870707196142	6	4	2015
arima	36.4126227660637	7	4	2015
arima	34.4620414905298	8	4	2015
arima	30.5623072563252	9	4	2015
arima	30.7122791049511	10	4	2015
arima	46.1046248608412	11	4	2015
arima	57.4364319992128	12	4	2015
arima	58.385649557321	13	4	2015
arima	102.509130234535	14	4	2015
arima	93.5178019349517	15	4	2015
arima	48.3053883358517	16	4	2015
arima	37.3580667616007	17	4	2015
arima	29.6385812585388	18	4	2015
arima	30.3118852443663	19	4	2015
arima	34.8920935908792	20	4	2015
arima	35.9790570523506	21	4	2015
arima	38.2111601324682	22	4	2015
arima	34.711141154901	23	4	2015
arima	40.4166999490919	24	4	2015
arima	34.6474786544284	25	4	2015
arima	39.4610278679221	26	4	2015
arima	37.8051877865393	27	4	2015
arima	41.8803910577232	28	4	2015
arima	35.3615624487091	29	4	2015
arima	31.575631726187	30	4	2015
arima	27.8659765362638	31	4	2015
arima	24.6262561458781	32	4	2015
arima	26.3948075754166	33	4	2015
arima	31.4660024597859	34	4	2015
arima	24.3946066661179	35	4	2015
arima	24.9132011151965	36	4	2015
arima	18.3797289928961	37	4	2015
arima	22.0589622469101	38	4	2015
arima	26.4855046806254	39	4	2015
arima	20.9728725690426	40	4	2015
arima	20.4664844643879	41	4	2015
arima	21.1943291719172	42	4	2015
arima	13.1953685239866	43	4	2015
arima	11.6208952646728	44	4	2015
arima	11.9300582740772	45	4	2015
target	13	3	1	2015
target	30	4	1	2015
target	29	5	1	2015
target	24	6	1	2015
target	21	7	1	2015
target	37	8	1	2015
target	13	9	1	2015
target	21	10	1	2015
target	22	11	1	2015
target	18	12	1	2015
target	37	13	1	2015
target	37	14	1	2015
target	36	15	1	2015
target	43	16	1	2015
target	48	17	1	2015
target	35	18	1	2015
target	41	19	1	2015
target	32	20	1	2015
target	38	21	1	2015
target	60	22	1	2015
target	54	23	1	2015
target	63	24	1	2015
target	58	25	1	2015
target	48	26	1	2015
target	40	27	1	2015
target	47	28	1	2015
target	31	29	1	2015
target	47	30	1	2015
target	38	31	1	2015
target	30	32	1	2015
target	32	33	1	2015
target	21	34	1	2015
target	24	35	1	2015
target	23	36	1	2015
target	24	37	1	2015
target	19	38	1	2015
target	16	39	1	2015
target	18	40	1	2015
target	23	41	1	2015
target	18	42	1	2015
target	20	43	1	2015
target	15	44	1	2015
target	27	45	1	2015
target	30	3	2	2015
target	29	4	2	2015
target	24	5	2	2015
target	21	6	2	2015
target	37	7	2	2015
target	13	8	2	2015
target	21	9	2	2015
target	22	10	2	2015
target	18	11	2	2015
target	37	12	2	2015
target	37	13	2	2015
target	36	14	2	2015
target	43	15	2	2015
target	48	16	2	2015
target	35	17	2	2015
target	41	18	2	2015
target	32	19	2	2015
target	38	20	2	2015
target	60	21	2	2015
target	54	22	2	2015
target	63	23	2	2015
target	58	24	2	2015
target	48	25	2	2015
target	40	26	2	2015
target	47	27	2	2015
target	31	28	2	2015
target	47	29	2	2015
target	38	30	2	2015
target	30	31	2	2015
target	32	32	2	2015
target	21	33	2	2015
target	24	34	2	2015
target	23	35	2	2015
target	24	36	2	2015
target	19	37	2	2015
target	16	38	2	2015
target	18	39	2	2015
target	23	40	2	2015
target	18	41	2	2015
target	20	42	2	2015
target	15	43	2	2015
target	27	44	2	2015
target	20	45	2	2015
target	29	3	3	2015
target	24	4	3	2015
target	21	5	3	2015
target	37	6	3	2015
target	13	7	3	2015
target	21	8	3	2015
target	22	9	3	2015
target	18	10	3	2015
target	37	11	3	2015
target	37	12	3	2015
target	36	13	3	2015
target	43	14	3	2015
target	48	15	3	2015
target	35	16	3	2015
target	41	17	3	2015
target	32	18	3	2015
target	38	19	3	2015
target	60	20	3	2015
target	54	21	3	2015
target	63	22	3	2015
target	58	23	3	2015
target	48	24	3	2015
target	40	25	3	2015
target	47	26	3	2015
target	31	27	3	2015
target	47	28	3	2015
target	38	29	3	2015
target	30	30	3	2015
target	32	31	3	2015
target	21	32	3	2015
target	24	33	3	2015
target	23	34	3	2015
target	24	35	3	2015
target	19	36	3	2015
target	16	37	3	2015
target	18	38	3	2015
target	23	39	3	2015
target	18	40	3	2015
target	20	41	3	2015
target	15	42	3	2015
target	27	43	3	2015
target	20	44	3	2015
target	13	45	3	2015
target	24	3	4	2015
target	21	4	4	2015
target	37	5	4	2015
target	13	6	4	2015
target	21	7	4	2015
target	22	8	4	2015
target	18	9	4	2015
target	37	10	4	2015
target	37	11	4	2015
target	36	12	4	2015
target	43	13	4	2015
target	48	14	4	2015
target	35	15	4	2015
target	41	16	4	2015
target	32	17	4	2015
target	38	18	4	2015
target	60	19	4	2015
target	54	20	4	2015
target	63	21	4	2015
target	58	22	4	2015
target	48	23	4	2015
target	40	24	4	2015
target	47	25	4	2015
target	31	26	4	2015
target	47	27	4	2015
target	38	28	4	2015
target	30	29	4	2015
target	32	30	4	2015
target	21	31	4	2015
target	24	32	4	2015
target	23	33	4	2015
target	24	34	4	2015
target	19	35	4	2015
target	16	36	4	2015
target	18	37	4	2015
target	23	38	4	2015
target	18	39	4	2015
target	20	40	4	2015
target	15	41	4	2015
target	27	42	4	2015
target	20	43	4	2015
target	13	44	4	2015
target	16	45	4	2015
