# Supplementary material for: A stacked ensemble method for forecasting influenza-like illness visit volumes at emergency departments
Source: PLoS One. 2021 Mar 22;16(3):e0241725. doi: 10.1371/journal.pone.0241725 (PMC7984626; doi:10.1371/journal.pone.0241725)
Supplement: S1 Data — (ZIP) [file pone.0241725.s003.zip › ILI_plosone/tables/raw_estimates_2012_holdout_2016weeks-3-45.csv]

object	value	epiweek	weeks_ahead	season
rf	140.012	3	1	2016
rf	164.5815	4	1	2016
rf	168.9435	5	1	2016
rf	195.4185	6	1	2016
rf	205.3855	7	1	2016
rf	198.52	8	1	2016
rf	221.5515	9	1	2016
rf	243.207	10	1	2016
rf	315.178	11	1	2016
rf	352.3305	12	1	2016
rf	371.46	13	1	2016
rf	398.536	14	1	2016
rf	395.0225	15	1	2016
rf	409.71	16	1	2016
rf	428.888	17	1	2016
rf	442.9625	18	1	2016
rf	339.0635	19	1	2016
rf	288.14	20	1	2016
rf	273.8415	21	1	2016
rf	255.208	22	1	2016
rf	293.318	23	1	2016
rf	258.2955	24	1	2016
rf	239.31	25	1	2016
rf	257.2625	26	1	2016
rf	246.7855	27	1	2016
rf	246.3525	28	1	2016
rf	247.68	29	1	2016
rf	245.527	30	1	2016
rf	262.6935	31	1	2016
rf	246.891	32	1	2016
rf	230.5945	33	1	2016
rf	240.4955	34	1	2016
rf	230.5085	35	1	2016
rf	217.0805	36	1	2016
rf	220.509	37	1	2016
rf	217.048	38	1	2016
rf	206.1925	39	1	2016
rf	183.707	40	1	2016
rf	166.656	41	1	2016
rf	162.3565	42	1	2016
rf	154.549	43	1	2016
rf	129.832	44	1	2016
rf	126.088	45	1	2016
rf	154.944	3	2	2016
rf	173.7885	4	2	2016
rf	173.46	5	2	2016
rf	210.058	6	2	2016
rf	213.182	7	2	2016
rf	218.2555	8	2	2016
rf	235.687	9	2	2016
rf	263.0365	10	2	2016
rf	314.99	11	2	2016
rf	356.189	12	2	2016
rf	381.702	13	2	2016
rf	377.4695	14	2	2016
rf	363.789	15	2	2016
rf	393.385	16	2	2016
rf	406.573	17	2	2016
rf	381.0265	18	2	2016
rf	322.893	19	2	2016
rf	294.402	20	2	2016
rf	280.757	21	2	2016
rf	270.1635	22	2	2016
rf	288.8555	23	2	2016
rf	263.5695	24	2	2016
rf	256.333	25	2	2016
rf	260.289	26	2	2016
rf	257.392	27	2	2016
rf	247.267	28	2	2016
rf	247.9025	29	2	2016
rf	238.9925	30	2	2016
rf	257.007	31	2	2016
rf	252.553	32	2	2016
rf	236.9055	33	2	2016
rf	238.95	34	2	2016
rf	231.405	35	2	2016
rf	214.539	36	2	2016
rf	218.4985	37	2	2016
rf	209.6475	38	2	2016
rf	191.8665	39	2	2016
rf	179.7215	40	2	2016
rf	159.6785	41	2	2016
rf	156.501	42	2	2016
rf	140.7555	43	2	2016
rf	132.153	44	2	2016
rf	131.6345	45	2	2016
rf	164.432	3	3	2016
rf	178.218	4	3	2016
rf	189.5315	5	3	2016
rf	205.748	6	3	2016
rf	228.1435	7	3	2016
rf	238.3205	8	3	2016
rf	265.057	9	3	2016
rf	277.638	10	3	2016
rf	319.026	11	3	2016
rf	371.8625	12	3	2016
rf	378.55	13	3	2016
rf	370.121	14	3	2016
rf	369.9775	15	3	2016
rf	393.886	16	3	2016
rf	355.653	17	3	2016
rf	336.4645	18	3	2016
rf	317.9925	19	3	2016
rf	287.847	20	3	2016
rf	285.938	21	3	2016
rf	267.433	22	3	2016
rf	291.798	23	3	2016
rf	264.866	24	3	2016
rf	258.3505	25	3	2016
rf	259.904	26	3	2016
rf	264.0535	27	3	2016
rf	250.81	28	3	2016
rf	238.2855	29	3	2016
rf	235.4565	30	3	2016
rf	255.4935	31	3	2016
rf	247.713	32	3	2016
rf	241.3545	33	3	2016
rf	235.845	34	3	2016
rf	237.443	35	3	2016
rf	214.821	36	3	2016
rf	198.645	37	3	2016
rf	205.361	38	3	2016
rf	191.842	39	3	2016
rf	169.8005	40	3	2016
rf	151.913	41	3	2016
rf	145.6935	42	3	2016
rf	138.7345	43	3	2016
rf	121.12	44	3	2016
rf	121.604	45	3	2016
rf	169.174	3	4	2016
rf	192.1735	4	4	2016
rf	179.932	5	4	2016
rf	227.982	6	4	2016
rf	244.784	7	4	2016
rf	273.369	8	4	2016
rf	290.7735	9	4	2016
rf	291.573	10	4	2016
rf	344.7875	11	4	2016
rf	372.373	12	4	2016
rf	386.777	13	4	2016
rf	379.5745	14	4	2016
rf	382.2355	15	4	2016
rf	355.341	16	4	2016
rf	334.0415	17	4	2016
rf	318.341	18	4	2016
rf	299.6695	19	4	2016
rf	287.3085	20	4	2016
rf	276.825	21	4	2016
rf	269.816	22	4	2016
rf	289.92	23	4	2016
rf	261.6115	24	4	2016
rf	255.7845	25	4	2016
rf	262.7605	26	4	2016
rf	269.999	27	4	2016
rf	243.2255	28	4	2016
rf	238.0005	29	4	2016
rf	240.6725	30	4	2016
rf	252.604	31	4	2016
rf	247.7255	32	4	2016
rf	245.013	33	4	2016
rf	237.0835	34	4	2016
rf	243.431	35	4	2016
rf	201.195	36	4	2016
rf	191.1205	37	4	2016
rf	195.7825	38	4	2016
rf	183.1255	39	4	2016
rf	158.216	40	4	2016
rf	143.872	41	4	2016
rf	147.8175	42	4	2016
rf	126.874	43	4	2016
rf	115.1345	44	4	2016
rf	114.1335	45	4	2016
Generalized Linear Mixture Model	158.209939392621	3	1	2018
Generalized Linear Mixture Model	161.551930133384	4	1	2018
Generalized Linear Mixture Model	186.155130656814	5	1	2018
Generalized Linear Mixture Model	171.552479612255	6	1	2018
Generalized Linear Mixture Model	209.61167767203	7	1	2018
Generalized Linear Mixture Model	275.345664167	8	1	2018
Generalized Linear Mixture Model	395.099804480709	9	1	2018
Generalized Linear Mixture Model	568.408962188765	10	1	2018
Generalized Linear Mixture Model	577.874039224953	11	1	2018
Generalized Linear Mixture Model	614.775640384994	12	1	2018
Generalized Linear Mixture Model	595.696562873691	13	1	2018
Generalized Linear Mixture Model	473.065811094647	14	1	2018
Generalized Linear Mixture Model	387.807985561084	15	1	2018
Generalized Linear Mixture Model	382.450846432355	16	1	2018
Generalized Linear Mixture Model	309.989659763078	17	1	2018
Generalized Linear Mixture Model	161.472048105919	3	2	2018
Generalized Linear Mixture Model	163.167857214004	4	2	2018
Generalized Linear Mixture Model	173.244819636954	5	2	2018
Generalized Linear Mixture Model	174.780053066663	6	2	2018
Generalized Linear Mixture Model	214.390758194527	7	2	2018
Generalized Linear Mixture Model	286.725109977423	8	2	2018
Generalized Linear Mixture Model	415.985725191682	9	2	2018
Generalized Linear Mixture Model	558.285659096391	10	2	2018
Generalized Linear Mixture Model	553.071034378816	11	2	2018
Generalized Linear Mixture Model	605.311000069922	12	2	2018
Generalized Linear Mixture Model	561.323839146733	13	2	2018
Generalized Linear Mixture Model	456.217613842907	14	2	2018
Generalized Linear Mixture Model	384.610296916036	15	2	2018
Generalized Linear Mixture Model	350.861652839645	16	2	2018
Generalized Linear Mixture Model	273.525945636604	17	2	2018
Generalized Linear Mixture Model	158.794295618727	3	3	2018
Generalized Linear Mixture Model	153.262899744296	4	3	2018
Generalized Linear Mixture Model	179.713770762481	5	3	2018
Generalized Linear Mixture Model	173.564216598452	6	3	2018
Generalized Linear Mixture Model	227.290827001446	7	3	2018
Generalized Linear Mixture Model	307.985202447836	8	3	2018
Generalized Linear Mixture Model	401.538004826767	9	3	2018
Generalized Linear Mixture Model	515.48400819765	10	3	2018
Generalized Linear Mixture Model	529.731050169173	11	3	2018
Generalized Linear Mixture Model	541.364415888963	12	3	2018
Generalized Linear Mixture Model	503.5808763327	13	3	2018
Generalized Linear Mixture Model	426.33007989784	14	3	2018
Generalized Linear Mixture Model	339.12857014003	15	3	2018
Generalized Linear Mixture Model	319.390674647652	16	3	2018
Generalized Linear Mixture Model	269.213693171138	17	3	2018
Generalized Linear Mixture Model	151.065132374913	3	4	2018
Generalized Linear Mixture Model	162.833134464778	4	4	2018
Generalized Linear Mixture Model	186.013440469493	5	4	2018
Generalized Linear Mixture Model	192.582409143754	6	4	2018
Generalized Linear Mixture Model	257.741913050277	7	4	2018
Generalized Linear Mixture Model	328.262945747957	8	4	2018
Generalized Linear Mixture Model	396.805493480499	9	4	2018
Generalized Linear Mixture Model	496.465040298625	10	4	2018
Generalized Linear Mixture Model	492.746299830138	11	4	2018
Generalized Linear Mixture Model	480.878473712429	12	4	2018
Generalized Linear Mixture Model	448.943226985839	13	4	2018
Generalized Linear Mixture Model	392.310253951827	14	4	2018
Generalized Linear Mixture Model	306.634916934834	15	4	2018
Generalized Linear Mixture Model	296.153299589187	16	4	2018
Generalized Linear Mixture Model	265.10979314269	17	4	2018
lm	168.323919143807	3	1	2016
lm	213.67726539171	4	1	2016
lm	190.023824270059	5	1	2016
lm	185.879689848626	6	1	2016
lm	188.98546440833	7	1	2016
lm	191.283886120241	8	1	2016
lm	266.058007251696	9	1	2016
lm	292.761198777816	10	1	2016
lm	344.513849099238	11	1	2016
lm	326.613140981778	12	1	2016
lm	349.180055300918	13	1	2016
lm	402.316455426913	14	1	2016
lm	487.410117182642	15	1	2016
lm	501.034217862727	16	1	2016
lm	487.486277505373	17	1	2016
lm	420.386849444027	18	1	2016
lm	279.943799404303	19	1	2016
lm	262.507698189667	20	1	2016
lm	265.883705491691	21	1	2016
lm	278.107092688952	22	1	2016
lm	288.982490752897	23	1	2016
lm	270.463670966315	24	1	2016
lm	219.81515444596	25	1	2016
lm	266.298835522252	26	1	2016
lm	226.889481299744	27	1	2016
lm	244.507781933797	28	1	2016
lm	250.934312208863	29	1	2016
lm	223.105259579157	30	1	2016
lm	241.236132479405	31	1	2016
lm	246.093351453101	32	1	2016
lm	209.762519291238	33	1	2016
lm	250.902031529715	34	1	2016
lm	210.83765863016	35	1	2016
lm	206.009510959759	36	1	2016
lm	221.452064055985	37	1	2016
lm	213.609437167629	38	1	2016
lm	189.006079740025	39	1	2016
lm	224.055665456086	40	1	2016
lm	159.236142519143	41	1	2016
lm	187.930471282098	42	1	2016
lm	160.108422053677	43	1	2016
lm	126.929629216061	44	1	2016
lm	151.164115590128	45	1	2016
lm	192.941401852938	3	2	2016
lm	207.164569289577	4	2	2016
lm	201.028138026721	5	2	2016
lm	204.24199513083	6	2	2016
lm	213.780528180877	7	2	2016
lm	230.683654401475	8	2	2016
lm	305.440811556488	9	2	2016
lm	321.4157647657	10	2	2016
lm	322.940719277131	11	2	2016
lm	326.175852584428	12	2	2016
lm	328.031643925817	13	2	2016
lm	419.576989392254	14	2	2016
lm	494.324673510502	15	2	2016
lm	505.71246496754	16	2	2016
lm	455.215708863486	17	2	2016
lm	347.479340140729	18	2	2016
lm	267.690207850768	19	2	2016
lm	262.246687702537	20	2	2016
lm	299.184338445963	21	2	2016
lm	279.040075929504	22	2	2016
lm	293.498754430018	23	2	2016
lm	289.670834060884	24	2	2016
lm	228.706152940845	25	2	2016
lm	246.646204987798	26	2	2016
lm	239.989379583648	27	2	2016
lm	238.543555631492	28	2	2016
lm	249.805395820828	29	2	2016
lm	205.385576250123	30	2	2016
lm	238.093576810608	31	2	2016
lm	240.798164822998	32	2	2016
lm	220.039752132291	33	2	2016
lm	229.41361899272	34	2	2016
lm	221.09464451823	35	2	2016
lm	192.235448087977	36	2	2016
lm	209.296176993248	37	2	2016
lm	186.65032056191	38	2	2016
lm	206.246440201189	39	2	2016
lm	197.013781939785	40	2	2016
lm	184.04603624541	41	2	2016
lm	155.254607844837	42	2	2016
lm	150.413703545574	43	2	2016
lm	121.451557451149	44	2	2016
lm	137.659915452319	45	2	2016
lm	193.547409118479	3	3	2016
lm	211.880421236411	4	3	2016
lm	225.309620483206	5	3	2016
lm	224.225306155376	6	3	2016
lm	256.679611961674	7	3	2016
lm	279.176361719374	8	3	2016
lm	328.080271630915	9	3	2016
lm	308.218715984956	10	3	2016
lm	315.157348175883	11	3	2016
lm	306.696789970761	12	3	2016
lm	350.728248755454	13	3	2016
lm	417.84060223808	14	3	2016
lm	485.336042493191	15	3	2016
lm	471.882436817595	16	3	2016
lm	356.526444064302	17	3	2016
lm	333.471600357461	18	3	2016
lm	272.724521486096	19	3	2016
lm	297.427915664698	20	3	2016
lm	290.680495174972	21	3	2016
lm	287.395029977175	22	3	2016
lm	297.090903560613	23	3	2016
lm	298.649733066678	24	3	2016
lm	226.681137444544	25	3	2016
lm	255.976557077426	26	3	2016
lm	238.380403351522	27	3	2016
lm	239.007323977489	28	3	2016
lm	237.154769181181	29	3	2016
lm	221.733887346514	30	3	2016
lm	230.062603687162	31	3	2016
lm	249.496278791462	32	3	2016
lm	208.311752242321	33	3	2016
lm	229.797671196701	34	3	2016
lm	211.065686309165	35	3	2016
lm	188.437022740878	36	3	2016
lm	174.084577555772	37	3	2016
lm	207.769016954706	38	3	2016
lm	182.945856704497	39	3	2016
lm	207.096963731902	40	3	2016
lm	166.031307892496	41	3	2016
lm	140.91701935404	42	3	2016
lm	137.404338012311	43	3	2016
lm	121.383846915276	44	3	2016
lm	128.863444550284	45	3	2016
lm	199.191953631186	3	4	2016
lm	229.015413417829	4	4	2016
lm	249.15730437087	5	4	2016
lm	259.339914191858	6	4	2016
lm	309.453768684492	7	4	2016
lm	307.153457642559	8	4	2016
lm	315.89463409262	9	4	2016
lm	305.588903340514	10	4	2016
lm	290.701327508401	11	4	2016
lm	337.241735555924	12	4	2016
lm	360.192381878646	13	4	2016
lm	417.631139415455	14	4	2016
lm	452.080859968611	15	4	2016
lm	370.064117575012	16	4	2016
lm	316.105186731653	17	4	2016
lm	322.599895476363	18	4	2016
lm	296.2121991981	19	4	2016
lm	287.903354790626	20	4	2016
lm	302.300520802665	21	4	2016
lm	301.272836932536	22	4	2016
lm	303.025839917957	23	4	2016
lm	297.644720455904	24	4	2016
lm	235.541480470022	25	4	2016
lm	254.357888624131	26	4	2016
lm	247.010604175797	27	4	2016
lm	225.567726871258	28	4	2016
lm	252.541922834834	29	4	2016
lm	215.614120168532	30	4	2016
lm	236.375414546982	31	4	2016
lm	237.438592196738	32	4	2016
lm	210.051688836988	33	4	2016
lm	214.555220305468	34	4	2016
lm	208.510042043322	35	4	2016
lm	153.939316041316	36	4	2016
lm	194.361759808081	37	4	2016
lm	185.182771016446	38	4	2016
lm	192.860980080622	39	4	2016
lm	177.794800679386	40	4	2016
lm	152.441354007247	41	4	2016
lm	122.464526988841	42	4	2016
lm	135.204581581097	43	4	2016
lm	114.682532098896	44	4	2016
lm	117.760331001383	45	4	2016
eb	175.175915407683	3	1	2016
eb	240.687735229918	4	1	2016
eb	196.863948009738	5	1	2016
eb	204.837206247034	6	1	2016
eb	161.889701163945	7	1	2016
eb	194.045585595198	8	1	2016
eb	256.724013260973	9	1	2016
eb	282.814736430561	10	1	2016
eb	382.179297548788	11	1	2016
eb	372.134420277733	12	1	2016
eb	400.616039123307	13	1	2016
eb	474.376811780862	14	1	2016
eb	507.601499595801	15	1	2016
eb	511.064826508191	16	1	2016
eb	517.439599027482	17	1	2016
eb	464.830710835472	18	1	2016
eb	335.073813896965	19	1	2016
eb	253.215873874778	20	1	2016
eb	246.098876744385	21	1	2016
eb	224.512106824141	22	1	2016
eb	286.548197941821	23	1	2016
eb	219.734857737949	24	1	2016
eb	204.704624173807	25	1	2016
eb	244.079763202252	26	1	2016
eb	218.625959176613	27	1	2016
eb	226.643607505669	28	1	2016
eb	228.822385919727	29	1	2016
eb	221.985162593505	30	1	2016
eb	261.241363049201	31	1	2016
eb	226.187730005146	32	1	2016
eb	214.860917765509	33	1	2016
eb	233.654099454837	34	1	2016
eb	204.068846062026	35	1	2016
eb	198.994396992375	36	1	2016
eb	221.862482010283	37	1	2016
eb	204.244237359761	38	1	2016
eb	213.545448100912	39	1	2016
eb	194.238178733956	40	1	2016
eb	156.743538767179	41	1	2016
eb	171.089679191538	42	1	2016
eb	157.921033858745	43	1	2016
eb	123.810145683881	44	1	2016
eb	148.265454769343	45	1	2016
eb	208.825561854558	3	2	2016
eb	299.862118687935	4	2	2016
eb	217.764565629965	5	2	2016
eb	223.158241011659	6	2	2016
eb	178.67928068957	7	2	2016
eb	216.319741508664	8	2	2016
eb	281.440830049643	9	2	2016
eb	307.405014416745	10	2	2016
eb	426.052584440741	11	2	2016
eb	401.29992607742	12	2	2016
eb	429.089501889797	13	2	2016
eb	513.924654164306	14	2	2016
eb	534.597937672481	15	2	2016
eb	527.341302387723	16	2	2016
eb	525.476057162671	17	2	2016
eb	484.322797052369	18	2	2016
eb	335.279064949287	19	2	2016
eb	245.568466927201	20	2	2016
eb	236.759433925811	21	2	2016
eb	216.923351213358	22	2	2016
eb	273.248327251777	23	2	2016
eb	207.410503098126	24	2	2016
eb	191.745197421769	25	2	2016
eb	230.865727607532	26	2	2016
eb	205.593765981966	27	2	2016
eb	215.831494905581	28	2	2016
eb	217.311501643743	29	2	2016
eb	212.106505213801	30	2	2016
eb	251.822849926462	31	2	2016
eb	215.863025462531	32	2	2016
eb	203.813401571532	33	2	2016
eb	223.460703471073	34	2	2016
eb	194.413498067647	35	2	2016
eb	189.048082757526	36	2	2016
eb	210.90247140458	37	2	2016
eb	191.711651927294	38	2	2016
eb	201.465978509393	39	2	2016
eb	180.970911388748	40	2	2016
eb	143.059652521132	41	2	2016
eb	156.628162297626	42	2	2016
eb	143.881946232758	43	2	2016
eb	109.466084092332	44	2	2016
eb	136.425703101654	45	2	2016
eb	303.804082749045	3	3	2016
eb	336.513645525582	4	3	2016
eb	238.590514640188	5	3	2016
eb	245.758177089233	6	3	2016
eb	202.030285856148	7	3	2016
eb	241.181461664295	8	3	2016
eb	306.614479587306	9	3	2016
eb	332.679614116163	10	3	2016
eb	455.363941201009	11	3	2016
eb	426.664305278054	12	3	2016
eb	448.004772517985	13	3	2016
eb	523.457885328852	14	3	2016
eb	539.153067467352	15	3	2016
eb	534.430137550665	16	3	2016
eb	541.479625857686	17	3	2016
eb	501.022105425975	18	3	2016
eb	332.046303856669	19	3	2016
eb	235.528545128494	20	3	2016
eb	226.433307917225	21	3	2016
eb	206.28971381413	22	3	2016
eb	257.450775712393	23	3	2016
eb	193.228019121788	24	3	2016
eb	180.684495422414	25	3	2016
eb	216.269140239301	26	3	2016
eb	194.137979530391	27	3	2016
eb	203.582668750441	28	3	2016
eb	207.88633698289	29	3	2016
eb	201.901698310354	30	3	2016
eb	239.98616163507	31	3	2016
eb	205.9548911495	32	3	2016
eb	194.537320665779	33	3	2016
eb	212.761342972474	34	3	2016
eb	182.11913358572	35	3	2016
eb	176.758519958499	36	3	2016
eb	197.47468531889	37	3	2016
eb	180.639914180778	38	3	2016
eb	187.505553661079	39	3	2016
eb	168.082202107751	40	3	2016
eb	129.822659193831	41	3	2016
eb	142.611051987874	42	3	2016
eb	130.518579451918	43	3	2016
eb	96.5810254852027	44	3	2016
eb	123.062355098066	45	3	2016
eb	345.425672374385	3	4	2016
eb	420.903390222962	4	4	2016
eb	258.74825754176	5	4	2016
eb	273.179367489439	6	4	2016
eb	227.446049496316	7	4	2016
eb	266.753671987171	8	4	2016
eb	335.748526797862	9	4	2016
eb	357.224546565493	10	4	2016
eb	476.948524025207	11	4	2016
eb	453.62579754413	12	4	2016
eb	470.163247115394	13	4	2016
eb	532.510047447903	14	4	2016
eb	555.317084056615	15	4	2016
eb	549.417588729156	16	4	2016
eb	525.364088004547	17	4	2016
eb	531.99550515517	18	4	2016
eb	320.262502146225	19	4	2016
eb	224.498336204662	20	4	2016
eb	216.201861270025	21	4	2016
eb	192.657162074305	22	4	2016
eb	243.263420031537	23	4	2016
eb	180.969993063871	24	4	2016
eb	167.279036079432	25	4	2016
eb	205.155171990474	26	4	2016
eb	183.274230070291	27	4	2016
eb	192.0437889313	28	4	2016
eb	196.416842136713	29	4	2016
eb	192.818760966785	30	4	2016
eb	229.372215722871	31	4	2016
eb	195.504474179949	32	4	2016
eb	184.402218469682	33	4	2016
eb	202.191202505921	34	4	2016
eb	170.794018426341	35	4	2016
eb	163.891887745808	36	4	2016
eb	185.659287554791	37	4	2016
eb	167.296758055353	38	4	2016
eb	174.150451381528	39	4	2016
eb	153.677955201949	40	4	2016
eb	115.029519863528	41	4	2016
eb	128.946262820358	42	4	2016
eb	114.582266922737	43	4	2016
eb	83.2016496817488	44	4	2016
eb	110.964810295651	45	4	2016
arima	172.209953485284	3	1	2016
arima	157.54665274774	4	1	2016
arima	170.775054748167	5	1	2016
arima	185.183740930494	6	1	2016
arima	148.248317818824	7	1	2016
arima	166.561976211146	8	1	2016
arima	239.270115767262	9	1	2016
arima	262.851079589615	10	1	2016
arima	275.647140263725	11	1	2016
arima	289.046128870069	12	1	2016
arima	320.624903267126	13	1	2016
arima	414.297715766293	14	1	2016
arima	432.138777135232	15	1	2016
arima	481.022748218306	16	1	2016
arima	464.422068738311	17	1	2016
arima	361.223548748875	18	1	2016
arima	346.575268548976	19	1	2016
arima	296.925952423416	20	1	2016
arima	300.799815854803	21	1	2016
arima	301.951733253496	22	1	2016
arima	287.677043381639	23	1	2016
arima	317.518631328381	24	1	2016
arima	239.504893577482	25	1	2016
arima	269.811184764014	26	1	2016
arima	249.347520700304	27	1	2016
arima	244.69861654168	28	1	2016
arima	229.189926630436	29	1	2016
arima	202.941282435524	30	1	2016
arima	235.38426981483	31	1	2016
arima	229.274603301167	32	1	2016
arima	197.411008795722	33	1	2016
arima	215.325248776814	34	1	2016
arima	214.71672491284	35	1	2016
arima	205.279708039655	36	1	2016
arima	209.139360194537	37	1	2016
arima	204.28279548607	38	1	2016
arima	178.355716213501	39	1	2016
arima	212.107163419666	40	1	2016
arima	153.455177478586	41	1	2016
arima	194.398732485583	42	1	2016
arima	133.538184622965	43	1	2016
arima	121.859948722251	44	1	2016
arima	120.353709571244	45	1	2016
arima	147.929143513371	3	2	2016
arima	162.403397481095	4	2	2016
arima	179.111179747934	5	2	2016
arima	163.017770421818	6	2	2016
arima	153.851905773104	7	2	2016
arima	212.12219067596	8	2	2016
arima	258.671931577409	9	2	2016
arima	244.63298770265	10	2	2016
arima	265.797129242266	11	2	2016
arima	288.994279119827	12	2	2016
arima	366.148057515448	13	2	2016
arima	415.101607756453	14	2	2016
arima	462.063929609418	15	2	2016
arima	461.921130500369	16	2	2016
arima	374.451781312011	17	2	2016
arima	360.512180272484	18	2	2016
arima	337.678038537068	19	2	2016
arima	311.967656131937	20	2	2016
arima	323.463621150734	21	2	2016
arima	276.994826996558	22	2	2016
arima	334.162126715434	23	2	2016
arima	277.899571332769	24	2	2016
arima	243.260280900272	25	2	2016
arima	257.413243838729	26	2	2016
arima	240.038734347166	27	2	2016
arima	222.841244800255	28	2	2016
arima	195.133771020008	29	2	2016
arima	195.623528388248	30	2	2016
arima	229.591651254944	31	2	2016
arima	199.90284153655	32	2	2016
arima	190.590747124123	33	2	2016
arima	217.00585339775	34	2	2016
arima	208.148195236476	35	2	2016
arima	194.165652923557	36	2	2016
arima	201.25641770237	37	2	2016
arima	168.712025474768	38	2	2016
arima	198.789208223218	39	2	2016
arima	176.56164635664	40	2	2016
arima	176.896490460275	41	2	2016
arima	144.554246850587	42	2	2016
arima	118.162076233598	43	2	2016
arima	98.3682385263788	44	2	2016
arima	108.89584367203	45	2	2016
arima	152.922891506634	3	3	2016
arima	170.900242729319	4	3	2016
arima	157.053966774054	5	3	2016
arima	168.32510205429	6	3	2016
arima	199.451030933797	7	3	2016
arima	232.251338071152	8	3	2016
arima	240.681616782124	9	3	2016
arima	234.50391836824	10	3	2016
arima	265.347758514131	11	3	2016
arima	333.228146737523	12	3	2016
arima	363.323394103009	13	3	2016
arima	443.60575109244	14	3	2016
arima	440.629222062452	15	3	2016
arima	371.679443823197	16	3	2016
arima	375.115096463336	17	3	2016
arima	352.705001035053	18	3	2016
arima	354.197787189107	19	3	2016
arima	334.694915911996	20	3	2016
arima	298.578791424928	21	3	2016
arima	323.278267341387	22	3	2016
arima	295.067890728535	23	3	2016
arima	281.943986054385	24	3	2016
arima	230.923653894658	25	3	2016
arima	248.493422615944	26	3	2016
arima	218.09515837864	27	3	2016
arima	188.640173624669	28	3	2016
arima	187.663275896708	29	3	2016
arima	189.75210416049	30	3	2016
arima	200.214654779308	31	3	2016
arima	193.094522641429	32	3	2016
arima	192.193776270405	33	3	2016
arima	210.454599041947	34	3	2016
arima	197.059547124303	35	3	2016
arima	186.262685572877	36	3	2016
arima	165.697921486234	37	3	2016
arima	189.080949152007	38	3	2016
arima	163.1341893374	39	3	2016
arima	200.140506180452	40	3	2016
arima	126.688302405425	41	3	2016
arima	129.536825545837	42	3	2016
arima	94.5346461023577	43	3	2016
arima	86.4340117081301	44	3	2016
arima	102.822274980162	45	3	2016
arima	164.516702853651	3	4	2016
arima	151.488133290174	4	4	2016
arima	164.240194225168	5	4	2016
arima	209.277340367219	6	4	2016
arima	223.780481326128	7	4	2016
arima	222.638635974163	8	4	2016
arima	231.67459288112	9	4	2016
arima	242.667246866819	10	4	2016
arima	315.385630795214	11	4	2016
arima	337.011797010922	12	4	2016
arima	399.24174185265	13	4	2016
arima	423.83663883721	14	4	2016
arima	351.814585135654	15	4	2016
arima	372.279463083528	16	4	2016
arima	365.538745864125	17	4	2016
arima	367.135296722686	18	4	2016
arima	369.856003872663	19	4	2016
arima	307.703475236863	20	4	2016
arima	340.465466939045	21	4	2016
arima	286.540658987611	22	4	2016
arima	295.369366884971	23	4	2016
arima	261.685440620709	24	4	2016
arima	227.111355620782	25	4	2016
arima	224.829949611263	26	4	2016
arima	184.892454012289	27	4	2016
arima	182.549446447503	28	4	2016
arima	183.481409376073	29	4	2016
arima	168.499634661423	30	4	2016
arima	193.350519591453	31	4	2016
arima	194.198523454207	32	4	2016
arima	190.384151725964	33	4	2016
arima	198.936416757452	34	4	2016
arima	188.624804808365	35	4	2016
arima	153.514054175751	36	4	2016
arima	186.639251794446	37	4	2016
arima	155.177037914857	38	4	2016
arima	189.087143364807	39	4	2016
arima	145.747207185777	40	4	2016
arima	115.058889951487	41	4	2016
arima	103.652314318942	42	4	2016
arima	83.3850511827008	43	4	2016
arima	84.6644344603496	44	4	2016
arima	101.49947707284	45	4	2016
target	192	3	1	2016
target	178	4	1	2016
target	187	5	1	2016
target	151	6	1	2016
target	176	7	1	2016
target	231	8	1	2016
target	256	9	1	2016
target	341	10	1	2016
target	339	11	1	2016
target	368	12	1	2016
target	433	13	1	2016
target	472	14	1	2016
target	489	15	1	2016
target	506	16	1	2016
target	454	17	1	2016
target	340	18	1	2016
target	266	19	1	2016
target	258	20	1	2016
target	236	21	1	2016
target	298	22	1	2016
target	232	23	1	2016
target	218	24	1	2016
target	258	25	1	2016
target	232	26	1	2016
target	239	27	1	2016
target	241	28	1	2016
target	234	29	1	2016
target	274	30	1	2016
target	237	31	1	2016
target	226	32	1	2016
target	246	33	1	2016
target	216	34	1	2016
target	211	35	1	2016
target	234	36	1	2016
target	217	37	1	2016
target	226	38	1	2016
target	207	39	1	2016
target	171	40	1	2016
target	184	41	1	2016
target	171	42	1	2016
target	137	43	1	2016
target	162	44	1	2016
target	115	45	1	2016
target	178	3	2	2016
target	187	4	2	2016
target	151	5	2	2016
target	176	6	2	2016
target	231	7	2	2016
target	256	8	2	2016
target	341	9	2	2016
target	339	10	2	2016
target	368	11	2	2016
target	433	12	2	2016
target	472	13	2	2016
target	489	14	2	2016
target	506	15	2	2016
target	454	16	2	2016
target	340	17	2	2016
target	266	18	2	2016
target	258	19	2	2016
target	236	20	2	2016
target	298	21	2	2016
target	232	22	2	2016
target	218	23	2	2016
target	258	24	2	2016
target	232	25	2	2016
target	239	26	2	2016
target	241	27	2	2016
target	234	28	2	2016
target	274	29	2	2016
target	237	30	2	2016
target	226	31	2	2016
target	246	32	2	2016
target	216	33	2	2016
target	211	34	2	2016
target	234	35	2	2016
target	217	36	2	2016
target	226	37	2	2016
target	207	38	2	2016
target	171	39	2	2016
target	184	40	2	2016
target	171	41	2	2016
target	137	42	2	2016
target	162	43	2	2016
target	115	44	2	2016
target	125	45	2	2016
target	187	3	3	2016
target	151	4	3	2016
target	176	5	3	2016
target	231	6	3	2016
target	256	7	3	2016
target	341	8	3	2016
target	339	9	3	2016
target	368	10	3	2016
target	433	11	3	2016
target	472	12	3	2016
target	489	13	3	2016
target	506	14	3	2016
target	454	15	3	2016
target	340	16	3	2016
target	266	17	3	2016
target	258	18	3	2016
target	236	19	3	2016
target	298	20	3	2016
target	232	21	3	2016
target	218	22	3	2016
target	258	23	3	2016
target	232	24	3	2016
target	239	25	3	2016
target	241	26	3	2016
target	234	27	3	2016
target	274	28	3	2016
target	237	29	3	2016
target	226	30	3	2016
target	246	31	3	2016
target	216	32	3	2016
target	211	33	3	2016
target	234	34	3	2016
target	217	35	3	2016
target	226	36	3	2016
target	207	37	3	2016
target	171	38	3	2016
target	184	39	3	2016
target	171	40	3	2016
target	137	41	3	2016
target	162	42	3	2016
target	115	43	3	2016
target	125	44	3	2016
target	104	45	3	2016
target	151	3	4	2016
target	176	4	4	2016
target	231	5	4	2016
target	256	6	4	2016
target	341	7	4	2016
target	339	8	4	2016
target	368	9	4	2016
target	433	10	4	2016
target	472	11	4	2016
target	489	12	4	2016
target	506	13	4	2016
target	454	14	4	2016
target	340	15	4	2016
target	266	16	4	2016
target	258	17	4	2016
target	236	18	4	2016
target	298	19	4	2016
target	232	20	4	2016
target	218	21	4	2016
target	258	22	4	2016
target	232	23	4	2016
target	239	24	4	2016
target	241	25	4	2016
target	234	26	4	2016
target	274	27	4	2016
target	237	28	4	2016
target	226	29	4	2016
target	246	30	4	2016
target	216	31	4	2016
target	211	32	4	2016
target	234	33	4	2016
target	217	34	4	2016
target	226	35	4	2016
target	207	36	4	2016
target	171	37	4	2016
target	184	38	4	2016
target	171	39	4	2016
target	137	40	4	2016
target	162	41	4	2016
target	115	42	4	2016
target	125	43	4	2016
target	104	44	4	2016
target	98	45	4	2016
