# Supplementary material for: A stacked ensemble method for forecasting influenza-like illness visit volumes at emergency departments
Source: PLoS One. 2021 Mar 22;16(3):e0241725. doi: 10.1371/journal.pone.0241725 (PMC7984626; doi:10.1371/journal.pone.0241725)
Supplement: S1 Data — (ZIP) [file pone.0241725.s003.zip › ILI_plosone/tables/raw_estimates_2012_holdout_2016weeks-3-45_fmc.csv]

object	value	epiweek	weeks_ahead	season
rf	22.7725	3	1	2016
rf	23.4425	4	1	2016
rf	24.3745	5	1	2016
rf	27.778	6	1	2016
rf	37.338	7	1	2016
rf	35.425	8	1	2016
rf	29.135	9	1	2016
rf	27.1455	10	1	2016
rf	34.41	11	1	2016
rf	33.6875	12	1	2016
rf	32.705	13	1	2016
rf	45.4085	14	1	2016
rf	46.5625	15	1	2016
rf	53.3605	16	1	2016
rf	52.6905	17	1	2016
rf	57.828	18	1	2016
rf	45.743	19	1	2016
rf	46.755	20	1	2016
rf	48.213	21	1	2016
rf	44.0175	22	1	2016
rf	43.3685	23	1	2016
rf	39.44	24	1	2016
rf	35.445	25	1	2016
rf	38.077	26	1	2016
rf	40.1355	27	1	2016
rf	35.339	28	1	2016
rf	33.0445	29	1	2016
rf	31.5995	30	1	2016
rf	32.0985	31	1	2016
rf	32.3535	32	1	2016
rf	30.949	33	1	2016
rf	29.62	34	1	2016
rf	30.491	35	1	2016
rf	27.277	36	1	2016
rf	28.3125	37	1	2016
rf	26.6745	38	1	2016
rf	22.827	39	1	2016
rf	21.1785	40	1	2016
rf	20.032	41	1	2016
rf	19.048	42	1	2016
rf	18.7505	43	1	2016
rf	18.715	44	1	2016
rf	18.636	45	1	2016
rf	23.3305	3	2	2016
rf	25.213	4	2	2016
rf	25.3315	5	2	2016
rf	31.67	6	2	2016
rf	39.93	7	2	2016
rf	35.664	8	2	2016
rf	30.4665	9	2	2016
rf	31.248	10	2	2016
rf	33.4955	11	2	2016
rf	34.037	12	2	2016
rf	38.8995	13	2	2016
rf	50.452	14	2	2016
rf	51.0165	15	2	2016
rf	52.2805	16	2	2016
rf	61.917	17	2	2016
rf	54.5635	18	2	2016
rf	41.162	19	2	2016
rf	41.617	20	2	2016
rf	44.264	21	2	2016
rf	44.9665	22	2	2016
rf	43.265	23	2	2016
rf	37.318	24	2	2016
rf	36.091	25	2	2016
rf	38.8515	26	2	2016
rf	40.463	27	2	2016
rf	34.89	28	2	2016
rf	34.891	29	2	2016
rf	32.856	30	2	2016
rf	32.0685	31	2	2016
rf	32.0615	32	2	2016
rf	31.88	33	2	2016
rf	30.669	34	2	2016
rf	30.612	35	2	2016
rf	28.4185	36	2	2016
rf	25.9325	37	2	2016
rf	25.2045	38	2	2016
rf	23.843	39	2	2016
rf	21.53	40	2	2016
rf	18.4895	41	2	2016
rf	18.7635	42	2	2016
rf	19.3285	43	2	2016
rf	20.2975	44	2	2016
rf	14.829	45	2	2016
rf	24.814	3	3	2016
rf	26.7965	4	3	2016
rf	28.1305	5	3	2016
rf	32.592	6	3	2016
rf	38.6185	7	3	2016
rf	36.4365	8	3	2016
rf	35.5715	9	3	2016
rf	35.78	10	3	2016
rf	34.9775	11	3	2016
rf	37.506	12	3	2016
rf	39.809	13	3	2016
rf	49.742	14	3	2016
rf	48.6285	15	3	2016
rf	56.937	16	3	2016
rf	59.3445	17	3	2016
rf	57.8275	18	3	2016
rf	38.963	19	3	2016
rf	41.2105	20	3	2016
rf	43.8325	21	3	2016
rf	42.0255	22	3	2016
rf	40.294	23	3	2016
rf	39.6875	24	3	2016
rf	36.379	25	3	2016
rf	39.176	26	3	2016
rf	39.2845	27	3	2016
rf	37.021	28	3	2016
rf	36.4005	29	3	2016
rf	33.9945	30	3	2016
rf	32.107	31	3	2016
rf	31.7745	32	3	2016
rf	32.2155	33	3	2016
rf	29.4785	34	3	2016
rf	31.433	35	3	2016
rf	27.3855	36	3	2016
rf	23.4855	37	3	2016
rf	25.6325	38	3	2016
rf	23.253	39	3	2016
rf	20.8425	40	3	2016
rf	18.928	41	3	2016
rf	19.284	42	3	2016
rf	19.5145	43	3	2016
rf	15.5415	44	3	2016
rf	15.0635	45	3	2016
rf	26.4615	3	4	2016
rf	29.082	4	4	2016
rf	29.5265	5	4	2016
rf	31.532	6	4	2016
rf	37.816	7	4	2016
rf	41.207	8	4	2016
rf	37.38	9	4	2016
rf	36.632	10	4	2016
rf	36.3735	11	4	2016
rf	36.974	12	4	2016
rf	45.421	13	4	2016
rf	49.5165	14	4	2016
rf	53.3105	15	4	2016
rf	53.643	16	4	2016
rf	52.5085	17	4	2016
rf	48.239	18	4	2016
rf	41.1225	19	4	2016
rf	41.33	20	4	2016
rf	41.22	21	4	2016
rf	42.573	22	4	2016
rf	40.4585	23	4	2016
rf	41.4635	24	4	2016
rf	38.6005	25	4	2016
rf	38.027	26	4	2016
rf	38.6075	27	4	2016
rf	34.213	28	4	2016
rf	35.123	29	4	2016
rf	33.584	30	4	2016
rf	32.416	31	4	2016
rf	31.5005	32	4	2016
rf	31.6275	33	4	2016
rf	31.9865	34	4	2016
rf	31.2275	35	4	2016
rf	26.924	36	4	2016
rf	26.069	37	4	2016
rf	24.887	38	4	2016
rf	21.4495	39	4	2016
rf	19.565	40	4	2016
rf	17.755	41	4	2016
rf	17.8425	42	4	2016
rf	16.469	43	4	2016
rf	16.1345	44	4	2016
rf	15.0285	45	4	2016
Generalized Linear Mixture Model	150.253808582189	3	1	2018
Generalized Linear Mixture Model	150.931464292796	4	1	2018
Generalized Linear Mixture Model	182.386490135538	5	1	2018
Generalized Linear Mixture Model	164.906383932209	6	1	2018
Generalized Linear Mixture Model	207.341622003101	7	1	2018
Generalized Linear Mixture Model	280.997935732606	8	1	2018
Generalized Linear Mixture Model	419.71702862272	9	1	2018
Generalized Linear Mixture Model	600.303877258634	10	1	2018
Generalized Linear Mixture Model	601.287873723499	11	1	2018
Generalized Linear Mixture Model	629.587359462613	12	1	2018
Generalized Linear Mixture Model	613.364280351276	13	1	2018
Generalized Linear Mixture Model	483.316474190451	14	1	2018
Generalized Linear Mixture Model	395.239176424539	15	1	2018
Generalized Linear Mixture Model	395.781803555019	16	1	2018
Generalized Linear Mixture Model	318.143533140701	17	1	2018
Generalized Linear Mixture Model	150.589040034486	3	2	2018
Generalized Linear Mixture Model	148.900924890139	4	2	2018
Generalized Linear Mixture Model	168.331808607628	5	2	2018
Generalized Linear Mixture Model	165.800073546802	6	2	2018
Generalized Linear Mixture Model	211.598743240065	7	2	2018
Generalized Linear Mixture Model	294.336818520141	8	2	2018
Generalized Linear Mixture Model	448.020017955351	9	2	2018
Generalized Linear Mixture Model	602.857660743681	10	2	2018
Generalized Linear Mixture Model	586.210882722819	11	2	2018
Generalized Linear Mixture Model	627.673347513306	12	2	2018
Generalized Linear Mixture Model	588.874246788205	13	2	2018
Generalized Linear Mixture Model	472.862333331315	14	2	2018
Generalized Linear Mixture Model	396.087448035644	15	2	2018
Generalized Linear Mixture Model	370.950170177486	16	2	2018
Generalized Linear Mixture Model	285.718791132993	17	2	2018
Generalized Linear Mixture Model	144.924587925869	3	3	2018
Generalized Linear Mixture Model	135.262722439872	4	3	2018
Generalized Linear Mixture Model	172.664867887459	5	3	2018
Generalized Linear Mixture Model	160.766850781556	6	3	2018
Generalized Linear Mixture Model	222.234969595168	7	3	2018
Generalized Linear Mixture Model	318.001476103385	8	3	2018
Generalized Linear Mixture Model	443.713325825574	9	3	2018
Generalized Linear Mixture Model	574.191855372727	10	3	2018
Generalized Linear Mixture Model	574.891610078063	11	3	2018
Generalized Linear Mixture Model	574.540816997683	12	3	2018
Generalized Linear Mixture Model	545.199173293987	13	3	2018
Generalized Linear Mixture Model	450.769117738101	14	3	2018
Generalized Linear Mixture Model	356.796379679293	15	3	2018
Generalized Linear Mixture Model	346.314027781429	16	3	2018
Generalized Linear Mixture Model	283.544738921894	17	3	2018
Generalized Linear Mixture Model	134.527259670232	3	4	2018
Generalized Linear Mixture Model	141.893303154979	4	4	2018
Generalized Linear Mixture Model	176.761817885679	5	4	2018
Generalized Linear Mixture Model	175.445772934677	6	4	2018
Generalized Linear Mixture Model	250.606044533487	7	4	2018
Generalized Linear Mixture Model	339.069607099644	8	4	2018
Generalized Linear Mixture Model	446.094330074998	9	4	2018
Generalized Linear Mixture Model	569.085112143398	10	4	2018
Generalized Linear Mixture Model	551.091513099138	11	4	2018
Generalized Linear Mixture Model	525.920903885527	12	4	2018
Generalized Linear Mixture Model	498.912958849919	13	4	2018
Generalized Linear Mixture Model	421.883360227335	14	4	2018
Generalized Linear Mixture Model	325.992042026736	15	4	2018
Generalized Linear Mixture Model	327.960511948754	16	4	2018
Generalized Linear Mixture Model	283.236654258363	17	4	2018
lm	21.3796278978675	3	1	2016
lm	27.2175907709844	4	1	2016
lm	26.0030026827394	5	1	2016
lm	32.5549391479115	6	1	2016
lm	31.9987717894605	7	1	2016
lm	30.7462623963793	8	1	2016
lm	22.2450233180144	9	1	2016
lm	33.2007242479841	10	1	2016
lm	46.7128533405483	11	1	2016
lm	33.2211146711312	12	1	2016
lm	35.8288825816842	13	1	2016
lm	50.9186319504228	14	1	2016
lm	45.7080272658467	15	1	2016
lm	62.4377990422437	16	1	2016
lm	62.9537986942015	17	1	2016
lm	67.8695010148366	18	1	2016
lm	50.7012080223033	19	1	2016
lm	37.7229567869794	20	1	2016
lm	47.0398169283248	21	1	2016
lm	43.8986755545433	22	1	2016
lm	45.9173682426073	23	1	2016
lm	43.5697218209756	24	1	2016
lm	41.9338668062433	25	1	2016
lm	42.6197188991489	26	1	2016
lm	36.0869807086948	27	1	2016
lm	30.1202706271476	28	1	2016
lm	22.5650423110733	29	1	2016
lm	39.7973230241003	30	1	2016
lm	32.718995729953	31	1	2016
lm	31.7567422111998	32	1	2016
lm	29.4625735166518	33	1	2016
lm	26.3804646642633	34	1	2016
lm	28.7322961715446	35	1	2016
lm	32.4533863110978	36	1	2016
lm	30.1945267502449	37	1	2016
lm	28.1888662067412	38	1	2016
lm	22.0589053946208	39	1	2016
lm	26.1833469782139	40	1	2016
lm	20.2790857802476	41	1	2016
lm	24.4627205965412	42	1	2016
lm	17.7248392372006	43	1	2016
lm	19.180387832301	44	1	2016
lm	19.2430848114817	45	1	2016
lm	28.3622774212988	3	2	2016
lm	25.6769386148249	4	2	2016
lm	22.7541383225449	5	2	2016
lm	29.199027254505	6	2	2016
lm	35.7615448707542	7	2	2016
lm	30.2734665091592	8	2	2016
lm	26.9907525308336	9	2	2016
lm	41.5203712540822	10	2	2016
lm	41.2888403661581	11	2	2016
lm	37.4221774618328	12	2	2016
lm	43.0614294890808	13	2	2016
lm	49.9306207830334	14	2	2016
lm	59.3610439325187	15	2	2016
lm	64.7976289543497	16	2	2016
lm	71.8875270283577	17	2	2016
lm	66.1647675764292	18	2	2016
lm	32.5462509895314	19	2	2016
lm	34.8029658096293	20	2	2016
lm	47.5569953491803	21	2	2016
lm	47.896972834676	22	2	2016
lm	49.4005110464687	23	2	2016
lm	39.9966944377622	24	2	2016
lm	41.4432378263011	25	2	2016
lm	37.5901133342814	26	2	2016
lm	40.0370477335311	27	2	2016
lm	26.2760224083963	28	2	2016
lm	37.0727481194881	29	2	2016
lm	35.5508980049487	30	2	2016
lm	32.3193671997636	31	2	2016
lm	27.6073574152438	32	2	2016
lm	25.9587914183966	33	2	2016
lm	27.583337221445	34	2	2016
lm	31.617513449702	35	2	2016
lm	26.3838685429265	36	2	2016
lm	25.1105872512483	37	2	2016
lm	26.2364210334293	38	2	2016
lm	21.8141116494949	39	2	2016
lm	23.2138151787629	40	2	2016
lm	24.2338528183181	41	2	2016
lm	17.7307941626873	42	2	2016
lm	19.1960219389335	43	2	2016
lm	23.8090321165393	44	2	2016
lm	18.9386614584472	45	2	2016
lm	27.27647229096	3	3	2016
lm	26.2880567759633	4	3	2016
lm	23.0576898844828	5	3	2016
lm	32.5383236815829	6	3	2016
lm	31.3863534601478	7	3	2016
lm	33.156573948881	8	3	2016
lm	38.2625508217308	9	3	2016
lm	36.2954916044898	10	3	2016
lm	40.4576428062548	11	3	2016
lm	43.1304476164172	12	3	2016
lm	45.1286691685646	13	3	2016
lm	61.4436930410693	14	3	2016
lm	63.3357369736131	15	3	2016
lm	73.4146411894962	16	3	2016
lm	73.8483156535097	17	3	2016
lm	42.408873356162	18	3	2016
lm	32.0074632462361	19	3	2016
lm	40.3106905831364	20	3	2016
lm	44.3221433054817	21	3	2016
lm	51.4671256076914	22	3	2016
lm	44.957377537484	23	3	2016
lm	42.5331192936329	24	3	2016
lm	37.4663086935198	25	3	2016
lm	38.7988041264144	26	3	2016
lm	29.7928364498773	27	3	2016
lm	37.311993166042	28	3	2016
lm	33.2621053764608	29	3	2016
lm	32.3523381424505	30	3	2016
lm	28.8394355070181	31	3	2016
lm	23.9384000069137	32	3	2016
lm	26.4189424609466	33	3	2016
lm	30.3233277414716	34	3	2016
lm	26.9888205930073	35	3	2016
lm	23.9806759638986	36	3	2016
lm	24.6498600734701	37	3	2016
lm	24.6034225360678	38	3	2016
lm	21.6903907429459	39	3	2016
lm	25.9685101290362	40	3	2016
lm	18.2670152362702	41	3	2016
lm	18.7596558241715	42	3	2016
lm	21.0911852857044	43	3	2016
lm	21.3200197721519	44	3	2016
lm	15.1533876556758	45	3	2016
lm	27.0244187940212	3	4	2016
lm	24.3854413530135	4	4	2016
lm	29.8733223839595	5	4	2016
lm	29.138552418805	6	4	2016
lm	34.5188178019669	7	4	2016
lm	41.319742942425	8	4	2016
lm	35.5096077071792	9	4	2016
lm	38.0761085839481	10	4	2016
lm	43.9079097404056	11	4	2016
lm	42.4051803964112	12	4	2016
lm	58.4929096799771	13	4	2016
lm	63.6691021603341	14	4	2016
lm	71.6844085618522	15	4	2016
lm	77.2050995752298	16	4	2016
lm	43.9328553522054	17	4	2016
lm	39.1691974329623	18	4	2016
lm	39.1445012562794	19	4	2016
lm	42.340133548444	20	4	2016
lm	49.8325740593482	21	4	2016
lm	44.2334605627984	22	4	2016
lm	44.5751423160054	23	4	2016
lm	39.4896624595843	24	4	2016
lm	38.6840707322484	25	4	2016
lm	29.7033487468527	26	4	2016
lm	40.0001018103614	27	4	2016
lm	33.820536280027	28	4	2016
lm	33.0328144951436	29	4	2016
lm	28.8514262710981	30	4	2016
lm	23.8680791474664	31	4	2016
lm	25.6386434901874	32	4	2016
lm	29.5837215995521	33	4	2016
lm	26.3069723686742	34	4	2016
lm	24.3010711715782	35	4	2016
lm	23.1618295832083	36	4	2016
lm	22.9123618241674	37	4	2016
lm	22.857291189786	38	4	2016
lm	24.8881771858192	39	4	2016
lm	19.7990425779678	40	4	2016
lm	18.7248188630702	41	4	2016
lm	22.0654471321247	42	4	2016
lm	19.3905988243081	43	4	2016
lm	17.3608594858575	44	4	2016
lm	14.6107536842724	45	4	2016
eb	26.2904382641755	3	1	2016
eb	18.2542697862428	4	1	2016
eb	31.9861595467203	5	1	2016
eb	46.4336184905368	6	1	2016
eb	52.5726746546859	7	1	2016
eb	29.9548147463822	8	1	2016
eb	20.1027558061371	9	1	2016
eb	31.740080500549	10	1	2016
eb	46.0798955739824	11	1	2016
eb	34.6717876050901	12	1	2016
eb	32.1861949570222	13	1	2016
eb	51.5651799275935	14	1	2016
eb	47.4843941335175	15	1	2016
eb	63.5828696988912	16	1	2016
eb	55.8897847193996	17	1	2016
eb	60.8298248175716	18	1	2016
eb	35.0643910066509	19	1	2016
eb	54.9843433476398	20	1	2016
eb	55.6810859913796	21	1	2016
eb	38.1412843927498	22	1	2016
eb	38.1565610704161	23	1	2016
eb	27.3309628019538	24	1	2016
eb	34.8498541411005	25	1	2016
eb	38.0225024280688	26	1	2016
eb	40.019525764573	27	1	2016
eb	20.5774416862653	28	1	2016
eb	25.3908350572998	29	1	2016
eb	23.4402072544905	30	1	2016
eb	30.4889673991834	31	1	2016
eb	29.6534203533888	32	1	2016
eb	30.0587754450421	33	1	2016
eb	29.1930867841792	34	1	2016
eb	28.1528724853421	35	1	2016
eb	24.1166708286516	36	1	2016
eb	32.1256368936879	37	1	2016
eb	29.4463930314159	38	1	2016
eb	16.5214193746626	39	1	2016
eb	27.6940982015574	40	1	2016
eb	14.7378335206004	41	1	2016
eb	20.9018925485838	42	1	2016
eb	22.0927431607171	43	1	2016
eb	19.2389373858506	44	1	2016
eb	10.0351036840443	45	1	2016
eb	38.9557971139757	3	2	2016
eb	19.7756999607314	4	2	2016
eb	37.4519930550503	5	2	2016
eb	53.8068067016296	6	2	2016
eb	59.8433231946348	7	2	2016
eb	32.6431639103507	8	2	2016
eb	24.3943515465348	9	2	2016
eb	35.8787119017961	10	2	2016
eb	50.9796841428461	11	2	2016
eb	39.1191289351887	12	2	2016
eb	37.005352127476	13	2	2016
eb	54.3373069293868	14	2	2016
eb	49.0620399554459	15	2	2016
eb	64.8913653365013	16	2	2016
eb	55.3595898835847	17	2	2016
eb	59.6163489477708	18	2	2016
eb	33.2996417234412	19	2	2016
eb	53.8368815541795	20	2	2016
eb	54.9873915491798	21	2	2016
eb	36.2620657970187	22	2	2016
eb	36.8670251467973	23	2	2016
eb	26.2964456611215	24	2	2016
eb	33.8313627785883	25	2	2016
eb	37.1439002869537	26	2	2016
eb	39.2708694049588	27	2	2016
eb	18.7114512049241	28	2	2016
eb	24.1253493944657	29	2	2016
eb	22.2226620952564	30	2	2016
eb	28.9742392922651	31	2	2016
eb	27.9463084519078	32	2	2016
eb	28.7254117277061	33	2	2016
eb	27.6613650831967	34	2	2016
eb	26.5422150324533	35	2	2016
eb	22.8267030103229	36	2	2016
eb	30.9370384908259	37	2	2016
eb	28.1019499872722	38	2	2016
eb	15.3962476993258	39	2	2016
eb	26.555307203192	40	2	2016
eb	13.5190827219389	41	2	2016
eb	19.7240401384866	42	2	2016
eb	21.240801848965	43	2	2016
eb	18.0634376570333	44	2	2016
eb	9.40486842326255	45	2	2016
eb	37.5161344117846	3	3	2016
eb	21.5929224135648	4	3	2016
eb	42.5027785261215	5	3	2016
eb	60.5188258139498	6	3	2016
eb	65.2435013295653	7	3	2016
eb	37.7201457262224	8	3	2016
eb	29.604589846628	9	3	2016
eb	42.0720547109509	10	3	2016
eb	55.6854882813459	11	3	2016
eb	44.9130030428484	12	3	2016
eb	42.0260795483001	13	3	2016
eb	54.4537304620765	14	3	2016
eb	51.0127042472965	15	3	2016
eb	60.5304294905492	16	3	2016
eb	53.1555661557047	17	3	2016
eb	57.4495245082449	18	3	2016
eb	32.9000876505621	19	3	2016
eb	54.3420282352712	20	3	2016
eb	54.8651011286705	21	3	2016
eb	35.379588139864	22	3	2016
eb	36.3619055086006	23	3	2016
eb	25.1195706870279	24	3	2016
eb	33.2007251039784	25	3	2016
eb	36.1460779076371	26	3	2016
eb	38.1474593223106	27	3	2016
eb	17.3045569292303	28	3	2016
eb	22.5784963664514	29	3	2016
eb	20.5316642315634	30	3	2016
eb	27.6637203477846	31	3	2016
eb	26.4074249973208	32	3	2016
eb	27.1768494273701	33	3	2016
eb	26.0275433665207	34	3	2016
eb	25.1914659157611	35	3	2016
eb	21.4403788085753	36	3	2016
eb	29.5016742021873	37	3	2016
eb	26.7602720710863	38	3	2016
eb	14.0666704469144	39	3	2016
eb	25.3969897852778	40	3	2016
eb	12.5833249697983	41	3	2016
eb	19.06586636908	42	3	2016
eb	20.4739604195171	43	3	2016
eb	17.4251703363868	44	3	2016
eb	8.73248577427168	45	3	2016
eb	24.1536034190358	3	4	2016
eb	23.5158593183502	4	4	2016
eb	46.0724092756818	5	4	2016
eb	65.6922255492983	6	4	2016
eb	70.3689378825181	7	4	2016
eb	42.158015223855	8	4	2016
eb	34.1773430149186	9	4	2016
eb	46.8875920526056	10	4	2016
eb	56.2275231229839	11	4	2016
eb	49.1160188065202	12	4	2016
eb	48.819287832064	13	4	2016
eb	57.5191282966636	14	4	2016
eb	55.4408586469127	15	4	2016
eb	58.2122041521618	16	4	2016
eb	52.9606768902643	17	4	2016
eb	56.6088074619602	18	4	2016
eb	31.7731157263015	19	4	2016
eb	54.0619662841884	20	4	2016
eb	56.4250038545592	21	4	2016
eb	34.8250457269765	22	4	2016
eb	35.2685855394801	23	4	2016
eb	24.3047121394687	24	4	2016
eb	32.2114238907828	25	4	2016
eb	35.2857114651617	26	4	2016
eb	36.9103003824782	27	4	2016
eb	15.9745095596831	28	4	2016
eb	21.4080151225969	29	4	2016
eb	18.8222090754064	30	4	2016
eb	26.093890827512	31	4	2016
eb	24.7093171121666	32	4	2016
eb	25.8113593695736	33	4	2016
eb	24.6693373277722	34	4	2016
eb	23.7078123604306	35	4	2016
eb	20.1637956150548	36	4	2016
eb	28.1915999495862	37	4	2016
eb	25.6703720998855	38	4	2016
eb	13.0792495240011	39	4	2016
eb	24.3991389219193	40	4	2016
eb	11.913550769373	41	4	2016
eb	18.3568307051201	42	4	2016
eb	19.51571730741	43	4	2016
eb	16.9471138539605	44	4	2016
eb	7.95426295757825	45	4	2016
arima	23.3510878170727	3	1	2016
arima	27.1834863562571	4	1	2016
arima	20.0144080183182	5	1	2016
arima	29.2713751158972	6	1	2016
arima	30.2157916246125	7	1	2016
arima	32.2673833674848	8	1	2016
arima	22.080812112802	9	1	2016
arima	31.9012178399152	10	1	2016
arima	34.5424033404618	11	1	2016
arima	26.8356556787957	12	1	2016
arima	35.7426121892333	13	1	2016
arima	48.1423202868829	14	1	2016
arima	53.4704771330522	15	1	2016
arima	56.4247379846199	16	1	2016
arima	86.4333479622634	17	1	2016
arima	67.4873337236993	18	1	2016
arima	34.3980915542162	19	1	2016
arima	37.748946045402	20	1	2016
arima	44.4373191661777	21	1	2016
arima	46.1304497804285	22	1	2016
arima	41.8896503453267	23	1	2016
arima	42.2737956613388	24	1	2016
arima	42.1426476489305	25	1	2016
arima	36.7749876529954	26	1	2016
arima	40.9716782738693	27	1	2016
arima	32.7311037726572	28	1	2016
arima	31.4455286124798	29	1	2016
arima	37.0614739279987	30	1	2016
arima	36.9906329129742	31	1	2016
arima	29.2760036718548	32	1	2016
arima	31.3186336682814	33	1	2016
arima	24.0745284822377	34	1	2016
arima	26.0093686041789	35	1	2016
arima	25.4772737269487	36	1	2016
arima	31.2139504484119	37	1	2016
arima	23.8449903381296	38	1	2016
arima	19.5139856731642	39	1	2016
arima	20.582603613556	40	1	2016
arima	21.7525283673064	41	1	2016
arima	23.0619468464485	42	1	2016
arima	20.5818777901657	43	1	2016
arima	17.6418445761048	44	1	2016
arima	20.6537163922571	45	1	2016
arima	28.8857312362957	3	2	2016
arima	19.9157560344259	4	2	2016
arima	23.3069245814556	5	2	2016
arima	25.8305618703693	6	2	2016
arima	33.7630830134427	7	2	2016
arima	27.0255614425981	8	2	2016
arima	29.2752518389062	9	2	2016
arima	31.4050208769852	10	2	2016
arima	28.0743896634392	11	2	2016
arima	34.8005049676401	12	2	2016
arima	44.1601600793524	13	2	2016
arima	54.6819579225912	14	2	2016
arima	53.9782341562138	15	2	2016
arima	86.5976359116419	16	2	2016
arima	74.8335410277302	17	2	2016
arima	43.1496909650939	18	2	2016
arima	29.0948315521737	19	2	2016
arima	38.9803964564116	20	2	2016
arima	48.1962205564477	21	2	2016
arima	43.7515101914014	22	2	2016
arima	46.0777278464745	23	2	2016
arima	43.7895298614884	24	2	2016
arima	37.4894913672056	25	2	2016
arima	39.4954784778703	26	2	2016
arima	38.7466907406465	27	2	2016
arima	32.9785165299537	28	2	2016
arima	38.7078377747352	29	2	2016
arima	38.6208953849354	30	2	2016
arima	31.0383005569945	31	2	2016
arima	30.3681670164551	32	2	2016
arima	24.3558711795178	33	2	2016
arima	24.43814114335	34	2	2016
arima	25.8422632116821	35	2	2016
arima	28.8935445396687	36	2	2016
arima	24.3284027811864	37	2	2016
arima	21.7724350789017	38	2	2016
arima	17.5151189479527	39	2	2016
arima	23.7348436373906	40	2	2016
arima	23.0837769937618	41	2	2016
arima	20.8071131806329	42	2	2016
arima	17.9083450839468	43	2	2016
arima	22.9139764750157	44	2	2016
arima	14.2746040779882	45	2	2016
arima	21.2416716661846	3	3	2016
arima	23.2291231507316	4	3	2016
arima	21.2707537019923	5	3	2016
arima	30.3939566726144	6	3	2016
arima	28.1309550119266	7	3	2016
arima	32.7970734422546	8	3	2016
arima	29.5045029003657	9	3	2016
arima	25.8161459394362	10	3	2016
arima	35.6570092350261	11	3	2016
arima	43.5136797512504	12	3	2016
arima	51.9504991829944	13	3	2016
arima	54.8144108291914	14	3	2016
arima	84.8695239316008	15	3	2016
arima	74.9483778593636	16	3	2016
arima	48.0595619953326	17	3	2016
arima	35.0006675662383	18	3	2016
arima	33.2811419410768	19	3	2016
arima	44.557246869099	20	3	2016
arima	45.0315867166118	21	3	2016
arima	47.2082056941425	22	3	2016
arima	46.0928610526368	23	3	2016
arima	38.4964338861569	24	3	2016
arima	39.9339135607003	25	3	2016
arima	37.8566334773148	26	3	2016
arima	36.6262836757113	27	3	2016
arima	39.6619479550053	28	3	2016
arima	39.6577853922173	29	3	2016
arima	32.0492629859003	30	3	2016
arima	31.467579066295	31	3	2016
arima	23.7654065607818	32	3	2016
arima	24.6121438767666	33	3	2016
arima	24.8636744440897	34	3	2016
arima	29.1229061584521	35	3	2016
arima	22.8665979140498	36	3	2016
arima	22.0756387895308	37	3	2016
arima	18.9363344522385	38	3	2016
arima	21.8309303048187	39	3	2016
arima	24.3079558896805	40	3	2016
arima	20.8187949246597	41	3	2016
arima	18.0456936458034	42	3	2016
arima	23.0784264334407	43	3	2016
arima	15.6781352838556	44	3	2016
arima	11.7138141056316	45	3	2016
arima	23.6203888437902	3	4	2016
arima	21.2503584893819	4	4	2016
arima	29.0899729305923	5	4	2016
arima	27.1338203127081	6	4	2016
arima	33.1327598069854	7	4	2016
arima	30.5788532433432	8	4	2016
arima	25.2703268190806	9	4	2016
arima	35.0206794827627	10	4	2016
arima	43.7702841692112	11	4	2016
arima	51.7550557879528	12	4	2016
arima	53.9734171363494	13	4	2016
arima	85.1241398469632	14	4	2016
arima	74.4420355624133	15	4	2016
arima	48.0912399978146	16	4	2016
arima	36.4413835672963	17	4	2016
arima	35.3923463301776	18	4	2016
arima	42.7113552829956	19	4	2016
arima	44.1006067146823	20	4	2016
arima	47.5949170047361	21	4	2016
arima	46.4412979197631	22	4	2016
arima	39.2156033871871	23	4	2016
arima	40.2796111948644	24	4	2016
arima	38.0124042395419	25	4	2016
arima	36.3516131259921	26	4	2016
arima	40.8159928899905	27	4	2016
arima	39.9806587395839	28	4	2016
arima	32.3931499518696	29	4	2016
arima	31.8066873541378	30	4	2016
arima	24.1366851037021	31	4	2016
arima	24.4187814450277	32	4	2016
arima	24.9201817702721	33	4	2016
arima	28.8069379261584	34	4	2016
arima	22.939748298567	35	4	2016
arima	21.6153959091898	36	4	2016
arima	19.0243421931474	37	4	2016
arima	22.2706038019361	38	4	2016
arima	23.7026536172933	39	4	2016
arima	21.1997786887463	40	4	2016
arima	18.047812571872	41	4	2016
arima	23.1204596703838	42	4	2016
arima	15.728786313308	43	4	2016
arima	12.1486960811651	44	4	2016
arima	13.0574246107385	45	4	2016
target	17	3	1	2016
target	27	4	1	2016
target	39	5	1	2016
target	45	6	1	2016
target	28	7	1	2016
target	18	8	1	2016
target	28	9	1	2016
target	41	10	1	2016
target	31	11	1	2016
target	29	12	1	2016
target	48	13	1	2016
target	45	14	1	2016
target	61	15	1	2016
target	55	16	1	2016
target	61	17	1	2016
target	37	18	1	2016
target	56	19	1	2016
target	56	20	1	2016
target	40	21	1	2016
target	40	22	1	2016
target	29	23	1	2016
target	36	24	1	2016
target	39	25	1	2016
target	41	26	1	2016
target	22	27	1	2016
target	27	28	1	2016
target	25	29	1	2016
target	32	30	1	2016
target	31	31	1	2016
target	32	32	1	2016
target	31	33	1	2016
target	30	34	1	2016
target	26	35	1	2016
target	34	36	1	2016
target	31	37	1	2016
target	18	38	1	2016
target	29	39	1	2016
target	16	40	1	2016
target	22	41	1	2016
target	23	42	1	2016
target	20	43	1	2016
target	11	44	1	2016
target	16	45	1	2016
target	27	3	2	2016
target	39	4	2	2016
target	45	5	2	2016
target	28	6	2	2016
target	18	7	2	2016
target	28	8	2	2016
target	41	9	2	2016
target	31	10	2	2016
target	29	11	2	2016
target	48	12	2	2016
target	45	13	2	2016
target	61	14	2	2016
target	55	15	2	2016
target	61	16	2	2016
target	37	17	2	2016
target	56	18	2	2016
target	56	19	2	2016
target	40	20	2	2016
target	40	21	2	2016
target	29	22	2	2016
target	36	23	2	2016
target	39	24	2	2016
target	41	25	2	2016
target	22	26	2	2016
target	27	27	2	2016
target	25	28	2	2016
target	32	29	2	2016
target	31	30	2	2016
target	32	31	2	2016
target	31	32	2	2016
target	30	33	2	2016
target	26	34	2	2016
target	34	35	2	2016
target	31	36	2	2016
target	18	37	2	2016
target	29	38	2	2016
target	16	39	2	2016
target	22	40	2	2016
target	23	41	2	2016
target	20	42	2	2016
target	11	43	2	2016
target	16	44	2	2016
target	14	45	2	2016
target	39	3	3	2016
target	45	4	3	2016
target	28	5	3	2016
target	18	6	3	2016
target	28	7	3	2016
target	41	8	3	2016
target	31	9	3	2016
target	29	10	3	2016
target	48	11	3	2016
target	45	12	3	2016
target	61	13	3	2016
target	55	14	3	2016
target	61	15	3	2016
target	37	16	3	2016
target	56	17	3	2016
target	56	18	3	2016
target	40	19	3	2016
target	40	20	3	2016
target	29	21	3	2016
target	36	22	3	2016
target	39	23	3	2016
target	41	24	3	2016
target	22	25	3	2016
target	27	26	3	2016
target	25	27	3	2016
target	32	28	3	2016
target	31	29	3	2016
target	32	30	3	2016
target	31	31	3	2016
target	30	32	3	2016
target	26	33	3	2016
target	34	34	3	2016
target	31	35	3	2016
target	18	36	3	2016
target	29	37	3	2016
target	16	38	3	2016
target	22	39	3	2016
target	23	40	3	2016
target	20	41	3	2016
target	11	42	3	2016
target	16	43	3	2016
target	14	44	3	2016
target	15	45	3	2016
target	45	3	4	2016
target	28	4	4	2016
target	18	5	4	2016
target	28	6	4	2016
target	41	7	4	2016
target	31	8	4	2016
target	29	9	4	2016
target	48	10	4	2016
target	45	11	4	2016
target	61	12	4	2016
target	55	13	4	2016
target	61	14	4	2016
target	37	15	4	2016
target	56	16	4	2016
target	56	17	4	2016
target	40	18	4	2016
target	40	19	4	2016
target	29	20	4	2016
target	36	21	4	2016
target	39	22	4	2016
target	41	23	4	2016
target	22	24	4	2016
target	27	25	4	2016
target	25	26	4	2016
target	32	27	4	2016
target	31	28	4	2016
target	32	29	4	2016
target	31	30	4	2016
target	30	31	4	2016
target	26	32	4	2016
target	34	33	4	2016
target	31	34	4	2016
target	18	35	4	2016
target	29	36	4	2016
target	16	37	4	2016
target	22	38	4	2016
target	23	39	4	2016
target	20	40	4	2016
target	11	41	4	2016
target	16	42	4	2016
target	14	43	4	2016
target	15	44	4	2016
target	11	45	4	2016
