# Supplementary material for: A stacked ensemble method for forecasting influenza-like illness visit volumes at emergency departments
Source: PLoS One. 2021 Mar 22;16(3):e0241725. doi: 10.1371/journal.pone.0241725 (PMC7984626; doi:10.1371/journal.pone.0241725)
Supplement: S1 Data — (ZIP) [file pone.0241725.s003.zip › ILI_plosone/tables/raw_estimates_2012_holdout_2017weeks-3-45.csv]

object	value	epiweek	weeks_ahead	season
rf	146.9165	3	1	2017
rf	188.462	4	1	2017
rf	212.4445	5	1	2017
rf	224.4165	6	1	2017
rf	238.6445	7	1	2017
rf	288.903	8	1	2017
rf	277.6665	9	1	2017
rf	305.591	10	1	2017
rf	343.044	11	1	2017
rf	361.0185	12	1	2017
rf	403.6125	13	1	2017
rf	412.898	14	1	2017
rf	427.6095	15	1	2017
rf	441.1335	16	1	2017
rf	429.203	17	1	2017
rf	444.788	18	1	2017
rf	377.175	19	1	2017
rf	306.7655	20	1	2017
rf	308.06	21	1	2017
rf	322.692	22	1	2017
rf	312.792	23	1	2017
rf	322.7755	24	1	2017
rf	299.3005	25	1	2017
rf	309.728	26	1	2017
rf	312.9845	27	1	2017
rf	276.955	28	1	2017
rf	266.026	29	1	2017
rf	273.895	30	1	2017
rf	259.9475	31	1	2017
rf	243.5065	32	1	2017
rf	227.7715	33	1	2017
rf	229.0855	34	1	2017
rf	221.2205	35	1	2017
rf	214.879	36	1	2017
rf	208.8845	37	1	2017
rf	199.4985	38	1	2017
rf	182.1145	39	1	2017
rf	162.3855	40	1	2017
rf	165.2005	41	1	2017
rf	163.725	42	1	2017
rf	155.31	43	1	2017
rf	142.835	44	1	2017
rf	147.533	45	1	2017
rf	155.0415	3	2	2017
rf	204.07	4	2	2017
rf	199.0775	5	2	2017
rf	230.8625	6	2	2017
rf	254.3595	7	2	2017
rf	293.257	8	2	2017
rf	291.8225	9	2	2017
rf	316.759	10	2	2017
rf	355.8	11	2	2017
rf	358.533	12	2	2017
rf	391.9445	13	2	2017
rf	403.288	14	2	2017
rf	416.5185	15	2	2017
rf	426.875	16	2	2017
rf	426.8175	17	2	2017
rf	409.4785	18	2	2017
rf	345.58	19	2	2017
rf	307.4085	20	2	2017
rf	315.4	21	2	2017
rf	325.056	22	2	2017
rf	316.627	23	2	2017
rf	304.858	24	2	2017
rf	306.151	25	2	2017
rf	313.1215	26	2	2017
rf	299.9205	27	2	2017
rf	281.085	28	2	2017
rf	276.7805	29	2	2017
rf	270.172	30	2	2017
rf	257.1755	31	2	2017
rf	242.2455	32	2	2017
rf	239.0055	33	2	2017
rf	236.4575	34	2	2017
rf	225.6675	35	2	2017
rf	218.209	36	2	2017
rf	201.636	37	2	2017
rf	189.004	38	2	2017
rf	167.512	39	2	2017
rf	162.0905	40	2	2017
rf	160.553	41	2	2017
rf	152.9245	42	2	2017
rf	149.152	43	2	2017
rf	144.254	44	2	2017
rf	138.323	45	2	2017
rf	163.8855	3	3	2017
rf	196.8905	4	3	2017
rf	197.373	5	3	2017
rf	230.8135	6	3	2017
rf	259.7505	7	3	2017
rf	311.2285	8	3	2017
rf	321.988	9	3	2017
rf	337.039	10	3	2017
rf	376.256	11	3	2017
rf	344.0615	12	3	2017
rf	371.345	13	3	2017
rf	384.6035	14	3	2017
rf	399.8925	15	3	2017
rf	436.268	16	3	2017
rf	401.831	17	3	2017
rf	367.851	18	3	2017
rf	326.4265	19	3	2017
rf	311.0175	20	3	2017
rf	307.0275	21	3	2017
rf	317.694	22	3	2017
rf	306.0305	23	3	2017
rf	306.819	24	3	2017
rf	309.6015	25	3	2017
rf	292.299	26	3	2017
rf	286.965	27	3	2017
rf	276.857	28	3	2017
rf	272.5765	29	3	2017
rf	267.227	30	3	2017
rf	250.828	31	3	2017
rf	241.538	32	3	2017
rf	237.5115	33	3	2017
rf	249.7365	34	3	2017
rf	232.0375	35	3	2017
rf	218.2125	36	3	2017
rf	194.791	37	3	2017
rf	172.655	38	3	2017
rf	162.6485	39	3	2017
rf	150.08	40	3	2017
rf	153.8245	41	3	2017
rf	146.0285	42	3	2017
rf	144.8835	43	3	2017
rf	129.226	44	3	2017
rf	133.442	45	3	2017
rf	170.559	3	4	2017
rf	211.6035	4	4	2017
rf	212.0705	5	4	2017
rf	246.6655	6	4	2017
rf	289.2975	7	4	2017
rf	326.8945	8	4	2017
rf	346.101	9	4	2017
rf	368.798	10	4	2017
rf	376.8625	11	4	2017
rf	330.075	12	4	2017
rf	351.433	13	4	2017
rf	364.205	14	4	2017
rf	401.043	15	4	2017
rf	394.637	16	4	2017
rf	359.1805	17	4	2017
rf	339.235	18	4	2017
rf	326.4305	19	4	2017
rf	314.0075	20	4	2017
rf	309.846	21	4	2017
rf	319.1015	22	4	2017
rf	308.704	23	4	2017
rf	305.1955	24	4	2017
rf	285.6945	25	4	2017
rf	281.7255	26	4	2017
rf	280.69	27	4	2017
rf	269.4495	28	4	2017
rf	264.3705	29	4	2017
rf	266.9775	30	4	2017
rf	243.325	31	4	2017
rf	240.2525	32	4	2017
rf	234.1465	33	4	2017
rf	247.866	34	4	2017
rf	233.2295	35	4	2017
rf	210.1995	36	4	2017
rf	178.0095	37	4	2017
rf	162.762	38	4	2017
rf	151.3635	39	4	2017
rf	147.719	40	4	2017
rf	146.602	41	4	2017
rf	144.313	42	4	2017
rf	136.118	43	4	2017
rf	125.163	44	4	2017
rf	123.618	45	4	2017
Generalized Linear Mixture Model	158.209939392621	3	1	2018
Generalized Linear Mixture Model	161.551930133384	4	1	2018
Generalized Linear Mixture Model	186.155130656814	5	1	2018
Generalized Linear Mixture Model	171.552479612255	6	1	2018
Generalized Linear Mixture Model	209.61167767203	7	1	2018
Generalized Linear Mixture Model	275.345664167	8	1	2018
Generalized Linear Mixture Model	395.099804480709	9	1	2018
Generalized Linear Mixture Model	568.408962188765	10	1	2018
Generalized Linear Mixture Model	577.874039224953	11	1	2018
Generalized Linear Mixture Model	614.775640384994	12	1	2018
Generalized Linear Mixture Model	595.696562873691	13	1	2018
Generalized Linear Mixture Model	473.065811094647	14	1	2018
Generalized Linear Mixture Model	387.807985561084	15	1	2018
Generalized Linear Mixture Model	382.450846432355	16	1	2018
Generalized Linear Mixture Model	309.989659763078	17	1	2018
Generalized Linear Mixture Model	161.472048105919	3	2	2018
Generalized Linear Mixture Model	163.167857214004	4	2	2018
Generalized Linear Mixture Model	173.244819636954	5	2	2018
Generalized Linear Mixture Model	174.780053066663	6	2	2018
Generalized Linear Mixture Model	214.390758194527	7	2	2018
Generalized Linear Mixture Model	286.725109977423	8	2	2018
Generalized Linear Mixture Model	415.985725191682	9	2	2018
Generalized Linear Mixture Model	558.285659096391	10	2	2018
Generalized Linear Mixture Model	553.071034378816	11	2	2018
Generalized Linear Mixture Model	605.311000069922	12	2	2018
Generalized Linear Mixture Model	561.323839146733	13	2	2018
Generalized Linear Mixture Model	456.217613842907	14	2	2018
Generalized Linear Mixture Model	384.610296916036	15	2	2018
Generalized Linear Mixture Model	350.861652839645	16	2	2018
Generalized Linear Mixture Model	273.525945636604	17	2	2018
Generalized Linear Mixture Model	158.794295618727	3	3	2018
Generalized Linear Mixture Model	153.262899744296	4	3	2018
Generalized Linear Mixture Model	179.713770762481	5	3	2018
Generalized Linear Mixture Model	173.564216598452	6	3	2018
Generalized Linear Mixture Model	227.290827001446	7	3	2018
Generalized Linear Mixture Model	307.985202447836	8	3	2018
Generalized Linear Mixture Model	401.538004826767	9	3	2018
Generalized Linear Mixture Model	515.48400819765	10	3	2018
Generalized Linear Mixture Model	529.731050169173	11	3	2018
Generalized Linear Mixture Model	541.364415888963	12	3	2018
Generalized Linear Mixture Model	503.5808763327	13	3	2018
Generalized Linear Mixture Model	426.33007989784	14	3	2018
Generalized Linear Mixture Model	339.12857014003	15	3	2018
Generalized Linear Mixture Model	319.390674647652	16	3	2018
Generalized Linear Mixture Model	269.213693171138	17	3	2018
Generalized Linear Mixture Model	151.065132374913	3	4	2018
Generalized Linear Mixture Model	162.833134464778	4	4	2018
Generalized Linear Mixture Model	186.013440469493	5	4	2018
Generalized Linear Mixture Model	192.582409143754	6	4	2018
Generalized Linear Mixture Model	257.741913050277	7	4	2018
Generalized Linear Mixture Model	328.262945747957	8	4	2018
Generalized Linear Mixture Model	396.805493480499	9	4	2018
Generalized Linear Mixture Model	496.465040298625	10	4	2018
Generalized Linear Mixture Model	492.746299830138	11	4	2018
Generalized Linear Mixture Model	480.878473712429	12	4	2018
Generalized Linear Mixture Model	448.943226985839	13	4	2018
Generalized Linear Mixture Model	392.310253951827	14	4	2018
Generalized Linear Mixture Model	306.634916934834	15	4	2018
Generalized Linear Mixture Model	296.153299589187	16	4	2018
Generalized Linear Mixture Model	265.10979314269	17	4	2018
lm	205.432129147998	3	1	2017
lm	235.857085091781	4	1	2017
lm	218.80310837279	5	1	2017
lm	227.851531541813	6	1	2017
lm	254.814856873721	7	1	2017
lm	303.892038989083	8	1	2017
lm	310.042278089209	9	1	2017
lm	336.519785732699	10	1	2017
lm	363.059790171926	11	1	2017
lm	387.558842609963	12	1	2017
lm	428.388474572013	13	1	2017
lm	429.398546147777	14	1	2017
lm	453.908176301932	15	1	2017
lm	476.463112480449	16	1	2017
lm	431.961774829305	17	1	2017
lm	468.114903479313	18	1	2017
lm	399.963112521455	19	1	2017
lm	300.571823892909	20	1	2017
lm	291.437338876872	21	1	2017
lm	387.781917078679	22	1	2017
lm	328.200983467216	23	1	2017
lm	348.99532404899	24	1	2017
lm	313.077757393816	25	1	2017
lm	316.039791288667	26	1	2017
lm	309.203849413742	27	1	2017
lm	265.86319535357	28	1	2017
lm	236.877917248145	29	1	2017
lm	275.066478805133	30	1	2017
lm	236.337813838541	31	1	2017
lm	213.122098952545	32	1	2017
lm	210.789555884114	33	1	2017
lm	207.638512372419	34	1	2017
lm	212.878240264748	35	1	2017
lm	225.407810534225	36	1	2017
lm	199.539420345779	37	1	2017
lm	219.909247317911	38	1	2017
lm	178.658630312078	39	1	2017
lm	161.86609547593	40	1	2017
lm	178.330606933539	41	1	2017
lm	177.784669598752	42	1	2017
lm	133.650816330465	43	1	2017
lm	146.298532049066	44	1	2017
lm	148.072743885833	45	1	2017
lm	219.770657921029	3	2	2017
lm	230.893229376104	4	2	2017
lm	215.436949588733	5	2	2017
lm	241.407722382649	6	2	2017
lm	281.897168803027	7	2	2017
lm	333.279717940513	8	2	2017
lm	355.773584436843	9	2	2017
lm	350.418691699982	10	2	2017
lm	351.589036738199	11	2	2017
lm	390.324283526235	12	2	2017
lm	410.776569937428	13	2	2017
lm	447.987176749461	14	2	2017
lm	461.342531485669	15	2	2017
lm	456.977706398677	16	2	2017
lm	413.343427418661	17	2	2017
lm	396.120483997608	18	2	2017
lm	393.554436622099	19	2	2017
lm	295.333824443397	20	2	2017
lm	318.433153377554	21	2	2017
lm	364.026761720106	22	2	2017
lm	344.891209219458	23	2	2017
lm	344.447580950931	24	2	2017
lm	325.976940768188	25	2	2017
lm	299.641810627101	26	2	2017
lm	312.122993827677	27	2	2017
lm	261.035941702336	28	2	2017
lm	242.82576899851	29	2	2017
lm	253.629458954281	30	2	2017
lm	252.301538221762	31	2	2017
lm	210.721711429871	32	2	2017
lm	219.739779095755	33	2	2017
lm	206.489722633312	34	2	2017
lm	221.078316493337	35	2	2017
lm	219.161753944875	36	2	2017
lm	200.774418086376	37	2	2017
lm	189.495589247152	38	2	2017
lm	193.142183841528	39	2	2017
lm	150.737194853856	40	2	2017
lm	189.755535671051	41	2	2017
lm	158.147374456531	42	2	2017
lm	123.295208805907	43	2	2017
lm	132.322967195121	44	2	2017
lm	145.220363006277	45	2	2017
lm	212.252554174884	3	3	2017
lm	220.538784572529	4	3	2017
lm	236.817923181869	5	3	2017
lm	274.25840582302	6	3	2017
lm	321.013763293763	7	3	2017
lm	368.801465121576	8	3	2017
lm	364.251511838237	9	3	2017
lm	345.479242422287	10	3	2017
lm	359.796243460177	11	3	2017
lm	377.704262849875	12	3	2017
lm	422.880846633696	13	3	2017
lm	459.754775048889	14	3	2017
lm	442.756520894595	15	3	2017
lm	432.137434748095	16	3	2017
lm	343.166967235438	17	3	2017
lm	380.333782826745	18	3	2017
lm	365.18671024758	19	3	2017
lm	344.450331319146	20	3	2017
lm	302.770855596059	21	3	2017
lm	370.64115260961	22	3	2017
lm	350.29968863175	23	3	2017
lm	346.527466901196	24	3	2017
lm	317.192581846113	25	3	2017
lm	302.598330177885	26	3	2017
lm	293.33483059715	27	3	2017
lm	272.359090888068	28	3	2017
lm	230.031430567681	29	3	2017
lm	260.329144648632	30	3	2017
lm	250.767040091452	31	3	2017
lm	222.304838417042	32	3	2017
lm	212.536671345938	33	3	2017
lm	221.064828282982	34	3	2017
lm	209.595067317801	35	3	2017
lm	220.292435106692	36	3	2017
lm	187.52886978228	37	3	2017
lm	204.435429008528	38	3	2017
lm	186.647065444817	39	3	2017
lm	176.658096256006	40	3	2017
lm	164.052397941403	41	3	2017
lm	149.543390061704	42	3	2017
lm	122.73210058612	43	3	2017
lm	124.250432600941	44	3	2017
lm	138.251665951659	45	3	2017
lm	207.092905958089	3	4	2017
lm	238.484755576945	4	4	2017
lm	262.962195808668	5	4	2017
lm	303.539242860013	6	4	2017
lm	356.579254362047	7	4	2017
lm	367.8776228604	8	4	2017
lm	355.062278718787	9	4	2017
lm	349.732634419017	10	4	2017
lm	352.932865838332	11	4	2017
lm	399.068699902698	12	4	2017
lm	435.123909027968	13	4	2017
lm	438.259777991833	14	4	2017
lm	403.755121047617	15	4	2017
lm	344.223537588239	16	4	2017
lm	325.081721219047	17	4	2017
lm	348.96376037445	18	4	2017
lm	404.453291480601	19	4	2017
lm	322.491600977808	20	4	2017
lm	305.040849323208	21	4	2017
lm	369.962269224523	22	4	2017
lm	355.316164374947	23	4	2017
lm	332.557051329759	24	4	2017
lm	333.507942802108	25	4	2017
lm	285.020806772663	26	4	2017
lm	304.166813116476	27	4	2017
lm	266.238011938434	28	4	2017
lm	242.768745758836	29	4	2017
lm	261.053693965853	30	4	2017
lm	271.469979417175	31	4	2017
lm	223.516378094311	32	4	2017
lm	236.318482401527	33	4	2017
lm	222.074297486404	34	4	2017
lm	215.851638403135	35	4	2017
lm	205.425256518699	36	4	2017
lm	200.039323953227	37	4	2017
lm	190.543530629208	38	4	2017
lm	209.830443879256	39	4	2017
lm	155.4760862599	40	4	2017
lm	156.247893891373	41	4	2017
lm	149.255807296915	42	4	2017
lm	120.621993876014	43	4	2017
lm	122.293418149308	44	4	2017
lm	140.073195210925	45	4	2017
eb	220.722068864712	3	1	2017
eb	244.076192339246	4	1	2017
eb	244.859217761085	5	1	2017
eb	255.008002949262	6	1	2017
eb	255.357099423671	7	1	2017
eb	309.974414046162	8	1	2017
eb	286.31504683223	9	1	2017
eb	305.507405901018	10	1	2017
eb	372.673174812707	11	1	2017
eb	444.852963506196	12	1	2017
eb	481.545603417194	13	1	2017
eb	482.61511386774	14	1	2017
eb	479.744599744468	15	1	2017
eb	490.083916325234	16	1	2017
eb	460.32563666809	17	1	2017
eb	532.77100427283	18	1	2017
eb	435.708805021044	19	1	2017
eb	292.108317177477	20	1	2017
eb	303.791845120022	21	1	2017
eb	327.914577225094	22	1	2017
eb	328.71754249407	23	1	2017
eb	325.489958491175	24	1	2017
eb	274.51902342809	25	1	2017
eb	308.539844580543	26	1	2017
eb	298.389445744402	27	1	2017
eb	237.020050586139	28	1	2017
eb	236.18118957076	29	1	2017
eb	256.856920141398	30	1	2017
eb	224.891936092015	31	1	2017
eb	195.594180873647	32	1	2017
eb	190.83491114039	33	1	2017
eb	181.206846423891	34	1	2017
eb	215.306524713739	35	1	2017
eb	196.382601170687	36	1	2017
eb	198.847551889247	37	1	2017
eb	215.736805320118	38	1	2017
eb	183.429911456319	39	1	2017
eb	140.435698292674	40	1	2017
eb	179.432815750395	41	1	2017
eb	140.705752573458	42	1	2017
eb	148.435323941318	43	1	2017
eb	147.570008023114	44	1	2017
eb	138.816250751695	45	1	2017
eb	251.679655433997	3	2	2017
eb	268.131663295606	4	2	2017
eb	265.569998604146	5	2	2017
eb	273.050569471033	6	2	2017
eb	276.633938682435	7	2	2017
eb	333.156105775994	8	2	2017
eb	309.943744250873	9	2	2017
eb	329.749157930932	10	2	2017
eb	396.931420741814	11	2	2017
eb	489.714551922112	12	2	2017
eb	528.222679547024	13	2	2017
eb	507.539459572491	14	2	2017
eb	499.59045280655	15	2	2017
eb	508.106282516154	16	2	2017
eb	480.327650096608	17	2	2017
eb	558.897356159469	18	2	2017
eb	452.081849407901	19	2	2017
eb	283.80483505977	20	2	2017
eb	295.139111376634	21	2	2017
eb	315.265323575806	22	2	2017
eb	313.81520059529	23	2	2017
eb	310.383890363152	24	2	2017
eb	258.460779493471	25	2	2017
eb	293.51400695182	26	2	2017
eb	284.395500802222	27	2	2017
eb	223.389981142635	28	2	2017
eb	223.635689487446	29	2	2017
eb	246.19742390987	30	2	2017
eb	214.137182860854	31	2	2017
eb	184.677565955631	32	2	2017
eb	179.193973123567	33	2	2017
eb	169.008441785497	34	2	2017
eb	202.967389182406	35	2	2017
eb	183.78644848051	36	2	2017
eb	187.004919110881	37	2	2017
eb	203.253007513682	38	2	2017
eb	169.567938041289	39	2	2017
eb	125.112200167456	40	2	2017
eb	165.192491772625	41	2	2017
eb	126.647227051408	42	2	2017
eb	133.67818117205	43	2	2017
eb	133.892130933189	44	2	2017
eb	127.4673107058	45	2	2017
eb	278.631484149765	3	3	2017
eb	295.710989795058	4	3	2017
eb	286.329407016973	5	3	2017
eb	293.198438254546	6	3	2017
eb	300.364803805359	7	3	2017
eb	356.117111217352	8	3	2017
eb	338.249849140724	9	3	2017
eb	353.570114973775	10	3	2017
eb	420.793062301123	11	3	2017
eb	527.808010330346	12	3	2017
eb	551.904752419081	13	3	2017
eb	530.262478916547	14	3	2017
eb	519.483428424709	15	3	2017
eb	529.838545229162	16	3	2017
eb	502.615938040022	17	3	2017
eb	588.211395929466	18	3	2017
eb	466.758099346129	19	3	2017
eb	272.833079117192	20	3	2017
eb	284.141495592489	21	3	2017
eb	300.734088647055	22	3	2017
eb	298.283282618079	23	3	2017
eb	294.578477505552	24	3	2017
eb	245.038472276433	25	3	2017
eb	278.797619233823	26	3	2017
eb	270.568502123785	27	3	2017
eb	209.632899312344	28	3	2017
eb	211.358379299275	29	3	2017
eb	236.031827729958	30	3	2017
eb	203.293516704858	31	3	2017
eb	172.444621911984	32	3	2017
eb	168.507003288893	33	3	2017
eb	158.180024942685	34	3	2017
eb	191.774822669334	35	3	2017
eb	171.847938497751	36	3	2017
eb	173.555350824223	37	3	2017
eb	191.033928631079	38	3	2017
eb	157.163658325566	39	3	2017
eb	111.578958676339	40	3	2017
eb	150.89102406017	41	3	2017
eb	112.820209228857	42	3	2017
eb	120.448339737774	43	3	2017
eb	119.890060137095	44	3	2017
eb	114.11129793303	45	3	2017
eb	300.012780966676	3	4	2017
eb	317.859687098112	4	4	2017
eb	308.260386631638	5	4	2017
eb	316.260857975388	6	4	2017
eb	330.917355984036	7	4	2017
eb	383.65201972852	8	4	2017
eb	364.87501678498	9	4	2017
eb	376.104570436142	10	4	2017
eb	444.476381040941	11	4	2017
eb	533.31105061409	12	4	2017
eb	571.095672004005	13	4	2017
eb	547.491655507802	14	4	2017
eb	544.194046453825	15	4	2017
eb	560.049018165343	16	4	2017
eb	530.428869831766	17	4	2017
eb	613.519834366386	18	4	2017
eb	483.971372590398	19	4	2017
eb	258.531596880537	20	4	2017
eb	267.793303572476	21	4	2017
eb	285.420768905968	22	4	2017
eb	284.707862497909	23	4	2017
eb	280.032518063346	24	4	2017
eb	232.914211648563	25	4	2017
eb	264.697320075398	26	4	2017
eb	258.59480588732	27	4	2017
eb	198.952454808071	28	4	2017
eb	201.901278643192	29	4	2017
eb	224.985785156656	30	4	2017
eb	191.693694983641	31	4	2017
eb	161.385917574574	32	4	2017
eb	156.773207975543	33	4	2017
eb	143.049943329188	34	4	2017
eb	180.378013440518	35	4	2017
eb	158.257612092003	36	4	2017
eb	160.590709294807	37	4	2017
eb	176.63798033851	38	4	2017
eb	140.574367161155	39	4	2017
eb	96.5221546368106	40	4	2017
eb	137.305022929036	41	4	2017
eb	99.2239524745381	42	4	2017
eb	105.870797565286	43	4	2017
eb	108.943933012832	44	4	2017
eb	103.100785988878	45	4	2017
arima	207.873136633907	3	1	2017
arima	189.182030639474	4	1	2017
arima	208.613141440211	5	1	2017
arima	217.306746201649	6	1	2017
arima	212.55757023473	7	1	2017
arima	264.117798527209	8	1	2017
arima	293.709685792869	9	1	2017
arima	313.957965395692	10	1	2017
arima	313.717002732473	11	1	2017
arima	355.958567846877	12	1	2017
arima	416.817815830444	13	1	2017
arima	464.065723018918	14	1	2017
arima	450.750946929978	15	1	2017
arima	483.130010049716	16	1	2017
arima	428.909346901819	17	1	2017
arima	379.216032264448	18	1	2017
arima	393.149385505024	19	1	2017
arima	325.240005041955	20	1	2017
arima	323.457472689942	21	1	2017
arima	369.407066042886	22	1	2017
arima	317.322325979993	23	1	2017
arima	357.668544585479	24	1	2017
arima	304.871737560213	25	1	2017
arima	308.612287952232	26	1	2017
arima	303.571927586881	27	1	2017
arima	271.17934120806	28	1	2017
arima	242.708103415229	29	1	2017
arima	248.348464888845	30	1	2017
arima	230.62159029753	31	1	2017
arima	214.532861732538	32	1	2017
arima	203.624405211169	33	1	2017
arima	192.146160291198	34	1	2017
arima	215.780466240142	35	1	2017
arima	220.608170845176	36	1	2017
arima	204.361701343099	37	1	2017
arima	217.334676291374	38	1	2017
arima	177.830404936639	39	1	2017
arima	173.071605313627	40	1	2017
arima	166.686464917278	41	1	2017
arima	182.284770655314	42	1	2017
arima	125.382822489185	43	1	2017
arima	145.276648619604	44	1	2017
arima	119.761545014001	45	1	2017
arima	184.830205426644	3	2	2017
arima	191.332838153794	4	2	2017
arima	204.657833157479	5	2	2017
arima	204.457589023045	6	2	2017
arima	227.609806966331	7	2	2017
arima	298.850115612184	8	2	2017
arima	323.420154851342	9	2	2017
arima	300.389439366006	10	2	2017
arima	312.328012200487	11	2	2017
arima	379.340502998444	12	2	2017
arima	457.638494984656	13	2	2017
arima	464.162160665296	14	2	2017
arima	476.638876823979	15	2	2017
arima	454.471606206833	16	2	2017
arima	332.98088015414	17	2	2017
arima	369.371225733752	18	2	2017
arima	380.737686645781	19	2	2017
arima	324.526520430673	20	2	2017
arima	354.768151847394	21	2	2017
arima	329.06688035534	22	2	2017
arima	340.23464139959	23	2	2017
arima	336.588612614729	24	2	2017
arima	291.56039217934	25	2	2017
arima	295.186441108879	26	2	2017
arima	293.514855329376	27	2	2017
arima	246.082444512709	28	2	2017
arima	226.090491448018	29	2	2017
arima	230.959687566519	30	2	2017
arima	220.533419782323	31	2	2017
arima	202.399966022722	32	2	2017
arima	191.828374450675	33	2	2017
arima	192.58433276914	34	2	2017
arima	221.556620460723	35	2	2017
arima	206.388533954818	36	2	2017
arima	201.98202664027	37	2	2017
arima	187.378112807062	38	2	2017
arima	182.441767389785	39	2	2017
arima	151.774322445766	40	2	2017
arima	185.539531316058	41	2	2017
arima	133.377274284382	42	2	2017
arima	123.581038850401	43	2	2017
arima	115.816391374287	44	2	2017
arima	112.028152640159	45	2	2017
arima	186.826513176865	3	3	2017
arima	186.724364888102	4	3	2017
arima	191.334534352725	5	3	2017
arima	219.220163763963	6	3	2017
arima	260.620653614866	7	3	2017
arima	328.889790582099	8	3	2017
arima	310.359370797718	9	3	2017
arima	298.427586316542	10	3	2017
arima	333.792137968172	11	3	2017
arima	418.454789650286	12	3	2017
arima	457.458804715246	13	3	2017
arima	490.830798320607	14	3	2017
arima	447.649935148044	15	3	2017
arima	359.696783541819	16	3	2017
arima	319.537677290621	17	3	2017
arima	354.95657721952	18	3	2017
arima	381.783249516044	19	3	2017
arima	355.883791180562	20	3	2017
arima	314.248855827475	21	3	2017
arima	351.971848165024	22	3	2017
arima	318.979273727062	23	3	2017
arima	323.972759672968	24	3	2017
arima	277.576391280947	25	3	2017
arima	284.853953011621	26	3	2017
arima	268.713413362012	27	3	2017
arima	229.431084445556	28	3	2017
arima	208.460807876613	29	3	2017
arima	220.786734492095	30	3	2017
arima	208.394092312872	31	3	2017
arima	190.544060910987	32	3	2017
arima	192.211531087017	33	3	2017
arima	198.183684195915	34	3	2017
arima	207.325693572226	35	3	2017
arima	204.003012253631	36	3	2017
arima	171.871400070287	37	3	2017
arima	192.067721023988	38	3	2017
arima	161.179181796582	39	3	2017
arima	170.538786749424	40	3	2017
arima	136.627468399895	41	3	2017
arima	131.57309868323	42	3	2017
arima	94.0264295505721	43	3	2017
arima	108.050010740421	44	3	2017
arima	103.014311071232	45	3	2017
arima	183.075476963875	3	4	2017
arima	176.737480477036	4	4	2017
arima	208.457575113868	5	4	2017
arima	253.676779723701	6	4	2017
arima	296.946525840112	7	4	2017
arima	314.93342692729	8	4	2017
arima	306.769642014253	9	4	2017
arima	322.114896255156	10	4	2017
arima	379.824200048991	11	4	2017
arima	423.314048312667	12	4	2017
arima	484.733884799127	13	4	2017
arima	460.18233510418	14	4	2017
arima	353.610368676883	15	4	2017
arima	342.645129938837	16	4	2017
arima	312.428801764501	17	4	2017
arima	359.570369720399	18	4	2017
arima	406.65952446774	19	4	2017
arima	315.239314315757	20	4	2017
arima	339.131696667087	21	4	2017
arima	329.204112473543	22	4	2017
arima	308.699431035699	23	4	2017
arima	305.403497456139	24	4	2017
arima	269.87862786839	25	4	2017
arima	261.347026247451	26	4	2017
arima	248.895132436384	27	4	2017
arima	211.355508394194	28	4	2017
arima	201.461681620257	29	4	2017
arima	208.601412236628	30	4	2017
arima	195.731420260804	31	4	2017
arima	191.133159815156	32	4	2017
arima	197.888397858104	33	4	2017
arima	187.235755971666	34	4	2017
arima	204.817246981158	35	4	2017
arima	173.628732547949	36	4	2017
arima	178.666699931687	37	4	2017
arima	169.516516921843	38	4	2017
arima	178.682757352967	39	4	2017
arima	123.673296408555	40	4	2017
arima	134.392556808701	41	4	2017
arima	100.953496855718	42	4	2017
arima	89.1914010159448	43	4	2017
arima	99.5748323621162	44	4	2017
arima	101.302967746541	45	4	2017
target	215	3	1	2017
target	223	4	1	2017
target	236	5	1	2017
target	237	6	1	2017
target	287	7	1	2017
target	266	8	1	2017
target	284	9	1	2017
target	343	10	1	2017
target	401	11	1	2017
target	437	12	1	2017
target	449	13	1	2017
target	458	14	1	2017
target	471	15	1	2017
target	443	16	1	2017
target	512	17	1	2017
target	428	18	1	2017
target	301	19	1	2017
target	315	20	1	2017
target	339	21	1	2017
target	340	22	1	2017
target	338	23	1	2017
target	288	24	1	2017
target	322	25	1	2017
target	312	26	1	2017
target	250	27	1	2017
target	249	28	1	2017
target	270	29	1	2017
target	238	30	1	2017
target	209	31	1	2017
target	205	32	1	2017
target	194	33	1	2017
target	227	34	1	2017
target	209	35	1	2017
target	212	36	1	2017
target	228	37	1	2017
target	197	38	1	2017
target	155	39	1	2017
target	194	40	1	2017
target	156	41	1	2017
target	162	42	1	2017
target	161	43	1	2017
target	152	44	1	2017
target	127	45	1	2017
target	223	3	2	2017
target	236	4	2	2017
target	237	5	2	2017
target	287	6	2	2017
target	266	7	2	2017
target	284	8	2	2017
target	343	9	2	2017
target	401	10	2	2017
target	437	11	2	2017
target	449	12	2	2017
target	458	13	2	2017
target	471	14	2	2017
target	443	15	2	2017
target	512	16	2	2017
target	428	17	2	2017
target	301	18	2	2017
target	315	19	2	2017
target	339	20	2	2017
target	340	21	2	2017
target	338	22	2	2017
target	288	23	2	2017
target	322	24	2	2017
target	312	25	2	2017
target	250	26	2	2017
target	249	27	2	2017
target	270	28	2	2017
target	238	29	2	2017
target	209	30	2	2017
target	205	31	2	2017
target	194	32	2	2017
target	227	33	2	2017
target	209	34	2	2017
target	212	35	2	2017
target	228	36	2	2017
target	197	37	2	2017
target	155	38	2	2017
target	194	39	2	2017
target	156	40	2	2017
target	162	41	2	2017
target	161	42	2	2017
target	152	43	2	2017
target	127	44	2	2017
target	138	45	2	2017
target	236	3	3	2017
target	237	4	3	2017
target	287	5	3	2017
target	266	6	3	2017
target	284	7	3	2017
target	343	8	3	2017
target	401	9	3	2017
target	437	10	3	2017
target	449	11	3	2017
target	458	12	3	2017
target	471	13	3	2017
target	443	14	3	2017
target	512	15	3	2017
target	428	16	3	2017
target	301	17	3	2017
target	315	18	3	2017
target	339	19	3	2017
target	340	20	3	2017
target	338	21	3	2017
target	288	22	3	2017
target	322	23	3	2017
target	312	24	3	2017
target	250	25	3	2017
target	249	26	3	2017
target	270	27	3	2017
target	238	28	3	2017
target	209	29	3	2017
target	205	30	3	2017
target	194	31	3	2017
target	227	32	3	2017
target	209	33	3	2017
target	212	34	3	2017
target	228	35	3	2017
target	197	36	3	2017
target	155	37	3	2017
target	194	38	3	2017
target	156	39	3	2017
target	162	40	3	2017
target	161	41	3	2017
target	152	42	3	2017
target	127	43	3	2017
target	138	44	3	2017
target	107	45	3	2017
target	237	3	4	2017
target	287	4	4	2017
target	266	5	4	2017
target	284	6	4	2017
target	343	7	4	2017
target	401	8	4	2017
target	437	9	4	2017
target	449	10	4	2017
target	458	11	4	2017
target	471	12	4	2017
target	443	13	4	2017
target	512	14	4	2017
target	428	15	4	2017
target	301	16	4	2017
target	315	17	4	2017
target	339	18	4	2017
target	340	19	4	2017
target	338	20	4	2017
target	288	21	4	2017
target	322	22	4	2017
target	312	23	4	2017
target	250	24	4	2017
target	249	25	4	2017
target	270	26	4	2017
target	238	27	4	2017
target	209	28	4	2017
target	205	29	4	2017
target	194	30	4	2017
target	227	31	4	2017
target	209	32	4	2017
target	212	33	4	2017
target	228	34	4	2017
target	197	35	4	2017
target	155	36	4	2017
target	194	37	4	2017
target	156	38	4	2017
target	162	39	4	2017
target	161	40	4	2017
target	152	41	4	2017
target	127	42	4	2017
target	138	43	4	2017
target	107	44	4	2017
target	104	45	4	2017
