# Supplementary material for: A stacked ensemble method for forecasting influenza-like illness visit volumes at emergency departments
Source: PLoS One. 2021 Mar 22;16(3):e0241725. doi: 10.1371/journal.pone.0241725 (PMC7984626; doi:10.1371/journal.pone.0241725)
Supplement: S1 Data — (ZIP) [file pone.0241725.s003.zip › ILI_plosone/tables/raw_estimates_2012_holdout_2017weeks-3-45_fmc.csv]

object	value	epiweek	weeks_ahead	season
rf	20.0105	3	1	2017
rf	24.881	4	1	2017
rf	24.798	5	1	2017
rf	28.827	6	1	2017
rf	30.942	7	1	2017
rf	31.9115	8	1	2017
rf	32.405	9	1	2017
rf	35.074	10	1	2017
rf	37.557	11	1	2017
rf	51.389	12	1	2017
rf	47.99	13	1	2017
rf	46.105	14	1	2017
rf	55.1165	15	1	2017
rf	56.898	16	1	2017
rf	58.5155	17	1	2017
rf	64.288	18	1	2017
rf	52.085	19	1	2017
rf	49.258	20	1	2017
rf	48.8165	21	1	2017
rf	45.4205	22	1	2017
rf	46.363	23	1	2017
rf	46.3115	24	1	2017
rf	44.6265	25	1	2017
rf	44.2035	26	1	2017
rf	43.628	27	1	2017
rf	40.572	28	1	2017
rf	37.2705	29	1	2017
rf	34.2875	30	1	2017
rf	38.8535	31	1	2017
rf	34.267	32	1	2017
rf	31.991	33	1	2017
rf	30.6325	34	1	2017
rf	27.3975	35	1	2017
rf	27.3625	36	1	2017
rf	24.643	37	1	2017
rf	20.7745	38	1	2017
rf	18.8335	39	1	2017
rf	20.5075	40	1	2017
rf	18.412	41	1	2017
rf	21.6425	42	1	2017
rf	18.79	43	1	2017
rf	19.825	44	1	2017
rf	17.024	45	1	2017
rf	22.5345	3	2	2017
rf	24.2835	4	2	2017
rf	25.3905	5	2	2017
rf	29.8155	6	2	2017
rf	29.8255	7	2	2017
rf	32.6355	8	2	2017
rf	31.645	9	2	2017
rf	35.112	10	2	2017
rf	42.5855	11	2	2017
rf	48.275	12	2	2017
rf	46.629	13	2	2017
rf	51.03	14	2	2017
rf	53.974	15	2	2017
rf	59.3475	16	2	2017
rf	61.6575	17	2	2017
rf	58.283	18	2	2017
rf	45.8875	19	2	2017
rf	47.233	20	2	2017
rf	45.846	21	2	2017
rf	46.4515	22	2	2017
rf	43.7415	23	2	2017
rf	46.593	24	2	2017
rf	43.29	25	2	2017
rf	43.0175	26	2	2017
rf	44.263	27	2	2017
rf	39.99	28	2	2017
rf	37.42	29	2	2017
rf	37.24	30	2	2017
rf	38.921	31	2	2017
rf	33.6895	32	2	2017
rf	35.041	33	2	2017
rf	29.932	34	2	2017
rf	30.18	35	2	2017
rf	27.377	36	2	2017
rf	23.243	37	2	2017
rf	21.5515	38	2	2017
rf	21.3775	39	2	2017
rf	19.756	40	2	2017
rf	20.412	41	2	2017
rf	20.4245	42	2	2017
rf	20.213	43	2	2017
rf	19.9545	44	2	2017
rf	17.1965	45	2	2017
rf	22.7925	3	3	2017
rf	25.943	4	3	2017
rf	26.939	5	3	2017
rf	28.1275	6	3	2017
rf	31.4715	7	3	2017
rf	32.201	8	3	2017
rf	32.792	9	3	2017
rf	38.5085	10	3	2017
rf	41.4955	11	3	2017
rf	47.6175	12	3	2017
rf	54.722	13	3	2017
rf	53.3945	14	3	2017
rf	52.675	15	3	2017
rf	59.505	16	3	2017
rf	55.359	17	3	2017
rf	51.0555	18	3	2017
rf	45.0995	19	3	2017
rf	43.68	20	3	2017
rf	44.1055	21	3	2017
rf	42.9995	22	3	2017
rf	44.428	23	3	2017
rf	45.201	24	3	2017
rf	42.7605	25	3	2017
rf	42.596	26	3	2017
rf	42.809	27	3	2017
rf	38.4905	28	3	2017
rf	41.7175	29	3	2017
rf	39.047	30	3	2017
rf	36.585	31	3	2017
rf	35.525	32	3	2017
rf	31.04	33	3	2017
rf	31.671	34	3	2017
rf	30.372	35	3	2017
rf	27.4865	36	3	2017
rf	24.738	37	3	2017
rf	21.7455	38	3	2017
rf	19.5855	39	3	2017
rf	21.248	40	3	2017
rf	19.975	41	3	2017
rf	20.9425	42	3	2017
rf	20.366	43	3	2017
rf	17.4025	44	3	2017
rf	17.4045	45	3	2017
rf	26.074	3	4	2017
rf	28.331	4	4	2017
rf	26.0865	5	4	2017
rf	28.6665	6	4	2017
rf	32.3285	7	4	2017
rf	34.1465	8	4	2017
rf	38.5055	9	4	2017
rf	39.157	10	4	2017
rf	46.2485	11	4	2017
rf	51.5815	12	4	2017
rf	51.5295	13	4	2017
rf	49.0835	14	4	2017
rf	54.304	15	4	2017
rf	54.067	16	4	2017
rf	52.066	17	4	2017
rf	55.325	18	4	2017
rf	44.267	19	4	2017
rf	44.9975	20	4	2017
rf	44.0335	21	4	2017
rf	45.955	22	4	2017
rf	45.2185	23	4	2017
rf	42.9115	24	4	2017
rf	42.5535	25	4	2017
rf	42.9775	26	4	2017
rf	38.658	27	4	2017
rf	40.953	28	4	2017
rf	39.7295	29	4	2017
rf	37.8145	30	4	2017
rf	37.268	31	4	2017
rf	34.0325	32	4	2017
rf	32.894	33	4	2017
rf	33.1955	34	4	2017
rf	30.5905	35	4	2017
rf	26.8945	36	4	2017
rf	23.1895	37	4	2017
rf	20.3605	38	4	2017
rf	19.2035	39	4	2017
rf	21.148	40	4	2017
rf	20.449	41	4	2017
rf	22.6225	42	4	2017
rf	18.0705	43	4	2017
rf	16.6295	44	4	2017
rf	16.5435	45	4	2017
Generalized Linear Mixture Model	150.253808582189	3	1	2018
Generalized Linear Mixture Model	150.931464292796	4	1	2018
Generalized Linear Mixture Model	182.386490135538	5	1	2018
Generalized Linear Mixture Model	164.906383932209	6	1	2018
Generalized Linear Mixture Model	207.341622003101	7	1	2018
Generalized Linear Mixture Model	280.997935732606	8	1	2018
Generalized Linear Mixture Model	419.71702862272	9	1	2018
Generalized Linear Mixture Model	600.303877258634	10	1	2018
Generalized Linear Mixture Model	601.287873723499	11	1	2018
Generalized Linear Mixture Model	629.587359462613	12	1	2018
Generalized Linear Mixture Model	613.364280351276	13	1	2018
Generalized Linear Mixture Model	483.316474190451	14	1	2018
Generalized Linear Mixture Model	395.239176424539	15	1	2018
Generalized Linear Mixture Model	395.781803555019	16	1	2018
Generalized Linear Mixture Model	318.143533140701	17	1	2018
Generalized Linear Mixture Model	150.589040034486	3	2	2018
Generalized Linear Mixture Model	148.900924890139	4	2	2018
Generalized Linear Mixture Model	168.331808607628	5	2	2018
Generalized Linear Mixture Model	165.800073546802	6	2	2018
Generalized Linear Mixture Model	211.598743240065	7	2	2018
Generalized Linear Mixture Model	294.336818520141	8	2	2018
Generalized Linear Mixture Model	448.020017955351	9	2	2018
Generalized Linear Mixture Model	602.857660743681	10	2	2018
Generalized Linear Mixture Model	586.210882722819	11	2	2018
Generalized Linear Mixture Model	627.673347513306	12	2	2018
Generalized Linear Mixture Model	588.874246788205	13	2	2018
Generalized Linear Mixture Model	472.862333331315	14	2	2018
Generalized Linear Mixture Model	396.087448035644	15	2	2018
Generalized Linear Mixture Model	370.950170177486	16	2	2018
Generalized Linear Mixture Model	285.718791132993	17	2	2018
Generalized Linear Mixture Model	144.924587925869	3	3	2018
Generalized Linear Mixture Model	135.262722439872	4	3	2018
Generalized Linear Mixture Model	172.664867887459	5	3	2018
Generalized Linear Mixture Model	160.766850781556	6	3	2018
Generalized Linear Mixture Model	222.234969595168	7	3	2018
Generalized Linear Mixture Model	318.001476103385	8	3	2018
Generalized Linear Mixture Model	443.713325825574	9	3	2018
Generalized Linear Mixture Model	574.191855372727	10	3	2018
Generalized Linear Mixture Model	574.891610078063	11	3	2018
Generalized Linear Mixture Model	574.540816997683	12	3	2018
Generalized Linear Mixture Model	545.199173293987	13	3	2018
Generalized Linear Mixture Model	450.769117738101	14	3	2018
Generalized Linear Mixture Model	356.796379679293	15	3	2018
Generalized Linear Mixture Model	346.314027781429	16	3	2018
Generalized Linear Mixture Model	283.544738921894	17	3	2018
Generalized Linear Mixture Model	134.527259670232	3	4	2018
Generalized Linear Mixture Model	141.893303154979	4	4	2018
Generalized Linear Mixture Model	176.761817885679	5	4	2018
Generalized Linear Mixture Model	175.445772934677	6	4	2018
Generalized Linear Mixture Model	250.606044533487	7	4	2018
Generalized Linear Mixture Model	339.069607099644	8	4	2018
Generalized Linear Mixture Model	446.094330074998	9	4	2018
Generalized Linear Mixture Model	569.085112143398	10	4	2018
Generalized Linear Mixture Model	551.091513099138	11	4	2018
Generalized Linear Mixture Model	525.920903885527	12	4	2018
Generalized Linear Mixture Model	498.912958849919	13	4	2018
Generalized Linear Mixture Model	421.883360227335	14	4	2018
Generalized Linear Mixture Model	325.992042026736	15	4	2018
Generalized Linear Mixture Model	327.960511948754	16	4	2018
Generalized Linear Mixture Model	283.236654258363	17	4	2018
lm	19.9202539164318	3	1	2017
lm	33.2968016695817	4	1	2017
lm	29.8571270904857	5	1	2017
lm	30.2966167233754	6	1	2017
lm	31.7081548093233	7	1	2017
lm	32.2869182583769	8	1	2017
lm	27.8355163481144	9	1	2017
lm	40.306217642639	10	1	2017
lm	39.3320436777773	11	1	2017
lm	44.7983123418455	12	1	2017
lm	50.2386450147856	13	1	2017
lm	46.889358853412	14	1	2017
lm	64.2592810071238	15	1	2017
lm	65.8441315273592	16	1	2017
lm	71.083574408775	17	1	2017
lm	85.7398625823665	18	1	2017
lm	60.5440926824822	19	1	2017
lm	37.8274133639765	20	1	2017
lm	44.9574925840109	21	1	2017
lm	44.2954729026633	22	1	2017
lm	40.1829558909577	23	1	2017
lm	49.907024319283	24	1	2017
lm	36.0499495570528	25	1	2017
lm	44.2522259858072	26	1	2017
lm	42.7966400355674	27	1	2017
lm	35.1198686337868	28	1	2017
lm	31.6713951574911	29	1	2017
lm	35.2399671230549	30	1	2017
lm	34.4402356244336	31	1	2017
lm	28.0668520043224	32	1	2017
lm	25.8436327752197	33	1	2017
lm	23.3269695241242	34	1	2017
lm	22.7248167836779	35	1	2017
lm	31.6712928713377	36	1	2017
lm	26.4327081021987	37	1	2017
lm	19.9658516527202	38	1	2017
lm	24.6341336358682	39	1	2017
lm	21.864427180859	40	1	2017
lm	22.0181900883083	41	1	2017
lm	24.6576674009205	42	1	2017
lm	17.352760910953	43	1	2017
lm	20.0203603633884	44	1	2017
lm	18.3035404133879	45	1	2017
lm	30.1762006729049	3	2	2017
lm	32.4993078571474	4	2	2017
lm	29.3522821795031	5	2	2017
lm	27.298175273999	6	2	2017
lm	33.1889725243335	7	2	2017
lm	30.1491742382627	8	2	2017
lm	34.0751406727579	9	2	2017
lm	41.636048563462	10	2	2017
lm	37.6923908199716	11	2	2017
lm	46.7482063033695	12	2	2017
lm	46.5502067979833	13	2	2017
lm	49.8601884159459	14	2	2017
lm	63.9990961659013	15	2	2017
lm	63.9562401178531	16	2	2017
lm	78.4770762284511	17	2	2017
lm	81.8764216101106	18	2	2017
lm	43.1822004229228	19	2	2017
lm	35.8538826942998	20	2	2017
lm	45.9347877180919	21	2	2017
lm	42.8566144325403	22	2	2017
lm	52.7953108334921	23	2	2017
lm	46.0698655044239	24	2	2017
lm	42.2123921761781	25	2	2017
lm	40.5489431661378	26	2	2017
lm	43.3758826636955	27	2	2017
lm	31.3945285668832	28	2	2017
lm	39.7670123619148	29	2	2017
lm	34.8924472669524	30	2	2017
lm	34.1105545028489	31	2	2017
lm	29.2967907228404	32	2	2017
lm	23.388946174386	33	2	2017
lm	23.9981487875063	34	2	2017
lm	30.399695848658	35	2	2017
lm	27.8171875625791	36	2	2017
lm	23.0092970868565	37	2	2017
lm	23.4606883618788	38	2	2017
lm	20.8732517589312	39	2	2017
lm	23.2395848975217	40	2	2017
lm	25.2872027108533	41	2	2017
lm	19.1618338945584	42	2	2017
lm	18.9917055532066	43	2	2017
lm	23.1122514757843	44	2	2017
lm	20.8987964623647	45	2	2017
lm	29.2694684012182	3	3	2017
lm	30.0724230381038	4	3	2017
lm	26.5724141859017	5	3	2017
lm	30.3517122344209	6	3	2017
lm	29.9612306723003	7	3	2017
lm	36.700230802124	8	3	2017
lm	37.4659141536089	9	3	2017
lm	38.0822100988822	10	3	2017
lm	43.7254407704432	11	3	2017
lm	45.5538713302525	12	3	2017
lm	51.7095196447881	13	3	2017
lm	57.1393223701563	14	3	2017
lm	64.0671329673832	15	3	2017
lm	73.9756277900918	16	3	2017
lm	81.227333131686	17	3	2017
lm	53.9938967884682	18	3	2017
lm	40.6097809047423	19	3	2017
lm	42.8701721417921	20	3	2017
lm	41.9870277070874	21	3	2017
lm	52.8063216795293	22	3	2017
lm	46.3866491215864	23	3	2017
lm	46.9992558927994	24	3	2017
lm	39.1880764616656	25	3	2017
lm	42.4690429514071	26	3	2017
lm	36.0773237325085	27	3	2017
lm	40.4615621649257	28	3	2017
lm	38.4956989452269	29	3	2017
lm	33.8417507168461	30	3	2017
lm	32.8710627022054	31	3	2017
lm	26.988933819348	32	3	2017
lm	24.2011962014229	33	3	2017
lm	30.4807883918484	34	3	2017
lm	28.2007804146425	35	3	2017
lm	22.4693074664769	36	3	2017
lm	24.1659552746907	37	3	2017
lm	20.6754621597024	38	3	2017
lm	21.8360078077093	39	3	2017
lm	26.3408785900981	40	3	2017
lm	18.7447596274186	41	3	2017
lm	19.9145410375847	42	3	2017
lm	21.3509206651646	43	3	2017
lm	20.9867356986974	44	3	2017
lm	16.3373448328054	45	3	2017
lm	29.2406129432959	3	4	2017
lm	27.2286254060285	4	4	2017
lm	29.5806841673001	5	4	2017
lm	29.6476632964847	6	4	2017
lm	36.493293727045	7	4	2017
lm	38.738131734063	8	4	2017
lm	35.3311958407536	9	4	2017
lm	44.5454031875873	10	4	2017
lm	44.0360684707792	11	4	2017
lm	52.2814798521758	12	4	2017
lm	56.3408507264852	13	4	2017
lm	61.1623155777526	14	4	2017
lm	73.5170857545092	15	4	2017
lm	75.5675050995615	16	4	2017
lm	52.8582712325658	17	4	2017
lm	46.3314741660012	18	4	2017
lm	47.2549557843836	19	4	2017
lm	44.0961209940139	20	4	2017
lm	51.5600000993958	21	4	2017
lm	45.3579614565021	22	4	2017
lm	48.2149454657812	23	4	2017
lm	43.8233563004717	24	4	2017
lm	43.3370141939035	25	4	2017
lm	38.0145467023833	26	4	2017
lm	41.7610216425013	27	4	2017
lm	39.7607705239151	28	4	2017
lm	37.3636828372869	29	4	2017
lm	32.0643462716685	30	4	2017
lm	30.8433089452611	31	4	2017
lm	26.8248541055148	32	4	2017
lm	31.4979617612583	33	4	2017
lm	28.1514545961132	34	4	2017
lm	23.1870988839516	35	4	2017
lm	24.4523689431588	36	4	2017
lm	20.784895101861	37	4	2017
lm	21.6198783702518	38	4	2017
lm	25.5798091517078	39	4	2017
lm	19.311730705817	40	4	2017
lm	20.126793301346	41	4	2017
lm	21.8325746050679	42	4	2017
lm	20.1804532583813	43	4	2017
lm	16.7581598282961	44	4	2017
lm	17.3408747446596	45	4	2017
eb	23.7559964894092	3	1	2017
eb	37.4377247951554	4	1	2017
eb	29.8039654767247	5	1	2017
eb	38.3451324800516	6	1	2017
eb	45.2441372835552	7	1	2017
eb	32.7214821721217	8	1	2017
eb	29.848967935068	9	1	2017
eb	44.3756278497168	10	1	2017
eb	38.8381315986678	11	1	2017
eb	68.4528998547377	12	1	2017
eb	51.2133433561139	13	1	2017
eb	49.1595172990495	14	1	2017
eb	76.3258258044977	15	1	2017
eb	60.7036399667225	16	1	2017
eb	82.9715745444507	17	1	2017
eb	88.485009031871	18	1	2017
eb	47.5969826786698	19	1	2017
eb	47.6617720095779	20	1	2017
eb	45.0023785536433	21	1	2017
eb	34.7947127572148	22	1	2017
eb	38.2059098502297	23	1	2017
eb	43.5045185326445	24	1	2017
eb	35.6833339729883	25	1	2017
eb	45.9387152861664	26	1	2017
eb	43.9204139566851	27	1	2017
eb	24.8702062050185	28	1	2017
eb	30.4942079958356	29	1	2017
eb	14.897895791629	30	1	2017
eb	33.4389259332165	31	1	2017
eb	18.1784255062747	32	1	2017
eb	16.152130566011	33	1	2017
eb	14.2396568391413	34	1	2017
eb	12.3839222431019	35	1	2017
eb	22.3636325251597	36	1	2017
eb	23.5056046871671	37	1	2017
eb	17.5541926729846	38	1	2017
eb	17.5672252046316	39	1	2017
eb	20.7116134513369	40	1	2017
eb	17.7843152173495	41	1	2017
eb	18.8716870495587	42	1	2017
eb	18.8677418442867	43	1	2017
eb	20.0518920823355	44	1	2017
eb	10.1342258661843	45	1	2017
eb	26.337626518532	3	2	2017
eb	44.1119504242283	4	2	2017
eb	33.2448692545757	5	2	2017
eb	42.2036337052212	6	2	2017
eb	50.2207720319484	7	2	2017
eb	35.7329008648868	8	2	2017
eb	33.7039607955889	9	2	2017
eb	48.6855170086254	10	2	2017
eb	42.7468177887283	11	2	2017
eb	73.4583978143421	12	2	2017
eb	53.0203552068906	13	2	2017
eb	49.8688308465979	14	2	2017
eb	75.8545532445177	15	2	2017
eb	58.9940028728622	16	2	2017
eb	79.3431920899769	17	2	2017
eb	83.6039049247499	18	2	2017
eb	45.1830386647848	19	2	2017
eb	45.4161898336775	20	2	2017
eb	43.0663456057275	21	2	2017
eb	33.1537914133076	22	2	2017
eb	36.5810760568805	23	2	2017
eb	42.3528733099115	24	2	2017
eb	34.6490387267594	25	2	2017
eb	44.903499868065	26	2	2017
eb	42.8564554593341	27	2	2017
eb	23.4766366523871	28	2	2017
eb	28.8791858685473	29	2	2017
eb	13.1534311844812	30	2	2017
eb	31.83927870593	31	2	2017
eb	16.2833666136428	32	2	2017
eb	14.6326823372022	33	2	2017
eb	12.6436649585906	34	2	2017
eb	10.919795755802	35	2	2017
eb	20.8243883289747	36	2	2017
eb	22.0089697742992	37	2	2017
eb	15.9999348785457	38	2	2017
eb	16.2271180922477	39	2	2017
eb	19.4153074327683	40	2	2017
eb	16.73770035279	41	2	2017
eb	17.8507501626568	42	2	2017
eb	17.8879137584447	43	2	2017
eb	18.9538019990659	44	2	2017
eb	9.0926454070745	45	2	2017
eb	31.4117883074488	3	3	2017
eb	49.5268206878548	4	3	2017
eb	36.4918417502628	5	3	2017
eb	47.2723878009872	6	3	2017
eb	55.4918005077085	7	3	2017
eb	40.0398696773586	8	3	2017
eb	39.1720425049371	9	3	2017
eb	53.9326988338244	10	3	2017
eb	48.5875993839424	11	3	2017
eb	71.82218093579	12	3	2017
eb	53.3417502127095	13	3	2017
eb	52.6721693221366	14	3	2017
eb	70.3279496677939	15	3	2017
eb	57.0119081065956	16	3	2017
eb	75.3664693685414	17	3	2017
eb	79.4071602618098	18	3	2017
eb	43.5315923725914	19	3	2017
eb	43.5881629602295	20	3	2017
eb	41.6849519557971	21	3	2017
eb	31.8946977985327	22	3	2017
eb	35.1119350963419	23	3	2017
eb	41.4402010630881	24	3	2017
eb	33.4792174311811	25	3	2017
eb	44.0708300112875	26	3	2017
eb	42.0056155239173	27	3	2017
eb	21.6297212874438	28	3	2017
eb	27.1753336040218	29	3	2017
eb	11.0808887477333	30	3	2017
eb	30.188412003728	31	3	2017
eb	14.7922926571257	32	3	2017
eb	13.0021876387926	33	3	2017
eb	11.006311141974	34	3	2017
eb	9.31095429194762	35	3	2017
eb	19.4494783116991	36	3	2017
eb	20.559030154206	37	3	2017
eb	14.8894318887814	38	3	2017
eb	15.0797241957472	39	3	2017
eb	18.477171043061	40	3	2017
eb	15.6062052167968	41	3	2017
eb	16.8000977837701	42	3	2017
eb	17.1611203927986	43	3	2017
eb	18.4977245003945	44	3	2017
eb	8.46675636204792	45	3	2017
eb	37.8991911043664	3	4	2017
eb	55.7636302662103	4	4	2017
eb	40.9275505873237	5	4	2017
eb	51.1382870533578	6	4	2017
eb	60.343955164617	7	4	2017
eb	45.2449387591367	8	4	2017
eb	45.2210605291254	9	4	2017
eb	59.0215863179276	10	4	2017
eb	52.3904125746019	11	4	2017
eb	71.3614558878697	12	4	2017
eb	56.4474253522866	13	4	2017
eb	55.9304830295914	14	4	2017
eb	64.7451630999667	15	4	2017
eb	55.5222274131378	16	4	2017
eb	66.322872165836	17	4	2017
eb	70.7755606475355	18	4	2017
eb	41.7590250385356	19	4	2017
eb	42.5701835586287	20	4	2017
eb	40.6377086067352	21	4	2017
eb	30.7465959882683	22	4	2017
eb	34.5814860159468	23	4	2017
eb	40.3607230891688	24	4	2017
eb	31.9401974366822	25	4	2017
eb	42.8006675826453	26	4	2017
eb	40.3216047828456	27	4	2017
eb	19.7847860485391	28	4	2017
eb	25.3609967043737	29	4	2017
eb	9.60615201535065	30	4	2017
eb	28.5264800254852	31	4	2017
eb	13.4353802444805	32	4	2017
eb	11.3521065698699	33	4	2017
eb	9.70639438927001	34	4	2017
eb	7.92570822250978	35	4	2017
eb	18.0234615171801	36	4	2017
eb	19.4684704543011	37	4	2017
eb	13.7737628670428	38	4	2017
eb	13.7586344745219	39	4	2017
eb	17.3943994114136	40	4	2017
eb	14.5620783245922	41	4	2017
eb	16.0188731916197	42	4	2017
eb	16.5259189250704	43	4	2017
eb	17.6874511497195	44	4	2017
eb	7.6211601284144	45	4	2017
arima	22.8205788903817	3	1	2017
arima	30.5970340109013	4	1	2017
arima	27.4760041724407	5	1	2017
arima	30.5368592046655	6	1	2017
arima	28.5556783825792	7	1	2017
arima	28.3808798796395	8	1	2017
arima	27.5772875363767	9	1	2017
arima	37.9748188692411	10	1	2017
arima	32.5174250195735	11	1	2017
arima	35.8261419792489	12	1	2017
arima	49.3918690644408	13	1	2017
arima	46.2927096175817	14	1	2017
arima	66.9829933706409	15	1	2017
arima	57.2011349672351	16	1	2017
arima	86.742627007187	17	1	2017
arima	72.5426223134259	18	1	2017
arima	47.8487516679812	19	1	2017
arima	42.3963127675159	20	1	2017
arima	41.1003395049519	21	1	2017
arima	45.462162320023	22	1	2017
arima	38.9849621625046	23	1	2017
arima	47.4481590489856	24	1	2017
arima	43.7295191396192	25	1	2017
arima	41.4233575951594	26	1	2017
arima	38.4607251421828	27	1	2017
arima	34.9008706437345	28	1	2017
arima	32.2301314892698	29	1	2017
arima	34.4914873625425	30	1	2017
arima	36.4832729169934	31	1	2017
arima	27.5561664579351	32	1	2017
arima	26.5390504104561	33	1	2017
arima	20.2276081166144	34	1	2017
arima	20.3910530753112	35	1	2017
arima	26.0006056853443	36	1	2017
arima	29.026780964572	37	1	2017
arima	17.5982457449669	38	1	2017
arima	22.083990970989	39	1	2017
arima	16.8111394080058	40	1	2017
arima	22.5093477803682	41	1	2017
arima	22.6911432453499	42	1	2017
arima	18.8359114305635	43	1	2017
arima	15.7115006316544	44	1	2017
arima	19.2376409167824	45	1	2017
arima	27.9060190887016	3	2	2017
arima	28.9293460264796	4	2	2017
arima	28.6683312400578	5	2	2017
arima	25.7121469528381	6	2	2017
arima	27.9860791600669	7	2	2017
arima	27.8433399520442	8	2	2017
arima	33.8016953291595	9	2	2017
arima	33.7055309192329	10	2	2017
arima	26.4609594735784	11	2	2017
arima	45.7166492839278	12	2	2017
arima	47.4464695616361	13	2	2017
arima	57.5568866856055	14	2	2017
arima	59.8416186178094	15	2	2017
arima	78.5910748596031	16	2	2017
arima	71.3682620420009	17	2	2017
arima	52.9380417575071	18	2	2017
arima	40.5619775926107	19	2	2017
arima	38.7554181358831	20	2	2017
arima	46.3736773950627	21	2	2017
arima	40.1780395556571	22	2	2017
arima	44.8187232148698	23	2	2017
arima	46.6177830257733	24	2	2017
arima	39.7813217236612	25	2	2017
arima	36.9223388760022	26	2	2017
arima	37.9772650902071	27	2	2017
arima	32.5177470287996	28	2	2017
arima	38.5145688657723	29	2	2017
arima	35.5739806933865	30	2	2017
arima	32.0014818674208	31	2	2017
arima	28.7905739213316	32	2	2017
arima	22.8934293325551	33	2	2017
arima	21.8441875488427	34	2	2017
arima	24.3825802761575	35	2	2017
arima	29.2778920505898	36	2	2017
arima	20.7037117221445	37	2	2017
arima	21.3983519916159	38	2	2017
arima	16.81376714791	39	2	2017
arima	21.8853618476599	40	2	2017
arima	23.6093876215441	41	2	2017
arima	19.7743623399668	42	2	2017
arima	15.0446512538275	43	2	2017
arima	20.8304202367587	44	2	2017
arima	14.0876621241325	45	2	2017
arima	27.271122884641	3	3	2017
arima	29.5637988828002	4	3	2017
arima	24.5481999847118	5	3	2017
arima	26.2176877897536	6	3	2017
arima	27.5952893926865	7	3	2017
arima	33.9655044487009	8	3	2017
arima	31.1157976987198	9	3	2017
arima	27.2016880516125	10	3	2017
arima	39.6267900241063	11	3	2017
arima	44.9351804971838	12	3	2017
arima	58.31427824206	13	3	2017
arima	53.7998317816803	14	3	2017
arima	80.3055638357852	15	3	2017
arima	64.4455183166013	16	3	2017
arima	52.126545305298	17	3	2017
arima	45.3980037651738	18	3	2017
arima	37.4996379177205	19	3	2017
arima	44.7238632633289	20	3	2017
arima	40.8115253854029	21	3	2017
arima	45.6444129089651	22	3	2017
arima	44.8002328044926	23	3	2017
arima	41.8077572477187	24	3	2017
arima	35.7566349755977	25	3	2017
arima	36.879369021711	26	3	2017
arima	34.6409956751637	27	3	2017
arima	38.7102372907298	28	3	2017
arima	38.4072072291822	29	3	2017
arima	31.3679367477086	30	3	2017
arima	32.0702818578136	31	3	2017
arima	24.5925901120508	32	3	2017
arima	23.8115425187883	33	3	2017
arima	25.4751787268413	34	3	2017
arima	28.0855866719196	35	3	2017
arima	20.8880631929002	36	3	2017
arima	23.6815659319888	37	3	2017
arima	16.3147704057557	38	3	2017
arima	21.8875289333339	39	3	2017
arima	23.1518569182771	40	3	2017
arima	20.4501608291961	41	3	2017
arima	15.7338716252256	42	3	2017
arima	20.3423145415684	43	3	2017
arima	15.2565609125413	44	3	2017
arima	12.2465301014911	45	3	2017
arima	29.0556615245845	3	4	2017
arima	24.8115400843252	4	4	2017
arima	25.8759523001998	5	4	2017
arima	27.0701167335008	6	4	2017
arima	33.8816967989759	7	4	2017
arima	31.1618123114374	8	4	2017
arima	26.421059306535	9	4	2017
arima	39.8399182115782	10	4	2017
arima	43.2567283063816	11	4	2017
arima	57.5649056081773	12	4	2017
arima	54.0189265440552	13	4	2017
arima	78.3897794426545	14	4	2017
arima	64.9950242475489	15	4	2017
arima	50.0161717610051	16	4	2017
arima	45.0377279960745	17	4	2017
arima	38.7923630979005	18	4	2017
arima	44.0911028465181	19	4	2017
arima	40.0036018283601	20	4	2017
arima	45.9635853657495	21	4	2017
arima	45.2143850306321	22	4	2017
arima	40.9153181504249	23	4	2017
arima	36.7572629503849	24	4	2017
arima	36.3221744104397	25	4	2017
arima	34.1093807436203	26	4	2017
arima	39.7938832465802	27	4	2017
arima	38.5113413557354	28	4	2017
arima	32.7743706175306	29	4	2017
arima	31.7635404657619	30	4	2017
arima	26.1937786452349	31	4	2017
arima	24.6730749808874	32	4	2017
arima	26.4914947207626	33	4	2017
arima	28.6698203710426	34	4	2017
arima	20.2788461559423	35	4	2017
arima	23.7823211986169	36	4	2017
arima	17.5103555855151	37	4	2017
arima	21.6345664189365	38	4	2017
arima	23.1562829261895	39	4	2017
arima	20.213766189063	40	4	2017
arima	16.0850692027503	41	4	2017
arima	20.7015787751173	42	4	2017
arima	15.0035147577983	43	4	2017
arima	12.8577740375921	44	4	2017
arima	12.7001439115047	45	4	2017
target	31	3	1	2017
target	27	4	1	2017
target	34	5	1	2017
target	40	6	1	2017
target	31	7	1	2017
target	28	8	1	2017
target	40	9	1	2017
target	35	10	1	2017
target	61	11	1	2017
target	48	12	1	2017
target	48	13	1	2017
target	73	14	1	2017
target	61	15	1	2017
target	83	16	1	2017
target	90	17	1	2017
target	51	18	1	2017
target	51	19	1	2017
target	48	20	1	2017
target	37	21	1	2017
target	40	22	1	2017
target	45	23	1	2017
target	37	24	1	2017
target	47	25	1	2017
target	45	26	1	2017
target	27	27	1	2017
target	32	28	1	2017
target	17	29	1	2017
target	35	30	1	2017
target	20	31	1	2017
target	18	32	1	2017
target	16	33	1	2017
target	14	34	1	2017
target	24	35	1	2017
target	25	36	1	2017
target	19	37	1	2017
target	19	38	1	2017
target	22	39	1	2017
target	19	40	1	2017
target	20	41	1	2017
target	20	42	1	2017
target	21	43	1	2017
target	11	44	1	2017
target	19	45	1	2017
target	27	3	2	2017
target	34	4	2	2017
target	40	5	2	2017
target	31	6	2	2017
target	28	7	2	2017
target	40	8	2	2017
target	35	9	2	2017
target	61	10	2	2017
target	48	11	2	2017
target	48	12	2	2017
target	73	13	2	2017
target	61	14	2	2017
target	83	15	2	2017
target	90	16	2	2017
target	51	17	2	2017
target	51	18	2	2017
target	48	19	2	2017
target	37	20	2	2017
target	40	21	2	2017
target	45	22	2	2017
target	37	23	2	2017
target	47	24	2	2017
target	45	25	2	2017
target	27	26	2	2017
target	32	27	2	2017
target	17	28	2	2017
target	35	29	2	2017
target	20	30	2	2017
target	18	31	2	2017
target	16	32	2	2017
target	14	33	2	2017
target	24	34	2	2017
target	25	35	2	2017
target	19	36	2	2017
target	19	37	2	2017
target	22	38	2	2017
target	19	39	2	2017
target	20	40	2	2017
target	20	41	2	2017
target	21	42	2	2017
target	11	43	2	2017
target	19	44	2	2017
target	16	45	2	2017
target	34	3	3	2017
target	40	4	3	2017
target	31	5	3	2017
target	28	6	3	2017
target	40	7	3	2017
target	35	8	3	2017
target	61	9	3	2017
target	48	10	3	2017
target	48	11	3	2017
target	73	12	3	2017
target	61	13	3	2017
target	83	14	3	2017
target	90	15	3	2017
target	51	16	3	2017
target	51	17	3	2017
target	48	18	3	2017
target	37	19	3	2017
target	40	20	3	2017
target	45	21	3	2017
target	37	22	3	2017
target	47	23	3	2017
target	45	24	3	2017
target	27	25	3	2017
target	32	26	3	2017
target	17	27	3	2017
target	35	28	3	2017
target	20	29	3	2017
target	18	30	3	2017
target	16	31	3	2017
target	14	32	3	2017
target	24	33	3	2017
target	25	34	3	2017
target	19	35	3	2017
target	19	36	3	2017
target	22	37	3	2017
target	19	38	3	2017
target	20	39	3	2017
target	20	40	3	2017
target	21	41	3	2017
target	11	42	3	2017
target	19	43	3	2017
target	16	44	3	2017
target	19	45	3	2017
target	40	3	4	2017
target	31	4	4	2017
target	28	5	4	2017
target	40	6	4	2017
target	35	7	4	2017
target	61	8	4	2017
target	48	9	4	2017
target	48	10	4	2017
target	73	11	4	2017
target	61	12	4	2017
target	83	13	4	2017
target	90	14	4	2017
target	51	15	4	2017
target	51	16	4	2017
target	48	17	4	2017
target	37	18	4	2017
target	40	19	4	2017
target	45	20	4	2017
target	37	21	4	2017
target	47	22	4	2017
target	45	23	4	2017
target	27	24	4	2017
target	32	25	4	2017
target	17	26	4	2017
target	35	27	4	2017
target	20	28	4	2017
target	18	29	4	2017
target	16	30	4	2017
target	14	31	4	2017
target	24	32	4	2017
target	25	33	4	2017
target	19	34	4	2017
target	19	35	4	2017
target	22	36	4	2017
target	19	37	4	2017
target	20	38	4	2017
target	20	39	4	2017
target	21	40	4	2017
target	11	41	4	2017
target	19	42	4	2017
target	16	43	4	2017
target	19	44	4	2017
target	7	45	4	2017
