# Supplementary material for: A stacked ensemble method for forecasting influenza-like illness visit volumes at emergency departments
Source: PLoS One. 2021 Mar 22;16(3):e0241725. doi: 10.1371/journal.pone.0241725 (PMC7984626; doi:10.1371/journal.pone.0241725)
Supplement: S1 Data — (ZIP) [file pone.0241725.s003.zip › ILI_plosone/tables/raw_estimates_2012_holdout_2018weeks-3-17.csv]

object	value	epiweek	weeks_ahead	season
rf	159.946	3	1	2018
rf	180.834	4	1	2018
rf	198.9795	5	1	2018
rf	202.1645	6	1	2018
rf	212.535	7	1	2018
rf	253.263	8	1	2018
rf	312.1175	9	1	2018
rf	378.1015	10	1	2018
rf	437.6785	11	1	2018
rf	492.4705	12	1	2018
rf	528.75	13	1	2018
rf	489.7345	14	1	2018
rf	425.1765	15	1	2018
rf	409.121	16	1	2018
rf	387.0355	17	1	2018
rf	179.846	3	2	2018
rf	194.8155	4	2	2018
rf	207.9925	5	2	2018
rf	219.1045	6	2	2018
rf	232.7895	7	2	2018
rf	272.626	8	2	2018
rf	347.145	9	2	2018
rf	379.2585	10	2	2018
rf	446.4085	11	2	2018
rf	482.9945	12	2	2018
rf	475.999	13	2	2018
rf	441.562	14	2	2018
rf	400.0385	15	2	2018
rf	391.941	16	2	2018
rf	375.715	17	2	2018
rf	180.139	3	3	2018
rf	201.511	4	3	2018
rf	219.268	5	3	2018
rf	242.336	6	3	2018
rf	277.479	7	3	2018
rf	314.369	8	3	2018
rf	366.6395	9	3	2018
rf	402.4535	10	3	2018
rf	454.136	11	3	2018
rf	440.7625	12	3	2018
rf	422.0135	13	3	2018
rf	407.8765	14	3	2018
rf	371.7895	15	3	2018
rf	384.684	16	3	2018
rf	362.2185	17	3	2018
rf	194.2715	3	4	2018
rf	215.239	4	4	2018
rf	241.182	5	4	2018
rf	300.456	6	4	2018
rf	343.3475	7	4	2018
rf	326.502	8	4	2018
rf	389.8025	9	4	2018
rf	413.491	10	4	2018
rf	422.0455	11	4	2018
rf	410.9065	12	4	2018
rf	397.333	13	4	2018
rf	374.967	14	4	2018
rf	362.6875	15	4	2018
rf	361.6525	16	4	2018
rf	351.06	17	4	2018
Generalized Linear Mixture Model	158.209939392621	3	1	2018
Generalized Linear Mixture Model	161.551930133384	4	1	2018
Generalized Linear Mixture Model	186.155130656814	5	1	2018
Generalized Linear Mixture Model	171.552479612255	6	1	2018
Generalized Linear Mixture Model	209.61167767203	7	1	2018
Generalized Linear Mixture Model	275.345664167	8	1	2018
Generalized Linear Mixture Model	395.099804480709	9	1	2018
Generalized Linear Mixture Model	568.408962188765	10	1	2018
Generalized Linear Mixture Model	577.874039224953	11	1	2018
Generalized Linear Mixture Model	614.775640384994	12	1	2018
Generalized Linear Mixture Model	595.696562873691	13	1	2018
Generalized Linear Mixture Model	473.065811094647	14	1	2018
Generalized Linear Mixture Model	387.807985561084	15	1	2018
Generalized Linear Mixture Model	382.450846432355	16	1	2018
Generalized Linear Mixture Model	309.989659763078	17	1	2018
Generalized Linear Mixture Model	161.472048105919	3	2	2018
Generalized Linear Mixture Model	163.167857214004	4	2	2018
Generalized Linear Mixture Model	173.244819636954	5	2	2018
Generalized Linear Mixture Model	174.780053066663	6	2	2018
Generalized Linear Mixture Model	214.390758194527	7	2	2018
Generalized Linear Mixture Model	286.725109977423	8	2	2018
Generalized Linear Mixture Model	415.985725191682	9	2	2018
Generalized Linear Mixture Model	558.285659096391	10	2	2018
Generalized Linear Mixture Model	553.071034378816	11	2	2018
Generalized Linear Mixture Model	605.311000069922	12	2	2018
Generalized Linear Mixture Model	561.323839146733	13	2	2018
Generalized Linear Mixture Model	456.217613842907	14	2	2018
Generalized Linear Mixture Model	384.610296916036	15	2	2018
Generalized Linear Mixture Model	350.861652839645	16	2	2018
Generalized Linear Mixture Model	273.525945636604	17	2	2018
Generalized Linear Mixture Model	158.794295618727	3	3	2018
Generalized Linear Mixture Model	153.262899744296	4	3	2018
Generalized Linear Mixture Model	179.713770762481	5	3	2018
Generalized Linear Mixture Model	173.564216598452	6	3	2018
Generalized Linear Mixture Model	227.290827001446	7	3	2018
Generalized Linear Mixture Model	307.985202447836	8	3	2018
Generalized Linear Mixture Model	401.538004826767	9	3	2018
Generalized Linear Mixture Model	515.48400819765	10	3	2018
Generalized Linear Mixture Model	529.731050169173	11	3	2018
Generalized Linear Mixture Model	541.364415888963	12	3	2018
Generalized Linear Mixture Model	503.5808763327	13	3	2018
Generalized Linear Mixture Model	426.33007989784	14	3	2018
Generalized Linear Mixture Model	339.12857014003	15	3	2018
Generalized Linear Mixture Model	319.390674647652	16	3	2018
Generalized Linear Mixture Model	269.213693171138	17	3	2018
Generalized Linear Mixture Model	151.065132374913	3	4	2018
Generalized Linear Mixture Model	162.833134464778	4	4	2018
Generalized Linear Mixture Model	186.013440469493	5	4	2018
Generalized Linear Mixture Model	192.582409143754	6	4	2018
Generalized Linear Mixture Model	257.741913050277	7	4	2018
Generalized Linear Mixture Model	328.262945747957	8	4	2018
Generalized Linear Mixture Model	396.805493480499	9	4	2018
Generalized Linear Mixture Model	496.465040298625	10	4	2018
Generalized Linear Mixture Model	492.746299830138	11	4	2018
Generalized Linear Mixture Model	480.878473712429	12	4	2018
Generalized Linear Mixture Model	448.943226985839	13	4	2018
Generalized Linear Mixture Model	392.310253951827	14	4	2018
Generalized Linear Mixture Model	306.634916934834	15	4	2018
Generalized Linear Mixture Model	296.153299589187	16	4	2018
Generalized Linear Mixture Model	265.10979314269	17	4	2018
lm	175.447581809065	3	1	2018
lm	179.286611810258	4	1	2018
lm	192.145595184576	5	1	2018
lm	187.855234705203	6	1	2018
lm	220.0350922381	7	1	2018
lm	280.70959109943	8	1	2018
lm	405.866873094359	9	1	2018
lm	589.899042625007	10	1	2018
lm	588.255462938133	11	1	2018
lm	583.954369231699	12	1	2018
lm	602.584117703507	13	1	2018
lm	481.939638757822	14	1	2018
lm	415.051889961052	15	1	2018
lm	422.926760153773	16	1	2018
lm	354.172332811225	17	1	2018
lm	191.087290534222	3	2	2018
lm	184.224809127248	4	2	2018
lm	184.425969674882	5	2	2018
lm	209.514595759026	6	2	2018
lm	223.257382043898	7	2	2018
lm	300.430788519951	8	2	2018
lm	447.081816269588	9	2	2018
lm	590.795307853578	10	2	2018
lm	582.337670468697	11	2	2018
lm	584.956130430669	12	2	2018
lm	582.948618113939	13	2	2018
lm	493.097792823275	14	2	2018
lm	429.371294469768	15	2	2018
lm	407.032624176101	16	2	2018
lm	330.755521958627	17	2	2018
lm	195.303760822758	3	3	2018
lm	181.716917947617	4	3	2018
lm	204.876936073675	5	3	2018
lm	214.43437735509	6	3	2018
lm	245.879099644221	7	3	2018
lm	344.579676664408	8	3	2018
lm	438.969752908876	9	3	2018
lm	539.102976623756	10	3	2018
lm	567.375098467079	11	3	2018
lm	555.553108133946	12	3	2018
lm	563.296505886519	13	3	2018
lm	501.84762311153	14	3	2018
lm	425.00401851	15	3	2018
lm	378.321021830335	16	3	2018
lm	273.506525588623	17	3	2018
lm	193.877234604859	3	4	2018
lm	206.74177385595	4	4	2018
lm	209.905690580306	5	4	2018
lm	246.978817528991	6	4	2018
lm	301.823739010407	7	4	2018
lm	363.126301266977	8	4	2018
lm	415.826774993483	9	4	2018
lm	532.996150870666	10	4	2018
lm	536.884637336044	11	4	2018
lm	510.99419779847	12	4	2018
lm	538.358125610039	13	4	2018
lm	468.697907921327	14	4	2018
lm	375.965621172171	15	4	2018
lm	303.895470355764	16	4	2018
lm	284.312219642669	17	4	2018
eb	161.484208952968	3	1	2018
eb	173.027363458368	4	1	2018
eb	217.366540938425	5	1	2018
eb	199.673508769925	6	1	2018
eb	224.30630085209	7	1	2018
eb	315.381475477638	8	1	2018
eb	471.079306485009	9	1	2018
eb	616.801275113547	10	1	2018
eb	629.707069746395	11	1	2018
eb	656.987390901935	12	1	2018
eb	614.006214097191	13	1	2018
eb	490.174594814538	14	1	2018
eb	397.727994030214	15	1	2018
eb	391.811228922899	16	1	2018
eb	332.025748120151	17	1	2018
eb	183.381938137883	3	2	2018
eb	194.995544549087	4	2	2018
eb	241.288788908774	5	2	2018
eb	220.90943708125	6	2	2018
eb	244.794183652979	7	2	2018
eb	344.931007043147	8	2	2018
eb	510.897151543192	9	2	2018
eb	637.541214442034	10	2	2018
eb	644.158067168999	11	2	2018
eb	648.659389347345	12	2	2018
eb	598.927047157744	13	2	2018
eb	493.155935593111	14	2	2018
eb	388.697545244788	15	2	2018
eb	384.457157405059	16	2	2018
eb	322.209337742772	17	2	2018
eb	208.449503264414	3	3	2018
eb	220.51886425163	4	3	2018
eb	265.788435531314	5	3	2018
eb	243.715218328928	6	3	2018
eb	266.581222508029	7	3	2018
eb	374.871060296745	8	3	2018
eb	537.668111511303	9	3	2018
eb	642.29420928738	10	3	2018
eb	639.36624331532	11	3	2018
eb	625.001182669892	12	3	2018
eb	553.42538872438	13	3	2018
eb	469.913964494192	14	3	2018
eb	385.72371716533	15	3	2018
eb	367.415482741048	16	3	2018
eb	308.236413321218	17	3	2018
eb	232.715003842203	3	4	2018
eb	244.463326474115	4	4	2018
eb	288.799604898818	5	4	2018
eb	268.464301344268	6	4	2018
eb	290.891551600186	7	4	2018
eb	412.740882102205	8	4	2018
eb	544.637451620378	9	4	2018
eb	614.820209898224	10	4	2018
eb	588.332693440429	11	4	2018
eb	575.575002801856	12	4	2018
eb	508.835402514569	13	4	2018
eb	431.709689256772	14	4	2018
eb	371.370297507173	15	4	2018
eb	360.514123120603	16	4	2018
eb	292.478803380628	17	4	2018
arima	180.316852848543	3	1	2018
arima	154.482791733158	4	1	2018
arima	183.867846268271	5	1	2018
arima	182.655357653615	6	1	2018
arima	198.75587724632	7	1	2018
arima	252.227277932797	8	1	2018
arima	371.876363039141	9	1	2018
arima	517.94863412707	10	1	2018
arima	523.753962919767	11	1	2018
arima	555.225924108291	12	1	2018
arima	567.544338368084	13	1	2018
arima	509.131813598679	14	1	2018
arima	422.117062950101	15	1	2018
arima	430.148917393336	16	1	2018
arima	377.534362513631	17	1	2018
arima	165.773754157266	3	2	2018
arima	162.967637888816	4	2	2018
arima	184.550917950469	5	2	2018
arima	187.173519419193	6	2	2018
arima	210.624098061768	7	2	2018
arima	284.77407195206	8	2	2018
arima	410.122209867509	9	2	2018
arima	508.099845484258	10	2	2018
arima	512.92307970933	11	2	2018
arima	565.806540798858	12	2	2018
arima	591.462068918156	13	2	2018
arima	504.707963141363	14	2	2018
arima	437.994786251307	15	2	2018
arima	425.236592556877	16	2	2018
arima	293.278612051825	17	2	2018
arima	174.272688964157	3	3	2018
arima	163.499386484475	4	3	2018
arima	189.088127408537	5	3	2018
arima	198.896905835442	6	3	2018
arima	243.043103706994	7	3	2018
arima	324.018389976652	8	3	2018
arima	402.01363840765	9	3	2018
arima	497.555430143436	10	3	2018
arima	520.412038217504	11	3	2018
arima	589.305954559053	12	3	2018
arima	588.872467790948	13	3	2018
arima	516.631131293646	14	3	2018
arima	432.448044984881	15	3	2018
arima	336.996219696559	16	3	2018
arima	260.358322722315	17	3	2018
arima	173.292691067802	3	4	2018
arima	170.957416769849	4	4	2018
arima	200.566738925725	5	4	2018
arima	232.961106949436	6	4	2018
arima	287.902344014068	7	4	2018
arima	326.785801781266	8	4	2018
arima	401.169168370916	9	4	2018
arima	506.110910946739	10	4	2018
arima	544.260467827107	11	4	2018
arima	586.247334582297	12	4	2018
arima	597.149342896596	13	4	2018
arima	503.835914688359	14	4	2018
arima	343.355544380035	15	4	2018
arima	298.400831474712	16	4	2018
arima	264.104428276611	17	4	2018
target	153	3	1	2018
target	189	4	1	2018
target	180	5	1	2018
target	204	6	1	2018
target	282	7	1	2018
target	421	8	1	2018
target	574	9	1	2018
target	593	10	1	2018
target	632	11	1	2018
target	607	12	1	2018
target	494	13	1	2018
target	405	14	1	2018
target	404	15	1	2018
target	345	16	1	2018
target	392	17	1	2018
target	189	3	2	2018
target	180	4	2	2018
target	204	5	2	2018
target	282	6	2	2018
target	421	7	2	2018
target	574	8	2	2018
target	593	9	2	2018
target	632	10	2	2018
target	607	11	2	2018
target	494	12	2	2018
target	405	13	2	2018
target	404	14	2	2018
target	345	15	2	2018
target	392	16	2	2018
target	403	17	2	2018
target	180	3	3	2018
target	204	4	3	2018
target	282	5	3	2018
target	421	6	3	2018
target	574	7	3	2018
target	593	8	3	2018
target	632	9	3	2018
target	607	10	3	2018
target	494	11	3	2018
target	405	12	3	2018
target	404	13	3	2018
target	345	14	3	2018
target	392	15	3	2018
target	403	16	3	2018
target	298	17	3	2018
target	204	3	4	2018
target	282	4	4	2018
target	421	5	4	2018
target	574	6	4	2018
target	593	7	4	2018
target	632	8	4	2018
target	607	9	4	2018
target	494	10	4	2018
target	405	11	4	2018
target	404	12	4	2018
target	345	13	4	2018
target	392	14	4	2018
target	403	15	4	2018
target	298	16	4	2018
target	315	17	4	2018
