# Supplementary material for: A stacked ensemble method for forecasting influenza-like illness visit volumes at emergency departments
Source: PLoS One. 2021 Mar 22;16(3):e0241725. doi: 10.1371/journal.pone.0241725 (PMC7984626; doi:10.1371/journal.pone.0241725)
Supplement: S1 Data — (ZIP) [file pone.0241725.s003.zip › ILI_plosone/tables/raw_estimates_2012_holdout_2018weeks-3-17_fmc.csv]

object	value	epiweek	weeks_ahead	season
rf	23.0955	3	1	2018
rf	26.491	4	1	2018
rf	28.9985	5	1	2018
rf	29.3805	6	1	2018
rf	31.859	7	1	2018
rf	32.658	8	1	2018
rf	32.613	9	1	2018
rf	31.452	10	1	2018
rf	40.4245	11	1	2018
rf	52.3125	12	1	2018
rf	58.5965	13	1	2018
rf	56.764	14	1	2018
rf	58.889	15	1	2018
rf	60.384	16	1	2018
rf	58.0605	17	1	2018
rf	25.594	3	2	2018
rf	28.675	4	2	2018
rf	29.4935	5	2	2018
rf	30.868	6	2	2018
rf	34.2715	7	2	2018
rf	33.531	8	2	2018
rf	31.754	9	2	2018
rf	33.029	10	2	2018
rf	44.186	11	2	2018
rf	51.5965	12	2	2018
rf	57.465	13	2	2018
rf	58.45	14	2	2018
rf	59.8715	15	2	2018
rf	58.503	16	2	2018
rf	59.0585	17	2	2018
rf	27.907	3	3	2018
rf	28.8525	4	3	2018
rf	28.391	5	3	2018
rf	33.3795	6	3	2018
rf	33.2755	7	3	2018
rf	33.693	8	3	2018
rf	34.8605	9	3	2018
rf	36.457	10	3	2018
rf	44.5935	11	3	2018
rf	49.667	12	3	2018
rf	54.82	13	3	2018
rf	55.2425	14	3	2018
rf	53.0205	15	3	2018
rf	50.383	16	3	2018
rf	57.495	17	3	2018
rf	28.029	3	4	2018
rf	27.969	4	4	2018
rf	30.7775	5	4	2018
rf	35.1685	6	4	2018
rf	34.6845	7	4	2018
rf	37.4345	8	4	2018
rf	37.6145	9	4	2018
rf	42.4615	10	4	2018
rf	46.734	11	4	2018
rf	52.4035	12	4	2018
rf	54.055	13	4	2018
rf	52.2885	14	4	2018
rf	46.4805	15	4	2018
rf	53.174	16	4	2018
rf	52.52	17	4	2018
Generalized Linear Mixture Model	150.253808582189	3	1	2018
Generalized Linear Mixture Model	150.931464292796	4	1	2018
Generalized Linear Mixture Model	182.386490135538	5	1	2018
Generalized Linear Mixture Model	164.906383932209	6	1	2018
Generalized Linear Mixture Model	207.341622003101	7	1	2018
Generalized Linear Mixture Model	280.997935732606	8	1	2018
Generalized Linear Mixture Model	419.71702862272	9	1	2018
Generalized Linear Mixture Model	600.303877258634	10	1	2018
Generalized Linear Mixture Model	601.287873723499	11	1	2018
Generalized Linear Mixture Model	629.587359462613	12	1	2018
Generalized Linear Mixture Model	613.364280351276	13	1	2018
Generalized Linear Mixture Model	483.316474190451	14	1	2018
Generalized Linear Mixture Model	395.239176424539	15	1	2018
Generalized Linear Mixture Model	395.781803555019	16	1	2018
Generalized Linear Mixture Model	318.143533140701	17	1	2018
Generalized Linear Mixture Model	150.589040034486	3	2	2018
Generalized Linear Mixture Model	148.900924890139	4	2	2018
Generalized Linear Mixture Model	168.331808607628	5	2	2018
Generalized Linear Mixture Model	165.800073546802	6	2	2018
Generalized Linear Mixture Model	211.598743240065	7	2	2018
Generalized Linear Mixture Model	294.336818520141	8	2	2018
Generalized Linear Mixture Model	448.020017955351	9	2	2018
Generalized Linear Mixture Model	602.857660743681	10	2	2018
Generalized Linear Mixture Model	586.210882722819	11	2	2018
Generalized Linear Mixture Model	627.673347513306	12	2	2018
Generalized Linear Mixture Model	588.874246788205	13	2	2018
Generalized Linear Mixture Model	472.862333331315	14	2	2018
Generalized Linear Mixture Model	396.087448035644	15	2	2018
Generalized Linear Mixture Model	370.950170177486	16	2	2018
Generalized Linear Mixture Model	285.718791132993	17	2	2018
Generalized Linear Mixture Model	144.924587925869	3	3	2018
Generalized Linear Mixture Model	135.262722439872	4	3	2018
Generalized Linear Mixture Model	172.664867887459	5	3	2018
Generalized Linear Mixture Model	160.766850781556	6	3	2018
Generalized Linear Mixture Model	222.234969595168	7	3	2018
Generalized Linear Mixture Model	318.001476103385	8	3	2018
Generalized Linear Mixture Model	443.713325825574	9	3	2018
Generalized Linear Mixture Model	574.191855372727	10	3	2018
Generalized Linear Mixture Model	574.891610078063	11	3	2018
Generalized Linear Mixture Model	574.540816997683	12	3	2018
Generalized Linear Mixture Model	545.199173293987	13	3	2018
Generalized Linear Mixture Model	450.769117738101	14	3	2018
Generalized Linear Mixture Model	356.796379679293	15	3	2018
Generalized Linear Mixture Model	346.314027781429	16	3	2018
Generalized Linear Mixture Model	283.544738921894	17	3	2018
Generalized Linear Mixture Model	134.527259670232	3	4	2018
Generalized Linear Mixture Model	141.893303154979	4	4	2018
Generalized Linear Mixture Model	176.761817885679	5	4	2018
Generalized Linear Mixture Model	175.445772934677	6	4	2018
Generalized Linear Mixture Model	250.606044533487	7	4	2018
Generalized Linear Mixture Model	339.069607099644	8	4	2018
Generalized Linear Mixture Model	446.094330074998	9	4	2018
Generalized Linear Mixture Model	569.085112143398	10	4	2018
Generalized Linear Mixture Model	551.091513099138	11	4	2018
Generalized Linear Mixture Model	525.920903885527	12	4	2018
Generalized Linear Mixture Model	498.912958849919	13	4	2018
Generalized Linear Mixture Model	421.883360227335	14	4	2018
Generalized Linear Mixture Model	325.992042026736	15	4	2018
Generalized Linear Mixture Model	327.960511948754	16	4	2018
Generalized Linear Mixture Model	283.236654258363	17	4	2018
lm	20.8038654551153	3	1	2018
lm	28.6908056142357	4	1	2018
lm	29.2801397064856	5	1	2018
lm	23.853634400396	6	1	2018
lm	27.8702159001829	7	1	2018
lm	31.2368317273735	8	1	2018
lm	32.5000360652748	9	1	2018
lm	40.5347707740918	10	1	2018
lm	44.1031122351894	11	1	2018
lm	45.0015418690874	12	1	2018
lm	53.8972014554778	13	1	2018
lm	52.8838332974365	14	1	2018
lm	56.8802640567148	15	1	2018
lm	65.8424838145508	16	1	2018
lm	63.8393306871298	17	1	2018
lm	28.3416198905168	3	2	2018
lm	30.353981636277	4	2	2018
lm	28.856728267149	5	2	2018
lm	21.9713507819094	6	2	2018
lm	27.776747004531	7	2	2018
lm	29.5665189115326	8	2	2018
lm	35.9753312199722	9	2	2018
lm	41.8423925105149	10	2	2018
lm	37.3142242926661	11	2	2018
lm	47.9692432306956	12	2	2018
lm	56.3996475996105	13	2	2018
lm	56.4660853280366	14	2	2018
lm	66.0146468617958	15	2	2018
lm	68.9372154171001	16	2	2018
lm	64.2447037584388	17	2	2018
lm	30.0148017429758	3	3	2018
lm	27.3898074716535	4	3	2018
lm	24.1640443824642	5	3	2018
lm	25.0045190242467	6	3	2018
lm	27.2632523534197	7	3	2018
lm	33.0280440953837	8	3	2018
lm	38.8102570867017	9	3	2018
lm	34.1312935322204	10	3	2018
lm	43.1333667583372	11	3	2018
lm	50.3932279769151	12	3	2018
lm	57.7115715807087	13	3	2018
lm	65.7259681018118	14	3	2018
lm	69.1304666703587	15	3	2018
lm	67.1704149876033	16	3	2018
lm	71.2684217591593	17	3	2018
lm	27.7877334410044	3	4	2018
lm	23.5546825232315	4	4	2018
lm	26.2639900535279	5	4	2018
lm	26.0549129057456	6	4	2018
lm	32.1678219527682	7	4	2018
lm	36.4080290974024	8	4	2018
lm	32.9103281405422	9	4	2018
lm	39.8715898270852	10	4	2018
lm	47.7358782574458	11	4	2018
lm	54.1084510681618	12	4	2018
lm	67.1179436066967	13	4	2018
lm	68.6526145293433	14	4	2018
lm	68.4027156858491	15	4	2018
lm	72.3406628664155	16	4	2018
lm	47.8597041979771	17	4	2018
eb	18.6674426406035	3	1	2018
eb	30.6253342086384	4	1	2018
eb	34.3626143881492	5	1	2018
eb	24.6885802787726	6	1	2018
eb	41.9768168792207	7	1	2018
eb	35.8505866875591	8	1	2018
eb	47.0042077607366	9	1	2018
eb	46.321338088982	10	1	2018
eb	57.3371559519685	11	1	2018
eb	73.2416983565612	12	1	2018
eb	71.3295007308601	13	1	2018
eb	56.4337226199341	14	1	2018
eb	59.8092234623422	15	1	2018
eb	49.1546039506237	16	1	2018
eb	45.8008798303638	17	1	2018
eb	24.718595557374	3	2	2018
eb	35.5300360337665	4	2	2018
eb	38.9001354409305	5	2	2018
eb	27.1942702059898	6	2	2018
eb	47.0578985228067	7	2	2018
eb	40.3351362226411	8	2	2018
eb	52.9866029177796	9	2	2018
eb	50.865423106455	10	2	2018
eb	63.1448177408747	11	2	2018
eb	79.0208472029477	12	2	2018
eb	73.3825921216503	13	2	2018
eb	53.6023284939171	14	2	2018
eb	56.9349093717362	15	2	2018
eb	46.1374880155837	16	2	2018
eb	42.9994127586529	17	2	2018
eb	27.4022967965993	3	3	2018
eb	40.2051715947936	4	3	2018
eb	42.6065769931405	5	3	2018
eb	29.6909015955113	6	3	2018
eb	52.646968962728	7	3	2018
eb	45.034980454713	8	3	2018
eb	59.2953583228098	9	3	2018
eb	55.7804994552012	10	3	2018
eb	67.3159172724316	11	3	2018
eb	78.4991423670918	12	3	2018
eb	71.3921427568316	13	3	2018
eb	51.4386602043032	14	3	2018
eb	52.4095964629749	15	3	2018
eb	45.5338744286068	16	3	2018
eb	42.0907670971636	17	3	2018
eb	28.2720267912378	3	4	2018
eb	44.1926832104923	4	4	2018
eb	47.056599335933	5	4	2018
eb	33.0529581700158	6	4	2018
eb	57.1282942409608	7	4	2018
eb	50.7672538552349	8	4	2018
eb	63.3155258654526	9	4	2018
eb	59.7400038390422	10	4	2018
eb	66.4240600232984	11	4	2018
eb	76.5878022035819	12	4	2018
eb	68.1834586622236	13	4	2018
eb	50.3291300219448	14	4	2018
eb	50.3009724524917	15	4	2018
eb	42.6804905148183	16	4	2018
eb	39.144696382806	17	4	2018
arima	23.3584324976965	3	1	2018
arima	28.1202470650538	4	1	2018
arima	29.4699519545103	5	1	2018
arima	29.4489117145067	6	1	2018
arima	25.5822380094586	7	1	2018
arima	28.9220091178041	8	1	2018
arima	34.0706288683826	9	1	2018
arima	39.1760924118876	10	1	2018
arima	43.9632965632904	11	1	2018
arima	42.3360096315297	12	1	2018
arima	56.1947291316732	13	1	2018
arima	59.3969122674799	14	1	2018
arima	61.6079278015684	15	1	2018
arima	59.9170683746063	16	1	2018
arima	74.3666779156037	17	1	2018
arima	27.4045865857988	3	2	2018
arima	29.1422042301085	4	2	2018
arima	32.2031546395544	5	2	2018
arima	23.6917242572991	6	2	2018
arima	27.0472754919304	7	2	2018
arima	30.4085187606827	8	2	2018
arima	37.1808580256151	9	2	2018
arima	40.2470099737688	10	2	2018
arima	35.7181322090628	11	2	2018
arima	48.3832612006172	12	2	2018
arima	60.4766426111227	13	2	2018
arima	61.4071927719389	14	2	2018
arima	63.510605379453	15	2	2018
arima	78.2345875983985	16	2	2018
arima	56.2446484219244	17	2	2018
arima	28.6100546555643	3	3	2018
arima	31.9618128135715	4	3	2018
arima	25.7478034911567	5	3	2018
arima	25.627590663135	6	3	2018
arima	29.0035283459323	7	3	2018
arima	34.4625656386979	8	3	2018
arima	38.7625499828496	9	3	2018
arima	32.9029382660943	10	3	2018
arima	43.2876938320584	11	3	2018
arima	54.3738454697363	12	3	2018
arima	62.2740321861455	13	3	2018
arima	63.3569254296219	14	3	2018
arima	81.0691080702376	15	3	2018
arima	59.1729944753022	16	3	2018
arima	48.173661464996	17	3	2018
arima	31.6881149345772	3	4	2018
arima	25.6244615823025	4	4	2018
arima	26.6759971788568	5	4	2018
arima	28.2895738045215	6	4	2018
arima	33.7488606895544	7	4	2018
arima	37.4323613562413	8	4	2018
arima	32.1611578883835	9	4	2018
arima	41.8500609534669	10	4	2018
arima	51.6248907690313	11	4	2018
arima	58.7793876812449	12	4	2018
arima	63.8481803555201	13	4	2018
arima	80.9742479764721	14	4	2018
arima	60.654393808983	15	4	2018
arima	49.6723871423079	16	4	2018
arima	42.5165492640581	17	4	2018
target	26	3	1	2018
target	30	4	1	2018
target	23	5	1	2018
target	37	6	1	2018
target	33	7	1	2018
target	42	8	1	2018
target	42	9	1	2018
target	52	10	1	2018
target	66	11	1	2018
target	67	12	1	2018
target	57	13	1	2018
target	62	14	1	2018
target	52	15	1	2018
target	48	16	1	2018
target	47	17	1	2018
target	30	3	2	2018
target	23	4	2	2018
target	37	5	2	2018
target	33	6	2	2018
target	42	7	2	2018
target	42	8	2	2018
target	52	9	2	2018
target	66	10	2	2018
target	67	11	2	2018
target	57	12	2	2018
target	62	13	2	2018
target	52	14	2	2018
target	48	15	2	2018
target	47	16	2	2018
target	73	17	2	2018
target	23	3	3	2018
target	37	4	3	2018
target	33	5	3	2018
target	42	6	3	2018
target	42	7	3	2018
target	52	8	3	2018
target	66	9	3	2018
target	67	10	3	2018
target	57	11	3	2018
target	62	12	3	2018
target	52	13	3	2018
target	48	14	3	2018
target	47	15	3	2018
target	73	16	3	2018
target	68	17	3	2018
target	37	3	4	2018
target	33	4	4	2018
target	42	5	4	2018
target	42	6	4	2018
target	52	7	4	2018
target	66	8	4	2018
target	67	9	4	2018
target	57	10	4	2018
target	62	11	4	2018
target	52	12	4	2018
target	48	13	4	2018
target	47	14	4	2018
target	73	15	4	2018
target	68	16	4	2018
target	44	17	4	2018
