# Supplementary material for: A stacked ensemble method for forecasting influenza-like illness visit volumes at emergency departments
Source: PLoS One. 2021 Mar 22;16(3):e0241725. doi: 10.1371/journal.pone.0241725 (PMC7984626; doi:10.1371/journal.pone.0241725)
Supplement: S1 Data — (ZIP) [file pone.0241725.s003.zip › ILI_plosone/tables/raw_estimates_2013weeks-3-45.csv]

object	value	epiweek	weeks_ahead	season
Random Forest	95.9195	3	1	2013
Random Forest	98.8205	4	1	2013
Random Forest	132.063	5	1	2013
Random Forest	148.787	6	1	2013
Random Forest	158.579	7	1	2013
Random Forest	169.3825	8	1	2013
Random Forest	161.084	9	1	2013
Random Forest	185.093	10	1	2013
Random Forest	210.078	11	1	2013
Random Forest	218.4115	12	1	2013
Random Forest	232.671	13	1	2013
Random Forest	230.5085	14	1	2013
Random Forest	246.6485	15	1	2013
Random Forest	244.8505	16	1	2013
Random Forest	293.6065	17	1	2013
Random Forest	347.5925	18	1	2013
Random Forest	331.477	19	1	2013
Random Forest	308.9895	20	1	2013
Random Forest	264.3725	21	1	2013
Random Forest	246.343	22	1	2013
Random Forest	245.3105	23	1	2013
Random Forest	255.508	24	1	2013
Random Forest	258.644	25	1	2013
Random Forest	273.97	26	1	2013
Random Forest	263.25	27	1	2013
Random Forest	259.323	28	1	2013
Random Forest	253.8305	29	1	2013
Random Forest	237.4135	30	1	2013
Random Forest	221.5805	31	1	2013
Random Forest	212.1365	32	1	2013
Random Forest	227.9115	33	1	2013
Random Forest	206.131	34	1	2013
Random Forest	194.0795	35	1	2013
Random Forest	173.374	36	1	2013
Random Forest	185.2655	37	1	2013
Random Forest	183.9595	38	1	2013
Random Forest	166.976	39	1	2013
Random Forest	151.605	40	1	2013
Random Forest	149.7235	41	1	2013
Random Forest	147.6505	42	1	2013
Random Forest	139.8725	43	1	2013
Random Forest	133.235	44	1	2013
Random Forest	107.98	45	1	2013
Random Forest	100.527	3	2	2013
Random Forest	111.0775	4	2	2013
Random Forest	144.675	5	2	2013
Random Forest	157.783	6	2	2013
Random Forest	167.3895	7	2	2013
Random Forest	181.635	8	2	2013
Random Forest	165.887	9	2	2013
Random Forest	208.7675	10	2	2013
Random Forest	227.886	11	2	2013
Random Forest	230.3395	12	2	2013
Random Forest	246.836	13	2	2013
Random Forest	247.747	14	2	2013
Random Forest	258.173	15	2	2013
Random Forest	266.977	16	2	2013
Random Forest	301.435	17	2	2013
Random Forest	337.3405	18	2	2013
Random Forest	318.9545	19	2	2013
Random Forest	290.417	20	2	2013
Random Forest	265.8565	21	2	2013
Random Forest	242.0375	22	2	2013
Random Forest	240.9275	23	2	2013
Random Forest	256.998	24	2	2013
Random Forest	269.5615	25	2	2013
Random Forest	272.595	26	2	2013
Random Forest	265.0395	27	2	2013
Random Forest	264.594	28	2	2013
Random Forest	248.6505	29	2	2013
Random Forest	231.6305	30	2	2013
Random Forest	224.096	31	2	2013
Random Forest	240.173	32	2	2013
Random Forest	219.1825	33	2	2013
Random Forest	212.309	34	2	2013
Random Forest	187.0765	35	2	2013
Random Forest	174.63	36	2	2013
Random Forest	197.1065	37	2	2013
Random Forest	180.017	38	2	2013
Random Forest	158.733	39	2	2013
Random Forest	144.927	40	2	2013
Random Forest	142.9705	41	2	2013
Random Forest	145.902	42	2	2013
Random Forest	139.1115	43	2	2013
Random Forest	122.128	44	2	2013
Random Forest	96.902	45	2	2013
Random Forest	126.51	3	3	2013
Random Forest	124.3445	4	3	2013
Random Forest	143.825	5	3	2013
Random Forest	165.417	6	3	2013
Random Forest	177.719	7	3	2013
Random Forest	194.529	8	3	2013
Random Forest	190.896	9	3	2013
Random Forest	224.2455	10	3	2013
Random Forest	239.4465	11	3	2013
Random Forest	248.4505	12	3	2013
Random Forest	252.9405	13	3	2013
Random Forest	258.0925	14	3	2013
Random Forest	262.593	15	3	2013
Random Forest	285.6455	16	3	2013
Random Forest	291.304	17	3	2013
Random Forest	309.497	18	3	2013
Random Forest	299.1015	19	3	2013
Random Forest	292.209	20	3	2013
Random Forest	262.6015	21	3	2013
Random Forest	232.7155	22	3	2013
Random Forest	237.8035	23	3	2013
Random Forest	266.2515	24	3	2013
Random Forest	268.81	25	3	2013
Random Forest	265.7865	26	3	2013
Random Forest	263.7305	27	3	2013
Random Forest	251.363	28	3	2013
Random Forest	232.504	29	3	2013
Random Forest	222.384	30	3	2013
Random Forest	242.856	31	3	2013
Random Forest	227.472	32	3	2013
Random Forest	216.445	33	3	2013
Random Forest	199.152	34	3	2013
Random Forest	187.554	35	3	2013
Random Forest	171.4495	36	3	2013
Random Forest	192.125	37	3	2013
Random Forest	179.035	38	3	2013
Random Forest	150.038	39	3	2013
Random Forest	139.805	40	3	2013
Random Forest	134.5695	41	3	2013
Random Forest	140.5465	42	3	2013
Random Forest	119.7355	43	3	2013
Random Forest	107.682	44	3	2013
Random Forest	89.3595	45	3	2013
Random Forest	134.054	3	4	2013
Random Forest	136.08	4	4	2013
Random Forest	160.7275	5	4	2013
Random Forest	189.4525	6	4	2013
Random Forest	205.8885	7	4	2013
Random Forest	209.4995	8	4	2013
Random Forest	212.1195	9	4	2013
Random Forest	239.838	10	4	2013
Random Forest	265.801	11	4	2013
Random Forest	261.627	12	4	2013
Random Forest	266.4235	13	4	2013
Random Forest	261.2775	14	4	2013
Random Forest	290.371	15	4	2013
Random Forest	301.269	16	4	2013
Random Forest	288.054	17	4	2013
Random Forest	291.541	18	4	2013
Random Forest	291.545	19	4	2013
Random Forest	292.6375	20	4	2013
Random Forest	253.1885	21	4	2013
Random Forest	230.025	22	4	2013
Random Forest	240.6575	23	4	2013
Random Forest	265.203	24	4	2013
Random Forest	258.659	25	4	2013
Random Forest	261.329	26	4	2013
Random Forest	253.917	27	4	2013
Random Forest	238.152	28	4	2013
Random Forest	224.286	29	4	2013
Random Forest	225.489	30	4	2013
Random Forest	230.5955	31	4	2013
Random Forest	234.887	32	4	2013
Random Forest	207.0655	33	4	2013
Random Forest	210	34	4	2013
Random Forest	181.224	35	4	2013
Random Forest	172.471	36	4	2013
Random Forest	187.5815	37	4	2013
Random Forest	169.169	38	4	2013
Random Forest	146.473	39	4	2013
Random Forest	125.9785	40	4	2013
Random Forest	120.117	41	4	2013
Random Forest	118.9955	42	4	2013
Random Forest	108.5455	43	4	2013
Random Forest	88.1125	44	4	2013
Random Forest	82.0085	45	4	2013
Generalized Linear Mixture Model	112.18167765498	3	1	2013
Generalized Linear Mixture Model	92.2398916322641	4	1	2013
Generalized Linear Mixture Model	166.50482910232	5	1	2013
Generalized Linear Mixture Model	115.959689284796	6	1	2013
Generalized Linear Mixture Model	167.549969436885	7	1	2013
Generalized Linear Mixture Model	177.42614427961	8	1	2013
Generalized Linear Mixture Model	174.578443520714	9	1	2013
Generalized Linear Mixture Model	230.456483788121	10	1	2013
Generalized Linear Mixture Model	213.764690286245	11	1	2013
Generalized Linear Mixture Model	224.612801243139	12	1	2013
Generalized Linear Mixture Model	219.581361208959	13	1	2013
Generalized Linear Mixture Model	234.680147401191	14	1	2013
Generalized Linear Mixture Model	195.639943306494	15	1	2013
Generalized Linear Mixture Model	235.585209689799	16	1	2013
Generalized Linear Mixture Model	270.632305588557	17	1	2013
Generalized Linear Mixture Model	344.301473236735	18	1	2013
Generalized Linear Mixture Model	327.550083901983	19	1	2013
Generalized Linear Mixture Model	296.547309398916	20	1	2013
Generalized Linear Mixture Model	240.731970234486	21	1	2013
Generalized Linear Mixture Model	245.225267881543	22	1	2013
Generalized Linear Mixture Model	263.056529101629	23	1	2013
Generalized Linear Mixture Model	251.176562817003	24	1	2013
Generalized Linear Mixture Model	236.308690184693	25	1	2013
Generalized Linear Mixture Model	256.957921467835	26	1	2013
Generalized Linear Mixture Model	242.01692313598	27	1	2013
Generalized Linear Mixture Model	238.135241409408	28	1	2013
Generalized Linear Mixture Model	226.867130775753	29	1	2013
Generalized Linear Mixture Model	220.052824634818	30	1	2013
Generalized Linear Mixture Model	190.001069597835	31	1	2013
Generalized Linear Mixture Model	194.796595405272	32	1	2013
Generalized Linear Mixture Model	213.783753372272	33	1	2013
Generalized Linear Mixture Model	198.12975722647	34	1	2013
Generalized Linear Mixture Model	177.480373135964	35	1	2013
Generalized Linear Mixture Model	168.347060845575	36	1	2013
Generalized Linear Mixture Model	193.086601221929	37	1	2013
Generalized Linear Mixture Model	190.231708943808	38	1	2013
Generalized Linear Mixture Model	171.892754579203	39	1	2013
Generalized Linear Mixture Model	160.701156797631	40	1	2013
Generalized Linear Mixture Model	148.508887978783	41	1	2013
Generalized Linear Mixture Model	158.825689893261	42	1	2013
Generalized Linear Mixture Model	139.635155440669	43	1	2013
Generalized Linear Mixture Model	140.367600631699	44	1	2013
Generalized Linear Mixture Model	97.6498809064206	45	1	2013
Generalized Linear Mixture Model	105.820338100336	3	2	2013
Generalized Linear Mixture Model	88.8448663785091	4	2	2013
Generalized Linear Mixture Model	157.881308467877	5	2	2013
Generalized Linear Mixture Model	120.313724249263	6	2	2013
Generalized Linear Mixture Model	181.819844284679	7	2	2013
Generalized Linear Mixture Model	197.404680162607	8	2	2013
Generalized Linear Mixture Model	208.392216012006	9	2	2013
Generalized Linear Mixture Model	246.842324749657	10	2	2013
Generalized Linear Mixture Model	209.062229305667	11	2	2013
Generalized Linear Mixture Model	241.105030638914	12	2	2013
Generalized Linear Mixture Model	237.468567700157	13	2	2013
Generalized Linear Mixture Model	249.828196932782	14	2	2013
Generalized Linear Mixture Model	199.986815593617	15	2	2013
Generalized Linear Mixture Model	218.718544421988	16	2	2013
Generalized Linear Mixture Model	239.974087898658	17	2	2013
Generalized Linear Mixture Model	293.377440918827	18	2	2013
Generalized Linear Mixture Model	325.691284925596	19	2	2013
Generalized Linear Mixture Model	280.747192908433	20	2	2013
Generalized Linear Mixture Model	234.889291065151	21	2	2013
Generalized Linear Mixture Model	237.185592785992	22	2	2013
Generalized Linear Mixture Model	269.725695866636	23	2	2013
Generalized Linear Mixture Model	250.954159050926	24	2	2013
Generalized Linear Mixture Model	233.675368295589	25	2	2013
Generalized Linear Mixture Model	234.786271727636	26	2	2013
Generalized Linear Mixture Model	241.047395515706	27	2	2013
Generalized Linear Mixture Model	238.130729607518	28	2	2013
Generalized Linear Mixture Model	214.768731172424	29	2	2013
Generalized Linear Mixture Model	212.003700764767	30	2	2013
Generalized Linear Mixture Model	194.470293889206	31	2	2013
Generalized Linear Mixture Model	196.187201016039	32	2	2013
Generalized Linear Mixture Model	219.077247494924	33	2	2013
Generalized Linear Mixture Model	186.407605479541	34	2	2013
Generalized Linear Mixture Model	176.784738384339	35	2	2013
Generalized Linear Mixture Model	161.296955872065	36	2	2013
Generalized Linear Mixture Model	193.113910744782	37	2	2013
Generalized Linear Mixture Model	182.649660473279	38	2	2013
Generalized Linear Mixture Model	171.949296357145	39	2	2013
Generalized Linear Mixture Model	154.394032798414	40	2	2013
Generalized Linear Mixture Model	150.455328824461	41	2	2013
Generalized Linear Mixture Model	138.815235026216	42	2	2013
Generalized Linear Mixture Model	132.342480688383	43	2	2013
Generalized Linear Mixture Model	127.858942363405	44	2	2013
Generalized Linear Mixture Model	88.8358282754209	45	2	2013
Generalized Linear Mixture Model	109.99225858101	3	3	2013
Generalized Linear Mixture Model	89.1991875739072	4	3	2013
Generalized Linear Mixture Model	171.007203005711	5	3	2013
Generalized Linear Mixture Model	127.880453554988	6	3	2013
Generalized Linear Mixture Model	206.557015564487	7	3	2013
Generalized Linear Mixture Model	226.011496411691	8	3	2013
Generalized Linear Mixture Model	217.074067918261	9	3	2013
Generalized Linear Mixture Model	241.996839040981	10	3	2013
Generalized Linear Mixture Model	228.362260656444	11	3	2013
Generalized Linear Mixture Model	253.858616797436	12	3	2013
Generalized Linear Mixture Model	247.817451670623	13	3	2013
Generalized Linear Mixture Model	259.914414347843	14	3	2013
Generalized Linear Mixture Model	173.457506031444	15	3	2013
Generalized Linear Mixture Model	193.650382360379	16	3	2013
Generalized Linear Mixture Model	215.776934796271	17	3	2013
Generalized Linear Mixture Model	293.207379772987	18	3	2013
Generalized Linear Mixture Model	306.659829074471	19	3	2013
Generalized Linear Mixture Model	265.010206241118	20	3	2013
Generalized Linear Mixture Model	231.724431529656	21	3	2013
Generalized Linear Mixture Model	241.520738216315	22	3	2013
Generalized Linear Mixture Model	271.944465853822	23	3	2013
Generalized Linear Mixture Model	232.401516909157	24	3	2013
Generalized Linear Mixture Model	212.113053891789	25	3	2013
Generalized Linear Mixture Model	232.456531922689	26	3	2013
Generalized Linear Mixture Model	230.860704895672	27	3	2013
Generalized Linear Mixture Model	220.589632274931	28	3	2013
Generalized Linear Mixture Model	208.140491551404	29	3	2013
Generalized Linear Mixture Model	206.778699034114	30	3	2013
Generalized Linear Mixture Model	190.210802194999	31	3	2013
Generalized Linear Mixture Model	194.858903317649	32	3	2013
Generalized Linear Mixture Model	204.783485571486	33	3	2013
Generalized Linear Mixture Model	181.844125481041	34	3	2013
Generalized Linear Mixture Model	172.960784283347	35	3	2013
Generalized Linear Mixture Model	159.757312799805	36	3	2013
Generalized Linear Mixture Model	181.454469989249	37	3	2013
Generalized Linear Mixture Model	180.695522048364	38	3	2013
Generalized Linear Mixture Model	167.280848276687	39	3	2013
Generalized Linear Mixture Model	149.412957499674	40	3	2013
Generalized Linear Mixture Model	126.914622233997	41	3	2013
Generalized Linear Mixture Model	131.50985684202	42	3	2013
Generalized Linear Mixture Model	121.861485914788	43	3	2013
Generalized Linear Mixture Model	120.559821313422	44	3	2013
Generalized Linear Mixture Model	78.2567687964997	45	3	2013
Generalized Linear Mixture Model	109.537913853584	3	4	2013
Generalized Linear Mixture Model	103.913068696327	4	4	2013
Generalized Linear Mixture Model	176.987273213733	5	4	2013
Generalized Linear Mixture Model	139.21605340192	6	4	2013
Generalized Linear Mixture Model	220.403128157875	7	4	2013
Generalized Linear Mixture Model	226.469941153471	8	4	2013
Generalized Linear Mixture Model	215.460268456865	9	4	2013
Generalized Linear Mixture Model	249.612373659304	10	4	2013
Generalized Linear Mixture Model	243.190382058892	11	4	2013
Generalized Linear Mixture Model	265.118026059567	12	4	2013
Generalized Linear Mixture Model	243.525037904781	13	4	2013
Generalized Linear Mixture Model	253.870211453931	14	4	2013
Generalized Linear Mixture Model	145.861726603433	15	4	2013
Generalized Linear Mixture Model	179.492340491176	16	4	2013
Generalized Linear Mixture Model	222.082485941448	17	4	2013
Generalized Linear Mixture Model	272.67872923003	18	4	2013
Generalized Linear Mixture Model	302.129437936857	19	4	2013
Generalized Linear Mixture Model	245.689720704086	20	4	2013
Generalized Linear Mixture Model	220.100561070452	21	4	2013
Generalized Linear Mixture Model	238.275942900537	22	4	2013
Generalized Linear Mixture Model	277.978361179845	23	4	2013
Generalized Linear Mixture Model	214.520579678612	24	4	2013
Generalized Linear Mixture Model	207.129518426563	25	4	2013
Generalized Linear Mixture Model	225.719386959047	26	4	2013
Generalized Linear Mixture Model	226.020154047683	27	4	2013
Generalized Linear Mixture Model	214.074479620668	28	4	2013
Generalized Linear Mixture Model	206.086876308181	29	4	2013
Generalized Linear Mixture Model	206.731244839401	30	4	2013
Generalized Linear Mixture Model	192.513985334349	31	4	2013
Generalized Linear Mixture Model	188.17428998168	32	4	2013
Generalized Linear Mixture Model	197.551920234009	33	4	2013
Generalized Linear Mixture Model	174.362298043103	34	4	2013
Generalized Linear Mixture Model	176.959131481609	35	4	2013
Generalized Linear Mixture Model	156.391159375478	36	4	2013
Generalized Linear Mixture Model	177.703753464892	37	4	2013
Generalized Linear Mixture Model	173.876896606644	38	4	2013
Generalized Linear Mixture Model	158.618019711832	39	4	2013
Generalized Linear Mixture Model	133.885677982391	40	4	2013
Generalized Linear Mixture Model	119.579592860736	41	4	2013
Generalized Linear Mixture Model	121.378586965142	42	4	2013
Generalized Linear Mixture Model	119.502859940395	43	4	2013
Generalized Linear Mixture Model	107.953397576791	44	4	2013
Generalized Linear Mixture Model	71.9875367728771	45	4	2013
Linear Regression	115.990917880748	3	1	2013
Linear Regression	94.0720291439273	4	1	2013
Linear Regression	156.747138838773	5	1	2013
Linear Regression	128.149922422256	6	1	2013
Linear Regression	160.276835196534	7	1	2013
Linear Regression	186.762616410874	8	1	2013
Linear Regression	185.061783048459	9	1	2013
Linear Regression	248.089533211836	10	1	2013
Linear Regression	235.227017450655	11	1	2013
Linear Regression	228.854127226684	12	1	2013
Linear Regression	231.362325062479	13	1	2013
Linear Regression	236.145410454202	14	1	2013
Linear Regression	245.137264339714	15	1	2013
Linear Regression	265.402420747658	16	1	2013
Linear Regression	306.529784538756	17	1	2013
Linear Regression	341.220186570478	18	1	2013
Linear Regression	331.404035763749	19	1	2013
Linear Regression	299.979574338282	20	1	2013
Linear Regression	224.932807900349	21	1	2013
Linear Regression	256.224233598858	22	1	2013
Linear Regression	234.947280644049	23	1	2013
Linear Regression	256.640468277666	24	1	2013
Linear Regression	252.826875314115	25	1	2013
Linear Regression	260.124797227267	26	1	2013
Linear Regression	253.715788036222	27	1	2013
Linear Regression	236.641416300179	28	1	2013
Linear Regression	211.258839909259	29	1	2013
Linear Regression	225.076825123918	30	1	2013
Linear Regression	170.829877524696	31	1	2013
Linear Regression	185.483124167935	32	1	2013
Linear Regression	209.208097209357	33	1	2013
Linear Regression	202.310809309378	34	1	2013
Linear Regression	165.486850725794	35	1	2013
Linear Regression	164.784137749677	36	1	2013
Linear Regression	183.298404411086	37	1	2013
Linear Regression	184.227597364293	38	1	2013
Linear Regression	144.775512249422	39	1	2013
Linear Regression	164.424190162237	40	1	2013
Linear Regression	132.0883005686	41	1	2013
Linear Regression	162.214013283819	42	1	2013
Linear Regression	128.81002542509	43	1	2013
Linear Regression	125.520104334096	44	1	2013
Linear Regression	88.5610669209212	45	1	2013
Linear Regression	118.129534816559	3	2	2013
Linear Regression	103.416687957266	4	2	2013
Linear Regression	137.264929647909	5	2	2013
Linear Regression	166.140888128311	6	2	2013
Linear Regression	176.981698649172	7	2	2013
Linear Regression	223.959417877005	8	2	2013
Linear Regression	242.282074956607	9	2	2013
Linear Regression	262.815435451201	10	2	2013
Linear Regression	246.197527621148	11	2	2013
Linear Regression	233.480628892095	12	2	2013
Linear Regression	249.101287656881	13	2	2013
Linear Regression	265.633197911022	14	2	2013
Linear Regression	280.446582840733	15	2	2013
Linear Regression	266.684210500214	16	2	2013
Linear Regression	293.870179644895	17	2	2013
Linear Regression	282.207750214737	18	2	2013
Linear Regression	331.279936322613	19	2	2013
Linear Regression	296.550809126402	20	2	2013
Linear Regression	241.138265344227	21	2	2013
Linear Regression	222.720135232296	22	2	2013
Linear Regression	234.440926852981	23	2	2013
Linear Regression	252.69838664543	24	2	2013
Linear Regression	250.892060327571	25	2	2013
Linear Regression	229.962394951647	26	2	2013
Linear Regression	247.451653317199	27	2	2013
Linear Regression	221.530309432646	28	2	2013
Linear Regression	202.652844862582	29	2	2013
Linear Regression	191.023691084401	30	2	2013
Linear Regression	168.907447703807	31	2	2013
Linear Regression	175.914938858262	32	2	2013
Linear Regression	211.944213117275	33	2	2013
Linear Regression	184.702890168184	34	2	2013
Linear Regression	159.031693235167	35	2	2013
Linear Regression	147.599166557588	36	2	2013
Linear Regression	170.422575100252	37	2	2013
Linear Regression	147.913173396306	38	2	2013
Linear Regression	154.664409512066	39	2	2013
Linear Regression	132.396199043713	40	2	2013
Linear Regression	147.078426590245	41	2	2013
Linear Regression	122.367663803077	42	2	2013
Linear Regression	120.486219330866	43	2	2013
Linear Regression	93.4255258839928	44	2	2013
Linear Regression	88.5509098965743	45	2	2013
Linear Regression	113.138444762077	3	3	2013
Linear Regression	94.0564175450804	4	3	2013
Linear Regression	157.675053715716	5	3	2013
Linear Regression	176.497796328617	6	3	2013
Linear Regression	217.871304273132	7	3	2013
Linear Regression	272.119827924746	8	3	2013
Linear Regression	273.939124984702	9	3	2013
Linear Regression	266.018132430146	10	3	2013
Linear Regression	257.369364552492	11	3	2013
Linear Regression	260.12418848908	12	3	2013
Linear Regression	282.992091246415	13	3	2013
Linear Regression	298.423980385998	14	3	2013
Linear Regression	279.965295002902	15	3	2013
Linear Regression	260.278201885369	16	3	2013
Linear Regression	227.421512133053	17	3	2013
Linear Regression	282.278365262731	18	3	2013
Linear Regression	311.409859782649	19	3	2013
Linear Regression	312.361263710468	20	3	2013
Linear Regression	211.39246048574	21	3	2013
Linear Regression	219.992859445526	22	3	2013
Linear Regression	230.660318623798	23	3	2013
Linear Regression	238.909383355724	24	3	2013
Linear Regression	220.641148999976	25	3	2013
Linear Regression	217.347917299936	26	3	2013
Linear Regression	219.789505329087	27	3	2013
Linear Regression	210.781407199352	28	3	2013
Linear Regression	160.266767951035	29	3	2013
Linear Regression	172.771129249919	30	3	2013
Linear Regression	159.491346876298	31	3	2013
Linear Regression	176.500846532	32	3	2013
Linear Regression	184.206692956992	33	3	2013
Linear Regression	174.038585766493	34	3	2013
Linear Regression	142.128373708609	35	3	2013
Linear Regression	132.228996881659	36	3	2013
Linear Regression	128.635847124852	37	3	2013
Linear Regression	149.509888030514	38	3	2013
Linear Regression	119.802576549739	39	3	2013
Linear Regression	131.820405166216	40	3	2013
Linear Regression	107.216168905566	41	3	2013
Linear Regression	107.425180239309	42	3	2013
Linear Regression	86.331967754216	43	3	2013
Linear Regression	85.6600711461251	44	3	2013
Linear Regression	63.5047165839247	45	3	2013
Linear Regression	104.048824388151	3	4	2013
Linear Regression	127.691782646278	4	4	2013
Linear Regression	173.831550091125	5	4	2013
Linear Regression	221.239492105997	6	4	2013
Linear Regression	260.724833659044	7	4	2013
Linear Regression	292.274406415805	8	4	2013
Linear Regression	274.56466368804	9	4	2013
Linear Regression	270.058880323903	10	4	2013
Linear Regression	277.205655871191	11	4	2013
Linear Regression	289.086506336328	12	4	2013
Linear Regression	321.479564663271	13	4	2013
Linear Regression	300.962647011913	14	4	2013
Linear Regression	286.209346823789	15	4	2013
Linear Regression	204.038533946114	16	4	2013
Linear Regression	243.480654972477	17	4	2013
Linear Regression	275.329560315808	18	4	2013
Linear Regression	327.12095403026	19	4	2013
Linear Regression	276.078002202658	20	4	2013
Linear Regression	200.666165637223	21	4	2013
Linear Regression	211.491651524013	22	4	2013
Linear Regression	226.105485267435	23	4	2013
Linear Regression	217.475016447315	24	4	2013
Linear Regression	220.760532697111	25	4	2013
Linear Regression	196.987688207406	26	4	2013
Linear Regression	220.159718017816	27	4	2013
Linear Regression	177.204812313976	28	4	2013
Linear Regression	146.211179438734	29	4	2013
Linear Regression	166.636629775539	30	4	2013
Linear Regression	170.52340083406	31	4	2013
Linear Regression	155.358675119554	32	4	2013
Linear Regression	174.110576026508	33	4	2013
Linear Regression	155.370865109623	34	4	2013
Linear Regression	128.290554498913	35	4	2013
Linear Regression	96.2565322829768	36	4	2013
Linear Regression	136.046931765851	37	4	2013
Linear Regression	118.151922207419	38	4	2013
Linear Regression	123.443737543143	39	4	2013
Linear Regression	93.0382236991298	40	4	2013
Linear Regression	96.8539083873992	41	4	2013
Linear Regression	71.1640778994269	42	4	2013
Linear Regression	81.3501577946418	43	4	2013
Linear Regression	57.47728067597	44	4	2013
Linear Regression	50.289932355284	45	4	2013
ARIMA	172.543944117195	3	1	2013
ARIMA	152.165905707942	4	1	2013
ARIMA	198.782452638141	5	1	2013
ARIMA	152.413914421098	6	1	2013
ARIMA	171.085452298606	7	1	2013
ARIMA	192.042419037351	8	1	2013
ARIMA	154.384211025679	9	1	2013
ARIMA	173.585760814431	10	1	2013
ARIMA	199.320582671014	11	1	2013
ARIMA	214.9473179609	12	1	2013
ARIMA	199.506088328	13	1	2013
ARIMA	204.093056664882	14	1	2013
ARIMA	187.812554979684	15	1	2013
ARIMA	208.36081579917	16	1	2013
ARIMA	247.369752181961	17	1	2013
ARIMA	284.843677368529	18	1	2013
ARIMA	328.046329029847	19	1	2013
ARIMA	235.630177560173	20	1	2013
ARIMA	238.405013041053	21	1	2013
ARIMA	183.443477612612	22	1	2013
ARIMA	218.926396844052	23	1	2013
ARIMA	201.890737621434	24	1	2013
ARIMA	208.387472935073	25	1	2013
ARIMA	215.54939661783	26	1	2013
ARIMA	231.753450837812	27	1	2013
ARIMA	212.040122588938	28	1	2013
ARIMA	206.651678972645	29	1	2013
ARIMA	229.458086983705	30	1	2013
ARIMA	203.843537183265	31	1	2013
ARIMA	197.652814214645	32	1	2013
ARIMA	237.815306269344	33	1	2013
ARIMA	225.521998609245	34	1	2013
ARIMA	201.624711093441	35	1	2013
ARIMA	188.364741689529	36	1	2013
ARIMA	208.892217459103	37	1	2013
ARIMA	227.345459388759	38	1	2013
ARIMA	237.49698124333	39	1	2013
ARIMA	252.954318434092	40	1	2013
ARIMA	243.939428411368	41	1	2013
ARIMA	226.955116124663	42	1	2013
ARIMA	216.204436873924	43	1	2013
ARIMA	204.344775572662	44	1	2013
ARIMA	183.042178122724	45	1	2013
ARIMA	179.517316105981	3	2	2013
ARIMA	163.454183582446	4	2	2013
ARIMA	181.562785610495	5	2	2013
ARIMA	155.347674803784	6	2	2013
ARIMA	186.56168199398	7	2	2013
ARIMA	171.511092864713	8	2	2013
ARIMA	134.864534613731	9	2	2013
ARIMA	178.450970732641	10	2	2013
ARIMA	195.745243423652	11	2	2013
ARIMA	208.346358369951	12	2	2013
ARIMA	186.183768113235	13	2	2013
ARIMA	200.695267137327	14	2	2013
ARIMA	179.279196797771	15	2	2013
ARIMA	200.225677897524	16	2	2013
ARIMA	210.660517934696	17	2	2013
ARIMA	283.711753820251	18	2	2013
ARIMA	282.773863213813	19	2	2013
ARIMA	242.121794702032	20	2	2013
ARIMA	194.01796472708	21	2	2013
ARIMA	172.397010173766	22	2	2013
ARIMA	188.400687128749	23	2	2013
ARIMA	189.665958732839	24	2	2013
ARIMA	180.318310783581	25	2	2013
ARIMA	208.219745885512	26	2	2013
ARIMA	216.634466146218	27	2	2013
ARIMA	193.793496284328	28	2	2013
ARIMA	219.869811131243	29	2	2013
ARIMA	230.259143806131	30	2	2013
ARIMA	201.337049725173	31	2	2013
ARIMA	218.502934348738	32	2	2013
ARIMA	250.326164255226	33	2	2013
ARIMA	220.450874068834	34	2	2013
ARIMA	199.162443540302	35	2	2013
ARIMA	190.759802729502	36	2	2013
ARIMA	227.979756149958	37	2	2013
ARIMA	259.977026382775	38	2	2013
ARIMA	297.730877341143	39	2	2013
ARIMA	300.90067548804	40	2	2013
ARIMA	267.035260494456	41	2	2013
ARIMA	244.556220590848	42	2	2013
ARIMA	233.571130885129	43	2	2013
ARIMA	228.193717140289	44	2	2013
ARIMA	211.163869984404	45	2	2013
ARIMA	189.331905305066	3	3	2013
ARIMA	148.766124644026	4	3	2013
ARIMA	182.644804695789	5	3	2013
ARIMA	171.895041115721	6	3	2013
ARIMA	166.433884479945	7	3	2013
ARIMA	150.7231127723	8	3	2013
ARIMA	142.644850183817	9	3	2013
ARIMA	176.558594049129	10	3	2013
ARIMA	190.749234131548	11	3	2013
ARIMA	194.290077150627	12	3	2013
ARIMA	184.242705701221	13	3	2013
ARIMA	191.127737985629	14	3	2013
ARIMA	173.377527339094	15	3	2013
ARIMA	167.29122589536	16	3	2013
ARIMA	215.190666062329	17	3	2013
ARIMA	241.48609177035	18	3	2013
ARIMA	286.072084321139	19	3	2013
ARIMA	197.403101941801	20	3	2013
ARIMA	182.085290184919	21	3	2013
ARIMA	145.505158335979	22	3	2013
ARIMA	177.193955368048	23	3	2013
ARIMA	162.914767895696	24	3	2013
ARIMA	175.314085294089	25	3	2013
ARIMA	194.522477826591	26	3	2013
ARIMA	198.102872520889	27	3	2013
ARIMA	207.763858279838	28	3	2013
ARIMA	221.240425513883	29	3	2013
ARIMA	226.059502444084	30	3	2013
ARIMA	221.936057005352	31	3	2013
ARIMA	232.377327664131	32	3	2013
ARIMA	243.496146133694	33	3	2013
ARIMA	216.58379983857	34	3	2013
ARIMA	200.705628709396	35	3	2013
ARIMA	211.259031554502	36	3	2013
ARIMA	260.54337330794	37	3	2013
ARIMA	318.444576108104	38	3	2013
ARIMA	341.933944349727	39	3	2013
ARIMA	319.244960417863	40	3	2013
ARIMA	281.485706047372	41	3	2013
ARIMA	259.72808254982	42	3	2013
ARIMA	255.116952970966	43	3	2013
ARIMA	253.456608578793	44	3	2013
ARIMA	222.297480786342	45	3	2013
ARIMA	172.133757583098	3	4	2013
ARIMA	153.544759977759	4	4	2013
ARIMA	196.037730713172	5	4	2013
ARIMA	153.555495590559	6	4	2013
ARIMA	146.303474592038	7	4	2013
ARIMA	156.595051833269	8	4	2013
ARIMA	145.197584665771	9	4	2013
ARIMA	174.019178682511	10	4	2013
ARIMA	178.95673305884	11	4	2013
ARIMA	191.292797343357	12	4	2013
ARIMA	176.791855589451	13	4	2013
ARIMA	183.679752545233	14	4	2013
ARIMA	143.938350357049	15	4	2013
ARIMA	177.337251613273	16	4	2013
ARIMA	181.163831931937	17	4	2013
ARIMA	249.174132462203	18	4	2013
ARIMA	236.933583137765	19	4	2013
ARIMA	185.043236911549	20	4	2013
ARIMA	154.041074193076	21	4	2013
ARIMA	139.320493666373	22	4	2013
ARIMA	151.851293861768	23	4	2013
ARIMA	159.797856886121	24	4	2013
ARIMA	164.982031909032	25	4	2013
ARIMA	178.105967188284	26	4	2013
ARIMA	211.607031277642	27	4	2013
ARIMA	210.270529644708	28	4	2013
ARIMA	217.890565053315	29	4	2013
ARIMA	244.173287116106	30	4	2013
ARIMA	235.44957889832	31	4	2013
ARIMA	227.458149406362	32	4	2013
ARIMA	237.145259281584	33	4	2013
ARIMA	216.22136185161	34	4	2013
ARIMA	220.093050903447	35	4	2013
ARIMA	245.717306908142	36	4	2013
ARIMA	318.937615895284	37	4	2013
ARIMA	360.301352074997	38	4	2013
ARIMA	355.610168234217	39	4	2013
ARIMA	327.90364047986	40	4	2013
ARIMA	292.885120675809	41	4	2013
ARIMA	278.677067003343	42	4	2013
ARIMA	277.797047777519	43	4	2013
ARIMA	261.105550950291	44	4	2013
ARIMA	245.510600257556	45	4	2013
Empirical Bayes	149.620654871925	3	1	2013
Empirical Bayes	94.3730802166368	4	1	2013
Empirical Bayes	199.666372622491	5	1	2013
Empirical Bayes	142.897413641399	6	1	2013
Empirical Bayes	166.090549854956	7	1	2013
Empirical Bayes	179.466589230877	8	1	2013
Empirical Bayes	165.163658214726	9	1	2013
Empirical Bayes	219.254746483684	10	1	2013
Empirical Bayes	221.568597168941	11	1	2013
Empirical Bayes	249.717287562986	12	1	2013
Empirical Bayes	220.717574318024	13	1	2013
Empirical Bayes	245.371174502289	14	1	2013
Empirical Bayes	205.426940371327	15	1	2013
Empirical Bayes	255.335507946957	16	1	2013
Empirical Bayes	313.065753759737	17	1	2013
Empirical Bayes	408.634562748347	18	1	2013
Empirical Bayes	408.081814856587	19	1	2013
Empirical Bayes	306.160785727861	20	1	2013
Empirical Bayes	248.30984376973	21	1	2013
Empirical Bayes	231.182057633499	22	1	2013
Empirical Bayes	258.4545605701	23	1	2013
Empirical Bayes	250.55997452372	24	1	2013
Empirical Bayes	239.385353847871	25	1	2013
Empirical Bayes	272.731980759871	26	1	2013
Empirical Bayes	263.24951653975	27	1	2013
Empirical Bayes	233.329965699294	28	1	2013
Empirical Bayes	231.803990525341	29	1	2013
Empirical Bayes	217.427120525125	30	1	2013
Empirical Bayes	186.185547317191	31	1	2013
Empirical Bayes	183.607764403828	32	1	2013
Empirical Bayes	206.43316693891	33	1	2013
Empirical Bayes	184.945583077101	34	1	2013
Empirical Bayes	174.321045920729	35	1	2013
Empirical Bayes	158.25516731208	36	1	2013
Empirical Bayes	184.637609904002	37	1	2013
Empirical Bayes	181.372728612929	38	1	2013
Empirical Bayes	170.614885225656	39	1	2013
Empirical Bayes	147.472978390421	40	1	2013
Empirical Bayes	140.168314802682	41	1	2013
Empirical Bayes	148.867224514499	42	1	2013
Empirical Bayes	147.589550134686	43	1	2013
Empirical Bayes	135.628383811054	44	1	2013
Empirical Bayes	102.330562385904	45	1	2013
Empirical Bayes	188.742196069648	3	2	2013
Empirical Bayes	102.40477999472	4	2	2013
Empirical Bayes	233.50970540936	5	2	2013
Empirical Bayes	161.670166806214	6	2	2013
Empirical Bayes	186.648093759038	7	2	2013
Empirical Bayes	199.656639026757	8	2	2013
Empirical Bayes	184.096051162827	9	2	2013
Empirical Bayes	241.61596113849	10	2	2013
Empirical Bayes	242.821244904518	11	2	2013
Empirical Bayes	271.92120562218	12	2	2013
Empirical Bayes	238.855209352929	13	2	2013
Empirical Bayes	261.772094583931	14	2	2013
Empirical Bayes	223.810214051948	15	2	2013
Empirical Bayes	268.70083560252	16	2	2013
Empirical Bayes	331.927941923612	17	2	2013
Empirical Bayes	426.77173993096	18	2	2013
Empirical Bayes	433.287089409708	19	2	2013
Empirical Bayes	320.095512086766	20	2	2013
Empirical Bayes	250.083468135187	21	2	2013
Empirical Bayes	227.748060526851	22	2	2013
Empirical Bayes	256.192479922761	23	2	2013
Empirical Bayes	247.626067882437	24	2	2013
Empirical Bayes	232.366475369637	25	2	2013
Empirical Bayes	268.301208810142	26	2	2013
Empirical Bayes	257.628870909617	27	2	2013
Empirical Bayes	225.447620115678	28	2	2013
Empirical Bayes	223.510022486695	29	2	2013
Empirical Bayes	208.224756081823	30	2	2013
Empirical Bayes	175.328840062706	31	2	2013
Empirical Bayes	171.226614838029	32	2	2013
Empirical Bayes	193.488384877501	33	2	2013
Empirical Bayes	172.807226476092	34	2	2013
Empirical Bayes	162.333593042917	35	2	2013
Empirical Bayes	146.161432737651	36	2	2013
Empirical Bayes	172.560839788279	37	2	2013
Empirical Bayes	170.976899557727	38	2	2013
Empirical Bayes	158.701437008458	39	2	2013
Empirical Bayes	136.829544082008	40	2	2013
Empirical Bayes	129.005733373192	41	2	2013
Empirical Bayes	137.293791512815	42	2	2013
Empirical Bayes	137.237346494034	43	2	2013
Empirical Bayes	126.468953601558	44	2	2013
Empirical Bayes	93.6637150190379	45	2	2013
Empirical Bayes	237.118907655378	3	3	2013
Empirical Bayes	113.056909658566	4	3	2013
Empirical Bayes	263.288860496659	5	3	2013
Empirical Bayes	184.924264485236	6	3	2013
Empirical Bayes	211.043574723223	7	3	2013
Empirical Bayes	222.677561368078	8	3	2013
Empirical Bayes	206.708655258878	9	3	2013
Empirical Bayes	265.412174544361	10	3	2013
Empirical Bayes	261.097214750226	11	3	2013
Empirical Bayes	290.286896487788	12	3	2013
Empirical Bayes	254.911855326083	13	3	2013
Empirical Bayes	277.311916147709	14	3	2013
Empirical Bayes	241.647651080646	15	3	2013
Empirical Bayes	287.71029967554	16	3	2013
Empirical Bayes	352.501122809848	17	3	2013
Empirical Bayes	447.320018802402	18	3	2013
Empirical Bayes	453.997314632285	19	3	2013
Empirical Bayes	334.524473257347	20	3	2013
Empirical Bayes	250.722372362222	21	3	2013
Empirical Bayes	221.49398127291	22	3	2013
Empirical Bayes	250.727323776241	23	3	2013
Empirical Bayes	245.158658291333	24	3	2013
Empirical Bayes	226.815525197142	25	3	2013
Empirical Bayes	262.660563189341	26	3	2013
Empirical Bayes	252.164310637975	27	3	2013
Empirical Bayes	217.867441908462	28	3	2013
Empirical Bayes	215.494598055376	29	3	2013
Empirical Bayes	196.175533434949	30	3	2013
Empirical Bayes	161.828317826003	31	3	2013
Empirical Bayes	160.933674651522	32	3	2013
Empirical Bayes	181.046397153553	33	3	2013
Empirical Bayes	160.652061120478	34	3	2013
Empirical Bayes	151.105722210446	35	3	2013
Empirical Bayes	135.493382565805	36	3	2013
Empirical Bayes	159.687735970807	37	3	2013
Empirical Bayes	156.900296645037	38	3	2013
Empirical Bayes	149.114030643098	39	3	2013
Empirical Bayes	124.799734909304	40	3	2013
Empirical Bayes	117.977017139921	41	3	2013
Empirical Bayes	127.943656386556	42	3	2013
Empirical Bayes	127.359881911522	43	3	2013
Empirical Bayes	115.836328715216	44	3	2013
Empirical Bayes	86.4502137614443	45	3	2013
Empirical Bayes	240.867183696165	3	4	2013
Empirical Bayes	130.180479014031	4	4	2013
Empirical Bayes	291.62988373817	5	4	2013
Empirical Bayes	209.18234750491	6	4	2013
Empirical Bayes	234.661581671972	7	4	2013
Empirical Bayes	246.542485189733	8	4	2013
Empirical Bayes	229.275971519537	9	4	2013
Empirical Bayes	291.123172876825	10	4	2013
Empirical Bayes	279.448578895795	11	4	2013
Empirical Bayes	307.451249497284	12	4	2013
Empirical Bayes	270.131496063778	13	4	2013
Empirical Bayes	293.195110960281	14	4	2013
Empirical Bayes	261.164190399442	15	4	2013
Empirical Bayes	305.328126318668	16	4	2013
Empirical Bayes	372.991512691772	17	4	2013
Empirical Bayes	458.221336866719	18	4	2013
Empirical Bayes	468.785596539247	19	4	2013
Empirical Bayes	351.880407230882	20	4	2013
Empirical Bayes	252.433154857982	21	4	2013
Empirical Bayes	219.72089910017	22	4	2013
Empirical Bayes	248.891180317498	23	4	2013
Empirical Bayes	238.689119149059	24	4	2013
Empirical Bayes	221.104016802225	25	4	2013
Empirical Bayes	257.95420758963	26	4	2013
Empirical Bayes	245.485955511619	27	4	2013
Empirical Bayes	207.345523600571	28	4	2013
Empirical Bayes	202.188065940625	29	4	2013
Empirical Bayes	184.003741372021	30	4	2013
Empirical Bayes	149.056466820728	31	4	2013
Empirical Bayes	147.512223811587	32	4	2013
Empirical Bayes	168.35229077922	33	4	2013
Empirical Bayes	147.761749054386	34	4	2013
Empirical Bayes	138.528517139746	35	4	2013
Empirical Bayes	122.067052669572	36	4	2013
Empirical Bayes	151.511183791042	37	4	2013
Empirical Bayes	145.452866498982	38	4	2013
Empirical Bayes	135.485529045061	39	4	2013
Empirical Bayes	115.103308658932	40	4	2013
Empirical Bayes	107.649312896889	41	4	2013
Empirical Bayes	116.561651129297	42	4	2013
Empirical Bayes	117.632993145907	43	4	2013
Empirical Bayes	107.543874330865	44	4	2013
Empirical Bayes	76.2816210837744	45	4	2013
Model Average	119.116370798337	3	1	2013
Model Average	95.5677213120179	4	1	2013
Model Average	160.937725751897	5	1	2013
Model Average	137.652737763246	6	1	2013
Model Average	161.308605476011	7	1	2013
Model Average	180.112180557797	8	1	2013
Model Average	173.31218676446	9	1	2013
Model Average	223.202836553748	10	1	2013
Model Average	224.733615350726	11	1	2013
Model Average	231.257853370036	12	1	2013
Model Average	228.953634666737	13	1	2013
Model Average	236.879018658061	14	1	2013
Model Average	235.333799516303	15	1	2013
Model Average	257.054957228137	16	1	2013
Model Average	304.515205558084	17	1	2013
Model Average	360.048964336456	18	1	2013
Model Average	350.949866780771	19	1	2013
Model Average	303.924643052134	20	1	2013
Model Average	241.808576931646	21	1	2013
Model Average	246.981187136238	22	1	2013
Model Average	243.768757350977	23	1	2013
Model Average	254.677774108218	24	1	2013
Model Average	250.92813868787	25	1	2013
Model Average	267.079058005804	26	1	2013
Model Average	258.73784090766	27	1	2013
Model Average	242.018876467316	28	1	2013
Model Average	228.245196457034	29	1	2013
Model Average	226.544628235789	30	1	2013
Model Average	188.823346325552	31	1	2013
Model Average	192.391505164912	32	1	2013
Model Average	213.721271163326	33	1	2013
Model Average	198.985647885309	34	1	2013
Model Average	175.703208575691	35	1	2013
Model Average	165.5376772204	36	1	2013
Model Average	184.230188918922	37	1	2013
Model Average	183.505828000006	38	1	2013
Model Average	157.661890671622	39	1	2013
Model Average	156.727904161837	40	1	2013
Model Average	139.22490248742	41	1	2013
Model Average	154.910090470025	42	1	2013
Model Average	136.81110280181	43	1	2013
Model Average	130.371732649787	44	1	2013
Model Average	97.6076999588163	45	1	2013
Model Average	149.812936497281	3	2	2013
Model Average	104.756078747088	4	2	2013
Model Average	185.412813467741	5	2	2013
Model Average	162.471155002364	6	2	2013
Model Average	180.114239359311	7	2	2013
Model Average	204.591940544901	8	2	2013
Model Average	200.292243388425	9	2	2013
Model Average	242.681028184766	10	2	2013
Model Average	241.021044321759	11	2	2013
Model Average	251.299305464122	12	2	2013
Model Average	243.209774032608	13	2	2013
Model Average	260.166004804343	14	2	2013
Model Average	248.417099067168	15	2	2013
Model Average	267.11891343051	16	2	2013
Model Average	312.800253631159	17	2	2013
Model Average	361.395781550911	18	2	2013
Model Average	378.050392186864	19	2	2013
Model Average	306.406401131726	20	2	2013
Model Average	249.224281706202	21	2	2013
Model Average	227.971376459478	22	2	2013
Model Average	245.639612853134	23	2	2013
Model Average	250.416245210419	24	2	2013
Model Average	244.474063723699	25	2	2013
Model Average	255.505916202156	26	2	2013
Model Average	255.071152185784	27	2	2013
Model Average	230.462558156378	28	2	2013
Model Average	220.664642245875	29	2	2013
Model Average	206.55219036442	30	2	2013
Model Average	181.634234976528	31	2	2013
Model Average	184.8983922429	32	2	2013
Model Average	204.591947752823	33	2	2013
Model Average	183.942680142877	34	2	2013
Model Average	165.727397454393	35	2	2013
Model Average	151.860192066729	36	2	2013
Model Average	176.480318411362	37	2	2013
Model Average	165.48139965131	38	2	2013
Model Average	158.571596960874	39	2	2013
Model Average	138.152015491069	40	2	2013
Model Average	138.714932018172	41	2	2013
Model Average	134.644119019208	42	2	2013
Model Average	132.733224158243	43	2	2013
Model Average	115.441382161272	44	2	2013
Model Average	93.5210485649653	45	2	2013
Model Average	139.106514850578	3	3	2013
Model Average	115.729748493782	4	3	2013
Model Average	163.972449574562	5	3	2013
Model Average	170.800177486333	6	3	2013
Model Average	191.819543347078	7	3	2013
Model Average	216.601018819974	8	3	2013
Model Average	212.517981608235	9	3	2013
Model Average	239.609000629524	10	3	2013
Model Average	246.428048809362	11	3	2013
Model Average	256.727906897102	12	3	2013
Model Average	259.942420110968	13	3	2013
Model Average	269.945190563377	14	3	2013
Model Average	263.275452958359	15	3	2013
Model Average	279.220427563152	16	3	2013
Model Average	284.221681304012	17	3	2013
Model Average	321.830330896114	18	3	2013
Model Average	323.512637820219	19	3	2013
Model Average	302.326497982798	20	3	2013
Model Average	248.325423376622	21	3	2013
Model Average	227.623178877258	22	3	2013
Model Average	237.552843070989	23	3	2013
Model Average	256.221516326639	24	3	2013
Model Average	250.985997115082	25	3	2013
Model Average	253.440757425181	26	3	2013
Model Average	251.309721582064	27	3	2013
Model Average	236.815049172903	28	3	2013
Model Average	212.930345465875	29	3	2013
Model Average	206.985019571022	30	3	2013
Model Average	211.671904330564	31	3	2013
Model Average	206.142559199303	32	3	2013
Model Average	204.025806457848	33	3	2013
Model Average	187.935075617127	34	3	2013
Model Average	171.77829518256	35	3	2013
Model Average	157.370849479177	36	3	2013
Model Average	172.945939956595	37	3	2013
Model Average	169.76504605948	38	3	2013
Model Average	143.860516970188	39	3	2013
Model Average	136.873182363756	40	3	2013
Model Average	126.630517915633	41	3	2013
Model Average	131.631899068079	42	3	2013
Model Average	113.665281137823	43	3	2013
Model Average	104.446940692759	44	3	2013
Model Average	83.5993291094873	45	3	2013
Model Average	144.213861697347	3	4	2013
Model Average	132.460893638225	4	4	2013
Model Average	188.838473393635	5	4	2013
Model Average	202.858206140163	6	4	2013
Model Average	228.071664776057	7	4	2013
Model Average	242.029697141762	8	4	2013
Model Average	234.549849284265	9	4	2013
Model Average	258.317006131085	10	4	2013
Model Average	271.393112030733	11	4	2013
Model Average	278.218213341838	12	4	2013
Model Average	283.954816386102	13	4	2013
Model Average	279.155627151716	14	4	2013
Model Average	282.938521088247	15	4	2013
Model Average	270.666785665369	16	4	2013
Model Average	288.840974721302	17	4	2013
Model Average	316.47934971774	18	4	2013
Model Average	334.65940495748	19	4	2013
Model Average	297.583141344657	20	4	2013
Model Average	235.943054808131	21	4	2013
Model Average	221.806219034813	22	4	2013
Model Average	237.072491872701	23	4	2013
Model Average	244.754042616557	24	4	2013
Model Average	239.367812208515	25	4	2013
Model Average	239.970336599737	26	4	2013
Model Average	241.508358784818	27	4	2013
Model Average	213.186822194925	28	4	2013
Model Average	195.623216970791	29	4	2013
Model Average	199.502787518874	30	4	2013
Model Average	196.870493407757	31	4	2013
Model Average	193.900053051842	32	4	2013
Model Average	189.810173851133	33	4	2013
Model Average	181.505208150564	34	4	2013
Model Average	156.995974338508	35	4	2013
Model Average	139.694412806897	36	4	2013
Model Average	165.51227875814	37	4	2013
Model Average	149.839823145265	38	4	2013
Model Average	138.379441197412	39	4	2013
Model Average	114.740914093136	40	4	2013
Model Average	111.478629431983	41	4	2013
Model Average	104.362547706336	42	4	2013
Model Average	102.564366775704	43	4	2013
Model Average	82.9471708229677	44	4	2013
Model Average	71.8778719831665	45	4	2013
Naive Average	133.518754217467	3	1	2013
Naive Average	109.857878767127	4	1	2013
Naive Average	171.814741024851	5	1	2013
Naive Average	143.062062621188	6	1	2013
Naive Average	164.007959337524	7	1	2013
Naive Average	181.913531169776	8	1	2013
Naive Average	166.423413072216	9	1	2013
Naive Average	206.505760127488	10	1	2013
Naive Average	216.548549322653	11	1	2013
Naive Average	227.982558187642	12	1	2013
Naive Average	221.064246927126	13	1	2013
Naive Average	229.029535405343	14	1	2013
Naive Average	221.256314922681	15	1	2013
Naive Average	243.487311123446	16	1	2013
Naive Average	290.142947620113	17	1	2013
Naive Average	345.572731671838	18	1	2013
Naive Average	349.752294912546	19	1	2013
Naive Average	287.690009406579	20	1	2013
Naive Average	244.005041177783	21	1	2013
Naive Average	229.298192211242	22	1	2013
Naive Average	239.40968451455	23	1	2013
Naive Average	241.149795105705	24	1	2013
Naive Average	239.810925524265	25	1	2013
Naive Average	255.594043651242	26	1	2013
Naive Average	252.992188853446	27	1	2013
Naive Average	235.333626147103	28	1	2013
Naive Average	225.886252351811	29	1	2013
Naive Average	227.343883158187	30	1	2013
Naive Average	195.609865506288	31	1	2013
Naive Average	194.720050696602	32	1	2013
Naive Average	220.342017604403	33	1	2013
Naive Average	204.727347748931	34	1	2013
Naive Average	183.878026934991	35	1	2013
Naive Average	171.194511687822	36	1	2013
Naive Average	190.523432943548	37	1	2013
Naive Average	194.226321341495	38	1	2013
Naive Average	179.965844679602	39	1	2013
Naive Average	179.114121746687	40	1	2013
Naive Average	166.479885945662	41	1	2013
Naive Average	171.421713480745	42	1	2013
Naive Average	158.119128108425	43	1	2013
Naive Average	149.682065929453	44	1	2013
Naive Average	120.478451857387	45	1	2013
Naive Average	146.729011748047	3	2	2013
Naive Average	120.088287883608	4	2	2013
Naive Average	174.253105166941	5	2	2013
Naive Average	160.235432434577	6	2	2013
Naive Average	179.395243600548	7	2	2013
Naive Average	194.190537442119	8	2	2013
Naive Average	181.782415183291	9	2	2013
Naive Average	222.912466830583	10	2	2013
Naive Average	228.16250398733	11	2	2013
Naive Average	236.021923221056	12	2	2013
Naive Average	230.244066280761	13	2	2013
Naive Average	243.96188990807	14	2	2013
Naive Average	235.427248422613	15	2	2013
Naive Average	250.646931000064	16	2	2013
Naive Average	284.473409875801	17	2	2013
Naive Average	332.507935991487	18	2	2013
Naive Average	341.573847236533	19	2	2013
Naive Average	287.2962789788	20	2	2013
Naive Average	237.774049551623	21	2	2013
Naive Average	216.225676483228	22	2	2013
Naive Average	229.990398476123	23	2	2013
Naive Average	236.747103315176	24	2	2013
Naive Average	233.284586620197	25	2	2013
Naive Average	244.769587411825	26	2	2013
Naive Average	246.688622593258	27	2	2013
Naive Average	226.341356458163	28	2	2013
Naive Average	223.67079462013	29	2	2013
Naive Average	215.284522743089	30	2	2013
Naive Average	192.417334372921	31	2	2013
Naive Average	201.454372011257	32	2	2013
Naive Average	218.7353155625	33	2	2013
Naive Average	197.567497678277	34	2	2013
Naive Average	176.901057454596	35	2	2013
Naive Average	164.787600506185	36	2	2013
Naive Average	192.017417759622	37	2	2013
Naive Average	189.721024834202	38	2	2013
Naive Average	192.457430965417	39	2	2013
Naive Average	178.76335465344	40	2	2013
Naive Average	171.522480114473	41	2	2013
Naive Average	162.529918976685	42	2	2013
Naive Average	157.601549177507	43	2	2013
Naive Average	142.55404915646	44	2	2013
Naive Average	122.570123725004	45	2	2013
Naive Average	166.52481443063	3	3	2013
Naive Average	120.055987961918	4	3	2013
Naive Average	186.858429727041	5	3	2013
Naive Average	174.683525482393	6	3	2013
Naive Average	193.266940869075	7	3	2013
Naive Average	210.012375516281	8	3	2013
Naive Average	203.547157606849	9	3	2013
Naive Average	233.058600255909	10	3	2013
Naive Average	237.165578358567	11	3	2013
Naive Average	248.287915531874	12	3	2013
Naive Average	243.77178806843	13	3	2013
Naive Average	256.239033629834	14	3	2013
Naive Average	239.395868355661	15	3	2013
Naive Average	250.231306864067	16	3	2013
Naive Average	271.604325251307	17	3	2013
Naive Average	320.145368958871	18	3	2013
Naive Average	337.645189684018	19	3	2013
Naive Average	284.124459727404	20	3	2013
Naive Average	226.70040575822	21	3	2013
Naive Average	204.926874763604	22	3	2013
Naive Average	224.096274442022	23	3	2013
Naive Average	228.308577385688	24	3	2013
Naive Average	222.895189872802	25	3	2013
Naive Average	235.079364578967	26	3	2013
Naive Average	233.446797121988	27	3	2013
Naive Average	221.943926846913	28	3	2013
Naive Average	207.376447880073	29	3	2013
Naive Average	204.347541282238	30	3	2013
Naive Average	196.527930426913	31	3	2013
Naive Average	199.320962211913	32	3	2013
Naive Average	206.29855906106	33	3	2013
Naive Average	187.606611681385	34	3	2013
Naive Average	170.373431157113	35	3	2013
Naive Average	162.607727750491	36	3	2013
Naive Average	185.2479891009	37	3	2013
Naive Average	200.972440195914	38	3	2013
Naive Average	190.222137885641	39	3	2013
Naive Average	178.917525123346	40	3	2013
Naive Average	160.312098023215	41	3	2013
Naive Average	158.910854793921	42	3	2013
Naive Average	147.136075659176	43	3	2013
Naive Average	140.658752110034	44	3	2013
Naive Average	115.402977782928	45	3	2013
Naive Average	162.775941416853	3	4	2013
Naive Average	136.874255409517	4	4	2013
Naive Average	205.556666135617	5	4	2013
Naive Average	193.357458800367	6	4	2013
Naive Average	211.894597480763	7	4	2013
Naive Average	226.227860859702	8	4	2013
Naive Average	215.289429968337	9	4	2013
Naive Average	243.75980797081	10	4	2013
Naive Average	250.352991956456	11	4	2013
Naive Average	262.364388294242	12	4	2013
Naive Average	258.706604079125	13	4	2013
Naive Average	259.778752629357	14	4	2013
Naive Average	245.42072189507	15	4	2013
Naive Average	246.993227969514	16	4	2013
Naive Average	271.422499899046	17	4	2013
Naive Average	318.566507411182	18	4	2013
Naive Average	331.096283426818	19	4	2013
Naive Average	276.409786586272	20	4	2013
Naive Average	215.08222367207	21	4	2013
Naive Average	200.139511072639	22	4	2013
Naive Average	216.876364861675	23	4	2013
Naive Average	220.291248120624	24	4	2013
Naive Average	216.376395352092	25	4	2013
Naive Average	223.59421574633	26	4	2013
Naive Average	232.792426201769	27	4	2013
Naive Average	208.243216389814	28	4	2013
Naive Average	197.643952608169	29	4	2013
Naive Average	205.075664565917	30	4	2013
Naive Average	196.406236638277	31	4	2013
Naive Average	191.304012084376	32	4	2013
Naive Average	196.668406521828	33	4	2013
Naive Average	182.338494003905	34	4	2013
Naive Average	167.034030635527	35	4	2013
Naive Average	159.127972965173	36	4	2013
Naive Average	198.519307863044	37	4	2013
Naive Average	198.268785195349	38	4	2013
Naive Average	190.253108705605	39	4	2013
Naive Average	165.50591820948	40	4	2013
Naive Average	154.376335490024	41	4	2013
Naive Average	146.349574008017	42	4	2013
Naive Average	146.331424679517	43	4	2013
Naive Average	128.559801489282	44	4	2013
Naive Average	113.522663424154	45	4	2013
Naive	103	3	1	2013
Naive	89	4	1	2013
Naive	166	5	1	2013
Naive	127	6	1	2013
Naive	147	7	1	2013
Naive	159	8	1	2013
Naive	148	9	1	2013
Naive	197	10	1	2013
Naive	200	11	1	2013
Naive	227	12	1	2013
Naive	204	13	1	2013
Naive	229	14	1	2013
Naive	190	15	1	2013
Naive	238	16	1	2013
Naive	293	17	1	2013
Naive	381	18	1	2013
Naive	383	19	1	2013
Naive	296	20	1	2013
Naive	250	21	1	2013
Naive	236	22	1	2013
Naive	262	23	1	2013
Naive	256	24	1	2013
Naive	244	25	1	2013
Naive	275	26	1	2013
Naive	268	27	1	2013
Naive	240	28	1	2013
Naive	240	29	1	2013
Naive	228	30	1	2013
Naive	198	31	1	2013
Naive	197	32	1	2013
Naive	220	33	1	2013
Naive	199	34	1	2013
Naive	189	35	1	2013
Naive	173	36	1	2013
Naive	200	37	1	2013
Naive	197	38	1	2013
Naive	186	39	1	2013
Naive	162	40	1	2013
Naive	154	41	1	2013
Naive	162	42	1	2013
Naive	160	43	1	2013
Naive	148	44	1	2013
Naive	113	45	1	2013
Naive	103	3	2	2013
Naive	89	4	2	2013
Naive	166	5	2	2013
Naive	127	6	2	2013
Naive	147	7	2	2013
Naive	159	8	2	2013
Naive	148	9	2	2013
Naive	197	10	2	2013
Naive	200	11	2	2013
Naive	227	12	2	2013
Naive	204	13	2	2013
Naive	229	14	2	2013
Naive	190	15	2	2013
Naive	238	16	2	2013
Naive	293	17	2	2013
Naive	381	18	2	2013
Naive	383	19	2	2013
Naive	296	20	2	2013
Naive	250	21	2	2013
Naive	236	22	2	2013
Naive	262	23	2	2013
Naive	256	24	2	2013
Naive	244	25	2	2013
Naive	275	26	2	2013
Naive	268	27	2	2013
Naive	240	28	2	2013
Naive	240	29	2	2013
Naive	228	30	2	2013
Naive	198	31	2	2013
Naive	197	32	2	2013
Naive	220	33	2	2013
Naive	199	34	2	2013
Naive	189	35	2	2013
Naive	173	36	2	2013
Naive	200	37	2	2013
Naive	197	38	2	2013
Naive	186	39	2	2013
Naive	162	40	2	2013
Naive	154	41	2	2013
Naive	162	42	2	2013
Naive	160	43	2	2013
Naive	148	44	2	2013
Naive	113	45	2	2013
Naive	103	3	3	2013
Naive	89	4	3	2013
Naive	166	5	3	2013
Naive	127	6	3	2013
Naive	147	7	3	2013
Naive	159	8	3	2013
Naive	148	9	3	2013
Naive	197	10	3	2013
Naive	200	11	3	2013
Naive	227	12	3	2013
Naive	204	13	3	2013
Naive	229	14	3	2013
Naive	190	15	3	2013
Naive	238	16	3	2013
Naive	293	17	3	2013
Naive	381	18	3	2013
Naive	383	19	3	2013
Naive	296	20	3	2013
Naive	250	21	3	2013
Naive	236	22	3	2013
Naive	262	23	3	2013
Naive	256	24	3	2013
Naive	244	25	3	2013
Naive	275	26	3	2013
Naive	268	27	3	2013
Naive	240	28	3	2013
Naive	240	29	3	2013
Naive	228	30	3	2013
Naive	198	31	3	2013
Naive	197	32	3	2013
Naive	220	33	3	2013
Naive	199	34	3	2013
Naive	189	35	3	2013
Naive	173	36	3	2013
Naive	200	37	3	2013
Naive	197	38	3	2013
Naive	186	39	3	2013
Naive	162	40	3	2013
Naive	154	41	3	2013
Naive	162	42	3	2013
Naive	160	43	3	2013
Naive	148	44	3	2013
Naive	113	45	3	2013
Naive	103	3	4	2013
Naive	89	4	4	2013
Naive	166	5	4	2013
Naive	127	6	4	2013
Naive	147	7	4	2013
Naive	159	8	4	2013
Naive	148	9	4	2013
Naive	197	10	4	2013
Naive	200	11	4	2013
Naive	227	12	4	2013
Naive	204	13	4	2013
Naive	229	14	4	2013
Naive	190	15	4	2013
Naive	238	16	4	2013
Naive	293	17	4	2013
Naive	381	18	4	2013
Naive	383	19	4	2013
Naive	296	20	4	2013
Naive	250	21	4	2013
Naive	236	22	4	2013
Naive	262	23	4	2013
Naive	256	24	4	2013
Naive	244	25	4	2013
Naive	275	26	4	2013
Naive	268	27	4	2013
Naive	240	28	4	2013
Naive	240	29	4	2013
Naive	228	30	4	2013
Naive	198	31	4	2013
Naive	197	32	4	2013
Naive	220	33	4	2013
Naive	199	34	4	2013
Naive	189	35	4	2013
Naive	173	36	4	2013
Naive	200	37	4	2013
Naive	197	38	4	2013
Naive	186	39	4	2013
Naive	162	40	4	2013
Naive	154	41	4	2013
Naive	162	42	4	2013
Naive	160	43	4	2013
Naive	148	44	4	2013
Naive	113	45	4	2013
lm ub	178.790864997548	3	1	2013
lm ub	156.360224447087	4	1	2013
lm ub	219.220869584344	5	1	2013
lm ub	191.293201264527	6	1	2013
lm ub	222.593994720812	7	1	2013
lm ub	248.800765473037	8	1	2013
lm ub	247.232621502984	9	1	2013
lm ub	310.149301879607	10	1	2013
lm ub	297.315246752472	11	1	2013
lm ub	291.189086921071	12	1	2013
lm ub	293.615942928301	13	1	2013
lm ub	298.121103766342	14	1	2013
lm ub	308.032528895441	15	1	2013
lm ub	327.289338948584	16	1	2013
lm ub	368.434108745988	17	1	2013
lm ub	403.036602191065	18	1	2013
lm ub	394.300698400655	19	1	2013
lm ub	362.354310328275	20	1	2013
lm ub	288.31177507215	21	1	2013
lm ub	319.616701725689	22	1	2013
lm ub	297.66753234885	23	1	2013
lm ub	319.819056220653	24	1	2013
lm ub	316.341255637847	25	1	2013
lm ub	322.605743989253	26	1	2013
lm ub	317.542852325366	27	1	2013
lm ub	300.057119476436	28	1	2013
lm ub	273.78278362321	29	1	2013
lm ub	287.36427118525	30	1	2013
lm ub	233.030140951464	31	1	2013
lm ub	247.728386498441	32	1	2013
lm ub	270.995550603085	33	1	2013
lm ub	264.048942611767	34	1	2013
lm ub	227.051899343447	35	1	2013
lm ub	226.492017797201	36	1	2013
lm ub	244.951573888664	37	1	2013
lm ub	245.710359672768	38	1	2013
lm ub	206.045769949515	39	1	2013
lm ub	225.789158289128	40	1	2013
lm ub	193.821330174351	41	1	2013
lm ub	223.374387888143	42	1	2013
lm ub	189.867825654884	43	1	2013
lm ub	186.365410390581	44	1	2013
lm ub	149.447234494915	45	1	2013
lm ub	196.333408923112	3	2	2013
lm ub	181.068919756653	4	2	2013
lm ub	214.594132716929	5	2	2013
lm ub	244.203821005649	6	2	2013
lm ub	253.987553640306	7	2	2013
lm ub	300.682490334234	8	2	2013
lm ub	319.052606024833	9	2	2013
lm ub	339.564669669947	10	2	2013
lm ub	322.816687326214	11	2	2013
lm ub	310.527962649573	12	2	2013
lm ub	325.981009828489	13	2	2013
lm ub	342.421349362502	14	2	2013
lm ub	358.190790692382	15	2	2013
lm ub	343.187603423162	16	2	2013
lm ub	371.247346023205	17	2	2013
lm ub	359.424719628384	18	2	2013
lm ub	409.664259069968	19	2	2013
lm ub	374.604301703711	20	2	2013
lm ub	320.431204910163	21	2	2013
lm ub	302.046568787083	22	2	2013
lm ub	312.997037501579	23	2	2013
lm ub	331.787050644595	24	2	2013
lm ub	330.417845162081	25	2	2013
lm ub	308.162783131964	26	2	2013
lm ub	327.337075200017	27	2	2013
lm ub	300.88517225396	28	2	2013
lm ub	280.893391037856	29	2	2013
lm ub	268.940468735759	30	2	2013
lm ub	246.640915084613	31	2	2013
lm ub	253.807530729119	32	2	2013
lm ub	289.176159323651	33	2	2013
lm ub	261.897453958257	34	2	2013
lm ub	236.000544041757	35	2	2013
lm ub	224.852546478839	36	2	2013
lm ub	247.640122268899	37	2	2013
lm ub	224.913893498769	38	2	2013
lm ub	231.411670376487	39	2	2013
lm ub	209.231495819859	40	2	2013
lm ub	224.42100783034	41	2	2013
lm ub	198.913564186633	42	2	2013
lm ub	196.945980226953	43	2	2013
lm ub	169.585435742598	44	2	2013
lm ub	164.773524506023	45	2	2013
lm ub	207.49014036463	3	3	2013
lm ub	187.550435614727	4	3	2013
lm ub	250.903330695232	5	3	2013
lm ub	270.602153503528	6	3	2013
lm ub	310.745851762442	7	3	2013
lm ub	364.605072976744	8	3	2013
lm ub	366.736688122923	9	3	2013
lm ub	358.765015106387	10	3	2013
lm ub	350.078816305436	11	3	2013
lm ub	353.24192836478	12	3	2013
lm ub	376.200614913137	13	3	2013
lm ub	391.336343547937	14	3	2013
lm ub	373.968550524574	15	3	2013
lm ub	353.357892166195	16	3	2013
lm ub	321.313269305663	17	3	2013
lm ub	375.572209409534	18	3	2013
lm ub	406.15959128001	19	3	2013
lm ub	406.486215132985	20	3	2013
lm ub	306.849176582913	21	3	2013
lm ub	315.566837140102	22	3	2013
lm ub	325.248727831535	23	3	2013
lm ub	334.243659580629	24	3	2013
lm ub	316.509294796691	25	3	2013
lm ub	311.615541129409	26	3	2013
lm ub	316.10943688823	27	3	2013
lm ub	306.460904930888	28	3	2013
lm ub	254.608272028463	29	3	2013
lm ub	266.795104145118	30	3	2013
lm ub	253.414696716981	31	3	2013
lm ub	270.492107679976	32	3	2013
lm ub	277.366926823236	33	3	2013
lm ub	267.118298374799	34	3	2013
lm ub	234.962065983421	35	3	2013
lm ub	225.437289695546	36	3	2013
lm ub	221.764872359522	37	3	2013
lm ub	242.418753793292	38	3	2013
lm ub	212.391024167646	39	3	2013
lm ub	224.612105290736	40	3	2013
lm ub	200.594143060984	41	3	2013
lm ub	199.91660772974	42	3	2013
lm ub	178.66934425376	43	3	2013
lm ub	177.671983710768	44	3	2013
lm ub	155.582101914787	45	3	2013
lm ub	207.90460539805	3	4	2013
lm ub	230.693054172435	4	4	2013
lm ub	276.404434591417	5	4	2013
lm ub	324.814078356626	6	4	2013
lm ub	362.924147199256	7	4	2013
lm ub	394.221458433804	8	4	2013
lm ub	376.741109582116	9	4	2013
lm ub	372.307323221481	10	4	2013
lm ub	379.248250756263	11	4	2013
lm ub	391.945043105258	12	4	2013
lm ub	424.254315474844	13	4	2013
lm ub	403.321629269496	14	4	2013
lm ub	390.119839592219	15	4	2013
lm ub	306.766148353066	16	4	2013
lm ub	346.57749271382	17	4	2013
lm ub	377.473083633484	18	4	2013
lm ub	430.874656412842	19	4	2013
lm ub	379.013825888649	20	4	2013
lm ub	304.91806315716	21	4	2013
lm ub	315.845933611403	22	4	2013
lm ub	329.554333387874	23	4	2013
lm ub	321.708492899	24	4	2013
lm ub	325.551740146513	25	4	2013
lm ub	300.02552779291	26	4	2013
lm ub	325.459124248767	27	4	2013
lm ub	281.824526899094	28	4	2013
lm ub	249.377620962697	29	4	2013
lm ub	269.649297959696	30	4	2013
lm ub	273.343495991902	31	4	2013
lm ub	258.175831331242	32	4	2013
lm ub	276.02487464782	33	4	2013
lm ub	257.223373458487	34	4	2013
lm ub	229.920418124604	35	4	2013
lm ub	198.282468360428	36	4	2013
lm ub	238.028814049876	37	4	2013
lm ub	219.842424105332	38	4	2013
lm ub	224.877700188596	39	4	2013
lm ub	194.655020098102	40	4	2013
lm ub	199.215545952858	41	4	2013
lm ub	172.469783931877	42	4	2013
lm ub	182.575470915919	43	4	2013
lm ub	158.313890023094	44	4	2013
lm ub	151.173118824926	45	4	2013
lm lb	53.1909707639477	3	1	2013
lm lb	31.7838338407675	4	1	2013
lm lb	94.2734080932021	5	1	2013
lm lb	65.0066435799848	6	1	2013
lm lb	97.9596756722562	7	1	2013
lm lb	124.724467348712	8	1	2013
lm lb	122.890944593934	9	1	2013
lm lb	186.029764544065	10	1	2013
lm lb	173.138788148837	11	1	2013
lm lb	166.519167532296	12	1	2013
lm lb	169.108707196657	13	1	2013
lm lb	174.169717142061	14	1	2013
lm lb	182.241999783986	15	1	2013
lm lb	203.515502546733	16	1	2013
lm lb	244.625460331524	17	1	2013
lm lb	279.40377094989	18	1	2013
lm lb	268.507373126842	19	1	2013
lm lb	237.604838348288	20	1	2013
lm lb	161.553840728547	21	1	2013
lm lb	192.831765472027	22	1	2013
lm lb	172.227028939247	23	1	2013
lm lb	193.461880334679	24	1	2013
lm lb	189.312494990383	25	1	2013
lm lb	197.643850465282	26	1	2013
lm lb	189.888723747078	27	1	2013
lm lb	173.225713123921	28	1	2013
lm lb	148.734896195307	29	1	2013
lm lb	162.789379062587	30	1	2013
lm lb	108.629614097928	31	1	2013
lm lb	123.237861837429	32	1	2013
lm lb	147.420643815628	33	1	2013
lm lb	140.572676006989	34	1	2013
lm lb	103.92180210814	35	1	2013
lm lb	103.076257702154	36	1	2013
lm lb	121.645234933507	37	1	2013
lm lb	122.744835055818	38	1	2013
lm lb	83.5052545493293	39	1	2013
lm lb	103.059222035345	40	1	2013
lm lb	70.3552709628484	41	1	2013
lm lb	101.053638679494	42	1	2013
lm lb	67.752225195295	43	1	2013
lm lb	64.6747982776115	44	1	2013
lm lb	27.6748993469275	45	1	2013
lm lb	39.9256607100066	3	2	2013
lm lb	25.764456157879	4	2	2013
lm lb	59.9357265788883	5	2	2013
lm lb	88.077955250973	6	2	2013
lm lb	99.9758436580386	7	2	2013
lm lb	147.236345419776	8	2	2013
lm lb	165.511543888382	9	2	2013
lm lb	186.066201232455	10	2	2013
lm lb	169.578367916082	11	2	2013
lm lb	156.433295134617	12	2	2013
lm lb	172.221565485273	13	2	2013
lm lb	188.845046459542	14	2	2013
lm lb	202.702374989085	15	2	2013
lm lb	190.180817577265	16	2	2013
lm lb	216.493013266584	17	2	2013
lm lb	204.990780801089	18	2	2013
lm lb	252.895613575259	19	2	2013
lm lb	218.497316549092	20	2	2013
lm lb	161.84532577829	21	2	2013
lm lb	143.393701677509	22	2	2013
lm lb	155.884816204383	23	2	2013
lm lb	173.609722646266	24	2	2013
lm lb	171.366275493061	25	2	2013
lm lb	151.76200677133	26	2	2013
lm lb	167.566231434381	27	2	2013
lm lb	142.175446611333	28	2	2013
lm lb	124.412298687308	29	2	2013
lm lb	113.106913433042	30	2	2013
lm lb	91.1739803230014	31	2	2013
lm lb	98.0223469874056	32	2	2013
lm lb	134.712266910898	33	2	2013
lm lb	107.508326378111	34	2	2013
lm lb	82.0628424285765	35	2	2013
lm lb	70.3457866363366	36	2	2013
lm lb	93.2050279316044	37	2	2013
lm lb	70.9124532938421	38	2	2013
lm lb	77.9171486476455	39	2	2013
lm lb	55.5609022675674	40	2	2013
lm lb	69.7358453501488	41	2	2013
lm lb	45.8217634195215	42	2	2013
lm lb	44.0264584347801	43	2	2013
lm lb	17.265616025388	44	2	2013
lm lb	12.3282952871252	45	2	2013
lm lb	18.7867491595227	3	3	2013
lm lb	0.562399475433864	4	3	2013
lm lb	64.4467767361997	5	3	2013
lm lb	82.3934391537054	6	3	2013
lm lb	124.996756783821	7	3	2013
lm lb	179.634582872748	8	3	2013
lm lb	181.141561846481	9	3	2013
lm lb	173.271249753905	10	3	2013
lm lb	164.659912799549	11	3	2013
lm lb	167.006448613381	12	3	2013
lm lb	189.783567579693	13	3	2013
lm lb	205.511617224058	14	3	2013
lm lb	185.962039481231	15	3	2013
lm lb	167.198511604543	16	3	2013
lm lb	133.529754960443	17	3	2013
lm lb	188.984521115928	18	3	2013
lm lb	216.660128285289	19	3	2013
lm lb	218.236312287951	20	3	2013
lm lb	115.935744388567	21	3	2013
lm lb	124.41888175095	22	3	2013
lm lb	136.071909416062	23	3	2013
lm lb	143.575107130819	24	3	2013
lm lb	124.773003203261	25	3	2013
lm lb	123.080293470463	26	3	2013
lm lb	123.469573769945	27	3	2013
lm lb	115.101909467815	28	3	2013
lm lb	65.9252638736063	29	3	2013
lm lb	78.74715435472	30	3	2013
lm lb	65.5679970356148	31	3	2013
lm lb	82.5095853840249	32	3	2013
lm lb	91.0464590907473	33	3	2013
lm lb	80.9588731581875	34	3	2013
lm lb	49.2946814337969	35	3	2013
lm lb	39.020704067772	36	3	2013
lm lb	35.5068218901819	37	3	2013
lm lb	56.601022267735	38	3	2013
lm lb	27.2141289318323	39	3	2013
lm lb	39.0287050416969	40	3	2013
lm lb	13.8381947501482	41	3	2013
lm lb	14.9337527488768	42	3	2013
lm lb	-6.00540874532764	43	3	2013
lm lb	-6.35184141851747	44	3	2013
lm lb	-28.5726687469376	45	3	2013
lm lb	0.193043378251758	3	4	2013
lm lb	24.6905111201204	4	4	2013
lm lb	71.2586655908329	5	4	2013
lm lb	117.664905855369	6	4	2013
lm lb	158.525520118832	7	4	2013
lm lb	190.327354397807	8	4	2013
lm lb	172.388217793963	9	4	2013
lm lb	167.810437426326	10	4	2013
lm lb	175.163060986119	11	4	2013
lm lb	186.227969567398	12	4	2013
lm lb	218.704813851698	13	4	2013
lm lb	198.603664754331	14	4	2013
lm lb	182.298854055359	15	4	2013
lm lb	101.310919539161	16	4	2013
lm lb	140.383817231135	17	4	2013
lm lb	173.186036998132	18	4	2013
lm lb	223.367251647677	19	4	2013
lm lb	173.142178516667	20	4	2013
lm lb	96.4142681172845	21	4	2013
lm lb	107.137369436623	22	4	2013
lm lb	122.656637146996	23	4	2013
lm lb	113.24153999563	24	4	2013
lm lb	115.969325247708	25	4	2013
lm lb	93.9498486219025	26	4	2013
lm lb	114.860311786866	27	4	2013
lm lb	72.5850977288574	28	4	2013
lm lb	43.0447379147714	29	4	2013
lm lb	63.6239615913826	30	4	2013
lm lb	67.7033056762175	31	4	2013
lm lb	52.5415189078662	32	4	2013
lm lb	72.1962774051956	33	4	2013
lm lb	53.5183567607586	34	4	2013
lm lb	26.6606908732214	35	4	2013
lm lb	-5.76940379447441	36	4	2013
lm lb	34.0650494818263	37	4	2013
lm lb	16.4614203095058	38	4	2013
lm lb	22.0097748976897	39	4	2013
lm lb	-8.5785726998422	40	4	2013
lm lb	-5.50772917805941	41	4	2013
lm lb	-30.1416281330236	42	4	2013
lm lb	-19.8751553266354	43	4	2013
lm lb	-43.3593286711546	44	4	2013
lm lb	-50.5932541143581	45	4	2013
rf ub	144	3	1	2013
rf ub	133	4	1	2013
rf ub	194	5	1	2013
rf ub	204	6	1	2013
rf ub	230.05	7	1	2013
rf ub	233	8	1	2013
rf ub	231	9	1	2013
rf ub	264	10	1	2013
rf ub	287	11	1	2013
rf ub	282	12	1	2013
rf ub	298.200000000001	13	1	2013
rf ub	308.200000000001	14	1	2013
rf ub	308.200000000001	15	1	2013
rf ub	395	16	1	2013
rf ub	421	17	1	2013
rf ub	472	18	1	2013
rf ub	445	19	1	2013
rf ub	445	20	1	2013
rf ub	368	21	1	2013
rf ub	339	22	1	2013
rf ub	327	23	1	2013
rf ub	383	24	1	2013
rf ub	322	25	1	2013
rf ub	381	26	1	2013
rf ub	338	27	1	2013
rf ub	322	28	1	2013
rf ub	312	29	1	2013
rf ub	298	30	1	2013
rf ub	282	31	1	2013
rf ub	272	32	1	2013
rf ub	290	33	1	2013
rf ub	269	34	1	2013
rf ub	264	35	1	2013
rf ub	234	36	1	2013
rf ub	237	37	1	2013
rf ub	236	38	1	2013
rf ub	223	39	1	2013
rf ub	197	40	1	2013
rf ub	194	41	1	2013
rf ub	192	42	1	2013
rf ub	186	43	1	2013
rf ub	176.1	44	1	2013
rf ub	162	45	1	2013
rf ub	149	3	2	2013
rf ub	166	4	2	2013
rf ub	223	5	2	2013
rf ub	231	6	2	2013
rf ub	256	7	2	2013
rf ub	282	8	2	2013
rf ub	234	9	2	2013
rf ub	287	10	2	2013
rf ub	401	11	2	2013
rf ub	359	12	2	2013
rf ub	395	13	2	2013
rf ub	388	14	2	2013
rf ub	395	15	2	2013
rf ub	388	16	2	2013
rf ub	428	17	2	2013
rf ub	471	18	2	2013
rf ub	454	19	2	2013
rf ub	403	20	2	2013
rf ub	359	21	2	2013
rf ub	339.05	22	2	2013
rf ub	343	23	2	2013
rf ub	388	24	2	2013
rf ub	381	25	2	2013
rf ub	383	26	2	2013
rf ub	356	27	2	2013
rf ub	381	28	2	2013
rf ub	341.350000000001	29	2	2013
rf ub	297	30	2	2013
rf ub	291	31	2	2013
rf ub	296	32	2	2013
rf ub	339	33	2	2013
rf ub	287	34	2	2013
rf ub	264	35	2	2013
rf ub	233.05	36	2	2013
rf ub	264.1	37	2	2013
rf ub	236	38	2	2013
rf ub	228	39	2	2013
rf ub	194	40	2	2013
rf ub	194	41	2	2013
rf ub	194	42	2	2013
rf ub	189	43	2	2013
rf ub	172	44	2	2013
rf ub	152	45	2	2013
rf ub	194	3	3	2013
rf ub	194	4	3	2013
rf ub	234	5	3	2013
rf ub	256	6	3	2013
rf ub	290	7	3	2013
rf ub	341	8	3	2013
rf ub	287	9	3	2013
rf ub	421	10	3	2013
rf ub	421	11	3	2013
rf ub	395	12	3	2013
rf ub	388	13	3	2013
rf ub	395	14	3	2013
rf ub	388	15	3	2013
rf ub	395	16	3	2013
rf ub	395	17	3	2013
rf ub	454	18	3	2013
rf ub	458	19	3	2013
rf ub	445	20	3	2013
rf ub	368	21	3	2013
rf ub	319	22	3	2013
rf ub	327	23	3	2013
rf ub	381	24	3	2013
rf ub	383	25	3	2013
rf ub	356	26	3	2013
rf ub	356	27	3	2013
rf ub	356	28	3	2013
rf ub	327	29	3	2013
rf ub	284.200000000001	30	3	2013
rf ub	388	31	3	2013
rf ub	327	32	3	2013
rf ub	339	33	3	2013
rf ub	290	34	3	2013
rf ub	264	35	3	2013
rf ub	230	36	3	2013
rf ub	282	37	3	2013
rf ub	264	38	3	2013
rf ub	207.150000000001	39	3	2013
rf ub	197	40	3	2013
rf ub	193	41	3	2013
rf ub	193	42	3	2013
rf ub	171	43	3	2013
rf ub	162	44	3	2013
rf ub	151	45	3	2013
rf ub	194	3	4	2013
rf ub	194	4	4	2013
rf ub	266	5	4	2013
rf ub	341	6	4	2013
rf ub	341	7	4	2013
rf ub	388	8	4	2013
rf ub	421	9	4	2013
rf ub	433	10	4	2013
rf ub	472.850000000003	11	4	2013
rf ub	389	12	4	2013
rf ub	389	13	4	2013
rf ub	389	14	4	2013
rf ub	395	15	4	2013
rf ub	389	16	4	2013
rf ub	433.500000000002	17	4	2013
rf ub	443	18	4	2013
rf ub	445	19	4	2013
rf ub	389	20	4	2013
rf ub	368	21	4	2013
rf ub	319	22	4	2013
rf ub	359	23	4	2013
rf ub	389	24	4	2013
rf ub	348.400000000001	25	4	2013
rf ub	383	26	4	2013
rf ub	383	27	4	2013
rf ub	327	28	4	2013
rf ub	275	29	4	2013
rf ub	282	30	4	2013
rf ub	388	31	4	2013
rf ub	348	32	4	2013
rf ub	348	33	4	2013
rf ub	327	34	4	2013
rf ub	279	35	4	2013
rf ub	264	36	4	2013
rf ub	279	37	4	2013
rf ub	234	38	4	2013
rf ub	204	39	4	2013
rf ub	184	40	4	2013
rf ub	198	41	4	2013
rf ub	184	42	4	2013
rf ub	162	43	4	2013
rf ub	148	44	4	2013
rf ub	133	45	4	2013
rf lb	64	3	1	2013
rf lb	75	4	1	2013
rf lb	82	5	1	2013
rf lb	90	6	1	2013
rf lb	89	7	1	2013
rf lb	106	8	1	2013
rf lb	105	9	1	2013
rf lb	117	10	1	2013
rf lb	150	11	1	2013
rf lb	170	12	1	2013
rf lb	170	13	1	2013
rf lb	181	14	1	2013
rf lb	190	15	1	2013
rf lb	181	16	1	2013
rf lb	202	17	1	2013
rf lb	216	18	1	2013
rf lb	216	19	1	2013
rf lb	216	20	1	2013
rf lb	191	21	1	2013
rf lb	186	22	1	2013
rf lb	198	23	1	2013
rf lb	205	24	1	2013
rf lb	208	25	1	2013
rf lb	216	26	1	2013
rf lb	209	27	1	2013
rf lb	205	28	1	2013
rf lb	201	29	1	2013
rf lb	194	30	1	2013
rf lb	170	31	1	2013
rf lb	170	32	1	2013
rf lb	159	33	1	2013
rf lb	148	34	1	2013
rf lb	129	35	1	2013
rf lb	129	36	1	2013
rf lb	131	37	1	2013
rf lb	129	38	1	2013
rf lb	106	39	1	2013
rf lb	104	40	1	2013
rf lb	104	41	1	2013
rf lb	104	42	1	2013
rf lb	88	43	1	2013
rf lb	79	44	1	2013
rf lb	66	45	1	2013
rf lb	65	3	2	2013
rf lb	72	4	2	2013
rf lb	88	5	2	2013
rf lb	89	6	2	2013
rf lb	93	7	2	2013
rf lb	105	8	2	2013
rf lb	105	9	2	2013
rf lb	142.8	10	2	2013
rf lb	151	11	2	2013
rf lb	170	12	2	2013
rf lb	181	13	2	2013
rf lb	176	14	2	2013
rf lb	181	15	2	2013
rf lb	191	16	2	2013
rf lb	191	17	2	2013
rf lb	216	18	2	2013
rf lb	191	19	2	2013
rf lb	191	20	2	2013
rf lb	186	21	2	2013
rf lb	181	22	2	2013
rf lb	181	23	2	2013
rf lb	198	24	2	2013
rf lb	208	25	2	2013
rf lb	201	26	2	2013
rf lb	197	27	2	2013
rf lb	205	28	2	2013
rf lb	197	29	2	2013
rf lb	170	30	2	2013
rf lb	163	31	2	2013
rf lb	194	32	2	2013
rf lb	146	33	2	2013
rf lb	139	34	2	2013
rf lb	121	35	2	2013
rf lb	111.7	36	2	2013
rf lb	132.9	37	2	2013
rf lb	106	38	2	2013
rf lb	104	39	2	2013
rf lb	100	40	2	2013
rf lb	93	41	2	2013
rf lb	98	42	2	2013
rf lb	79	43	2	2013
rf lb	69.95	44	2	2013
rf lb	66	45	2	2013
rf lb	78	3	3	2013
rf lb	78	4	3	2013
rf lb	88	5	3	2013
rf lb	89	6	3	2013
rf lb	104	7	3	2013
rf lb	106	8	3	2013
rf lb	105	9	3	2013
rf lb	139	10	3	2013
rf lb	152	11	3	2013
rf lb	181	12	3	2013
rf lb	186	13	3	2013
rf lb	181	14	3	2013
rf lb	194	15	3	2013
rf lb	190	16	3	2013
rf lb	191	17	3	2013
rf lb	193.85	18	3	2013
rf lb	186	19	3	2013
rf lb	197	20	3	2013
rf lb	186	21	3	2013
rf lb	163	22	3	2013
rf lb	181	23	3	2013
[truncated: 2,301 more rows]
