# Supplementary material for: A stacked ensemble method for forecasting influenza-like illness visit volumes at emergency departments
Source: PLoS One. 2021 Mar 22;16(3):e0241725. doi: 10.1371/journal.pone.0241725 (PMC7984626; doi:10.1371/journal.pone.0241725)
Supplement: S1 Data — (ZIP) [file pone.0241725.s003.zip › ILI_plosone/tables/raw_estimates_2013weeks-3-45_fmc.csv]

object	value	epiweek	weeks_ahead	season
Random Forest	14.174	3	1	2013
Random Forest	17.729	4	1	2013
Random Forest	25.1115	5	1	2013
Random Forest	29.683	6	1	2013
Random Forest	27.083	7	1	2013
Random Forest	27.5205	8	1	2013
Random Forest	25.0165	9	1	2013
Random Forest	26.808	10	1	2013
Random Forest	32.91	11	1	2013
Random Forest	43.5195	12	1	2013
Random Forest	43.9485	13	1	2013
Random Forest	43.497	14	1	2013
Random Forest	37.431	15	1	2013
Random Forest	48.268	16	1	2013
Random Forest	47.7725	17	1	2013
Random Forest	53.43	18	1	2013
Random Forest	55.5165	19	1	2013
Random Forest	65.8815	20	1	2013
Random Forest	54.495	21	1	2013
Random Forest	44.2785	22	1	2013
Random Forest	40.8605	23	1	2013
Random Forest	49.6685	24	1	2013
Random Forest	50.7515	25	1	2013
Random Forest	43.0185	26	1	2013
Random Forest	43.5805	27	1	2013
Random Forest	39.8665	28	1	2013
Random Forest	40.3795	29	1	2013
Random Forest	37.6605	30	1	2013
Random Forest	41.5915	31	1	2013
Random Forest	44.481	32	1	2013
Random Forest	41.6845	33	1	2013
Random Forest	40.6365	34	1	2013
Random Forest	34.2315	35	1	2013
Random Forest	29.0475	36	1	2013
Random Forest	30.1785	37	1	2013
Random Forest	26.342	38	1	2013
Random Forest	26.7435	39	1	2013
Random Forest	22.003	40	1	2013
Random Forest	22.1045	41	1	2013
Random Forest	21.973	42	1	2013
Random Forest	21.45	43	1	2013
Random Forest	19.455	44	1	2013
Random Forest	18.3325	45	1	2013
Random Forest	18.7935	3	2	2013
Random Forest	20.9995	4	2	2013
Random Forest	25.5205	5	2	2013
Random Forest	26.8095	6	2	2013
Random Forest	28.632	7	2	2013
Random Forest	26.9635	8	2	2013
Random Forest	26.0965	9	2	2013
Random Forest	27.3345	10	2	2013
Random Forest	37.012	11	2	2013
Random Forest	43.654	12	2	2013
Random Forest	46.99	13	2	2013
Random Forest	43.652	14	2	2013
Random Forest	47.2195	15	2	2013
Random Forest	53.0885	16	2	2013
Random Forest	49.4955	17	2	2013
Random Forest	58.16	18	2	2013
Random Forest	51.001	19	2	2013
Random Forest	49.166	20	2	2013
Random Forest	44.961	21	2	2013
Random Forest	40.8955	22	2	2013
Random Forest	41.6	23	2	2013
Random Forest	46.548	24	2	2013
Random Forest	45.271	25	2	2013
Random Forest	40.62	26	2	2013
Random Forest	40.2345	27	2	2013
Random Forest	39.5035	28	2	2013
Random Forest	38.401	29	2	2013
Random Forest	36.803	30	2	2013
Random Forest	43.497	31	2	2013
Random Forest	39.7525	32	2	2013
Random Forest	38.7875	33	2	2013
Random Forest	37.8385	34	2	2013
Random Forest	33.7655	35	2	2013
Random Forest	29.1345	36	2	2013
Random Forest	27.761	37	2	2013
Random Forest	28.3555	38	2	2013
Random Forest	22.692	39	2	2013
Random Forest	21.4775	40	2	2013
Random Forest	20.932	41	2	2013
Random Forest	21.9745	42	2	2013
Random Forest	20.7685	43	2	2013
Random Forest	20.9485	44	2	2013
Random Forest	19.2245	45	2	2013
Random Forest	21.1005	3	3	2013
Random Forest	23.51	4	3	2013
Random Forest	25.5535	5	3	2013
Random Forest	29.2165	6	3	2013
Random Forest	27.4175	7	3	2013
Random Forest	27.7185	8	3	2013
Random Forest	27.0725	9	3	2013
Random Forest	32.086	10	3	2013
Random Forest	36.248	11	3	2013
Random Forest	46.017	12	3	2013
Random Forest	46.5295	13	3	2013
Random Forest	48.494	14	3	2013
Random Forest	54.7735	15	3	2013
Random Forest	45.12	16	3	2013
Random Forest	59.539	17	3	2013
Random Forest	62.5245	18	3	2013
Random Forest	46.974	19	3	2013
Random Forest	44.4905	20	3	2013
Random Forest	44.2785	21	3	2013
Random Forest	42.591	22	3	2013
Random Forest	40.3175	23	3	2013
Random Forest	42.545	24	3	2013
Random Forest	41.1075	25	3	2013
Random Forest	40.1405	26	3	2013
Random Forest	41.0445	27	3	2013
Random Forest	39.472	28	3	2013
Random Forest	37.812	29	3	2013
Random Forest	39.3175	30	3	2013
Random Forest	38.591	31	3	2013
Random Forest	39.4845	32	3	2013
Random Forest	36.1225	33	3	2013
Random Forest	39.049	34	3	2013
Random Forest	33.003	35	3	2013
Random Forest	27.7375	36	3	2013
Random Forest	29.973	37	3	2013
Random Forest	26.0985	38	3	2013
Random Forest	25.33	39	3	2013
Random Forest	21.3365	40	3	2013
Random Forest	21.91	41	3	2013
Random Forest	20.9765	42	3	2013
Random Forest	21.409	43	3	2013
Random Forest	19.7395	44	3	2013
Random Forest	16.48	45	3	2013
Random Forest	26.2045	3	4	2013
Random Forest	22.781	4	4	2013
Random Forest	27.2295	5	4	2013
Random Forest	27.222	6	4	2013
Random Forest	28.309	7	4	2013
Random Forest	29.026	8	4	2013
Random Forest	31.1915	9	4	2013
Random Forest	34.151	10	4	2013
Random Forest	44.547	11	4	2013
Random Forest	47.451	12	4	2013
Random Forest	48.258	13	4	2013
Random Forest	51.8995	14	4	2013
Random Forest	44.9175	15	4	2013
Random Forest	57.5545	16	4	2013
Random Forest	60.9275	17	4	2013
Random Forest	55.437	18	4	2013
Random Forest	45.6525	19	4	2013
Random Forest	44.19	20	4	2013
Random Forest	44.0685	21	4	2013
Random Forest	41.1115	22	4	2013
Random Forest	40.0805	23	4	2013
Random Forest	40.1795	24	4	2013
Random Forest	39.9755	25	4	2013
Random Forest	40.4315	26	4	2013
Random Forest	39.4535	27	4	2013
Random Forest	38.8935	28	4	2013
Random Forest	35.478	29	4	2013
Random Forest	36.8875	30	4	2013
Random Forest	40.6815	31	4	2013
Random Forest	38.657	32	4	2013
Random Forest	37.2025	33	4	2013
Random Forest	35.0745	34	4	2013
Random Forest	32.5785	35	4	2013
Random Forest	30.0445	36	4	2013
Random Forest	29.4295	37	4	2013
Random Forest	28.2925	38	4	2013
Random Forest	24.3705	39	4	2013
Random Forest	21.311	40	4	2013
Random Forest	19.886	41	4	2013
Random Forest	22.4305	42	4	2013
Random Forest	19.8315	43	4	2013
Random Forest	17.6245	44	4	2013
Random Forest	16.8175	45	4	2013
Generalized Linear Mixture Model	112.18167765498	3	1	2013
Generalized Linear Mixture Model	92.2398916322641	4	1	2013
Generalized Linear Mixture Model	166.50482910232	5	1	2013
Generalized Linear Mixture Model	115.959689284796	6	1	2013
Generalized Linear Mixture Model	167.549969436885	7	1	2013
Generalized Linear Mixture Model	177.42614427961	8	1	2013
Generalized Linear Mixture Model	174.578443520714	9	1	2013
Generalized Linear Mixture Model	230.456483788121	10	1	2013
Generalized Linear Mixture Model	213.764690286245	11	1	2013
Generalized Linear Mixture Model	224.612801243139	12	1	2013
Generalized Linear Mixture Model	219.581361208959	13	1	2013
Generalized Linear Mixture Model	234.680147401191	14	1	2013
Generalized Linear Mixture Model	195.639943306494	15	1	2013
Generalized Linear Mixture Model	235.585209689799	16	1	2013
Generalized Linear Mixture Model	270.632305588557	17	1	2013
Generalized Linear Mixture Model	344.301473236735	18	1	2013
Generalized Linear Mixture Model	327.550083901983	19	1	2013
Generalized Linear Mixture Model	296.547309398916	20	1	2013
Generalized Linear Mixture Model	240.731970234486	21	1	2013
Generalized Linear Mixture Model	245.225267881543	22	1	2013
Generalized Linear Mixture Model	263.056529101629	23	1	2013
Generalized Linear Mixture Model	251.176562817003	24	1	2013
Generalized Linear Mixture Model	236.308690184693	25	1	2013
Generalized Linear Mixture Model	256.957921467835	26	1	2013
Generalized Linear Mixture Model	242.01692313598	27	1	2013
Generalized Linear Mixture Model	238.135241409408	28	1	2013
Generalized Linear Mixture Model	226.867130775753	29	1	2013
Generalized Linear Mixture Model	220.052824634818	30	1	2013
Generalized Linear Mixture Model	190.001069597835	31	1	2013
Generalized Linear Mixture Model	194.796595405272	32	1	2013
Generalized Linear Mixture Model	213.783753372272	33	1	2013
Generalized Linear Mixture Model	198.12975722647	34	1	2013
Generalized Linear Mixture Model	177.480373135964	35	1	2013
Generalized Linear Mixture Model	168.347060845575	36	1	2013
Generalized Linear Mixture Model	193.086601221929	37	1	2013
Generalized Linear Mixture Model	190.231708943808	38	1	2013
Generalized Linear Mixture Model	171.892754579203	39	1	2013
Generalized Linear Mixture Model	160.701156797631	40	1	2013
Generalized Linear Mixture Model	148.508887978783	41	1	2013
Generalized Linear Mixture Model	158.825689893261	42	1	2013
Generalized Linear Mixture Model	139.635155440669	43	1	2013
Generalized Linear Mixture Model	140.367600631699	44	1	2013
Generalized Linear Mixture Model	97.6498809064206	45	1	2013
Generalized Linear Mixture Model	105.820338100336	3	2	2013
Generalized Linear Mixture Model	88.8448663785091	4	2	2013
Generalized Linear Mixture Model	157.881308467877	5	2	2013
Generalized Linear Mixture Model	120.313724249263	6	2	2013
Generalized Linear Mixture Model	181.819844284679	7	2	2013
Generalized Linear Mixture Model	197.404680162607	8	2	2013
Generalized Linear Mixture Model	208.392216012006	9	2	2013
Generalized Linear Mixture Model	246.842324749657	10	2	2013
Generalized Linear Mixture Model	209.062229305667	11	2	2013
Generalized Linear Mixture Model	241.105030638914	12	2	2013
Generalized Linear Mixture Model	237.468567700157	13	2	2013
Generalized Linear Mixture Model	249.828196932782	14	2	2013
Generalized Linear Mixture Model	199.986815593617	15	2	2013
Generalized Linear Mixture Model	218.718544421988	16	2	2013
Generalized Linear Mixture Model	239.974087898658	17	2	2013
Generalized Linear Mixture Model	293.377440918827	18	2	2013
Generalized Linear Mixture Model	325.691284925596	19	2	2013
Generalized Linear Mixture Model	280.747192908433	20	2	2013
Generalized Linear Mixture Model	234.889291065151	21	2	2013
Generalized Linear Mixture Model	237.185592785992	22	2	2013
Generalized Linear Mixture Model	269.725695866636	23	2	2013
Generalized Linear Mixture Model	250.954159050926	24	2	2013
Generalized Linear Mixture Model	233.675368295589	25	2	2013
Generalized Linear Mixture Model	234.786271727636	26	2	2013
Generalized Linear Mixture Model	241.047395515706	27	2	2013
Generalized Linear Mixture Model	238.130729607518	28	2	2013
Generalized Linear Mixture Model	214.768731172424	29	2	2013
Generalized Linear Mixture Model	212.003700764767	30	2	2013
Generalized Linear Mixture Model	194.470293889206	31	2	2013
Generalized Linear Mixture Model	196.187201016039	32	2	2013
Generalized Linear Mixture Model	219.077247494924	33	2	2013
Generalized Linear Mixture Model	186.407605479541	34	2	2013
Generalized Linear Mixture Model	176.784738384339	35	2	2013
Generalized Linear Mixture Model	161.296955872065	36	2	2013
Generalized Linear Mixture Model	193.113910744782	37	2	2013
Generalized Linear Mixture Model	182.649660473279	38	2	2013
Generalized Linear Mixture Model	171.949296357145	39	2	2013
Generalized Linear Mixture Model	154.394032798414	40	2	2013
Generalized Linear Mixture Model	150.455328824461	41	2	2013
Generalized Linear Mixture Model	138.815235026216	42	2	2013
Generalized Linear Mixture Model	132.342480688383	43	2	2013
Generalized Linear Mixture Model	127.858942363405	44	2	2013
Generalized Linear Mixture Model	88.8358282754209	45	2	2013
Generalized Linear Mixture Model	109.99225858101	3	3	2013
Generalized Linear Mixture Model	89.1991875739072	4	3	2013
Generalized Linear Mixture Model	171.007203005711	5	3	2013
Generalized Linear Mixture Model	127.880453554988	6	3	2013
Generalized Linear Mixture Model	206.557015564487	7	3	2013
Generalized Linear Mixture Model	226.011496411691	8	3	2013
Generalized Linear Mixture Model	217.074067918261	9	3	2013
Generalized Linear Mixture Model	241.996839040981	10	3	2013
Generalized Linear Mixture Model	228.362260656444	11	3	2013
Generalized Linear Mixture Model	253.858616797436	12	3	2013
Generalized Linear Mixture Model	247.817451670623	13	3	2013
Generalized Linear Mixture Model	259.914414347843	14	3	2013
Generalized Linear Mixture Model	173.457506031444	15	3	2013
Generalized Linear Mixture Model	193.650382360379	16	3	2013
Generalized Linear Mixture Model	215.776934796271	17	3	2013
Generalized Linear Mixture Model	293.207379772987	18	3	2013
Generalized Linear Mixture Model	306.659829074471	19	3	2013
Generalized Linear Mixture Model	265.010206241118	20	3	2013
Generalized Linear Mixture Model	231.724431529656	21	3	2013
Generalized Linear Mixture Model	241.520738216315	22	3	2013
Generalized Linear Mixture Model	271.944465853822	23	3	2013
Generalized Linear Mixture Model	232.401516909157	24	3	2013
Generalized Linear Mixture Model	212.113053891789	25	3	2013
Generalized Linear Mixture Model	232.456531922689	26	3	2013
Generalized Linear Mixture Model	230.860704895672	27	3	2013
Generalized Linear Mixture Model	220.589632274931	28	3	2013
Generalized Linear Mixture Model	208.140491551404	29	3	2013
Generalized Linear Mixture Model	206.778699034114	30	3	2013
Generalized Linear Mixture Model	190.210802194999	31	3	2013
Generalized Linear Mixture Model	194.858903317649	32	3	2013
Generalized Linear Mixture Model	204.783485571486	33	3	2013
Generalized Linear Mixture Model	181.844125481041	34	3	2013
Generalized Linear Mixture Model	172.960784283347	35	3	2013
Generalized Linear Mixture Model	159.757312799805	36	3	2013
Generalized Linear Mixture Model	181.454469989249	37	3	2013
Generalized Linear Mixture Model	180.695522048364	38	3	2013
Generalized Linear Mixture Model	167.280848276687	39	3	2013
Generalized Linear Mixture Model	149.412957499674	40	3	2013
Generalized Linear Mixture Model	126.914622233997	41	3	2013
Generalized Linear Mixture Model	131.50985684202	42	3	2013
Generalized Linear Mixture Model	121.861485914788	43	3	2013
Generalized Linear Mixture Model	120.559821313422	44	3	2013
Generalized Linear Mixture Model	78.2567687964997	45	3	2013
Generalized Linear Mixture Model	109.537913853584	3	4	2013
Generalized Linear Mixture Model	103.913068696327	4	4	2013
Generalized Linear Mixture Model	176.987273213733	5	4	2013
Generalized Linear Mixture Model	139.21605340192	6	4	2013
Generalized Linear Mixture Model	220.403128157875	7	4	2013
Generalized Linear Mixture Model	226.469941153471	8	4	2013
Generalized Linear Mixture Model	215.460268456865	9	4	2013
Generalized Linear Mixture Model	249.612373659304	10	4	2013
Generalized Linear Mixture Model	243.190382058892	11	4	2013
Generalized Linear Mixture Model	265.118026059567	12	4	2013
Generalized Linear Mixture Model	243.525037904781	13	4	2013
Generalized Linear Mixture Model	253.870211453931	14	4	2013
Generalized Linear Mixture Model	145.861726603433	15	4	2013
Generalized Linear Mixture Model	179.492340491176	16	4	2013
Generalized Linear Mixture Model	222.082485941448	17	4	2013
Generalized Linear Mixture Model	272.67872923003	18	4	2013
Generalized Linear Mixture Model	302.129437936857	19	4	2013
Generalized Linear Mixture Model	245.689720704086	20	4	2013
Generalized Linear Mixture Model	220.100561070452	21	4	2013
Generalized Linear Mixture Model	238.275942900537	22	4	2013
Generalized Linear Mixture Model	277.978361179845	23	4	2013
Generalized Linear Mixture Model	214.520579678612	24	4	2013
Generalized Linear Mixture Model	207.129518426563	25	4	2013
Generalized Linear Mixture Model	225.719386959047	26	4	2013
Generalized Linear Mixture Model	226.020154047683	27	4	2013
Generalized Linear Mixture Model	214.074479620668	28	4	2013
Generalized Linear Mixture Model	206.086876308181	29	4	2013
Generalized Linear Mixture Model	206.731244839401	30	4	2013
Generalized Linear Mixture Model	192.513985334349	31	4	2013
Generalized Linear Mixture Model	188.17428998168	32	4	2013
Generalized Linear Mixture Model	197.551920234009	33	4	2013
Generalized Linear Mixture Model	174.362298043103	34	4	2013
Generalized Linear Mixture Model	176.959131481609	35	4	2013
Generalized Linear Mixture Model	156.391159375478	36	4	2013
Generalized Linear Mixture Model	177.703753464892	37	4	2013
Generalized Linear Mixture Model	173.876896606644	38	4	2013
Generalized Linear Mixture Model	158.618019711832	39	4	2013
Generalized Linear Mixture Model	133.885677982391	40	4	2013
Generalized Linear Mixture Model	119.579592860736	41	4	2013
Generalized Linear Mixture Model	121.378586965142	42	4	2013
Generalized Linear Mixture Model	119.502859940395	43	4	2013
Generalized Linear Mixture Model	107.953397576791	44	4	2013
Generalized Linear Mixture Model	71.9875367728771	45	4	2013
Linear Regression	23.3163051632036	3	1	2013
Linear Regression	28.6834822295078	4	1	2013
Linear Regression	31.1554936069519	5	1	2013
Linear Regression	36.2986127867379	6	1	2013
Linear Regression	17.7732377044785	7	1	2013
Linear Regression	28.0422510926334	8	1	2013
Linear Regression	25.9760764062158	9	1	2013
Linear Regression	26.8107852536069	10	1	2013
Linear Regression	39.9837348014212	11	1	2013
Linear Regression	35.7905672677276	12	1	2013
Linear Regression	39.4292060002297	13	1	2013
Linear Regression	46.868965545255	14	1	2013
Linear Regression	37.2110184840622	15	1	2013
Linear Regression	58.0933488118914	16	1	2013
Linear Regression	48.2150127952467	17	1	2013
Linear Regression	61.9049086162066	18	1	2013
Linear Regression	84.1128094879898	19	1	2013
Linear Regression	67.1327140652288	20	1	2013
Linear Regression	44.8583383352702	21	1	2013
Linear Regression	43.4765947887254	22	1	2013
Linear Regression	37.54483363959	23	1	2013
Linear Regression	48.5470094371472	24	1	2013
Linear Regression	41.2866025817259	25	1	2013
Linear Regression	38.1195191446775	26	1	2013
Linear Regression	31.2194258606017	27	1	2013
Linear Regression	29.4659758053774	28	1	2013
Linear Regression	34.9286155776511	29	1	2013
Linear Regression	34.2942387753618	30	1	2013
Linear Regression	33.6638406186478	31	1	2013
Linear Regression	27.3602652593494	32	1	2013
Linear Regression	34.4689507163061	33	1	2013
Linear Regression	27.4611038147297	34	1	2013
Linear Regression	32.4643606451885	35	1	2013
Linear Regression	29.2924202367362	36	1	2013
Linear Regression	25.8719104148446	37	1	2013
Linear Regression	19.1276130009608	38	1	2013
Linear Regression	29.2951569308842	39	1	2013
Linear Regression	20.5723008688438	40	1	2013
Linear Regression	22.7773976236647	41	1	2013
Linear Regression	22.8237230899008	42	1	2013
Linear Regression	20.7076710235679	43	1	2013
Linear Regression	15.688328852351	44	1	2013
Linear Regression	26.8087665261852	45	1	2013
Linear Regression	25.2188808096775	3	2	2013
Linear Regression	29.3631578068489	4	2	2013
Linear Regression	35.5971681699814	5	2	2013
Linear Regression	29.5979961154776	6	2	2013
Linear Regression	23.5801107534104	7	2	2013
Linear Regression	24.2660051426111	8	2	2013
Linear Regression	30.9044208175494	9	2	2013
Linear Regression	33.7267916353964	10	2	2013
Linear Regression	35.5853669392753	11	2	2013
Linear Regression	44.284237853091	12	2	2013
Linear Regression	47.7972605696265	13	2	2013
Linear Regression	47.1292391651233	14	2	2013
Linear Regression	52.0380546014427	15	2	2013
Linear Regression	56.4046141352801	16	2	2013
Linear Regression	49.2510654062967	17	2	2013
Linear Regression	60.4459148564647	18	2	2013
Linear Regression	65.3580970074258	19	2	2013
Linear Regression	59.0850404397557	20	2	2013
Linear Regression	44.4361722753913	21	2	2013
Linear Regression	35.7342610610421	22	2	2013
Linear Regression	44.2452978713451	23	2	2013
Linear Regression	44.0706229826079	24	2	2013
Linear Regression	41.1115758579246	25	2	2013
Linear Regression	30.9822663001751	26	2	2013
Linear Regression	31.1214418319493	27	2	2013
Linear Regression	26.155583672412	28	2	2013
Linear Regression	39.0875714348233	29	2	2013
Linear Regression	32.2969650215929	30	2	2013
Linear Regression	28.0191537433664	31	2	2013
Linear Regression	26.9752283390012	32	2	2013
Linear Regression	27.2287001187308	33	2	2013
Linear Regression	29.9161858492391	34	2	2013
Linear Regression	32.3669484556265	35	2	2013
Linear Regression	26.6263963275597	36	2	2013
Linear Regression	18.2908874761031	37	2	2013
Linear Regression	22.777208075206	38	2	2013
Linear Regression	22.6068508585416	39	2	2013
Linear Regression	22.0642510654927	40	2	2013
Linear Regression	22.6083833752398	41	2	2013
Linear Regression	18.0300252045336	42	2	2013
Linear Regression	14.7661318395539	43	2	2013
Linear Regression	20.7045724001939	44	2	2013
Linear Regression	19.7117593707322	45	2	2013
Linear Regression	26.8465415960512	3	3	2013
Linear Regression	33.4381660440175	4	3	2013
Linear Regression	29.1030838952953	5	3	2013
Linear Regression	33.9798073006004	6	3	2013
Linear Regression	24.3365657054075	7	3	2013
Linear Regression	30.8496121686998	8	3	2013
Linear Regression	36.2938786257915	9	3	2013
Linear Regression	31.2220650483533	10	3	2013
Linear Regression	41.7806616499127	11	3	2013
Linear Regression	50.6648579200954	12	3	2013
Linear Regression	48.1735088850792	13	3	2013
Linear Regression	60.17203628377	14	3	2013
Linear Regression	51.2263976622435	15	3	2013
Linear Regression	54.2126381065871	16	3	2013
Linear Regression	56.797864539441	17	3	2013
Linear Regression	44.7778663766396	18	3	2013
Linear Regression	53.8844774634858	19	3	2013
Linear Regression	52.7877081372784	20	3	2013
Linear Regression	38.5874236248959	21	3	2013
Linear Regression	46.283660070822	22	3	2013
Linear Regression	42.9233336961603	23	3	2013
Linear Regression	42.4852647727716	24	3	2013
Linear Regression	33.5787027599448	25	3	2013
Linear Regression	32.2910737783892	26	3	2013
Linear Regression	27.0416312270248	27	3	2013
Linear Regression	34.1916566084025	28	3	2013
Linear Regression	34.0274715655074	29	3	2013
Linear Regression	26.5494029343467	30	3	2013
Linear Regression	27.0228573493103	31	3	2013
Linear Regression	22.2990745790458	32	3	2013
Linear Regression	29.0380826543132	33	3	2013
Linear Regression	31.3057259464969	34	3	2013
Linear Regression	28.1851315319147	35	3	2013
Linear Regression	19.2871119944246	36	3	2013
Linear Regression	23.478744181055	37	3	2013
Linear Regression	19.3028943765785	38	3	2013
Linear Regression	23.0991748062286	39	3	2013
Linear Regression	22.4537545035697	40	3	2013
Linear Regression	17.9188855654287	41	3	2013
Linear Regression	14.6629995895738	42	3	2013
Linear Regression	20.2772407340281	43	3	2013
Linear Regression	15.8403132985666	44	3	2013
Linear Regression	18.169844229451	45	3	2013
Linear Regression	31.0095522409669	3	4	2013
Linear Regression	25.2986449791538	4	4	2013
Linear Regression	32.6470221877012	5	4	2013
Linear Regression	32.4038021890322	6	4	2013
Linear Regression	29.7943101949927	7	4	2013
Linear Regression	39.8173059149897	8	4	2013
Linear Regression	31.5990015615845	9	4	2013
Linear Regression	40.0494108047533	10	4	2013
Linear Regression	48.6006501199504	11	4	2013
Linear Regression	50.0772975900855	12	4	2013
Linear Regression	61.090745909156	13	4	2013
Linear Regression	59.2939046430662	14	4	2013
Linear Regression	50.7935628509968	15	4	2013
Linear Regression	63.2298694281461	16	4	2013
Linear Regression	41.5677059510304	17	4	2013
Linear Regression	40.1803199222956	18	4	2013
Linear Regression	47.0575298175728	19	4	2013
Linear Regression	36.2032202555541	20	4	2013
Linear Regression	46.45445385478	21	4	2013
Linear Regression	44.7149344625967	22	4	2013
Linear Regression	41.6570900551994	23	4	2013
Linear Regression	35.5416627457752	24	4	2013
Linear Regression	34.356442525912	25	4	2013
Linear Regression	27.7965845916542	26	4	2013
Linear Regression	37.3330455438802	27	4	2013
Linear Regression	32.4677066014017	28	4	2013
Linear Regression	27.0267942267026	29	4	2013
Linear Regression	25.7031230640672	30	4	2013
Linear Regression	23.161412951656	31	4	2013
Linear Regression	25.967720279129	32	4	2013
Linear Regression	30.8060215881504	33	4	2013
Linear Regression	26.4715904802216	34	4	2013
Linear Regression	20.2476023057871	35	4	2013
Linear Regression	23.021849057524	36	4	2013
Linear Regression	20.874491770092	37	4	2013
Linear Regression	21.1742516014936	38	4	2013
Linear Regression	23.1909701637124	39	4	2013
Linear Regression	16.6033968666445	40	4	2013
Linear Regression	14.9060875580252	41	4	2013
Linear Regression	19.8305130941198	42	4	2013
Linear Regression	15.5061275349332	43	4	2013
Linear Regression	15.4348256612194	44	4	2013
Linear Regression	15.5094778395568	45	4	2013
ARIMA	34.0590282685168	3	1	2013
ARIMA	35.5464080690683	4	1	2013
ARIMA	38.4653965105954	5	1	2013
ARIMA	27.1615671615054	6	1	2013
ARIMA	30.5452464667799	7	1	2013
ARIMA	20.6352611172178	8	1	2013
ARIMA	32.4551559396275	9	1	2013
ARIMA	23.8231554596264	10	1	2013
ARIMA	24.792521695557	11	1	2013
ARIMA	29.7773190946476	12	1	2013
ARIMA	30.2891957519302	13	1	2013
ARIMA	31.0314403452781	14	1	2013
ARIMA	29.3546268888928	15	1	2013
ARIMA	30.1851318818902	16	1	2013
ARIMA	26.0547231384291	17	1	2013
ARIMA	40.8398388579811	18	1	2013
ARIMA	60.8024896564613	19	1	2013
ARIMA	76.8251177808355	20	1	2013
ARIMA	52.1475790862	21	1	2013
ARIMA	33.0904393649545	22	1	2013
ARIMA	30.2510761853433	23	1	2013
ARIMA	40.3348994940158	24	1	2013
ARIMA	38.8352408503318	25	1	2013
ARIMA	33.3229029197733	26	1	2013
ARIMA	33.0440397858519	27	1	2013
ARIMA	33.7252863426002	28	1	2013
ARIMA	36.6384702894681	29	1	2013
ARIMA	28.0749746422943	30	1	2013
ARIMA	37.1852491816955	31	1	2013
ARIMA	37.9326256536933	32	1	2013
ARIMA	40.817930040865	33	1	2013
ARIMA	42.2850893450774	34	1	2013
ARIMA	43.6538915470059	35	1	2013
ARIMA	37.523279508232	36	1	2013
ARIMA	41.5200895314363	37	1	2013
ARIMA	30.5909166719176	38	1	2013
ARIMA	37.3668879232795	39	1	2013
ARIMA	32.3250343006523	40	1	2013
ARIMA	36.2102783665824	41	1	2013
ARIMA	36.174020524394	42	1	2013
ARIMA	33.2751804878155	43	1	2013
ARIMA	37.3865393679463	44	1	2013
ARIMA	46.2163975483165	45	1	2013
ARIMA	37.3343798896014	3	2	2013
ARIMA	37.4231244110718	4	2	2013
ARIMA	26.7911534794113	5	2	2013
ARIMA	33.8849144843281	6	2	2013
ARIMA	22.5480932821463	7	2	2013
ARIMA	32.6421949353701	8	2	2013
ARIMA	27.0466729446149	9	2	2013
ARIMA	20.7438334797446	10	2	2013
ARIMA	24.3913961405591	11	2	2013
ARIMA	28.2747553896788	12	2	2013
ARIMA	30.1718578599775	13	2	2013
ARIMA	30.4108055264482	14	2	2013
ARIMA	26.1958833226422	15	2	2013
ARIMA	24.7227521533408	16	2	2013
ARIMA	28.1461603385126	17	2	2013
ARIMA	33.4477081841933	18	2	2013
ARIMA	54.3199485483492	19	2	2013
ARIMA	68.9469804306624	20	2	2013
ARIMA	41.5624583331522	21	2	2013
ARIMA	26.898157289904	22	2	2013
ARIMA	28.4174583576505	23	2	2013
ARIMA	35.1254614972379	24	2	2013
ARIMA	34.3218554028638	25	2	2013
ARIMA	27.3980507179882	26	2	2013
ARIMA	33.007718840967	27	2	2013
ARIMA	29.7781527475758	28	2	2013
ARIMA	31.4666176764964	29	2	2013
ARIMA	28.3065893150139	30	2	2013
ARIMA	37.7087969651068	31	2	2013
ARIMA	34.8974900479214	32	2	2013
ARIMA	41.8548550761423	33	2	2013
ARIMA	44.0946550335619	34	2	2013
ARIMA	44.9387646922724	35	2	2013
ARIMA	42.0048548684641	36	2	2013
ARIMA	35.9777317190637	37	2	2013
ARIMA	33.4266060930927	38	2	2013
ARIMA	36.0897133000588	39	2	2013
ARIMA	37.9520080152983	40	2	2013
ARIMA	42.378643004429	41	2	2013
ARIMA	34.845772590366	42	2	2013
ARIMA	41.376072536717	43	2	2013
ARIMA	46.3417221742175	44	2	2013
ARIMA	52.3763169255849	45	2	2013
ARIMA	38.9350389956144	3	3	2013
ARIMA	25.8513202336659	4	3	2013
ARIMA	33.5508602062898	5	3	2013
ARIMA	25.5039828720126	6	3	2013
ARIMA	34.3420389056279	7	3	2013
ARIMA	27.2061031965272	8	3	2013
ARIMA	23.6263562984566	9	3	2013
ARIMA	20.6974216849871	10	3	2013
ARIMA	23.6683561224438	11	3	2013
ARIMA	28.5128936608875	12	3	2013
ARIMA	29.6835721383288	13	3	2013
ARIMA	27.1006721784735	14	3	2013
ARIMA	21.2638370375784	15	3	2013
ARIMA	26.9835911090157	16	3	2013
ARIMA	21.9400133539304	17	3	2013
ARIMA	31.2220120658174	18	3	2013
ARIMA	48.9390596012382	19	3	2013
ARIMA	56.7530967684267	20	3	2013
ARIMA	34.1576375014237	21	3	2013
ARIMA	25.6753066559284	22	3	2013
ARIMA	25.3267631881377	23	3	2013
ARIMA	31.3748513830183	24	3	2013
ARIMA	28.1761464970441	25	3	2013
ARIMA	28.6664439566802	26	3	2013
ARIMA	29.2293643564479	27	3	2013
ARIMA	26.2824701012637	28	3	2013
ARIMA	30.8715121685508	29	3	2013
ARIMA	31.0519323667525	30	3	2013
ARIMA	34.7225801232199	31	3	2013
ARIMA	37.414319567923	32	3	2013
ARIMA	43.7915115955372	33	3	2013
ARIMA	45.2690000331408	34	3	2013
ARIMA	47.5417757602511	35	3	2013
ARIMA	36.3612954054735	36	3	2013
ARIMA	37.432049938881	37	3	2013
ARIMA	33.2659695415854	38	3	2013
ARIMA	40.7286881584648	39	3	2013
ARIMA	43.6872109240741	40	3	2013
ARIMA	39.387524591087	41	3	2013
ARIMA	42.5389371961695	42	3	2013
ARIMA	49.2770715240312	43	3	2013
ARIMA	52.4865221507764	44	3	2013
ARIMA	53.2377931104871	45	3	2013
ARIMA	26.9167602310692	3	4	2013
ARIMA	32.8706657812542	4	4	2013
ARIMA	25.2645115353966	5	4	2013
ARIMA	36.5082284279688	6	4	2013
ARIMA	28.4659669738285	7	4	2013
ARIMA	23.7430093363105	8	4	2013
ARIMA	22.854534902443	9	4	2013
ARIMA	20.9448098298149	10	4	2013
ARIMA	25.1947705764606	11	4	2013
ARIMA	28.5176567123597	12	4	2013
ARIMA	26.5801759673411	13	4	2013
ARIMA	21.904555445817	14	4	2013
ARIMA	24.4955234485303	15	4	2013
ARIMA	21.0898052622983	16	4	2013
ARIMA	22.7450309374342	17	4	2013
ARIMA	30.0011437113299	18	4	2013
ARIMA	39.5231864009652	19	4	2013
ARIMA	47.7449739767114	20	4	2013
ARIMA	31.7772281945979	21	4	2013
ARIMA	23.0743210338212	22	4	2013
ARIMA	22.7706459548529	23	4	2013
ARIMA	25.5715710065268	24	4	2013
ARIMA	29.3407085888029	25	4	2013
ARIMA	25.4837917323379	26	4	2013
ARIMA	25.8078569050659	27	4	2013
ARIMA	26.4199258313179	28	4	2013
ARIMA	33.2582970080332	29	4	2013
ARIMA	29.0176073550172	30	4	2013
ARIMA	37.2565992692622	31	4	2013
ARIMA	39.9578468652887	32	4	2013
ARIMA	45.0220001128242	33	4	2013
ARIMA	47.8182578544864	34	4	2013
ARIMA	41.0913138184451	35	4	2013
ARIMA	37.7635195696908	36	4	2013
ARIMA	36.6362589732879	37	4	2013
ARIMA	38.4046413483498	38	4	2013
ARIMA	46.01056871027	39	4	2013
ARIMA	40.4872622385624	40	4	2013
ARIMA	46.2902983987441	41	4	2013
ARIMA	50.2352501744982	42	4	2013
ARIMA	54.899037128184	43	4	2013
ARIMA	53.3326672065474	44	4	2013
ARIMA	61.8374135494236	45	4	2013
Empirical Bayes	19.8568216862122	3	1	2013
Empirical Bayes	29.1680252597928	4	1	2013
Empirical Bayes	42.6022486215011	5	1	2013
Empirical Bayes	43.4904582092269	6	1	2013
Empirical Bayes	16.5653163171969	7	1	2013
Empirical Bayes	24.6055011906778	8	1	2013
Empirical Bayes	20.5532826280608	9	1	2013
Empirical Bayes	22.675701359033	10	1	2013
Empirical Bayes	41.5214053169534	11	1	2013
Empirical Bayes	49.2883249501184	12	1	2013
Empirical Bayes	41.7688629679836	13	1	2013
Empirical Bayes	36.4104082422555	14	1	2013
Empirical Bayes	28.9150408392328	15	1	2013
Empirical Bayes	45.4537908496362	16	1	2013
Empirical Bayes	35.5205862507203	17	1	2013
Empirical Bayes	70.3647609814062	18	1	2013
Empirical Bayes	113.331174979139	19	1	2013
Empirical Bayes	107.67583454005	20	1	2013
Empirical Bayes	54.6164203710077	21	1	2013
Empirical Bayes	37.2663650192496	22	1	2013
Empirical Bayes	36.5888897650302	23	1	2013
Empirical Bayes	49.3089621691435	24	1	2013
Empirical Bayes	47.3677396648767	25	1	2013
Empirical Bayes	35.4379134128855	26	1	2013
Empirical Bayes	42.5427082399367	27	1	2013
Empirical Bayes	32.6203244363222	28	1	2013
Empirical Bayes	45.1158176580959	29	1	2013
Empirical Bayes	27.2313193089982	30	1	2013
Empirical Bayes	42.9031723272733	31	1	2013
Empirical Bayes	35.1525458011854	32	1	2013
Empirical Bayes	46.5888619951162	33	1	2013
Empirical Bayes	38.7330044101552	34	1	2013
Empirical Bayes	37.7003045279154	35	1	2013
Empirical Bayes	24.0168970351919	36	1	2013
Empirical Bayes	31.223490803918	37	1	2013
Empirical Bayes	25.3385871095587	38	1	2013
Empirical Bayes	33.3382251539687	39	1	2013
Empirical Bayes	24.5316923896002	40	1	2013
Empirical Bayes	23.7126260791502	41	1	2013
Empirical Bayes	17.6114866155932	42	1	2013
Empirical Bayes	27.7318735508919	43	1	2013
Empirical Bayes	19.9828203262872	44	1	2013
Empirical Bayes	31.9747048191483	45	1	2013
Empirical Bayes	22.237831753032	3	2	2013
Empirical Bayes	32.8161515716544	4	2	2013
Empirical Bayes	49.0914303777854	5	2	2013
Empirical Bayes	48.970662254646	6	2	2013
Empirical Bayes	19.4293728251755	7	2	2013
Empirical Bayes	27.4596888781208	8	2	2013
Empirical Bayes	23.858331076443	9	2	2013
Empirical Bayes	26.5040233603413	10	2	2013
Empirical Bayes	46.4502047506555	11	2	2013
Empirical Bayes	54.9076967061299	12	2	2013
Empirical Bayes	46.2899586705268	13	2	2013
Empirical Bayes	40.1918257285292	14	2	2013
Empirical Bayes	29.7357910195551	15	2	2013
Empirical Bayes	45.5110970907241	16	2	2013
Empirical Bayes	34.704559589224	17	2	2013
Empirical Bayes	68.0059468893018	18	2	2013
Empirical Bayes	109.110538449718	19	2	2013
Empirical Bayes	103.592203143962	20	2	2013
Empirical Bayes	52.4767958830389	21	2	2013
Empirical Bayes	35.0364797506392	22	2	2013
Empirical Bayes	34.1839340616374	23	2	2013
Empirical Bayes	47.0782040829265	24	2	2013
Empirical Bayes	45.4688249265379	25	2	2013
Empirical Bayes	33.794038986533	26	2	2013
Empirical Bayes	40.7057986243371	27	2	2013
Empirical Bayes	30.6601247198893	28	2	2013
Empirical Bayes	43.3129389191466	29	2	2013
Empirical Bayes	25.3963140303935	30	2	2013
Empirical Bayes	40.8150488798017	31	2	2013
Empirical Bayes	33.1015073713241	32	2	2013
Empirical Bayes	44.3936066997777	33	2	2013
Empirical Bayes	36.7600303397585	34	2	2013
Empirical Bayes	35.9913847106875	35	2	2013
Empirical Bayes	22.4475291274742	36	2	2013
Empirical Bayes	29.4183946143648	37	2	2013
Empirical Bayes	23.8911047795662	38	2	2013
Empirical Bayes	31.7068895031912	39	2	2013
Empirical Bayes	23.1421114594181	40	2	2013
Empirical Bayes	22.4854162285944	41	2	2013
Empirical Bayes	16.7435426677095	42	2	2013
Empirical Bayes	26.9422796986023	43	2	2013
Empirical Bayes	18.9986163198438	44	2	2013
Empirical Bayes	31.2217347384896	45	2	2013
Empirical Bayes	24.7468990469958	3	3	2013
Empirical Bayes	37.2159695829033	4	3	2013
Empirical Bayes	54.9662090805869	5	3	2013
Empirical Bayes	53.5468778504631	6	3	2013
Empirical Bayes	22.5695570714865	7	3	2013
Empirical Bayes	31.4370474049596	8	3	2013
Empirical Bayes	28.028159175832	9	3	2013
Empirical Bayes	31.4839537769627	10	3	2013
Empirical Bayes	52.0988020955778	11	3	2013
Empirical Bayes	60.1400561626768	12	3	2013
Empirical Bayes	51.2026582073632	13	3	2013
Empirical Bayes	44.317151462916	14	3	2013
Empirical Bayes	32.683582616504	15	3	2013
Empirical Bayes	44.4217689883515	16	3	2013
Empirical Bayes	34.2901751188672	17	3	2013
Empirical Bayes	65.4388072429865	18	3	2013
Empirical Bayes	104.994045581903	19	3	2013
Empirical Bayes	99.5860617290451	20	3	2013
Empirical Bayes	50.0459178306104	21	3	2013
Empirical Bayes	32.9098847211433	22	3	2013
Empirical Bayes	32.3733817113342	23	3	2013
Empirical Bayes	45.3351764754586	24	3	2013
Empirical Bayes	43.8540446349277	25	3	2013
Empirical Bayes	32.1655935325326	26	3	2013
Empirical Bayes	38.8781709798216	27	3	2013
Empirical Bayes	28.8137231164886	28	3	2013
Empirical Bayes	41.4244067675112	29	3	2013
Empirical Bayes	23.4597787664005	30	3	2013
Empirical Bayes	39.175910394193	31	3	2013
Empirical Bayes	31.1840536674552	32	3	2013
Empirical Bayes	42.42262733633	33	3	2013
Empirical Bayes	35.1484719909071	34	3	2013
Empirical Bayes	34.3279780951545	35	3	2013
Empirical Bayes	20.7997369806487	36	3	2013
Empirical Bayes	27.9098704386323	37	3	2013
Empirical Bayes	22.3287466822207	38	3	2013
Empirical Bayes	30.6428761995678	39	3	2013
Empirical Bayes	21.9339706592668	40	3	2013
Empirical Bayes	21.4550127173682	41	3	2013
Empirical Bayes	15.6987301010121	42	3	2013
Empirical Bayes	26.0371859753215	43	3	2013
Empirical Bayes	18.3195196005592	44	3	2013
Empirical Bayes	30.6663318430752	45	3	2013
Empirical Bayes	27.3480026289686	3	4	2013
Empirical Bayes	41.1228125937823	4	4	2013
Empirical Bayes	61.326338491733	5	4	2013
Empirical Bayes	58.1214468028682	6	4	2013
Empirical Bayes	27.252111255056	7	4	2013
Empirical Bayes	36.138065359275	8	4	2013
Empirical Bayes	33.19305006292	9	4	2013
Empirical Bayes	37.255351722678	10	4	2013
Empirical Bayes	56.9330553898133	11	4	2013
Empirical Bayes	61.9771992250346	12	4	2013
Empirical Bayes	55.1934181587227	13	4	2013
Empirical Bayes	47.4738250963663	14	4	2013
Empirical Bayes	36.3920100109831	15	4	2013
Empirical Bayes	46.905735416107	16	4	2013
Empirical Bayes	35.1588722798824	17	4	2013
Empirical Bayes	60.6293102589833	18	4	2013
Empirical Bayes	100.975595887881	19	4	2013
Empirical Bayes	95.2203355162375	20	4	2013
Empirical Bayes	48.0997312735027	21	4	2013
Empirical Bayes	31.178881507053	22	4	2013
Empirical Bayes	30.8277994233616	23	4	2013
Empirical Bayes	43.8765637750468	24	4	2013
Empirical Bayes	41.7056167081815	25	4	2013
Empirical Bayes	30.4195375728936	26	4	2013
Empirical Bayes	36.9847678321446	27	4	2013
Empirical Bayes	26.9406952078513	28	4	2013
Empirical Bayes	39.3050105554476	29	4	2013
Empirical Bayes	21.7353578721067	30	4	2013
Empirical Bayes	36.9417822269391	31	4	2013
Empirical Bayes	29.5713606312861	32	4	2013
Empirical Bayes	40.5681538028681	33	4	2013
Empirical Bayes	33.3534448426843	34	4	2013
Empirical Bayes	32.7272605591373	35	4	2013
Empirical Bayes	19.5744388571555	36	4	2013
Empirical Bayes	26.5528544740344	37	4	2013
Empirical Bayes	21.2183724736671	38	4	2013
Empirical Bayes	29.4775531167231	39	4	2013
Empirical Bayes	20.9844034370569	40	4	2013
Empirical Bayes	20.3840100751859	41	4	2013
Empirical Bayes	14.7891743248429	42	4	2013
Empirical Bayes	25.0220139710759	43	4	2013
Empirical Bayes	17.6733237935718	44	4	2013
Empirical Bayes	30.0282543399316	45	4	2013
Model Average	16.5146110604129	3	1	2013
Model Average	21.7353127997464	4	1	2013
Model Average	30.2237752346307	5	1	2013
Model Average	33.8933186904934	6	1	2013
Model Average	23.4715488579659	7	1	2013
Model Average	26.8132480347754	8	1	2013
Model Average	23.9488262216289	9	1	2013
Model Average	25.7356416706143	10	1	2013
Model Average	35.8149489383718	11	1	2013
Model Average	44.2852029778273	12	1	2013
Model Average	42.9548808490897	13	1	2013
Model Average	41.9767615735874	14	1	2013
Model Average	35.1996838256216	15	1	2013
Model Average	48.4676992158315	16	1	2013
Model Average	44.6341605456776	17	1	2013
Model Average	58.6280966718804	18	1	2013
Model Average	73.2307394245734	19	1	2013
Model Average	76.8485229237765	20	1	2013
Model Average	53.6141961508182	21	1	2013
Model Average	42.3824401092517	22	1	2013
Model Average	39.4378164320748	23	1	2013
Model Average	49.4690010248794	24	1	2013
Model Average	48.9771165750458	25	1	2013
Model Average	40.5870090588108	26	1	2013
Model Average	42.1408738277608	27	1	2013
Model Average	37.0009707247256	28	1	2013
Model Average	41.0928618848232	29	1	2013
Model Average	34.6347040852579	30	1	2013
Model Average	41.1814446889399	31	1	2013
Model Average	40.4387579936221	32	1	2013
Model Average	42.2744170470714	33	1	2013
Model Average	38.8950694144158	34	1	2013
Model Average	34.9646002235799	35	1	2013
Model Average	27.7648919206125	36	1	2013
Model Average	30.0420356057846	37	1	2013
Model Average	25.3985441595286	38	1	2013
Model Average	28.6968649971944	39	1	2013
Model Average	22.5239264618087	40	1	2013
Model Average	22.585626265014	41	1	2013
Model Average	20.9214202074208	42	1	2013
Model Average	23.0103101404272	43	1	2013
Model Average	19.2354086065192	44	1	2013
Model Average	22.6760754236874	45	1	2013
Model Average	22.4207521832538	3	2	2013
Model Average	28.3714393753012	4	2	2013
Model Average	37.7759525015351	5	2	2013
Model Average	35.8531570914667	6	2	2013
Model Average	23.4327686197595	7	2	2013
Model Average	26.1426794645764	8	2	2013
Model Average	27.0702025665359	9	2	2013
Model Average	29.4044303015923	10	2	2013
Model Average	39.8943133819651	11	2	2013
Model Average	47.9551234753903	12	2	2013
Model Average	47.0362932318431	13	2	2013
Model Average	43.6906492423724	14	2	2013
Model Average	42.6869165770973	15	2	2013
Model Average	51.579309473356	16	2	2013
Model Average	44.0589483970302	17	2	2013
Model Average	62.5661982784677	18	2	2013
Model Average	77.3268856338744	19	2	2013
Model Average	72.5150967111279	20	2	2013
Model Average	47.4828583332209	21	2	2013
Model Average	36.8642117956259	22	2	2013
Model Average	39.9004010632241	23	2	2013
Model Average	45.8210874794244	24	2	2013
Model Average	43.800296737715	25	2	2013
Model Average	34.5794634051721	26	2	2013
Model Average	37.025963529018	27	2	2013
Model Average	31.3581681954811	28	2	2013
Model Average	40.4308951503911	29	2	2013
Model Average	31.0095390609139	30	2	2013
Model Average	36.7888839146162	31	2	2013
Model Average	32.6111456526761	32	2	2013
Model Average	36.5280325750276	33	2	2013
Model Average	34.5113235350528	34	2	2013
Model Average	34.0514607352926	35	2	2013
Model Average	25.7876756083202	36	2	2013
Model Average	24.8487705494493	37	2	2013
Model Average	24.673642028224	38	2	2013
Model Average	25.9187000960565	39	2	2013
Model Average	22.2966957901938	40	2	2013
Model Average	22.115012860101	41	2	2013
Model Average	18.6213576401839	42	2	2013
Model Average	20.7743845753269	43	2	2013
Model Average	20.1533074496713	44	2	2013
Model Average	23.7413494355967	45	2	2013
Model Average	23.5683673193398	3	3	2013
Model Average	29.641047586763	4	3	2013
Model Average	34.1057871231562	5	3	2013
Model Average	36.7469900370851	6	3	2013
Model Average	25.3745285911318	7	3	2013
Model Average	29.4934572640114	8	3	2013
Model Average	29.708030830974	9	3	2013
Model Average	31.6855153987968	10	3	2013
Model Average	41.7666602137232	11	3	2013
Model Average	50.8497648012681	12	3	2013
Model Average	48.1364700823579	13	3	2013
Model Average	50.4063456232003	14	3	2013
Model Average	48.072680060008	15	3	2013
Model Average	47.2676745136606	16	3	2013
Model Average	52.2221548596564	17	3	2013
Model Average	58.615776397016	18	3	2013
Model Average	63.7960534469574	19	3	2013
Model Average	60.9336333861484	20	3	2013
Model Average	44.2763542481568	21	3	2013
Model Average	41.0126948129919	22	3	2013
Model Average	38.9102403652131	23	3	2013
Model Average	43.2321225944229	24	3	2013
Model Average	39.8409547548533	25	3	2013
Model Average	36.0169719991419	26	3	2013
Model Average	36.8268495659574	27	3	2013
Model Average	35.3175814584733	28	3	2013
Model Average	37.7524817549542	29	3	2013
Model Average	31.8813598275329	30	3	2013
Model Average	35.732075284736	31	3	2013
Model Average	32.8694586224236	32	3	2013
Model Average	35.9282117516867	33	3	2013
Model Average	36.0395993390442	34	3	2013
Model Average	32.1210991416865	35	3	2013
Model Average	23.7622920204818	36	3	2013
Model Average	27.7658909869196	37	3	2013
Model Average	23.3706988043691	38	3	2013
Model Average	26.1539886608909	39	3	2013
Model Average	21.8210872025917	40	3	2013
Model Average	20.7870620821212	41	3	2013
Model Average	18.0089964441793	42	3	2013
Model Average	22.363244144223	43	3	2013
Model Average	18.4177292593278	44	3	2013
Model Average	20.6577511901559	45	3	2013
Model Average	27.4002342746258	3	4	2013
Model Average	24.2109044393134	4	4	2013
Model Average	30.0631782854732	5	4	2013
Model Average	29.8547812801172	6	4	2013
Model Average	28.6147571720986	7	4	2013
Model Average	31.9171607964673	8	4	2013
Model Average	31.37914581525	9	4	2013
Model Average	35.6958216265238	10	4	2013
Model Average	46.0729093829794	11	4	2013
Model Average	48.7340003260665	12	4	2013
Model Average	51.6271752651503	13	4	2013
Model Average	53.4595178224607	14	4	2013
Model Average	45.9304005211149	15	4	2013
Model Average	58.4234785731782	16	4	2013
Model Average	55.1516365270385	17	4	2013
Model Average	52.0398948913752	18	4	2013
Model Average	48.4920370871969	19	4	2013
Model Average	44.5992179714423	20	4	2013
Model Average	44.8190673905706	21	4	2013
Model Average	41.5196326306197	22	4	2013
Model Average	40.0368811457739	23	4	2013
Model Average	39.2427566431861	24	4	2013
Model Average	38.7160903594249	25	4	2013
Model Average	36.9701166662583	26	4	2013
Model Average	38.8368911703985	27	4	2013
Model Average	36.822463442582	28	4	2013
Model Average	33.6392780782325	29	4	2013
Model Average	33.538703696517	30	4	2013
Model Average	36.3410940121213	31	4	2013
Model Average	35.2246179765081	32	4	2013
Model Average	35.8320642358486	33	4	2013
Model Average	32.9484443233374	34	4	2013
Model Average	29.6495740457919	35	4	2013
Model Average	27.8985061998818	36	4	2013
Model Average	27.2625230860008	37	4	2013
Model Average	26.2775152513398	38	4	2013
Model Average	24.3209330097998	39	4	2013
Model Average	20.1754553963115	40	4	2013
Model Average	18.7229640134627	41	4	2013
Model Average	21.4655114658852	42	4	2013
Model Average	19.0367698831823	43	4	2013
Model Average	17.1054069800896	44	4	2013
Model Average	17.1042789493712	45	4	2013
Naive Average	22.8515387794832	3	1	2013
Naive Average	27.7817288895922	4	1	2013
Naive Average	34.3336596847621	5	1	2013
Naive Average	34.1584095393676	6	1	2013
Naive Average	22.9917001221138	7	1	2013
Naive Average	25.2008783501323	8	1	2013
Naive Average	26.000253743476	9	1	2013
Naive Average	25.0294105180666	10	1	2013
Naive Average	34.8019154534829	11	1	2013
Naive Average	39.5939278281234	12	1	2013
Naive Average	38.8589411800359	13	1	2013
Naive Average	39.4519535331972	14	1	2013
Naive Average	33.227921553047	15	1	2013
Naive Average	45.5000678858544	16	1	2013
Naive Average	39.390705546099	17	1	2013
Naive Average	56.6348771138985	18	1	2013
Naive Average	78.4407435308975	19	1	2013
Naive Average	79.3787915965285	20	1	2013
Naive Average	51.5293344481195	21	1	2013
Naive Average	39.5279747932324	22	1	2013
Naive Average	36.3113248974909	23	1	2013
Naive Average	46.9648427750766	24	1	2013
Naive Average	44.5602707742336	25	1	2013
Naive Average	37.4747088693341	26	1	2013
Naive Average	37.5966684715976	27	1	2013
Naive Average	33.919521646075	28	1	2013
Naive Average	39.2656008813038	29	1	2013
Naive Average	31.8152581816636	30	1	2013
Naive Average	38.8359405319041	31	1	2013
Naive Average	36.231609178557	32	1	2013
Naive Average	40.8900606880718	33	1	2013
Naive Average	37.2789243924906	34	1	2013
Naive Average	37.0125141800274	35	1	2013
Naive Average	29.97002419504	36	1	2013
Naive Average	32.1984976875497	37	1	2013
Naive Average	25.3497791956093	38	1	2013
Naive Average	31.6859425020331	39	1	2013
Naive Average	24.8580068897741	40	1	2013
Naive Average	26.2012005173493	41	1	2013
Naive Average	24.645557557472	42	1	2013
Naive Average	25.7911812655688	43	1	2013
Naive Average	23.1281721366461	44	1	2013
Naive Average	30.8330922234125	45	1	2013
Naive Average	25.8961481130777	3	2	2013
Naive Average	30.1504834473938	4	2	2013
Naive Average	34.2500630067945	5	2	2013
Naive Average	34.8157682136129	6	2	2013
Naive Average	23.5473942151831	7	2	2013
Naive Average	27.8328472390255	8	2	2013
Naive Average	26.9764812096518	9	2	2013
Naive Average	27.0772871188706	10	2	2013
Naive Average	35.8597419576225	11	2	2013
Naive Average	42.7801724872249	12	2	2013
Naive Average	42.8122692750327	13	2	2013
Naive Average	40.3459676050252	14	2	2013
Naive Average	38.79730723591	15	2	2013
Naive Average	44.9317408448363	16	2	2013
Naive Average	40.3993213335083	17	2	2013
Naive Average	55.0148924824899	18	2	2013
Naive Average	69.9473960013732	19	2	2013
Naive Average	70.1975560035951	20	2	2013
Naive Average	45.8591066228956	21	2	2013
Naive Average	34.6410995253963	22	2	2013
Naive Average	37.1116725726583	23	2	2013
Naive Average	43.2055721406931	24	2	2013
Naive Average	41.5433140468316	25	2	2013
Naive Average	33.1985890011741	26	2	2013
Naive Average	36.2673648243133	27	2	2013
Naive Average	31.5243402849693	28	2	2013
Naive Average	38.0670320076166	29	2	2013
Naive Average	30.7007170917501	30	2	2013
Naive Average	37.5099998970687	31	2	2013
Naive Average	33.6816814395617	32	2	2013
Naive Average	38.0661654736627	33	2	2013
Naive Average	37.1523428056398	34	2	2013
Naive Average	36.7656494646466	35	2	2013
Naive Average	30.0533200808745	36	2	2013
Naive Average	27.8620034523829	37	2	2013
Naive Average	27.1126047369662	38	2	2013
Naive Average	28.2738634154479	39	2	2013
Naive Average	26.1589676350523	40	2	2013
Naive Average	27.1011106520658	41	2	2013
Naive Average	22.8984601156523	42	2	2013
Naive Average	25.9632460187183	43	2	2013
Naive Average	26.7483527235638	44	2	2013
Naive Average	30.6335777587017	45	2	2013
Naive Average	27.9072449096653	3	3	2013
Naive Average	30.0038639651467	4	3	2013
Naive Average	35.793413295543	5	3	2013
Naive Average	35.5617920057691	6	3	2013
Naive Average	27.1664154206305	7	3	2013
Naive Average	29.3028156925466	8	3	2013
Naive Average	28.75522352502	9	3	2013
Naive Average	28.8723601275758	10	3	2013
Naive Average	38.4489549669835	11	3	2013
Naive Average	46.3337019359149	12	3	2013
Naive Average	43.8973098076928	13	3	2013
Naive Average	45.0209649812899	14	3	2013
Naive Average	39.9868293290815	15	3	2013
Naive Average	42.6844995509886	16	3	2013
Naive Average	43.1417632530597	17	3	2013
Naive Average	50.9907964213609	18	3	2013
Naive Average	63.6978956616567	19	3	2013
Naive Average	63.4043416586876	20	3	2013
Naive Average	41.7673697392325	21	3	2013
Naive Average	36.8649628619734	22	3	2013
Naive Average	35.2352446489081	23	3	2013
Naive Average	40.4350731578121	24	3	2013
Naive Average	36.6790984729792	25	3	2013
Naive Average	33.3159028169005	26	3	2013
Naive Average	34.0484166408236	27	3	2013
Naive Average	32.1899624565387	28	3	2013
Naive Average	36.0338476253923	29	3	2013
Naive Average	30.0946535168749	30	3	2013
Naive Average	34.8780869666808	31	3	2013
Naive Average	32.595486953606	32	3	2013
Naive Average	37.8436803965451	33	3	2013
Naive Average	37.6930494926362	34	3	2013
Naive Average	35.7644713468301	35	3	2013
Naive Average	26.0464110951367	36	3	2013
Naive Average	29.6984161396421	37	3	2013
Naive Average	25.2490276500961	38	3	2013
Naive Average	29.9501847910653	39	3	2013
Naive Average	27.3528590217276	40	3	2013
Naive Average	25.167855718471	41	3	2013
Naive Average	23.4692917216888	42	3	2013
Naive Average	29.2501245583452	43	3	2013
Naive Average	26.5964637624755	44	3	2013
Naive Average	29.6384922957533	45	3	2013
Naive Average	27.8697037752512	3	4	2013
Naive Average	30.5182808385476	4	4	2013
Naive Average	36.6168430537077	5	4	2013
Naive Average	38.5638693549673	6	4	2013
Naive Average	28.4553471059693	7	4	2013
Naive Average	32.1810951526438	8	4	2013
Naive Average	29.7095216317369	9	4	2013
Naive Average	33.1001430893116	10	4	2013
Naive Average	43.8188690215561	11	4	2013
Naive Average	47.0057883818699	12	4	2013
Naive Average	47.780585008805	13	4	2013
Naive Average	45.1429462963124	14	4	2013
Naive Average	39.1496490776276	15	4	2013
Naive Average	47.1949775266378	16	4	2013
Naive Average	40.0997772920868	17	4	2013
Naive Average	46.5619434731522	18	4	2013
Naive Average	58.3022030266046	19	4	2013
Naive Average	55.8396324371257	20	4	2013
Naive Average	42.5999783307201	21	4	2013
Naive Average	35.0199092508677	22	4	2013
Naive Average	33.8340088583535	23	4	2013
Naive Average	36.2923243818372	24	4	2013
Naive Average	36.3445669557241	25	4	2013
Naive Average	31.0328534742214	26	4	2013
Naive Average	34.8947925702727	27	4	2013
Naive Average	31.1804569101427	28	4	2013
Naive Average	33.7670254475459	29	4	2013
Naive Average	28.3358970727978	30	4	2013
Naive Average	34.5103236119643	31	4	2013
Naive Average	33.5384819439259	32	4	2013
Naive Average	38.3996688759607	33	4	2013
Naive Average	35.6794482943481	34	4	2013
Naive Average	31.6611691708424	35	4	2013
Naive Average	27.6010768710926	36	4	2013
Naive Average	28.3732763043536	37	4	2013
Naive Average	27.2724413558776	38	4	2013
Naive Average	30.7623979976764	39	4	2013
Naive Average	24.846515635566	40	4	2013
Naive Average	25.3665990079888	41	4	2013
Naive Average	26.8213593983652	42	4	2013
Naive Average	28.8146696585483	43	4	2013
Naive Average	26.0163291653347	44	4	2013
Naive Average	31.048161432228	45	4	2013
lm ub	38.9648423442083	3	1	2013
lm ub	44.1470139410329	4	1	2013
lm ub	46.7131530292607	5	1	2013
lm ub	51.8218924211455	6	1	2013
lm ub	33.4084593967875	7	1	2013
lm ub	43.8253880672638	8	1	2013
lm ub	41.6411869054909	9	1	2013
lm ub	42.3901509888444	10	1	2013
lm ub	55.5181702612271	11	1	2013
lm ub	51.4065179367749	12	1	2013
lm ub	54.9886892364216	13	1	2013
lm ub	62.3874837426413	14	1	2013
lm ub	53.2024093424313	15	1	2013
lm ub	73.7662527386498	16	1	2013
lm ub	64.1563149874095	17	1	2013
lm ub	77.5972915511083	18	1	2013
lm ub	101.973259407942	19	1	2013
lm ub	85.5546594835634	20	1	2013
lm ub	61.7945408102479	21	1	2013
lm ub	61.1005317334357	22	1	2013
lm ub	54.6258830220397	23	1	2013
lm ub	65.793029728024	24	1	2013
lm ub	58.7032821045625	25	1	2013
lm ub	55.163062610864	26	1	2013
lm ub	48.6172242234733	27	1	2013
lm ub	46.7301616411136	28	1	2013
lm ub	51.9999879797397	29	1	2013
lm ub	51.3809302359919	30	1	2013
lm ub	50.802918509209	31	1	2013
lm ub	44.4004240190904	32	1	2013
lm ub	51.6759101056164	33	1	2013
lm ub	44.5914220019232	34	1	2013
lm ub	49.6008928294164	35	1	2013
lm ub	46.4097290905607	36	1	2013
lm ub	43.0282113437235	37	1	2013
lm ub	36.1495565363331	38	1	2013
lm ub	46.3784604465004	39	1	2013
lm ub	37.5883527591081	40	1	2013
lm ub	39.7838380526067	41	1	2013
lm ub	40.0100687778811	42	1	2013
lm ub	37.6480040616438	43	1	2013
lm ub	32.5790971879666	44	1	2013
lm ub	43.8466090132999	45	1	2013
lm ub	41.6845550769649	3	2	2013
lm ub	45.6813282871359	4	2	2013
lm ub	52.0138073803603	5	2	2013
lm ub	46.1222543275013	6	2	2013
lm ub	40.0501330534951	7	2	2013
lm ub	40.8957918871439	8	2	2013
lm ub	47.3781792187811	9	2	2013
lm ub	50.1095813594604	10	2	2013
lm ub	51.9177476922131	11	2	2013
lm ub	60.698180416642	12	2	2013
lm ub	64.1858454015707	13	2	2013
lm ub	63.5956921004168	14	2	2013
lm ub	68.8723228515897	15	2	2013
lm ub	72.9695710763448	16	2	2013
lm ub	65.9802477309711	17	2	2013
lm ub	78.0725522154981	18	2	2013
lm ub	85.072392232944	19	2	2013
lm ub	79.2106809175916	20	2	2013
lm ub	62.9980827222053	21	2	2013
lm ub	55.0502836088225	22	2	2013
lm ub	63.0224394049236	23	2	2013
lm ub	62.9730372791238	24	2	2013
lm ub	60.215181910585	25	2	2013
lm ub	49.6728594372814	26	2	2013
lm ub	50.1911655916998	27	2	2013
lm ub	45.1451964866398	28	2	2013
lm ub	57.7666130876008	29	2	2013
lm ub	50.9907782704161	30	2	2013
lm ub	46.7382776739035	31	2	2013
lm ub	45.7033570150778	32	2	2013
lm ub	46.0389069098213	33	2	2013
lm ub	48.6730490162764	34	2	2013
lm ub	51.0835187821913	35	2	2013
lm ub	45.3085216642201	36	2	2013
lm ub	37.0111440783565	37	2	2013
lm ub	41.4252294416015	38	2	2013
lm ub	41.2433441815458	39	2	2013
lm ub	40.6254461660624	40	2	2013
lm ub	41.1553386063845	41	2	2013
lm ub	36.7796699861951	42	2	2013
lm ub	33.2378369456579	43	2	2013
lm ub	39.2108708922783	44	2	2013
lm ub	38.2836330740429	45	2	2013
lm ub	43.6635909907408	3	3	2013
lm ub	50.097634540432	4	3	2013
lm ub	45.9671178635039	5	3	2013
lm ub	50.8050152573994	6	3	2013
lm ub	41.1726032798675	7	3	2013
lm ub	47.8442727228194	8	3	2013
lm ub	53.1353133835606	9	3	2013
lm ub	47.9773532256089	10	3	2013
lm ub	58.4628743758386	11	3	2013
lm ub	67.448767927192	12	3	2013
lm ub	65.0643444558485	13	3	2013
lm ub	77.0127191068965	14	3	2013
lm ub	68.6351922858786	15	3	2013
lm ub	71.3668069259873	16	3	2013
lm ub	75.2109748939438	17	3	2013
lm ub	63.5229606643436	18	3	2013
lm ub	74.0474502790531	19	3	2013
lm ub	73.4042047688465	20	3	2013
lm ub	57.5559642398434	21	3	2013
lm ub	66.0591742112099	22	3	2013
lm ub	62.0849915754948	23	3	2013
lm ub	61.7779988871252	24	3	2013
lm ub	53.0629172260713	25	3	2013
lm ub	51.351783861884	26	3	2013
lm ub	46.5473593620405	27	3	2013
lm ub	53.5460094363215	28	3	2013
lm ub	53.0941331447956	29	3	2013
lm ub	45.6235904392158	30	3	2013
lm ub	46.2536434937064	31	3	2013
lm ub	41.4673550481817	32	3	2013
lm ub	48.3191876566957	33	3	2013
lm ub	50.4891992406099	34	3	2013
lm ub	47.3238880889376	35	3	2013
lm ub	38.3909088127788	36	3	2013
lm ub	42.6872037309448	37	3	2013
lm ub	38.3621706068299	38	3	2013
lm ub	42.1523819517405	39	3	2013
lm ub	41.4328209985003	40	3	2013
lm ub	36.8920968740523	41	3	2013
lm ub	33.8347261969773	42	3	2013
lm ub	39.2480970663918	43	3	2013
lm ub	34.7564085548109	44	3	2013
lm ub	37.2294331784477	45	3	2013
lm ub	48.479896949594	3	4	2013
lm ub	42.6559728747803	4	4	2013
lm ub	50.0845338964044	5	4	2013
lm ub	49.853838741209	6	4	2013
lm ub	47.2162530606429	7	4	2013
lm ub	57.4138857488633	8	4	2013
lm ub	49.0295614054165	9	4	2013
lm ub	57.3835171759632	10	4	2013
lm ub	65.8550953419981	11	4	2013
lm ub	67.5538794209681	12	4	2013
lm ub	78.5139432485162	13	4	2013
lm ub	76.8586876234109	14	4	2013
lm ub	68.7840214547154	15	4	2013
lm ub	82.0418720040262	16	4	2013
lm ub	61.1286993191412	17	4	2013
lm ub	59.3068418237613	18	4	2013
lm ub	67.5832770693998	19	4	2013
lm ub	57.1543321509379	20	4	2013
lm ub	65.7362086170742	21	4	2013
lm ub	64.7726655959968	22	4	2013
lm ub	61.1056558864624	23	4	2013
lm ub	55.1147937089169	24	4	2013
lm ub	54.1238409321914	25	4	2013
lm ub	47.1761742966071	26	4	2013
lm ub	57.1034228886824	27	4	2013
lm ub	52.0991274401531	28	4	2013
lm ub	46.3402694601941	29	4	2013
lm ub	45.1518641854997	30	4	2013
lm ub	42.6926065039667	31	4	2013
lm ub	45.4569860254289	32	4	2013
lm ub	50.3242999211829	33	4	2013
lm ub	45.8898192665263	34	4	2013
lm ub	39.6198667541656	35	4	2013
lm ub	42.4154749084505	36	4	2013
lm ub	40.3099907100406	37	4	2013
lm ub	40.461520743733	38	4	2013
lm ub	42.4646479146887	39	4	2013
lm ub	35.8063727274956	40	4	2013
lm ub	34.0967484057322	41	4	2013
lm ub	39.3052147049604	42	4	2013
lm ub	34.6909323252992	43	4	2013
lm ub	34.6420796529206	44	4	2013
lm ub	34.7893945990626	45	4	2013
lm lb	7.66776798219892	3	1	2013
lm lb	13.2199505179828	4	1	2013
lm lb	15.5978341846431	5	1	2013
lm lb	20.7753331523303	6	1	2013
lm lb	2.13801601216947	7	1	2013
lm lb	12.259114118003	8	1	2013
lm lb	10.3109659069407	9	1	2013
lm lb	11.2314195183694	10	1	2013
lm lb	24.4492993416153	11	1	2013
lm lb	20.1746165986802	12	1	2013
lm lb	23.8697227640379	13	1	2013
lm lb	31.3504473478687	14	1	2013
lm lb	21.2196276256931	15	1	2013
lm lb	42.420444885133	16	1	2013
lm lb	32.2737106030838	17	1	2013
lm lb	46.2125256813049	18	1	2013
lm lb	66.2523595680379	19	1	2013
lm lb	48.7107686468942	20	1	2013
lm lb	27.9221358602926	21	1	2013
lm lb	25.8526578440151	22	1	2013
lm lb	20.4637842571403	23	1	2013
lm lb	31.3009891462704	24	1	2013
lm lb	23.8699230588892	25	1	2013
lm lb	21.0759756784909	26	1	2013
lm lb	13.8216274977302	27	1	2013
lm lb	12.2017899696411	28	1	2013
lm lb	17.8572431755625	29	1	2013
lm lb	17.2075473147316	30	1	2013
lm lb	16.5247627280866	31	1	2013
lm lb	10.3201064996084	32	1	2013
lm lb	17.2619913269959	33	1	2013
lm lb	10.3307856275363	34	1	2013
lm lb	15.3278284609607	35	1	2013
lm lb	12.1751113829117	36	1	2013
lm lb	8.71560948596563	37	1	2013
lm lb	2.10566946558854	38	1	2013
lm lb	12.2118534152679	39	1	2013
lm lb	3.55624897857954	40	1	2013
lm lb	5.7709571947227	41	1	2013
lm lb	5.63737740192046	42	1	2013
lm lb	3.76733798549199	43	1	2013
lm lb	-1.20243948326465	44	1	2013
lm lb	9.7709240390705	45	1	2013
lm lb	8.75320654239016	3	2	2013
lm lb	13.044987326562	4	2	2013
lm lb	19.1805289596024	5	2	2013
lm lb	13.0737379034538	6	2	2013
lm lb	7.11008845332579	7	2	2013
lm lb	7.6362183980783	8	2	2013
lm lb	14.4306624163176	9	2	2013
lm lb	17.3440019113325	10	2	2013
lm lb	19.2529861863374	11	2	2013
lm lb	27.87029528954	12	2	2013
lm lb	31.4086757376822	13	2	2013
lm lb	30.6627862298298	14	2	2013
lm lb	35.2037863512957	15	2	2013
lm lb	39.8396571942154	16	2	2013
lm lb	32.5218830816222	17	2	2013
lm lb	42.8192774974313	18	2	2013
lm lb	45.6438017819076	19	2	2013
lm lb	38.9593999619198	20	2	2013
lm lb	25.8742618285774	21	2	2013
lm lb	16.4182385132616	22	2	2013
lm lb	25.4681563377667	23	2	2013
lm lb	25.1682086860921	24	2	2013
lm lb	22.0079698052643	25	2	2013
lm lb	12.2916731630688	26	2	2013
lm lb	12.0517180721987	27	2	2013
lm lb	7.16597085818414	28	2	2013
lm lb	20.4085297820458	29	2	2013
lm lb	13.6031517727698	30	2	2013
lm lb	9.30002981282935	31	2	2013
lm lb	8.24709966292465	32	2	2013
lm lb	8.41849332764017	33	2	2013
lm lb	11.1593226822017	34	2	2013
lm lb	13.6503781290618	35	2	2013
lm lb	7.94427099089924	36	2	2013
lm lb	-0.429369126150302	37	2	2013
lm lb	4.12918670881055	38	2	2013
lm lb	3.97035753553743	39	2	2013
lm lb	3.5030559649231	40	2	2013
lm lb	4.06142814409511	41	2	2013
lm lb	-0.719619577127961	42	2	2013
lm lb	-3.70557326655003	43	2	2013
lm lb	2.19827390810953	44	2	2013
lm lb	1.13988566742154	45	2	2013
lm lb	10.0294922013617	3	3	2013
lm lb	16.7786975476031	4	3	2013
lm lb	12.2390499270867	5	3	2013
lm lb	17.1545993438015	6	3	2013
lm lb	7.50052813094744	7	3	2013
lm lb	13.8549516145801	8	3	2013
lm lb	19.4524438680224	9	3	2013
lm lb	14.4667768710976	10	3	2013
lm lb	25.0984489239867	11	3	2013
lm lb	33.8809479129988	12	3	2013
lm lb	31.2826733143099	13	3	2013
lm lb	43.3313534606436	14	3	2013
lm lb	33.8176030386083	15	3	2013
lm lb	37.0584692871869	16	3	2013
lm lb	38.3847541849383	17	3	2013
lm lb	26.0327720889356	18	3	2013
lm lb	33.7215046479185	19	3	2013
lm lb	32.1712115057104	20	3	2013
lm lb	19.6188830099485	21	3	2013
lm lb	26.5081459304342	22	3	2013
lm lb	23.7616758168257	23	3	2013
lm lb	23.192530658418	24	3	2013
lm lb	14.0944882938183	25	3	2013
lm lb	13.2303636948945	26	3	2013
lm lb	7.53590309200915	27	3	2013
lm lb	14.8373037804835	28	3	2013
lm lb	14.9608099862193	29	3	2013
lm lb	7.47521542947761	30	3	2013
lm lb	7.7920712049142	31	3	2013
lm lb	3.1307941099098	32	3	2013
lm lb	9.75697765193063	33	3	2013
lm lb	12.1222526523839	34	3	2013
lm lb	9.04637497489185	35	3	2013
lm lb	0.183315176070405	36	3	2013
lm lb	4.2702846311652	37	3	2013
lm lb	0.243618146326988	38	3	2013
lm lb	4.0459676607166	39	3	2013
lm lb	3.47468800863912	40	3	2013
lm lb	-1.05432574319494	41	3	2013
lm lb	-4.50872701782984	42	3	2013
lm lb	1.30638440166443	43	3	2013
lm lb	-3.07578195767765	44	3	2013
lm lb	-0.889744719545678	45	3	2013
lm lb	13.5392075323398	3	4	2013
lm lb	7.94131708352737	4	4	2013
lm lb	15.209510478998	5	4	2013
lm lb	14.9537656368554	6	4	2013
lm lb	12.3723673293424	7	4	2013
lm lb	22.220726081116	8	4	2013
lm lb	14.1684417177525	9	4	2013
lm lb	22.7153044335435	10	4	2013
lm lb	31.3462048979027	11	4	2013
lm lb	32.6007157592029	12	4	2013
lm lb	43.6675485697958	13	4	2013
lm lb	41.7291216627216	14	4	2013
lm lb	32.8031042472781	15	4	2013
lm lb	44.417866852266	16	4	2013
lm lb	22.0067125829196	17	4	2013
lm lb	21.05379802083	18	4	2013
lm lb	26.5317825657458	19	4	2013
lm lb	15.2521083601702	20	4	2013
lm lb	27.1726990924858	21	4	2013
lm lb	24.6572033291966	22	4	2013
lm lb	22.2085242239363	23	4	2013
lm lb	15.9685317826335	24	4	2013
lm lb	14.5890441196327	25	4	2013
lm lb	8.41699488670132	26	4	2013
lm lb	17.5626681990781	27	4	2013
lm lb	12.8362857626503	28	4	2013
lm lb	7.71331899321112	29	4	2013
lm lb	6.25438194263479	30	4	2013
lm lb	3.63021939934524	31	4	2013
lm lb	6.47845453282909	32	4	2013
lm lb	11.287743255118	33	4	2013
lm lb	7.05336169391694	34	4	2013
lm lb	0.875337857408553	35	4	2013
lm lb	3.62822320659759	36	4	2013
lm lb	1.43899283014351	37	4	2013
lm lb	1.88698245925419	38	4	2013
lm lb	3.91729241273621	39	4	2013
lm lb	-2.59957899420654	40	4	2013
lm lb	-4.28457328968183	41	4	2013
lm lb	0.35581148327924	42	4	2013
lm lb	-3.67867725543269	43	4	2013
lm lb	-3.77242833048178	44	4	2013
lm lb	-3.77043891994905	45	4	2013
rf ub	22	3	1	2013
rf ub	30	4	1	2013
rf ub	45	5	1	2013
rf ub	45	6	1	2013
rf ub	40	7	1	2013
rf ub	40	8	1	2013
rf ub	40	9	1	2013
rf ub	40	10	1	2013
rf ub	61	11	1	2013
rf ub	73	12	1	2013
rf ub	73	13	1	2013
rf ub	73	14	1	2013
rf ub	61	15	1	2013
rf ub	82	16	1	2013
rf ub	82	17	1	2013
rf ub	82	18	1	2013
rf ub	89	19	1	2013
rf ub	110	20	1	2013
rf ub	89	21	1	2013
rf ub	68	22	1	2013
rf ub	61	23	1	2013
rf ub	73	24	1	2013
rf ub	82	25	1	2013
rf ub	70	26	1	2013
rf ub	61	27	1	2013
rf ub	61	28	1	2013
rf ub	63	29	1	2013
rf ub	63	30	1	2013
rf ub	67	31	1	2013
rf ub	70	32	1	2013
rf ub	82	33	1	2013
rf ub	63	34	1	2013
rf ub	52	35	1	2013
rf ub	44.0500000000002	36	1	2013
rf ub	45	37	1	2013
rf ub	38	38	1	2013
rf ub	40	39	1	2013
rf ub	33	40	1	2013
rf ub	32	41	1	2013
rf ub	30	42	1	2013
rf ub	29	43	1	2013
rf ub	28	44	1	2013
rf ub	33	45	1	2013
rf ub	31	3	2	2013
rf ub	37	4	2	2013
rf ub	38	5	2	2013
rf ub	43.0500000000002	6	2	2013
rf ub	42	7	2	2013
rf ub	45	8	2	2013
rf ub	40	9	2	2013
rf ub	48	10	2	2013
rf ub	61	11	2	2013
rf ub	73	12	2	2013
rf ub	82	13	2	2013
rf ub	73	14	2	2013
rf ub	82	15	2	2013
rf ub	89	16	2	2013
rf ub	73	17	2	2013
rf ub	91	18	2	2013
rf ub	89	19	2	2013
rf ub	73	20	2	2013
rf ub	63	21	2	2013
rf ub	60	22	2	2013
rf ub	60	23	2	2013
rf ub	67	24	2	2013
rf ub	63	25	2	2013
rf ub	60	26	2	2013
rf ub	60	27	2	2013
rf ub	60.0500000000002	28	2	2013
rf ub	61	29	2	2013
rf ub	66	30	2	2013
rf ub	70	31	2	2013
rf ub	61	32	2	2013
rf ub	61	33	2	2013
rf ub	61	34	2	2013
rf ub	51	35	2	2013
rf ub	41	36	2	2013
rf ub	44	37	2	2013
rf ub	40	38	2	2013
rf ub	37	39	2	2013
rf ub	32	40	2	2013
rf ub	32	41	2	2013
rf ub	30	42	2	2013
rf ub	29	43	2	2013
rf ub	33	44	2	2013
rf ub	32	45	2	2013
rf ub	37	3	3	2013
rf ub	38	4	3	2013
rf ub	40	5	3	2013
rf ub	47	6	3	2013
rf ub	48	7	3	2013
rf ub	45	8	3	2013
rf ub	45.1000000000004	9	3	2013
rf ub	48.1500000000005	10	3	2013
rf ub	61	11	3	2013
rf ub	73	12	3	2013
rf ub	82	13	3	2013
rf ub	89	14	3	2013
rf ub	83	15	3	2013
rf ub	73	16	3	2013
rf ub	91	17	3	2013
rf ub	110	18	3	2013
rf ub	70	19	3	2013
rf ub	61	20	3	2013
rf ub	63	21	3	2013
rf ub	63	22	3	2013
rf ub	58	23	3	2013
rf ub	62	24	3	2013
rf ub	61	25	3	2013
rf ub	63	26	3	2013
rf ub	70	27	3	2013
rf ub	63	28	3	2013
rf ub	66	29	3	2013
rf ub	63.1500000000005	30	3	2013
rf ub	61	31	3	2013
rf ub	61	32	3	2013
rf ub	61	33	3	2013
rf ub	54	34	3	2013
rf ub	57	35	3	2013
rf ub	48	36	3	2013
rf ub	47	37	3	2013
rf ub	41	38	3	2013
rf ub	37.0500000000002	39	3	2013
rf ub	32	40	3	2013
rf ub	30	41	3	2013
rf ub	29.0500000000002	42	3	2013
rf ub	33	43	3	2013
rf ub	32	44	3	2013
rf ub	28	45	3	2013
rf ub	38	3	4	2013
rf ub	38	4	4	2013
rf ub	40	5	4	2013
rf ub	48	6	4	2013
rf ub	48	7	4	2013
rf ub	48	8	4	2013
rf ub	48	9	4	2013
rf ub	61	10	4	2013
rf ub	73	11	4	2013
rf ub	82	12	4	2013
rf ub	89	13	4	2013
rf ub	89	14	4	2013
rf ub	80	15	4	2013
rf ub	91	16	4	2013
rf ub	115	17	4	2013
rf ub	90	18	4	2013
rf ub	63	19	4	2013
rf ub	61	20	4	2013
rf ub	70	21	4	2013
rf ub	57	22	4	2013
rf ub	57	23	4	2013
rf ub	61	24	4	2013
rf ub	58	25	4	2013
rf ub	63	26	4	2013
rf ub	63	27	4	2013
rf ub	63	28	4	2013
rf ub	57	29	4	2013
rf ub	61.0500000000002	30	4	2013
rf ub	73	31	4	2013
rf ub	60	32	4	2013
rf ub	62	33	4	2013
rf ub	54	34	4	2013
rf ub	55.1000000000004	35	4	2013
rf ub	47	36	4	2013
rf ub	45	37	4	2013
rf ub	44	38	4	2013
rf ub	33.0500000000002	39	4	2013
rf ub	32	40	4	2013
rf ub	30	41	4	2013
rf ub	34	42	4	2013
rf ub	32	43	4	2013
rf ub	29	44	4	2013
rf ub	28	45	4	2013
rf lb	7	3	1	2013
rf lb	9	4	1	2013
rf lb	12	5	1	2013
rf lb	13	6	1	2013
rf lb	17	7	1	2013
rf lb	18	8	1	2013
rf lb	16	9	1	2013
rf lb	16	10	1	2013
rf lb	14	11	1	2013
rf lb	21	12	1	2013
rf lb	22	13	1	2013
rf lb	18	14	1	2013
rf lb	20	15	1	2013
rf lb	24	16	1	2013
rf lb	28	17	1	2013
rf lb	28	18	1	2013
rf lb	32	19	1	2013
rf lb	37	20	1	2013
rf lb	32	21	1	2013
rf lb	28	22	1	2013
rf lb	24	23	1	2013
rf lb	28.95	24	1	2013
rf lb	32	25	1	2013
rf lb	27	26	1	2013
rf lb	27	27	1	2013
rf lb	23.9	28	1	2013
rf lb	25	29	1	2013
rf lb	22.95	30	1	2013
rf lb	21	31	1	2013
rf lb	25	32	1	2013
rf lb	24	33	1	2013
rf lb	25	34	1	2013
rf lb	18	35	1	2013
rf lb	18	36	1	2013
rf lb	18	37	1	2013
rf lb	18	38	1	2013
rf lb	16	39	1	2013
rf lb	16	40	1	2013
rf lb	13	41	1	2013
rf lb	15	42	1	2013
rf lb	12	43	1	2013
rf lb	11	44	1	2013
rf lb	11	45	1	2013
rf lb	10	3	2	2013
rf lb	10	4	2	2013
rf lb	16	5	2	2013
rf lb	14	6	2	2013
rf lb	18	7	2	2013
rf lb	17	8	2	2013
rf lb	16	9	2	2013
rf lb	17	10	2	2013
rf lb	18	11	2	2013
rf lb	20	12	2	2013
rf lb	20	13	2	2013
rf lb	24	14	2	2013
rf lb	18	15	2	2013
rf lb	30	16	2	2013
rf lb	23.95	17	2	2013
rf lb	34	18	2	2013
rf lb	32	19	2	2013
rf lb	34	20	2	2013
rf lb	27	21	2	2013
rf lb	24	22	2	2013
rf lb	25	23	2	2013
rf lb	27	24	2	2013
rf lb	29	25	2	2013
rf lb	20	26	2	2013
rf lb	22	27	2	2013
rf lb	18	28	2	2013
rf lb	24	29	2	2013
rf lb	18	30	2	2013
rf lb	22.95	31	2	2013
rf lb	22	32	2	2013
rf lb	24	33	2	2013
rf lb	20	34	2	2013
rf lb	18	35	2	2013
rf lb	18	36	2	2013
rf lb	18	37	2	2013
rf lb	18	38	2	2013
rf lb	16	39	2	2013
rf lb	14	40	2	2013
rf lb	11	41	2	2013
rf lb	13	42	2	2013
rf lb	13	43	2	2013
rf lb	12	44	2	2013
rf lb	10	45	2	2013
rf lb	10	3	3	2013
rf lb	11	4	3	2013
rf lb	13	5	3	2013
rf lb	16	6	3	2013
rf lb	16	7	3	2013
rf lb	18	8	3	2013
rf lb	18	9	3	2013
rf lb	15	10	3	2013
rf lb	15	11	3	2013
rf lb	24	12	3	2013
rf lb	28	13	3	2013
rf lb	25	14	3	2013
rf lb	30	15	3	2013
rf lb	28	16	3	2013
rf lb	27.95	17	3	2013
rf lb	32	18	3	2013
rf lb	28	19	3	2013
rf lb	28	20	3	2013
rf lb	24	21	3	2013
rf lb	24	22	3	2013
rf lb	28	23	3	2013
rf lb	27	24	3	2013
rf lb	22	25	3	2013
rf lb	18	26	3	2013
rf lb	18	27	3	2013
rf lb	20	28	3	2013
rf lb	20	29	3	2013
rf lb	20	30	3	2013
rf lb	20	31	3	2013
rf lb	17	32	3	2013
rf lb	19	33	3	2013
rf lb	24	34	3	2013
rf lb	18	35	3	2013
rf lb	18	36	3	2013
rf lb	18	37	3	2013
rf lb	17	38	3	2013
rf lb	17	39	3	2013
rf lb	11	40	3	2013
rf lb	11	41	3	2013
rf lb	11	42	3	2013
rf lb	12	43	3	2013
rf lb	11	44	3	2013
rf lb	10	45	3	2013
rf lb	12	3	4	2013
rf lb	12	4	4	2013
rf lb	16	5	4	2013
rf lb	15	6	4	2013
rf lb	17	7	4	2013
rf lb	17	8	4	2013
rf lb	15	9	4	2013
rf lb	15	10	4	2013
rf lb	18	11	4	2013
rf lb	28	12	4	2013
rf lb	28	13	4	2013
rf lb	27	14	4	2013
rf lb	25	15	4	2013
rf lb	30	16	4	2013
rf lb	32	17	4	2013
rf lb	32	18	4	2013
rf lb	25	19	4	2013
rf lb	24	20	4	2013
rf lb	25	21	4	2013
rf lb	27	22	4	2013
rf lb	25	23	4	2013
rf lb	22	24	4	2013
rf lb	22	25	4	2013
rf lb	17	26	4	2013
rf lb	17	27	4	2013
rf lb	20	28	4	2013
rf lb	18	29	4	2013
rf lb	19	30	4	2013
rf lb	20	31	4	2013
rf lb	20	32	4	2013
rf lb	19	33	4	2013
rf lb	20	34	4	2013
rf lb	19.95	35	4	2013
rf lb	18	36	4	2013
rf lb	17	37	4	2013
rf lb	17	38	4	2013
rf lb	12	39	4	2013
rf lb	11	40	4	2013
rf lb	11	41	4	2013
rf lb	12	42	4	2013
rf lb	11	43	4	2013
rf lb	11	44	4	2013
rf lb	10	45	4	2013
glm ub	185.473128864572	3	1	2013
glm ub	165.387978772578	4	1	2013
glm ub	239.824557746661	5	1	2013
glm ub	189.28607302919	6	1	2013
glm ub	240.870009438574	7	1	2013
glm ub	250.634363665924	8	1	2013
glm ub	247.698608273097	9	1	2013
glm ub	303.641153260317	10	1	2013
glm ub	286.870916828461	11	1	2013
glm ub	297.804041165946	12	1	2013
glm ub	292.739460332082	13	1	2013
glm ub	307.711945442534	14	1	2013
glm ub	268.89633682882	15	1	2013
glm ub	308.931699378801	16	1	2013
glm ub	343.953731787506	17	1	2013
glm ub	417.892066475465	18	1	2013
glm ub	402.439901368078	19	1	2013
glm ub	371.405483902761	20	1	2013
glm ub	315.717549912898	21	1	2013
glm ub	319.914854729907	22	1	2013
glm ub	337.63825734588	23	1	2013
glm ub	325.707434058536	24	1	2013
glm ub	310.88752709169	25	1	2013
glm ub	331.386030020754	26	1	2013
glm ub	316.382948040846	27	1	2013
glm ub	312.551413332956	28	1	2013
glm ub	301.014788037018	29	1	2013
glm ub	294.084178154892	30	1	2013
glm ub	263.953582006413	31	1	2013
glm ub	268.636166858987	32	1	2013
glm ub	287.526186056149	33	1	2013
glm ub	271.806799924547	34	1	2013
glm ub	251.061019989499	35	1	2013
glm ub	241.807366005425	36	1	2013
glm ub	266.479470128308	37	1	2013
glm ub	263.570314426038	38	1	2013
glm ub	245.170448865994	39	1	2013
glm ub	233.864267892269	40	1	2013
glm ub	221.811761725722	41	1	2013
glm ub	232.001176522395	42	1	2013
glm ub	212.785162863967	43	1	2013
glm ub	213.379017208904	44	1	2013
glm ub	170.59284554349	45	1	2013
glm ub	199.280901998385	3	2	2013
glm ub	182.226768567861	4	2	2013
glm ub	251.121054659258	5	2	2013
glm ub	213.400434628052	6	2	2013
glm ub	274.831129296527	7	2	2013
glm ub	290.331120410637	8	2	2013
glm ub	301.320649541935	9	2	2013
glm ub	339.751518227975	10	2	2013
glm ub	301.922437235385	11	2	2013
glm ub	333.917787813585	12	2	2013
glm ub	330.274942857687	13	2	2013
glm ub	342.686015808915	14	2	2013
glm ub	292.960753497766	15	2	2013
glm ub	311.995927793984	16	2	2013
glm ub	333.732036662788	17	2	2013
glm ub	388.947286827628	18	2	2013
glm ub	421.610398492534	19	2	2013
glm ub	377.239547371819	20	2	2013
glm ub	331.318651136863	21	2	2013
glm ub	333.313066144112	22	2	2013
glm ub	365.66546935146	23	2	2013
glm ub	346.856697339459	24	2	2013
glm ub	329.610831910533	25	2	2013
glm ub	330.564348288689	26	2	2013
glm ub	336.736494067085	27	2	2013
glm ub	333.925664424054	28	2	2013
glm ub	310.292378425277	29	2	2013
glm ub	307.361499617413	30	2	2013
glm ub	289.677503050864	31	2	2013
glm ub	291.284989895741	32	2	2013
glm ub	314.005244748108	33	2	2013
glm ub	281.19367944325	34	2	2013
glm ub	271.423904921859	35	2	2013
glm ub	255.777951186876	36	2	2013
glm ub	287.570663630661	37	2	2013
glm ub	276.952360059499	38	2	2013
glm ub	266.035105347553	39	2	2013
glm ub	248.359885357159	40	2	2013
glm ub	244.455244971216	41	2	2013
glm ub	232.73505063599	42	2	2013
glm ub	226.174858088955	43	2	2013
glm ub	221.564877120162	44	2	2013
glm ub	182.39842745855	45	2	2013
glm ub	219.677696823579	3	3	2013
glm ub	198.636951530279	4	3	2013
glm ub	280.397478098137	5	3	2013
glm ub	237.100060616153	6	3	2013
glm ub	315.6660198107	7	3	2013
glm ub	335.064806781882	8	3	2013
glm ub	326.097651005621	9	3	2013
glm ub	351.266246414795	10	3	2013
glm ub	337.529959263365	11	3	2013
glm ub	362.87983013273	12	3	2013
glm ub	357.111274524509	13	3	2013
glm ub	368.967409934741	14	3	2013
glm ub	282.812639338264	15	3	2013
glm ub	304.236806376381	16	3	2013
glm ub	328.461567296951	17	3	2013
glm ub	406.083151808488	18	3	2013
glm ub	420.011477528102	19	3	2013
glm ub	378.58881549386	20	3	2013
glm ub	345.082116446282	21	3	2013
glm ub	354.474726105314	22	3	2013
glm ub	384.808130176911	23	3	2013
[truncated: 1,785 more rows]
