# Supplementary material for: A stacked ensemble method for forecasting influenza-like illness visit volumes at emergency departments
Source: PLoS One. 2021 Mar 22;16(3):e0241725. doi: 10.1371/journal.pone.0241725 (PMC7984626; doi:10.1371/journal.pone.0241725)
Supplement: S1 Data — (ZIP) [file pone.0241725.s003.zip › ILI_plosone/tables/raw_estimates_2013_holdout_2012weeks-3-45.csv]

object	value	epiweek	weeks_ahead	season
rf	127.43	3	1	2012
rf	124.84	4	1	2012
rf	126.608	5	1	2012
rf	150.669	6	1	2012
rf	156.7475	7	1	2012
rf	149.3265	8	1	2012
rf	168.2635	9	1	2012
rf	182	10	1	2012
rf	205.66	11	1	2012
rf	216.5465	12	1	2012
rf	203.8915	13	1	2012
rf	216.594	14	1	2012
rf	210.1545	15	1	2012
rf	220.787	16	1	2012
rf	293.392	17	1	2012
rf	306.1045	18	1	2012
rf	296.5635	19	1	2012
rf	269.7395	20	1	2012
rf	244.15	21	1	2012
rf	228.353	22	1	2012
rf	241.886	23	1	2012
rf	247.852	24	1	2012
rf	225.9395	25	1	2012
rf	233.398	26	1	2012
rf	223.734	27	1	2012
rf	225.946	28	1	2012
rf	216.432	29	1	2012
rf	215.4465	30	1	2012
rf	234.1445	31	1	2012
rf	234.9645	32	1	2012
rf	211.9505	33	1	2012
rf	221.755	34	1	2012
rf	242.6685	35	1	2012
rf	221.7	36	1	2012
rf	196.4015	37	1	2012
rf	161.551	38	1	2012
rf	140.927	39	1	2012
rf	128.2755	40	1	2012
rf	125.01	41	1	2012
rf	121.426	42	1	2012
rf	108.7355	43	1	2012
rf	101.8825	44	1	2012
rf	84.2245	45	1	2012
rf	135.452	3	2	2012
rf	130.574	4	2	2012
rf	132.916	5	2	2012
rf	173.525	6	2	2012
rf	166.394	7	2	2012
rf	155.7485	8	2	2012
rf	199.252	9	2	2012
rf	207.808	10	2	2012
rf	232.892	11	2	2012
rf	222.409	12	2	2012
rf	225.646	13	2	2012
rf	232.8045	14	2	2012
rf	227.319	15	2	2012
rf	252.666	16	2	2012
rf	304.0435	17	2	2012
rf	307.7935	18	2	2012
rf	288.771	19	2	2012
rf	275.4185	20	2	2012
rf	246.082	21	2	2012
rf	231.237	22	2	2012
rf	260.348	23	2	2012
rf	255.366	24	2	2012
rf	233.2195	25	2	2012
rf	237.0425	26	2	2012
rf	232.623	27	2	2012
rf	230.4245	28	2	2012
rf	222.822	29	2	2012
rf	212.067	30	2	2012
rf	240.461	31	2	2012
rf	233.163	32	2	2012
rf	216.2355	33	2	2012
rf	229.182	34	2	2012
rf	238.857	35	2	2012
rf	222.78	36	2	2012
rf	182.4685	37	2	2012
rf	153.0995	38	2	2012
rf	133.278	39	2	2012
rf	126.978	40	2	2012
rf	123.037	41	2	2012
rf	119.227	42	2	2012
rf	103.2105	43	2	2012
rf	97.5585	44	2	2012
rf	83.78	45	2	2012
rf	149.3215	3	3	2012
rf	136.3395	4	3	2012
rf	134.8725	5	3	2012
rf	166.123	6	3	2012
rf	168.347	7	3	2012
rf	186.162	8	3	2012
rf	222.0875	9	3	2012
rf	242.725	10	3	2012
rf	243.011	11	3	2012
rf	246.597	12	3	2012
rf	240.602	13	3	2012
rf	247.484	14	3	2012
rf	254.524	15	3	2012
rf	274.329	16	3	2012
rf	294.848	17	3	2012
rf	288.4855	18	3	2012
rf	287.4555	19	3	2012
rf	265.8085	20	3	2012
rf	252.0725	21	3	2012
rf	251.3735	22	3	2012
rf	261.421	23	3	2012
rf	250.9285	24	3	2012
rf	233.674	25	3	2012
rf	236.9295	26	3	2012
rf	230.125	27	3	2012
rf	226.7165	28	3	2012
rf	225.735	29	3	2012
rf	217.842	30	3	2012
rf	236.29	31	3	2012
rf	227.3575	32	3	2012
rf	218.9135	33	3	2012
rf	230.8455	34	3	2012
rf	233.063	35	3	2012
rf	205.045	36	3	2012
rf	177.021	37	3	2012
rf	144.5955	38	3	2012
rf	128.6425	39	3	2012
rf	132.713	40	3	2012
rf	123.7435	41	3	2012
rf	113.804	42	3	2012
rf	99.9265	43	3	2012
rf	87.4625	44	3	2012
rf	81.978	45	3	2012
rf	142.0485	3	4	2012
rf	126.5585	4	4	2012
rf	128.769	5	4	2012
rf	168.2975	6	4	2012
rf	196.6415	7	4	2012
rf	203.391	8	4	2012
rf	242.194	9	4	2012
rf	241.574	10	4	2012
rf	258.7195	11	4	2012
rf	260.117	12	4	2012
rf	258.059	13	4	2012
rf	268.228	14	4	2012
rf	274.0955	15	4	2012
rf	284.783	16	4	2012
rf	287.9275	17	4	2012
rf	286.753	18	4	2012
rf	281.2735	19	4	2012
rf	277.94	20	4	2012
rf	264.9585	21	4	2012
rf	262.9955	22	4	2012
rf	266.145	23	4	2012
rf	260.21	24	4	2012
rf	237.7015	25	4	2012
rf	236.0945	26	4	2012
rf	225.8455	27	4	2012
rf	233.92	28	4	2012
rf	231.9145	29	4	2012
rf	218.656	30	4	2012
rf	226.6135	31	4	2012
rf	220.3925	32	4	2012
rf	221.325	33	4	2012
rf	230.311	34	4	2012
rf	234.532	35	4	2012
rf	195.9175	36	4	2012
rf	165.2645	37	4	2012
rf	139.5	38	4	2012
rf	122.854	39	4	2012
rf	123.7355	40	4	2012
rf	111.5815	41	4	2012
rf	106.031	42	4	2012
rf	86.318	43	4	2012
rf	81.2705	44	4	2012
rf	84.637	45	4	2012
Generalized Linear Mixture Model	158.209939392621	3	1	2018
Generalized Linear Mixture Model	161.551930133384	4	1	2018
Generalized Linear Mixture Model	186.155130656814	5	1	2018
Generalized Linear Mixture Model	171.552479612255	6	1	2018
Generalized Linear Mixture Model	209.61167767203	7	1	2018
Generalized Linear Mixture Model	275.345664167	8	1	2018
Generalized Linear Mixture Model	395.099804480709	9	1	2018
Generalized Linear Mixture Model	568.408962188765	10	1	2018
Generalized Linear Mixture Model	577.874039224953	11	1	2018
Generalized Linear Mixture Model	614.775640384994	12	1	2018
Generalized Linear Mixture Model	595.696562873691	13	1	2018
Generalized Linear Mixture Model	473.065811094647	14	1	2018
Generalized Linear Mixture Model	387.807985561084	15	1	2018
Generalized Linear Mixture Model	382.450846432355	16	1	2018
Generalized Linear Mixture Model	309.989659763078	17	1	2018
Generalized Linear Mixture Model	161.472048105919	3	2	2018
Generalized Linear Mixture Model	163.167857214004	4	2	2018
Generalized Linear Mixture Model	173.244819636954	5	2	2018
Generalized Linear Mixture Model	174.780053066663	6	2	2018
Generalized Linear Mixture Model	214.390758194527	7	2	2018
Generalized Linear Mixture Model	286.725109977423	8	2	2018
Generalized Linear Mixture Model	415.985725191682	9	2	2018
Generalized Linear Mixture Model	558.285659096391	10	2	2018
Generalized Linear Mixture Model	553.071034378816	11	2	2018
Generalized Linear Mixture Model	605.311000069922	12	2	2018
Generalized Linear Mixture Model	561.323839146733	13	2	2018
Generalized Linear Mixture Model	456.217613842907	14	2	2018
Generalized Linear Mixture Model	384.610296916036	15	2	2018
Generalized Linear Mixture Model	350.861652839645	16	2	2018
Generalized Linear Mixture Model	273.525945636604	17	2	2018
Generalized Linear Mixture Model	158.794295618727	3	3	2018
Generalized Linear Mixture Model	153.262899744296	4	3	2018
Generalized Linear Mixture Model	179.713770762481	5	3	2018
Generalized Linear Mixture Model	173.564216598452	6	3	2018
Generalized Linear Mixture Model	227.290827001446	7	3	2018
Generalized Linear Mixture Model	307.985202447836	8	3	2018
Generalized Linear Mixture Model	401.538004826767	9	3	2018
Generalized Linear Mixture Model	515.48400819765	10	3	2018
Generalized Linear Mixture Model	529.731050169173	11	3	2018
Generalized Linear Mixture Model	541.364415888963	12	3	2018
Generalized Linear Mixture Model	503.5808763327	13	3	2018
Generalized Linear Mixture Model	426.33007989784	14	3	2018
Generalized Linear Mixture Model	339.12857014003	15	3	2018
Generalized Linear Mixture Model	319.390674647652	16	3	2018
Generalized Linear Mixture Model	269.213693171138	17	3	2018
Generalized Linear Mixture Model	151.065132374913	3	4	2018
Generalized Linear Mixture Model	162.833134464778	4	4	2018
Generalized Linear Mixture Model	186.013440469493	5	4	2018
Generalized Linear Mixture Model	192.582409143754	6	4	2018
Generalized Linear Mixture Model	257.741913050277	7	4	2018
Generalized Linear Mixture Model	328.262945747957	8	4	2018
Generalized Linear Mixture Model	396.805493480499	9	4	2018
Generalized Linear Mixture Model	496.465040298625	10	4	2018
Generalized Linear Mixture Model	492.746299830138	11	4	2018
Generalized Linear Mixture Model	480.878473712429	12	4	2018
Generalized Linear Mixture Model	448.943226985839	13	4	2018
Generalized Linear Mixture Model	392.310253951827	14	4	2018
Generalized Linear Mixture Model	306.634916934834	15	4	2018
Generalized Linear Mixture Model	296.153299589187	16	4	2018
Generalized Linear Mixture Model	265.10979314269	17	4	2018
lm	108.881603038324	3	1	2012
lm	100.953872149845	4	1	2012
lm	96.625732867425	5	1	2012
lm	126.172535660847	6	1	2012
lm	123.755053761641	7	1	2012
lm	141.627347223993	8	1	2012
lm	150.22827472124	9	1	2012
lm	170.889046221965	10	1	2012
lm	188.614518819075	11	1	2012
lm	207.037817563405	12	1	2012
lm	176.210279686921	13	1	2012
lm	194.414775662829	14	1	2012
lm	244.039866147705	15	1	2012
lm	230.049574105681	16	1	2012
lm	301.504155583435	17	1	2012
lm	269.742518727007	18	1	2012
lm	229.060667149196	19	1	2012
lm	244.115017464682	20	1	2012
lm	216.709440735751	21	1	2012
lm	222.231739908116	22	1	2012
lm	207.85604904641	23	1	2012
lm	232.786749205673	24	1	2012
lm	210.485085196357	25	1	2012
lm	218.764601090894	26	1	2012
lm	188.854217900977	27	1	2012
lm	205.353487118695	28	1	2012
lm	200.141887879437	29	1	2012
lm	155.287663668412	30	1	2012
lm	223.318641128767	31	1	2012
lm	232.292113231459	32	1	2012
lm	179.555328418668	33	1	2012
lm	210.638179486866	34	1	2012
lm	239.484287205802	35	1	2012
lm	229.22454269675	36	1	2012
lm	176.232420336088	37	1	2012
lm	130.835764697546	38	1	2012
lm	78.1558488064276	39	1	2012
lm	109.9992163815	40	1	2012
lm	95.6552910410628	41	1	2012
lm	125.575876948151	42	1	2012
lm	60.4918188446299	43	1	2012
lm	75.6280639230283	44	1	2012
lm	58.311093967513	45	1	2012
lm	116.354446964919	3	2	2012
lm	98.1401533421619	4	2	2012
lm	95.7252006630176	5	2	2012
lm	151.879533403821	6	2	2012
lm	161.866132322631	7	2	2012
lm	178.435172442991	8	2	2012
lm	216.734138006022	9	2	2012
lm	191.970668527165	10	2	2012
lm	208.144807503241	11	2	2012
lm	216.228411399221	12	2	2012
lm	192.308197433897	13	2	2012
lm	230.886584220321	14	2	2012
lm	268.150796842611	15	2	2012
lm	256.540016550718	16	2	2012
lm	270.599310117037	17	2	2012
lm	226.686690768233	18	2	2012
lm	214.478193263837	19	2	2012
lm	250.939499907091	20	2	2012
lm	243.005558155169	21	2	2012
lm	200.872079602328	22	2	2012
lm	210.98956205629	23	2	2012
lm	227.056451465944	24	2	2012
lm	210.611574617049	25	2	2012
lm	181.716634758363	26	2	2012
lm	190.069094279279	27	2	2012
lm	186.280382189153	28	2	2012
lm	179.148651323037	29	2	2012
lm	133.148300129502	30	2	2012
lm	208.009874840042	31	2	2012
lm	223.252081070334	32	2	2012
lm	167.905915637597	33	2	2012
lm	183.885630997957	34	2	2012
lm	238.673714631092	35	2	2012
lm	216.756706622887	36	2	2012
lm	157.673498851544	37	2	2012
lm	90.5443554700899	38	2	2012
lm	85.1194340906633	39	2	2012
lm	85.7157029254787	40	2	2012
lm	115.474044768071	41	2	2012
lm	90.0329771754076	42	2	2012
lm	57.2191117636178	43	2	2012
lm	45.4007011151613	44	2	2012
lm	52.6225995439273	45	2	2012
lm	118.110160549897	3	3	2012
lm	105.32795392496	4	3	2012
lm	126.186534023131	5	3	2012
lm	184.198926003681	6	3	2012
lm	207.015320973426	7	3	2012
lm	238.021431811569	8	3	2012
lm	244.586236092283	9	3	2012
lm	217.567628542702	10	3	2012
lm	227.039351454821	11	3	2012
lm	229.018175704602	12	3	2012
lm	240.031570933223	13	3	2012
lm	260.566906956512	14	3	2012
lm	288.013151909437	15	3	2012
lm	248.119781182565	16	3	2012
lm	207.253706792542	17	3	2012
lm	224.621092996461	18	3	2012
lm	216.523131546878	19	3	2012
lm	261.497366258764	20	3	2012
lm	215.403528220574	21	3	2012
lm	207.820914472211	22	3	2012
lm	213.800246019473	23	3	2012
lm	219.305368541408	24	3	2012
lm	184.616103878025	25	3	2012
lm	189.746929297332	26	3	2012
lm	179.226822893743	27	3	2012
lm	161.525799905298	28	3	2012
lm	151.372838262906	29	3	2012
lm	141.229843358871	30	3	2012
lm	178.990483534456	31	3	2012
lm	195.886969654452	32	3	2012
lm	152.761164727646	33	3	2012
lm	181.906148099569	34	3	2012
lm	211.614258829984	35	3	2012
lm	195.381839189857	36	3	2012
lm	118.03251859006	37	3	2012
lm	100.674711360464	38	3	2012
lm	64.6245537320741	39	3	2012
lm	101.104981829833	40	3	2012
lm	80.2010005978966	41	3	2012
lm	78.0848151850062	42	3	2012
lm	36.896769964903	43	3	2012
lm	36.8767573041625	44	3	2012
lm	32.7874675642883	45	3	2012
lm	114.884590972386	3	4	2012
lm	131.072896059091	4	4	2012
lm	154.171322927309	5	4	2012
lm	221.504905125424	6	4	2012
lm	261.967079588472	7	4	2012
lm	254.986058100846	8	4	2012
lm	267.382926570436	9	4	2012
lm	229.685013487667	10	4	2012
lm	248.594990883351	11	4	2012
lm	275.56572477381	12	4	2012
lm	275.363195979049	13	4	2012
lm	283.178788300382	14	4	2012
lm	277.093749481634	15	4	2012
lm	194.637245773931	16	4	2012
lm	204.841294980707	17	4	2012
lm	246.75482752664	18	4	2012
lm	224.93910528691	19	4	2012
lm	233.447847019119	20	4	2012
lm	218.53859541207	21	4	2012
lm	216.481533976456	22	4	2012
lm	212.454933422464	23	4	2012
lm	181.811412910831	24	4	2012
lm	185.909184335014	25	4	2012
lm	170.757427197611	26	4	2012
lm	154.925705323105	27	4	2012
lm	129.631278806196	28	4	2012
lm	156.760129726556	29	4	2012
lm	127.309352508584	30	4	2012
lm	153.291549769818	31	4	2012
lm	178.994905190316	32	4	2012
lm	149.18755580892	33	4	2012
lm	155.437270793165	34	4	2012
lm	181.258273302104	35	4	2012
lm	141.468494705609	36	4	2012
lm	111.947924904248	37	4	2012
lm	74.4975492157637	38	4	2012
lm	82.6338023007463	39	4	2012
lm	66.9980982247121	40	4	2012
lm	72.0478732413263	41	4	2012
lm	53.840850859106	42	4	2012
lm	35.5478220139526	43	4	2012
lm	13.9330303104313	44	4	2012
lm	33.7158237334024	45	4	2012
eb	100.163373927206	3	1	2012
eb	94.7063481941424	4	1	2012
eb	121.375806343167	5	1	2012
eb	135.414888438265	6	1	2012
eb	95.8559561113229	7	1	2012
eb	124.259825816725	8	1	2012
eb	95.7293136293566	9	1	2012
eb	130.115389734786	10	1	2012
eb	172.662419788677	11	1	2012
eb	218.696292660791	12	1	2012
eb	170.652195912656	13	1	2012
eb	210.538252124917	14	1	2012
eb	211.715572510902	15	1	2012
eb	218.678791842108	16	1	2012
eb	313.878772430167	17	1	2012
eb	306.720759092982	18	1	2012
eb	321.955788771539	19	1	2012
eb	250.311431035993	20	1	2012
eb	217.178999788732	21	1	2012
eb	180.284605193906	22	1	2012
eb	238.106745646406	23	1	2012
eb	238.236295203131	24	1	2012
eb	203.245507299296	25	1	2012
eb	228.615460633199	26	1	2012
eb	209.713044976853	27	1	2012
eb	217.341667326211	28	1	2012
eb	197.112452953477	29	1	2012
eb	170.292660864448	30	1	2012
eb	261.843620859284	31	1	2012
eb	211.436256471913	32	1	2012
eb	192.471362633342	33	1	2012
eb	219.389040787516	34	1	2012
eb	250.521427338885	35	1	2012
eb	210.056697791963	36	1	2012
eb	180.867838811657	37	1	2012
eb	128.95413907399	38	1	2012
eb	106.049848945934	39	1	2012
eb	89.2865330352904	40	1	2012
eb	100.873335482715	41	1	2012
eb	98.6731147969143	42	1	2012
eb	75.9036825798891	43	1	2012
eb	89.297677740573	44	1	2012
eb	65.4348425021802	45	1	2012
eb	106.948661843505	3	2	2012
eb	101.348580098591	4	2	2012
eb	134.051429448019	5	2	2012
eb	153.342970003916	6	2	2012
eb	104.507434313643	7	2	2012
eb	137.222476045281	8	2	2012
eb	104.115701714984	9	2	2012
eb	143.520164620663	10	2	2012
eb	194.099771570727	11	2	2012
eb	243.430289692758	12	2	2012
eb	191.522507194957	13	2	2012
eb	226.623604808269	14	2	2012
eb	227.521090608343	15	2	2012
eb	235.549843946775	16	2	2012
eb	336.852750579913	17	2	2012
eb	328.407581358125	18	2	2012
eb	340.032316078818	19	2	2012
eb	259.419027001567	20	2	2012
eb	224.031623250281	21	2	2012
eb	177.37562711022	22	2	2012
eb	239.721724599436	23	2	2012
eb	239.028249662457	24	2	2012
eb	198.220698502809	25	2	2012
eb	224.039756629841	26	2	2012
eb	203.946414892594	27	2	2012
eb	211.414719442456	28	2	2012
eb	189.156886673862	29	2	2012
eb	160.233235865796	30	2	2012
eb	252.366082866341	31	2	2012
eb	202.925484169669	32	2	2012
eb	179.683854587336	33	2	2012
eb	206.296402945616	34	2	2012
eb	234.114019398153	35	2	2012
eb	195.697596720528	36	2	2012
eb	166.236356465262	37	2	2012
eb	117.758202063264	38	2	2012
eb	92.8996599322889	39	2	2012
eb	77.2171192370546	40	2	2012
eb	89.1545482216797	41	2	2012
eb	87.6005781509895	42	2	2012
eb	64.5338422263926	43	2	2012
eb	78.4125021452436	44	2	2012
eb	55.9122102879522	45	2	2012
eb	116.243326794781	3	3	2012
eb	111.909730980207	4	3	2012
eb	154.361205366289	5	3	2012
eb	178.914285460477	6	3	2012
eb	113.638301047181	7	3	2012
eb	155.601140811606	8	3	2012
eb	117.660518078256	9	3	2012
eb	165.684027624262	10	3	2012
eb	216.236518081491	11	3	2012
eb	268.346271770342	12	3	2012
eb	207.929014319297	13	3	2012
eb	246.12102667662	14	3	2012
eb	244.756258399879	15	3	2012
eb	251.220667404097	16	3	2012
eb	359.95138602203	17	3	2012
eb	346.147302449668	18	3	2012
eb	359.070730841595	19	3	2012
eb	273.843326775421	20	3	2012
eb	225.902815018952	21	3	2012
eb	171.565499436774	22	3	2012
eb	241.25065646496	23	3	2012
eb	237.299300700269	24	3	2012
eb	195.021381468915	25	3	2012
eb	220.300114304289	26	3	2012
eb	198.359718626448	27	3	2012
eb	204.219052307112	28	3	2012
eb	178.377389912805	29	3	2012
eb	150.256216775742	30	3	2012
eb	242.116499753603	31	3	2012
eb	190.199685861346	32	3	2012
eb	167.602543209875	33	3	2012
eb	192.034083967005	34	3	2012
eb	218.785805125162	35	3	2012
eb	181.921721759302	36	3	2012
eb	152.257072320662	37	3	2012
eb	106.1016252554	38	3	2012
eb	81.4540225298349	39	3	2012
eb	66.5468992888451	40	3	2012
eb	77.6934197779754	41	3	2012
eb	76.3754901827049	42	3	2012
eb	54.7845030091772	43	3	2012
eb	69.1979008954887	44	3	2012
eb	48.2244929586312	45	3	2012
eb	129.153936936121	3	4	2012
eb	128.551612775246	4	4	2012
eb	179.398646705356	5	4	2012
eb	204.595501541603	6	4	2012
eb	134.662492302574	7	4	2012
eb	175.105800808122	8	4	2012
eb	138.508074709082	9	4	2012
eb	181.387827802985	10	4	2012
eb	235.090957981364	11	4	2012
eb	294.713244735919	12	4	2012
eb	226.577221137747	13	4	2012
eb	260.301199030067	14	4	2012
eb	260.137703541986	15	4	2012
eb	264.86090529163	16	4	2012
eb	377.392786344912	17	4	2012
eb	366.299550863292	18	4	2012
eb	379.077721669995	19	4	2012
eb	287.893906154558	20	4	2012
eb	231.610845269789	21	4	2012
eb	167.655770002274	22	4	2012
eb	243.78372915193	23	4	2012
eb	238.57890169341	24	4	2012
eb	188.152444735778	25	4	2012
eb	215.815492876574	26	4	2012
eb	191.126188069089	27	4	2012
eb	194.24847798615	28	4	2012
eb	168.769259030978	29	4	2012
eb	136.01313303528	30	4	2012
eb	227.648089135417	31	4	2012
eb	172.223543220821	32	4	2012
eb	153.227398166149	33	4	2012
eb	174.332629230685	34	4	2012
eb	202.263971065241	35	4	2012
eb	165.626250776645	36	4	2012
eb	137.731765496077	37	4	2012
eb	93.0616457796025	38	4	2012
eb	69.9185926023987	39	4	2012
eb	54.4512921642657	40	4	2012
eb	66.7918189189221	41	4	2012
eb	67.2339403766997	42	4	2012
eb	45.4066762956496	43	4	2012
eb	59.9128322648091	44	4	2012
eb	38.952807136028	45	4	2012
arima	188.751818924077	3	1	2012
arima	162.287855373521	4	1	2012
arima	170.103248111059	5	1	2012
arima	147.500416702827	6	1	2012
arima	142.013218716108	7	1	2012
arima	149.304171100346	8	1	2012
arima	112.668794555316	9	1	2012
arima	116.049307913968	10	1	2012
arima	153.057710700871	11	1	2012
arima	178.140921798584	12	1	2012
arima	157.18479767903	13	1	2012
arima	172.023297232667	14	1	2012
arima	189.042265202946	15	1	2012
arima	186.140359894634	16	1	2012
arima	243.359057359629	17	1	2012
arima	212.501319383157	18	1	2012
arima	262.824237909896	19	1	2012
arima	187.473049681391	20	1	2012
arima	208.322491762155	21	1	2012
arima	141.878353492353	22	1	2012
arima	193.775338543251	23	1	2012
arima	178.104987639577	24	1	2012
arima	174.443419247951	25	1	2012
arima	175.501079915149	26	1	2012
arima	175.458325951507	27	1	2012
arima	184.793532291997	28	1	2012
arima	170.450532889944	29	1	2012
arima	189.932011995286	30	1	2012
arima	239.624473243808	31	1	2012
arima	213.064861571497	32	1	2012
arima	226.427617081948	33	1	2012
arima	244.343398097505	34	1	2012
arima	251.519044492761	35	1	2012
arima	228.740957680311	36	1	2012
arima	206.718108424205	37	1	2012
arima	196.216158143336	38	1	2012
arima	191.973102683156	39	1	2012
arima	212.290862237716	40	1	2012
arima	215.419409527876	41	1	2012
arima	196.024443279661	42	1	2012
arima	160.406509380478	43	1	2012
arima	166.031746140884	44	1	2012
arima	153.372823305008	45	1	2012
arima	195.215436757973	3	2	2012
arima	175.251673929145	4	2	2012
arima	156.074013385306	5	2	2012
arima	158.711457995448	6	2	2012
arima	148.509031809606	7	2	2012
arima	138.019135096622	8	2	2012
arima	97.6864266033085	9	2	2012
arima	121.749695985529	10	2	2012
arima	149.836677492342	11	2	2012
arima	180.35224912852	12	2	2012
arima	151.982503337314	13	2	2012
arima	180.805057602963	14	2	2012
arima	185.418024561105	15	2	2012
arima	182.787998655661	16	2	2012
arima	200.982443646946	17	2	2012
arima	220.181420533231	18	2	2012
arima	223.841510954423	19	2	2012
arima	201.617458798048	20	2	2012
arima	166.925019901713	21	2	2012
arima	137.249617199955	22	2	2012
arima	162.14675014073	23	2	2012
arima	168.843780206657	24	2	2012
arima	150.062996412587	25	2	2012
arima	163.304157211541	26	2	2012
arima	163.528968670838	27	2	2012
arima	168.559865598006	28	2	2012
arima	191.09980151253	29	2	2012
arima	191.599347814271	30	2	2012
arima	234.942763372276	31	2	2012
arima	234.578913265343	32	2	2012
arima	239.947303145434	33	2	2012
arima	237.987320373064	34	2	2012
arima	247.562085910145	35	2	2012
arima	225.607000136906	36	2	2012
arima	230.847563881236	37	2	2012
arima	234.371596946289	38	2	2012
arima	262.089045247184	39	2	2012
arima	267.769426530956	40	2	2012
arima	250.204957959069	41	2	2012
arima	216.577794281258	42	2	2012
arima	184.951701041412	43	2	2012
arima	195.119718377567	44	2	2012
arima	177.182259439908	45	2	2012
arima	211.97786937849	3	3	2012
arima	160.79268047478	4	3	2012
arima	166.582345405996	5	3	2012
arima	163.738889699779	6	3	2012
arima	137.37926068065	7	3	2012
arima	120.801903837043	8	3	2012
arima	105.132286778362	9	3	2012
arima	121.774797780586	10	3	2012
arima	155.284106847502	11	3	2012
arima	172.480588379302	12	3	2012
arima	163.028413127862	13	3	2012
arima	178.138030924098	14	3	2012
arima	182.158642259786	15	3	2012
arima	147.441544137818	16	3	2012
arima	210.075773106888	17	3	2012
arima	185.719828613144	18	3	2012
arima	234.054774485563	19	3	2012
arima	160.882150515355	20	3	2012
arima	159.552211547687	21	3	2012
arima	111.189351409662	22	3	2012
arima	154.471568089854	23	3	2012
arima	144.978618985171	24	3	2012
arima	140.316535896346	25	3	2012
arima	152.507925837656	26	3	2012
arima	149.172399604926	27	3	2012
arima	189.360303395253	28	3	2012
arima	192.643815728859	29	3	2012
arima	190.846219435403	30	3	2012
arima	254.684382583114	31	3	2012
arima	247.413513573938	32	3	2012
arima	233.974535496419	33	3	2012
arima	235.190900638339	34	3	2012
arima	242.770938650054	35	3	2012
arima	247.999881919226	36	3	2012
arima	265.728774018309	37	3	2012
arima	300.3855316066	38	3	2012
arima	312.698780881578	39	3	2012
arima	297.789334644284	40	3	2012
arima	266.560301434651	41	3	2012
arima	237.385072325107	42	3	2012
arima	212.819053514723	43	3	2012
arima	217.38216831017	44	3	2012
arima	190.96216411276	45	3	2012
arima	190.417925219439	3	4	2012
arima	170.84876319491	4	4	2012
arima	170.878719931931	5	4	2012
arima	151.075437240077	6	4	2012
arima	120.323294327926	7	4	2012
arima	125.851751716227	8	4	2012
arima	107.001911043545	9	4	2012
arima	130.494194813104	10	4	2012
arima	150.54330544743	11	4	2012
arima	180.943263368894	12	4	2012
arima	162.604222896335	13	4	2012
arima	175.812227528017	14	4	2012
arima	146.914234153544	15	4	2012
arima	163.465794487322	16	4	2012
arima	176.986908874403	17	4	2012
arima	200.517602753153	18	4	2012
arima	189.314077388113	19	4	2012
arima	154.253977829599	20	4	2012
arima	130.611667733693	21	4	2012
arima	110.11310553856	22	4	2012
arima	132.478371116326	23	4	2012
arima	135.874649234209	24	4	2012
arima	132.219280801936	25	4	2012
arima	139.423344226878	26	4	2012
arima	172.137166057606	27	4	2012
arima	191.059142911589	28	4	2012
arima	191.734043391849	29	4	2012
arima	215.394992915168	30	4	2012
arima	265.302430550825	31	4	2012
arima	240.590882530874	32	4	2012
arima	231.62019714521	33	4	2012
arima	231.793960315812	34	4	2012
arima	263.161893187728	35	4	2012
arima	280.84270464006	36	4	2012
arima	327.953472006849	37	4	2012
arima	346.369996537956	38	4	2012
arima	337.430524867168	39	4	2012
arima	308.996127978514	40	4	2012
arima	282.777976194419	41	4	2012
arima	261.087193619269	42	4	2012
arima	233.755949444438	43	4	2012
arima	229.08199206247	44	4	2012
arima	216.387050284435	45	4	2012
target	90	3	1	2012
target	111	4	1	2012
target	120	5	1	2012
target	90	6	1	2012
target	113	7	1	2012
target	89	8	1	2012
target	117	9	1	2012
target	150	10	1	2012
target	194	11	1	2012
target	152	12	1	2012
target	191	13	1	2012
target	194	14	1	2012
target	202	15	1	2012
target	290	16	1	2012
target	287	17	1	2012
target	302	18	1	2012
target	240	19	1	2012
target	216	20	1	2012
target	186	21	1	2012
target	238	22	1	2012
target	240	23	1	2012
target	208	24	1	2012
target	232	25	1	2012
target	215	26	1	2012
target	223	27	1	2012
target	205	28	1	2012
target	181	29	1	2012
target	269	30	1	2012
target	224	31	1	2012
target	206	32	1	2012
target	233	33	1	2012
target	264	34	1	2012
target	226	35	1	2012
target	197	36	1	2012
target	146	37	1	2012
target	121	38	1	2012
target	104	39	1	2012
target	115	40	1	2012
target	112	41	1	2012
target	88	42	1	2012
target	100	43	1	2012
target	75	44	1	2012
target	71	45	1	2012
target	111	3	2	2012
target	120	4	2	2012
target	90	5	2	2012
target	113	6	2	2012
target	89	7	2	2012
target	117	8	2	2012
target	150	9	2	2012
target	194	10	2	2012
target	152	11	2	2012
target	191	12	2	2012
target	194	13	2	2012
target	202	14	2	2012
target	290	15	2	2012
target	287	16	2	2012
target	302	17	2	2012
target	240	18	2	2012
target	216	19	2	2012
target	186	20	2	2012
target	238	21	2	2012
target	240	22	2	2012
target	208	23	2	2012
target	232	24	2	2012
target	215	25	2	2012
target	223	26	2	2012
target	205	27	2	2012
target	181	28	2	2012
target	269	29	2	2012
target	224	30	2	2012
target	206	31	2	2012
target	233	32	2	2012
target	264	33	2	2012
target	226	34	2	2012
target	197	35	2	2012
target	146	36	2	2012
target	121	37	2	2012
target	104	38	2	2012
target	115	39	2	2012
target	112	40	2	2012
target	88	41	2	2012
target	100	42	2	2012
target	75	43	2	2012
target	71	44	2	2012
target	75	45	2	2012
target	120	3	3	2012
target	90	4	3	2012
target	113	5	3	2012
target	89	6	3	2012
target	117	7	3	2012
target	150	8	3	2012
target	194	9	3	2012
target	152	10	3	2012
target	191	11	3	2012
target	194	12	3	2012
target	202	13	3	2012
target	290	14	3	2012
target	287	15	3	2012
target	302	16	3	2012
target	240	17	3	2012
target	216	18	3	2012
target	186	19	3	2012
target	238	20	3	2012
target	240	21	3	2012
target	208	22	3	2012
target	232	23	3	2012
target	215	24	3	2012
target	223	25	3	2012
target	205	26	3	2012
target	181	27	3	2012
target	269	28	3	2012
target	224	29	3	2012
target	206	30	3	2012
target	233	31	3	2012
target	264	32	3	2012
target	226	33	3	2012
target	197	34	3	2012
target	146	35	3	2012
target	121	36	3	2012
target	104	37	3	2012
target	115	38	3	2012
target	112	39	3	2012
target	88	40	3	2012
target	100	41	3	2012
target	75	42	3	2012
target	71	43	3	2012
target	75	44	3	2012
target	72	45	3	2012
target	90	3	4	2012
target	113	4	4	2012
target	89	5	4	2012
target	117	6	4	2012
target	150	7	4	2012
target	194	8	4	2012
target	152	9	4	2012
target	191	10	4	2012
target	194	11	4	2012
target	202	12	4	2012
target	290	13	4	2012
target	287	14	4	2012
target	302	15	4	2012
target	240	16	4	2012
target	216	17	4	2012
target	186	18	4	2012
target	238	19	4	2012
target	240	20	4	2012
target	208	21	4	2012
target	232	22	4	2012
target	215	23	4	2012
target	223	24	4	2012
target	205	25	4	2012
target	181	26	4	2012
target	269	27	4	2012
target	224	28	4	2012
target	206	29	4	2012
target	233	30	4	2012
target	264	31	4	2012
target	226	32	4	2012
target	197	33	4	2012
target	146	34	4	2012
target	121	35	4	2012
target	104	36	4	2012
target	115	37	4	2012
target	112	38	4	2012
target	88	39	4	2012
target	100	40	4	2012
target	75	41	4	2012
target	71	42	4	2012
target	75	43	4	2012
target	72	44	4	2012
target	52	45	4	2012
