# Supplementary material for: A stacked ensemble method for forecasting influenza-like illness visit volumes at emergency departments
Source: PLoS One. 2021 Mar 22;16(3):e0241725. doi: 10.1371/journal.pone.0241725 (PMC7984626; doi:10.1371/journal.pone.0241725)
Supplement: S1 Data — (ZIP) [file pone.0241725.s003.zip › ILI_plosone/tables/raw_estimates_2013_holdout_2012weeks-3-45_fmc.csv]

object	value	epiweek	weeks_ahead	season
rf	17.5685	3	1	2012
rf	17.5215	4	1	2012
rf	19.9865	5	1	2012
rf	23.7425	6	1	2012
rf	24.654	7	1	2012
rf	24.7155	8	1	2012
rf	31.9105	9	1	2012
rf	33.4075	10	1	2012
rf	34.577	11	1	2012
rf	31.5765	12	1	2012
rf	29.636	13	1	2012
rf	32.0535	14	1	2012
rf	37.303	15	1	2012
rf	45.0555	16	1	2012
rf	56.8	17	1	2012
rf	67.6725	18	1	2012
rf	57.4055	19	1	2012
rf	63.7355	20	1	2012
rf	52.74	21	1	2012
rf	45.1845	22	1	2012
rf	43.747	23	1	2012
rf	41.0495	24	1	2012
rf	51.493	25	1	2012
rf	46.01	26	1	2012
rf	43.1825	27	1	2012
rf	53.621	28	1	2012
rf	42.926	29	1	2012
rf	40.7105	30	1	2012
rf	39.3825	31	1	2012
rf	37.249	32	1	2012
rf	36.2315	33	1	2012
rf	32.219	34	1	2012
rf	29.184	35	1	2012
rf	32.1575	36	1	2012
rf	29.155	37	1	2012
rf	25.705	38	1	2012
rf	22.162	39	1	2012
rf	23.5935	40	1	2012
rf	23.501	41	1	2012
rf	24.3965	42	1	2012
rf	23.6815	43	1	2012
rf	19.472	44	1	2012
rf	17.336	45	1	2012
rf	18.857	3	2	2012
rf	19.9715	4	2	2012
rf	21.1545	5	2	2012
rf	23.496	6	2	2012
rf	25.486	7	2	2012
rf	25.855	8	2	2012
rf	34.948	9	2	2012
rf	35.971	10	2	2012
rf	36.675	11	2	2012
rf	33.0805	12	2	2012
rf	35.225	13	2	2012
rf	38.339	14	2	2012
rf	45.3035	15	2	2012
rf	54.3465	16	2	2012
rf	59.468	17	2	2012
rf	58.619	18	2	2012
rf	49.078	19	2	2012
rf	47.6055	20	2	2012
rf	45.411	21	2	2012
rf	45.5885	22	2	2012
rf	42.6615	23	2	2012
rf	44.871	24	2	2012
rf	46.4645	25	2	2012
rf	45.064	26	2	2012
rf	43.589	27	2	2012
rf	48.9465	28	2	2012
rf	40.755	29	2	2012
rf	41.801	30	2	2012
rf	38.3885	31	2	2012
rf	38.0955	32	2	2012
rf	33.7525	33	2	2012
rf	34.097	34	2	2012
rf	30.967	35	2	2012
rf	30.8135	36	2	2012
rf	27.605	37	2	2012
rf	23.146	38	2	2012
rf	22.375	39	2	2012
rf	24.0305	40	2	2012
rf	23.766	41	2	2012
rf	24.654	42	2	2012
rf	21.7125	43	2	2012
rf	19.9005	44	2	2012
rf	18.1	45	2	2012
rf	21.4975	3	3	2012
rf	21.1525	4	3	2012
rf	21.7475	5	3	2012
rf	24.848	6	3	2012
rf	28.011	7	3	2012
rf	30.095	8	3	2012
rf	36.984	9	3	2012
rf	36.2735	10	3	2012
rf	40.9015	11	3	2012
rf	39.955	12	3	2012
rf	44.9035	13	3	2012
rf	48.612	14	3	2012
rf	47.2425	15	3	2012
rf	60.21	16	3	2012
rf	57.502	17	3	2012
rf	61.6535	18	3	2012
rf	43.9485	19	3	2012
rf	44.8195	20	3	2012
rf	43.0435	21	3	2012
rf	42.9325	22	3	2012
rf	42.128	23	3	2012
rf	43.847	24	3	2012
rf	45.111	25	3	2012
rf	42.669	26	3	2012
rf	40.141	27	3	2012
rf	43.3435	28	3	2012
rf	39.834	29	3	2012
rf	41.517	30	3	2012
rf	38.4295	31	3	2012
rf	33.6915	32	3	2012
rf	35.83	33	3	2012
rf	34.94	34	3	2012
rf	30.9415	35	3	2012
rf	29.9845	36	3	2012
rf	25.3765	37	3	2012
rf	23.805	38	3	2012
rf	22.1875	39	3	2012
rf	24.077	40	3	2012
rf	24.9285	41	3	2012
rf	23.964	42	3	2012
rf	21.891	43	3	2012
rf	19.385	44	3	2012
rf	15.3905	45	3	2012
rf	23.063	3	4	2012
rf	22.2775	4	4	2012
rf	22.242	5	4	2012
rf	27.108	6	4	2012
rf	29.517	7	4	2012
rf	31.9615	8	4	2012
rf	37.246	9	4	2012
rf	42.947	10	4	2012
rf	43.698	11	4	2012
rf	46.902	12	4	2012
rf	48.1225	13	4	2012
rf	47.3795	14	4	2012
rf	56.1015	15	4	2012
rf	55.7225	16	4	2012
rf	58.3405	17	4	2012
rf	54.1915	18	4	2012
rf	44.5875	19	4	2012
rf	44.3465	20	4	2012
rf	43.5	21	4	2012
rf	43.8055	22	4	2012
rf	43.2745	23	4	2012
rf	43.602	24	4	2012
rf	43.2555	25	4	2012
rf	39.814	26	4	2012
rf	40.822	27	4	2012
rf	40.874	28	4	2012
rf	38.164	29	4	2012
rf	40.4545	30	4	2012
rf	36.6655	31	4	2012
rf	33.8915	32	4	2012
rf	33.146	33	4	2012
rf	33.743	34	4	2012
rf	31.6615	35	4	2012
rf	27.9985	36	4	2012
rf	25.9795	37	4	2012
rf	24.182	38	4	2012
rf	23.914	39	4	2012
rf	24.2065	40	4	2012
rf	23.0125	41	4	2012
rf	22.114	42	4	2012
rf	19.877	43	4	2012
rf	16.4465	44	4	2012
rf	15.6005	45	4	2012
Generalized Linear Mixture Model	150.253808582189	3	1	2018
Generalized Linear Mixture Model	150.931464292796	4	1	2018
Generalized Linear Mixture Model	182.386490135538	5	1	2018
Generalized Linear Mixture Model	164.906383932209	6	1	2018
Generalized Linear Mixture Model	207.341622003101	7	1	2018
Generalized Linear Mixture Model	280.997935732606	8	1	2018
Generalized Linear Mixture Model	419.71702862272	9	1	2018
Generalized Linear Mixture Model	600.303877258634	10	1	2018
Generalized Linear Mixture Model	601.287873723499	11	1	2018
Generalized Linear Mixture Model	629.587359462613	12	1	2018
Generalized Linear Mixture Model	613.364280351276	13	1	2018
Generalized Linear Mixture Model	483.316474190451	14	1	2018
Generalized Linear Mixture Model	395.239176424539	15	1	2018
Generalized Linear Mixture Model	395.781803555019	16	1	2018
Generalized Linear Mixture Model	318.143533140701	17	1	2018
Generalized Linear Mixture Model	150.589040034486	3	2	2018
Generalized Linear Mixture Model	148.900924890139	4	2	2018
Generalized Linear Mixture Model	168.331808607628	5	2	2018
Generalized Linear Mixture Model	165.800073546802	6	2	2018
Generalized Linear Mixture Model	211.598743240065	7	2	2018
Generalized Linear Mixture Model	294.336818520141	8	2	2018
Generalized Linear Mixture Model	448.020017955351	9	2	2018
Generalized Linear Mixture Model	602.857660743681	10	2	2018
Generalized Linear Mixture Model	586.210882722819	11	2	2018
Generalized Linear Mixture Model	627.673347513306	12	2	2018
Generalized Linear Mixture Model	588.874246788205	13	2	2018
Generalized Linear Mixture Model	472.862333331315	14	2	2018
Generalized Linear Mixture Model	396.087448035644	15	2	2018
Generalized Linear Mixture Model	370.950170177486	16	2	2018
Generalized Linear Mixture Model	285.718791132993	17	2	2018
Generalized Linear Mixture Model	144.924587925869	3	3	2018
Generalized Linear Mixture Model	135.262722439872	4	3	2018
Generalized Linear Mixture Model	172.664867887459	5	3	2018
Generalized Linear Mixture Model	160.766850781556	6	3	2018
Generalized Linear Mixture Model	222.234969595168	7	3	2018
Generalized Linear Mixture Model	318.001476103385	8	3	2018
Generalized Linear Mixture Model	443.713325825574	9	3	2018
Generalized Linear Mixture Model	574.191855372727	10	3	2018
Generalized Linear Mixture Model	574.891610078063	11	3	2018
Generalized Linear Mixture Model	574.540816997683	12	3	2018
Generalized Linear Mixture Model	545.199173293987	13	3	2018
Generalized Linear Mixture Model	450.769117738101	14	3	2018
Generalized Linear Mixture Model	356.796379679293	15	3	2018
Generalized Linear Mixture Model	346.314027781429	16	3	2018
Generalized Linear Mixture Model	283.544738921894	17	3	2018
Generalized Linear Mixture Model	134.527259670232	3	4	2018
Generalized Linear Mixture Model	141.893303154979	4	4	2018
Generalized Linear Mixture Model	176.761817885679	5	4	2018
Generalized Linear Mixture Model	175.445772934677	6	4	2018
Generalized Linear Mixture Model	250.606044533487	7	4	2018
Generalized Linear Mixture Model	339.069607099644	8	4	2018
Generalized Linear Mixture Model	446.094330074998	9	4	2018
Generalized Linear Mixture Model	569.085112143398	10	4	2018
Generalized Linear Mixture Model	551.091513099138	11	4	2018
Generalized Linear Mixture Model	525.920903885527	12	4	2018
Generalized Linear Mixture Model	498.912958849919	13	4	2018
Generalized Linear Mixture Model	421.883360227335	14	4	2018
Generalized Linear Mixture Model	325.992042026736	15	4	2018
Generalized Linear Mixture Model	327.960511948754	16	4	2018
Generalized Linear Mixture Model	283.236654258363	17	4	2018
lm	21.1003077792067	3	1	2012
lm	25.9143587524305	4	1	2012
lm	28.2969947849946	5	1	2012
lm	27.4555810327241	6	1	2012
lm	21.9157582153449	7	1	2012
lm	24.5599994881064	8	1	2012
lm	27.740456448491	9	1	2012
lm	37.0689061986176	10	1	2012
lm	36.7243169669826	11	1	2012
lm	31.3375112270186	12	1	2012
lm	31.2989173854674	13	1	2012
lm	40.1477028896819	14	1	2012
lm	42.4454228541248	15	1	2012
lm	47.569212200563	16	1	2012
lm	59.7425788213118	17	1	2012
lm	71.7504213372821	18	1	2012
lm	59.846331856922	19	1	2012
lm	59.632603559044	20	1	2012
lm	39.6356353437659	21	1	2012
lm	42.8837758642847	22	1	2012
lm	42.1308465252657	23	1	2012
lm	49.2280866459262	24	1	2012
lm	50.1680508317552	25	1	2012
lm	43.0743496630882	26	1	2012
lm	33.3231087019878	27	1	2012
lm	49.5419668020474	28	1	2012
lm	23.6461623748072	29	1	2012
lm	42.6705051865472	30	1	2012
lm	32.2921190141614	31	1	2012
lm	33.3830802141202	32	1	2012
lm	30.5247556198636	33	1	2012
lm	23.9110365848567	34	1	2012
lm	21.2468342479067	35	1	2012
lm	31.9701262290999	36	1	2012
lm	32.842769982571	37	1	2012
lm	23.1267645818233	38	1	2012
lm	22.1458812392863	39	1	2012
lm	18.9431609788936	40	1	2012
lm	23.1741351774338	41	1	2012
lm	27.2111145203605	42	1	2012
lm	17.9959824301621	43	1	2012
lm	19.7518517146203	44	1	2012
lm	21.461408402999	45	1	2012
lm	30.3573829196064	3	2	2012
lm	29.3816104455825	4	2	2012
lm	29.5319017812676	5	2	2012
lm	24.4165088155475	6	2	2012
lm	26.7045944250792	7	2	2012
lm	26.0100367756202	8	2	2012
lm	35.067498770162	9	2	2012
lm	42.2150962377617	10	2	2012
lm	34.2277306408956	11	2	2012
lm	35.4942185523302	12	2	2012
lm	38.1914009994559	13	2	2012
lm	44.7988950427233	14	2	2012
lm	53.5662589417002	15	2	2012
lm	53.8801507995129	16	2	2012
lm	66.2417813413181	17	2	2012
lm	66.4791411544698	18	2	2012
lm	45.7245821877365	19	2	2012
lm	45.2372522609907	20	2	2012
lm	44.443354960745	21	2	2012
lm	40.7831370263639	22	2	2012
lm	44.4859616273969	23	2	2012
lm	45.3535429321281	24	2	2012
lm	46.7434308836834	25	2	2012
lm	31.5037931857161	26	2	2012
lm	38.2718412336093	27	2	2012
lm	34.0062007379394	28	2	2012
lm	38.2776689988297	29	2	2012
lm	33.1840756634828	30	2	2012
lm	30.0186339451018	31	2	2012
lm	31.168329310369	32	2	2012
lm	26.5855548639104	33	2	2012
lm	21.4789332118153	34	2	2012
lm	25.1599486134102	35	2	2012
lm	27.6881875294886	36	2	2012
lm	27.1908249778218	37	2	2012
lm	24.6704358187809	38	2	2012
lm	17.8006671935525	39	2	2012
lm	21.9269832220459	40	2	2012
lm	27.3435591370661	41	2	2012
lm	20.5645289093854	42	2	2012
lm	16.3956749874965	43	2	2012
lm	17.3221411976605	44	2	2012
lm	20.0200183527035	45	2	2012
lm	32.1216059276305	3	3	2012
lm	30.7542074428543	4	3	2012
lm	26.8340332800024	5	3	2012
lm	27.9278513476982	6	3	2012
lm	27.6552322993873	7	3	2012
lm	34.3539140643311	8	3	2012
lm	42.2774130453735	9	3	2012
lm	38.8407522910433	10	3	2012
lm	40.2402739352739	11	3	2012
lm	44.8298086258922	12	3	2012
lm	44.2053282139987	13	3	2012
lm	53.3948157154634	14	3	2012
lm	56.7315080055866	15	3	2012
lm	62.1717213827606	16	3	2012
lm	66.039302112386	17	3	2012
lm	47.154777778249	18	3	2012
lm	37.2590657989654	19	3	2012
lm	46.5791493545542	20	3	2012
lm	39.3935073672381	21	3	2012
lm	45.5842201337396	22	3	2012
lm	43.7396214205618	23	3	2012
lm	43.1841618406758	24	3	2012
lm	33.4537313522839	25	3	2012
lm	37.9519608636462	26	3	2012
lm	26.3840928428417	27	3	2012
lm	43.6308938436294	28	3	2012
lm	31.139755381508	29	3	2012
lm	32.6972138898146	30	3	2012
lm	28.9019625288998	31	3	2012
lm	27.4946095450636	32	3	2012
lm	24.4894757407734	33	3	2012
lm	26.7870280253667	34	3	2012
lm	25.496573936775	35	3	2012
lm	24.2452414251163	36	3	2012
lm	25.6600900444287	37	3	2012
lm	19.7897436587903	38	3	2012
lm	20.1461834275391	39	3	2012
lm	26.6797414906101	40	3	2012
lm	20.2520050536414	41	3	2012
lm	18.6149456435618	42	3	2012
lm	18.5870604735121	43	3	2012
lm	20.3163338749353	44	3	2012
lm	15.4458254751872	45	3	2012
lm	32.1603469507517	3	4	2012
lm	27.1216363935931	4	4	2012
lm	28.8322777080895	5	4	2012
lm	28.6909962953018	6	4	2012
lm	36.0007226303344	7	4	2012
lm	41.0384113273891	8	4	2012
lm	38.97501539083	9	4	2012
lm	40.1769879722215	10	4	2012
lm	47.0223703697246	11	4	2012
lm	49.66397377751	12	4	2012
lm	52.7246401718053	13	4	2012
lm	57.9149200376381	14	4	2012
lm	63.2357433245334	15	4	2012
lm	64.693846793556	16	4	2012
lm	46.7065227788141	17	4	2012
lm	38.2311428749247	18	4	2012
lm	40.3433515171391	19	4	2012
lm	41.4063803565797	20	4	2012
lm	43.009326581672	21	4	2012
lm	45.8963916527861	22	4	2012
lm	43.1255923418558	23	4	2012
lm	29.7113866954517	24	4	2012
lm	38.8402084263753	25	4	2012
lm	25.879222445675	26	4	2012
lm	38.5924943326247	27	4	2012
lm	34.3906155071426	28	4	2012
lm	29.671036925642	29	4	2012
lm	32.9033672159698	30	4	2012
lm	25.0915721865011	31	4	2012
lm	25.1898795218288	32	4	2012
lm	27.8736764206469	33	4	2012
lm	26.5468480194841	34	4	2012
lm	22.9192417427905	35	4	2012
lm	25.5876216453109	36	4	2012
lm	18.8827187427378	37	4	2012
lm	20.5834520304549	38	4	2012
lm	24.9542258529074	39	4	2012
lm	20.6199414346741	40	4	2012
lm	18.8239253634771	41	4	2012
lm	19.04689493007	42	4	2012
lm	19.8178230073451	43	4	2012
lm	14.8086371755516	44	4	2012
lm	12.6782624236805	45	4	2012
eb	11.516206778333	3	1	2012
eb	11.3576725686313	4	1	2012
eb	23.6504728687812	5	1	2012
eb	23.604708008583	6	1	2012
eb	25.4835943357458	7	1	2012
eb	19.2348813933649	8	1	2012
eb	29.4462540200566	9	1	2012
eb	28.2511158058304	10	1	2012
eb	23.3909523793955	11	1	2012
eb	26.916069310336	12	1	2012
eb	17.0449778529658	13	1	2012
eb	34.256016231627	14	1	2012
eb	38.8629863813553	15	1	2012
eb	42.8554715934438	16	1	2012
eb	65.3585969834409	17	1	2012
eb	75.0866783058423	18	1	2012
eb	58.2683699325925	19	1	2012
eb	86.8058053651335	20	1	2012
eb	45.2824970690484	21	1	2012
eb	42.0930083361244	22	1	2012
eb	39.3585921888887	23	1	2012
eb	41.9291777660777	24	1	2012
eb	56.46400889456	25	1	2012
eb	41.4156047966076	26	1	2012
eb	42.5540796301034	27	1	2012
eb	52.4637603006748	28	1	2012
eb	30.0491554808409	29	1	2012
eb	38.0860039250156	30	1	2012
eb	32.1964242447983	31	1	2012
eb	36.7973776079395	32	1	2012
eb	29.8646682034286	33	1	2012
eb	24.8446847035262	34	1	2012
eb	17.9625354705862	35	1	2012
eb	32.9031051912698	36	1	2012
eb	37.7442820491973	37	1	2012
eb	25.3833671236695	38	1	2012
eb	16.3210024725097	39	1	2012
eb	22.6046329736208	40	1	2012
eb	26.4988730123739	41	1	2012
eb	24.8338489239227	42	1	2012
eb	19.9359872066044	43	1	2012
eb	16.1473747475463	44	1	2012
eb	16.0566704333219	45	1	2012
eb	13.5190533364782	3	2	2012
eb	13.1622955428159	4	2	2012
eb	27.930432308193	5	2	2012
eb	27.130520592435	6	2	2012
eb	28.1620101713631	7	2	2012
eb	22.0461462825136	8	2	2012
eb	33.7926383127371	9	2	2012
eb	31.9375830201833	10	2	2012
eb	26.9577651056303	11	2	2012
eb	31.5241439505929	12	2	2012
eb	21.8378996096577	13	2	2012
eb	40.2264295493781	14	2	2012
eb	45.0805048313999	15	2	2012
eb	46.6151276450555	16	2	2012
eb	66.1903646212786	17	2	2012
eb	73.7671219017321	18	2	2012
eb	55.620381072472	19	2	2012
eb	82.6736320612378	20	2	2012
eb	43.1172693372243	21	2	2012
eb	39.6785550880973	22	2	2012
eb	36.9074376582088	23	2	2012
eb	39.8449645710653	24	2	2012
eb	55.1411340680795	25	2	2012
eb	39.4149375545534	26	2	2012
eb	40.450312944154	27	2	2012
eb	50.3910728627301	28	2	2012
eb	28.5260603989497	29	2	2012
eb	35.9082946612145	30	2	2012
eb	30.0217044098307	31	2	2012
eb	34.6482645563998	32	2	2012
eb	28.0862070942137	33	2	2012
eb	23.1768869682104	34	2	2012
eb	16.1525679486589	35	2	2012
eb	31.1766749952368	36	2	2012
eb	35.9755319391255	37	2	2012
eb	23.7297660988698	38	2	2012
eb	15.033867725446	39	2	2012
eb	20.9940039782035	40	2	2012
eb	25.4578619869158	41	2	2012
eb	23.5915795041619	42	2	2012
eb	18.9550835423513	43	2	2012
eb	15.2056484973943	44	2	2012
eb	15.2961101721529	45	2	2012
eb	14.9677458593548	3	3	2012
eb	14.7326538783494	4	3	2012
eb	32.5221584868564	5	3	2012
eb	30.7295128743184	6	3	2012
eb	32.0081550240382	7	3	2012
eb	26.3239903432659	8	3	2012
eb	38.8368509829552	9	3	2012
eb	36.3936784474231	10	3	2012
eb	32.557232145261	11	3	2012
eb	38.0090406907271	12	3	2012
eb	27.7041224778928	13	3	2012
eb	46.6844013378983	14	3	2012
eb	50.3958119896583	15	3	2012
eb	48.739867340776	16	3	2012
eb	61.8189183236471	17	3	2012
eb	68.5488757131052	18	3	2012
eb	53.8100960333717	19	3	2012
eb	77.1613870777549	20	3	2012
eb	41.0206187569921	21	3	2012
eb	37.7052968479757	22	3	2012
eb	34.7963824401942	23	3	2012
eb	37.9192702328855	24	3	2012
eb	53.3546511031633	25	3	2012
eb	37.538585296227	26	3	2012
eb	38.4772125545156	27	3	2012
eb	47.968224510936	28	3	2012
eb	26.7810589374042	29	3	2012
eb	34.0327378102171	30	3	2012
eb	28.1709690920918	31	3	2012
eb	32.7439422856157	32	3	2012
eb	26.0314306721515	33	3	2012
eb	21.4163683508298	34	3	2012
eb	14.6103033397698	35	3	2012
eb	29.3997292416694	36	3	2012
eb	34.3558070982798	37	3	2012
eb	22.4063550576521	38	3	2012
eb	13.7929369800691	39	3	2012
eb	20.241922604463	40	3	2012
eb	24.2699041672538	41	3	2012
eb	22.7393489401714	42	3	2012
eb	17.9134785309035	43	3	2012
eb	14.5503102504582	44	3	2012
eb	14.5609832846531	45	3	2012
eb	17.1174087868471	3	4	2012
eb	18.3139828563758	4	4	2012
eb	37.1622664822061	5	4	2012
eb	33.6150870767501	6	4	2012
eb	35.1028783901358	7	4	2012
eb	30.8999451061684	8	4	2012
eb	44.7644524567844	9	4	2012
eb	42.9859695526249	10	4	2012
eb	39.40564400457	11	4	2012
eb	45.0699857257603	12	4	2012
eb	34.6540267013286	13	4	2012
eb	53.0061041662058	14	4	2012
eb	53.6748827496539	15	4	2012
eb	49.5441294603465	16	4	2012
eb	59.4242048076046	17	4	2012
eb	63.3186288174452	18	4	2012
eb	52.9256068922392	19	4	2012
eb	72.7811226554695	20	4	2012
eb	38.7607848060384	21	4	2012
eb	35.4025357720743	22	4	2012
eb	33.5344855364057	23	4	2012
eb	36.22191953675	24	4	2012
eb	51.3266447237382	25	4	2012
eb	35.4938882064077	26	4	2012
eb	36.3336317447772	27	4	2012
eb	45.8041252473997	28	4	2012
eb	24.9392087313155	29	4	2012
eb	32.0652437290556	30	4	2012
eb	26.4112452486702	31	4	2012
eb	30.9471254758369	32	4	2012
eb	24.6733011318855	33	4	2012
eb	19.8440380224279	34	4	2012
eb	12.935863516722	35	4	2012
eb	28.0559457609749	36	4	2012
eb	32.9167903618701	37	4	2012
eb	21.103313537821	38	4	2012
eb	12.441850698249	39	4	2012
eb	19.1863931473384	40	4	2012
eb	23.445492899522	41	4	2012
eb	21.8730909598084	42	4	2012
eb	17.2811168409969	43	4	2012
eb	13.4262999780298	44	4	2012
eb	14.1454122314415	45	4	2012
arima	31.4958199898859	3	1	2012
arima	29.9294157595677	4	1	2012
arima	28.9847184035269	5	1	2012
arima	18.3519444248074	6	1	2012
arima	29.1493187300614	7	1	2012
arima	17.6411659193247	8	1	2012
arima	34.3935812985219	9	1	2012
arima	25.7404141408389	10	1	2012
arima	20.8882058666426	11	1	2012
arima	22.9060646137391	12	1	2012
arima	17.4753581585186	13	1	2012
arima	23.3904913014855	14	1	2012
arima	30.1946980972158	15	1	2012
arima	30.1512524378633	16	1	2012
arima	32.6219057805712	17	1	2012
arima	47.803890081766	18	1	2012
arima	39.5929211287042	19	1	2012
arima	56.4758077533426	20	1	2012
arima	47.7351059825011	21	1	2012
arima	33.7980635812941	22	1	2012
arima	28.417174272734	23	1	2012
arima	36.5044675760474	24	1	2012
arima	39.6958433454184	25	1	2012
arima	34.9502199744032	26	1	2012
arima	31.6564482891049	27	1	2012
arima	41.5282668744385	28	1	2012
arima	32.4386936692061	29	1	2012
arima	29.8876971015931	30	1	2012
arima	33.2029004536311	31	1	2012
arima	38.1191492160823	32	1	2012
arima	33.3416551957432	33	1	2012
arima	33.0938889832622	34	1	2012
arima	31.5661173559996	35	1	2012
arima	36.1769066902152	36	1	2012
arima	43.693889951799	37	1	2012
arima	30.5902763076973	38	1	2012
arima	28.4919860964128	39	1	2012
arima	29.0258576196423	40	1	2012
arima	36.1556059801292	41	1	2012
arima	40.9506951144931	42	1	2012
arima	29.3903417523194	43	1	2012
arima	33.7857821271983	44	1	2012
arima	38.0558956970104	45	1	2012
arima	36.3595574013674	3	2	2012
arima	31.7354316070472	4	2	2012
arima	20.6618271510639	5	2	2012
arima	26.8442986986987	6	2	2012
arima	21.5885113999565	7	2	2012
arima	31.0249509760471	8	2	2012
arima	28.9287812433752	9	2	2012
arima	22.3430303823286	10	2	2012
arima	21.7452801432989	11	2	2012
arima	20.2574901028762	12	2	2012
arima	19.2279554965666	13	2	2012
arima	27.1265861121071	14	2	2012
arima	28.2197433095522	15	2	2012
arima	22.7146021769905	16	2	2012
arima	33.8263417714225	17	2	2012
arima	36.9097648934674	18	2	2012
arima	36.9344105865539	19	2	2012
arima	54.4791375916388	20	2	2012
arima	36.5009416412465	21	2	2012
arima	25.6927572789818	22	2	2012
arima	30.670936289492	23	2	2012
arima	32.0403794263846	24	2	2012
arima	34.4566755954128	25	2	2012
arima	28.395447560279	26	2	2012
arima	32.2920624158464	27	2	2012
arima	37.2661559627785	28	2	2012
arima	26.646437243016	29	2	2012
arima	31.3982933481883	30	2	2012
arima	35.3510097917368	31	2	2012
arima	35.2467455918034	32	2	2012
arima	34.9026953888383	33	2	2012
arima	35.8399183672291	34	2	2012
arima	33.433363194948	35	2	2012
arima	40.9218868782069	36	2	2012
arima	36.344493365034	37	2	2012
arima	31.9531886019936	38	2	2012
arima	28.9993841343585	39	2	2012
arima	35.1879241053189	40	2	2012
arima	43.8205485140693	41	2	2012
arima	36.4146890476136	42	2	2012
arima	37.4707504654037	43	2	2012
arima	43.1450140896366	44	2	2012
arima	43.4863553916163	45	2	2012
arima	36.8467999216263	3	3	2012
arima	22.9765460817141	4	3	2012
arima	28.815523423002	5	3	2012
arima	19.6511501802298	6	3	2012
arima	34.3711382487914	7	3	2012
arima	26.0316991612473	8	3	2012
arima	25.1110437718852	9	3	2012
arima	23.0108887465805	10	3	2012
arima	19.2625770301418	11	3	2012
arima	21.6329059705852	12	3	2012
arima	23.4928119360153	13	3	2012
arima	25.5983728618728	14	3	2012
arima	21.0826083556242	15	3	2012
arima	25.2452042000568	16	3	2012
arima	25.064589544119	17	3	2012
arima	34.6455914718431	18	3	2012
arima	34.964093365329	19	3	2012
arima	43.5299034383635	20	3	2012
arima	28.385600236533	21	3	2012
arima	28.0165188555121	22	3	2012
arima	26.33743255408	23	3	2012
arima	26.9788881753475	24	3	2012
arima	27.9192366749535	25	3	2012
arima	29.0540476949646	26	3	2012
arima	27.9650734799781	27	3	2012
arima	31.5480044364528	28	3	2012
arima	28.0797746674377	29	3	2012
arima	33.5026548948172	30	3	2012
arima	32.4294245656023	31	3	2012
arima	36.845039407618	32	3	2012
arima	37.6559254838333	33	3	2012
arima	37.6877212084993	34	3	2012
arima	38.165464241878	35	3	2012
arima	33.5639882597008	36	3	2012
arima	37.6440158788293	37	3	2012
arima	32.3840246855667	38	3	2012
arima	35.1364219760106	39	3	2012
arima	42.8519661984231	40	3	2012
arima	39.2135404499187	41	3	2012
arima	44.2714628371791	42	3	2012
arima	46.6659119590325	43	3	2012
arima	48.394225959442	44	3	2012
arima	44.7584546431847	45	3	2012
arima	26.5482636723279	3	4	2012
arima	30.5272595207453	4	4	2012
arima	21.1251353488413	5	4	2012
arima	32.9740458651921	6	4	2012
arima	28.4566951858923	7	4	2012
arima	23.0548647192553	8	4	2012
arima	24.9535207925539	9	4	2012
arima	20.1592304127682	10	4	2012
arima	20.9281835546693	11	4	2012
arima	25.1992819971407	12	4	2012
arima	23.0448107820719	13	4	2012
arima	19.2495369778922	14	4	2012
arima	24.1039517965033	15	4	2012
arima	19.0194885262403	16	4	2012
arima	25.9027193215266	17	4	2012
arima	33.1813726149003	18	4	2012
arima	27.431997743825	19	4	2012
arima	34.1496928237051	20	4	2012
arima	30.1272498127711	21	4	2012
arima	24.2218078293144	22	4	2012
arima	22.4628569452472	23	4	2012
arima	21.8477812562069	24	4	2012
arima	28.6502462115534	25	4	2012
arima	25.2760299806707	26	4	2012
arima	23.6541314436796	27	4	2012
arima	32.2022153529903	28	4	2012
arima	30.7314981455545	29	4	2012
arima	30.8786490983393	30	4	2012
arima	34.4837339369328	31	4	2012
arima	39.2784347476988	32	4	2012
arima	39.195209529919	33	4	2012
arima	41.6463251964852	34	4	2012
arima	31.3316088479965	35	4	2012
arima	35.3894752248219	36	4	2012
arima	37.0226815612704	37	4	2012
arima	37.8945666892572	38	4	2012
arima	42.8187099856792	39	4	2012
arima	38.4359398648798	40	4	2012
arima	46.5534678685877	41	4	2012
arima	52.2269635892935	42	4	2012
arima	51.275606744565	43	4	2012
arima	48.8034128198068	44	4	2012
arima	56.5755226516529	45	4	2012
target	10	3	1	2012
target	19	4	1	2012
target	20	5	1	2012
target	22	6	1	2012
target	17	7	1	2012
target	26	8	1	2012
target	25	9	1	2012
target	21	10	1	2012
target	24	11	1	2012
target	15	12	1	2012
target	30	13	1	2012
target	34	14	1	2012
target	38	15	1	2012
target	61	16	1	2012
target	73	17	1	2012
target	60	18	1	2012
target	89	19	1	2012
target	48	20	1	2012
target	45	21	1	2012
target	42	22	1	2012
target	44	23	1	2012
target	57	24	1	2012
target	43	25	1	2012
target	44	26	1	2012
target	54	27	1	2012
target	32	28	1	2012
target	40	29	1	2012
target	34	30	1	2012
target	39	31	1	2012
target	32	32	1	2012
target	27	33	1	2012
target	20	34	1	2012
target	35	35	1	2012
target	40	36	1	2012
target	27	37	1	2012
target	18	38	1	2012
target	24	39	1	2012
target	28	40	1	2012
target	26	41	1	2012
target	21	42	1	2012
target	17	43	1	2012
target	17	44	1	2012
target	28	45	1	2012
target	19	3	2	2012
target	20	4	2	2012
target	22	5	2	2012
target	17	6	2	2012
target	26	7	2	2012
target	25	8	2	2012
target	21	9	2	2012
target	24	10	2	2012
target	15	11	2	2012
target	30	12	2	2012
target	34	13	2	2012
target	38	14	2	2012
target	61	15	2	2012
target	73	16	2	2012
target	60	17	2	2012
target	89	18	2	2012
target	48	19	2	2012
target	45	20	2	2012
target	42	21	2	2012
target	44	22	2	2012
target	57	23	2	2012
target	43	24	2	2012
target	44	25	2	2012
target	54	26	2	2012
target	32	27	2	2012
target	40	28	2	2012
target	34	29	2	2012
target	39	30	2	2012
target	32	31	2	2012
target	27	32	2	2012
target	20	33	2	2012
target	35	34	2	2012
target	40	35	2	2012
target	27	36	2	2012
target	18	37	2	2012
target	24	38	2	2012
target	28	39	2	2012
target	26	40	2	2012
target	21	41	2	2012
target	17	42	2	2012
target	17	43	2	2012
target	28	44	2	2012
target	12	45	2	2012
target	20	3	3	2012
target	22	4	3	2012
target	17	5	3	2012
target	26	6	3	2012
target	25	7	3	2012
target	21	8	3	2012
target	24	9	3	2012
target	15	10	3	2012
target	30	11	3	2012
target	34	12	3	2012
target	38	13	3	2012
target	61	14	3	2012
target	73	15	3	2012
target	60	16	3	2012
target	89	17	3	2012
target	48	18	3	2012
target	45	19	3	2012
target	42	20	3	2012
target	44	21	3	2012
target	57	22	3	2012
target	43	23	3	2012
target	44	24	3	2012
target	54	25	3	2012
target	32	26	3	2012
target	40	27	3	2012
target	34	28	3	2012
target	39	29	3	2012
target	32	30	3	2012
target	27	31	3	2012
target	20	32	3	2012
target	35	33	3	2012
target	40	34	3	2012
target	27	35	3	2012
target	18	36	3	2012
target	24	37	3	2012
target	28	38	3	2012
target	26	39	3	2012
target	21	40	3	2012
target	17	41	3	2012
target	17	42	3	2012
target	28	43	3	2012
target	12	44	3	2012
target	18	45	3	2012
target	22	3	4	2012
target	17	4	4	2012
target	26	5	4	2012
target	25	6	4	2012
target	21	7	4	2012
target	24	8	4	2012
target	15	9	4	2012
target	30	10	4	2012
target	34	11	4	2012
target	38	12	4	2012
target	61	13	4	2012
target	73	14	4	2012
target	60	15	4	2012
target	89	16	4	2012
target	48	17	4	2012
target	45	18	4	2012
target	42	19	4	2012
target	44	20	4	2012
target	57	21	4	2012
target	43	22	4	2012
target	44	23	4	2012
target	54	24	4	2012
target	32	25	4	2012
target	40	26	4	2012
target	34	27	4	2012
target	39	28	4	2012
target	32	29	4	2012
target	27	30	4	2012
target	20	31	4	2012
target	35	32	4	2012
target	40	33	4	2012
target	27	34	4	2012
target	18	35	4	2012
target	24	36	4	2012
target	28	37	4	2012
target	26	38	4	2012
target	21	39	4	2012
target	17	40	4	2012
target	17	41	4	2012
target	28	42	4	2012
target	12	43	4	2012
target	18	44	4	2012
target	21	45	4	2012
