# Supplementary material for: A stacked ensemble method for forecasting influenza-like illness visit volumes at emergency departments
Source: PLoS One. 2021 Mar 22;16(3):e0241725. doi: 10.1371/journal.pone.0241725 (PMC7984626; doi:10.1371/journal.pone.0241725)
Supplement: S1 Data — (ZIP) [file pone.0241725.s003.zip › ILI_plosone/tables/raw_estimates_2013_holdout_2014weeks-3-45.csv]

object	value	epiweek	weeks_ahead	season
rf	142.792	3	1	2014
rf	162.3035	4	1	2014
rf	154.3215	5	1	2014
rf	165.2245	6	1	2014
rf	171.219	7	1	2014
rf	162.266	8	1	2014
rf	165.6475	9	1	2014
rf	155.812	10	1	2014
rf	191.0845	11	1	2014
rf	220.473	12	1	2014
rf	238.797	13	1	2014
rf	242.0915	14	1	2014
rf	265.009	15	1	2014
rf	340.729	16	1	2014
rf	376.291	17	1	2014
rf	372.259	18	1	2014
rf	375.993	19	1	2014
rf	271.033	20	1	2014
rf	265.789	21	1	2014
rf	283.544	22	1	2014
rf	286.9655	23	1	2014
rf	308.8845	24	1	2014
rf	290.3	25	1	2014
rf	262.77	26	1	2014
rf	250.1275	27	1	2014
rf	247.881	28	1	2014
rf	245.458	29	1	2014
rf	241.2975	30	1	2014
rf	221.809	31	1	2014
rf	207.978	32	1	2014
rf	197.8195	33	1	2014
rf	197.504	34	1	2014
rf	180.957	35	1	2014
rf	164.39	36	1	2014
rf	157.747	37	1	2014
rf	165.473	38	1	2014
rf	165.818	39	1	2014
rf	151.095	40	1	2014
rf	120.368	41	1	2014
rf	127.7055	42	1	2014
rf	117.283	43	1	2014
rf	127.521	44	1	2014
rf	110.383	45	1	2014
rf	159.3605	3	2	2014
rf	154.2885	4	2	2014
rf	155.4745	5	2	2014
rf	176.322	6	2	2014
rf	162.7785	7	2	2014
rf	166.559	8	2	2014
rf	163.03	9	2	2014
rf	182.3245	10	2	2014
rf	202.618	11	2	2014
rf	224.9615	12	2	2014
rf	253.2485	13	2	2014
rf	241.9645	14	2	2014
rf	283.6365	15	2	2014
rf	334.085	16	2	2014
rf	355.7555	17	2	2014
rf	357.721	18	2	2014
rf	326.991	19	2	2014
rf	271.581	20	2	2014
rf	268.5935	21	2	2014
rf	274.346	22	2	2014
rf	282.4525	23	2	2014
rf	288.8025	24	2	2014
rf	278.256	25	2	2014
rf	268.5345	26	2	2014
rf	248.437	27	2	2014
rf	244.2645	28	2	2014
rf	238.535	29	2	2014
rf	235.228	30	2	2014
rf	215.379	31	2	2014
rf	204.532	32	2	2014
rf	200.5345	33	2	2014
rf	192.0775	34	2	2014
rf	180.226	35	2	2014
rf	162.359	36	2	2014
rf	164.421	37	2	2014
rf	172.3005	38	2	2014
rf	159.136	39	2	2014
rf	140.2005	40	2	2014
rf	113.3065	41	2	2014
rf	115.8215	42	2	2014
rf	116.9595	43	2	2014
rf	135.5235	44	2	2014
rf	97.845	45	2	2014
rf	163.2325	3	3	2014
rf	162.35	4	3	2014
rf	156.144	5	3	2014
rf	174.032	6	3	2014
rf	176.104	7	3	2014
rf	169.573	8	3	2014
rf	181.5145	9	3	2014
rf	188.9145	10	3	2014
rf	211.501	11	3	2014
rf	238.209	12	3	2014
rf	245.459	13	3	2014
rf	269.64	14	3	2014
rf	292.51	15	3	2014
rf	317.4235	16	3	2014
rf	331.134	17	3	2014
rf	331.5695	18	3	2014
rf	297.958	19	3	2014
rf	273.3945	20	3	2014
rf	268.3475	21	3	2014
rf	270.297	22	3	2014
rf	274.997	23	3	2014
rf	281.628	24	3	2014
rf	272.36	25	3	2014
rf	257.8855	26	3	2014
rf	240.8195	27	3	2014
rf	246.0625	28	3	2014
rf	226.3775	29	3	2014
rf	224.5295	30	3	2014
rf	213.8065	31	3	2014
rf	201.5995	32	3	2014
rf	196.94	33	3	2014
rf	192.488	34	3	2014
rf	172.1805	35	3	2014
rf	165.4275	36	3	2014
rf	163.892	37	3	2014
rf	174.3805	38	3	2014
rf	166.827	39	3	2014
rf	142.709	40	3	2014
rf	112.805	41	3	2014
rf	121.4065	42	3	2014
rf	116.6745	43	3	2014
rf	117.2035	44	3	2014
rf	92.287	45	3	2014
rf	167.1525	3	4	2014
rf	165.32	4	4	2014
rf	169.4975	5	4	2014
rf	182.2085	6	4	2014
rf	177.4935	7	4	2014
rf	191.9455	8	4	2014
rf	195.9285	9	4	2014
rf	204.571	10	4	2014
rf	218.0115	11	4	2014
rf	243.7785	12	4	2014
rf	269.5905	13	4	2014
rf	281.114	14	4	2014
rf	289.494	15	4	2014
rf	308.4965	16	4	2014
rf	308.0095	17	4	2014
rf	308.1315	18	4	2014
rf	292.1745	19	4	2014
rf	266.018	20	4	2014
rf	262.518	21	4	2014
rf	263.186	22	4	2014
rf	257.9855	23	4	2014
rf	271.4605	24	4	2014
rf	260.2415	25	4	2014
rf	248.3795	26	4	2014
rf	240.49	27	4	2014
rf	235.098	28	4	2014
rf	214.16	29	4	2014
rf	219.221	30	4	2014
rf	210.1945	31	4	2014
rf	187.5075	32	4	2014
rf	197.9825	33	4	2014
rf	173.693	34	4	2014
rf	169.2135	35	4	2014
rf	166.178	36	4	2014
rf	171.453	37	4	2014
rf	175.2135	38	4	2014
rf	161.7705	39	4	2014
rf	133.7825	40	4	2014
rf	108.2425	41	4	2014
rf	104.6285	42	4	2014
rf	104.318	43	4	2014
rf	106.137	44	4	2014
rf	91.6	45	4	2014
Generalized Linear Mixture Model	158.209939392621	3	1	2018
Generalized Linear Mixture Model	161.551930133384	4	1	2018
Generalized Linear Mixture Model	186.155130656814	5	1	2018
Generalized Linear Mixture Model	171.552479612255	6	1	2018
Generalized Linear Mixture Model	209.61167767203	7	1	2018
Generalized Linear Mixture Model	275.345664167	8	1	2018
Generalized Linear Mixture Model	395.099804480709	9	1	2018
Generalized Linear Mixture Model	568.408962188765	10	1	2018
Generalized Linear Mixture Model	577.874039224953	11	1	2018
Generalized Linear Mixture Model	614.775640384994	12	1	2018
Generalized Linear Mixture Model	595.696562873691	13	1	2018
Generalized Linear Mixture Model	473.065811094647	14	1	2018
Generalized Linear Mixture Model	387.807985561084	15	1	2018
Generalized Linear Mixture Model	382.450846432355	16	1	2018
Generalized Linear Mixture Model	309.989659763078	17	1	2018
Generalized Linear Mixture Model	161.472048105919	3	2	2018
Generalized Linear Mixture Model	163.167857214004	4	2	2018
Generalized Linear Mixture Model	173.244819636954	5	2	2018
Generalized Linear Mixture Model	174.780053066663	6	2	2018
Generalized Linear Mixture Model	214.390758194527	7	2	2018
Generalized Linear Mixture Model	286.725109977423	8	2	2018
Generalized Linear Mixture Model	415.985725191682	9	2	2018
Generalized Linear Mixture Model	558.285659096391	10	2	2018
Generalized Linear Mixture Model	553.071034378816	11	2	2018
Generalized Linear Mixture Model	605.311000069922	12	2	2018
Generalized Linear Mixture Model	561.323839146733	13	2	2018
Generalized Linear Mixture Model	456.217613842907	14	2	2018
Generalized Linear Mixture Model	384.610296916036	15	2	2018
Generalized Linear Mixture Model	350.861652839645	16	2	2018
Generalized Linear Mixture Model	273.525945636604	17	2	2018
Generalized Linear Mixture Model	158.794295618727	3	3	2018
Generalized Linear Mixture Model	153.262899744296	4	3	2018
Generalized Linear Mixture Model	179.713770762481	5	3	2018
Generalized Linear Mixture Model	173.564216598452	6	3	2018
Generalized Linear Mixture Model	227.290827001446	7	3	2018
Generalized Linear Mixture Model	307.985202447836	8	3	2018
Generalized Linear Mixture Model	401.538004826767	9	3	2018
Generalized Linear Mixture Model	515.48400819765	10	3	2018
Generalized Linear Mixture Model	529.731050169173	11	3	2018
Generalized Linear Mixture Model	541.364415888963	12	3	2018
Generalized Linear Mixture Model	503.5808763327	13	3	2018
Generalized Linear Mixture Model	426.33007989784	14	3	2018
Generalized Linear Mixture Model	339.12857014003	15	3	2018
Generalized Linear Mixture Model	319.390674647652	16	3	2018
Generalized Linear Mixture Model	269.213693171138	17	3	2018
Generalized Linear Mixture Model	151.065132374913	3	4	2018
Generalized Linear Mixture Model	162.833134464778	4	4	2018
Generalized Linear Mixture Model	186.013440469493	5	4	2018
Generalized Linear Mixture Model	192.582409143754	6	4	2018
Generalized Linear Mixture Model	257.741913050277	7	4	2018
Generalized Linear Mixture Model	328.262945747957	8	4	2018
Generalized Linear Mixture Model	396.805493480499	9	4	2018
Generalized Linear Mixture Model	496.465040298625	10	4	2018
Generalized Linear Mixture Model	492.746299830138	11	4	2018
Generalized Linear Mixture Model	480.878473712429	12	4	2018
Generalized Linear Mixture Model	448.943226985839	13	4	2018
Generalized Linear Mixture Model	392.310253951827	14	4	2018
Generalized Linear Mixture Model	306.634916934834	15	4	2018
Generalized Linear Mixture Model	296.153299589187	16	4	2018
Generalized Linear Mixture Model	265.10979314269	17	4	2018
lm	158.16377177261	3	1	2014
lm	199.846485841736	4	1	2014
lm	183.061807794534	5	1	2014
lm	157.813841639075	6	1	2014
lm	173.871838163694	7	1	2014
lm	188.235039648744	8	1	2014
lm	203.737490303492	9	1	2014
lm	161.785768218151	10	1	2014
lm	213.152944227317	11	1	2014
lm	228.995141887703	12	1	2014
lm	253.823540669326	13	1	2014
lm	247.97006952376	14	1	2014
lm	293.921079989395	15	1	2014
lm	406.119593135635	16	1	2014
lm	402.608697409656	17	1	2014
lm	305.845755045105	18	1	2014
lm	346.818395211962	19	1	2014
lm	209.006507234264	20	1	2014
lm	242.574090681959	21	1	2014
lm	288.477051074271	22	1	2014
lm	332.195890652679	23	1	2014
lm	296.448207763192	24	1	2014
lm	285.706048284473	25	1	2014
lm	271.400674878707	26	1	2014
lm	230.653692229654	27	1	2014
lm	234.853907062421	28	1	2014
lm	229.231508588327	29	1	2014
lm	226.801165153201	30	1	2014
lm	188.123164618165	31	1	2014
lm	170.54223648041	32	1	2014
lm	159.913358003962	33	1	2014
lm	202.883984624387	34	1	2014
lm	154.787494778048	35	1	2014
lm	135.656094714992	36	1	2014
lm	161.020179691135	37	1	2014
lm	148.91433065592	38	1	2014
lm	154.616757479771	39	1	2014
lm	119.12140402539	40	1	2014
lm	120.660826144308	41	1	2014
lm	117.400621836543	42	1	2014
lm	113.717154264274	43	1	2014
lm	132.237147115266	44	1	2014
lm	96.4138232824333	45	1	2014
lm	170.646947148925	3	2	2014
lm	188.041689370164	4	2	2014
lm	181.413481786321	5	2	2014
lm	176.103729653729	6	2	2014
lm	200.957791248895	7	2	2014
lm	241.28326843626	8	2	2014
lm	246.756233082335	9	2	2014
lm	202.400377313332	10	2	2014
lm	200.860517283833	11	2	2014
lm	262.41201317852	12	2	2014
lm	247.780559213135	13	2	2014
lm	277.416845039142	14	2	2014
lm	319.442952432324	15	2	2014
lm	415.491100595949	16	2	2014
lm	376.20983568947	17	2	2014
lm	232.305116617616	18	2	2014
lm	253.736872275913	19	2	2014
lm	212.095783913684	20	2	2014
lm	215.501707188379	21	2	2014
lm	323.12438044338	22	2	2014
lm	306.716923496621	23	2	2014
lm	290.541945332916	24	2	2014
lm	284.082168494098	25	2	2014
lm	259.181013051653	26	2	2014
lm	204.017806845808	27	2	2014
lm	226.859593368838	28	2	2014
lm	220.164139781817	29	2	2014
lm	216.897417385478	30	2	2014
lm	165.128640571588	31	2	2014
lm	155.698405903266	32	2	2014
lm	171.679262560943	33	2	2014
lm	196.498107282283	34	2	2014
lm	156.309558126653	35	2	2014
lm	136.713576384371	36	2	2014
lm	156.78834773397	37	2	2014
lm	148.453805043345	38	2	2014
lm	126.630442817855	39	2	2014
lm	133.69966157731	40	2	2014
lm	108.655054552938	41	2	2014
lm	120.436832167607	42	2	2014
lm	101.391071404269	43	2	2014
lm	116.080736504658	44	2	2014
lm	90.6321274064361	45	2	2014
lm	164.705276235501	3	3	2014
lm	178.08754079451	4	3	2014
lm	192.876027935115	5	3	2014
lm	197.239917739091	6	3	2014
lm	241.958957617319	7	3	2014
lm	276.159108233435	8	3	2014
lm	274.752621645375	9	3	2014
lm	215.443472622591	10	3	2014
lm	230.824973448299	11	3	2014
lm	255.731040637101	12	3	2014
lm	279.808059466329	13	3	2014
lm	316.932744372225	14	3	2014
lm	340.884905439222	15	3	2014
lm	358.346852605601	16	3	2014
lm	289.280651362651	17	3	2014
lm	223.343057484336	18	3	2014
lm	243.980180086649	19	3	2014
lm	210.218322239756	20	3	2014
lm	262.40943463335	21	3	2014
lm	288.228692005955	22	3	2014
lm	310.084805329949	23	3	2014
lm	296.870901777562	24	3	2014
lm	269.651446057624	25	3	2014
lm	233.718885169253	26	3	2014
lm	202.330699103126	27	3	2014
lm	222.438078544443	28	3	2014
lm	207.14319370165	29	3	2014
lm	192.127476216023	30	3	2014
lm	157.185202090405	31	3	2014
lm	171.247418162105	32	3	2014
lm	178.909037405408	33	3	2014
lm	185.685146065927	34	3	2014
lm	166.51868111932	35	3	2014
lm	144.727058906271	36	3	2014
lm	154.604310193475	37	3	2014
lm	126.419887439439	38	3	2014
lm	142.124414457338	39	3	2014
lm	124.380182581136	40	3	2014
lm	120.317988903761	41	3	2014
lm	103.991950696367	42	3	2014
lm	90.5776334049975	43	3	2014
lm	99.7126758470278	44	3	2014
lm	78.2385362673183	45	3	2014
lm	157.647851227007	3	4	2014
lm	187.971508537497	4	4	2014
lm	212.829579195251	5	4	2014
lm	239.557194967731	6	4	2014
lm	275.60318559883	7	4	2014
lm	299.892398790423	8	4	2014
lm	272.762334300926	9	4	2014
lm	252.64732896591	10	4	2014
lm	224.297324844253	11	4	2014
lm	298.8745517277	12	4	2014
lm	315.717733791153	13	4	2014
lm	357.274703624594	14	4	2014
lm	311.324189825371	15	4	2014
lm	280.220950798172	16	4	2014
lm	279.140201086807	17	4	2014
lm	212.260981447094	18	4	2014
lm	229.996775170316	19	4	2014
lm	256.735159532931	20	4	2014
lm	219.502252131302	21	4	2014
lm	288.088185514227	22	4	2014
lm	302.98278748606	23	4	2014
lm	271.548126979888	24	4	2014
lm	233.545207974078	25	4	2014
lm	227.798640756323	26	4	2014
lm	200.389994602761	27	4	2014
lm	212.285947625315	28	4	2014
lm	180.695065294839	29	4	2014
lm	180.925174729573	30	4	2014
lm	170.467520554706	31	4	2014
lm	170.057807720977	32	4	2014
lm	168.572197080111	33	4	2014
lm	180.913585841314	34	4	2014
lm	170.829507112271	35	4	2014
lm	138.936755593375	36	4	2014
lm	133.830082802843	37	4	2014
lm	141.026569084657	38	4	2014
lm	127.676623384715	39	4	2014
lm	132.446275911449	40	4	2014
lm	106.183946054996	41	4	2014
lm	93.8348938021841	42	4	2014
lm	79.963508624191	43	4	2014
lm	80.7148382772686	44	4	2014
lm	75.5886983003542	45	4	2014
eb	188.655703497529	3	1	2014
eb	239.607875679064	4	1	2014
eb	211.412208061594	5	1	2014
eb	184.584617701159	6	1	2014
eb	166.384307761504	7	1	2014
eb	173.266671849333	8	1	2014
eb	160.857965468138	9	1	2014
eb	113.210403618826	10	1	2014
eb	219.960893230504	11	1	2014
eb	232.695329872957	12	1	2014
eb	257.580509210023	13	1	2014
eb	251.729824724388	14	1	2014
eb	301.115724839485	15	1	2014
eb	429.473812944906	16	1	2014
eb	414.288368502497	17	1	2014
eb	374.810594150233	18	1	2014
eb	406.123040647214	19	1	2014
eb	260.497707051687	20	1	2014
eb	270.96852648733	21	1	2014
eb	287.553343992032	22	1	2014
eb	292.389062741161	23	1	2014
eb	327.066871136092	24	1	2014
eb	293.015892407824	25	1	2014
eb	257.376131271302	26	1	2014
eb	238.692991556538	27	1	2014
eb	252.926065893422	28	1	2014
eb	239.23279542818	29	1	2014
eb	227.594978843152	30	1	2014
eb	187.511763203047	31	1	2014
eb	189.702134109559	32	1	2014
eb	148.717947642591	33	1	2014
eb	187.482449005174	34	1	2014
eb	114.307653749371	35	1	2014
eb	133.236468929727	36	1	2014
eb	128.925098751961	37	1	2014
eb	137.722082514738	38	1	2014
eb	141.292142140407	39	1	2014
eb	125.769476299966	40	1	2014
eb	93.7047742590592	41	1	2014
eb	121.624274774078	42	1	2014
eb	93.4666302332499	43	1	2014
eb	141.212399537389	44	1	2014
eb	83.8085032174819	45	1	2014
eb	250.230810108091	3	2	2014
eb	281.937024234352	4	2	2014
eb	232.41608146574	5	2	2014
eb	201.426941024545	6	2	2014
eb	178.298850284646	7	2	2014
eb	189.436820834188	8	2	2014
eb	177.586305283803	9	2	2014
eb	128.171411069637	10	2	2014
eb	243.725836631499	11	2	2014
eb	255.85289469609	12	2	2014
eb	278.94961398574	13	2	2014
eb	271.624994837625	14	2	2014
eb	321.65669644265	15	2	2014
eb	458.810077156978	16	2	2014
eb	438.297071577412	17	2	2014
eb	392.898600864235	18	2	2014
eb	422.783922671305	19	2	2014
eb	264.206684323651	20	2	2014
eb	270.552402601756	21	2	2014
eb	286.592495984448	22	2	2014
eb	289.865135506813	23	2	2014
eb	326.844045899644	24	2	2014
eb	289.101484238828	25	2	2014
eb	252.811866620711	26	2	2014
eb	231.637847835375	27	2	2014
eb	245.478174109993	28	2	2014
eb	229.827405004666	29	2	2014
eb	217.555007913369	30	2	2014
eb	176.444789332932	31	2	2014
eb	177.026678176478	32	2	2014
eb	136.542829676453	33	2	2014
eb	174.249375253689	34	2	2014
eb	102.432051747279	35	2	2014
eb	121.819216099193	36	2	2014
eb	118.096619813907	37	2	2014
eb	127.37241721421	38	2	2014
eb	130.514130093173	39	2	2014
eb	114.037777904706	40	2	2014
eb	83.2076403651747	41	2	2014
eb	111.111755016573	42	2	2014
eb	84.2932879100639	43	2	2014
eb	132.391642146033	44	2	2014
eb	75.5252608373683	45	2	2014
eb	220.346307498665	3	3	2014
eb	333.291923948871	4	3	2014
eb	258.105265446251	5	3	2014
eb	227.358973606831	6	3	2014
eb	196.315797451768	7	3	2014
eb	210.445797345092	8	3	2014
eb	201.296581661526	9	3	2014
eb	143.327392162166	10	3	2014
eb	267.302168047175	11	3	2014
eb	277.73041251274	12	3	2014
eb	298.86217242592	13	3	2014
eb	288.107211809692	14	3	2014
eb	342.281647673908	15	3	2014
eb	466.230295484142	16	3	2014
eb	454.21595478428	17	3	2014
eb	410.09892118124	18	3	2014
eb	441.475378347437	19	3	2014
eb	263.799237500937	20	3	2014
eb	268.226898339273	21	3	2014
eb	281.687643832265	22	3	2014
eb	286.041978065536	23	3	2014
eb	324.230734985911	24	3	2014
eb	283.353359286085	25	3	2014
eb	246.783262923473	26	3	2014
eb	223.038122887577	27	3	2014
eb	236.851346506313	28	3	2014
eb	220.828130799207	29	3	2014
eb	205.602509257186	30	3	2014
eb	163.507254936624	31	3	2014
eb	166.54781396226	32	3	2014
eb	124.167126164833	33	3	2014
eb	163.39490221595	34	3	2014
eb	89.6117097180173	35	3	2014
eb	110.65222315665	36	3	2014
eb	106.89538961583	37	3	2014
eb	117.238025316754	38	3	2014
eb	118.997820023261	39	3	2014
eb	103.64937912876	40	3	2014
eb	71.641735215456	41	3	2014
eb	100.77303655775	42	3	2014
eb	73.7705601491367	43	3	2014
eb	122.035441335847	44	3	2014
eb	67.0571298825515	45	3	2014
eb	327.784614574548	3	4	2014
eb	376.030374353463	4	4	2014
eb	290.220102846396	5	4	2014
eb	250.780665567359	6	4	2014
eb	219.227211947482	7	4	2014
eb	236.666440158017	8	4	2014
eb	225.080427280475	9	4	2014
eb	165.034444150693	10	4	2014
eb	292.638925859453	11	4	2014
eb	298.808252629286	12	4	2014
eb	321.656024210672	13	4	2014
eb	308.623378843835	14	4	2014
eb	359.785900293895	15	4	2014
eb	473.911940789759	16	4	2014
eb	458.838361234428	17	4	2014
eb	432.718746968204	18	4	2014
eb	459.616239447522	19	4	2014
eb	264.161337648321	20	4	2014
eb	265.848692333248	21	4	2014
eb	281.01413266981	22	4	2014
eb	283.739217299362	23	4	2014
eb	324.609194340232	24	4	2014
eb	278.85816664532	25	4	2014
eb	235.817857530719	26	4	2014
eb	214.984904492086	27	4	2014
eb	225.983483773422	28	4	2014
eb	205.86378267295	29	4	2014
eb	195.193947541031	30	4	2014
eb	151.870469591333	31	4	2014
eb	153.222477032683	32	4	2014
eb	113.194760953416	33	4	2014
eb	151.63502053754	34	4	2014
eb	80.2459334016571	35	4	2014
eb	100.228531663081	36	4	2014
eb	94.5257616058448	37	4	2014
eb	103.646083187325	38	4	2014
eb	107.313772306277	39	4	2014
eb	92.4807945984862	40	4	2014
eb	62.0716833539103	41	4	2014
eb	90.6287831317708	42	4	2014
eb	64.4547366970964	43	4	2014
eb	112.225985167152	44	4	2014
eb	61.2879670474464	45	4	2014
arima	222.854618612613	3	1	2014
arima	238.138725930009	4	1	2014
arima	229.339887643207	5	1	2014
arima	187.928876221052	6	1	2014
arima	196.9688313101	7	1	2014
arima	188.232069346553	8	1	2014
arima	176.76203523473	9	1	2014
arima	120.080885615367	10	1	2014
arima	181.798798439077	11	1	2014
arima	217.436459684048	12	1	2014
arima	229.366774766847	13	1	2014
arima	209.870239219747	14	1	2014
arima	251.299132021583	15	1	2014
arima	317.723272448157	16	1	2014
arima	325.871739305376	17	1	2014
arima	265.641357821324	18	1	2014
arima	333.248477683347	19	1	2014
arima	219.422130428198	20	1	2014
arima	244.408427973244	21	1	2014
arima	235.027603723061	22	1	2014
arima	249.448241712673	23	1	2014
arima	253.38482218908	24	1	2014
arima	250.292057957957	25	1	2014
arima	218.664966903737	26	1	2014
arima	205.803671584806	27	1	2014
arima	243.225585161011	28	1	2014
arima	216.108579438994	29	1	2014
arima	240.879161066787	30	1	2014
arima	214.360192470931	31	1	2014
arima	202.935358642115	32	1	2014
arima	200.49870173343	33	1	2014
arima	226.043647690974	34	1	2014
arima	168.843481040077	35	1	2014
arima	178.440319638131	36	1	2014
arima	167.297151367934	37	1	2014
arima	204.038129083732	38	1	2014
arima	221.725101653284	39	1	2014
arima	231.284729348187	40	1	2014
arima	211.263490598334	41	1	2014
arima	213.07807223254	42	1	2014
arima	167.57393383057	43	1	2014
arima	199.892460664633	44	1	2014
arima	149.664676379258	45	1	2014
arima	224.77936112905	3	2	2014
arima	233.493650868369	4	2	2014
arima	202.666924670891	5	2	2014
arima	190.045892886393	6	2	2014
arima	191.273406746108	7	2	2014
arima	188.792739898622	8	2	2014
arima	154.206398086311	9	2	2014
arima	112.866760376184	10	2	2014
arima	196.244034816891	11	2	2014
arima	219.612445147427	12	2	2014
arima	211.475096662625	13	2	2014
arima	207.560005945664	14	2	2014
arima	230.410501212011	15	2	2014
arima	297.656859569882	16	2	2014
arima	271.422830159656	17	2	2014
arima	269.613166518008	18	2	2014
arima	293.941128196373	19	2	2014
arima	215.63258127536	20	2	2014
arima	213.857384945556	21	2	2014
arima	219.098616186867	22	2	2014
arima	214.020828822765	23	2	2014
arima	236.648461522465	24	2	2014
arima	223.452199327858	25	2	2014
arima	196.000092395648	26	2	2014
arima	213.79791811717	27	2	2014
arima	219.066763320515	28	2	2014
arima	227.498571136346	29	2	2014
arima	245.057793969056	30	2	2014
arima	206.2493255599	31	2	2014
arima	221.4124024671	32	2	2014
arima	215.778973783882	33	2	2014
arima	227.260785954439	34	2	2014
arima	175.863700969355	35	2	2014
arima	175.679008190983	36	2	2014
arima	199.458250152146	37	2	2014
arima	244.187265164267	38	2	2014
arima	277.747008257902	39	2	2014
arima	284.760916873376	40	2	2014
arima	245.535935014208	41	2	2014
arima	223.241708350485	42	2	2014
arima	186.126051148915	43	2	2014
arima	206.462224134187	44	2	2014
arima	170.957438133717	45	2	2014
arima	231.825477395575	3	3	2014
arima	213.293257105548	4	3	2014
arima	211.131495075671	5	3	2014
arima	191.871480580584	6	3	2014
arima	199.12912070238	7	3	2014
arima	165.102326932794	8	3	2014
arima	143.872889270143	9	3	2014
arima	133.736262701419	10	3	2014
arima	200.573581340551	11	3	2014
arima	202.73738145599	12	3	2014
arima	209.000314584549	13	3	2014
arima	191.151948352073	14	3	2014
arima	219.51771079457	15	3	2014
arima	251.661372549606	16	3	2014
arima	272.62615642744	17	3	2014
arima	229.008322820743	18	3	2014
arima	283.978537788974	19	3	2014
arima	187.13151837064	20	3	2014
arima	199.705482684292	21	3	2014
arima	186.028976702319	22	3	2014
arima	200.135688032673	23	3	2014
arima	210.700487571265	24	3	2014
arima	200.433555692578	25	3	2014
arima	204.625269749488	26	3	2014
arima	191.514740122338	27	3	2014
arima	230.262689940701	28	3	2014
arima	232.503803900181	29	3	2014
arima	234.896554129709	30	3	2014
arima	224.495443599823	31	3	2014
arima	235.103314273579	32	3	2014
arima	217.791256933378	33	3	2014
arima	229.694339892361	34	3	2014
arima	173.311595342114	35	3	2014
arima	207.168973160974	36	3	2014
arima	239.963929339835	37	3	2014
arima	298.481794466515	38	3	2014
arima	327.493738690924	39	3	2014
arima	313.185593626507	40	3	2014
arima	253.31703852799	41	3	2014
arima	238.470565732862	42	3	2014
arima	193.414283299439	43	3	2014
arima	225.651862618417	44	3	2014
arima	199.382627222938	45	3	2014
arima	204.224622139923	3	4	2014
arima	212.863113013907	4	4	2014
arima	204.966860834013	5	4	2014
arima	192.143205670627	6	4	2014
arima	168.781941288269	7	4	2014
arima	153.620491083059	8	4	2014
arima	161.5351128468	9	4	2014
arima	144.782813353418	10	4	2014
arima	185.881672419909	11	4	2014
arima	201.265556591707	12	4	2014
arima	192.428264662517	13	4	2014
arima	184.748995412401	14	4	2014
arima	182.297941385366	15	4	2014
arima	251.993481603249	16	4	2014
arima	233.520424256953	17	4	2014
arima	228.918956403483	18	4	2014
arima	249.189858522427	19	4	2014
arima	175.542655470109	20	4	2014
arima	168.585708107748	21	4	2014
arima	174.744078840785	22	4	2014
arima	177.354462444852	23	4	2014
arima	188.679276915706	24	4	2014
arima	208.756364403988	25	4	2014
arima	182.98391889261	26	4	2014
arima	204.869509256543	27	4	2014
arima	235.029123755562	28	4	2014
arima	223.301058339911	29	4	2014
arima	250.776741514358	30	4	2014
arima	237.926137931592	31	4	2014
arima	235.353699988037	32	4	2014
arima	221.122897666767	33	4	2014
arima	221.913044741845	34	4	2014
arima	205.033961184794	35	4	2014
arima	246.918223337996	36	4	2014
arima	294.689804440174	37	4	2014
arima	346.197534540757	38	4	2014
arima	351.728802685396	39	4	2014
arima	314.549790197771	40	4	2014
arima	265.983444503975	41	4	2014
arima	241.963993402454	42	4	2014
arima	213.414489135502	43	4	2014
arima	250.71578550561	44	4	2014
arima	216.189295787928	45	4	2014
target	194	3	1	2014
target	190	4	1	2014
target	172	5	1	2014
target	156	6	1	2014
target	161	7	1	2014
target	150	8	1	2014
target	105	9	1	2014
target	198	10	1	2014
target	210	11	1	2014
target	234	12	1	2014
target	231	13	1	2014
target	279	14	1	2014
target	395	15	1	2014
target	388	16	1	2014
target	356	17	1	2014
target	389	18	1	2014
target	262	19	1	2014
target	274	20	1	2014
target	291	21	1	2014
target	296	22	1	2014
target	327	23	1	2014
target	297	24	1	2014
target	265	25	1	2014
target	247	26	1	2014
target	261	27	1	2014
target	248	28	1	2014
target	239	29	1	2014
target	201	30	1	2014
target	203	31	1	2014
target	163	32	1	2014
target	201	33	1	2014
target	129	34	1	2014
target	148	35	1	2014
target	143	36	1	2014
target	152	37	1	2014
target	155	38	1	2014
target	139	39	1	2014
target	106	40	1	2014
target	134	41	1	2014
target	105	42	1	2014
target	152	43	1	2014
target	93	44	1	2014
target	79	45	1	2014
target	190	3	2	2014
target	172	4	2	2014
target	156	5	2	2014
target	161	6	2	2014
target	150	7	2	2014
target	105	8	2	2014
target	198	9	2	2014
target	210	10	2	2014
target	234	11	2	2014
target	231	12	2	2014
target	279	13	2	2014
target	395	14	2	2014
target	388	15	2	2014
target	356	16	2	2014
target	389	17	2	2014
target	262	18	2	2014
target	274	19	2	2014
target	291	20	2	2014
target	296	21	2	2014
target	327	22	2	2014
target	297	23	2	2014
target	265	24	2	2014
target	247	25	2	2014
target	261	26	2	2014
target	248	27	2	2014
target	239	28	2	2014
target	201	29	2	2014
target	203	30	2	2014
target	163	31	2	2014
target	201	32	2	2014
target	129	33	2	2014
target	148	34	2	2014
target	143	35	2	2014
target	152	36	2	2014
target	155	37	2	2014
target	139	38	2	2014
target	106	39	2	2014
target	134	40	2	2014
target	105	41	2	2014
target	152	42	2	2014
target	93	43	2	2014
target	79	44	2	2014
target	67	45	2	2014
target	172	3	3	2014
target	156	4	3	2014
target	161	5	3	2014
target	150	6	3	2014
target	105	7	3	2014
target	198	8	3	2014
target	210	9	3	2014
target	234	10	3	2014
target	231	11	3	2014
target	279	12	3	2014
target	395	13	3	2014
target	388	14	3	2014
target	356	15	3	2014
target	389	16	3	2014
target	262	17	3	2014
target	274	18	3	2014
target	291	19	3	2014
target	296	20	3	2014
target	327	21	3	2014
target	297	22	3	2014
target	265	23	3	2014
target	247	24	3	2014
target	261	25	3	2014
target	248	26	3	2014
target	239	27	3	2014
target	201	28	3	2014
target	203	29	3	2014
target	163	30	3	2014
target	201	31	3	2014
target	129	32	3	2014
target	148	33	3	2014
target	143	34	3	2014
target	152	35	3	2014
target	155	36	3	2014
target	139	37	3	2014
target	106	38	3	2014
target	134	39	3	2014
target	105	40	3	2014
target	152	41	3	2014
target	93	42	3	2014
target	79	43	3	2014
target	67	44	3	2014
target	83	45	3	2014
target	156	3	4	2014
target	161	4	4	2014
target	150	5	4	2014
target	105	6	4	2014
target	198	7	4	2014
target	210	8	4	2014
target	234	9	4	2014
target	231	10	4	2014
target	279	11	4	2014
target	395	12	4	2014
target	388	13	4	2014
target	356	14	4	2014
target	389	15	4	2014
target	262	16	4	2014
target	274	17	4	2014
target	291	18	4	2014
target	296	19	4	2014
target	327	20	4	2014
target	297	21	4	2014
target	265	22	4	2014
target	247	23	4	2014
target	261	24	4	2014
target	248	25	4	2014
target	239	26	4	2014
target	201	27	4	2014
target	203	28	4	2014
target	163	29	4	2014
target	201	30	4	2014
target	129	31	4	2014
target	148	32	4	2014
target	143	33	4	2014
target	152	34	4	2014
target	155	35	4	2014
target	139	36	4	2014
target	106	37	4	2014
target	134	38	4	2014
target	105	39	4	2014
target	152	40	4	2014
target	93	41	4	2014
target	79	42	4	2014
target	67	43	4	2014
target	83	44	4	2014
target	65	45	4	2014
