# Supplementary material for: A stacked ensemble method for forecasting influenza-like illness visit volumes at emergency departments
Source: PLoS One. 2021 Mar 22;16(3):e0241725. doi: 10.1371/journal.pone.0241725 (PMC7984626; doi:10.1371/journal.pone.0241725)
Supplement: S1 Data — (ZIP) [file pone.0241725.s003.zip › ILI_plosone/tables/raw_estimates_2013_holdout_2014weeks-3-45_fmc.csv]

object	value	epiweek	weeks_ahead	season
rf	23.6865	3	1	2014
rf	23.8145	4	1	2014
rf	22.525	5	1	2014
rf	24.0795	6	1	2014
rf	23.195	7	1	2014
rf	24.697	8	1	2014
rf	26.7085	9	1	2014
rf	27.8295	10	1	2014
rf	29.727	11	1	2014
rf	35.4385	12	1	2014
rf	32.1015	13	1	2014
rf	35.906	14	1	2014
rf	38.464	15	1	2014
rf	44.0695	16	1	2014
rf	55.5375	17	1	2014
rf	51.5425	18	1	2014
rf	57.356	19	1	2014
rf	57.859	20	1	2014
rf	45.3295	21	1	2014
rf	42.992	22	1	2014
rf	38.4375	23	1	2014
rf	34.7595	24	1	2014
rf	29.9425	25	1	2014
rf	38.1685	26	1	2014
rf	37.7905	27	1	2014
rf	36.489	28	1	2014
rf	34.608	29	1	2014
rf	36.724	30	1	2014
rf	32.8285	31	1	2014
rf	35.5485	32	1	2014
rf	35.2605	33	1	2014
rf	30.9495	34	1	2014
rf	30.3725	35	1	2014
rf	28.471	36	1	2014
rf	25.68	37	1	2014
rf	25.893	38	1	2014
rf	26.066	39	1	2014
rf	24.1255	40	1	2014
rf	20.655	41	1	2014
rf	19.0945	42	1	2014
rf	20.0445	43	1	2014
rf	18.68	44	1	2014
rf	20.5345	45	1	2014
rf	24.1335	3	2	2014
rf	24.785	4	2	2014
rf	23.6375	5	2	2014
rf	22.2185	6	2	2014
rf	24.8335	7	2	2014
rf	27.4095	8	2	2014
rf	26.552	9	2	2014
rf	29.1585	10	2	2014
rf	30.678	11	2	2014
rf	36.833	12	2	2014
rf	38.1455	13	2	2014
rf	37.091	14	2	2014
rf	46.164	15	2	2014
rf	52.9855	16	2	2014
rf	56.21	17	2	2014
rf	57.184	18	2	2014
rf	62.2965	19	2	2014
rf	46.6165	20	2	2014
rf	42.765	21	2	2014
rf	41.2555	22	2	2014
rf	38.993	23	2	2014
rf	36.564	24	2	2014
rf	35.619	25	2	2014
rf	37.038	26	2	2014
rf	35.6805	27	2	2014
rf	37.5375	28	2	2014
rf	33.9185	29	2	2014
rf	32.74	30	2	2014
rf	33.284	31	2	2014
rf	33.934	32	2	2014
rf	32.2465	33	2	2014
rf	30.389	34	2	2014
rf	28.2145	35	2	2014
rf	25.9875	36	2	2014
rf	24.784	37	2	2014
rf	25.391	38	2	2014
rf	27.387	39	2	2014
rf	22.4415	40	2	2014
rf	21.586	41	2	2014
rf	18.9875	42	2	2014
rf	20.1535	43	2	2014
rf	20.06	44	2	2014
rf	17.4775	45	2	2014
rf	26.3555	3	3	2014
rf	25.0845	4	3	2014
rf	22.8725	5	3	2014
rf	24.3265	6	3	2014
rf	26.2465	7	3	2014
rf	24.631	8	3	2014
rf	27.363	9	3	2014
rf	28.8065	10	3	2014
rf	32.771	11	3	2014
rf	41.3305	12	3	2014
rf	42.1115	13	3	2014
rf	51.324	14	3	2014
rf	50.4445	15	3	2014
rf	54.7115	16	3	2014
rf	57.4975	17	3	2014
rf	54.5375	18	3	2014
rf	54.4405	19	3	2014
rf	42.8305	20	3	2014
rf	43.0825	21	3	2014
rf	42.758	22	3	2014
rf	41.5025	23	3	2014
rf	38.443	24	3	2014
rf	36.146	25	3	2014
rf	36.2415	26	3	2014
rf	36.9085	27	3	2014
rf	36.6035	28	3	2014
rf	30.6145	29	3	2014
rf	35.2845	30	3	2014
rf	32.0395	31	3	2014
rf	32.2985	32	3	2014
rf	31.65	33	3	2014
rf	29.68	34	3	2014
rf	28.138	35	3	2014
rf	25.002	36	3	2014
rf	24.904	37	3	2014
rf	26.39	38	3	2014
rf	25.642	39	3	2014
rf	23.383	40	3	2014
rf	19.8165	41	3	2014
rf	18.6685	42	3	2014
rf	18.2335	43	3	2014
rf	18.148	44	3	2014
rf	15.4815	45	3	2014
rf	27.0965	3	4	2014
rf	23.6445	4	4	2014
rf	23.4785	5	4	2014
rf	25.599	6	4	2014
rf	24.4435	7	4	2014
rf	26.447	8	4	2014
rf	26.4505	9	4	2014
rf	31.102	10	4	2014
rf	36.632	11	4	2014
rf	44.772	12	4	2014
rf	50.6385	13	4	2014
rf	54.0145	14	4	2014
rf	55.3115	15	4	2014
rf	57.789	16	4	2014
rf	53.1605	17	4	2014
rf	52.786	18	4	2014
rf	46.3415	19	4	2014
rf	44.499	20	4	2014
rf	43.5735	21	4	2014
rf	42.492	22	4	2014
rf	40.405	23	4	2014
rf	36.8385	24	4	2014
rf	35.916	25	4	2014
rf	36.062	26	4	2014
rf	34.907	27	4	2014
rf	35.1435	28	4	2014
rf	33.4495	29	4	2014
rf	32.5355	30	4	2014
rf	33.938	31	4	2014
rf	31.6185	32	4	2014
rf	31.2415	33	4	2014
rf	31.0225	34	4	2014
rf	27.3065	35	4	2014
rf	25.802	36	4	2014
rf	24.4355	37	4	2014
rf	26.285	38	4	2014
rf	24.813	39	4	2014
rf	21.7695	40	4	2014
rf	18.4235	41	4	2014
rf	17.211	42	4	2014
rf	19.0585	43	4	2014
rf	16.784	44	4	2014
rf	15.4825	45	4	2014
Generalized Linear Mixture Model	150.253808582189	3	1	2018
Generalized Linear Mixture Model	150.931464292796	4	1	2018
Generalized Linear Mixture Model	182.386490135538	5	1	2018
Generalized Linear Mixture Model	164.906383932209	6	1	2018
Generalized Linear Mixture Model	207.341622003101	7	1	2018
Generalized Linear Mixture Model	280.997935732606	8	1	2018
Generalized Linear Mixture Model	419.71702862272	9	1	2018
Generalized Linear Mixture Model	600.303877258634	10	1	2018
Generalized Linear Mixture Model	601.287873723499	11	1	2018
Generalized Linear Mixture Model	629.587359462613	12	1	2018
Generalized Linear Mixture Model	613.364280351276	13	1	2018
Generalized Linear Mixture Model	483.316474190451	14	1	2018
Generalized Linear Mixture Model	395.239176424539	15	1	2018
Generalized Linear Mixture Model	395.781803555019	16	1	2018
Generalized Linear Mixture Model	318.143533140701	17	1	2018
Generalized Linear Mixture Model	150.589040034486	3	2	2018
Generalized Linear Mixture Model	148.900924890139	4	2	2018
Generalized Linear Mixture Model	168.331808607628	5	2	2018
Generalized Linear Mixture Model	165.800073546802	6	2	2018
Generalized Linear Mixture Model	211.598743240065	7	2	2018
Generalized Linear Mixture Model	294.336818520141	8	2	2018
Generalized Linear Mixture Model	448.020017955351	9	2	2018
Generalized Linear Mixture Model	602.857660743681	10	2	2018
Generalized Linear Mixture Model	586.210882722819	11	2	2018
Generalized Linear Mixture Model	627.673347513306	12	2	2018
Generalized Linear Mixture Model	588.874246788205	13	2	2018
Generalized Linear Mixture Model	472.862333331315	14	2	2018
Generalized Linear Mixture Model	396.087448035644	15	2	2018
Generalized Linear Mixture Model	370.950170177486	16	2	2018
Generalized Linear Mixture Model	285.718791132993	17	2	2018
Generalized Linear Mixture Model	144.924587925869	3	3	2018
Generalized Linear Mixture Model	135.262722439872	4	3	2018
Generalized Linear Mixture Model	172.664867887459	5	3	2018
Generalized Linear Mixture Model	160.766850781556	6	3	2018
Generalized Linear Mixture Model	222.234969595168	7	3	2018
Generalized Linear Mixture Model	318.001476103385	8	3	2018
Generalized Linear Mixture Model	443.713325825574	9	3	2018
Generalized Linear Mixture Model	574.191855372727	10	3	2018
Generalized Linear Mixture Model	574.891610078063	11	3	2018
Generalized Linear Mixture Model	574.540816997683	12	3	2018
Generalized Linear Mixture Model	545.199173293987	13	3	2018
Generalized Linear Mixture Model	450.769117738101	14	3	2018
Generalized Linear Mixture Model	356.796379679293	15	3	2018
Generalized Linear Mixture Model	346.314027781429	16	3	2018
Generalized Linear Mixture Model	283.544738921894	17	3	2018
Generalized Linear Mixture Model	134.527259670232	3	4	2018
Generalized Linear Mixture Model	141.893303154979	4	4	2018
Generalized Linear Mixture Model	176.761817885679	5	4	2018
Generalized Linear Mixture Model	175.445772934677	6	4	2018
Generalized Linear Mixture Model	250.606044533487	7	4	2018
Generalized Linear Mixture Model	339.069607099644	8	4	2018
Generalized Linear Mixture Model	446.094330074998	9	4	2018
Generalized Linear Mixture Model	569.085112143398	10	4	2018
Generalized Linear Mixture Model	551.091513099138	11	4	2018
Generalized Linear Mixture Model	525.920903885527	12	4	2018
Generalized Linear Mixture Model	498.912958849919	13	4	2018
Generalized Linear Mixture Model	421.883360227335	14	4	2018
Generalized Linear Mixture Model	325.992042026736	15	4	2018
Generalized Linear Mixture Model	327.960511948754	16	4	2018
Generalized Linear Mixture Model	283.236654258363	17	4	2018
lm	25.6514718582341	3	1	2014
lm	32.8662641330083	4	1	2014
lm	29.45066565641	5	1	2014
lm	25.6586538963141	6	1	2014
lm	20.7662709731024	7	1	2014
lm	25.9958131371746	8	1	2014
lm	23.8817894157701	9	1	2014
lm	30.5729458987518	10	1	2014
lm	37.3251177834528	11	1	2014
lm	27.9795479549442	12	1	2014
lm	38.3926516157443	13	1	2014
lm	35.1266945572535	14	1	2014
lm	40.0902250694451	15	1	2014
lm	52.5952299892982	16	1	2014
lm	77.2508723334572	17	1	2014
lm	52.7117059783209	18	1	2014
lm	76.152640032512	19	1	2014
lm	79.5946604442308	20	1	2014
lm	33.8297799315133	21	1	2014
lm	33.8587618856591	22	1	2014
lm	40.0543629670895	23	1	2014
lm	33.5946312937001	24	1	2014
lm	37.1073047144891	25	1	2014
lm	38.0946469916088	26	1	2014
lm	36.9767919933544	27	1	2014
lm	27.8948353505296	28	1	2014
lm	37.4103916970799	29	1	2014
lm	27.5803777291732	30	1	2014
lm	40.194245001171	31	1	2014
lm	31.0675725265194	32	1	2014
lm	32.291989366485	33	1	2014
lm	25.9912731607697	34	1	2014
lm	22.7194961280029	35	1	2014
lm	26.5777355347109	36	1	2014
lm	26.9054270912419	37	1	2014
lm	20.3076876277784	38	1	2014
lm	21.11329413043	39	1	2014
lm	21.1922209408382	40	1	2014
lm	19.111023532254	41	1	2014
lm	18.647921519652	42	1	2014
lm	18.6126056123906	43	1	2014
lm	23.0986453806612	44	1	2014
lm	13.0751348424282	45	1	2014
lm	31.0225890215766	3	2	2014
lm	32.613145127025	4	2	2014
lm	30.7347024237919	5	2	2014
lm	23.4480256068994	6	2	2014
lm	25.9573746848604	7	2	2014
lm	27.0654184024438	8	2	2014
lm	31.8438737524551	9	2	2014
lm	37.469605925685	10	2	2014
lm	30.9710156308225	11	2	2014
lm	36.0104891586183	12	2	2014
lm	42.1160910423033	13	2	2014
lm	40.7900558372349	14	2	2014
lm	46.3196079724801	15	2	2014
lm	62.6390493740071	16	2	2014
lm	66.8175830929117	17	2	2014
lm	60.1624897668213	18	2	2014
lm	79.0549971226685	19	2	2014
lm	52.0559198833666	20	2	2014
lm	31.1301456898053	21	2	2014
lm	39.5384367252049	22	2	2014
lm	41.8505589422072	23	2	2014
lm	39.5798708342987	24	2	2014
lm	35.5098760167798	25	2	2014
lm	39.1998197293385	26	2	2014
lm	30.4590079712188	27	2	2014
lm	31.6380567473349	28	2	2014
lm	27.3282388998563	29	2	2014
lm	36.9130649322924	30	2	2014
lm	33.1440920461505	31	2	2014
lm	29.4451224706865	32	2	2014
lm	27.8962952276488	33	2	2014
lm	22.9428057253632	34	2	2014
lm	24.2118989279845	35	2	2014
lm	29.2124760632681	36	2	2014
lm	23.1052075047231	37	2	2014
lm	17.4010035318059	38	2	2014
lm	22.6140984662022	39	2	2014
lm	20.0998486069405	40	2	2014
lm	19.6967757312419	41	2	2014
lm	19.4363861236573	42	2	2014
lm	16.2224389533022	43	2	2014
lm	18.6184991628777	44	2	2014
lm	18.2048301697343	45	2	2014
lm	32.3292972145098	3	3	2014
lm	31.7096252558217	4	3	2014
lm	25.3534449004688	5	3	2014
lm	27.4515848651152	6	3	2014
lm	26.3655854926641	7	3	2014
lm	32.8335431107247	8	3	2014
lm	37.6741177191512	9	3	2014
lm	31.2884094917663	10	3	2014
lm	38.1639725908626	11	3	2014
lm	42.5003547712135	12	3	2014
lm	45.1528059611538	13	3	2014
lm	49.0024002996814	14	3	2014
lm	59.9534485396701	15	3	2014
lm	58.2270797658815	16	3	2014
lm	70.1732285762138	17	3	2014
lm	40.3700956289539	18	3	2014
lm	51.7601213575986	19	3	2014
lm	42.0350566495614	20	3	2014
lm	39.0328563866837	21	3	2014
lm	38.6875930989192	22	3	2014
lm	46.2168845197885	23	3	2014
lm	37.9639002103791	24	3	2014
lm	36.7076661309776	25	3	2014
lm	30.2919675223731	26	3	2014
lm	32.2831686882919	27	3	2014
lm	23.7847681955727	28	3	2014
lm	36.2287665969641	29	3	2014
lm	29.9861277285298	30	3	2014
lm	31.5331266033065	31	3	2014
lm	25.9505971137378	32	3	2014
lm	23.3341879717082	33	3	2014
lm	25.4098358996661	34	3	2014
lm	29.0357477097752	35	3	2014
lm	24.0354647488473	36	3	2014
lm	20.14339105157	37	3	2014
lm	20.4016690168222	38	3	2014
lm	19.850354952586	39	3	2014
lm	19.7843573128282	40	3	2014
lm	19.0480185287314	41	3	2014
lm	17.551753816563	42	3	2014
lm	14.6465103321153	43	3	2014
lm	23.0153589068167	44	3	2014
lm	14.9289685342204	45	3	2014
lm	31.8200689515861	3	4	2014
lm	25.1835177309762	4	4	2014
lm	27.8560698186051	5	4	2014
lm	27.7731355664205	6	4	2014
lm	33.0587710033834	7	4	2014
lm	39.6113695875871	8	4	2014
lm	32.7489801898893	9	4	2014
lm	38.4808363556535	10	4	2014
lm	40.7206688617711	11	4	2014
lm	46.3926465037095	12	4	2014
lm	50.9476411597151	13	4	2014
lm	63.2550408386714	14	4	2014
lm	58.626014505692	15	4	2014
lm	65.3289277857579	16	4	2014
lm	47.8071467679667	17	4	2014
lm	32.3005155723001	18	4	2014
lm	46.0496798680537	19	4	2014
lm	44.5704471679189	20	4	2014
lm	37.3785548067429	21	4	2014
lm	47.3328707057783	22	4	2014
lm	41.8626876768855	23	4	2014
lm	39.0020222621177	24	4	2014
lm	29.7505567295235	25	4	2014
lm	32.8334672750857	26	4	2014
lm	24.0865108211077	27	4	2014
lm	35.5225818244286	28	4	2014
lm	28.851055130175	29	4	2014
lm	28.8456795772988	30	4	2014
lm	27.7856537264758	31	4	2014
lm	21.5978972055808	32	4	2014
lm	25.7264525461505	33	4	2014
lm	28.9204222207383	34	4	2014
lm	24.0141782870083	35	4	2014
lm	20.3030554427191	36	4	2014
lm	21.2584860063035	37	4	2014
lm	19.5725230754781	38	4	2014
lm	20.6357123477021	39	4	2014
lm	19.5165666851227	40	4	2014
lm	17.5938669603971	41	4	2014
lm	15.3204050171983	42	4	2014
lm	20.2522460052426	43	4	2014
lm	18.8267835829598	44	4	2014
lm	10.550509912324	45	4	2014
eb	31.6189788459563	3	1	2014
eb	26.0719355214091	4	1	2014
eb	28.1765028976424	5	1	2014
eb	20.6670778870304	6	1	2014
eb	24.8443065873007	7	1	2014
eb	26.1051306106028	8	1	2014
eb	31.165278169787	9	1	2014
eb	32.5263706677007	10	1	2014
eb	32.5375001159002	11	1	2014
eb	33.2079919146339	12	1	2014
eb	35.2263332153088	13	1	2014
eb	28.0804334758737	14	1	2014
eb	41.4089134952625	15	1	2014
eb	52.5887463986246	16	1	2014
eb	84.3766830340387	17	1	2014
eb	46.5009221987421	18	1	2014
eb	89.8256562398932	19	1	2014
eb	77.1184026185128	20	1	2014
eb	40.2726951238746	21	1	2014
eb	34.3289195549301	22	1	2014
eb	29.5476238432308	23	1	2014
eb	22.1206169787034	24	1	2014
eb	23.2844890912641	25	1	2014
eb	38.7335598430928	26	1	2014
eb	33.7941388478093	27	1	2014
eb	34.6649351151668	28	1	2014
eb	33.4260292320896	29	1	2014
eb	37.3600019258871	30	1	2014
eb	32.1932337098843	31	1	2014
eb	35.9703146817533	32	1	2014
eb	34.9143744462131	33	1	2014
eb	25.8431512225382	34	1	2014
eb	25.1516926250758	35	1	2014
eb	25.4648908450283	36	1	2014
eb	18.2661321528149	37	1	2014
eb	23.5018683481066	38	1	2014
eb	28.4955898440083	39	1	2014
eb	21.6176387979143	40	1	2014
eb	24.7542036495613	41	1	2014
eb	16.9293679226799	42	1	2014
eb	15.8911137736546	43	1	2014
eb	31.0824248249225	44	1	2014
eb	9.98347641331451	45	1	2014
eb	35.1215137496816	3	2	2014
eb	28.205460381289	4	2	2014
eb	30.5679617940328	5	2	2014
eb	22.9043342500314	6	2	2014
eb	27.1950404439888	7	2	2014
eb	29.029067089977	8	2	2014
eb	35.2143616919135	9	2	2014
eb	36.7077484524941	10	2	2014
eb	37.272809361417	11	2	2014
eb	38.8834438470711	12	2	2014
eb	41.3549742359702	13	2	2014
eb	32.5152943096215	14	2	2014
eb	44.9233384652343	15	2	2014
eb	57.0629420868688	16	2	2014
eb	81.8810352422448	17	2	2014
eb	44.8366938106037	18	2	2014
eb	85.4861474080719	19	2	2014
eb	73.6063418785247	20	2	2014
eb	37.7809816538635	21	2	2014
eb	32.0908357519222	22	2	2014
eb	27.6390714286756	23	2	2014
eb	20.2563154160736	24	2	2014
eb	22.0408688722086	25	2	2014
eb	37.0686942665326	26	2	2014
eb	32.2348683649669	27	2	2014
eb	32.8439236462955	28	2	2014
eb	31.8692465908556	29	2	2014
eb	35.2902362156575	30	2	2014
eb	30.5263978376684	31	2	2014
eb	33.9254727611218	32	2	2014
eb	33.2516782873468	33	2	2014
eb	24.225088317564	34	2	2014
eb	23.4241671304539	35	2	2014
eb	23.7626394410781	36	2	2014
eb	16.8653615455963	37	2	2014
eb	22.0449111619323	38	2	2014
eb	26.9432485234775	39	2	2014
eb	20.2862839489836	40	2	2014
eb	23.5877403029157	41	2	2014
eb	15.7210509921076	42	2	2014
eb	15.1855148829909	43	2	2014
eb	30.0791917414741	44	2	2014
eb	9.26267786171488	45	2	2014
eb	39.3348782679077	3	3	2014
eb	30.6617887357531	4	3	2014
eb	33.7665754451896	5	3	2014
eb	25.4464328091084	6	3	2014
eb	30.2209588406173	7	3	2014
eb	32.2193899597671	8	3	2014
eb	40.1177333832777	9	3	2014
eb	42.1887792937155	10	3	2014
eb	42.4138057533571	11	3	2014
eb	44.9374125114159	12	3	2014
eb	47.2601633918589	13	3	2014
eb	39.5374082000134	14	3	2014
eb	50.0823750203826	15	3	2014
eb	59.2673518406021	16	3	2014
eb	77.6115743424857	17	3	2014
eb	43.3051763379037	18	3	2014
eb	80.8715538121333	19	3	2014
eb	69.8084603614741	20	3	2014
eb	35.5354883229596	21	3	2014
eb	30.1576606905769	22	3	2014
eb	26.1829312868616	23	3	2014
eb	18.5832132030908	24	3	2014
eb	20.4312404529911	25	3	2014
eb	35.3528980722971	26	3	2014
eb	30.7080806368442	27	3	2014
eb	31.2487554640955	28	3	2014
eb	30.0665837365605	29	3	2014
eb	33.7632083939379	30	3	2014
eb	28.7136260492824	31	3	2014
eb	32.4437985966228	32	3	2014
eb	31.5021400858987	33	3	2014
eb	22.4999954728216	34	3	2014
eb	21.8645480260824	35	3	2014
eb	22.0273378578633	36	3	2014
eb	15.4994002327429	37	3	2014
eb	20.5497369369802	38	3	2014
eb	25.782457631968	39	3	2014
eb	19.2610517120666	40	3	2014
eb	22.4930043739394	41	3	2014
eb	14.7992785372751	42	3	2014
eb	13.8994963497619	43	3	2014
eb	29.3324146612594	44	3	2014
eb	8.64095557218569	45	3	2014
eb	42.7374118773005	3	4	2014
eb	33.7971020965777	4	4	2014
eb	37.4230653698837	5	4	2014
eb	29.1260127033249	6	4	2014
eb	34.422191911679	7	4	2014
eb	36.7742752160012	8	4	2014
eb	46.0000641879045	9	4	2014
eb	48.8408875721391	10	4	2014
eb	49.6892626504691	11	4	2014
eb	52.5284048563256	12	4	2014
eb	54.7070502456279	13	4	2014
eb	44.9290510443942	14	4	2014
eb	51.2478321648034	15	4	2014
eb	57.1538562989376	16	4	2014
eb	70.3364834321885	17	4	2014
eb	43.0387619718853	18	4	2014
eb	75.8919064556563	19	4	2014
eb	66.9217748396369	20	4	2014
eb	34.122314717349	21	4	2014
eb	28.4634922088808	22	4	2014
eb	24.8109480853335	23	4	2014
eb	17.0197245383651	24	4	2014
eb	18.9039418022465	25	4	2014
eb	33.600913566207	26	4	2014
eb	28.8238133030244	27	4	2014
eb	29.4542661474835	28	4	2014
eb	28.3424542512363	29	4	2014
eb	31.7908387325611	30	4	2014
eb	27.3358197594944	31	4	2014
eb	30.7390260558326	32	4	2014
eb	29.4998551194177	33	4	2014
eb	21.2904397851255	34	4	2014
eb	20.2799206770535	35	4	2014
eb	20.6829753441077	36	4	2014
eb	14.232984509959	37	4	2014
eb	19.4324680057246	38	4	2014
eb	24.6162971394014	39	4	2014
eb	18.0585699357823	40	4	2014
eb	21.5808062785387	41	4	2014
eb	14.0066334485315	42	4	2014
eb	13.3768450397176	43	4	2014
eb	28.6786727891714	44	4	2014
eb	8.11162809280538	45	4	2014
arima	39.7774910716821	3	1	2014
arima	36.4520784530209	4	1	2014
arima	33.6276139046518	5	1	2014
arima	21.7692991537815	6	1	2014
arima	25.9083157293871	7	1	2014
arima	21.018627617816	8	1	2014
arima	35.0035549231404	9	1	2014
arima	27.9945717640955	10	1	2014
arima	25.2483846502964	11	1	2014
arima	26.1660707287804	12	1	2014
arima	23.1108698013646	13	1	2014
arima	28.9332930862646	14	1	2014
arima	34.4863457922184	15	1	2014
arima	33.0930594351031	16	1	2014
arima	42.7892906800342	17	1	2014
arima	42.9881541318602	18	1	2014
arima	52.8625855685878	19	1	2014
arima	62.8661952062757	20	1	2014
arima	42.616633219112	21	1	2014
arima	32.872198708767	22	1	2014
arima	23.5229194082519	23	1	2014
arima	31.0261236314399	24	1	2014
arima	21.1500548377262	25	1	2014
arima	28.8898745902038	26	1	2014
arima	27.4133045027576	27	1	2014
arima	31.2254650621392	28	1	2014
arima	29.4920112711445	29	1	2014
arima	31.0854562362958	30	1	2014
arima	30.2721711746863	31	1	2014
arima	34.2787798151771	32	1	2014
arima	33.3518038446938	33	1	2014
arima	32.394408267912	34	1	2014
arima	35.2438847549577	35	1	2014
arima	33.9481555139887	36	1	2014
arima	33.6889911518558	37	1	2014
arima	23.5283797189308	38	1	2014
arima	32.0948231871728	39	1	2014
arima	30.1082273128049	40	1	2014
arima	34.0383707980846	41	1	2014
arima	36.0327328093697	42	1	2014
arima	24.214561394517	43	1	2014
arima	38.3129517250076	44	1	2014
arima	36.5960302050123	45	1	2014
arima	40.9034757353671	3	2	2014
arima	36.2976888418223	4	2	2014
arima	26.1416754592846	5	2	2014
arima	24.0620715214809	6	2	2014
arima	21.0026071914519	7	2	2014
arima	31.8391452722516	8	2	2014
arima	30.1128256399674	9	2	2014
arima	24.6573457228862	10	2	2014
arima	24.3958272857869	11	2	2014
arima	21.1511125676836	12	2	2014
arima	28.2285484150265	13	2	2014
arima	31.5214545273204	14	2	2014
arima	28.6381745759087	15	2	2014
arima	24.8130413545332	16	2	2014
arima	43.1716905330303	17	2	2014
arima	35.2683762413738	18	2	2014
arima	53.7603857260427	19	2	2014
arima	55.4777188325923	20	2	2014
arima	36.5176081483702	21	2	2014
arima	23.9279248339348	22	2	2014
arima	30.4274406920635	23	2	2014
arima	22.9970633319897	24	2	2014
arima	20.5269660682717	25	2	2014
arima	24.7922583892367	26	2	2014
arima	27.3384010648352	27	2	2014
arima	27.9904042777113	28	2	2014
arima	26.717190957671	29	2	2014
arima	28.8211479812353	30	2	2014
arima	30.7491681866221	31	2	2014
arima	32.0106758995782	32	2	2014
arima	34.5180544246472	33	2	2014
arima	37.1083820660298	34	2	2014
arima	36.4192606952501	35	2	2014
arima	38.2483884413384	36	2	2014
arima	25.723290477964	37	2	2014
arima	27.7574776124587	38	2	2014
arima	32.6256349103066	39	2	2014
arima	34.7234589205252	40	2	2014
arima	41.8336057561017	41	2	2014
arima	31.3798845423124	42	2	2014
arima	33.6676681687754	43	2	2014
arima	46.9156000906494	44	2	2014
arima	36.452598056655	45	2	2014
arima	39.9932301053379	3	3	2014
arima	28.4512663065582	4	3	2014
arima	27.8815955501503	5	3	2014
arima	19.3816963360052	6	3	2014
arima	31.825091894988	7	3	2014
arima	27.3443134187722	8	3	2014
arima	26.4917105992499	9	3	2014
arima	23.8754317875766	10	3	2014
arima	19.616081438984	11	3	2014
arima	26.535359383717	12	3	2014
arima	30.9148932815466	13	3	2014
arima	26.0605310033037	14	3	2014
arima	20.946733088221	15	3	2014
arima	27.3939800156316	16	3	2014
arima	35.4380968753984	17	3	2014
arima	34.5145886507588	18	3	2014
arima	44.9895371132245	19	3	2014
arima	49.4906410453785	20	3	2014
arima	27.4357050136845	21	3	2014
arima	30.8104363326103	22	3	2014
arima	22.4360368016811	23	3	2014
arima	22.2473010810847	24	3	2014
arima	16.9370855519114	25	3	2014
arima	24.8564734288312	26	3	2014
arima	24.3017163871526	27	3	2014
arima	25.2808789490259	28	3	2014
arima	24.6135368976573	29	3	2014
arima	29.3449236424467	30	3	2014
arima	28.5850416658387	31	3	2014
arima	33.2105423964227	32	3	2014
arima	39.1621897446379	33	3	2014
arima	38.2014913159906	34	3	2014
arima	40.5934463160782	35	3	2014
arima	30.0361531064275	36	3	2014
arima	29.8184389255649	37	3	2014
arima	28.5211965519185	38	3	2014
arima	37.1024162440897	39	3	2014
arima	42.4729966182209	40	3	2014
arima	36.9043824004058	41	3	2014
arima	40.4139936430674	42	3	2014
arima	42.5346182566976	43	3	2014
arima	46.6094141293241	44	3	2014
arima	46.7683815930014	45	3	2014
arima	31.2106104723206	3	4	2014
arima	29.697236177587	4	4	2014
arima	22.4134490793709	5	4	2014
arima	30.5474844213783	6	4	2014
arima	27.336946514815	7	4	2014
arima	24.3613478663639	8	4	2014
arima	25.2725226844581	9	4	2014
arima	19.2202165831247	10	4	2014
arima	25.3696643220654	11	4	2014
arima	29.6328952216133	12	4	2014
arima	25.6005785266051	13	4	2014
arima	18.999183495394	14	4	2014
arima	24.4506163273083	15	4	2014
arima	23.2099736635478	16	4	2014
arima	34.6646953294041	17	4	2014
arima	29.7608712380197	18	4	2014
arima	40.2912276710522	19	4	2014
arima	38.9106654296548	20	4	2014
arima	33.7528583335594	21	4	2014
arima	22.7484997077494	22	4	2014
arima	21.8029757963332	23	4	2014
arima	18.3002862889445	24	4	2014
arima	18.6262610091602	25	4	2014
arima	22.3159084851951	26	4	2014
arima	22.3081365304851	27	4	2014
arima	23.4451891670944	28	4	2014
arima	25.9035095187591	29	4	2014
arima	27.429689198573	30	4	2014
arima	30.3850002738446	31	4	2014
arima	38.0790767728131	32	4	2014
arima	39.8995259892274	33	4	2014
arima	42.0564200540823	34	4	2014
arima	31.9366076732956	35	4	2014
arima	33.2665805934296	36	4	2014
arima	30.1695455460761	37	4	2014
arima	33.8389973701417	38	4	2014
arima	44.374050393323	39	4	2014
arima	37.4232480095616	40	4	2014
arima	44.8081570045097	41	4	2014
arima	47.9363178883924	42	4	2014
arima	43.1000661695	43	4	2014
arima	54.8965407888555	44	4	2014
arima	53.9518412443035	45	4	2014
target	24	3	1	2014
target	26	4	1	2014
target	19	5	1	2014
target	23	6	1	2014
target	24	7	1	2014
target	28	8	1	2014
target	29	9	1	2014
target	29	10	1	2014
target	30	11	1	2014
target	32	12	1	2014
target	26	13	1	2014
target	38	14	1	2014
target	48	15	1	2014
target	82	16	1	2014
target	48	17	1	2014
target	91	18	1	2014
target	80	19	1	2014
target	43	20	1	2014
target	37	21	1	2014
target	32	22	1	2014
target	24	23	1	2014
target	25	24	1	2014
target	40	25	1	2014
target	35	26	1	2014
target	36	27	1	2014
target	35	28	1	2014
target	39	29	1	2014
target	34	30	1	2014
target	38	31	1	2014
target	37	32	1	2014
target	28	33	1	2014
target	27	34	1	2014
target	27	35	1	2014
target	20	36	1	2014
target	25	37	1	2014
target	30	38	1	2014
target	23	39	1	2014
target	26	40	1	2014
target	18	41	1	2014
target	17	42	1	2014
target	32	43	1	2014
target	11	44	1	2014
target	18	45	1	2014
target	26	3	2	2014
target	19	4	2	2014
target	23	5	2	2014
target	24	6	2	2014
target	28	7	2	2014
target	29	8	2	2014
target	29	9	2	2014
target	30	10	2	2014
target	32	11	2	2014
target	26	12	2	2014
target	38	13	2	2014
target	48	14	2	2014
target	82	15	2	2014
target	48	16	2	2014
target	91	17	2	2014
target	80	18	2	2014
target	43	19	2	2014
target	37	20	2	2014
target	32	21	2	2014
target	24	22	2	2014
target	25	23	2	2014
target	40	24	2	2014
target	35	25	2	2014
target	36	26	2	2014
target	35	27	2	2014
target	39	28	2	2014
target	34	29	2	2014
target	38	30	2	2014
target	37	31	2	2014
target	28	32	2	2014
target	27	33	2	2014
target	27	34	2	2014
target	20	35	2	2014
target	25	36	2	2014
target	30	37	2	2014
target	23	38	2	2014
target	26	39	2	2014
target	18	40	2	2014
target	17	41	2	2014
target	32	42	2	2014
target	11	43	2	2014
target	18	44	2	2014
target	10	45	2	2014
target	19	3	3	2014
target	23	4	3	2014
target	24	5	3	2014
target	28	6	3	2014
target	29	7	3	2014
target	29	8	3	2014
target	30	9	3	2014
target	32	10	3	2014
target	26	11	3	2014
target	38	12	3	2014
target	48	13	3	2014
target	82	14	3	2014
target	48	15	3	2014
target	91	16	3	2014
target	80	17	3	2014
target	43	18	3	2014
target	37	19	3	2014
target	32	20	3	2014
target	24	21	3	2014
target	25	22	3	2014
target	40	23	3	2014
target	35	24	3	2014
target	36	25	3	2014
target	35	26	3	2014
target	39	27	3	2014
target	34	28	3	2014
target	38	29	3	2014
target	37	30	3	2014
target	28	31	3	2014
target	27	32	3	2014
target	27	33	3	2014
target	20	34	3	2014
target	25	35	3	2014
target	30	36	3	2014
target	23	37	3	2014
target	26	38	3	2014
target	18	39	3	2014
target	17	40	3	2014
target	32	41	3	2014
target	11	42	3	2014
target	18	43	3	2014
target	10	44	3	2014
target	16	45	3	2014
target	23	3	4	2014
target	24	4	4	2014
target	28	5	4	2014
target	29	6	4	2014
target	29	7	4	2014
target	30	8	4	2014
target	32	9	4	2014
target	26	10	4	2014
target	38	11	4	2014
target	48	12	4	2014
target	82	13	4	2014
target	48	14	4	2014
target	91	15	4	2014
target	80	16	4	2014
target	43	17	4	2014
target	37	18	4	2014
target	32	19	4	2014
target	24	20	4	2014
target	25	21	4	2014
target	40	22	4	2014
target	35	23	4	2014
target	36	24	4	2014
target	35	25	4	2014
target	39	26	4	2014
target	34	27	4	2014
target	38	28	4	2014
target	37	29	4	2014
target	28	30	4	2014
target	27	31	4	2014
target	27	32	4	2014
target	20	33	4	2014
target	25	34	4	2014
target	30	35	4	2014
target	23	36	4	2014
target	26	37	4	2014
target	18	38	4	2014
target	17	39	4	2014
target	32	40	4	2014
target	11	41	4	2014
target	18	42	4	2014
target	10	43	4	2014
target	16	44	4	2014
target	15	45	4	2014
