# Supplementary material for: A stacked ensemble method for forecasting influenza-like illness visit volumes at emergency departments
Source: PLoS One. 2021 Mar 22;16(3):e0241725. doi: 10.1371/journal.pone.0241725 (PMC7984626; doi:10.1371/journal.pone.0241725)
Supplement: S1 Data — (ZIP) [file pone.0241725.s003.zip › ILI_plosone/tables/raw_estimates_2013_holdout_2015weeks-3-45.csv]

object	value	epiweek	weeks_ahead	season
rf	139.8585	3	1	2015
rf	154.704	4	1	2015
rf	145.559	5	1	2015
rf	145.553	6	1	2015
rf	155.4995	7	1	2015
rf	149.913	8	1	2015
rf	181.447	9	1	2015
rf	201.1525	10	1	2015
rf	230.942	11	1	2015
rf	236.8055	12	1	2015
rf	220.376	13	1	2015
rf	208.2615	14	1	2015
rf	216.3845	15	1	2015
rf	233.927	16	1	2015
rf	306.5745	17	1	2015
rf	281.3775	18	1	2015
rf	247.1335	19	1	2015
rf	254.8405	20	1	2015
rf	256.6865	21	1	2015
rf	296.061	22	1	2015
rf	337.765	23	1	2015
rf	325.866	24	1	2015
rf	386.9145	25	1	2015
rf	388.4675	26	1	2015
rf	366.5695	27	1	2015
rf	368.541	28	1	2015
rf	339.078	29	1	2015
rf	330.32	30	1	2015
rf	245.892	31	1	2015
rf	198.7335	32	1	2015
rf	173.698	33	1	2015
rf	171.7565	34	1	2015
rf	171.2535	35	1	2015
rf	172.4825	36	1	2015
rf	165.8035	37	1	2015
rf	159.293	38	1	2015
rf	161.414	39	1	2015
rf	149.201	40	1	2015
rf	135.7255	41	1	2015
rf	135.5005	42	1	2015
rf	129.056	43	1	2015
rf	125.7275	44	1	2015
rf	107.8255	45	1	2015
rf	155.2515	3	2	2015
rf	153.782	4	2	2015
rf	146.313	5	2	2015
rf	153.2965	6	2	2015
rf	153.5795	7	2	2015
rf	167.5115	8	2	2015
rf	203.1045	9	2	2015
rf	224.024	10	2	2015
rf	264.5075	11	2	2015
rf	249.0455	12	2	2015
rf	228.886	13	2	2015
rf	230.7515	14	2	2015
rf	251.4885	15	2	2015
rf	260.7935	16	2	2015
rf	314.6495	17	2	2015
rf	280.2535	18	2	2015
rf	258.772	19	2	2015
rf	258.3515	20	2	2015
rf	266.2855	21	2	2015
rf	291.2535	22	2	2015
rf	317.038	23	2	2015
rf	336.227	24	2	2015
rf	392.1275	25	2	2015
rf	378.615	26	2	2015
rf	356.699	27	2	2015
rf	347.045	28	2	2015
rf	335.6285	29	2	2015
rf	300.56	30	2	2015
rf	237.284	31	2	2015
rf	194.998	32	2	2015
rf	180.819	33	2	2015
rf	164.443	34	2	2015
rf	182.0485	35	2	2015
rf	164.793	36	2	2015
rf	178.892	37	2	2015
rf	156.3635	38	2	2015
rf	157.976	39	2	2015
rf	144.6465	40	2	2015
rf	129.834	41	2	2015
rf	128.3705	42	2	2015
rf	136.4475	43	2	2015
rf	107.4245	44	2	2015
rf	101.2615	45	2	2015
rf	156.2735	3	3	2015
rf	153.714	4	3	2015
rf	159.4705	5	3	2015
rf	158.828	6	3	2015
rf	168.8395	7	3	2015
rf	187.85	8	3	2015
rf	225.854	9	3	2015
rf	246.205	10	3	2015
rf	277.7045	11	3	2015
rf	260.7025	12	3	2015
rf	252.7325	13	3	2015
rf	268.7915	14	3	2015
rf	276.203	15	3	2015
rf	279.42	16	3	2015
rf	307.21	17	3	2015
rf	285.4845	18	3	2015
rf	260.2995	19	3	2015
rf	265.118	20	3	2015
rf	268.5185	21	3	2015
rf	280.771	22	3	2015
rf	333.846	23	3	2015
rf	350.0455	24	3	2015
rf	368.322	25	3	2015
rf	358.244	26	3	2015
rf	340.733	27	3	2015
rf	346.204	28	3	2015
rf	315.0655	29	3	2015
rf	286.089	30	3	2015
rf	240.909	31	3	2015
rf	194.974	32	3	2015
rf	185.612	33	3	2015
rf	173.663	34	3	2015
rf	184.614	35	3	2015
rf	181.55	36	3	2015
rf	177.506	37	3	2015
rf	160.9105	38	3	2015
rf	161.0235	39	3	2015
rf	146.823	40	3	2015
rf	125.575	41	3	2015
rf	130.514	42	3	2015
rf	122.6265	43	3	2015
rf	104.14	44	3	2015
rf	95.211	45	3	2015
rf	158.0685	3	4	2015
rf	168.317	4	4	2015
rf	166.018	5	4	2015
rf	178.926	6	4	2015
rf	197.0365	7	4	2015
rf	220.079	8	4	2015
rf	248.0685	9	4	2015
rf	266.025	10	4	2015
rf	291.232	11	4	2015
rf	286.4405	12	4	2015
rf	278.571	13	4	2015
rf	286.4465	14	4	2015
rf	272.3905	15	4	2015
rf	284.293	16	4	2015
rf	294.8735	17	4	2015
rf	275.3205	18	4	2015
rf	259.7425	19	4	2015
rf	268.841	20	4	2015
rf	272.289	21	4	2015
rf	299.0835	22	4	2015
rf	327.462	23	4	2015
rf	332.8805	24	4	2015
rf	337.382	25	4	2015
rf	339.3575	26	4	2015
rf	329.0905	27	4	2015
rf	296.9425	28	4	2015
rf	279.7225	29	4	2015
rf	269.337	30	4	2015
rf	233.714	31	4	2015
rf	186.661	32	4	2015
rf	192.8635	33	4	2015
rf	177.8585	34	4	2015
rf	192.727	35	4	2015
rf	179.1845	36	4	2015
rf	177.992	37	4	2015
rf	159.5015	38	4	2015
rf	164.198	39	4	2015
rf	149.166	40	4	2015
rf	116.714	41	4	2015
rf	125.595	42	4	2015
rf	124.7555	43	4	2015
rf	99.9435	44	4	2015
rf	93.503	45	4	2015
Generalized Linear Mixture Model	158.209939392621	3	1	2018
Generalized Linear Mixture Model	161.551930133384	4	1	2018
Generalized Linear Mixture Model	186.155130656814	5	1	2018
Generalized Linear Mixture Model	171.552479612255	6	1	2018
Generalized Linear Mixture Model	209.61167767203	7	1	2018
Generalized Linear Mixture Model	275.345664167	8	1	2018
Generalized Linear Mixture Model	395.099804480709	9	1	2018
Generalized Linear Mixture Model	568.408962188765	10	1	2018
Generalized Linear Mixture Model	577.874039224953	11	1	2018
Generalized Linear Mixture Model	614.775640384994	12	1	2018
Generalized Linear Mixture Model	595.696562873691	13	1	2018
Generalized Linear Mixture Model	473.065811094647	14	1	2018
Generalized Linear Mixture Model	387.807985561084	15	1	2018
Generalized Linear Mixture Model	382.450846432355	16	1	2018
Generalized Linear Mixture Model	309.989659763078	17	1	2018
Generalized Linear Mixture Model	161.472048105919	3	2	2018
Generalized Linear Mixture Model	163.167857214004	4	2	2018
Generalized Linear Mixture Model	173.244819636954	5	2	2018
Generalized Linear Mixture Model	174.780053066663	6	2	2018
Generalized Linear Mixture Model	214.390758194527	7	2	2018
Generalized Linear Mixture Model	286.725109977423	8	2	2018
Generalized Linear Mixture Model	415.985725191682	9	2	2018
Generalized Linear Mixture Model	558.285659096391	10	2	2018
Generalized Linear Mixture Model	553.071034378816	11	2	2018
Generalized Linear Mixture Model	605.311000069922	12	2	2018
Generalized Linear Mixture Model	561.323839146733	13	2	2018
Generalized Linear Mixture Model	456.217613842907	14	2	2018
Generalized Linear Mixture Model	384.610296916036	15	2	2018
Generalized Linear Mixture Model	350.861652839645	16	2	2018
Generalized Linear Mixture Model	273.525945636604	17	2	2018
Generalized Linear Mixture Model	158.794295618727	3	3	2018
Generalized Linear Mixture Model	153.262899744296	4	3	2018
Generalized Linear Mixture Model	179.713770762481	5	3	2018
Generalized Linear Mixture Model	173.564216598452	6	3	2018
Generalized Linear Mixture Model	227.290827001446	7	3	2018
Generalized Linear Mixture Model	307.985202447836	8	3	2018
Generalized Linear Mixture Model	401.538004826767	9	3	2018
Generalized Linear Mixture Model	515.48400819765	10	3	2018
Generalized Linear Mixture Model	529.731050169173	11	3	2018
Generalized Linear Mixture Model	541.364415888963	12	3	2018
Generalized Linear Mixture Model	503.5808763327	13	3	2018
Generalized Linear Mixture Model	426.33007989784	14	3	2018
Generalized Linear Mixture Model	339.12857014003	15	3	2018
Generalized Linear Mixture Model	319.390674647652	16	3	2018
Generalized Linear Mixture Model	269.213693171138	17	3	2018
Generalized Linear Mixture Model	151.065132374913	3	4	2018
Generalized Linear Mixture Model	162.833134464778	4	4	2018
Generalized Linear Mixture Model	186.013440469493	5	4	2018
Generalized Linear Mixture Model	192.582409143754	6	4	2018
Generalized Linear Mixture Model	257.741913050277	7	4	2018
Generalized Linear Mixture Model	328.262945747957	8	4	2018
Generalized Linear Mixture Model	396.805493480499	9	4	2018
Generalized Linear Mixture Model	496.465040298625	10	4	2018
Generalized Linear Mixture Model	492.746299830138	11	4	2018
Generalized Linear Mixture Model	480.878473712429	12	4	2018
Generalized Linear Mixture Model	448.943226985839	13	4	2018
Generalized Linear Mixture Model	392.310253951827	14	4	2018
Generalized Linear Mixture Model	306.634916934834	15	4	2018
Generalized Linear Mixture Model	296.153299589187	16	4	2018
Generalized Linear Mixture Model	265.10979314269	17	4	2018
lm	156.959989509779	3	1	2015
lm	171.230935261257	4	1	2015
lm	136.238397835243	5	1	2015
lm	135.493837897294	6	1	2015
lm	199.735424310005	7	1	2015
lm	175.39769975699	8	1	2015
lm	202.343124711775	9	1	2015
lm	255.416322020191	10	1	2015
lm	271.30148697286	11	1	2015
lm	220.538639543733	12	1	2015
lm	196.266290711022	13	1	2015
lm	211.113942121124	14	1	2015
lm	254.269469641248	15	1	2015
lm	243.355135670481	16	1	2015
lm	321.742381383543	17	1	2015
lm	231.248868119461	18	1	2015
lm	148.161704033502	19	1	2015
lm	269.58313495499	20	1	2015
lm	290.125856152374	21	1	2015
lm	338.652690398292	22	1	2015
lm	321.369499229177	23	1	2015
lm	273.934949096137	24	1	2015
lm	428.566856274719	25	1	2015
lm	359.340785856876	26	1	2015
lm	310.54300291488	27	1	2015
lm	304.083407936268	28	1	2015
lm	287.103993505054	29	1	2015
lm	307.36054807042	30	1	2015
lm	176.520298027435	31	1	2015
lm	183.391415873088	32	1	2015
lm	166.546897187324	33	1	2015
lm	183.345695859601	34	1	2015
lm	161.355565855672	35	1	2015
lm	169.61026161947	36	1	2015
lm	161.206506957147	37	1	2015
lm	141.35823309667	38	1	2015
lm	153.929409774744	39	1	2015
lm	155.09564459868	40	1	2015
lm	149.981825799502	41	1	2015
lm	134.145447899507	42	1	2015
lm	139.913409212814	43	1	2015
lm	116.931579962051	44	1	2015
lm	90.2411446442487	45	1	2015
lm	182.639657611929	3	2	2015
lm	161.797834047713	4	2	2015
lm	140.008017942294	5	2	2015
lm	164.881411346313	6	2	2015
lm	222.101405955539	7	2	2015
lm	232.739068273309	8	2	2015
lm	253.287148402175	9	2	2015
lm	297.441453590306	10	2	2015
lm	279.290300817612	11	2	2015
lm	241.875558416686	12	2	2015
lm	212.974365083915	13	2	2015
lm	263.183123805981	14	2	2015
lm	282.252858109858	15	2	2015
lm	295.755120630521	16	2	2015
lm	311.667909358704	17	2	2015
lm	190.93480151757	18	2	2015
lm	159.170377813925	19	2	2015
lm	267.732033022874	20	2	2015
lm	356.943541511489	21	2	2015
lm	314.190945372977	22	2	2015
lm	295.745316526961	23	2	2015
lm	296.526313225535	24	2	2015
lm	380.774490445995	25	2	2015
lm	362.686470818097	26	2	2015
lm	265.408764725063	27	2	2015
lm	287.215870991669	28	2	2015
lm	287.349854321071	29	2	2015
lm	270.60731092628	30	2	2015
lm	194.533864185366	31	2	2015
lm	157.534792649351	32	2	2015
lm	194.225258920082	33	2	2015
lm	164.33767516631	34	2	2015
lm	181.297026576865	35	2	2015
lm	160.101238008966	36	2	2015
lm	157.690982458304	37	2	2015
lm	122.902994067719	38	2	2015
lm	164.258874673373	39	2	2015
lm	159.511723088196	40	2	2015
lm	143.692818372008	41	2	2015
lm	127.887986529084	42	2	2015
lm	119.162785171724	43	2	2015
lm	109.53564907861	44	2	2015
lm	88.3430163866039	45	2	2015
lm	177.755876933848	3	3	2015
lm	161.329072289161	4	3	2015
lm	178.707458744037	5	3	2015
lm	199.614673018331	6	3	2015
lm	260.505706361008	7	3	2015
lm	288.633928440454	8	3	2015
lm	298.392779697833	9	3	2015
lm	306.917537081011	10	3	2015
lm	300.317466386889	11	3	2015
lm	261.560626800873	12	3	2015
lm	272.502115840796	13	3	2015
lm	297.001707257271	14	3	2015
lm	331.846860328519	15	3	2015
lm	291.254238956457	16	3	2015
lm	224.325687745886	17	3	2015
lm	203.994985779411	18	3	2015
lm	180.065860109533	19	3	2015
lm	295.664297749362	20	3	2015
lm	314.388775593752	21	3	2015
lm	283.428733164226	22	3	2015
lm	313.390579009812	23	3	2015
lm	290.075885389633	24	3	2015
lm	340.629151269551	25	3	2015
lm	325.031600529982	26	3	2015
lm	258.158490298402	27	3	2015
lm	292.513485581396	28	3	2015
lm	251.467529298939	29	3	2015
lm	263.358423104816	30	3	2015
lm	189.137152896449	31	3	2015
lm	185.495279603046	32	3	2015
lm	181.75104919986	33	3	2015
lm	183.715281358281	34	3	2015
lm	175.860874978261	35	3	2015
lm	155.186235375452	36	3	2015
lm	130.273230703833	37	3	2015
lm	133.396487891156	38	3	2015
lm	153.520525160784	39	3	2015
lm	163.668285732538	40	3	2015
lm	132.870341698869	41	3	2015
lm	119.371486299548	42	3	2015
lm	107.968539867053	43	3	2015
lm	105.545780761932	44	3	2015
lm	80.9188913136559	45	3	2015
lm	174.63099818451	3	4	2015
lm	197.825213113188	4	4	2015
lm	210.139853689244	5	4	2015
lm	243.515234430592	6	4	2015
lm	309.347019777218	7	4	2015
lm	331.308509206184	8	4	2015
lm	310.078395599914	9	4	2015
lm	322.17790698345	10	4	2015
lm	310.024633327131	11	4	2015
lm	321.52624461577	12	4	2015
lm	313.975717629545	13	4	2015
lm	343.1599891828	14	4	2015
lm	328.56633343527	15	4	2015
lm	223.112840612296	16	4	2015
lm	237.352267223219	17	4	2015
lm	231.728028271978	18	4	2015
lm	237.663141513487	19	4	2015
lm	273.517507331253	20	4	2015
lm	295.277188866912	21	4	2015
lm	297.819883355791	22	4	2015
lm	294.373800135616	23	4	2015
lm	260.063721110114	24	4	2015
lm	288.69337977011	25	4	2015
lm	305.881691677357	26	4	2015
lm	239.126628885928	27	4	2015
lm	245.487263912431	28	4	2015
lm	237.974864688425	29	4	2015
lm	237.822376577703	30	4	2015
lm	209.962112152631	31	4	2015
lm	161.446606760423	32	4	2015
lm	206.879988947774	33	4	2015
lm	174.387372661208	34	4	2015
lm	175.30636384881	35	4	2015
lm	134.07993351247	36	4	2015
lm	152.665930062974	37	4	2015
lm	136.698680637232	38	4	2015
lm	159.833128512813	39	4	2015
lm	155.345473559071	40	4	2015
lm	113.940241451494	41	4	2015
lm	114.411976474739	42	4	2015
lm	97.8465512639858	43	4	2015
lm	99.0966272964604	44	4	2015
lm	77.6810238225018	45	4	2015
eb	139.505143464747	3	1	2015
eb	168.17474289713	4	1	2015
eb	135.806971773982	5	1	2015
eb	161.100770123001	6	1	2015
eb	184.766049678841	7	1	2015
eb	141.311925575479	8	1	2015
eb	176.725630147179	9	1	2015
eb	215.301390881288	10	1	2015
eb	256.049419759034	11	1	2015
eb	221.888779237012	12	1	2015
eb	185.376545139946	13	1	2015
eb	215.348888750284	14	1	2015
eb	221.747529744052	15	1	2015
eb	213.893381393897	16	1	2015
eb	301.646472770452	17	1	2015
eb	238.241314090112	18	1	2015
eb	214.821981666614	19	1	2015
eb	283.436653114714	20	1	2015
eb	278.998896547445	21	1	2015
eb	318.711047543962	22	1	2015
eb	362.807394151356	23	1	2015
eb	328.802924918883	24	1	2015
eb	463.770843170757	25	1	2015
eb	368.739497617709	26	1	2015
eb	380.497826336816	27	1	2015
eb	318.812432002561	28	1	2015
eb	309.228510682973	29	1	2015
eb	292.204612087557	30	1	2015
eb	182.079417450957	31	1	2015
eb	174.003193013783	32	1	2015
eb	141.08781180877	33	1	2015
eb	160.418188606505	34	1	2015
eb	147.609969538744	35	1	2015
eb	145.660831547097	36	1	2015
eb	144.406444282915	37	1	2015
eb	133.048885819616	38	1	2015
eb	160.486284186456	39	1	2015
eb	116.99388317226	40	1	2015
eb	155.598628751334	41	1	2015
eb	101.91060118429	42	1	2015
eb	156.215484128279	43	1	2015
eb	105.496211372754	44	1	2015
eb	94.9295635490191	45	1	2015
eb	155.855072090242	3	2	2015
eb	188.709237727239	4	2	2015
eb	146.654180418254	5	2	2015
eb	180.174398988145	6	2	2015
eb	208.958160191069	7	2	2015
eb	151.979269878063	8	2	2015
eb	196.986394536146	9	2	2015
eb	238.091591003149	10	2	2015
eb	280.41012027044	11	2	2015
eb	238.68742154416	12	2	2015
eb	204.316441857635	13	2	2015
eb	235.015672138502	14	2	2015
eb	240.652651017014	15	2	2015
eb	233.614800344251	16	2	2015
eb	319.198838949735	17	2	2015
eb	252.289687854003	18	2	2015
eb	224.302098454263	19	2	2015
eb	297.644681856152	20	2	2015
eb	290.97985661832	21	2	2015
eb	333.565259981853	22	2	2015
eb	380.506544286918	23	2	2015
eb	342.869963158206	24	2	2015
eb	484.620931775089	25	2	2015
eb	385.557663302554	26	2	2015
eb	394.37819751156	27	2	2015
eb	316.874138102525	28	2	2015
eb	303.519278823089	29	2	2015
eb	283.441255682523	30	2	2015
eb	168.500167433968	31	2	2015
eb	160.977119885537	32	2	2015
eb	128.914203411933	33	2	2015
eb	146.891188907844	34	2	2015
eb	134.144630563573	35	2	2015
eb	132.622625636663	36	2	2015
eb	131.316445913048	37	2	2015
eb	120.414845871923	38	2	2015
eb	148.492591126742	39	2	2015
eb	105.151453511326	40	2	2015
eb	144.625133214391	41	2	2015
eb	91.0887328200333	42	2	2015
eb	145.430298368456	43	2	2015
eb	95.8406557536444	44	2	2015
eb	86.3018835438006	45	2	2015
eb	145.859070454109	3	3	2015
eb	209.004849001421	4	3	2015
eb	161.368016913357	5	3	2015
eb	205.325653472892	6	3	2015
eb	237.586083075187	7	3	2015
eb	167.674766108754	8	3	2015
eb	217.450071385212	9	3	2015
eb	256.972539112396	10	3	2015
eb	307.909567582117	11	3	2015
eb	257.093375264546	12	3	2015
eb	223.331145012103	13	3	2015
eb	251.201232766514	14	3	2015
eb	257.448133274504	15	3	2015
eb	250.786882747125	16	3	2015
eb	338.947482377083	17	3	2015
eb	266.623192257324	18	3	2015
eb	233.710146904443	19	3	2015
eb	311.59338719823	20	3	2015
eb	305.612952476458	21	3	2015
eb	350.510293358434	22	3	2015
eb	399.750740724071	23	3	2015
eb	360.009685378354	24	3	2015
eb	510.657761253058	25	3	2015
eb	409.028374916953	26	3	2015
eb	415.908116538597	27	3	2015
eb	314.260041634933	28	3	2015
eb	297.692731316771	29	3	2015
eb	271.232446865682	30	3	2015
eb	155.154848525546	31	3	2015
eb	147.017516790421	32	3	2015
eb	114.575648847796	33	3	2015
eb	131.934875239076	34	3	2015
eb	122.216426923641	35	3	2015
eb	121.722643734227	36	3	2015
eb	119.164125785907	37	3	2015
eb	108.574711151825	38	3	2015
eb	136.051565100688	39	3	2015
eb	92.2119634940832	40	3	2015
eb	132.790556520486	41	3	2015
eb	81.005043955238	42	3	2015
eb	134.811554175089	43	3	2015
eb	86.3278616023426	44	3	2015
eb	78.588617458859	45	3	2015
eb	178.758897202093	3	4	2015
eb	232.686441242131	4	4	2015
eb	179.039956048799	5	4	2015
eb	234.178955317646	6	4	2015
eb	264.395609331537	7	4	2015
eb	185.314579355471	8	4	2015
eb	238.861423566084	9	4	2015
eb	277.965604316476	10	4	2015
eb	331.509481590904	11	4	2015
eb	273.835208110998	12	4	2015
eb	242.49023367818	13	4	2015
eb	272.902238799072	14	4	2015
eb	276.293589689143	15	4	2015
eb	267.599875707924	16	4	2015
eb	358.596151138822	17	4	2015
eb	281.639251303615	18	4	2015
eb	248.937189602624	19	4	2015
eb	327.116708080754	20	4	2015
eb	318.996867048552	21	4	2015
eb	371.939281861155	22	4	2015
eb	424.369680073474	23	4	2015
eb	380.553396088583	24	4	2015
eb	526.476845331237	25	4	2015
eb	433.149069335584	26	4	2015
eb	442.434000833759	27	4	2015
eb	307.984348648022	28	4	2015
eb	290.769032030067	29	4	2015
eb	258.849533036818	30	4	2015
eb	142.168424258346	31	4	2015
eb	132.076622116794	32	4	2015
eb	102.091792187161	33	4	2015
eb	118.847356586146	34	4	2015
eb	108.480526187451	35	4	2015
eb	108.179883192915	36	4	2015
eb	106.444632735503	37	4	2015
eb	95.9855353612117	38	4	2015
eb	124.270465323106	39	4	2015
eb	81.8322276090483	40	4	2015
eb	119.90903328239	41	4	2015
eb	69.0752418593612	42	4	2015
eb	124.409118962949	43	4	2015
eb	76.536329718282	44	4	2015
eb	70.4065385000569	45	4	2015
arima	148.18594263511	3	1	2015
arima	145.612252859705	4	1	2015
arima	117.647165472878	5	1	2015
arima	143.667028167892	6	1	2015
arima	132.772794832355	7	1	2015
arima	120.379672613031	8	1	2015
arima	195.72593396116	9	1	2015
arima	217.310896605568	10	1	2015
arima	208.364772224334	11	1	2015
arima	219.827680179511	12	1	2015
arima	223.869842672412	13	1	2015
arima	278.607911636009	14	1	2015
arima	295.174039830176	15	1	2015
arima	246.676615802086	16	1	2015
arima	307.404900822121	17	1	2015
arima	193.494979777755	18	1	2015
arima	199.017818639965	19	1	2015
arima	233.443750669959	20	1	2015
arima	274.814995221235	21	1	2015
arima	296.149197825295	22	1	2015
arima	276.177263125851	23	1	2015
arima	277.013031151238	24	1	2015
arima	311.885462011155	25	1	2015
arima	318.195124467476	26	1	2015
arima	294.448291057777	27	1	2015
arima	267.880290030362	28	1	2015
arima	293.398094010625	29	1	2015
arima	261.098819688164	30	1	2015
arima	192.445114522363	31	1	2015
arima	222.548873209774	32	1	2015
arima	180.606403270018	33	1	2015
arima	175.545118073154	34	1	2015
arima	164.710287971566	35	1	2015
arima	146.959073135177	36	1	2015
arima	145.519505418692	37	1	2015
arima	131.019685794899	38	1	2015
arima	137.024819434419	39	1	2015
arima	144.339091314301	40	1	2015
arima	121.680744157097	41	1	2015
arima	146.048640441411	42	1	2015
arima	107.691335142749	43	1	2015
arima	100.195256503805	44	1	2015
arima	93.0545730289707	45	1	2015
arima	143.947086882825	3	2	2015
arima	123.056163494306	4	2	2015
arima	132.084795751068	5	2	2015
arima	126.244441003921	6	2	2015
arima	122.513992583421	7	2	2015
arima	182.104051120732	8	2	2015
arima	221.639990805315	9	2	2015
arima	205.72766496867	10	2	2015
arima	224.382072499363	11	2	2015
arima	243.591243070717	12	2	2015
arima	286.543078460598	13	2	2015
arima	321.843105848364	14	2	2015
arima	281.066577501498	15	2	2015
arima	279.882590372841	16	2	2015
arima	221.110075784732	17	2	2015
arima	188.561596214859	18	2	2015
arima	203.475306595376	19	2	2015
arima	264.604954285701	20	2	2015
arima	289.268002406938	21	2	2015
arima	262.533811301921	22	2	2015
arima	268.065809002121	23	2	2015
arima	253.912353291583	24	2	2015
arima	317.040232378441	25	2	2015
arima	287.882632513613	26	2	2015
arima	268.656583945496	27	2	2015
arima	282.627972333041	28	2	2015
arima	265.288815737075	29	2	2015
arima	223.841909537151	30	2	2015
arima	220.074446283888	31	2	2015
arima	202.250545982719	32	2	2015
arima	169.373243627799	33	2	2015
arima	162.9505580136	34	2	2015
arima	143.678080020942	35	2	2015
arima	136.986017468155	36	2	2015
arima	128.552374593649	37	2	2015
arima	117.944177568764	38	2	2015
arima	148.15113111687	39	2	2015
arima	112.02528419422	40	2	2015
arima	149.514068688032	41	2	2015
arima	98.6612895571201	42	2	2015
arima	96.7587945417272	43	2	2015
arima	91.1010538845197	44	2	2015
arima	96.0075644384218	45	2	2015
arima	121.523178564965	3	3	2015
arima	137.064051323951	4	3	2015
arima	115.395787545831	5	3	2015
arima	116.498738987488	6	3	2015
arima	184.065104715642	7	3	2015
arima	208.900963975204	8	3	2015
arima	209.793335631969	9	3	2015
arima	221.845038047507	10	3	2015
arima	247.988788210642	11	3	2015
arima	305.054668179576	12	3	2015
arima	329.043786688474	13	3	2015
arima	307.075087974341	14	3	2015
arima	313.05305090537	15	3	2015
arima	195.422533564126	16	3	2015
arima	219.337020972221	17	3	2015
arima	191.227508044828	18	3	2015
arima	234.305063311097	19	3	2015
arima	279.954530446698	20	3	2015
arima	256.127049973749	21	3	2015
arima	255.231650638929	22	3	2015
arima	245.547880564939	23	3	2015
arima	259.82168580636	24	3	2015
arima	286.250979258154	25	3	2015
arima	261.178019056144	26	3	2015
arima	283.235861364694	27	3	2015
arima	254.167199787213	28	3	2015
arima	228.20182220476	29	3	2015
arima	251.213081847038	30	3	2015
arima	199.851008584675	31	3	2015
arima	191.303764982316	32	3	2015
arima	156.741724625056	33	3	2015
arima	141.918924927983	34	3	2015
arima	133.630639247468	35	3	2015
arima	119.963576153664	36	3	2015
arima	115.459106359158	37	3	2015
arima	128.94251952888	38	3	2015
arima	115.910233330261	39	3	2015
arima	139.56772427595	40	3	2015
arima	102.256131159097	41	3	2015
arima	87.3407991437403	42	3	2015
arima	87.5044808383734	43	3	2015
arima	93.967716041664	44	3	2015
arima	73.17526551486	45	3	2015
arima	135.765047234167	3	4	2015
arima	119.601005556616	4	4	2015
arima	107.402547746771	5	4	2015
arima	179.010535730026	6	4	2015
arima	210.556028092993	7	4	2015
arima	199.135600878535	8	4	2015
arima	225.23189425317	9	4	2015
arima	245.879642887743	10	4	2015
arima	308.679016057548	11	4	2015
arima	344.254329214943	12	4	2015
arima	312.89902233074	13	4	2015
arima	333.410667350117	14	4	2015
arima	223.058104581969	15	4	2015
arima	197.415492194959	16	4	2015
arima	216.855461321698	17	4	2015
arima	224.53102410248	18	4	2015
arima	255.349755939884	19	4	2015
arima	248.732099398344	20	4	2015
arima	250.22779403657	21	4	2015
arima	235.451184039183	22	4	2015
arima	253.177047097321	23	4	2015
arima	240.385105604203	24	4	2015
arima	260.408197055077	25	4	2015
arima	276.746836270369	26	4	2015
arima	254.348043739998	27	4	2015
arima	218.6942738075	28	4	2015
arima	254.710603903958	29	4	2015
arima	225.220756339272	30	4	2015
arima	189.400596890068	31	4	2015
arima	173.617300875469	32	4	2015
arima	137.102742448735	33	4	2015
arima	132.246809420181	34	4	2015
arima	117.365199421844	35	4	2015
arima	108.84657023921	36	4	2015
arima	127.030585842309	37	4	2015
arima	101.053875614313	38	4	2015
arima	142.554476866674	39	4	2015
arima	94.588740538383	40	4	2015
arima	90.0724464069104	41	4	2015
arima	80.2729890860638	42	4	2015
arima	91.1741458119803	43	4	2015
arima	71.5651654484148	44	4	2015
arima	99.5836103818104	45	4	2015
target	150	3	1	2015
target	130	4	1	2015
target	146	5	1	2015
target	164	6	1	2015
target	133	7	1	2015
target	160	8	1	2015
target	193	9	1	2015
target	230	10	1	2015
target	202	11	1	2015
target	170	12	1	2015
target	198	13	1	2015
target	204	14	1	2015
target	198	15	1	2015
target	282	16	1	2015
target	225	17	1	2015
target	208	18	1	2015
target	272	19	1	2015
target	270	20	1	2015
target	308	21	1	2015
target	348	22	1	2015
target	319	23	1	2015
target	445	24	1	2015
target	359	25	1	2015
target	368	26	1	2015
target	319	27	1	2015
target	313	28	1	2015
target	300	29	1	2015
target	197	30	1	2015
target	191	31	1	2015
target	159	32	1	2015
target	178	33	1	2015
target	165	34	1	2015
target	162	35	1	2015
target	160	36	1	2015
target	148	37	1	2015
target	176	38	1	2015
target	131	39	1	2015
target	170	40	1	2015
target	115	41	1	2015
target	169	42	1	2015
target	117	43	1	2015
target	106	44	1	2015
target	98	45	1	2015
target	130	3	2	2015
target	146	4	2	2015
target	164	5	2	2015
target	133	6	2	2015
target	160	7	2	2015
target	193	8	2	2015
target	230	9	2	2015
target	202	10	2	2015
target	170	11	2	2015
target	198	12	2	2015
target	204	13	2	2015
target	198	14	2	2015
target	282	15	2	2015
target	225	16	2	2015
target	208	17	2	2015
target	272	18	2	2015
target	270	19	2	2015
target	308	20	2	2015
target	348	21	2	2015
target	319	22	2	2015
target	445	23	2	2015
target	359	24	2	2015
target	368	25	2	2015
target	319	26	2	2015
target	313	27	2	2015
target	300	28	2	2015
target	197	29	2	2015
target	191	30	2	2015
target	159	31	2	2015
target	178	32	2	2015
target	165	33	2	2015
target	162	34	2	2015
target	160	35	2	2015
target	148	36	2	2015
target	176	37	2	2015
target	131	38	2	2015
target	170	39	2	2015
target	115	40	2	2015
target	169	41	2	2015
target	117	42	2	2015
target	106	43	2	2015
target	98	44	2	2015
target	66	45	2	2015
target	146	3	3	2015
target	164	4	3	2015
target	133	5	3	2015
target	160	6	3	2015
target	193	7	3	2015
target	230	8	3	2015
target	202	9	3	2015
target	170	10	3	2015
target	198	11	3	2015
target	204	12	3	2015
target	198	13	3	2015
target	282	14	3	2015
target	225	15	3	2015
target	208	16	3	2015
target	272	17	3	2015
target	270	18	3	2015
target	308	19	3	2015
target	348	20	3	2015
target	319	21	3	2015
target	445	22	3	2015
target	359	23	3	2015
target	368	24	3	2015
target	319	25	3	2015
target	313	26	3	2015
target	300	27	3	2015
target	197	28	3	2015
target	191	29	3	2015
target	159	30	3	2015
target	178	31	3	2015
target	165	32	3	2015
target	162	33	3	2015
target	160	34	3	2015
target	148	35	3	2015
target	176	36	3	2015
target	131	37	3	2015
target	170	38	3	2015
target	115	39	3	2015
target	169	40	3	2015
target	117	41	3	2015
target	106	42	3	2015
target	98	43	3	2015
target	66	44	3	2015
target	77	45	3	2015
target	164	3	4	2015
target	133	4	4	2015
target	160	5	4	2015
target	193	6	4	2015
target	230	7	4	2015
target	202	8	4	2015
target	170	9	4	2015
target	198	10	4	2015
target	204	11	4	2015
target	198	12	4	2015
target	282	13	4	2015
target	225	14	4	2015
target	208	15	4	2015
target	272	16	4	2015
target	270	17	4	2015
target	308	18	4	2015
target	348	19	4	2015
target	319	20	4	2015
target	445	21	4	2015
target	359	22	4	2015
target	368	23	4	2015
target	319	24	4	2015
target	313	25	4	2015
target	300	26	4	2015
target	197	27	4	2015
target	191	28	4	2015
target	159	29	4	2015
target	178	30	4	2015
target	165	31	4	2015
target	162	32	4	2015
target	160	33	4	2015
target	148	34	4	2015
target	176	35	4	2015
target	131	36	4	2015
target	170	37	4	2015
target	115	38	4	2015
target	169	39	4	2015
target	117	40	4	2015
target	106	41	4	2015
target	98	42	4	2015
target	66	43	4	2015
target	77	44	4	2015
target	66	45	4	2015
