# Supplementary material for: A stacked ensemble method for forecasting influenza-like illness visit volumes at emergency departments
Source: PLoS One. 2021 Mar 22;16(3):e0241725. doi: 10.1371/journal.pone.0241725 (PMC7984626; doi:10.1371/journal.pone.0241725)
Supplement: S1 Data — (ZIP) [file pone.0241725.s003.zip › ILI_plosone/tables/raw_estimates_2013_holdout_2015weeks-3-45_fmc.csv]

object	value	epiweek	weeks_ahead	season
rf	25.202	3	1	2015
rf	22.8515	4	1	2015
rf	25.761	5	1	2015
rf	27.3815	6	1	2015
rf	26.0135	7	1	2015
rf	25.98	8	1	2015
rf	32.782	9	1	2015
rf	31.1115	10	1	2015
rf	31.381	11	1	2015
rf	30.4425	12	1	2015
rf	28.9655	13	1	2015
rf	36.074	14	1	2015
rf	43.0085	15	1	2015
rf	46.8905	16	1	2015
rf	51.713	17	1	2015
rf	56.026	18	1	2015
rf	44.569	19	1	2015
rf	39.308	20	1	2015
rf	35.2005	21	1	2015
rf	36.669	22	1	2015
rf	46.7525	23	1	2015
rf	49.2695	24	1	2015
rf	53.271	25	1	2015
rf	54.8995	26	1	2015
rf	52.9225	27	1	2015
rf	42.297	28	1	2015
rf	43.7225	29	1	2015
rf	36.832	30	1	2015
rf	36.801	31	1	2015
rf	35.4885	32	1	2015
rf	28.5335	33	1	2015
rf	27.91	34	1	2015
rf	27.384	35	1	2015
rf	26.1975	36	1	2015
rf	26.404	37	1	2015
rf	26.2905	38	1	2015
rf	25.115	39	1	2015
rf	24.304	40	1	2015
rf	19.083	41	1	2015
rf	22.1095	42	1	2015
rf	18.029	43	1	2015
rf	19.8605	44	1	2015
rf	18.3145	45	1	2015
rf	26.049	3	2	2015
rf	26.0055	4	2	2015
rf	28.761	5	2	2015
rf	27.777	6	2	2015
rf	27.192	7	2	2015
rf	29.59	8	2	2015
rf	32.2575	9	2	2015
rf	33.8885	10	2	2015
rf	36.687	11	2	2015
rf	34.183	12	2	2015
rf	35.7365	13	2	2015
rf	44.574	14	2	2015
rf	50.4665	15	2	2015
rf	54.6675	16	2	2015
rf	56.933	17	2	2015
rf	55.939	18	2	2015
rf	35.874	19	2	2015
rf	37.869	20	2	2015
rf	33.3275	21	2	2015
rf	37.3535	22	2	2015
rf	43.3015	23	2	2015
rf	44.0715	24	2	2015
rf	48.7055	25	2	2015
rf	48.299	26	2	2015
rf	45.8535	27	2	2015
rf	39.183	28	2	2015
rf	41.9545	29	2	2015
rf	36.39	30	2	2015
rf	39.5105	31	2	2015
rf	29.766	32	2	2015
rf	29.9705	33	2	2015
rf	28.632	34	2	2015
rf	28.6685	35	2	2015
rf	25.998	36	2	2015
rf	27.1255	37	2	2015
rf	26.1565	38	2	2015
rf	25.4525	39	2	2015
rf	21.646	40	2	2015
rf	21.675	41	2	2015
rf	18.2835	42	2	2015
rf	20.116	43	2	2015
rf	20.595	44	2	2015
rf	14.7275	45	2	2015
rf	27.477	3	3	2015
rf	28.3875	4	3	2015
rf	28.436	5	3	2015
rf	26.601	6	3	2015
rf	28.382	7	3	2015
rf	28.2185	8	3	2015
rf	32.564	9	3	2015
rf	39.3045	10	3	2015
rf	38.551	11	3	2015
rf	38.619	12	3	2015
rf	42.996	13	3	2015
rf	48.5805	14	3	2015
rf	53.726	15	3	2015
rf	52.71	16	3	2015
rf	51.1095	17	3	2015
rf	56.162	18	3	2015
rf	35.515	19	3	2015
rf	34.429	20	3	2015
rf	35.7065	21	3	2015
rf	37.925	22	3	2015
rf	44.6025	23	3	2015
rf	43.202	24	3	2015
rf	46.158	25	3	2015
rf	42.088	26	3	2015
rf	42.0745	27	3	2015
rf	34.9175	28	3	2015
rf	40.189	29	3	2015
rf	37.528	30	3	2015
rf	33.185	31	3	2015
rf	32.1485	32	3	2015
rf	29.188	33	3	2015
rf	25.557	34	3	2015
rf	29.0595	35	3	2015
rf	25.056	36	3	2015
rf	26.7605	37	3	2015
rf	24.3635	38	3	2015
rf	23.3385	39	3	2015
rf	22.156	40	3	2015
rf	18.9095	41	3	2015
rf	20.987	42	3	2015
rf	19.8955	43	3	2015
rf	17.162	44	3	2015
rf	17.789	45	3	2015
rf	29.422	3	4	2015
rf	28.345	4	4	2015
rf	27.815	5	4	2015
rf	28.2235	6	4	2015
rf	27.864	7	4	2015
rf	29.0055	8	4	2015
rf	33.739	9	4	2015
rf	39.742	10	4	2015
rf	42.7895	11	4	2015
rf	43.593	12	4	2015
rf	46.6625	13	4	2015
rf	51.6815	14	4	2015
rf	53.0785	15	4	2015
rf	51.358	16	4	2015
rf	52.078	17	4	2015
rf	53.699	18	4	2015
rf	33.4175	19	4	2015
rf	35.387	20	4	2015
rf	37.319	21	4	2015
rf	39.209	22	4	2015
rf	41.252	23	4	2015
rf	39.1305	24	4	2015
rf	39.4425	25	4	2015
rf	38.997	26	4	2015
rf	38.277	27	4	2015
rf	36.549	28	4	2015
rf	37.557	29	4	2015
rf	33.929	30	4	2015
rf	35.4055	31	4	2015
rf	29.665	32	4	2015
rf	27.904	33	4	2015
rf	25.9875	34	4	2015
rf	28.4435	35	4	2015
rf	24.7555	36	4	2015
rf	26.258	37	4	2015
rf	22.255	38	4	2015
rf	23.627	39	4	2015
rf	20.506	40	4	2015
rf	19.099	41	4	2015
rf	20.262	42	4	2015
rf	17.6475	43	4	2015
rf	16.614	44	4	2015
rf	16.241	45	4	2015
Generalized Linear Mixture Model	150.253808582189	3	1	2018
Generalized Linear Mixture Model	150.931464292796	4	1	2018
Generalized Linear Mixture Model	182.386490135538	5	1	2018
Generalized Linear Mixture Model	164.906383932209	6	1	2018
Generalized Linear Mixture Model	207.341622003101	7	1	2018
Generalized Linear Mixture Model	280.997935732606	8	1	2018
Generalized Linear Mixture Model	419.71702862272	9	1	2018
Generalized Linear Mixture Model	600.303877258634	10	1	2018
Generalized Linear Mixture Model	601.287873723499	11	1	2018
Generalized Linear Mixture Model	629.587359462613	12	1	2018
Generalized Linear Mixture Model	613.364280351276	13	1	2018
Generalized Linear Mixture Model	483.316474190451	14	1	2018
Generalized Linear Mixture Model	395.239176424539	15	1	2018
Generalized Linear Mixture Model	395.781803555019	16	1	2018
Generalized Linear Mixture Model	318.143533140701	17	1	2018
Generalized Linear Mixture Model	150.589040034486	3	2	2018
Generalized Linear Mixture Model	148.900924890139	4	2	2018
Generalized Linear Mixture Model	168.331808607628	5	2	2018
Generalized Linear Mixture Model	165.800073546802	6	2	2018
Generalized Linear Mixture Model	211.598743240065	7	2	2018
Generalized Linear Mixture Model	294.336818520141	8	2	2018
Generalized Linear Mixture Model	448.020017955351	9	2	2018
Generalized Linear Mixture Model	602.857660743681	10	2	2018
Generalized Linear Mixture Model	586.210882722819	11	2	2018
Generalized Linear Mixture Model	627.673347513306	12	2	2018
Generalized Linear Mixture Model	588.874246788205	13	2	2018
Generalized Linear Mixture Model	472.862333331315	14	2	2018
Generalized Linear Mixture Model	396.087448035644	15	2	2018
Generalized Linear Mixture Model	370.950170177486	16	2	2018
Generalized Linear Mixture Model	285.718791132993	17	2	2018
Generalized Linear Mixture Model	144.924587925869	3	3	2018
Generalized Linear Mixture Model	135.262722439872	4	3	2018
Generalized Linear Mixture Model	172.664867887459	5	3	2018
Generalized Linear Mixture Model	160.766850781556	6	3	2018
Generalized Linear Mixture Model	222.234969595168	7	3	2018
Generalized Linear Mixture Model	318.001476103385	8	3	2018
Generalized Linear Mixture Model	443.713325825574	9	3	2018
Generalized Linear Mixture Model	574.191855372727	10	3	2018
Generalized Linear Mixture Model	574.891610078063	11	3	2018
Generalized Linear Mixture Model	574.540816997683	12	3	2018
Generalized Linear Mixture Model	545.199173293987	13	3	2018
Generalized Linear Mixture Model	450.769117738101	14	3	2018
Generalized Linear Mixture Model	356.796379679293	15	3	2018
Generalized Linear Mixture Model	346.314027781429	16	3	2018
Generalized Linear Mixture Model	283.544738921894	17	3	2018
Generalized Linear Mixture Model	134.527259670232	3	4	2018
Generalized Linear Mixture Model	141.893303154979	4	4	2018
Generalized Linear Mixture Model	176.761817885679	5	4	2018
Generalized Linear Mixture Model	175.445772934677	6	4	2018
Generalized Linear Mixture Model	250.606044533487	7	4	2018
Generalized Linear Mixture Model	339.069607099644	8	4	2018
Generalized Linear Mixture Model	446.094330074998	9	4	2018
Generalized Linear Mixture Model	569.085112143398	10	4	2018
Generalized Linear Mixture Model	551.091513099138	11	4	2018
Generalized Linear Mixture Model	525.920903885527	12	4	2018
Generalized Linear Mixture Model	498.912958849919	13	4	2018
Generalized Linear Mixture Model	421.883360227335	14	4	2018
Generalized Linear Mixture Model	325.992042026736	15	4	2018
Generalized Linear Mixture Model	327.960511948754	16	4	2018
Generalized Linear Mixture Model	283.236654258363	17	4	2018
lm	18.391453684587	3	1	2015
lm	22.0132743815289	4	1	2015
lm	29.309829478367	5	1	2015
lm	30.7827737435075	6	1	2015
lm	25.2878581985139	7	1	2015
lm	26.7178274711313	8	1	2015
lm	35.5562253099001	9	1	2015
lm	28.6960634240747	10	1	2015
lm	34.4168571135265	11	1	2015
lm	28.4905099159169	12	1	2015
lm	28.6546089232646	13	1	2015
lm	43.3184501885525	14	1	2015
lm	47.9110553623415	15	1	2015
lm	53.3558239004041	16	1	2015
lm	55.6006282968029	17	1	2015
lm	61.1935818438301	18	1	2015
lm	49.3968328773705	19	1	2015
lm	33.5566193711443	20	1	2015
lm	29.9016636722392	21	1	2015
lm	33.2527057917886	22	1	2015
lm	48.08669574078	23	1	2015
lm	52.1643582687487	24	1	2015
lm	49.7557044549607	25	1	2015
lm	52.975549088258	26	1	2015
lm	39.4829062368226	27	1	2015
lm	41.66088825623	28	1	2015
lm	36.2296583352649	29	1	2015
lm	38.7345690844558	30	1	2015
lm	38.055987837491	31	1	2015
lm	36.1341054412906	32	1	2015
lm	28.1825912974766	33	1	2015
lm	28.0472605653666	34	1	2015
lm	23.6573065350803	35	1	2015
lm	27.6615134152517	36	1	2015
lm	23.0251025143307	37	1	2015
lm	20.0898350042234	38	1	2015
lm	23.8551846741332	39	1	2015
lm	16.7701185233156	40	1	2015
lm	20.2601367208571	41	1	2015
lm	24.8043371052525	42	1	2015
lm	13.4077193955054	43	1	2015
lm	17.3530507149824	44	1	2015
lm	17.8471755447767	45	1	2015
lm	26.2605841372601	3	2	2015
lm	26.9696909254128	4	2	2015
lm	32.8605412605578	5	2	2015
lm	25.8822427787447	6	2	2015
lm	26.0607724506547	7	2	2015
lm	31.5460086714431	8	2	2015
lm	38.820465152298	9	2	2015
lm	40.05188499054	10	2	2015
lm	32.5870179552156	11	2	2015
lm	34.5880833441255	12	2	2015
lm	41.1225913322856	13	2	2015
lm	47.9591214999543	14	2	2015
lm	59.8685964642361	15	2	2015
lm	60.2331548722978	16	2	2015
lm	65.2048840770862	17	2	2015
lm	62.9909887819321	18	2	2015
lm	34.9664994641552	19	2	2015
lm	30.3463881833534	20	2	2015
lm	33.0818610892581	21	2	2015
lm	37.8169503217794	22	2	2015
lm	50.6600440170452	23	2	2015
lm	47.299981101647	24	2	2015
lm	47.792599296321	25	2	2015
lm	41.2756831682172	26	2	2015
lm	38.6850883026762	27	2	2015
lm	32.0838552892861	28	2	2015
lm	41.0902828326674	29	2	2015
lm	33.2187569387935	30	2	2015
lm	34.819007664643	31	2	2015
lm	31.762113979058	32	2	2015
lm	25.4444931219245	33	2	2015
lm	28.123261479851	34	2	2015
lm	31.0042081535514	35	2	2015
lm	26.4421400244747	36	2	2015
lm	20.853078387847	37	2	2015
lm	23.1475334562198	38	2	2015
lm	20.5847708503505	39	2	2015
lm	16.9250310014408	40	2	2015
lm	24.2642964864915	41	2	2015
lm	18.4098235966127	42	2	2015
lm	17.0545993803379	43	2	2015
lm	18.996380603378	44	2	2015
lm	16.077022028039	45	2	2015
lm	28.0585485930712	3	3	2015
lm	29.4128747217604	4	3	2015
lm	28.8850417857025	5	3	2015
lm	25.9734061331264	6	3	2015
lm	32.2786801209241	7	3	2015
lm	38.9633938671244	8	3	2015
lm	45.8458795457029	9	3	2015
lm	36.5769753807798	10	3	2015
lm	35.2449255745823	11	3	2015
lm	41.7364477168277	12	3	2015
lm	46.4239818980335	13	3	2015
lm	57.4617450958912	14	3	2015
lm	62.270356551693	15	3	2015
lm	68.6088602188055	16	3	2015
lm	72.0502616618007	17	3	2015
lm	40.2840690992518	18	3	2015
lm	28.5425678974717	19	3	2015
lm	31.6151986638807	20	3	2015
lm	33.0990701347846	21	3	2015
lm	41.8008677589841	22	3	2015
lm	42.6354601976827	23	3	2015
lm	44.9427844737454	24	3	2015
lm	37.1801495992844	25	3	2015
lm	39.8795512283588	26	3	2015
lm	31.272827386507	27	3	2015
lm	38.8343657370753	28	3	2015
lm	36.0805580388218	29	3	2015
lm	31.8025373968195	30	3	2015
lm	29.8886691254034	31	3	2015
lm	28.0478165170356	32	3	2015
lm	25.812020990527	33	3	2015
lm	32.0711692636028	34	3	2015
lm	25.6383555362355	35	3	2015
lm	21.2760856312956	36	3	2015
lm	24.6111133358641	37	3	2015
lm	19.484010746751	38	3	2015
lm	20.7693093511544	39	3	2015
lm	22.5032862276878	40	3	2015
lm	17.1921843869018	41	3	2015
lm	17.8902987109291	42	3	2015
lm	17.7230902048898	43	3	2015
lm	17.7454876449889	44	3	2015
lm	14.0333057947693	45	3	2015
lm	29.2806268138056	3	4	2015
lm	26.1406408689018	4	4	2015
lm	28.942510204718	5	4	2015
lm	29.4475885181112	6	4	2015
lm	36.6444490669564	7	4	2015
lm	45.0613369261707	8	4	2015
lm	40.0494310998399	9	4	2015
lm	37.7405839491924	10	4	2015
lm	44.3434336138567	11	4	2015
lm	46.3581032492515	12	4	2015
lm	57.9402136406901	13	4	2015
lm	61.5114525178481	14	4	2015
lm	67.3438433228893	15	4	2015
lm	73.3177957618834	16	4	2015
lm	46.0685541545779	17	4	2015
lm	32.2961209987415	18	4	2015
lm	31.3152983167561	19	4	2015
lm	32.3208676982975	20	4	2015
lm	41.9325510444351	21	4	2015
lm	38.6655540267502	22	4	2015
lm	42.2862819032912	23	4	2015
lm	33.4161104814597	24	4	2015
lm	36.9323709762208	25	4	2015
lm	30.974957189309	26	4	2015
lm	37.5494840926469	27	4	2015
lm	33.5829615358999	28	4	2015
lm	33.5600980495008	29	4	2015
lm	27.461865727852	30	4	2015
lm	27.3488423739415	31	4	2015
lm	26.1897390196937	32	4	2015
lm	31.120065918539	33	4	2015
lm	27.3689264529259	34	4	2015
lm	21.3841780616511	35	4	2015
lm	25.7490221233245	36	4	2015
lm	20.6316468997471	37	4	2015
lm	20.1743772230265	38	4	2015
lm	24.84382481256	39	4	2015
lm	16.3243920614204	40	4	2015
lm	17.2388358596792	41	4	2015
lm	18.8978394233781	42	4	2015
lm	17.310752057418	43	4	2015
lm	16.058418955214	44	4	2015
lm	12.056600717812	45	4	2015
eb	13.6588806502933	3	1	2015
eb	14.5139571491008	4	1	2015
eb	34.0508124542535	5	1	2015
eb	32.7019332602086	6	1	2015
eb	26.6512210087152	7	1	2015
eb	23.1796611543694	8	1	2015
eb	41.5797096352305	9	1	2015
eb	15.5609504474792	10	1	2015
eb	23.8635827076441	11	1	2015
eb	25.1122977274908	12	1	2015
eb	20.5882853039695	13	1	2015
eb	41.5564116125115	14	1	2015
eb	40.4239802790115	15	1	2015
eb	37.4052790488987	16	1	2015
eb	43.6542251737811	17	1	2015
eb	47.9584285919337	18	1	2015
eb	33.4678483296253	19	1	2015
eb	40.5299180193029	20	1	2015
eb	30.4225342781862	21	1	2015
eb	36.9998374641674	22	1	2015
eb	62.0781766429683	23	1	2015
eb	54.8530650117433	24	1	2015
eb	64.4274031366712	25	1	2015
eb	58.7426142549365	26	1	2015
eb	47.0591866001936	27	1	2015
eb	38.2694853042493	28	1	2015
eb	45.0286691916157	29	1	2015
eb	29.1114480008996	30	1	2015
eb	43.9843698373419	31	1	2015
eb	35.2678205137328	32	1	2015
eb	27.7002371270757	33	1	2015
eb	29.7010300771332	34	1	2015
eb	18.8367633058304	35	1	2015
eb	21.7419537127084	36	1	2015
eb	21.1365711565002	37	1	2015
eb	22.0290716268501	38	1	2015
eb	17.2258632108342	39	1	2015
eb	14.4188489810728	40	1	2015
eb	16.8043235082003	41	1	2015
eb	21.7530126530565	42	1	2015
eb	16.946385649486	43	1	2015
eb	19.0942420446015	44	1	2015
eb	14.055020501909	45	1	2015
eb	15.5769824246562	3	2	2015
eb	16.5796598786454	4	2	2015
eb	38.2614968806253	5	2	2015
eb	36.5146645738716	6	2	2015
eb	29.5369428464797	7	2	2015
eb	26.175534300466	8	2	2015
eb	46.4710393044215	9	2	2015
eb	19.8172687258811	10	2	2015
eb	27.7119399133474	11	2	2015
eb	29.5348873530864	12	2	2015
eb	25.1781620005001	13	2	2015
eb	46.6768059046993	14	2	2015
eb	44.9952427286944	15	2	2015
eb	38.3678088355164	16	2	2015
eb	43.2643845463929	17	2	2015
eb	46.4727494384611	18	2	2015
eb	33.0488244939123	19	2	2015
eb	39.4565143819434	20	2	2015
eb	28.8126541281073	21	2	2015
eb	35.4454427570754	22	2	2015
eb	62.8620387496505	23	2	2015
eb	55.3628648873034	24	2	2015
eb	64.7457436306403	25	2	2015
eb	59.4397831484738	26	2	2015
eb	45.7814761799836	27	2	2015
eb	36.5872863099477	28	2	2015
eb	42.450305555754	29	2	2015
eb	27.1327265575725	30	2	2015
eb	41.5824619020154	31	2	2015
eb	33.0498432375697	32	2	2015
eb	25.5513981732618	33	2	2015
eb	27.3594793232626	34	2	2015
eb	16.8591911426117	35	2	2015
eb	20.0002086001557	36	2	2015
eb	19.3875609049189	37	2	2015
eb	20.651904015658	38	2	2015
eb	16.0815626198225	39	2	2015
eb	13.2016542620966	40	2	2015
eb	15.5727881087748	41	2	2015
eb	20.6014103704807	42	2	2015
eb	15.9239482648763	43	2	2015
eb	18.069556195908	44	2	2015
eb	13.3453918701333	45	2	2015
eb	17.9696144425862	3	3	2015
eb	18.7464201179349	4	3	2015
eb	42.8666072846585	5	3	2015
eb	40.7537508691918	6	3	2015
eb	33.660881676415	7	3	2015
eb	30.25943991766	8	3	2015
eb	51.5482421011956	9	3	2015
eb	23.7661394712821	10	3	2015
eb	33.0805127566867	11	3	2015
eb	35.5793504708064	12	3	2015
eb	30.3244235704751	13	3	2015
eb	51.636003158232	14	3	2015
eb	47.1602612027212	15	3	2015
eb	38.2086631822472	16	3	2015
eb	42.3841897694559	17	3	2015
eb	45.5670841578288	18	3	2015
eb	32.4485653502149	19	3	2015
eb	39.6810343023562	20	3	2015
eb	27.0192784083351	21	3	2015
eb	34.039027778914	22	3	2015
eb	63.7209034589991	23	3	2015
eb	55.6679631048147	24	3	2015
eb	65.8361127654631	25	3	2015
eb	59.9678212784906	26	3	2015
eb	43.915833050054	27	3	2015
eb	34.5789685481305	28	3	2015
eb	40.3420322495869	29	3	2015
eb	25.4306620223496	30	3	2015
eb	39.0166551656856	31	3	2015
eb	30.9012986603502	32	3	2015
eb	23.4585702257053	33	3	2015
eb	25.5761032546461	34	3	2015
eb	15.3864165802765	35	3	2015
eb	18.3878344306289	36	3	2015
eb	17.8193073823902	37	3	2015
eb	19.0196575042522	38	3	2015
eb	14.6123560304944	39	3	2015
eb	12.2571599124701	40	3	2015
eb	14.6372881562762	41	3	2015
eb	19.6452751477437	42	3	2015
eb	15.0862390682749	43	3	2015
eb	17.3640296916513	44	3	2015
eb	12.7226540754617	45	3	2015
eb	20.1718314140214	3	4	2015
eb	21.5162798349436	4	4	2015
eb	47.0540236916601	5	4	2015
eb	44.7500864866826	6	4	2015
eb	37.5918000639174	7	4	2015
eb	34.622658898922	8	4	2015
eb	56.2704284447499	9	4	2015
eb	29.7924829227301	10	4	2015
eb	39.4475561078545	11	4	2015
eb	42.2620687414144	12	4	2015
eb	36.1993544191617	13	4	2015
eb	55.5464161522929	14	4	2015
eb	48.7129538587878	15	4	2015
eb	39.7314616952998	16	4	2015
eb	43.7808670767382	17	4	2015
eb	46.8764634527345	18	4	2015
eb	32.6258807693234	19	4	2015
eb	40.0620508393392	20	4	2015
eb	25.762377321212	21	4	2015
eb	32.295773795198	22	4	2015
eb	64.8101246407006	23	4	2015
eb	57.5324797560691	24	4	2015
eb	67.4161164706879	25	4	2015
eb	61.0838439560615	26	4	2015
eb	41.7125038372888	27	4	2015
eb	32.6911106182279	28	4	2015
eb	38.5044057137494	29	4	2015
eb	23.4912375445626	30	4	2015
eb	36.5804987953233	31	4	2015
eb	28.5762895521629	32	4	2015
eb	21.8515456887962	33	4	2015
eb	24.0328810639644	34	4	2015
eb	13.8802439245177	35	4	2015
eb	17.1034773438178	36	4	2015
eb	16.6264549024371	37	4	2015
eb	17.827904594301	38	4	2015
eb	13.6324716609328	39	4	2015
eb	11.2222734135168	40	4	2015
eb	13.6995358219536	41	4	2015
eb	18.9959241769308	42	4	2015
eb	14.4724845872537	43	4	2015
eb	16.8759099560863	44	4	2015
eb	12.2182736255044	45	4	2015
arima	22.870108081864	3	1	2015
arima	18.3755405493973	4	1	2015
arima	20.8292457214625	5	1	2015
arima	21.2289068179114	6	1	2015
arima	28.3909319897458	7	1	2015
arima	27.9191615197768	8	1	2015
arima	25.200184525705	9	1	2015
arima	28.1478976147587	10	1	2015
arima	22.2403871744823	11	1	2015
arima	26.22748034861	12	1	2015
arima	34.195854333269	13	1	2015
arima	40.4839426848143	14	1	2015
arima	69.8147481280421	15	1	2015
arima	56.3653808337553	16	1	2015
arima	66.808729984022	17	1	2015
arima	72.9861520774044	18	1	2015
arima	26.3823203515394	19	1	2015
arima	23.2493274145731	20	1	2015
arima	25.5674874577524	21	1	2015
arima	27.1779507456682	22	1	2015
arima	42.167750108499	23	1	2015
arima	46.0736906016976	24	1	2015
arima	45.0796608681841	25	1	2015
arima	51.7314241272056	26	1	2015
arima	37.3894269686378	27	1	2015
arima	41.3214663759648	28	1	2015
arima	36.0976225227275	29	1	2015
arima	38.9696682142216	30	1	2015
arima	35.2178556061378	31	1	2015
arima	29.065360020197	32	1	2015
arima	24.4751678327808	33	1	2015
arima	32.7470651861535	34	1	2015
arima	29.6468545493026	35	1	2015
arima	23.3039892167804	36	1	2015
arima	21.8016765227204	37	1	2015
arima	22.2117237790133	38	1	2015
arima	25.5684584736315	39	1	2015
arima	18.7473010236872	40	1	2015
arima	15.6878979205243	41	1	2015
arima	23.6242307683268	42	1	2015
arima	12.7806404179975	43	1	2015
arima	22.4657983623891	44	1	2015
arima	10.1122643849906	45	1	2015
arima	18.8454652732077	3	2	2015
arima	20.3291781632884	4	2	2015
arima	20.8918917809786	5	2	2015
arima	28.2309173091365	6	2	2015
arima	28.312531938967	7	2	2015
arima	24.8560445378758	8	2	2015
arima	28.4060652729277	9	2	2015
arima	22.4268577069879	10	2	2015
arima	26.2314607708902	11	2	2015
arima	34.5335025707457	12	2	2015
arima	40.3512949630207	13	2	2015
arima	69.9370348785629	14	2	2015
arima	58.2394618533185	15	2	2015
arima	67.9484298566058	16	2	2015
arima	75.9341709440362	17	2	2015
arima	33.3002382967707	18	2	2015
arima	19.6506171633482	19	2	2015
arima	23.3096286218519	20	2	2015
arima	24.0726484290611	21	2	2015
arima	35.8273666944295	22	2	2015
arima	44.5205545143335	23	2	2015
arima	42.6715953336514	24	2	2015
arima	49.9318100313837	25	2	2015
arima	38.9089050510671	26	2	2015
arima	41.3384665576208	27	2	2015
arima	35.3386729341123	28	2	2015
arima	40.1820137989982	29	2	2015
arima	33.9585088669744	30	2	2015
arima	28.7185501758708	31	2	2015
arima	24.4818861599464	32	2	2015
arima	31.5285517384553	33	2	2015
arima	31.7800242587199	34	2	2015
arima	24.2336651836909	35	2	2015
arima	21.6974181601672	36	2	2015
arima	21.7333720513962	37	2	2015
arima	26.0826016777157	38	2	2015
arima	20.3919699153957	39	2	2015
arima	15.6609156557449	40	2	2015
arima	22.153929085242	41	2	2015
arima	13.8024905712029	42	2	2015
arima	21.2221582734217	43	2	2015
arima	11.3553954619741	44	2	2015
arima	15.2270657376819	45	2	2015
arima	22.1667604062799	3	3	2015
arima	18.8828107193657	4	3	2015
arima	26.8477723889678	5	3	2015
arima	27.9330040121691	6	3	2015
arima	26.1232098701755	7	3	2015
arima	27.0378134555767	8	3	2015
arima	24.4711724698079	9	3	2015
arima	27.4885462203579	10	3	2015
arima	34.5668793474217	11	3	2015
arima	41.6738226679532	12	3	2015
arima	69.4245960360569	13	3	2015
arima	58.7645266708206	14	3	2015
arima	73.7773630859035	15	3	2015
arima	78.3090853160972	16	3	2015
arima	37.7005339063335	17	3	2015
arima	30.0833131443555	18	3	2015
arima	17.3267444859216	19	3	2015
arima	20.4603644042996	20	3	2015
arima	31.6543344054475	21	3	2015
arima	36.6669291897327	22	3	2015
arima	40.9067959287074	23	3	2015
arima	47.0148683687392	24	3	2015
arima	36.7159639503991	25	3	2015
arima	43.2918547662527	26	3	2015
arima	35.4065005196176	27	3	2015
arima	39.2523817376318	28	3	2015
arima	35.5321688670832	29	3	2015
arima	27.0758871475238	30	3	2015
arima	24.0366041786333	31	3	2015
arima	31.555114700076	32	3	2015
arima	30.1987782514297	33	3	2015
arima	27.1021830016539	34	3	2015
arima	22.9353105150297	35	3	2015
arima	21.584129919903	36	3	2015
arima	25.4546027353853	37	3	2015
arima	21.0528018579519	38	3	2015
arima	17.7667089871105	39	3	2015
arima	22.1048933779655	40	3	2015
arima	11.9386288787018	41	3	2015
arima	22.5247199602949	42	3	2015
arima	9.70868515206045	43	3	2015
arima	16.9194995139012	44	3	2015
arima	14.6966492945839	45	3	2015
arima	20.1516177765075	3	4	2015
arima	25.4668741624951	4	4	2015
arima	26.9592315169152	5	4	2015
arima	25.8397552519709	6	4	2015
arima	27.9624439280478	7	4	2015
arima	23.5021644954262	8	4	2015
arima	28.8251828777065	9	4	2015
arima	35.4076782609748	10	4	2015
arima	41.694949862619	11	4	2015
arima	70.3381477907398	12	4	2015
arima	58.406303580183	13	4	2015
arima	74.1346386566164	14	4	2015
arima	82.7535061393411	15	4	2015
arima	39.6447230225696	16	4	2015
arima	33.7796578791905	17	4	2015
arima	26.8125039397213	18	4	2015
arima	15.05103885992	19	4	2015
arima	28.4124814980096	20	4	2015
arima	32.9520892517752	21	4	2015
arima	35.1181311364159	22	4	2015
arima	45.8641663358462	23	4	2015
arima	34.771062666637	24	4	2015
arima	41.7372869860013	25	4	2015
arima	36.7263228780794	26	4	2015
arima	39.2753226005176	27	4	2015
arima	34.8917007742158	28	4	2015
arima	28.1156678718206	29	4	2015
arima	22.9507618682091	30	4	2015
arima	31.2551710657068	31	4	2015
arima	30.2073279265642	32	4	2015
arima	26.0414548510136	33	4	2015
arima	24.8093938650008	34	4	2015
arima	22.3905933438035	35	4	2015
arima	25.3622399323165	36	4	2015
arima	20.6424665328987	37	4	2015
arima	18.2066147701069	38	4	2015
arima	23.5116341707963	39	4	2015
arima	11.9105662299108	40	4	2015
arima	21.2773830632506	41	4	2015
arima	10.5760575896287	42	4	2015
arima	15.8362806235444	43	4	2015
arima	15.7728070612582	44	4	2015
arima	12.7264376944336	45	4	2015
target	13	3	1	2015
target	30	4	1	2015
target	29	5	1	2015
target	24	6	1	2015
target	21	7	1	2015
target	37	8	1	2015
target	13	9	1	2015
target	21	10	1	2015
target	22	11	1	2015
target	18	12	1	2015
target	37	13	1	2015
target	37	14	1	2015
target	36	15	1	2015
target	43	16	1	2015
target	48	17	1	2015
target	35	18	1	2015
target	41	19	1	2015
target	32	20	1	2015
target	38	21	1	2015
target	60	22	1	2015
target	54	23	1	2015
target	63	24	1	2015
target	58	25	1	2015
target	48	26	1	2015
target	40	27	1	2015
target	47	28	1	2015
target	31	29	1	2015
target	47	30	1	2015
target	38	31	1	2015
target	30	32	1	2015
target	32	33	1	2015
target	21	34	1	2015
target	24	35	1	2015
target	23	36	1	2015
target	24	37	1	2015
target	19	38	1	2015
target	16	39	1	2015
target	18	40	1	2015
target	23	41	1	2015
target	18	42	1	2015
target	20	43	1	2015
target	15	44	1	2015
target	27	45	1	2015
target	30	3	2	2015
target	29	4	2	2015
target	24	5	2	2015
target	21	6	2	2015
target	37	7	2	2015
target	13	8	2	2015
target	21	9	2	2015
target	22	10	2	2015
target	18	11	2	2015
target	37	12	2	2015
target	37	13	2	2015
target	36	14	2	2015
target	43	15	2	2015
target	48	16	2	2015
target	35	17	2	2015
target	41	18	2	2015
target	32	19	2	2015
target	38	20	2	2015
target	60	21	2	2015
target	54	22	2	2015
target	63	23	2	2015
target	58	24	2	2015
target	48	25	2	2015
target	40	26	2	2015
target	47	27	2	2015
target	31	28	2	2015
target	47	29	2	2015
target	38	30	2	2015
target	30	31	2	2015
target	32	32	2	2015
target	21	33	2	2015
target	24	34	2	2015
target	23	35	2	2015
target	24	36	2	2015
target	19	37	2	2015
target	16	38	2	2015
target	18	39	2	2015
target	23	40	2	2015
target	18	41	2	2015
target	20	42	2	2015
target	15	43	2	2015
target	27	44	2	2015
target	20	45	2	2015
target	29	3	3	2015
target	24	4	3	2015
target	21	5	3	2015
target	37	6	3	2015
target	13	7	3	2015
target	21	8	3	2015
target	22	9	3	2015
target	18	10	3	2015
target	37	11	3	2015
target	37	12	3	2015
target	36	13	3	2015
target	43	14	3	2015
target	48	15	3	2015
target	35	16	3	2015
target	41	17	3	2015
target	32	18	3	2015
target	38	19	3	2015
target	60	20	3	2015
target	54	21	3	2015
target	63	22	3	2015
target	58	23	3	2015
target	48	24	3	2015
target	40	25	3	2015
target	47	26	3	2015
target	31	27	3	2015
target	47	28	3	2015
target	38	29	3	2015
target	30	30	3	2015
target	32	31	3	2015
target	21	32	3	2015
target	24	33	3	2015
target	23	34	3	2015
target	24	35	3	2015
target	19	36	3	2015
target	16	37	3	2015
target	18	38	3	2015
target	23	39	3	2015
target	18	40	3	2015
target	20	41	3	2015
target	15	42	3	2015
target	27	43	3	2015
target	20	44	3	2015
target	13	45	3	2015
target	24	3	4	2015
target	21	4	4	2015
target	37	5	4	2015
target	13	6	4	2015
target	21	7	4	2015
target	22	8	4	2015
target	18	9	4	2015
target	37	10	4	2015
target	37	11	4	2015
target	36	12	4	2015
target	43	13	4	2015
target	48	14	4	2015
target	35	15	4	2015
target	41	16	4	2015
target	32	17	4	2015
target	38	18	4	2015
target	60	19	4	2015
target	54	20	4	2015
target	63	21	4	2015
target	58	22	4	2015
target	48	23	4	2015
target	40	24	4	2015
target	47	25	4	2015
target	31	26	4	2015
target	47	27	4	2015
target	38	28	4	2015
target	30	29	4	2015
target	32	30	4	2015
target	21	31	4	2015
target	24	32	4	2015
target	23	33	4	2015
target	24	34	4	2015
target	19	35	4	2015
target	16	36	4	2015
target	18	37	4	2015
target	23	38	4	2015
target	18	39	4	2015
target	20	40	4	2015
target	15	41	4	2015
target	27	42	4	2015
target	20	43	4	2015
target	13	44	4	2015
target	16	45	4	2015
