# Supplementary material for: A stacked ensemble method for forecasting influenza-like illness visit volumes at emergency departments
Source: PLoS One. 2021 Mar 22;16(3):e0241725. doi: 10.1371/journal.pone.0241725 (PMC7984626; doi:10.1371/journal.pone.0241725)
Supplement: S1 Data — (ZIP) [file pone.0241725.s003.zip › ILI_plosone/tables/raw_estimates_2013_holdout_2016weeks-3-45.csv]

object	value	epiweek	weeks_ahead	season
rf	138.04	3	1	2016
rf	165.32	4	1	2016
rf	170.478	5	1	2016
rf	193.81	6	1	2016
rf	204.1025	7	1	2016
rf	200.87	8	1	2016
rf	219.9685	9	1	2016
rf	246.407	10	1	2016
rf	321.351	11	1	2016
rf	360.6745	12	1	2016
rf	373.172	13	1	2016
rf	394.243	14	1	2016
rf	400.256	15	1	2016
rf	406.919	16	1	2016
rf	427.541	17	1	2016
rf	440.7665	18	1	2016
rf	336.3475	19	1	2016
rf	286.273	20	1	2016
rf	274.2585	21	1	2016
rf	254.3085	22	1	2016
rf	292.85	23	1	2016
rf	257.3925	24	1	2016
rf	240.597	25	1	2016
rf	256.736	26	1	2016
rf	245.942	27	1	2016
rf	245.8825	28	1	2016
rf	247.4125	29	1	2016
rf	242.2835	30	1	2016
rf	263.854	31	1	2016
rf	245.0195	32	1	2016
rf	237.682	33	1	2016
rf	241.024	34	1	2016
rf	229.394	35	1	2016
rf	216.5975	36	1	2016
rf	221.748	37	1	2016
rf	213.9515	38	1	2016
rf	207.7035	39	1	2016
rf	181.4895	40	1	2016
rf	164.7295	41	1	2016
rf	162.0215	42	1	2016
rf	155.0365	43	1	2016
rf	131.2895	44	1	2016
rf	124.359	45	1	2016
rf	153.529	3	2	2016
rf	175.494	4	2	2016
rf	173.8045	5	2	2016
rf	208.3765	6	2	2016
rf	210.7935	7	2	2016
rf	217.972	8	2	2016
rf	234.8725	9	2	2016
rf	261.314	10	2	2016
rf	309.7475	11	2	2016
rf	356.0615	12	2	2016
rf	381.2215	13	2	2016
rf	379.8125	14	2	2016
rf	366.1575	15	2	2016
rf	391.239	16	2	2016
rf	406.1885	17	2	2016
rf	383.83	18	2	2016
rf	324.227	19	2	2016
rf	293.566	20	2	2016
rf	278.312	21	2	2016
rf	272.7235	22	2	2016
rf	286.671	23	2	2016
rf	263.464	24	2	2016
rf	253.2135	25	2	2016
rf	259.386	26	2	2016
rf	255.213	27	2	2016
rf	245.8415	28	2	2016
rf	247.014	29	2	2016
rf	239.4185	30	2	2016
rf	252.144	31	2	2016
rf	250.7965	32	2	2016
rf	235.269	33	2	2016
rf	237.2095	34	2	2016
rf	231.447	35	2	2016
rf	214.5265	36	2	2016
rf	216.863	37	2	2016
rf	211.8465	38	2	2016
rf	191.8615	39	2	2016
rf	177.279	40	2	2016
rf	160.277	41	2	2016
rf	155.024	42	2	2016
rf	143.104	43	2	2016
rf	132.2535	44	2	2016
rf	132.8105	45	2	2016
rf	164.5115	3	3	2016
rf	179.315	4	3	2016
rf	186.964	5	3	2016
rf	209.8465	6	3	2016
rf	234.253	7	3	2016
rf	237.357	8	3	2016
rf	264.2165	9	3	2016
rf	275.2065	10	3	2016
rf	332.7695	11	3	2016
rf	364.569	12	3	2016
rf	381.9855	13	3	2016
rf	364.693	14	3	2016
rf	375.444	15	3	2016
rf	396.3595	16	3	2016
rf	352.098	17	3	2016
rf	342.4695	18	3	2016
rf	318.0645	19	3	2016
rf	286.8015	20	3	2016
rf	288.4345	21	3	2016
rf	267.6895	22	3	2016
rf	290.022	23	3	2016
rf	268.703	24	3	2016
rf	258.9955	25	3	2016
rf	259.21	26	3	2016
rf	267.369	27	3	2016
rf	250.7515	28	3	2016
rf	242.6	29	3	2016
rf	235.794	30	3	2016
rf	256.492	31	3	2016
rf	247.99	32	3	2016
rf	237.258	33	3	2016
rf	236.145	34	3	2016
rf	235.3355	35	3	2016
rf	212.994	36	3	2016
rf	198.526	37	3	2016
rf	206.927	38	3	2016
rf	195.9545	39	3	2016
rf	168.7155	40	3	2016
rf	151.804	41	3	2016
rf	144.9255	42	3	2016
rf	138.971	43	3	2016
rf	122.82	44	3	2016
rf	121.868	45	3	2016
rf	168.86	3	4	2016
rf	193.792	4	4	2016
rf	176.8545	5	4	2016
rf	228.233	6	4	2016
rf	248.0935	7	4	2016
rf	272.114	8	4	2016
rf	287.8915	9	4	2016
rf	294.342	10	4	2016
rf	344.4795	11	4	2016
rf	375.773	12	4	2016
rf	391.8295	13	4	2016
rf	377.8905	14	4	2016
rf	381.1295	15	4	2016
rf	357.6695	16	4	2016
rf	334.1785	17	4	2016
rf	318.2725	18	4	2016
rf	299.406	19	4	2016
rf	289.884	20	4	2016
rf	274.9505	21	4	2016
rf	272.1405	22	4	2016
rf	289.5675	23	4	2016
rf	259.7815	24	4	2016
rf	253.541	25	4	2016
rf	266.353	26	4	2016
rf	266.0225	27	4	2016
rf	243.7225	28	4	2016
rf	236.623	29	4	2016
rf	242.1095	30	4	2016
rf	253.4415	31	4	2016
rf	247.885	32	4	2016
rf	247.7315	33	4	2016
rf	236.0275	34	4	2016
rf	242.8615	35	4	2016
rf	199.502	36	4	2016
rf	191.866	37	4	2016
rf	199.008	38	4	2016
rf	182.638	39	4	2016
rf	160.4285	40	4	2016
rf	143.9225	41	4	2016
rf	146.16	42	4	2016
rf	126.337	43	4	2016
rf	117.154	44	4	2016
rf	113.8795	45	4	2016
Generalized Linear Mixture Model	158.209939392621	3	1	2018
Generalized Linear Mixture Model	161.551930133384	4	1	2018
Generalized Linear Mixture Model	186.155130656814	5	1	2018
Generalized Linear Mixture Model	171.552479612255	6	1	2018
Generalized Linear Mixture Model	209.61167767203	7	1	2018
Generalized Linear Mixture Model	275.345664167	8	1	2018
Generalized Linear Mixture Model	395.099804480709	9	1	2018
Generalized Linear Mixture Model	568.408962188765	10	1	2018
Generalized Linear Mixture Model	577.874039224953	11	1	2018
Generalized Linear Mixture Model	614.775640384994	12	1	2018
Generalized Linear Mixture Model	595.696562873691	13	1	2018
Generalized Linear Mixture Model	473.065811094647	14	1	2018
Generalized Linear Mixture Model	387.807985561084	15	1	2018
Generalized Linear Mixture Model	382.450846432355	16	1	2018
Generalized Linear Mixture Model	309.989659763078	17	1	2018
Generalized Linear Mixture Model	161.472048105919	3	2	2018
Generalized Linear Mixture Model	163.167857214004	4	2	2018
Generalized Linear Mixture Model	173.244819636954	5	2	2018
Generalized Linear Mixture Model	174.780053066663	6	2	2018
Generalized Linear Mixture Model	214.390758194527	7	2	2018
Generalized Linear Mixture Model	286.725109977423	8	2	2018
Generalized Linear Mixture Model	415.985725191682	9	2	2018
Generalized Linear Mixture Model	558.285659096391	10	2	2018
Generalized Linear Mixture Model	553.071034378816	11	2	2018
Generalized Linear Mixture Model	605.311000069922	12	2	2018
Generalized Linear Mixture Model	561.323839146733	13	2	2018
Generalized Linear Mixture Model	456.217613842907	14	2	2018
Generalized Linear Mixture Model	384.610296916036	15	2	2018
Generalized Linear Mixture Model	350.861652839645	16	2	2018
Generalized Linear Mixture Model	273.525945636604	17	2	2018
Generalized Linear Mixture Model	158.794295618727	3	3	2018
Generalized Linear Mixture Model	153.262899744296	4	3	2018
Generalized Linear Mixture Model	179.713770762481	5	3	2018
Generalized Linear Mixture Model	173.564216598452	6	3	2018
Generalized Linear Mixture Model	227.290827001446	7	3	2018
Generalized Linear Mixture Model	307.985202447836	8	3	2018
Generalized Linear Mixture Model	401.538004826767	9	3	2018
Generalized Linear Mixture Model	515.48400819765	10	3	2018
Generalized Linear Mixture Model	529.731050169173	11	3	2018
Generalized Linear Mixture Model	541.364415888963	12	3	2018
Generalized Linear Mixture Model	503.5808763327	13	3	2018
Generalized Linear Mixture Model	426.33007989784	14	3	2018
Generalized Linear Mixture Model	339.12857014003	15	3	2018
Generalized Linear Mixture Model	319.390674647652	16	3	2018
Generalized Linear Mixture Model	269.213693171138	17	3	2018
Generalized Linear Mixture Model	151.065132374913	3	4	2018
Generalized Linear Mixture Model	162.833134464778	4	4	2018
Generalized Linear Mixture Model	186.013440469493	5	4	2018
Generalized Linear Mixture Model	192.582409143754	6	4	2018
Generalized Linear Mixture Model	257.741913050277	7	4	2018
Generalized Linear Mixture Model	328.262945747957	8	4	2018
Generalized Linear Mixture Model	396.805493480499	9	4	2018
Generalized Linear Mixture Model	496.465040298625	10	4	2018
Generalized Linear Mixture Model	492.746299830138	11	4	2018
Generalized Linear Mixture Model	480.878473712429	12	4	2018
Generalized Linear Mixture Model	448.943226985839	13	4	2018
Generalized Linear Mixture Model	392.310253951827	14	4	2018
Generalized Linear Mixture Model	306.634916934834	15	4	2018
Generalized Linear Mixture Model	296.153299589187	16	4	2018
Generalized Linear Mixture Model	265.10979314269	17	4	2018
lm	168.323919143807	3	1	2016
lm	213.67726539171	4	1	2016
lm	190.023824270059	5	1	2016
lm	185.879689848626	6	1	2016
lm	188.98546440833	7	1	2016
lm	191.283886120241	8	1	2016
lm	266.058007251696	9	1	2016
lm	292.761198777816	10	1	2016
lm	344.513849099238	11	1	2016
lm	326.613140981778	12	1	2016
lm	349.180055300918	13	1	2016
lm	402.316455426913	14	1	2016
lm	487.410117182642	15	1	2016
lm	501.034217862727	16	1	2016
lm	487.486277505373	17	1	2016
lm	420.386849444027	18	1	2016
lm	279.943799404303	19	1	2016
lm	262.507698189667	20	1	2016
lm	265.883705491691	21	1	2016
lm	278.107092688952	22	1	2016
lm	288.982490752897	23	1	2016
lm	270.463670966315	24	1	2016
lm	219.81515444596	25	1	2016
lm	266.298835522252	26	1	2016
lm	226.889481299744	27	1	2016
lm	244.507781933797	28	1	2016
lm	250.934312208863	29	1	2016
lm	223.105259579157	30	1	2016
lm	241.236132479405	31	1	2016
lm	246.093351453101	32	1	2016
lm	209.762519291238	33	1	2016
lm	250.902031529715	34	1	2016
lm	210.83765863016	35	1	2016
lm	206.009510959759	36	1	2016
lm	221.452064055985	37	1	2016
lm	213.609437167629	38	1	2016
lm	189.006079740025	39	1	2016
lm	224.055665456086	40	1	2016
lm	159.236142519143	41	1	2016
lm	187.930471282098	42	1	2016
lm	160.108422053677	43	1	2016
lm	126.929629216061	44	1	2016
lm	151.164115590128	45	1	2016
lm	192.941401852938	3	2	2016
lm	207.164569289577	4	2	2016
lm	201.028138026721	5	2	2016
lm	204.24199513083	6	2	2016
lm	213.780528180877	7	2	2016
lm	230.683654401475	8	2	2016
lm	305.440811556488	9	2	2016
lm	321.4157647657	10	2	2016
lm	322.940719277131	11	2	2016
lm	326.175852584428	12	2	2016
lm	328.031643925817	13	2	2016
lm	419.576989392254	14	2	2016
lm	494.324673510502	15	2	2016
lm	505.71246496754	16	2	2016
lm	455.215708863486	17	2	2016
lm	347.479340140729	18	2	2016
lm	267.690207850768	19	2	2016
lm	262.246687702537	20	2	2016
lm	299.184338445963	21	2	2016
lm	279.040075929504	22	2	2016
lm	293.498754430018	23	2	2016
lm	289.670834060884	24	2	2016
lm	228.706152940845	25	2	2016
lm	246.646204987798	26	2	2016
lm	239.989379583648	27	2	2016
lm	238.543555631492	28	2	2016
lm	249.805395820828	29	2	2016
lm	205.385576250123	30	2	2016
lm	238.093576810608	31	2	2016
lm	240.798164822998	32	2	2016
lm	220.039752132291	33	2	2016
lm	229.41361899272	34	2	2016
lm	221.09464451823	35	2	2016
lm	192.235448087977	36	2	2016
lm	209.296176993248	37	2	2016
lm	186.65032056191	38	2	2016
lm	206.246440201189	39	2	2016
lm	197.013781939785	40	2	2016
lm	184.04603624541	41	2	2016
lm	155.254607844837	42	2	2016
lm	150.413703545574	43	2	2016
lm	121.451557451149	44	2	2016
lm	137.659915452319	45	2	2016
lm	193.547409118479	3	3	2016
lm	211.880421236411	4	3	2016
lm	225.309620483206	5	3	2016
lm	224.225306155376	6	3	2016
lm	256.679611961674	7	3	2016
lm	279.176361719374	8	3	2016
lm	328.080271630915	9	3	2016
lm	308.218715984956	10	3	2016
lm	315.157348175883	11	3	2016
lm	306.696789970761	12	3	2016
lm	350.728248755454	13	3	2016
lm	417.84060223808	14	3	2016
lm	485.336042493191	15	3	2016
lm	471.882436817595	16	3	2016
lm	356.526444064302	17	3	2016
lm	333.471600357461	18	3	2016
lm	272.724521486096	19	3	2016
lm	297.427915664698	20	3	2016
lm	290.680495174972	21	3	2016
lm	287.395029977175	22	3	2016
lm	297.090903560613	23	3	2016
lm	298.649733066678	24	3	2016
lm	226.681137444544	25	3	2016
lm	255.976557077426	26	3	2016
lm	238.380403351522	27	3	2016
lm	239.007323977489	28	3	2016
lm	237.154769181181	29	3	2016
lm	221.733887346514	30	3	2016
lm	230.062603687162	31	3	2016
lm	249.496278791462	32	3	2016
lm	208.311752242321	33	3	2016
lm	229.797671196701	34	3	2016
lm	211.065686309165	35	3	2016
lm	188.437022740878	36	3	2016
lm	174.084577555772	37	3	2016
lm	207.769016954706	38	3	2016
lm	182.945856704497	39	3	2016
lm	207.096963731902	40	3	2016
lm	166.031307892496	41	3	2016
lm	140.91701935404	42	3	2016
lm	137.404338012311	43	3	2016
lm	121.383846915276	44	3	2016
lm	128.863444550284	45	3	2016
lm	199.191953631186	3	4	2016
lm	229.015413417829	4	4	2016
lm	249.15730437087	5	4	2016
lm	259.339914191858	6	4	2016
lm	309.453768684492	7	4	2016
lm	307.153457642559	8	4	2016
lm	315.89463409262	9	4	2016
lm	305.588903340514	10	4	2016
lm	290.701327508401	11	4	2016
lm	337.241735555924	12	4	2016
lm	360.192381878646	13	4	2016
lm	417.631139415455	14	4	2016
lm	452.080859968611	15	4	2016
lm	370.064117575012	16	4	2016
lm	316.105186731653	17	4	2016
lm	322.599895476363	18	4	2016
lm	296.2121991981	19	4	2016
lm	287.903354790626	20	4	2016
lm	302.300520802665	21	4	2016
lm	301.272836932536	22	4	2016
lm	303.025839917957	23	4	2016
lm	297.644720455904	24	4	2016
lm	235.541480470022	25	4	2016
lm	254.357888624131	26	4	2016
lm	247.010604175797	27	4	2016
lm	225.567726871258	28	4	2016
lm	252.541922834834	29	4	2016
lm	215.614120168532	30	4	2016
lm	236.375414546982	31	4	2016
lm	237.438592196738	32	4	2016
lm	210.051688836988	33	4	2016
lm	214.555220305468	34	4	2016
lm	208.510042043322	35	4	2016
lm	153.939316041316	36	4	2016
lm	194.361759808081	37	4	2016
lm	185.182771016446	38	4	2016
lm	192.860980080622	39	4	2016
lm	177.794800679386	40	4	2016
lm	152.441354007247	41	4	2016
lm	122.464526988841	42	4	2016
lm	135.204581581097	43	4	2016
lm	114.682532098896	44	4	2016
lm	117.760331001383	45	4	2016
eb	186.894749630057	3	1	2016
eb	242.446176477306	4	1	2016
eb	196.656148350896	5	1	2016
eb	203.913300209446	6	1	2016
eb	160.389246876911	7	1	2016
eb	191.121681190415	8	1	2016
eb	256.77544505014	9	1	2016
eb	283.100848458648	10	1	2016
eb	382.717891302394	11	1	2016
eb	376.182321557967	12	1	2016
eb	405.654828322566	13	1	2016
eb	472.558765176955	14	1	2016
eb	505.91957408547	15	1	2016
eb	504.078277759989	16	1	2016
eb	508.880297491327	17	1	2016
eb	448.242014977966	18	1	2016
eb	329.407148307092	19	1	2016
eb	253.612321596246	20	1	2016
eb	246.875245291719	21	1	2016
eb	224.343498559367	22	1	2016
eb	288.254826460845	23	1	2016
eb	223.29473968807	24	1	2016
eb	210.359878865431	25	1	2016
eb	250.153299511908	26	1	2016
eb	222.483280736845	27	1	2016
eb	229.520919188882	28	1	2016
eb	233.002571910123	29	1	2016
eb	225.351206876053	30	1	2016
eb	264.084489075618	31	1	2016
eb	226.700144066518	32	1	2016
eb	214.892009149368	33	1	2016
eb	234.747193118507	34	1	2016
eb	204.229224741243	35	1	2016
eb	199.474085682523	36	1	2016
eb	221.961588372525	37	1	2016
eb	204.616472794764	38	1	2016
eb	213.865088351176	39	1	2016
eb	195.198142387715	40	1	2016
eb	159.189737207909	41	1	2016
eb	170.718652831847	42	1	2016
eb	159.239807189315	43	1	2016
eb	127.485273472291	44	1	2016
eb	152.554944430417	45	1	2016
eb	240.340218770856	3	2	2016
eb	280.104735089356	4	2	2016
eb	215.864010557044	5	2	2016
eb	224.146183984128	6	2	2016
eb	172.099628734581	7	2	2016
eb	209.079115359029	8	2	2016
eb	282.952635292657	9	2	2016
eb	310.352345973355	10	2	2016
eb	426.478703991688	11	2	2016
eb	417.593306228048	12	2	2016
eb	442.230272988888	13	2	2016
eb	507.482387018613	14	2	2016
eb	526.810701145984	15	2	2016
eb	504.957434418764	16	2	2016
eb	502.178768145855	17	2	2016
eb	442.405729893935	18	2	2016
eb	322.964643414383	19	2	2016
eb	244.274486273011	20	2	2016
eb	237.107280781916	21	2	2016
eb	220.847115306334	22	2	2016
eb	280.005956958831	23	2	2016
eb	215.595689461633	24	2	2016
eb	200.558984606955	25	2	2016
eb	240.739789647431	26	2	2016
eb	213.669875186087	27	2	2016
eb	219.673438276806	28	2	2016
eb	225.506798344168	29	2	2016
eb	217.640158364902	30	2	2016
eb	255.77060178988	31	2	2016
eb	218.636727125717	32	2	2016
eb	206.793888298595	33	2	2016
eb	225.005954402122	34	2	2016
eb	195.478143543581	35	2	2016
eb	188.609658320423	36	2	2016
eb	212.130286203451	37	2	2016
eb	194.067034413345	38	2	2016
eb	202.645307712576	39	2	2016
eb	185.634132737912	40	2	2016
eb	148.608621824979	41	2	2016
eb	160.364260438686	42	2	2016
eb	148.728236960214	43	2	2016
eb	118.670097248592	44	2	2016
eb	144.425919121614	45	2	2016
eb	259.942892473989	3	3	2016
eb	333.382564806622	4	3	2016
eb	238.443598253471	5	3	2016
eb	246.212751607653	6	3	2016
eb	188.676537797167	7	3	2016
eb	232.968634886086	8	3	2016
eb	306.277728238858	9	3	2016
eb	342.536956179215	10	3	2016
eb	469.730806033662	11	3	2016
eb	456.453510837314	12	3	2016
eb	474.276987278433	13	3	2016
eb	517.971338432831	14	3	2016
eb	525.528042827554	15	3	2016
eb	493.979734882345	16	3	2016
eb	468.10730665754	17	3	2016
eb	434.25577746005	18	3	2016
eb	312.944726200105	19	3	2016
eb	235.083058323034	20	3	2016
eb	228.077549131916	21	3	2016
eb	215.58700282072	22	3	2016
eb	270.285882097215	23	3	2016
eb	209.23795003873	24	3	2016
eb	195.886374933189	25	3	2016
eb	234.617769342029	26	3	2016
eb	203.832118644412	27	3	2016
eb	212.244646951029	28	3	2016
eb	216.328260355985	29	3	2016
eb	212.166715952094	30	3	2016
eb	248.126273976215	31	3	2016
eb	210.22746886465	32	3	2016
eb	198.205496333768	33	3	2016
eb	215.889400610069	34	3	2016
eb	184.407224661745	35	3	2016
eb	180.608708176655	36	3	2016
eb	200.209291547086	37	3	2016
eb	183.734718218656	38	3	2016
eb	192.205557255049	39	3	2016
eb	173.547365455209	40	3	2016
eb	136.907970491951	41	3	2016
eb	151.863136881808	42	3	2016
eb	138.905747449181	43	3	2016
eb	108.785936266234	44	3	2016
eb	134.171055240414	45	3	2016
eb	268.333982632686	3	4	2016
eb	377.81165042856	4	4	2016
eb	261.95861095522	5	4	2016
eb	272.189651843114	6	4	2016
eb	213.922919291108	7	4	2016
eb	257.101787341144	8	4	2016
eb	335.650633761088	9	4	2016
eb	375.313253792374	10	4	2016
eb	504.200215363202	11	4	2016
eb	481.745155596256	12	4	2016
eb	495.22231287698	13	4	2016
eb	512.093528338301	14	4	2016
eb	496.246863336943	15	4	2016
eb	469.954973598584	16	4	2016
eb	443.282098186911	17	4	2016
eb	423.358972673481	18	4	2016
eb	304.268526090826	19	4	2016
eb	228.310009090802	20	4	2016
eb	223.446958129605	21	4	2016
eb	207.716623841779	22	4	2016
eb	262.998042185301	23	4	2016
eb	205.147642906717	24	4	2016
eb	184.959264989539	25	4	2016
eb	225.066867287662	26	4	2016
eb	201.10955608223	27	4	2016
eb	206.318133607983	28	4	2016
eb	212.124146706282	29	4	2016
eb	199.138466361901	30	4	2016
eb	235.888948833552	31	4	2016
eb	198.627823770136	32	4	2016
eb	188.913592921305	33	4	2016
eb	206.686028993953	34	4	2016
eb	173.095130090495	35	4	2016
eb	168.670109039358	36	4	2016
eb	190.691759060389	37	4	2016
eb	171.547716806059	38	4	2016
eb	182.698038469884	39	4	2016
eb	162.310668666354	40	4	2016
eb	125.646348594734	41	4	2016
eb	141.503110957106	42	4	2016
eb	128.090459768612	43	4	2016
eb	102.587134032555	44	4	2016
eb	126.568818665185	45	4	2016
arima	157.62017209151	3	1	2016
arima	164.877293694509	4	1	2016
arima	160.437611559699	5	1	2016
arima	181.519265121487	6	1	2016
arima	141.666244551633	7	1	2016
arima	153.206584286959	8	1	2016
arima	241.057758458782	9	1	2016
arima	268.89946995794	10	1	2016
arima	272.50737053602	11	1	2016
arima	293.169630732385	12	1	2016
arima	338.388880584022	13	1	2016
arima	411.455957836627	14	1	2016
arima	443.589732970908	15	1	2016
arima	460.162934001723	16	1	2016
arima	458.724247892349	17	1	2016
arima	367.58478538107	18	1	2016
arima	353.255080018983	19	1	2016
arima	292.356346445076	20	1	2016
arima	304.541299776184	21	1	2016
arima	304.80584875393	22	1	2016
arima	280.978185216993	23	1	2016
arima	311.45389269967	24	1	2016
arima	231.646751965988	25	1	2016
arima	274.040670392095	26	1	2016
arima	244.715375996969	27	1	2016
arima	236.342808495484	28	1	2016
arima	261.892989067571	29	1	2016
arima	205.669959260055	30	1	2016
arima	224.094405072394	31	1	2016
arima	244.873865273327	32	1	2016
arima	220.233204523916	33	1	2016
arima	221.433448730172	34	1	2016
arima	205.15555204643	35	1	2016
arima	189.097358149531	36	1	2016
arima	197.406614249141	37	1	2016
arima	199.568365745088	38	1	2016
arima	179.07037222093	39	1	2016
arima	206.388254263471	40	1	2016
arima	141.726567574998	41	1	2016
arima	192.879165194	42	1	2016
arima	133.891205610799	43	1	2016
arima	116.980558352836	44	1	2016
arima	132.684210910321	45	1	2016
arima	148.215210839948	3	2	2016
arima	154.752080473832	4	2	2016
arima	171.137467738066	5	2	2016
arima	156.351817937697	6	2	2016
arima	138.189711075614	7	2	2016
arima	208.106119773937	8	2	2016
arima	266.952969909961	9	2	2016
arima	244.01987437545	10	2	2016
arima	268.746395965413	11	2	2016
arima	309.507331899517	12	2	2016
arima	373.227085982463	13	2	2016
arima	425.720742679027	14	2	2016
arima	448.41251426339	15	2	2016
arima	446.286659085349	16	2	2016
arima	380.654341639019	17	2	2016
arima	373.800359402616	18	2	2016
arima	338.931689876517	19	2	2016
arima	314.325497211831	20	2	2016
arima	328.739336479186	21	2	2016
arima	271.241781625222	22	2	2016
arima	324.467201106337	23	2	2016
arima	267.555149411739	24	2	2016
arima	243.995100264496	25	2	2016
arima	254.640407725973	26	2	2016
arima	229.155402251789	27	2	2016
arima	251.405394957795	28	2	2016
arima	212.650671610884	29	2	2016
arima	183.27551224908	30	2	2016
arima	237.448134928731	31	2	2016
arima	229.287797606291	32	2	2016
arima	205.687536408438	33	2	2016
arima	207.017716646722	34	2	2016
arima	185.261699591649	35	2	2016
arima	174.84612427827	36	2	2016
arima	192.583300656519	37	2	2016
arima	169.533146595933	38	2	2016
arima	195.445594654339	39	2	2016
arima	163.662322993016	40	2	2016
arima	171.75128650157	41	2	2016
arima	146.176469916799	42	2	2016
arima	115.088123342411	43	2	2016
arima	109.53644889757	44	2	2016
arima	123.152439271385	45	2	2016
arima	137.396562537881	3	3	2016
arima	165.2449812313	4	3	2016
arima	145.520297011911	5	3	2016
arima	153.63325711986	6	3	2016
arima	191.957242867656	7	3	2016
arima	232.430710013546	8	3	2016
arima	242.134202276984	9	3	2016
arima	238.060296718803	10	3	2016
arima	283.154890489396	11	3	2016
arima	341.980983178142	12	3	2016
arima	383.372913910894	13	3	2016
arima	428.590100125121	14	3	2016
arima	433.044889467144	15	3	2016
arima	366.5745052368	16	3	2016
arima	388.715147714036	17	3	2016
arima	361.758969083368	18	3	2016
arima	364.040758017343	19	3	2016
arima	338.891769198352	20	3	2016
arima	296.133585313424	21	3	2016
arima	314.202940246432	22	3	2016
arima	281.388246356633	23	3	2016
arima	281.280294486422	24	3	2016
arima	223.649235606059	25	3	2016
arima	239.949957523446	26	3	2016
arima	243.784935065569	27	3	2016
arima	201.525013626619	28	3	2016
arima	190.474899941309	29	3	2016
arima	194.461371381975	30	3	2016
arima	221.406204971606	31	3	2016
arima	215.181254539304	32	3	2016
arima	190.567864412601	33	3	2016
arima	187.193756851554	34	3	2016
arima	170.825573652763	35	3	2016
arima	169.014756517523	36	3	2016
arima	162.268423086227	37	3	2016
arima	185.443899070665	38	3	2016
arima	152.160214802693	39	3	2016
arima	194.783426396008	40	3	2016
arima	123.630183468989	41	3	2016
arima	128.352936514124	42	3	2016
arima	107.471342959655	43	3	2016
arima	98.4421099001665	44	3	2016
arima	107.573481586078	45	3	2016
arima	152.175827571531	3	4	2016
arima	141.05553400824	4	4	2016
arima	145.390528013015	5	4	2016
arima	203.586690413673	6	4	2016
arima	220.441131818574	7	4	2016
arima	215.697225445943	8	4	2016
arima	236.541022243468	9	4	2016
arima	258.615122588059	10	4	2016
arima	320.23617228006	11	4	2016
arima	356.582876526277	12	4	2016
arima	390.722953714367	13	4	2016
arima	414.700964549223	14	4	2016
arima	353.938672874087	15	4	2016
arima	375.303198968551	16	4	2016
arima	375.325039666518	17	4	2016
arima	384.547307131165	18	4	2016
arima	382.0411023143	19	4	2016
arima	304.746252521068	20	4	2016
arima	334.708689467051	21	4	2016
arima	273.048675735653	22	4	2016
arima	292.474134360631	23	4	2016
arima	254.344685119043	24	4	2016
arima	214.208089184398	25	4	2016
arima	252.510828741421	26	4	2016
arima	195.303431083676	27	4	2016
arima	181.41506855014	28	4	2016
arima	200.446408083558	29	4	2016
arima	186.130216913374	30	4	2016
arima	208.739581680597	31	4	2016
arima	198.440113247086	32	4	2016
arima	173.490443005204	33	4	2016
arima	172.451331507048	34	4	2016
arima	165.690182196657	35	4	2016
arima	142.545943405642	36	4	2016
arima	179.333530267417	37	4	2016
arima	143.665260447299	38	4	2016
arima	184.975334335659	39	4	2016
arima	143.156174104847	40	4	2016
arima	109.430547314988	41	4	2016
arima	118.483679573294	42	4	2016
arima	96.751919205929	43	4	2016
arima	86.8963184317339	44	4	2016
arima	121.570184494101	45	4	2016
target	192	3	1	2016
target	178	4	1	2016
target	187	5	1	2016
target	151	6	1	2016
target	176	7	1	2016
target	231	8	1	2016
target	256	9	1	2016
target	341	10	1	2016
target	339	11	1	2016
target	368	12	1	2016
target	433	13	1	2016
target	472	14	1	2016
target	489	15	1	2016
target	506	16	1	2016
target	454	17	1	2016
target	340	18	1	2016
target	266	19	1	2016
target	258	20	1	2016
target	236	21	1	2016
target	298	22	1	2016
target	232	23	1	2016
target	218	24	1	2016
target	258	25	1	2016
target	232	26	1	2016
target	239	27	1	2016
target	241	28	1	2016
target	234	29	1	2016
target	274	30	1	2016
target	237	31	1	2016
target	226	32	1	2016
target	246	33	1	2016
target	216	34	1	2016
target	211	35	1	2016
target	234	36	1	2016
target	217	37	1	2016
target	226	38	1	2016
target	207	39	1	2016
target	171	40	1	2016
target	184	41	1	2016
target	171	42	1	2016
target	137	43	1	2016
target	162	44	1	2016
target	115	45	1	2016
target	178	3	2	2016
target	187	4	2	2016
target	151	5	2	2016
target	176	6	2	2016
target	231	7	2	2016
target	256	8	2	2016
target	341	9	2	2016
target	339	10	2	2016
target	368	11	2	2016
target	433	12	2	2016
target	472	13	2	2016
target	489	14	2	2016
target	506	15	2	2016
target	454	16	2	2016
target	340	17	2	2016
target	266	18	2	2016
target	258	19	2	2016
target	236	20	2	2016
target	298	21	2	2016
target	232	22	2	2016
target	218	23	2	2016
target	258	24	2	2016
target	232	25	2	2016
target	239	26	2	2016
target	241	27	2	2016
target	234	28	2	2016
target	274	29	2	2016
target	237	30	2	2016
target	226	31	2	2016
target	246	32	2	2016
target	216	33	2	2016
target	211	34	2	2016
target	234	35	2	2016
target	217	36	2	2016
target	226	37	2	2016
target	207	38	2	2016
target	171	39	2	2016
target	184	40	2	2016
target	171	41	2	2016
target	137	42	2	2016
target	162	43	2	2016
target	115	44	2	2016
target	125	45	2	2016
target	187	3	3	2016
target	151	4	3	2016
target	176	5	3	2016
target	231	6	3	2016
target	256	7	3	2016
target	341	8	3	2016
target	339	9	3	2016
target	368	10	3	2016
target	433	11	3	2016
target	472	12	3	2016
target	489	13	3	2016
target	506	14	3	2016
target	454	15	3	2016
target	340	16	3	2016
target	266	17	3	2016
target	258	18	3	2016
target	236	19	3	2016
target	298	20	3	2016
target	232	21	3	2016
target	218	22	3	2016
target	258	23	3	2016
target	232	24	3	2016
target	239	25	3	2016
target	241	26	3	2016
target	234	27	3	2016
target	274	28	3	2016
target	237	29	3	2016
target	226	30	3	2016
target	246	31	3	2016
target	216	32	3	2016
target	211	33	3	2016
target	234	34	3	2016
target	217	35	3	2016
target	226	36	3	2016
target	207	37	3	2016
target	171	38	3	2016
target	184	39	3	2016
target	171	40	3	2016
target	137	41	3	2016
target	162	42	3	2016
target	115	43	3	2016
target	125	44	3	2016
target	104	45	3	2016
target	151	3	4	2016
target	176	4	4	2016
target	231	5	4	2016
target	256	6	4	2016
target	341	7	4	2016
target	339	8	4	2016
target	368	9	4	2016
target	433	10	4	2016
target	472	11	4	2016
target	489	12	4	2016
target	506	13	4	2016
target	454	14	4	2016
target	340	15	4	2016
target	266	16	4	2016
target	258	17	4	2016
target	236	18	4	2016
target	298	19	4	2016
target	232	20	4	2016
target	218	21	4	2016
target	258	22	4	2016
target	232	23	4	2016
target	239	24	4	2016
target	241	25	4	2016
target	234	26	4	2016
target	274	27	4	2016
target	237	28	4	2016
target	226	29	4	2016
target	246	30	4	2016
target	216	31	4	2016
target	211	32	4	2016
target	234	33	4	2016
target	217	34	4	2016
target	226	35	4	2016
target	207	36	4	2016
target	171	37	4	2016
target	184	38	4	2016
target	171	39	4	2016
target	137	40	4	2016
target	162	41	4	2016
target	115	42	4	2016
target	125	43	4	2016
target	104	44	4	2016
target	98	45	4	2016
