# Supplementary material for: A stacked ensemble method for forecasting influenza-like illness visit volumes at emergency departments
Source: PLoS One. 2021 Mar 22;16(3):e0241725. doi: 10.1371/journal.pone.0241725 (PMC7984626; doi:10.1371/journal.pone.0241725)
Supplement: S1 Data — (ZIP) [file pone.0241725.s003.zip › ILI_plosone/tables/raw_estimates_2013_holdout_2016weeks-3-45_fmc.csv]

object	value	epiweek	weeks_ahead	season
rf	22.662	3	1	2016
rf	23.435	4	1	2016
rf	24.312	5	1	2016
rf	27.593	6	1	2016
rf	36.672	7	1	2016
rf	35.449	8	1	2016
rf	29.463	9	1	2016
rf	27.4065	10	1	2016
rf	34.458	11	1	2016
rf	34.252	12	1	2016
rf	32.9885	13	1	2016
rf	44.5635	14	1	2016
rf	46.7615	15	1	2016
rf	53.206	16	1	2016
rf	51.873	17	1	2016
rf	58.239	18	1	2016
rf	45.812	19	1	2016
rf	46.868	20	1	2016
rf	47.9255	21	1	2016
rf	44.118	22	1	2016
rf	42.9915	23	1	2016
rf	40.113	24	1	2016
rf	35.2865	25	1	2016
rf	38.2485	26	1	2016
rf	40.6185	27	1	2016
rf	35.554	28	1	2016
rf	33.464	29	1	2016
rf	31.49	30	1	2016
rf	31.9155	31	1	2016
rf	32.54	32	1	2016
rf	30.487	33	1	2016
rf	29.765	34	1	2016
rf	30.753	35	1	2016
rf	27.073	36	1	2016
rf	27.975	37	1	2016
rf	26.958	38	1	2016
rf	23.316	39	1	2016
rf	21.139	40	1	2016
rf	20.218	41	1	2016
rf	19.306	42	1	2016
rf	18.8235	43	1	2016
rf	18.796	44	1	2016
rf	18.731	45	1	2016
rf	23.1575	3	2	2016
rf	24.945	4	2	2016
rf	25.2855	5	2	2016
rf	32.015	6	2	2016
rf	40.3965	7	2	2016
rf	35.9275	8	2	2016
rf	30.023	9	2	2016
rf	31.735	10	2	2016
rf	33.405	11	2	2016
rf	34.2585	12	2	2016
rf	38.3485	13	2	2016
rf	50.4255	14	2	2016
rf	51.4765	15	2	2016
rf	52.3805	16	2	2016
rf	61.862	17	2	2016
rf	54.6515	18	2	2016
rf	40.9255	19	2	2016
rf	41.5595	20	2	2016
rf	44.0165	21	2	2016
rf	44.4125	22	2	2016
rf	43.883	23	2	2016
rf	37.935	24	2	2016
rf	36.8455	25	2	2016
rf	39.007	26	2	2016
rf	40.6205	27	2	2016
rf	34.859	28	2	2016
rf	35.0495	29	2	2016
rf	33.136	30	2	2016
rf	31.5755	31	2	2016
rf	31.822	32	2	2016
rf	31.732	33	2	2016
rf	30.8775	34	2	2016
rf	30.2245	35	2	2016
rf	28.623	36	2	2016
rf	26.0595	37	2	2016
rf	25.0835	38	2	2016
rf	23.497	39	2	2016
rf	21.5035	40	2	2016
rf	18.4935	41	2	2016
rf	18.7815	42	2	2016
rf	19.0475	43	2	2016
rf	20.396	44	2	2016
rf	14.537	45	2	2016
rf	24.851	3	3	2016
rf	26.695	4	3	2016
rf	28.045	5	3	2016
rf	32.5375	6	3	2016
rf	37.744	7	3	2016
rf	36.06	8	3	2016
rf	36.388	9	3	2016
rf	35.592	10	3	2016
rf	34.887	11	3	2016
rf	36.2525	12	3	2016
rf	40.4845	13	3	2016
rf	50.1325	14	3	2016
rf	49.463	15	3	2016
rf	56.8335	16	3	2016
rf	58.7015	17	3	2016
rf	57.7555	18	3	2016
rf	39.12	19	3	2016
rf	40.9935	20	3	2016
rf	44.211	21	3	2016
rf	42.762	22	3	2016
rf	39.507	23	3	2016
rf	39.516	24	3	2016
rf	36.5485	25	3	2016
rf	38.1235	26	3	2016
rf	39.5225	27	3	2016
rf	37.027	28	3	2016
rf	36.2935	29	3	2016
rf	33.9525	30	3	2016
rf	32.054	31	3	2016
rf	31.6495	32	3	2016
rf	31.6075	33	3	2016
rf	29.1645	34	3	2016
rf	31.3585	35	3	2016
rf	27.2	36	3	2016
rf	23.877	37	3	2016
rf	25.817	38	3	2016
rf	23.199	39	3	2016
rf	20.549	40	3	2016
rf	19.1305	41	3	2016
rf	19.541	42	3	2016
rf	19.5625	43	3	2016
rf	15.453	44	3	2016
rf	15.111	45	3	2016
rf	26.83	3	4	2016
rf	29.1355	4	4	2016
rf	29.182	5	4	2016
rf	31.033	6	4	2016
rf	37.8495	7	4	2016
rf	40.415	8	4	2016
rf	37.3085	9	4	2016
rf	37.264	10	4	2016
rf	36.5985	11	4	2016
rf	37.4245	12	4	2016
rf	45.9875	13	4	2016
rf	49.762	14	4	2016
rf	53.4595	15	4	2016
rf	53.954	16	4	2016
rf	52.5555	17	4	2016
rf	49.1945	18	4	2016
rf	41.387	19	4	2016
rf	40.6955	20	4	2016
rf	41.8525	21	4	2016
rf	41.8795	22	4	2016
rf	39.93	23	4	2016
rf	39.876	24	4	2016
rf	38.549	25	4	2016
rf	38.24	26	4	2016
rf	38.7235	27	4	2016
rf	34.3225	28	4	2016
rf	35.294	29	4	2016
rf	34.0005	30	4	2016
rf	32.919	31	4	2016
rf	31.402	32	4	2016
rf	30.8785	33	4	2016
rf	31.909	34	4	2016
rf	31.2165	35	4	2016
rf	26.8495	36	4	2016
rf	25.5555	37	4	2016
rf	24.6115	38	4	2016
rf	21.3875	39	4	2016
rf	19.5755	40	4	2016
rf	17.9805	41	4	2016
rf	17.8115	42	4	2016
rf	16.4915	43	4	2016
rf	16.1485	44	4	2016
rf	15.054	45	4	2016
Generalized Linear Mixture Model	150.253808582189	3	1	2018
Generalized Linear Mixture Model	150.931464292796	4	1	2018
Generalized Linear Mixture Model	182.386490135538	5	1	2018
Generalized Linear Mixture Model	164.906383932209	6	1	2018
Generalized Linear Mixture Model	207.341622003101	7	1	2018
Generalized Linear Mixture Model	280.997935732606	8	1	2018
Generalized Linear Mixture Model	419.71702862272	9	1	2018
Generalized Linear Mixture Model	600.303877258634	10	1	2018
Generalized Linear Mixture Model	601.287873723499	11	1	2018
Generalized Linear Mixture Model	629.587359462613	12	1	2018
Generalized Linear Mixture Model	613.364280351276	13	1	2018
Generalized Linear Mixture Model	483.316474190451	14	1	2018
Generalized Linear Mixture Model	395.239176424539	15	1	2018
Generalized Linear Mixture Model	395.781803555019	16	1	2018
Generalized Linear Mixture Model	318.143533140701	17	1	2018
Generalized Linear Mixture Model	150.589040034486	3	2	2018
Generalized Linear Mixture Model	148.900924890139	4	2	2018
Generalized Linear Mixture Model	168.331808607628	5	2	2018
Generalized Linear Mixture Model	165.800073546802	6	2	2018
Generalized Linear Mixture Model	211.598743240065	7	2	2018
Generalized Linear Mixture Model	294.336818520141	8	2	2018
Generalized Linear Mixture Model	448.020017955351	9	2	2018
Generalized Linear Mixture Model	602.857660743681	10	2	2018
Generalized Linear Mixture Model	586.210882722819	11	2	2018
Generalized Linear Mixture Model	627.673347513306	12	2	2018
Generalized Linear Mixture Model	588.874246788205	13	2	2018
Generalized Linear Mixture Model	472.862333331315	14	2	2018
Generalized Linear Mixture Model	396.087448035644	15	2	2018
Generalized Linear Mixture Model	370.950170177486	16	2	2018
Generalized Linear Mixture Model	285.718791132993	17	2	2018
Generalized Linear Mixture Model	144.924587925869	3	3	2018
Generalized Linear Mixture Model	135.262722439872	4	3	2018
Generalized Linear Mixture Model	172.664867887459	5	3	2018
Generalized Linear Mixture Model	160.766850781556	6	3	2018
Generalized Linear Mixture Model	222.234969595168	7	3	2018
Generalized Linear Mixture Model	318.001476103385	8	3	2018
Generalized Linear Mixture Model	443.713325825574	9	3	2018
Generalized Linear Mixture Model	574.191855372727	10	3	2018
Generalized Linear Mixture Model	574.891610078063	11	3	2018
Generalized Linear Mixture Model	574.540816997683	12	3	2018
Generalized Linear Mixture Model	545.199173293987	13	3	2018
Generalized Linear Mixture Model	450.769117738101	14	3	2018
Generalized Linear Mixture Model	356.796379679293	15	3	2018
Generalized Linear Mixture Model	346.314027781429	16	3	2018
Generalized Linear Mixture Model	283.544738921894	17	3	2018
Generalized Linear Mixture Model	134.527259670232	3	4	2018
Generalized Linear Mixture Model	141.893303154979	4	4	2018
Generalized Linear Mixture Model	176.761817885679	5	4	2018
Generalized Linear Mixture Model	175.445772934677	6	4	2018
Generalized Linear Mixture Model	250.606044533487	7	4	2018
Generalized Linear Mixture Model	339.069607099644	8	4	2018
Generalized Linear Mixture Model	446.094330074998	9	4	2018
Generalized Linear Mixture Model	569.085112143398	10	4	2018
Generalized Linear Mixture Model	551.091513099138	11	4	2018
Generalized Linear Mixture Model	525.920903885527	12	4	2018
Generalized Linear Mixture Model	498.912958849919	13	4	2018
Generalized Linear Mixture Model	421.883360227335	14	4	2018
Generalized Linear Mixture Model	325.992042026736	15	4	2018
Generalized Linear Mixture Model	327.960511948754	16	4	2018
Generalized Linear Mixture Model	283.236654258363	17	4	2018
lm	21.3796278978675	3	1	2016
lm	27.2175907709844	4	1	2016
lm	26.0030026827394	5	1	2016
lm	32.5549391479115	6	1	2016
lm	31.9987717894605	7	1	2016
lm	30.7462623963793	8	1	2016
lm	22.2450233180144	9	1	2016
lm	33.2007242479841	10	1	2016
lm	46.7128533405483	11	1	2016
lm	33.2211146711312	12	1	2016
lm	35.8288825816842	13	1	2016
lm	50.9186319504228	14	1	2016
lm	45.7080272658467	15	1	2016
lm	62.4377990422437	16	1	2016
lm	62.9537986942015	17	1	2016
lm	67.8695010148366	18	1	2016
lm	50.7012080223033	19	1	2016
lm	37.7229567869794	20	1	2016
lm	47.0398169283248	21	1	2016
lm	43.8986755545433	22	1	2016
lm	45.9173682426073	23	1	2016
lm	43.5697218209756	24	1	2016
lm	41.9338668062433	25	1	2016
lm	42.6197188991489	26	1	2016
lm	36.0869807086948	27	1	2016
lm	30.1202706271476	28	1	2016
lm	22.5650423110733	29	1	2016
lm	39.7973230241003	30	1	2016
lm	32.718995729953	31	1	2016
lm	31.7567422111998	32	1	2016
lm	29.4625735166518	33	1	2016
lm	26.3804646642633	34	1	2016
lm	28.7322961715446	35	1	2016
lm	32.4533863110978	36	1	2016
lm	30.1945267502449	37	1	2016
lm	28.1888662067412	38	1	2016
lm	22.0589053946208	39	1	2016
lm	26.1833469782139	40	1	2016
lm	20.2790857802476	41	1	2016
lm	24.4627205965412	42	1	2016
lm	17.7248392372006	43	1	2016
lm	19.180387832301	44	1	2016
lm	19.2430848114817	45	1	2016
lm	28.3622774212988	3	2	2016
lm	25.6769386148249	4	2	2016
lm	22.7541383225449	5	2	2016
lm	29.199027254505	6	2	2016
lm	35.7615448707542	7	2	2016
lm	30.2734665091592	8	2	2016
lm	26.9907525308336	9	2	2016
lm	41.5203712540822	10	2	2016
lm	41.2888403661581	11	2	2016
lm	37.4221774618328	12	2	2016
lm	43.0614294890808	13	2	2016
lm	49.9306207830334	14	2	2016
lm	59.3610439325187	15	2	2016
lm	64.7976289543497	16	2	2016
lm	71.8875270283577	17	2	2016
lm	66.1647675764292	18	2	2016
lm	32.5462509895314	19	2	2016
lm	34.8029658096293	20	2	2016
lm	47.5569953491803	21	2	2016
lm	47.896972834676	22	2	2016
lm	49.4005110464687	23	2	2016
lm	39.9966944377622	24	2	2016
lm	41.4432378263011	25	2	2016
lm	37.5901133342814	26	2	2016
lm	40.0370477335311	27	2	2016
lm	26.2760224083963	28	2	2016
lm	37.0727481194881	29	2	2016
lm	35.5508980049487	30	2	2016
lm	32.3193671997636	31	2	2016
lm	27.6073574152438	32	2	2016
lm	25.9587914183966	33	2	2016
lm	27.583337221445	34	2	2016
lm	31.617513449702	35	2	2016
lm	26.3838685429265	36	2	2016
lm	25.1105872512483	37	2	2016
lm	26.2364210334293	38	2	2016
lm	21.8141116494949	39	2	2016
lm	23.2138151787629	40	2	2016
lm	24.2338528183181	41	2	2016
lm	17.7307941626873	42	2	2016
lm	19.1960219389335	43	2	2016
lm	23.8090321165393	44	2	2016
lm	18.9386614584472	45	2	2016
lm	27.27647229096	3	3	2016
lm	26.2880567759633	4	3	2016
lm	23.0576898844828	5	3	2016
lm	32.5383236815829	6	3	2016
lm	31.3863534601478	7	3	2016
lm	33.156573948881	8	3	2016
lm	38.2625508217308	9	3	2016
lm	36.2954916044898	10	3	2016
lm	40.4576428062548	11	3	2016
lm	43.1304476164172	12	3	2016
lm	45.1286691685646	13	3	2016
lm	61.4436930410693	14	3	2016
lm	63.3357369736131	15	3	2016
lm	73.4146411894962	16	3	2016
lm	73.8483156535097	17	3	2016
lm	42.408873356162	18	3	2016
lm	32.0074632462361	19	3	2016
lm	40.3106905831364	20	3	2016
lm	44.3221433054817	21	3	2016
lm	51.4671256076914	22	3	2016
lm	44.957377537484	23	3	2016
lm	42.5331192936329	24	3	2016
lm	37.4663086935198	25	3	2016
lm	38.7988041264144	26	3	2016
lm	29.7928364498773	27	3	2016
lm	37.311993166042	28	3	2016
lm	33.2621053764608	29	3	2016
lm	32.3523381424505	30	3	2016
lm	28.8394355070181	31	3	2016
lm	23.9384000069137	32	3	2016
lm	26.4189424609466	33	3	2016
lm	30.3233277414716	34	3	2016
lm	26.9888205930073	35	3	2016
lm	23.9806759638986	36	3	2016
lm	24.6498600734701	37	3	2016
lm	24.6034225360678	38	3	2016
lm	21.6903907429459	39	3	2016
lm	25.9685101290362	40	3	2016
lm	18.2670152362702	41	3	2016
lm	18.7596558241715	42	3	2016
lm	21.0911852857044	43	3	2016
lm	21.3200197721519	44	3	2016
lm	15.1533876556758	45	3	2016
lm	27.0244187940212	3	4	2016
lm	24.3854413530135	4	4	2016
lm	29.8733223839595	5	4	2016
lm	29.138552418805	6	4	2016
lm	34.5188178019669	7	4	2016
lm	41.319742942425	8	4	2016
lm	35.5096077071792	9	4	2016
lm	38.0761085839481	10	4	2016
lm	43.9079097404056	11	4	2016
lm	42.4051803964112	12	4	2016
lm	58.4929096799771	13	4	2016
lm	63.6691021603341	14	4	2016
lm	71.6844085618522	15	4	2016
lm	77.2050995752298	16	4	2016
lm	43.9328553522054	17	4	2016
lm	39.1691974329623	18	4	2016
lm	39.1445012562794	19	4	2016
lm	42.340133548444	20	4	2016
lm	49.8325740593482	21	4	2016
lm	44.2334605627984	22	4	2016
lm	44.5751423160054	23	4	2016
lm	39.4896624595843	24	4	2016
lm	38.6840707322484	25	4	2016
lm	29.7033487468527	26	4	2016
lm	40.0001018103614	27	4	2016
lm	33.820536280027	28	4	2016
lm	33.0328144951436	29	4	2016
lm	28.8514262710981	30	4	2016
lm	23.8680791474664	31	4	2016
lm	25.6386434901874	32	4	2016
lm	29.5837215995521	33	4	2016
lm	26.3069723686742	34	4	2016
lm	24.3010711715782	35	4	2016
lm	23.1618295832083	36	4	2016
lm	22.9123618241674	37	4	2016
lm	22.857291189786	38	4	2016
lm	24.8881771858192	39	4	2016
lm	19.7990425779678	40	4	2016
lm	18.7248188630702	41	4	2016
lm	22.0654471321247	42	4	2016
lm	19.3905988243081	43	4	2016
lm	17.3608594858575	44	4	2016
lm	14.6107536842724	45	4	2016
eb	21.939161832176	3	1	2016
eb	18.117403598254	4	1	2016
eb	31.4612404290894	5	1	2016
eb	45.4944762453782	6	1	2016
eb	51.5898551465657	7	1	2016
eb	30.8855187874911	8	1	2016
eb	20.6513338069452	9	1	2016
eb	30.6049229652411	10	1	2016
eb	45.1673804164287	11	1	2016
eb	33.9444728793961	12	1	2016
eb	31.7823475807566	13	1	2016
eb	52.4631405876481	14	1	2016
eb	48.7059493300009	15	1	2016
eb	64.5703025645583	16	1	2016
eb	55.4393640105383	17	1	2016
eb	59.9948624578825	18	1	2016
eb	34.562204798749	19	1	2016
eb	54.6245416764828	20	1	2016
eb	55.2719750535008	21	1	2016
eb	37.7366185007582	22	1	2016
eb	37.8534697738501	23	1	2016
eb	27.0648689543102	24	1	2016
eb	34.2841465765207	25	1	2016
eb	37.3633900167879	26	1	2016
eb	39.5913335648867	27	1	2016
eb	20.1846717792814	28	1	2016
eb	25.2852136121299	29	1	2016
eb	23.425618430512	30	1	2016
eb	30.3427084109979	31	1	2016
eb	29.2005387577536	32	1	2016
eb	30.1144619679103	33	1	2016
eb	29.0359469309499	34	1	2016
eb	28.2314494609806	35	1	2016
eb	24.3508340614621	36	1	2016
eb	32.1205512874263	37	1	2016
eb	29.3891526259292	38	1	2016
eb	16.6592878361571	39	1	2016
eb	27.5726523450667	40	1	2016
eb	14.6951695935848	41	1	2016
eb	20.8681359712847	42	1	2016
eb	21.9208508790806	43	1	2016
eb	19.1431065279516	44	1	2016
eb	10.2260312076028	45	1	2016
eb	30.573615636728	3	2	2016
eb	19.6651790986061	4	2	2016
eb	36.0082749990528	5	2	2016
eb	51.7911241407876	6	2	2016
eb	58.1869387070798	7	2	2016
eb	34.1570930525404	8	2	2016
eb	24.2574387037751	9	2	2016
eb	34.770913508933	10	2	2016
eb	49.8648597119801	11	2	2016
eb	38.817922050278	12	2	2016
eb	36.1940966060469	13	2	2016
eb	57.36833177449	14	2	2016
eb	51.8351702572826	15	2	2016
eb	65.6876918367102	16	2	2016
eb	53.8684950487325	17	2	2016
eb	57.6192291428512	18	2	2016
eb	32.0328293518463	19	2	2016
eb	53.1848756072594	20	2	2016
eb	54.6161158574946	21	2	2016
eb	35.4898393677218	22	2	2016
eb	35.8277370127501	23	2	2016
eb	25.2583245936866	24	2	2016
eb	32.6879221189728	25	2	2016
eb	35.8703197638558	26	2	2016
eb	37.8642967839962	27	2	2016
eb	18.2317610063231	28	2	2016
eb	23.5536641234204	29	2	2016
eb	21.4360628226572	30	2	2016
eb	28.4394328997721	31	2	2016
eb	27.23217235997	32	2	2016
eb	28.6326132372481	33	2	2016
eb	27.4499495788363	34	2	2016
eb	26.6112815162969	35	2	2016
eb	22.7799229675447	36	2	2016
eb	30.5601033127203	37	2	2016
eb	27.7983124809727	38	2	2016
eb	15.452279315724	39	2	2016
eb	26.3905684499491	40	2	2016
eb	13.7719967414495	41	2	2016
eb	19.8756080084543	42	2	2016
eb	21.0673135041156	43	2	2016
eb	18.217457400351	44	2	2016
eb	9.34037984185172	45	2	2016
eb	34.5299544333298	3	3	2016
eb	21.5513700840774	4	3	2016
eb	40.3840203363589	5	3	2016
eb	57.6742513193267	6	3	2016
eb	63.5272545198315	7	3	2016
eb	37.6107165462605	8	3	2016
eb	28.3213137369336	9	3	2016
eb	39.1111719109481	10	3	2016
eb	55.1967485748757	11	3	2016
eb	44.7530725874523	12	3	2016
eb	42.8301370720874	13	3	2016
eb	60.8284989825371	14	3	2016
eb	53.8742304853905	15	3	2016
eb	64.0622536915857	16	3	2016
eb	52.815021055945	17	3	2016
eb	56.5131829899558	18	3	2016
eb	30.2835664481521	19	3	2016
eb	52.346243598698	20	3	2016
eb	53.9093545939868	21	3	2016
eb	33.3244072538039	22	3	2016
eb	33.9221123776874	23	3	2016
eb	23.7148402800104	24	3	2016
eb	30.9422045586433	25	3	2016
eb	33.8981160043645	26	3	2016
eb	35.7804572482116	27	3	2016
eb	16.3953752392424	28	3	2016
eb	21.8165161414774	29	3	2016
eb	19.8041472628307	30	3	2016
eb	26.7588391516257	31	3	2016
eb	25.8187101563569	32	3	2016
eb	26.8545508460831	33	3	2016
eb	25.8151191698132	34	3	2016
eb	25.206217638717	35	3	2016
eb	21.2348766010609	36	3	2016
eb	29.1987444064842	37	3	2016
eb	26.5882116558468	38	3	2016
eb	14.2428954956331	39	3	2016
eb	25.2581307211964	40	3	2016
eb	12.7052599181295	41	3	2016
eb	18.9656272204003	42	3	2016
eb	20.384591998477	43	3	2016
eb	17.5429700799878	44	3	2016
eb	8.64385229792532	45	3	2016
eb	35.4351983958044	3	4	2016
eb	24.3176326227611	4	4	2016
eb	44.835541772767	5	4	2016
eb	62.6692521116046	6	4	2016
eb	67.1675209599905	7	4	2016
eb	42.3499330876637	8	4	2016
eb	33.2035103503352	9	4	2016
eb	44.9868741748549	10	4	2016
eb	59.5428960782558	11	4	2016
eb	50.839980025609	12	4	2016
eb	48.3931070186883	13	4	2016
eb	62.5025634140986	14	4	2016
eb	54.6515740929558	15	4	2016
eb	62.4420936713453	16	4	2016
eb	52.9193677468412	17	4	2016
eb	55.7629449317297	18	4	2016
eb	28.1490593960268	19	4	2016
eb	52.272275232406	20	4	2016
eb	53.7698266774586	21	4	2016
eb	31.689562923659	22	4	2016
eb	32.1097242671978	23	4	2016
eb	21.7343860142807	24	4	2016
eb	28.9856267074621	25	4	2016
eb	32.0363218713187	26	4	2016
eb	34.1277109149172	27	4	2016
eb	14.7808254023614	28	4	2016
eb	20.2326790184548	29	4	2016
eb	18.3913918850872	30	4	2016
eb	25.2516597879182	31	4	2016
eb	24.3694855164329	32	4	2016
eb	25.1666437659931	33	4	2016
eb	24.3007594343896	34	4	2016
eb	23.4983415816513	35	4	2016
eb	20.102397236371	36	4	2016
eb	27.9910369209636	37	4	2016
eb	25.4540599195068	38	4	2016
eb	13.2269704878443	39	4	2016
eb	24.355759850821	40	4	2016
eb	11.7635314231608	41	4	2016
eb	17.9083925604599	42	4	2016
eb	19.5080257703577	43	4	2016
eb	16.9883334161903	44	4	2016
eb	8.14850727904545	45	4	2016
arima	19.3675857626902	3	1	2016
arima	23.5018626448527	4	1	2016
arima	25.3073198197968	5	1	2016
arima	25.1632224243279	6	1	2016
arima	32.6596041032553	7	1	2016
arima	36.8258890181369	8	1	2016
arima	20.8562807718678	9	1	2016
arima	25.1081410151728	10	1	2016
arima	27.4739248061549	11	1	2016
arima	29.4442110109624	12	1	2016
arima	40.0824121802827	13	1	2016
arima	45.4720099380342	14	1	2016
arima	63.4802932260592	15	1	2016
arima	56.832533996582	16	1	2016
arima	68.2959470019961	17	1	2016
arima	67.7611178433068	18	1	2016
arima	38.1208893670702	19	1	2016
arima	35.6164064866163	20	1	2016
arima	41.5521294956239	21	1	2016
arima	46.2142651667484	22	1	2016
arima	46.296832457391	23	1	2016
arima	46.2154972067566	24	1	2016
arima	41.5794311546787	25	1	2016
arima	42.5023578268475	26	1	2016
arima	33.3865943965329	27	1	2016
arima	38.0366962105295	28	1	2016
arima	27.5016441845371	29	1	2016
arima	36.822371271568	30	1	2016
arima	31.3128960346675	31	1	2016
arima	24.8617232433941	32	1	2016
arima	25.3498759530267	33	1	2016
arima	27.7184393415512	34	1	2016
arima	28.1789091205805	35	1	2016
arima	24.5121792302887	36	1	2016
arima	25.4445460508911	37	1	2016
arima	23.8461943689617	38	1	2016
arima	22.9266834007182	39	1	2016
arima	21.197051359524	40	1	2016
arima	19.5551596083897	41	1	2016
arima	21.9533146380132	42	1	2016
arima	15.6315391854321	43	1	2016
arima	20.5314672965601	44	1	2016
arima	14.5864053229808	45	1	2016
arima	23.8135796500908	3	2	2016
arima	24.7088442587812	4	2	2016
arima	22.7793698226755	5	2	2016
arima	28.9940289467991	6	2	2016
arima	37.9697316422644	7	2	2016
arima	24.7970305195703	8	2	2016
arima	23.5887685035675	9	2	2016
arima	24.3529161529333	10	2	2016
arima	28.8189961910564	11	2	2016
arima	40.1402062076035	12	2	2016
arima	43.860749951195	13	2	2016
arima	63.5446813650826	14	2	2016
arima	57.1587788079905	15	2	2016
arima	68.3432809917052	16	2	2016
arima	68.9746106520306	17	2	2016
arima	43.7719110241064	18	2	2016
arima	31.9773656997895	19	2	2016
arima	37.5113068824938	20	2	2016
arima	46.523453127707	21	2	2016
arima	47.5705817315809	22	2	2016
arima	49.5150173729695	23	2	2016
arima	43.4981020162378	24	2	2016
arima	42.7490481987008	25	2	2016
arima	33.3739722877866	26	2	2016
arima	40.3420452279124	27	2	2016
arima	29.722730548589	28	2	2016
arima	37.0959214691099	29	2	2016
arima	32.2700553477886	30	2	2016
arima	24.8512995605737	31	2	2016
arima	23.7395148651513	32	2	2016
arima	26.661983858025	33	2	2016
arima	27.7946254349849	34	2	2016
arima	25.0961225384335	35	2	2016
arima	23.5286654922383	36	2	2016
arima	22.9309567637921	37	2	2016
arima	24.4548391371704	38	2	2016
arima	19.9563383462959	39	2	2016
arima	20.7904799923548	40	2	2016
arima	21.5346475609615	41	2	2016
arima	15.536781422316	42	2	2016
arima	19.7193753131031	43	2	2016
arima	16.6718134398207	44	2	2016
arima	16.2155367562491	45	2	2016
arima	25.156854997383	3	3	2016
arima	21.9109170307741	4	3	2016
arima	25.6137474301679	5	3	2016
arima	33.1523016203167	6	3	2016
arima	26.2994905366439	7	3	2016
arima	28.2693740028889	8	3	2016
arima	22.5259255839401	9	3	2016
arima	25.2393390858253	10	3	2016
arima	39.4584418477617	11	3	2016
arima	43.9265906730845	12	3	2016
arima	61.7530413179286	13	3	2016
arima	57.231235350247	14	3	2016
arima	68.7020575195379	15	3	2016
arima	69.0180941237866	16	3	2016
arima	45.1056748307301	17	3	2016
arima	37.8770208139959	18	3	2016
arima	33.2562675327078	19	3	2016
arima	42.5395996401717	20	3	2016
arima	47.8443102864351	21	3	2016
arima	50.6441426757683	22	3	2016
arima	46.2918148939492	23	3	2016
arima	44.3097180828374	24	3	2016
arima	33.5720082395805	25	3	2016
arima	40.3301899681044	26	3	2016
arima	31.6902580725505	27	3	2016
arima	38.9898870961688	28	3	2016
arima	32.504889521045	29	3	2016
arima	25.6748220320354	30	3	2016
arima	23.7313516860153	31	3	2016
arima	25.2911062667758	32	3	2016
arima	26.91425373587	33	3	2016
arima	24.7804041135152	34	3	2016
arima	24.0176340134007	35	3	2016
arima	21.3176629588165	36	3	2016
arima	23.6883138839396	37	3	2016
arima	21.2259198745785	38	3	2016
arima	19.7434950536501	39	3	2016
arima	22.5913782422165	40	3	2016
arima	15.1782506316215	41	3	2016
arima	19.639022651042	42	3	2016
arima	15.9805308429163	43	3	2016
arima	18.0074644770645	44	3	2016
arima	13.8750042994223	45	3	2016
arima	22.1903064713301	3	4	2016
arima	25.072818190372	4	4	2016
arima	31.0264876159231	5	4	2016
arima	23.1803082085935	6	4	2016
arima	29.2513641675308	7	4	2016
arima	25.6219289383353	8	4	2016
arima	24.0560664552163	9	4	2016
arima	37.0182778190708	10	4	2016
arima	43.4538263624739	11	4	2016
arima	61.7956171518062	12	4	2016
arima	55.9666704637895	13	4	2016
arima	68.7535725555843	14	4	2016
arima	69.2700219078852	15	4	2016
arima	45.1361233321037	16	4	2016
arima	38.8015483153566	17	4	2016
arima	37.3029392239863	18	4	2016
arima	39.7118711856907	19	4	2016
arima	45.0934518202374	20	4	2016
arima	50.8341813699915	21	4	2016
arima	47.096167718087	22	4	2016
arima	46.2755308939897	23	4	2016
arima	34.6510757345312	24	4	2016
arima	40.4742132855605	25	4	2016
arima	31.6880733427796	26	4	2016
arima	40.4008822615344	27	4	2016
arima	33.8954475802097	28	4	2016
arima	25.8559931297157	29	4	2016
arima	24.3441572692082	30	4	2016
arima	25.2900219315698	31	4	2016
arima	25.9168764425082	32	4	2016
arima	24.1534132319065	33	4	2016
arima	23.7953998596198	34	4	2016
arima	21.6684690555388	35	4	2016
arima	22.5447257670487	36	4	2016
arima	20.6772837946598	37	4	2016
arima	20.6487739857312	38	4	2016
arima	21.843448440996	39	4	2016
arima	15.9284359436978	40	4	2016
arima	19.3849016293963	41	4	2016
arima	15.9250809017733	42	4	2016
arima	17.5183779639989	43	4	2016
arima	15.1335375950978	44	4	2016
arima	13.4470068583064	45	4	2016
target	17	3	1	2016
target	27	4	1	2016
target	39	5	1	2016
target	45	6	1	2016
target	28	7	1	2016
target	18	8	1	2016
target	28	9	1	2016
target	41	10	1	2016
target	31	11	1	2016
target	29	12	1	2016
target	48	13	1	2016
target	45	14	1	2016
target	61	15	1	2016
target	55	16	1	2016
target	61	17	1	2016
target	37	18	1	2016
target	56	19	1	2016
target	56	20	1	2016
target	40	21	1	2016
target	40	22	1	2016
target	29	23	1	2016
target	36	24	1	2016
target	39	25	1	2016
target	41	26	1	2016
target	22	27	1	2016
target	27	28	1	2016
target	25	29	1	2016
target	32	30	1	2016
target	31	31	1	2016
target	32	32	1	2016
target	31	33	1	2016
target	30	34	1	2016
target	26	35	1	2016
target	34	36	1	2016
target	31	37	1	2016
target	18	38	1	2016
target	29	39	1	2016
target	16	40	1	2016
target	22	41	1	2016
target	23	42	1	2016
target	20	43	1	2016
target	11	44	1	2016
target	16	45	1	2016
target	27	3	2	2016
target	39	4	2	2016
target	45	5	2	2016
target	28	6	2	2016
target	18	7	2	2016
target	28	8	2	2016
target	41	9	2	2016
target	31	10	2	2016
target	29	11	2	2016
target	48	12	2	2016
target	45	13	2	2016
target	61	14	2	2016
target	55	15	2	2016
target	61	16	2	2016
target	37	17	2	2016
target	56	18	2	2016
target	56	19	2	2016
target	40	20	2	2016
target	40	21	2	2016
target	29	22	2	2016
target	36	23	2	2016
target	39	24	2	2016
target	41	25	2	2016
target	22	26	2	2016
target	27	27	2	2016
target	25	28	2	2016
target	32	29	2	2016
target	31	30	2	2016
target	32	31	2	2016
target	31	32	2	2016
target	30	33	2	2016
target	26	34	2	2016
target	34	35	2	2016
target	31	36	2	2016
target	18	37	2	2016
target	29	38	2	2016
target	16	39	2	2016
target	22	40	2	2016
target	23	41	2	2016
target	20	42	2	2016
target	11	43	2	2016
target	16	44	2	2016
target	14	45	2	2016
target	39	3	3	2016
target	45	4	3	2016
target	28	5	3	2016
target	18	6	3	2016
target	28	7	3	2016
target	41	8	3	2016
target	31	9	3	2016
target	29	10	3	2016
target	48	11	3	2016
target	45	12	3	2016
target	61	13	3	2016
target	55	14	3	2016
target	61	15	3	2016
target	37	16	3	2016
target	56	17	3	2016
target	56	18	3	2016
target	40	19	3	2016
target	40	20	3	2016
target	29	21	3	2016
target	36	22	3	2016
target	39	23	3	2016
target	41	24	3	2016
target	22	25	3	2016
target	27	26	3	2016
target	25	27	3	2016
target	32	28	3	2016
target	31	29	3	2016
target	32	30	3	2016
target	31	31	3	2016
target	30	32	3	2016
target	26	33	3	2016
target	34	34	3	2016
target	31	35	3	2016
target	18	36	3	2016
target	29	37	3	2016
target	16	38	3	2016
target	22	39	3	2016
target	23	40	3	2016
target	20	41	3	2016
target	11	42	3	2016
target	16	43	3	2016
target	14	44	3	2016
target	15	45	3	2016
target	45	3	4	2016
target	28	4	4	2016
target	18	5	4	2016
target	28	6	4	2016
target	41	7	4	2016
target	31	8	4	2016
target	29	9	4	2016
target	48	10	4	2016
target	45	11	4	2016
target	61	12	4	2016
target	55	13	4	2016
target	61	14	4	2016
target	37	15	4	2016
target	56	16	4	2016
target	56	17	4	2016
target	40	18	4	2016
target	40	19	4	2016
target	29	20	4	2016
target	36	21	4	2016
target	39	22	4	2016
target	41	23	4	2016
target	22	24	4	2016
target	27	25	4	2016
target	25	26	4	2016
target	32	27	4	2016
target	31	28	4	2016
target	32	29	4	2016
target	31	30	4	2016
target	30	31	4	2016
target	26	32	4	2016
target	34	33	4	2016
target	31	34	4	2016
target	18	35	4	2016
target	29	36	4	2016
target	16	37	4	2016
target	22	38	4	2016
target	23	39	4	2016
target	20	40	4	2016
target	11	41	4	2016
target	16	42	4	2016
target	14	43	4	2016
target	15	44	4	2016
target	11	45	4	2016
