# Supplementary material for: A stacked ensemble method for forecasting influenza-like illness visit volumes at emergency departments
Source: PLoS One. 2021 Mar 22;16(3):e0241725. doi: 10.1371/journal.pone.0241725 (PMC7984626; doi:10.1371/journal.pone.0241725)
Supplement: S1 Data — (ZIP) [file pone.0241725.s003.zip › ILI_plosone/tables/raw_estimates_2013_holdout_2017weeks-3-45.csv]

object	value	epiweek	weeks_ahead	season
rf	146.244	3	1	2017
rf	189.848	4	1	2017
rf	212.913	5	1	2017
rf	225.626	6	1	2017
rf	237.022	7	1	2017
rf	288.6735	8	1	2017
rf	277.615	9	1	2017
rf	301.019	10	1	2017
rf	342.1805	11	1	2017
rf	361.2915	12	1	2017
rf	403.455	13	1	2017
rf	414.666	14	1	2017
rf	428.0995	15	1	2017
rf	440.699	16	1	2017
rf	429.1395	17	1	2017
rf	446.866	18	1	2017
rf	375.715	19	1	2017
rf	309.8425	20	1	2017
rf	304.456	21	1	2017
rf	322.2615	22	1	2017
rf	313.7115	23	1	2017
rf	318.49	24	1	2017
rf	299.783	25	1	2017
rf	307.9535	26	1	2017
rf	314.9845	27	1	2017
rf	276.278	28	1	2017
rf	264.4685	29	1	2017
rf	274.2955	30	1	2017
rf	261.257	31	1	2017
rf	244.5175	32	1	2017
rf	228.508	33	1	2017
rf	230.245	34	1	2017
rf	221.848	35	1	2017
rf	214.166	36	1	2017
rf	209.6965	37	1	2017
rf	198.902	38	1	2017
rf	181.202	39	1	2017
rf	164.811	40	1	2017
rf	164.993	41	1	2017
rf	163.911	42	1	2017
rf	154.6645	43	1	2017
rf	144.0445	44	1	2017
rf	148.324	45	1	2017
rf	155.0185	3	2	2017
rf	204.005	4	2	2017
rf	193.538	5	2	2017
rf	232.377	6	2	2017
rf	258.769	7	2	2017
rf	289.562	8	2	2017
rf	291.261	9	2	2017
rf	319.1385	10	2	2017
rf	359.877	11	2	2017
rf	356.5725	12	2	2017
rf	391.3785	13	2	2017
rf	400.4425	14	2	2017
rf	417.7915	15	2	2017
rf	423.4965	16	2	2017
rf	427.9715	17	2	2017
rf	412.93	18	2	2017
rf	347.4995	19	2	2017
rf	306.691	20	2	2017
rf	313.0665	21	2	2017
rf	322.738	22	2	2017
rf	313.7765	23	2	2017
rf	307.812	24	2	2017
rf	305.5755	25	2	2017
rf	314.4785	26	2	2017
rf	302.6325	27	2	2017
rf	281.4865	28	2	2017
rf	276.449	29	2	2017
rf	270.5625	30	2	2017
rf	257.9815	31	2	2017
rf	244.667	32	2	2017
rf	238.0075	33	2	2017
rf	234.756	34	2	2017
rf	226.3295	35	2	2017
rf	220.325	36	2	2017
rf	201.702	37	2	2017
rf	188.2655	38	2	2017
rf	167.011	39	2	2017
rf	161.421	40	2	2017
rf	161.009	41	2	2017
rf	153.864	42	2	2017
rf	149.8285	43	2	2017
rf	145.6365	44	2	2017
rf	140.189	45	2	2017
rf	164.433	3	3	2017
rf	191.3145	4	3	2017
rf	198.55	5	3	2017
rf	234.762	6	3	2017
rf	263.519	7	3	2017
rf	314.2645	8	3	2017
rf	314.8585	9	3	2017
rf	343.8775	10	3	2017
rf	377.0495	11	3	2017
rf	348.422	12	3	2017
rf	373.037	13	3	2017
rf	386.311	14	3	2017
rf	395.7645	15	3	2017
rf	434.271	16	3	2017
rf	400.112	17	3	2017
rf	370.568	18	3	2017
rf	323.81	19	3	2017
rf	310.691	20	3	2017
rf	310.3275	21	3	2017
rf	321.382	22	3	2017
rf	303.5185	23	3	2017
rf	308.081	24	3	2017
rf	308.7905	25	3	2017
rf	290.6585	26	3	2017
rf	285.82	27	3	2017
rf	275.2575	28	3	2017
rf	272.9395	29	3	2017
rf	268.2005	30	3	2017
rf	251.383	31	3	2017
rf	242.108	32	3	2017
rf	238.0745	33	3	2017
rf	245.128	34	3	2017
rf	238.7105	35	3	2017
rf	215.359	36	3	2017
rf	196.879	37	3	2017
rf	176.3075	38	3	2017
rf	161.6145	39	3	2017
rf	150.9785	40	3	2017
rf	152.9685	41	3	2017
rf	145.885	42	3	2017
rf	143.9035	43	3	2017
rf	131.057	44	3	2017
rf	132.17	45	3	2017
rf	170.897	3	4	2017
rf	209.147	4	4	2017
rf	209.512	5	4	2017
rf	250.672	6	4	2017
rf	294.6825	7	4	2017
rf	329.576	8	4	2017
rf	342.5485	9	4	2017
rf	364.175	10	4	2017
rf	374.1235	11	4	2017
rf	332.1405	12	4	2017
rf	352.965	13	4	2017
rf	366.902	14	4	2017
rf	402.4625	15	4	2017
rf	391.259	16	4	2017
rf	361.282	17	4	2017
rf	338.8615	18	4	2017
rf	323.043	19	4	2017
rf	312.9815	20	4	2017
rf	312.5645	21	4	2017
rf	318.526	22	4	2017
rf	309.573	23	4	2017
rf	305.9605	24	4	2017
rf	283.2475	25	4	2017
rf	280.197	26	4	2017
rf	278.0555	27	4	2017
rf	270.178	28	4	2017
rf	262.7525	29	4	2017
rf	267.144	30	4	2017
rf	245.195	31	4	2017
rf	240.8665	32	4	2017
rf	232.3285	33	4	2017
rf	248.2505	34	4	2017
rf	232.1135	35	4	2017
rf	213.499	36	4	2017
rf	176.3845	37	4	2017
rf	160.9835	38	4	2017
rf	148.9945	39	4	2017
rf	147.202	40	4	2017
rf	148.0455	41	4	2017
rf	144.784	42	4	2017
rf	136.946	43	4	2017
rf	124.187	44	4	2017
rf	122.9345	45	4	2017
Generalized Linear Mixture Model	158.209939392621	3	1	2018
Generalized Linear Mixture Model	161.551930133384	4	1	2018
Generalized Linear Mixture Model	186.155130656814	5	1	2018
Generalized Linear Mixture Model	171.552479612255	6	1	2018
Generalized Linear Mixture Model	209.61167767203	7	1	2018
Generalized Linear Mixture Model	275.345664167	8	1	2018
Generalized Linear Mixture Model	395.099804480709	9	1	2018
Generalized Linear Mixture Model	568.408962188765	10	1	2018
Generalized Linear Mixture Model	577.874039224953	11	1	2018
Generalized Linear Mixture Model	614.775640384994	12	1	2018
Generalized Linear Mixture Model	595.696562873691	13	1	2018
Generalized Linear Mixture Model	473.065811094647	14	1	2018
Generalized Linear Mixture Model	387.807985561084	15	1	2018
Generalized Linear Mixture Model	382.450846432355	16	1	2018
Generalized Linear Mixture Model	309.989659763078	17	1	2018
Generalized Linear Mixture Model	161.472048105919	3	2	2018
Generalized Linear Mixture Model	163.167857214004	4	2	2018
Generalized Linear Mixture Model	173.244819636954	5	2	2018
Generalized Linear Mixture Model	174.780053066663	6	2	2018
Generalized Linear Mixture Model	214.390758194527	7	2	2018
Generalized Linear Mixture Model	286.725109977423	8	2	2018
Generalized Linear Mixture Model	415.985725191682	9	2	2018
Generalized Linear Mixture Model	558.285659096391	10	2	2018
Generalized Linear Mixture Model	553.071034378816	11	2	2018
Generalized Linear Mixture Model	605.311000069922	12	2	2018
Generalized Linear Mixture Model	561.323839146733	13	2	2018
Generalized Linear Mixture Model	456.217613842907	14	2	2018
Generalized Linear Mixture Model	384.610296916036	15	2	2018
Generalized Linear Mixture Model	350.861652839645	16	2	2018
Generalized Linear Mixture Model	273.525945636604	17	2	2018
Generalized Linear Mixture Model	158.794295618727	3	3	2018
Generalized Linear Mixture Model	153.262899744296	4	3	2018
Generalized Linear Mixture Model	179.713770762481	5	3	2018
Generalized Linear Mixture Model	173.564216598452	6	3	2018
Generalized Linear Mixture Model	227.290827001446	7	3	2018
Generalized Linear Mixture Model	307.985202447836	8	3	2018
Generalized Linear Mixture Model	401.538004826767	9	3	2018
Generalized Linear Mixture Model	515.48400819765	10	3	2018
Generalized Linear Mixture Model	529.731050169173	11	3	2018
Generalized Linear Mixture Model	541.364415888963	12	3	2018
Generalized Linear Mixture Model	503.5808763327	13	3	2018
Generalized Linear Mixture Model	426.33007989784	14	3	2018
Generalized Linear Mixture Model	339.12857014003	15	3	2018
Generalized Linear Mixture Model	319.390674647652	16	3	2018
Generalized Linear Mixture Model	269.213693171138	17	3	2018
Generalized Linear Mixture Model	151.065132374913	3	4	2018
Generalized Linear Mixture Model	162.833134464778	4	4	2018
Generalized Linear Mixture Model	186.013440469493	5	4	2018
Generalized Linear Mixture Model	192.582409143754	6	4	2018
Generalized Linear Mixture Model	257.741913050277	7	4	2018
Generalized Linear Mixture Model	328.262945747957	8	4	2018
Generalized Linear Mixture Model	396.805493480499	9	4	2018
Generalized Linear Mixture Model	496.465040298625	10	4	2018
Generalized Linear Mixture Model	492.746299830138	11	4	2018
Generalized Linear Mixture Model	480.878473712429	12	4	2018
Generalized Linear Mixture Model	448.943226985839	13	4	2018
Generalized Linear Mixture Model	392.310253951827	14	4	2018
Generalized Linear Mixture Model	306.634916934834	15	4	2018
Generalized Linear Mixture Model	296.153299589187	16	4	2018
Generalized Linear Mixture Model	265.10979314269	17	4	2018
lm	205.432129147998	3	1	2017
lm	235.857085091781	4	1	2017
lm	218.80310837279	5	1	2017
lm	227.851531541813	6	1	2017
lm	254.814856873721	7	1	2017
lm	303.892038989083	8	1	2017
lm	310.042278089209	9	1	2017
lm	336.519785732699	10	1	2017
lm	363.059790171926	11	1	2017
lm	387.558842609963	12	1	2017
lm	428.388474572013	13	1	2017
lm	429.398546147777	14	1	2017
lm	453.908176301932	15	1	2017
lm	476.463112480449	16	1	2017
lm	431.961774829305	17	1	2017
lm	468.114903479313	18	1	2017
lm	399.963112521455	19	1	2017
lm	300.571823892909	20	1	2017
lm	291.437338876872	21	1	2017
lm	387.781917078679	22	1	2017
lm	328.200983467216	23	1	2017
lm	348.99532404899	24	1	2017
lm	313.077757393816	25	1	2017
lm	316.039791288667	26	1	2017
lm	309.203849413742	27	1	2017
lm	265.86319535357	28	1	2017
lm	236.877917248145	29	1	2017
lm	275.066478805133	30	1	2017
lm	236.337813838541	31	1	2017
lm	213.122098952545	32	1	2017
lm	210.789555884114	33	1	2017
lm	207.638512372419	34	1	2017
lm	212.878240264748	35	1	2017
lm	225.407810534225	36	1	2017
lm	199.539420345779	37	1	2017
lm	219.909247317911	38	1	2017
lm	178.658630312078	39	1	2017
lm	161.86609547593	40	1	2017
lm	178.330606933539	41	1	2017
lm	177.784669598752	42	1	2017
lm	133.650816330465	43	1	2017
lm	146.298532049066	44	1	2017
lm	148.072743885833	45	1	2017
lm	219.770657921029	3	2	2017
lm	230.893229376104	4	2	2017
lm	215.436949588733	5	2	2017
lm	241.407722382649	6	2	2017
lm	281.897168803027	7	2	2017
lm	333.279717940513	8	2	2017
lm	355.773584436843	9	2	2017
lm	350.418691699982	10	2	2017
lm	351.589036738199	11	2	2017
lm	390.324283526235	12	2	2017
lm	410.776569937428	13	2	2017
lm	447.987176749461	14	2	2017
lm	461.342531485669	15	2	2017
lm	456.977706398677	16	2	2017
lm	413.343427418661	17	2	2017
lm	396.120483997608	18	2	2017
lm	393.554436622099	19	2	2017
lm	295.333824443397	20	2	2017
lm	318.433153377554	21	2	2017
lm	364.026761720106	22	2	2017
lm	344.891209219458	23	2	2017
lm	344.447580950931	24	2	2017
lm	325.976940768188	25	2	2017
lm	299.641810627101	26	2	2017
lm	312.122993827677	27	2	2017
lm	261.035941702336	28	2	2017
lm	242.82576899851	29	2	2017
lm	253.629458954281	30	2	2017
lm	252.301538221762	31	2	2017
lm	210.721711429871	32	2	2017
lm	219.739779095755	33	2	2017
lm	206.489722633312	34	2	2017
lm	221.078316493337	35	2	2017
lm	219.161753944875	36	2	2017
lm	200.774418086376	37	2	2017
lm	189.495589247152	38	2	2017
lm	193.142183841528	39	2	2017
lm	150.737194853856	40	2	2017
lm	189.755535671051	41	2	2017
lm	158.147374456531	42	2	2017
lm	123.295208805907	43	2	2017
lm	132.322967195121	44	2	2017
lm	145.220363006277	45	2	2017
lm	212.252554174884	3	3	2017
lm	220.538784572529	4	3	2017
lm	236.817923181869	5	3	2017
lm	274.25840582302	6	3	2017
lm	321.013763293763	7	3	2017
lm	368.801465121576	8	3	2017
lm	364.251511838237	9	3	2017
lm	345.479242422287	10	3	2017
lm	359.796243460177	11	3	2017
lm	377.704262849875	12	3	2017
lm	422.880846633696	13	3	2017
lm	459.754775048889	14	3	2017
lm	442.756520894595	15	3	2017
lm	432.137434748095	16	3	2017
lm	343.166967235438	17	3	2017
lm	380.333782826745	18	3	2017
lm	365.18671024758	19	3	2017
lm	344.450331319146	20	3	2017
lm	302.770855596059	21	3	2017
lm	370.64115260961	22	3	2017
lm	350.29968863175	23	3	2017
lm	346.527466901196	24	3	2017
lm	317.192581846113	25	3	2017
lm	302.598330177885	26	3	2017
lm	293.33483059715	27	3	2017
lm	272.359090888068	28	3	2017
lm	230.031430567681	29	3	2017
lm	260.329144648632	30	3	2017
lm	250.767040091452	31	3	2017
lm	222.304838417042	32	3	2017
lm	212.536671345938	33	3	2017
lm	221.064828282982	34	3	2017
lm	209.595067317801	35	3	2017
lm	220.292435106692	36	3	2017
lm	187.52886978228	37	3	2017
lm	204.435429008528	38	3	2017
lm	186.647065444817	39	3	2017
lm	176.658096256006	40	3	2017
lm	164.052397941403	41	3	2017
lm	149.543390061704	42	3	2017
lm	122.73210058612	43	3	2017
lm	124.250432600941	44	3	2017
lm	138.251665951659	45	3	2017
lm	207.092905958089	3	4	2017
lm	238.484755576945	4	4	2017
lm	262.962195808668	5	4	2017
lm	303.539242860013	6	4	2017
lm	356.579254362047	7	4	2017
lm	367.8776228604	8	4	2017
lm	355.062278718787	9	4	2017
lm	349.732634419017	10	4	2017
lm	352.932865838332	11	4	2017
lm	399.068699902698	12	4	2017
lm	435.123909027968	13	4	2017
lm	438.259777991833	14	4	2017
lm	403.755121047617	15	4	2017
lm	344.223537588239	16	4	2017
lm	325.081721219047	17	4	2017
lm	348.96376037445	18	4	2017
lm	404.453291480601	19	4	2017
lm	322.491600977808	20	4	2017
lm	305.040849323208	21	4	2017
lm	369.962269224523	22	4	2017
lm	355.316164374947	23	4	2017
lm	332.557051329759	24	4	2017
lm	333.507942802108	25	4	2017
lm	285.020806772663	26	4	2017
lm	304.166813116476	27	4	2017
lm	266.238011938434	28	4	2017
lm	242.768745758836	29	4	2017
lm	261.053693965853	30	4	2017
lm	271.469979417175	31	4	2017
lm	223.516378094311	32	4	2017
lm	236.318482401527	33	4	2017
lm	222.074297486404	34	4	2017
lm	215.851638403135	35	4	2017
lm	205.425256518699	36	4	2017
lm	200.039323953227	37	4	2017
lm	190.543530629208	38	4	2017
lm	209.830443879256	39	4	2017
lm	155.4760862599	40	4	2017
lm	156.247893891373	41	4	2017
lm	149.255807296915	42	4	2017
lm	120.621993876014	43	4	2017
lm	122.293418149308	44	4	2017
lm	140.073195210925	45	4	2017
eb	222.903404087526	3	1	2017
eb	244.738599171424	4	1	2017
eb	244.142671209655	5	1	2017
eb	254.75368184639	6	1	2017
eb	254.501718907596	7	1	2017
eb	314.415493377594	8	1	2017
eb	284.764969724219	9	1	2017
eb	302.89646967945	10	1	2017
eb	374.232156681796	11	1	2017
eb	442.572996825181	12	1	2017
eb	478.69368822752	13	1	2017
eb	484.672969623043	14	1	2017
eb	481.401750381918	15	1	2017
eb	483.869321497592	16	1	2017
eb	449.966542207864	17	1	2017
eb	521.125238248158	18	1	2017
eb	427.434141879675	19	1	2017
eb	289.353621020633	20	1	2017
eb	304.510030732514	21	1	2017
eb	329.071555808422	22	1	2017
eb	331.518519898682	23	1	2017
eb	328.853515562981	24	1	2017
eb	278.544001863255	25	1	2017
eb	312.842359629827	26	1	2017
eb	303.003995237044	27	1	2017
eb	237.150088460487	28	1	2017
eb	236.858122980027	29	1	2017
eb	259.315510452384	30	1	2017
eb	226.423627924537	31	1	2017
eb	196.066127293983	32	1	2017
eb	192.627994619645	33	1	2017
eb	180.886168672975	34	1	2017
eb	214.545043854667	35	1	2017
eb	197.640941946968	36	1	2017
eb	200.154848269902	37	1	2017
eb	216.129692512904	38	1	2017
eb	185.461174066805	39	1	2017
eb	143.482974955179	40	1	2017
eb	181.773798027372	41	1	2017
eb	144.719217646587	42	1	2017
eb	151.359445313302	43	1	2017
eb	151.70328522186	44	1	2017
eb	143.487138798679	45	1	2017
eb	254.042424781401	3	2	2017
eb	271.679841809791	4	2	2017
eb	266.038592170021	5	2	2017
eb	275.304638655258	6	2	2017
eb	273.212591406958	7	2	2017
eb	343.490299405928	8	2	2017
eb	304.506770797368	9	2	2017
eb	323.783991134671	10	2	2017
eb	411.484735779101	11	2	2017
eb	488.30706213325	12	2	2017
eb	528.441649783608	13	2	2017
eb	517.591041521582	14	2	2017
eb	499.670338185551	15	2	2017
eb	496.841060832191	16	2	2017
eb	466.244481315757	17	2	2017
eb	533.52740905471	18	2	2017
eb	430.335186687403	19	2	2017
eb	280.30694755842	20	2	2017
eb	296.216669999323	21	2	2017
eb	321.65198511552	22	2	2017
eb	323.771327783057	23	2	2017
eb	322.073801206388	24	2	2017
eb	268.891126646982	25	2	2017
eb	305.891023563844	26	2	2017
eb	293.98480719077	27	2	2017
eb	226.187999601907	28	2	2017
eb	225.623877556202	29	2	2017
eb	249.508290308899	30	2	2017
eb	215.298736477514	31	2	2017
eb	185.128019109957	32	2	2017
eb	181.956199465356	33	2	2017
eb	171.321138604095	34	2	2017
eb	204.605455343112	35	2	2017
eb	185.2645969262	36	2	2017
eb	190.260103868755	37	2	2017
eb	205.556230997205	38	2	2017
eb	174.319838567448	39	2	2017
eb	132.418953282855	40	2	2017
eb	171.926657419493	41	2	2017
eb	135.160362072835	42	2	2017
eb	142.947362515714	43	2	2017
eb	143.052148179371	44	2	2017
eb	136.82692831765	45	2	2017
eb	282.879005471146	3	3	2017
eb	303.934335140918	4	3	2017
eb	287.447416560642	5	3	2017
eb	297.89096110881	6	3	2017
eb	295.882710510861	7	3	2017
eb	377.625941082981	8	3	2017
eb	325.741686332065	9	3	2017
eb	343.609834943874	10	3	2017
eb	449.214888699511	11	3	2017
eb	531.447255128674	12	3	2017
eb	561.665735192347	13	3	2017
eb	538.851518900674	14	3	2017
eb	514.381710959822	15	3	2017
eb	511.332924475672	16	3	2017
eb	483.908819254091	17	3	2017
eb	535.113125748208	18	3	2017
eb	433.028905667588	19	3	2017
eb	275.481874069727	20	3	2017
eb	288.454461379704	21	3	2017
eb	313.219613471162	22	3	2017
eb	315.62367788297	23	3	2017
eb	314.609761593557	24	3	2017
eb	256.609217257288	25	3	2017
eb	297.972092569817	26	3	2017
eb	286.888885971482	27	3	2017
eb	216.930425293256	28	3	2017
eb	214.685352082939	29	3	2017
eb	239.975143260367	30	3	2017
eb	206.943235510298	31	3	2017
eb	174.47577952602	32	3	2017
eb	171.294718837879	33	3	2017
eb	159.744514055797	34	3	2017
eb	193.536736149885	35	3	2017
eb	173.920458750812	36	3	2017
eb	178.50379411398	37	3	2017
eb	192.963179719156	38	3	2017
eb	163.147588857583	39	3	2017
eb	122.767516187901	40	3	2017
eb	161.726903351483	41	3	2017
eb	126.439168666083	42	3	2017
eb	133.157130456879	43	3	2017
eb	133.810374610164	44	3	2017
eb	128.849821589831	45	3	2017
eb	315.0384377353	3	4	2017
eb	329.050582644445	4	4	2017
eb	313.724682542656	5	4	2017
eb	323.512808240593	6	4	2017
eb	326.162745332403	7	4	2017
eb	414.644548682885	8	4	2017
eb	351.170741348906	9	4	2017
eb	366.376216519675	10	4	2017
eb	483.987466698254	11	4	2017
eb	560.37246491336	12	4	2017
eb	569.058237861298	13	4	2017
eb	544.046958727633	14	4	2017
eb	521.743219938297	15	4	2017
eb	511.379508863733	16	4	2017
eb	493.264115877568	17	4	2017
eb	534.187453708063	18	4	2017
eb	431.651015339288	19	4	2017
eb	264.554945852965	20	4	2017
eb	280.752672862998	21	4	2017
eb	304.612030559225	22	4	2017
eb	306.361925702928	23	4	2017
eb	304.766860757574	24	4	2017
eb	247.913448675463	25	4	2017
eb	284.343752651228	26	4	2017
eb	276.782276290123	27	4	2017
eb	203.589271059879	28	4	2017
eb	204.040334985881	29	4	2017
eb	228.680374193779	30	4	2017
eb	192.251952865918	31	4	2017
eb	163.925077750012	32	4	2017
eb	161.350723366189	33	4	2017
eb	151.174619320896	34	4	2017
eb	184.509846491518	35	4	2017
eb	165.692225035141	36	4	2017
eb	168.871889748316	37	4	2017
eb	183.316240909982	38	4	2017
eb	152.881069870812	39	4	2017
eb	113.278240986179	40	4	2017
eb	152.734045968316	41	4	2017
eb	116.728425766053	42	4	2017
eb	125.407810802904	43	4	2017
eb	126.96975448309	44	4	2017
eb	122.484240491491	45	4	2017
arima	198.674437412023	3	1	2017
arima	195.232021375775	4	1	2017
arima	201.922242931472	5	1	2017
arima	215.795596098314	6	1	2017
arima	210.011935370986	7	1	2017
arima	257.449650113841	8	1	2017
arima	297.485899284731	9	1	2017
arima	318.69378078768	10	1	2017
arima	310.550555480401	11	1	2017
arima	357.096539370667	12	1	2017
arima	427.275818108431	13	1	2017
arima	461.79148249004	14	1	2017
arima	458.130779318207	15	1	2017
arima	468.510850443782	16	1	2017
arima	425.155132163677	17	1	2017
arima	382.549729092488	18	1	2017
arima	397.865815022452	19	1	2017
arima	324.510365281948	20	1	2017
arima	327.368875254865	21	1	2017
arima	372.448492658442	22	1	2017
arima	314.74771569966	23	1	2017
arima	354.87941261203	24	1	2017
arima	301.75971455285	25	1	2017
arima	313.469150733728	26	1	2017
arima	301.705360055645	27	1	2017
arima	267.447149349335	28	1	2017
arima	265.069457614691	29	1	2017
arima	249.865566739017	30	1	2017
arima	223.865092934963	31	1	2017
arima	223.59211029232	32	1	2017
arima	217.706623220931	33	1	2017
arima	195.486927201333	34	1	2017
arima	207.612652335736	35	1	2017
arima	209.364103554571	36	1	2017
arima	196.805340983179	37	1	2017
arima	214.262632202563	38	1	2017
arima	179.049643856183	39	1	2017
arima	169.359428286735	40	1	2017
arima	158.353864112339	41	1	2017
arima	182.133600997054	42	1	2017
arima	125.626082227596	43	1	2017
arima	142.244686290621	44	1	2017
arima	128.757848359326	45	1	2017
arima	186.123457803415	3	2	2017
arima	187.825866336957	4	2	2017
arima	200.044248833332	5	2	2017
arima	201.713376658027	6	2	2017
arima	220.734245796804	7	2	2017
arima	300.224528849057	8	2	2017
arima	331.449138317186	9	2	2017
arima	300.504297603745	10	2	2017
arima	312.636591409693	11	2	2017
arima	391.405152461102	12	2	2017
arima	461.552016279028	13	2	2017
arima	470.027861955413	14	2	2017
arima	466.311745630296	15	2	2017
arima	443.109982577975	16	2	2017
arima	335.62799811866	17	2	2017
arima	377.309818490879	18	2	2017
arima	383.340611238611	19	2	2017
arima	328.753069934866	20	2	2017
arima	360.246010790406	21	2	2017
arima	328.002733122973	22	2	2017
arima	336.097854224956	23	2	2017
arima	332.162849068109	24	2	2017
arima	295.402762441717	25	2	2017
arima	296.017678441242	26	2	2017
arima	288.81990209215	27	2	2017
arima	266.760274882309	28	2	2017
arima	238.489759777915	29	2	2017
arima	223.303944760089	30	2	2017
arima	224.93216756021	31	2	2017
arima	220.321232233553	32	2	2017
arima	200.822244709633	33	2	2017
arima	184.222417305616	34	2	2017
arima	204.771776240954	35	2	2017
arima	193.127557127608	36	2	2017
arima	196.117660147505	37	2	2017
arima	188.379710371216	38	2	2017
arima	180.555240617281	39	2	2017
arima	142.489037795553	40	2	2017
arima	182.233149460912	41	2	2017
arima	134.81562330913	42	2	2017
arima	121.61860439841	43	2	2017
arima	123.943924686479	44	2	2017
arima	121.911711221604	45	2	2017
arima	178.048805432407	3	3	2017
arima	184.930683717089	4	3	2017
arima	184.825913606578	5	3	2017
arima	211.85717625861	6	3	2017
arima	260.431187997734	7	3	2017
arima	334.492927146693	8	3	2017
arima	314.400856504239	9	3	2017
arima	301.816689103411	10	3	2017
arima	343.465370888645	11	3	2017
arima	423.013182640274	12	3	2017
arima	469.907114189603	13	3	2017
arima	479.225954646397	14	3	2017
arima	440.772525860253	15	3	2017
arima	354.866312342695	16	3	2017
arima	325.974210143741	17	3	2017
arima	360.721550328569	18	3	2017
arima	390.829882679267	19	3	2017
arima	361.725890391613	20	3	2017
arima	315.337777319237	21	3	2017
arima	349.68100902953	22	3	2017
arima	312.712912018824	23	3	2017
arima	327.239364105696	24	3	2017
arima	276.86866187722	25	3	2017
arima	282.780246318074	26	3	2017
arima	289.002196405495	27	3	2017
arima	240.163964227123	28	3	2017
arima	211.403591773003	29	3	2017
arima	224.266375940349	30	3	2017
arima	221.643718309591	31	3	2017
arima	203.466177299559	32	3	2017
arima	189.681285832334	33	3	2017
arima	180.411073316158	34	3	2017
arima	188.313072161569	35	3	2017
arima	192.254160036104	36	3	2017
arima	169.463401727121	37	3	2017
arima	190.268504421371	38	3	2017
arima	154.095394990704	39	3	2017
arima	165.755215770935	40	3	2017
arima	134.894447901968	41	3	2017
arima	131.105012937786	42	3	2017
arima	102.532746444606	43	3	2017
arima	116.896296719055	44	3	2017
arima	106.642576202655	45	3	2017
arima	176.753146395874	3	4	2017
arima	172.111425661444	4	4	2017
arima	197.550734353834	5	4	2017
arima	252.85136923729	6	4	2017
arima	300.279161832062	7	4	2017
arima	317.009730602855	8	4	2017
arima	313.813561601054	9	4	2017
arima	334.089967224571	10	4	2017
arima	381.217169891892	11	4	2017
arima	435.554560971522	12	4	2017
arima	479.021528677456	13	4	2017
arima	452.377873536538	14	4	2017
arima	352.695624713324	15	4	2017
arima	343.025541386892	16	4	2017
arima	315.416965220579	17	4	2017
arima	370.717697768227	18	4	2017
arima	418.087027418746	19	4	2017
arima	316.675655094471	20	4	2017
arima	338.43451455213	21	4	2017
arima	324.820448040705	22	4	2017
arima	309.968041385107	23	4	2017
arima	304.89441856597	24	4	2017
arima	266.070632250155	25	4	2017
arima	283.726201916421	26	4	2017
arima	259.750777244649	27	4	2017
arima	212.903888092839	28	4	2017
arima	213.839216307633	29	4	2017
arima	221.073890356291	30	4	2017
arima	204.657841122701	31	4	2017
arima	192.035855378622	32	4	2017
arima	185.235761925118	33	4	2017
arima	166.931624942828	34	4	2017
arima	188.032959842896	35	4	2017
arima	166.07644505433	36	4	2017
arima	173.578363083109	37	4	2017
arima	162.689009556913	38	4	2017
arima	176.018336595236	39	4	2017
arima	120.351758395577	40	4	2017
arima	131.18240575503	41	4	2017
arima	110.93368832342	42	4	2017
arima	97.9621067873951	43	4	2017
arima	102.209737367413	44	4	2017
arima	116.055721419351	45	4	2017
target	215	3	1	2017
target	223	4	1	2017
target	236	5	1	2017
target	237	6	1	2017
target	287	7	1	2017
target	266	8	1	2017
target	284	9	1	2017
target	343	10	1	2017
target	401	11	1	2017
target	437	12	1	2017
target	449	13	1	2017
target	458	14	1	2017
target	471	15	1	2017
target	443	16	1	2017
target	512	17	1	2017
target	428	18	1	2017
target	301	19	1	2017
target	315	20	1	2017
target	339	21	1	2017
target	340	22	1	2017
target	338	23	1	2017
target	288	24	1	2017
target	322	25	1	2017
target	312	26	1	2017
target	250	27	1	2017
target	249	28	1	2017
target	270	29	1	2017
target	238	30	1	2017
target	209	31	1	2017
target	205	32	1	2017
target	194	33	1	2017
target	227	34	1	2017
target	209	35	1	2017
target	212	36	1	2017
target	228	37	1	2017
target	197	38	1	2017
target	155	39	1	2017
target	194	40	1	2017
target	156	41	1	2017
target	162	42	1	2017
target	161	43	1	2017
target	152	44	1	2017
target	127	45	1	2017
target	223	3	2	2017
target	236	4	2	2017
target	237	5	2	2017
target	287	6	2	2017
target	266	7	2	2017
target	284	8	2	2017
target	343	9	2	2017
target	401	10	2	2017
target	437	11	2	2017
target	449	12	2	2017
target	458	13	2	2017
target	471	14	2	2017
target	443	15	2	2017
target	512	16	2	2017
target	428	17	2	2017
target	301	18	2	2017
target	315	19	2	2017
target	339	20	2	2017
target	340	21	2	2017
target	338	22	2	2017
target	288	23	2	2017
target	322	24	2	2017
target	312	25	2	2017
target	250	26	2	2017
target	249	27	2	2017
target	270	28	2	2017
target	238	29	2	2017
target	209	30	2	2017
target	205	31	2	2017
target	194	32	2	2017
target	227	33	2	2017
target	209	34	2	2017
target	212	35	2	2017
target	228	36	2	2017
target	197	37	2	2017
target	155	38	2	2017
target	194	39	2	2017
target	156	40	2	2017
target	162	41	2	2017
target	161	42	2	2017
target	152	43	2	2017
target	127	44	2	2017
target	138	45	2	2017
target	236	3	3	2017
target	237	4	3	2017
target	287	5	3	2017
target	266	6	3	2017
target	284	7	3	2017
target	343	8	3	2017
target	401	9	3	2017
target	437	10	3	2017
target	449	11	3	2017
target	458	12	3	2017
target	471	13	3	2017
target	443	14	3	2017
target	512	15	3	2017
target	428	16	3	2017
target	301	17	3	2017
target	315	18	3	2017
target	339	19	3	2017
target	340	20	3	2017
target	338	21	3	2017
target	288	22	3	2017
target	322	23	3	2017
target	312	24	3	2017
target	250	25	3	2017
target	249	26	3	2017
target	270	27	3	2017
target	238	28	3	2017
target	209	29	3	2017
target	205	30	3	2017
target	194	31	3	2017
target	227	32	3	2017
target	209	33	3	2017
target	212	34	3	2017
target	228	35	3	2017
target	197	36	3	2017
target	155	37	3	2017
target	194	38	3	2017
target	156	39	3	2017
target	162	40	3	2017
target	161	41	3	2017
target	152	42	3	2017
target	127	43	3	2017
target	138	44	3	2017
target	107	45	3	2017
target	237	3	4	2017
target	287	4	4	2017
target	266	5	4	2017
target	284	6	4	2017
target	343	7	4	2017
target	401	8	4	2017
target	437	9	4	2017
target	449	10	4	2017
target	458	11	4	2017
target	471	12	4	2017
target	443	13	4	2017
target	512	14	4	2017
target	428	15	4	2017
target	301	16	4	2017
target	315	17	4	2017
target	339	18	4	2017
target	340	19	4	2017
target	338	20	4	2017
target	288	21	4	2017
target	322	22	4	2017
target	312	23	4	2017
target	250	24	4	2017
target	249	25	4	2017
target	270	26	4	2017
target	238	27	4	2017
target	209	28	4	2017
target	205	29	4	2017
target	194	30	4	2017
target	227	31	4	2017
target	209	32	4	2017
target	212	33	4	2017
target	228	34	4	2017
target	197	35	4	2017
target	155	36	4	2017
target	194	37	4	2017
target	156	38	4	2017
target	162	39	4	2017
target	161	40	4	2017
target	152	41	4	2017
target	127	42	4	2017
target	138	43	4	2017
target	107	44	4	2017
target	104	45	4	2017
