# Supplementary material for: A stacked ensemble method for forecasting influenza-like illness visit volumes at emergency departments
Source: PLoS One. 2021 Mar 22;16(3):e0241725. doi: 10.1371/journal.pone.0241725 (PMC7984626; doi:10.1371/journal.pone.0241725)
Supplement: S1 Data — (ZIP) [file pone.0241725.s003.zip › ILI_plosone/tables/raw_estimates_2013_holdout_2017weeks-3-45_fmc.csv]

object	value	epiweek	weeks_ahead	season
rf	20.0165	3	1	2017
rf	25.2255	4	1	2017
rf	25.0525	5	1	2017
rf	28.724	6	1	2017
rf	30.563	7	1	2017
rf	32.1385	8	1	2017
rf	31.7695	9	1	2017
rf	34.9395	10	1	2017
rf	37.4315	11	1	2017
rf	51.835	12	1	2017
rf	47.565	13	1	2017
rf	46.2885	14	1	2017
rf	55.3465	15	1	2017
rf	57.13	16	1	2017
rf	58.9175	17	1	2017
rf	64.186	18	1	2017
rf	52.3705	19	1	2017
rf	49.7935	20	1	2017
rf	48.981	21	1	2017
rf	45.1105	22	1	2017
rf	45.5335	23	1	2017
rf	45.772	24	1	2017
rf	44.6465	25	1	2017
rf	44.074	26	1	2017
rf	43.4185	27	1	2017
rf	40.743	28	1	2017
rf	37.442	29	1	2017
rf	34.1455	30	1	2017
rf	39.0015	31	1	2017
rf	34.6755	32	1	2017
rf	32.174	33	1	2017
rf	31.1655	34	1	2017
rf	27.1565	35	1	2017
rf	27.5555	36	1	2017
rf	25.06	37	1	2017
rf	20.883	38	1	2017
rf	19.0615	39	1	2017
rf	20.5905	40	1	2017
rf	18.6575	41	1	2017
rf	21.507	42	1	2017
rf	19.1455	43	1	2017
rf	19.9155	44	1	2017
rf	17.1045	45	1	2017
rf	23.051	3	2	2017
rf	24.3845	4	2	2017
rf	25.3175	5	2	2017
rf	29.6285	6	2	2017
rf	29.5135	7	2	2017
rf	32.6835	8	2	2017
rf	31.807	9	2	2017
rf	35.3315	10	2	2017
rf	42.535	11	2	2017
rf	47.632	12	2	2017
rf	46.385	13	2	2017
rf	51.7145	14	2	2017
rf	54.3555	15	2	2017
rf	58.973	16	2	2017
rf	62.532	17	2	2017
rf	57.424	18	2	2017
rf	45.9965	19	2	2017
rf	47.468	20	2	2017
rf	46.2815	21	2	2017
rf	46.2535	22	2	2017
rf	43.968	23	2	2017
rf	45.8785	24	2	2017
rf	43.3875	25	2	2017
rf	42.9185	26	2	2017
rf	43.768	27	2	2017
rf	40.3405	28	2	2017
rf	37.587	29	2	2017
rf	37.6845	30	2	2017
rf	38.245	31	2	2017
rf	34.6045	32	2	2017
rf	34.877	33	2	2017
rf	29.636	34	2	2017
rf	30.281	35	2	2017
rf	27.606	36	2	2017
rf	23.343	37	2	2017
rf	21.278	38	2	2017
rf	21.1865	39	2	2017
rf	19.738	40	2	2017
rf	20.696	41	2	2017
rf	20.5735	42	2	2017
rf	20.3235	43	2	2017
rf	19.872	44	2	2017
rf	17.615	45	2	2017
rf	22.852	3	3	2017
rf	25.8885	4	3	2017
rf	26.81	5	3	2017
rf	28.1645	6	3	2017
rf	31.4625	7	3	2017
rf	32.3835	8	3	2017
rf	32.6535	9	3	2017
rf	38.7875	10	3	2017
rf	41.6425	11	3	2017
rf	47.868	12	3	2017
rf	52.982	13	3	2017
rf	53.646	14	3	2017
rf	53.4405	15	3	2017
rf	59.231	16	3	2017
rf	55.279	17	3	2017
rf	51.386	18	3	2017
rf	45.218	19	3	2017
rf	44.223	20	3	2017
rf	43.8195	21	3	2017
rf	43.102	22	3	2017
rf	43.9145	23	3	2017
rf	45.1775	24	3	2017
rf	42.3145	25	3	2017
rf	42.082	26	3	2017
rf	42.944	27	3	2017
rf	38.206	28	3	2017
rf	40.999	29	3	2017
rf	38.847	30	3	2017
rf	36.651	31	3	2017
rf	35.873	32	3	2017
rf	30.487	33	3	2017
rf	31.674	34	3	2017
rf	29.639	35	3	2017
rf	28.3305	36	3	2017
rf	24.8845	37	3	2017
rf	21.7545	38	3	2017
rf	19.496	39	3	2017
rf	20.959	40	3	2017
rf	20.1275	41	3	2017
rf	20.7835	42	3	2017
rf	20.5225	43	3	2017
rf	17.3675	44	3	2017
rf	17.062	45	3	2017
rf	26.248	3	4	2017
rf	28.332	4	4	2017
rf	26.0575	5	4	2017
rf	29.0995	6	4	2017
rf	32.752	7	4	2017
rf	34.26	8	4	2017
rf	38.783	9	4	2017
rf	39.56	10	4	2017
rf	45.91	11	4	2017
rf	51.1535	12	4	2017
rf	50.898	13	4	2017
rf	49.0655	14	4	2017
rf	54.807	15	4	2017
rf	54.001	16	4	2017
rf	51.413	17	4	2017
rf	55.17	18	4	2017
rf	45.0705	19	4	2017
rf	44.319	20	4	2017
rf	44.212	21	4	2017
rf	45.7135	22	4	2017
rf	45.3205	23	4	2017
rf	43.5265	24	4	2017
rf	42.405	25	4	2017
rf	42.9815	26	4	2017
rf	38.462	27	4	2017
rf	40.6985	28	4	2017
rf	40.524	29	4	2017
rf	37.6275	30	4	2017
rf	37.2725	31	4	2017
rf	34.076	32	4	2017
rf	32.57	33	4	2017
rf	32.0465	34	4	2017
rf	30.655	35	4	2017
rf	27.2935	36	4	2017
rf	23.1975	37	4	2017
rf	20.8595	38	4	2017
rf	19.634	39	4	2017
rf	21.136	40	4	2017
rf	20.5	41	4	2017
rf	22.297	42	4	2017
rf	18.056	43	4	2017
rf	16.5395	44	4	2017
rf	16.513	45	4	2017
Generalized Linear Mixture Model	150.253808582189	3	1	2018
Generalized Linear Mixture Model	150.931464292796	4	1	2018
Generalized Linear Mixture Model	182.386490135538	5	1	2018
Generalized Linear Mixture Model	164.906383932209	6	1	2018
Generalized Linear Mixture Model	207.341622003101	7	1	2018
Generalized Linear Mixture Model	280.997935732606	8	1	2018
Generalized Linear Mixture Model	419.71702862272	9	1	2018
Generalized Linear Mixture Model	600.303877258634	10	1	2018
Generalized Linear Mixture Model	601.287873723499	11	1	2018
Generalized Linear Mixture Model	629.587359462613	12	1	2018
Generalized Linear Mixture Model	613.364280351276	13	1	2018
Generalized Linear Mixture Model	483.316474190451	14	1	2018
Generalized Linear Mixture Model	395.239176424539	15	1	2018
Generalized Linear Mixture Model	395.781803555019	16	1	2018
Generalized Linear Mixture Model	318.143533140701	17	1	2018
Generalized Linear Mixture Model	150.589040034486	3	2	2018
Generalized Linear Mixture Model	148.900924890139	4	2	2018
Generalized Linear Mixture Model	168.331808607628	5	2	2018
Generalized Linear Mixture Model	165.800073546802	6	2	2018
Generalized Linear Mixture Model	211.598743240065	7	2	2018
Generalized Linear Mixture Model	294.336818520141	8	2	2018
Generalized Linear Mixture Model	448.020017955351	9	2	2018
Generalized Linear Mixture Model	602.857660743681	10	2	2018
Generalized Linear Mixture Model	586.210882722819	11	2	2018
Generalized Linear Mixture Model	627.673347513306	12	2	2018
Generalized Linear Mixture Model	588.874246788205	13	2	2018
Generalized Linear Mixture Model	472.862333331315	14	2	2018
Generalized Linear Mixture Model	396.087448035644	15	2	2018
Generalized Linear Mixture Model	370.950170177486	16	2	2018
Generalized Linear Mixture Model	285.718791132993	17	2	2018
Generalized Linear Mixture Model	144.924587925869	3	3	2018
Generalized Linear Mixture Model	135.262722439872	4	3	2018
Generalized Linear Mixture Model	172.664867887459	5	3	2018
Generalized Linear Mixture Model	160.766850781556	6	3	2018
Generalized Linear Mixture Model	222.234969595168	7	3	2018
Generalized Linear Mixture Model	318.001476103385	8	3	2018
Generalized Linear Mixture Model	443.713325825574	9	3	2018
Generalized Linear Mixture Model	574.191855372727	10	3	2018
Generalized Linear Mixture Model	574.891610078063	11	3	2018
Generalized Linear Mixture Model	574.540816997683	12	3	2018
Generalized Linear Mixture Model	545.199173293987	13	3	2018
Generalized Linear Mixture Model	450.769117738101	14	3	2018
Generalized Linear Mixture Model	356.796379679293	15	3	2018
Generalized Linear Mixture Model	346.314027781429	16	3	2018
Generalized Linear Mixture Model	283.544738921894	17	3	2018
Generalized Linear Mixture Model	134.527259670232	3	4	2018
Generalized Linear Mixture Model	141.893303154979	4	4	2018
Generalized Linear Mixture Model	176.761817885679	5	4	2018
Generalized Linear Mixture Model	175.445772934677	6	4	2018
Generalized Linear Mixture Model	250.606044533487	7	4	2018
Generalized Linear Mixture Model	339.069607099644	8	4	2018
Generalized Linear Mixture Model	446.094330074998	9	4	2018
Generalized Linear Mixture Model	569.085112143398	10	4	2018
Generalized Linear Mixture Model	551.091513099138	11	4	2018
Generalized Linear Mixture Model	525.920903885527	12	4	2018
Generalized Linear Mixture Model	498.912958849919	13	4	2018
Generalized Linear Mixture Model	421.883360227335	14	4	2018
Generalized Linear Mixture Model	325.992042026736	15	4	2018
Generalized Linear Mixture Model	327.960511948754	16	4	2018
Generalized Linear Mixture Model	283.236654258363	17	4	2018
lm	19.9202539164318	3	1	2017
lm	33.2968016695817	4	1	2017
lm	29.8571270904857	5	1	2017
lm	30.2966167233754	6	1	2017
lm	31.7081548093233	7	1	2017
lm	32.2869182583769	8	1	2017
lm	27.8355163481144	9	1	2017
lm	40.306217642639	10	1	2017
lm	39.3320436777773	11	1	2017
lm	44.7983123418455	12	1	2017
lm	50.2386450147856	13	1	2017
lm	46.889358853412	14	1	2017
lm	64.2592810071238	15	1	2017
lm	65.8441315273592	16	1	2017
lm	71.083574408775	17	1	2017
lm	85.7398625823665	18	1	2017
lm	60.5440926824822	19	1	2017
lm	37.8274133639765	20	1	2017
lm	44.9574925840109	21	1	2017
lm	44.2954729026633	22	1	2017
lm	40.1829558909577	23	1	2017
lm	49.907024319283	24	1	2017
lm	36.0499495570528	25	1	2017
lm	44.2522259858072	26	1	2017
lm	42.7966400355674	27	1	2017
lm	35.1198686337868	28	1	2017
lm	31.6713951574911	29	1	2017
lm	35.2399671230549	30	1	2017
lm	34.4402356244336	31	1	2017
lm	28.0668520043224	32	1	2017
lm	25.8436327752197	33	1	2017
lm	23.3269695241242	34	1	2017
lm	22.7248167836779	35	1	2017
lm	31.6712928713377	36	1	2017
lm	26.4327081021987	37	1	2017
lm	19.9658516527202	38	1	2017
lm	24.6341336358682	39	1	2017
lm	21.864427180859	40	1	2017
lm	22.0181900883083	41	1	2017
lm	24.6576674009205	42	1	2017
lm	17.352760910953	43	1	2017
lm	20.0203603633884	44	1	2017
lm	18.3035404133879	45	1	2017
lm	30.1762006729049	3	2	2017
lm	32.4993078571474	4	2	2017
lm	29.3522821795031	5	2	2017
lm	27.298175273999	6	2	2017
lm	33.1889725243335	7	2	2017
lm	30.1491742382627	8	2	2017
lm	34.0751406727579	9	2	2017
lm	41.636048563462	10	2	2017
lm	37.6923908199716	11	2	2017
lm	46.7482063033695	12	2	2017
lm	46.5502067979833	13	2	2017
lm	49.8601884159459	14	2	2017
lm	63.9990961659013	15	2	2017
lm	63.9562401178531	16	2	2017
lm	78.4770762284511	17	2	2017
lm	81.8764216101106	18	2	2017
lm	43.1822004229228	19	2	2017
lm	35.8538826942998	20	2	2017
lm	45.9347877180919	21	2	2017
lm	42.8566144325403	22	2	2017
lm	52.7953108334921	23	2	2017
lm	46.0698655044239	24	2	2017
lm	42.2123921761781	25	2	2017
lm	40.5489431661378	26	2	2017
lm	43.3758826636955	27	2	2017
lm	31.3945285668832	28	2	2017
lm	39.7670123619148	29	2	2017
lm	34.8924472669524	30	2	2017
lm	34.1105545028489	31	2	2017
lm	29.2967907228404	32	2	2017
lm	23.388946174386	33	2	2017
lm	23.9981487875063	34	2	2017
lm	30.399695848658	35	2	2017
lm	27.8171875625791	36	2	2017
lm	23.0092970868565	37	2	2017
lm	23.4606883618788	38	2	2017
lm	20.8732517589312	39	2	2017
lm	23.2395848975217	40	2	2017
lm	25.2872027108533	41	2	2017
lm	19.1618338945584	42	2	2017
lm	18.9917055532066	43	2	2017
lm	23.1122514757843	44	2	2017
lm	20.8987964623647	45	2	2017
lm	29.2694684012182	3	3	2017
lm	30.0724230381038	4	3	2017
lm	26.5724141859017	5	3	2017
lm	30.3517122344209	6	3	2017
lm	29.9612306723003	7	3	2017
lm	36.700230802124	8	3	2017
lm	37.4659141536089	9	3	2017
lm	38.0822100988822	10	3	2017
lm	43.7254407704432	11	3	2017
lm	45.5538713302525	12	3	2017
lm	51.7095196447881	13	3	2017
lm	57.1393223701563	14	3	2017
lm	64.0671329673832	15	3	2017
lm	73.9756277900918	16	3	2017
lm	81.227333131686	17	3	2017
lm	53.9938967884682	18	3	2017
lm	40.6097809047423	19	3	2017
lm	42.8701721417921	20	3	2017
lm	41.9870277070874	21	3	2017
lm	52.8063216795293	22	3	2017
lm	46.3866491215864	23	3	2017
lm	46.9992558927994	24	3	2017
lm	39.1880764616656	25	3	2017
lm	42.4690429514071	26	3	2017
lm	36.0773237325085	27	3	2017
lm	40.4615621649257	28	3	2017
lm	38.4956989452269	29	3	2017
lm	33.8417507168461	30	3	2017
lm	32.8710627022054	31	3	2017
lm	26.988933819348	32	3	2017
lm	24.2011962014229	33	3	2017
lm	30.4807883918484	34	3	2017
lm	28.2007804146425	35	3	2017
lm	22.4693074664769	36	3	2017
lm	24.1659552746907	37	3	2017
lm	20.6754621597024	38	3	2017
lm	21.8360078077093	39	3	2017
lm	26.3408785900981	40	3	2017
lm	18.7447596274186	41	3	2017
lm	19.9145410375847	42	3	2017
lm	21.3509206651646	43	3	2017
lm	20.9867356986974	44	3	2017
lm	16.3373448328054	45	3	2017
lm	29.2406129432959	3	4	2017
lm	27.2286254060285	4	4	2017
lm	29.5806841673001	5	4	2017
lm	29.6476632964847	6	4	2017
lm	36.493293727045	7	4	2017
lm	38.738131734063	8	4	2017
lm	35.3311958407536	9	4	2017
lm	44.5454031875873	10	4	2017
lm	44.0360684707792	11	4	2017
lm	52.2814798521758	12	4	2017
lm	56.3408507264852	13	4	2017
lm	61.1623155777526	14	4	2017
lm	73.5170857545092	15	4	2017
lm	75.5675050995615	16	4	2017
lm	52.8582712325658	17	4	2017
lm	46.3314741660012	18	4	2017
lm	47.2549557843836	19	4	2017
lm	44.0961209940139	20	4	2017
lm	51.5600000993958	21	4	2017
lm	45.3579614565021	22	4	2017
lm	48.2149454657812	23	4	2017
lm	43.8233563004717	24	4	2017
lm	43.3370141939035	25	4	2017
lm	38.0145467023833	26	4	2017
lm	41.7610216425013	27	4	2017
lm	39.7607705239151	28	4	2017
lm	37.3636828372869	29	4	2017
lm	32.0643462716685	30	4	2017
lm	30.8433089452611	31	4	2017
lm	26.8248541055148	32	4	2017
lm	31.4979617612583	33	4	2017
lm	28.1514545961132	34	4	2017
lm	23.1870988839516	35	4	2017
lm	24.4523689431588	36	4	2017
lm	20.784895101861	37	4	2017
lm	21.6198783702518	38	4	2017
lm	25.5798091517078	39	4	2017
lm	19.311730705817	40	4	2017
lm	20.126793301346	41	4	2017
lm	21.8325746050679	42	4	2017
lm	20.1804532583813	43	4	2017
lm	16.7581598282961	44	4	2017
lm	17.3408747446596	45	4	2017
eb	21.2619663578362	3	1	2017
eb	36.3507799036232	4	1	2017
eb	29.6868575156025	5	1	2017
eb	37.8379608542534	6	1	2017
eb	44.9295609697788	7	1	2017
eb	33.4311287828593	8	1	2017
eb	29.8889264986977	9	1	2017
eb	43.7934949699314	10	1	2017
eb	38.0419519097799	11	1	2017
eb	66.9161826907878	12	1	2017
eb	51.8369939621146	13	1	2017
eb	50.4847808858774	14	1	2017
eb	76.2544209155215	15	1	2017
eb	61.9815453454899	16	1	2017
eb	83.5632896102419	17	1	2017
eb	89.4655462968702	18	1	2017
eb	47.6885670677772	19	1	2017
eb	47.5268981071465	20	1	2017
eb	44.7998668127301	21	1	2017
eb	34.4097084193096	22	1	2017
eb	37.8283273217131	23	1	2017
eb	43.0014339761896	24	1	2017
eb	35.3291268485967	25	1	2017
eb	45.4136341336195	26	1	2017
eb	43.3923010611919	27	1	2017
eb	24.971302698292	28	1	2017
eb	30.1948551770261	29	1	2017
eb	15.1559101947034	30	1	2017
eb	33.1731506552555	31	1	2017
eb	18.3287570620368	32	1	2017
eb	16.2970189315847	33	1	2017
eb	14.3678914868886	34	1	2017
eb	12.6071525977175	35	1	2017
eb	22.4420379455475	36	1	2017
eb	23.5102492815928	37	1	2017
eb	17.6585481190969	38	1	2017
eb	17.6944136188394	39	1	2017
eb	20.6325658981168	40	1	2017
eb	17.9083681588366	41	1	2017
eb	18.9388170233718	42	1	2017
eb	19.129427112966	43	1	2017
eb	20.0725802340672	44	1	2017
eb	10.2279264336559	45	1	2017
eb	23.6352777962892	3	2	2017
eb	42.2849528957172	4	2	2017
eb	32.5605137484248	5	2	2017
eb	41.4458909754689	6	2	2017
eb	49.5707437358475	7	2	2017
eb	36.4101202358015	8	2	2017
eb	32.9943950549685	9	2	2017
eb	48.0448326845713	10	2	2017
eb	41.8238190687835	11	2	2017
eb	71.4403137398586	12	2	2017
eb	56.3245195760208	13	2	2017
eb	53.695623056236	14	2	2017
eb	75.9806480618236	15	2	2017
eb	59.6905246089056	16	2	2017
eb	80.745155305776	17	2	2017
eb	86.3541579893727	18	2	2017
eb	44.3769919582876	19	2	2017
eb	44.605282939222	20	2	2017
eb	42.459929829503	21	2	2017
eb	32.3232253132651	22	2	2017
eb	35.8663747839096	23	2	2017
eb	41.3470733595422	24	2	2017
eb	33.5177070805634	25	2	2017
eb	43.7785381660734	26	2	2017
eb	41.6602248221732	27	2	2017
eb	22.5746460406484	28	2	2017
eb	28.3512780933383	29	2	2017
eb	13.4213955918534	30	2	2017
eb	31.5011147931378	31	2	2017
eb	16.7618852606142	32	2	2017
eb	14.7083716026418	33	2	2017
eb	12.9766102768808	34	2	2017
eb	11.1203243715007	35	2	2017
eb	21.1177224278092	36	2	2017
eb	22.225282388144	37	2	2017
eb	16.3196338930524	38	2	2017
eb	16.732649191955	39	2	2017
eb	19.5602431086525	40	2	2017
eb	17.013522168058	41	2	2017
eb	18.1825557704044	42	2	2017
eb	18.3094761900119	43	2	2017
eb	19.2501481922157	44	2	2017
eb	9.54374872671448	45	2	2017
eb	25.1130113789417	3	3	2017
eb	48.0095981618679	4	3	2017
eb	35.3963301481623	5	3	2017
eb	45.3474742996308	6	3	2017
eb	53.8564876330642	7	3	2017
eb	39.8332830053354	8	3	2017
eb	37.3294388366117	9	3	2017
eb	53.1974657324957	10	3	2017
eb	47.6080544948875	11	3	2017
eb	73.6166656138548	12	3	2017
eb	59.5978493268894	13	3	2017
eb	54.8949737254337	14	3	2017
eb	72.6155536763822	15	3	2017
eb	57.7104573373502	16	3	2017
eb	76.2491098380846	17	3	2017
eb	81.4810706460275	18	3	2017
eb	41.6608707877093	19	3	2017
eb	41.9481755364965	20	3	2017
eb	40.1508574575876	21	3	2017
eb	30.5266113263801	22	3	2017
eb	34.4926808236312	23	3	2017
eb	39.1939085778334	24	3	2017
eb	31.7692759982779	25	3	2017
eb	41.7434756140348	26	3	2017
eb	40.0816107797401	27	3	2017
eb	21.0606433268273	28	3	2017
eb	26.4199304769712	29	3	2017
eb	11.4262640964356	30	3	2017
eb	29.9621855212736	31	3	2017
eb	15.4385630900178	32	3	2017
eb	13.4244045396375	33	3	2017
eb	11.4622584775248	34	3	2017
eb	9.91414052455892	35	3	2017
eb	19.8855294172414	36	3	2017
eb	20.8849629062574	37	3	2017
eb	15.2594934950126	38	3	2017
eb	15.5896156966697	39	3	2017
eb	18.8607503352741	40	3	2017
eb	15.968306117003	41	3	2017
eb	17.2631160173567	42	3	2017
eb	17.49309952433	43	3	2017
eb	18.6849393719332	44	3	2017
eb	8.84697385890166	45	3	2017
eb	27.5388744669484	3	4	2017
eb	53.703570567154	4	4	2017
eb	38.6670202998552	5	4	2017
eb	48.5132967482875	6	4	2017
eb	57.5469918873559	7	4	2017
eb	44.2188138980458	8	4	2017
eb	42.096095945501	9	4	2017
eb	59.1538275860527	10	4	2017
eb	54.0076374534284	11	4	2017
eb	72.2222302338818	12	4	2017
eb	63.5015868593737	13	4	2017
eb	56.833478840021	14	4	2017
eb	66.6594271973246	15	4	2017
eb	55.4328985464414	16	4	2017
eb	71.8603347130195	17	4	2017
eb	76.4385929320857	18	4	2017
eb	39.0047989412616	19	4	2017
eb	39.7239683554998	20	4	2017
eb	38.3380848121925	21	4	2017
eb	29.1321097314305	22	4	2017
eb	32.5266425449448	23	4	2017
eb	37.2870549234582	24	4	2017
eb	29.5822129570644	25	4	2017
eb	39.7557168384235	26	4	2017
eb	37.9526123129653	27	4	2017
eb	19.1690718007252	28	4	2017
eb	24.7658475322006	29	4	2017
eb	9.90384740519462	30	4	2017
eb	28.2102191910821	31	4	2017
eb	13.8065386331849	32	4	2017
eb	12.2453984731362	33	4	2017
eb	10.0545815620527	34	4	2017
eb	8.45715104851461	35	4	2017
eb	18.6617762265398	36	4	2017
eb	19.7643275381608	37	4	2017
eb	14.2339033636312	38	4	2017
eb	14.2731941678073	39	4	2017
eb	17.7866921889239	40	4	2017
eb	15.1912807931797	41	4	2017
eb	16.2997554905234	42	4	2017
eb	16.7632348756333	43	4	2017
eb	18.0473271124083	44	4	2017
eb	8.30320633163757	45	4	2017
arima	19.2953418658348	3	1	2017
arima	27.5159645921091	4	1	2017
arima	31.1384463909748	5	1	2017
arima	30.3727396194183	6	1	2017
arima	29.3761462164425	7	1	2017
arima	30.6000426817628	8	1	2017
arima	24.5759509427553	9	1	2017
arima	33.9958618049524	10	1	2017
arima	29.6142638073961	11	1	2017
arima	35.4725138355057	12	1	2017
arima	51.4731464395822	13	1	2017
arima	50.2676970806654	14	1	2017
arima	71.362693192554	15	1	2017
arima	61.8172500065947	16	1	2017
arima	75.2125883642923	17	1	2017
arima	72.0700203786633	18	1	2017
arima	54.2675878741511	19	1	2017
arima	46.5960110278938	20	1	2017
arima	41.9686767228449	21	1	2017
arima	44.9884211184341	22	1	2017
arima	42.0363841739091	23	1	2017
arima	47.9405645217037	24	1	2017
arima	44.4479582624622	25	1	2017
arima	45.0845612727713	26	1	2017
arima	33.6409797323156	27	1	2017
arima	38.4287225521246	28	1	2017
arima	29.8628419547974	29	1	2017
arima	35.8640906366927	30	1	2017
arima	31.8187034830275	31	1	2017
arima	25.3197255292838	32	1	2017
arima	22.884581680335	33	1	2017
arima	22.4747742015725	34	1	2017
arima	20.8081304250375	35	1	2017
arima	23.0943731006701	36	1	2017
arima	23.6663562457171	37	1	2017
arima	17.9184107586736	38	1	2017
arima	22.219295501853	39	1	2017
arima	17.3126482121944	40	1	2017
arima	19.6079123838264	41	1	2017
arima	21.7444320047847	42	1	2017
arima	15.785484905122	43	1	2017
arima	17.0965500159056	44	1	2017
arima	15.1888720716858	45	1	2017
arima	24.9704369234531	3	2	2017
arima	31.4298859556269	4	2	2017
arima	29.9010343834431	5	2	2017
arima	27.4084628170522	6	2	2017
arima	30.3385590024516	7	2	2017
arima	25.213299361957	8	2	2017
arima	30.5916801927248	9	2	2017
arima	29.5334317502678	10	2	2017
arima	28.5916872118036	11	2	2017
arima	48.6976115040614	12	2	2017
arima	51.5997819575888	13	2	2017
arima	65.6724948965494	14	2	2017
arima	64.4064995985975	15	2	2017
arima	70.4364668584896	16	2	2017
arima	68.5669361838614	17	2	2017
arima	59.2352715926128	18	2	2017
arima	47.1792197891704	19	2	2017
arima	41.3358649711367	20	2	2017
arima	45.746543233067	21	2	2017
arima	42.7776647465588	22	2	2017
arima	46.8328469173688	23	2	2017
arima	46.3646760405611	24	2	2017
arima	44.1594839660212	25	2	2017
arima	33.2404982640515	26	2	2017
arima	39.4340954626357	27	2	2017
arima	30.7918199067162	28	2	2017
arima	38.1144216135624	29	2	2017
arima	31.5421360670245	30	2	2017
arima	27.3848867140232	31	2	2017
arima	24.0459728759937	32	2	2017
arima	23.6019190182204	33	2	2017
arima	22.2556953034951	34	2	2017
arima	21.9875095754625	35	2	2017
arima	23.0372867621138	36	2	2017
arima	18.844162447405	37	2	2017
arima	21.8550606639813	38	2	2017
arima	17.283672776154	39	2	2017
arima	19.1937802638788	40	2	2017
arima	21.6969974092949	41	2	2017
arima	16.2059677088699	42	2	2017
arima	16.0681313975301	43	2	2017
arima	16.4920168378819	44	2	2017
arima	15.2260093158848	45	2	2017
arima	29.2126117217744	3	3	2017
arima	30.1559775150269	4	3	2017
arima	26.9951910107871	5	3	2017
arima	28.6023260597535	6	3	2017
arima	24.9829173551211	7	3	2017
arima	31.150486988792	8	3	2017
arima	26.4816104208269	9	3	2017
arima	28.5176581639796	10	3	2017
arima	41.9304420274713	11	3	2017
arima	48.8910322998957	12	3	2017
arima	66.9064651463639	13	3	2017
arima	58.5946781094719	14	3	2017
arima	73.2677854774262	15	3	2017
arima	62.8600359807681	16	3	2017
arima	55.1454213442027	17	3	2017
arima	52.5890903258903	18	3	2017
arima	41.9615899215337	19	3	2017
arima	45.0704505751457	20	3	2017
arima	43.5736192741753	21	3	2017
arima	47.603712952058	22	3	2017
arima	45.1780015444797	23	3	2017
arima	46.2214149848334	24	3	2017
arima	32.218927693245	25	3	2017
arima	38.9838268925553	26	3	2017
arima	31.8646911368556	27	3	2017
arima	39.1000894803438	28	3	2017
arima	33.9430622163505	29	3	2017
arima	27.0691731919042	30	3	2017
arima	26.3013087612324	31	3	2017
arima	24.8560145077055	32	3	2017
arima	23.4646873188694	33	3	2017
arima	23.5566669208345	34	3	2017
arima	21.8028244239827	35	3	2017
arima	18.1445484255596	36	3	2017
arima	22.854088059127	37	3	2017
arima	16.8765361860786	38	3	2017
arima	19.1546664600052	39	3	2017
arima	21.23881506203	40	3	2017
arima	16.1506631872924	41	3	2017
arima	16.5255653986865	42	3	2017
arima	15.3630726117793	43	3	2017
arima	16.6635362588032	44	3	2017
arima	13.9382354638155	45	3	2017
arima	28.5924879232477	3	4	2017
arima	27.1719788768096	4	4	2017
arima	28.3086017840472	5	4	2017
arima	23.7425682528097	6	4	2017
arima	30.9829675207688	7	4	2017
arima	26.8789706045287	8	4	2017
arima	26.3115291900154	9	4	2017
arima	41.8735148758874	10	4	2017
arima	43.9377804685891	11	4	2017
arima	64.8141098282646	12	4	2017
arima	59.5468669742709	13	4	2017
arima	68.605884348223	14	4	2017
arima	65.1010866551812	15	4	2017
arima	50.7484141134339	16	4	2017
arima	49.2067931201807	17	4	2017
arima	46.3640727773416	18	4	2017
arima	45.5624806451836	19	4	2017
arima	43.0412203742937	20	4	2017
arima	48.2294325754861	21	4	2017
arima	45.7762125411212	22	4	2017
arima	45.3133756708616	23	4	2017
arima	33.7946331099442	24	4	2017
arima	38.2128356106548	25	4	2017
arima	31.5252939621889	26	4	2017
arima	39.9183322755026	27	4	2017
arima	34.6956432143832	28	4	2017
arima	28.8981187407442	29	4	2017
arima	26.0665457677063	30	4	2017
arima	26.5744713959498	31	4	2017
arima	24.4338506523394	32	4	2017
arima	24.4961161521992	33	4	2017
arima	23.0307818463108	34	4	2017
arima	17.1946075787484	35	4	2017
arima	22.3212673477526	36	4	2017
arima	17.6540480306456	37	4	2017
arima	18.8468226612022	38	4	2017
arima	21.211725938511	39	4	2017
arima	15.80120990542	40	4	2017
arima	16.4846760318666	41	4	2017
arima	15.7149969202786	42	4	2017
arima	15.7997809775406	43	4	2017
arima	15.0352052046484	44	4	2017
arima	12.7473962356124	45	4	2017
target	31	3	1	2017
target	27	4	1	2017
target	34	5	1	2017
target	40	6	1	2017
target	31	7	1	2017
target	28	8	1	2017
target	40	9	1	2017
target	35	10	1	2017
target	61	11	1	2017
target	48	12	1	2017
target	48	13	1	2017
target	73	14	1	2017
target	61	15	1	2017
target	83	16	1	2017
target	90	17	1	2017
target	51	18	1	2017
target	51	19	1	2017
target	48	20	1	2017
target	37	21	1	2017
target	40	22	1	2017
target	45	23	1	2017
target	37	24	1	2017
target	47	25	1	2017
target	45	26	1	2017
target	27	27	1	2017
target	32	28	1	2017
target	17	29	1	2017
target	35	30	1	2017
target	20	31	1	2017
target	18	32	1	2017
target	16	33	1	2017
target	14	34	1	2017
target	24	35	1	2017
target	25	36	1	2017
target	19	37	1	2017
target	19	38	1	2017
target	22	39	1	2017
target	19	40	1	2017
target	20	41	1	2017
target	20	42	1	2017
target	21	43	1	2017
target	11	44	1	2017
target	19	45	1	2017
target	27	3	2	2017
target	34	4	2	2017
target	40	5	2	2017
target	31	6	2	2017
target	28	7	2	2017
target	40	8	2	2017
target	35	9	2	2017
target	61	10	2	2017
target	48	11	2	2017
target	48	12	2	2017
target	73	13	2	2017
target	61	14	2	2017
target	83	15	2	2017
target	90	16	2	2017
target	51	17	2	2017
target	51	18	2	2017
target	48	19	2	2017
target	37	20	2	2017
target	40	21	2	2017
target	45	22	2	2017
target	37	23	2	2017
target	47	24	2	2017
target	45	25	2	2017
target	27	26	2	2017
target	32	27	2	2017
target	17	28	2	2017
target	35	29	2	2017
target	20	30	2	2017
target	18	31	2	2017
target	16	32	2	2017
target	14	33	2	2017
target	24	34	2	2017
target	25	35	2	2017
target	19	36	2	2017
target	19	37	2	2017
target	22	38	2	2017
target	19	39	2	2017
target	20	40	2	2017
target	20	41	2	2017
target	21	42	2	2017
target	11	43	2	2017
target	19	44	2	2017
target	16	45	2	2017
target	34	3	3	2017
target	40	4	3	2017
target	31	5	3	2017
target	28	6	3	2017
target	40	7	3	2017
target	35	8	3	2017
target	61	9	3	2017
target	48	10	3	2017
target	48	11	3	2017
target	73	12	3	2017
target	61	13	3	2017
target	83	14	3	2017
target	90	15	3	2017
target	51	16	3	2017
target	51	17	3	2017
target	48	18	3	2017
target	37	19	3	2017
target	40	20	3	2017
target	45	21	3	2017
target	37	22	3	2017
target	47	23	3	2017
target	45	24	3	2017
target	27	25	3	2017
target	32	26	3	2017
target	17	27	3	2017
target	35	28	3	2017
target	20	29	3	2017
target	18	30	3	2017
target	16	31	3	2017
target	14	32	3	2017
target	24	33	3	2017
target	25	34	3	2017
target	19	35	3	2017
target	19	36	3	2017
target	22	37	3	2017
target	19	38	3	2017
target	20	39	3	2017
target	20	40	3	2017
target	21	41	3	2017
target	11	42	3	2017
target	19	43	3	2017
target	16	44	3	2017
target	19	45	3	2017
target	40	3	4	2017
target	31	4	4	2017
target	28	5	4	2017
target	40	6	4	2017
target	35	7	4	2017
target	61	8	4	2017
target	48	9	4	2017
target	48	10	4	2017
target	73	11	4	2017
target	61	12	4	2017
target	83	13	4	2017
target	90	14	4	2017
target	51	15	4	2017
target	51	16	4	2017
target	48	17	4	2017
target	37	18	4	2017
target	40	19	4	2017
target	45	20	4	2017
target	37	21	4	2017
target	47	22	4	2017
target	45	23	4	2017
target	27	24	4	2017
target	32	25	4	2017
target	17	26	4	2017
target	35	27	4	2017
target	20	28	4	2017
target	18	29	4	2017
target	16	30	4	2017
target	14	31	4	2017
target	24	32	4	2017
target	25	33	4	2017
target	19	34	4	2017
target	19	35	4	2017
target	22	36	4	2017
target	19	37	4	2017
target	20	38	4	2017
target	20	39	4	2017
target	21	40	4	2017
target	11	41	4	2017
target	19	42	4	2017
target	16	43	4	2017
target	19	44	4	2017
target	7	45	4	2017
