# Supplementary material for: A stacked ensemble method for forecasting influenza-like illness visit volumes at emergency departments
Source: PLoS One. 2021 Mar 22;16(3):e0241725. doi: 10.1371/journal.pone.0241725 (PMC7984626; doi:10.1371/journal.pone.0241725)
Supplement: S1 Data — (ZIP) [file pone.0241725.s003.zip › ILI_plosone/tables/raw_estimates_2013_holdout_2018weeks-3-17.csv]

object	value	epiweek	weeks_ahead	season
rf	160.5335	3	1	2018
rf	182.694	4	1	2018
rf	199.5685	5	1	2018
rf	203.742	6	1	2018
rf	211.367	7	1	2018
rf	253.56	8	1	2018
rf	314.343	9	1	2018
rf	375.8475	10	1	2018
rf	439.8605	11	1	2018
rf	489.7345	12	1	2018
rf	525.776	13	1	2018
rf	483.461	14	1	2018
rf	428.116	15	1	2018
rf	411.017	16	1	2018
rf	388.951	17	1	2018
rf	177.747	3	2	2018
rf	193.9135	4	2	2018
rf	206.2185	5	2	2018
rf	219.171	6	2	2018
rf	233.836	7	2	2018
rf	273.3415	8	2	2018
rf	352.8115	9	2	2018
rf	381.5665	10	2	2018
rf	452.626	11	2	2018
rf	479.6055	12	2	2018
rf	477.926	13	2	2018
rf	442.595	14	2	2018
rf	399.659	15	2	2018
rf	388.4615	16	2	2018
rf	372.745	17	2	2018
rf	178.788	3	3	2018
rf	199.6685	4	3	2018
rf	216.0145	5	3	2018
rf	241.2105	6	3	2018
rf	275.681	7	3	2018
rf	312.5865	8	3	2018
rf	365.0565	9	3	2018
rf	396.096	10	3	2018
rf	449.122	11	3	2018
rf	441.0115	12	3	2018
rf	425.854	13	3	2018
rf	402.7875	14	3	2018
rf	372.759	15	3	2018
rf	384.6395	16	3	2018
rf	357.9595	17	3	2018
rf	197.9415	3	4	2018
rf	216.182	4	4	2018
rf	245.327	5	4	2018
rf	292.3065	6	4	2018
rf	336.6805	7	4	2018
rf	333.737	8	4	2018
rf	395.183	9	4	2018
rf	413.9365	10	4	2018
rf	420.7665	11	4	2018
rf	406.1265	12	4	2018
rf	398.168	13	4	2018
rf	379.8	14	4	2018
rf	363.4495	15	4	2018
rf	357.439	16	4	2018
rf	353.0625	17	4	2018
Generalized Linear Mixture Model	158.209939392621	3	1	2018
Generalized Linear Mixture Model	161.551930133384	4	1	2018
Generalized Linear Mixture Model	186.155130656814	5	1	2018
Generalized Linear Mixture Model	171.552479612255	6	1	2018
Generalized Linear Mixture Model	209.61167767203	7	1	2018
Generalized Linear Mixture Model	275.345664167	8	1	2018
Generalized Linear Mixture Model	395.099804480709	9	1	2018
Generalized Linear Mixture Model	568.408962188765	10	1	2018
Generalized Linear Mixture Model	577.874039224953	11	1	2018
Generalized Linear Mixture Model	614.775640384994	12	1	2018
Generalized Linear Mixture Model	595.696562873691	13	1	2018
Generalized Linear Mixture Model	473.065811094647	14	1	2018
Generalized Linear Mixture Model	387.807985561084	15	1	2018
Generalized Linear Mixture Model	382.450846432355	16	1	2018
Generalized Linear Mixture Model	309.989659763078	17	1	2018
Generalized Linear Mixture Model	161.472048105919	3	2	2018
Generalized Linear Mixture Model	163.167857214004	4	2	2018
Generalized Linear Mixture Model	173.244819636954	5	2	2018
Generalized Linear Mixture Model	174.780053066663	6	2	2018
Generalized Linear Mixture Model	214.390758194527	7	2	2018
Generalized Linear Mixture Model	286.725109977423	8	2	2018
Generalized Linear Mixture Model	415.985725191682	9	2	2018
Generalized Linear Mixture Model	558.285659096391	10	2	2018
Generalized Linear Mixture Model	553.071034378816	11	2	2018
Generalized Linear Mixture Model	605.311000069922	12	2	2018
Generalized Linear Mixture Model	561.323839146733	13	2	2018
Generalized Linear Mixture Model	456.217613842907	14	2	2018
Generalized Linear Mixture Model	384.610296916036	15	2	2018
Generalized Linear Mixture Model	350.861652839645	16	2	2018
Generalized Linear Mixture Model	273.525945636604	17	2	2018
Generalized Linear Mixture Model	158.794295618727	3	3	2018
Generalized Linear Mixture Model	153.262899744296	4	3	2018
Generalized Linear Mixture Model	179.713770762481	5	3	2018
Generalized Linear Mixture Model	173.564216598452	6	3	2018
Generalized Linear Mixture Model	227.290827001446	7	3	2018
Generalized Linear Mixture Model	307.985202447836	8	3	2018
Generalized Linear Mixture Model	401.538004826767	9	3	2018
Generalized Linear Mixture Model	515.48400819765	10	3	2018
Generalized Linear Mixture Model	529.731050169173	11	3	2018
Generalized Linear Mixture Model	541.364415888963	12	3	2018
Generalized Linear Mixture Model	503.5808763327	13	3	2018
Generalized Linear Mixture Model	426.33007989784	14	3	2018
Generalized Linear Mixture Model	339.12857014003	15	3	2018
Generalized Linear Mixture Model	319.390674647652	16	3	2018
Generalized Linear Mixture Model	269.213693171138	17	3	2018
Generalized Linear Mixture Model	151.065132374913	3	4	2018
Generalized Linear Mixture Model	162.833134464778	4	4	2018
Generalized Linear Mixture Model	186.013440469493	5	4	2018
Generalized Linear Mixture Model	192.582409143754	6	4	2018
Generalized Linear Mixture Model	257.741913050277	7	4	2018
Generalized Linear Mixture Model	328.262945747957	8	4	2018
Generalized Linear Mixture Model	396.805493480499	9	4	2018
Generalized Linear Mixture Model	496.465040298625	10	4	2018
Generalized Linear Mixture Model	492.746299830138	11	4	2018
Generalized Linear Mixture Model	480.878473712429	12	4	2018
Generalized Linear Mixture Model	448.943226985839	13	4	2018
Generalized Linear Mixture Model	392.310253951827	14	4	2018
Generalized Linear Mixture Model	306.634916934834	15	4	2018
Generalized Linear Mixture Model	296.153299589187	16	4	2018
Generalized Linear Mixture Model	265.10979314269	17	4	2018
lm	175.447581809065	3	1	2018
lm	179.286611810258	4	1	2018
lm	192.145595184576	5	1	2018
lm	187.855234705203	6	1	2018
lm	220.0350922381	7	1	2018
lm	280.70959109943	8	1	2018
lm	405.866873094359	9	1	2018
lm	589.899042625007	10	1	2018
lm	588.255462938133	11	1	2018
lm	583.954369231699	12	1	2018
lm	602.584117703507	13	1	2018
lm	481.939638757822	14	1	2018
lm	415.051889961052	15	1	2018
lm	422.926760153773	16	1	2018
lm	354.172332811225	17	1	2018
lm	191.087290534222	3	2	2018
lm	184.224809127248	4	2	2018
lm	184.425969674882	5	2	2018
lm	209.514595759026	6	2	2018
lm	223.257382043898	7	2	2018
lm	300.430788519951	8	2	2018
lm	447.081816269588	9	2	2018
lm	590.795307853578	10	2	2018
lm	582.337670468697	11	2	2018
lm	584.956130430669	12	2	2018
lm	582.948618113939	13	2	2018
lm	493.097792823275	14	2	2018
lm	429.371294469768	15	2	2018
lm	407.032624176101	16	2	2018
lm	330.755521958627	17	2	2018
lm	195.303760822758	3	3	2018
lm	181.716917947617	4	3	2018
lm	204.876936073675	5	3	2018
lm	214.43437735509	6	3	2018
lm	245.879099644221	7	3	2018
lm	344.579676664408	8	3	2018
lm	438.969752908876	9	3	2018
lm	539.102976623756	10	3	2018
lm	567.375098467079	11	3	2018
lm	555.553108133946	12	3	2018
lm	563.296505886519	13	3	2018
lm	501.84762311153	14	3	2018
lm	425.00401851	15	3	2018
lm	378.321021830335	16	3	2018
lm	273.506525588623	17	3	2018
lm	193.877234604859	3	4	2018
lm	206.74177385595	4	4	2018
lm	209.905690580306	5	4	2018
lm	246.978817528991	6	4	2018
lm	301.823739010407	7	4	2018
lm	363.126301266977	8	4	2018
lm	415.826774993483	9	4	2018
lm	532.996150870666	10	4	2018
lm	536.884637336044	11	4	2018
lm	510.99419779847	12	4	2018
lm	538.358125610039	13	4	2018
lm	468.697907921327	14	4	2018
lm	375.965621172171	15	4	2018
lm	303.895470355764	16	4	2018
lm	284.312219642669	17	4	2018
eb	159.005730855474	3	1	2018
eb	170.008853327892	4	1	2018
eb	218.233542936404	5	1	2018
eb	198.716568886	6	1	2018
eb	224.297136393765	7	1	2018
eb	320.613284535226	8	1	2018
eb	472.986099101655	9	1	2018
eb	617.33671043528	10	1	2018
eb	627.777681266065	11	1	2018
eb	655.615841492719	12	1	2018
eb	614.137732322549	13	1	2018
eb	484.946818797999	14	1	2018
eb	394.572163192366	15	1	2018
eb	395.519563706161	16	1	2018
eb	334.820401983531	17	1	2018
eb	177.589834515922	3	2	2018
eb	191.322421793846	4	2	2018
eb	245.788472522449	5	2	2018
eb	220.566251237821	6	2	2018
eb	244.869763413676	7	2	2018
eb	359.155748914363	8	2	2018
eb	516.375018666407	9	2	2018
eb	637.262546118453	10	2	2018
eb	628.772446208607	11	2	2018
eb	641.686771425825	12	2	2018
eb	598.033330298253	13	2	2018
eb	472.500336444123	14	2	2018
eb	390.439038185438	15	2	2018
eb	388.289134409017	16	2	2018
eb	326.757000907486	17	2	2018
eb	199.006029403846	3	3	2018
eb	217.649075786701	4	3	2018
eb	276.645137686661	5	3	2018
eb	242.74475171588	6	3	2018
eb	267.049519436795	7	3	2018
eb	403.543596433264	8	3	2018
eb	541.59678677082	9	3	2018
eb	635.576729908399	10	3	2018
eb	629.715969066959	11	3	2018
eb	607.063509832353	12	3	2018
eb	552.197975228385	13	3	2018
eb	456.275756128862	14	3	2018
eb	384.611248278813	15	3	2018
eb	383.092791439524	16	3	2018
eb	315.782019612175	17	3	2018
eb	222.394889178092	3	4	2018
eb	242.219825294763	4	4	2018
eb	305.148792425222	5	4	2018
eb	264.112448264378	6	4	2018
eb	286.167204835596	7	4	2018
eb	444.094693654284	8	4	2018
eb	550.346764943586	9	4	2018
eb	596.852392783694	10	4	2018
eb	583.847721632112	11	4	2018
eb	576.302607227746	12	4	2018
eb	517.320263924077	13	4	2018
eb	435.670536262451	14	4	2018
eb	380.85982075076	15	4	2018
eb	373.807753477636	16	4	2018
eb	304.839167722086	17	4	2018
arima	173.710356791109	3	1	2018
arima	157.973405228096	4	1	2018
arima	177.967730885175	5	1	2018
arima	180.772792931444	6	1	2018
arima	195.39448625924	7	1	2018
arima	246.564142759481	8	1	2018
arima	373.706572571072	9	1	2018
arima	522.369498016331	10	1	2018
arima	524.997033331937	11	1	2018
arima	558.491818576314	12	1	2018
arima	576.449644456333	13	1	2018
arima	509.065768744243	14	1	2018
arima	427.58954509422	15	1	2018
arima	418.308795976826	16	1	2018
arima	373.627142007487	17	1	2018
arima	165.988527222365	3	2	2018
arima	158.462113221012	4	2	2018
arima	180.011731972642	5	2	2018
arima	183.256699201936	6	2	2018
arima	203.900183874507	7	2	2018
arima	284.610853114821	8	2	2018
arima	417.224729821937	9	2	2018
arima	513.448727029177	10	2	2018
arima	519.305124675831	11	2	2018
arima	578.075258597559	12	2	2018
arima	596.376195592052	13	2	2018
arima	510.340148005448	14	2	2018
arima	429.502155241884	15	2	2018
arima	415.279278030019	16	2	2018
arima	291.846917828605	17	2	2018
arima	166.719175684869	3	3	2018
arima	159.796691267641	4	3	2018
arima	182.46588284723	5	3	2018
arima	191.289682655833	6	3	2018
arima	240.575525080667	7	3	2018
arima	326.673528787869	8	3	2018
arima	407.826909722688	9	3	2018
arima	508.010589638152	10	3	2018
arima	535.670766157747	11	3	2018
arima	597.863231060163	12	3	2018
arima	600.626050018661	13	3	2018
arima	509.727963898146	14	3	2018
arima	425.779104929264	15	3	2018
arima	330.80929285612	16	3	2018
arima	260.903590859061	17	3	2018
arima	167.113248171481	3	4	2018
arima	164.67165814125	4	4	2018
arima	190.616676041642	5	4	2018
arima	229.474959793652	6	4	2018
arima	287.707564913293	7	4	2018
arima	326.852182026496	8	4	2018
arima	410.340362429113	9	4	2018
arima	525.212864998323	10	4	2018
arima	555.575728098767	11	4	2018
arima	601.638663848664	12	4	2018
arima	596.816413308565	13	4	2018
arima	499.636107613765	14	4	2018
arima	340.215407752457	15	4	2018
arima	295.425514001597	16	4	2018
arima	261.231911853858	17	4	2018
target	153	3	1	2018
target	189	4	1	2018
target	180	5	1	2018
target	204	6	1	2018
target	282	7	1	2018
target	421	8	1	2018
target	574	9	1	2018
target	593	10	1	2018
target	632	11	1	2018
target	607	12	1	2018
target	494	13	1	2018
target	405	14	1	2018
target	404	15	1	2018
target	345	16	1	2018
target	392	17	1	2018
target	189	3	2	2018
target	180	4	2	2018
target	204	5	2	2018
target	282	6	2	2018
target	421	7	2	2018
target	574	8	2	2018
target	593	9	2	2018
target	632	10	2	2018
target	607	11	2	2018
target	494	12	2	2018
target	405	13	2	2018
target	404	14	2	2018
target	345	15	2	2018
target	392	16	2	2018
target	403	17	2	2018
target	180	3	3	2018
target	204	4	3	2018
target	282	5	3	2018
target	421	6	3	2018
target	574	7	3	2018
target	593	8	3	2018
target	632	9	3	2018
target	607	10	3	2018
target	494	11	3	2018
target	405	12	3	2018
target	404	13	3	2018
target	345	14	3	2018
target	392	15	3	2018
target	403	16	3	2018
target	298	17	3	2018
target	204	3	4	2018
target	282	4	4	2018
target	421	5	4	2018
target	574	6	4	2018
target	593	7	4	2018
target	632	8	4	2018
target	607	9	4	2018
target	494	10	4	2018
target	405	11	4	2018
target	404	12	4	2018
target	345	13	4	2018
target	392	14	4	2018
target	403	15	4	2018
target	298	16	4	2018
target	315	17	4	2018
