# Supplementary material for: A stacked ensemble method for forecasting influenza-like illness visit volumes at emergency departments
Source: PLoS One. 2021 Mar 22;16(3):e0241725. doi: 10.1371/journal.pone.0241725 (PMC7984626; doi:10.1371/journal.pone.0241725)
Supplement: S1 Data — (ZIP) [file pone.0241725.s003.zip › ILI_plosone/tables/raw_estimates_2013_holdout_2018weeks-3-17_fmc.csv]

object	value	epiweek	weeks_ahead	season
rf	22.9175	3	1	2018
rf	26.5475	4	1	2018
rf	28.974	5	1	2018
rf	29.247	6	1	2018
rf	31.8635	7	1	2018
rf	32.4955	8	1	2018
rf	32.589	9	1	2018
rf	30.904	10	1	2018
rf	40.8325	11	1	2018
rf	52.7305	12	1	2018
rf	58.173	13	1	2018
rf	57.5285	14	1	2018
rf	58.3515	15	1	2018
rf	61.02	16	1	2018
rf	58.246	17	1	2018
rf	25.486	3	2	2018
rf	28.7585	4	2	2018
rf	29.785	5	2	2018
rf	31.077	6	2	2018
rf	34.4765	7	2	2018
rf	33.309	8	2	2018
rf	32.028	9	2	2018
rf	33.643	10	2	2018
rf	43.5935	11	2	2018
rf	51.701	12	2	2018
rf	56.8685	13	2	2018
rf	58.2245	14	2	2018
rf	59.634	15	2	2018
rf	57.7875	16	2	2018
rf	58.5045	17	2	2018
rf	28.334	3	3	2018
rf	29.453	4	3	2018
rf	28.8665	5	3	2018
rf	33.7965	6	3	2018
rf	33.6925	7	3	2018
rf	34.1835	8	3	2018
rf	34.6595	9	3	2018
rf	36.098	10	3	2018
rf	45.0125	11	3	2018
rf	49.875	12	3	2018
rf	55.2325	13	3	2018
rf	55.537	14	3	2018
rf	52.2685	15	3	2018
rf	49.8965	16	3	2018
rf	58.072	17	3	2018
rf	27.867	3	4	2018
rf	28.242	4	4	2018
rf	31.062	5	4	2018
rf	34.6775	6	4	2018
rf	34.9625	7	4	2018
rf	37.2045	8	4	2018
rf	37.893	9	4	2018
rf	42.549	10	4	2018
rf	46.0065	11	4	2018
rf	51.8365	12	4	2018
rf	54.137	13	4	2018
rf	52.544	14	4	2018
rf	46.642	15	4	2018
rf	53.085	16	4	2018
rf	51.979	17	4	2018
Generalized Linear Mixture Model	150.253808582189	3	1	2018
Generalized Linear Mixture Model	150.931464292796	4	1	2018
Generalized Linear Mixture Model	182.386490135538	5	1	2018
Generalized Linear Mixture Model	164.906383932209	6	1	2018
Generalized Linear Mixture Model	207.341622003101	7	1	2018
Generalized Linear Mixture Model	280.997935732606	8	1	2018
Generalized Linear Mixture Model	419.71702862272	9	1	2018
Generalized Linear Mixture Model	600.303877258634	10	1	2018
Generalized Linear Mixture Model	601.287873723499	11	1	2018
Generalized Linear Mixture Model	629.587359462613	12	1	2018
Generalized Linear Mixture Model	613.364280351276	13	1	2018
Generalized Linear Mixture Model	483.316474190451	14	1	2018
Generalized Linear Mixture Model	395.239176424539	15	1	2018
Generalized Linear Mixture Model	395.781803555019	16	1	2018
Generalized Linear Mixture Model	318.143533140701	17	1	2018
Generalized Linear Mixture Model	150.589040034486	3	2	2018
Generalized Linear Mixture Model	148.900924890139	4	2	2018
Generalized Linear Mixture Model	168.331808607628	5	2	2018
Generalized Linear Mixture Model	165.800073546802	6	2	2018
Generalized Linear Mixture Model	211.598743240065	7	2	2018
Generalized Linear Mixture Model	294.336818520141	8	2	2018
Generalized Linear Mixture Model	448.020017955351	9	2	2018
Generalized Linear Mixture Model	602.857660743681	10	2	2018
Generalized Linear Mixture Model	586.210882722819	11	2	2018
Generalized Linear Mixture Model	627.673347513306	12	2	2018
Generalized Linear Mixture Model	588.874246788205	13	2	2018
Generalized Linear Mixture Model	472.862333331315	14	2	2018
Generalized Linear Mixture Model	396.087448035644	15	2	2018
Generalized Linear Mixture Model	370.950170177486	16	2	2018
Generalized Linear Mixture Model	285.718791132993	17	2	2018
Generalized Linear Mixture Model	144.924587925869	3	3	2018
Generalized Linear Mixture Model	135.262722439872	4	3	2018
Generalized Linear Mixture Model	172.664867887459	5	3	2018
Generalized Linear Mixture Model	160.766850781556	6	3	2018
Generalized Linear Mixture Model	222.234969595168	7	3	2018
Generalized Linear Mixture Model	318.001476103385	8	3	2018
Generalized Linear Mixture Model	443.713325825574	9	3	2018
Generalized Linear Mixture Model	574.191855372727	10	3	2018
Generalized Linear Mixture Model	574.891610078063	11	3	2018
Generalized Linear Mixture Model	574.540816997683	12	3	2018
Generalized Linear Mixture Model	545.199173293987	13	3	2018
Generalized Linear Mixture Model	450.769117738101	14	3	2018
Generalized Linear Mixture Model	356.796379679293	15	3	2018
Generalized Linear Mixture Model	346.314027781429	16	3	2018
Generalized Linear Mixture Model	283.544738921894	17	3	2018
Generalized Linear Mixture Model	134.527259670232	3	4	2018
Generalized Linear Mixture Model	141.893303154979	4	4	2018
Generalized Linear Mixture Model	176.761817885679	5	4	2018
Generalized Linear Mixture Model	175.445772934677	6	4	2018
Generalized Linear Mixture Model	250.606044533487	7	4	2018
Generalized Linear Mixture Model	339.069607099644	8	4	2018
Generalized Linear Mixture Model	446.094330074998	9	4	2018
Generalized Linear Mixture Model	569.085112143398	10	4	2018
Generalized Linear Mixture Model	551.091513099138	11	4	2018
Generalized Linear Mixture Model	525.920903885527	12	4	2018
Generalized Linear Mixture Model	498.912958849919	13	4	2018
Generalized Linear Mixture Model	421.883360227335	14	4	2018
Generalized Linear Mixture Model	325.992042026736	15	4	2018
Generalized Linear Mixture Model	327.960511948754	16	4	2018
Generalized Linear Mixture Model	283.236654258363	17	4	2018
lm	20.8038654551153	3	1	2018
lm	28.6908056142357	4	1	2018
lm	29.2801397064856	5	1	2018
lm	23.853634400396	6	1	2018
lm	27.8702159001829	7	1	2018
lm	31.2368317273735	8	1	2018
lm	32.5000360652748	9	1	2018
lm	40.5347707740918	10	1	2018
lm	44.1031122351894	11	1	2018
lm	45.0015418690874	12	1	2018
lm	53.8972014554778	13	1	2018
lm	52.8838332974365	14	1	2018
lm	56.8802640567148	15	1	2018
lm	65.8424838145508	16	1	2018
lm	63.8393306871298	17	1	2018
lm	28.3416198905168	3	2	2018
lm	30.353981636277	4	2	2018
lm	28.856728267149	5	2	2018
lm	21.9713507819094	6	2	2018
lm	27.776747004531	7	2	2018
lm	29.5665189115326	8	2	2018
lm	35.9753312199722	9	2	2018
lm	41.8423925105149	10	2	2018
lm	37.3142242926661	11	2	2018
lm	47.9692432306956	12	2	2018
lm	56.3996475996105	13	2	2018
lm	56.4660853280366	14	2	2018
lm	66.0146468617958	15	2	2018
lm	68.9372154171001	16	2	2018
lm	64.2447037584388	17	2	2018
lm	30.0148017429758	3	3	2018
lm	27.3898074716535	4	3	2018
lm	24.1640443824642	5	3	2018
lm	25.0045190242467	6	3	2018
lm	27.2632523534197	7	3	2018
lm	33.0280440953837	8	3	2018
lm	38.8102570867017	9	3	2018
lm	34.1312935322204	10	3	2018
lm	43.1333667583372	11	3	2018
lm	50.3932279769151	12	3	2018
lm	57.7115715807087	13	3	2018
lm	65.7259681018118	14	3	2018
lm	69.1304666703587	15	3	2018
lm	67.1704149876033	16	3	2018
lm	71.2684217591593	17	3	2018
lm	27.7877334410044	3	4	2018
lm	23.5546825232315	4	4	2018
lm	26.2639900535279	5	4	2018
lm	26.0549129057456	6	4	2018
lm	32.1678219527682	7	4	2018
lm	36.4080290974024	8	4	2018
lm	32.9103281405422	9	4	2018
lm	39.8715898270852	10	4	2018
lm	47.7358782574458	11	4	2018
lm	54.1084510681618	12	4	2018
lm	67.1179436066967	13	4	2018
lm	68.6526145293433	14	4	2018
lm	68.4027156858491	15	4	2018
lm	72.3406628664155	16	4	2018
lm	47.8597041979771	17	4	2018
eb	23.4376095104725	3	1	2018
eb	30.6843855219478	4	1	2018
eb	34.918665374628	5	1	2018
eb	24.8397531168125	6	1	2018
eb	41.6746247505538	7	1	2018
eb	36.1860585859981	8	1	2018
eb	46.7440837962183	9	1	2018
eb	46.1655400608601	10	1	2018
eb	57.5708323323075	11	1	2018
eb	71.8389676545525	12	1	2018
eb	70.9881976168147	13	1	2018
eb	57.2637487674134	14	1	2018
eb	60.7005053859089	15	1	2018
eb	48.5383969900546	16	1	2018
eb	44.255317121186	17	1	2018
eb	27.3627923819686	3	2	2018
eb	35.5137502178679	4	2	2018
eb	39.0576141074401	5	2	2018
eb	27.4172989332854	6	2	2018
eb	46.2413545863393	7	2	2018
eb	39.581669555731	8	2	2018
eb	51.8281723003493	9	2	2018
eb	50.3006956361909	10	2	2018
eb	62.6105303236474	11	2	2018
eb	74.409385484895	12	2	2018
eb	72.0011764761271	13	2	2018
eb	55.6262609129654	14	2	2018
eb	58.1144850720902	15	2	2018
eb	44.3371161363976	16	2	2018
eb	40.4521954500907	17	2	2018
eb	29.8642873550466	3	3	2018
eb	40.645774577766	4	3	2018
eb	43.3187166521316	5	3	2018
eb	30.6617286989089	6	3	2018
eb	50.4484699226139	7	3	2018
eb	43.5687743709137	8	3	2018
eb	56.5710139100664	9	3	2018
eb	54.9706085162023	10	3	2018
eb	66.3158596674245	11	3	2018
eb	74.0794736940996	12	3	2018
eb	70.6677719783987	13	3	2018
eb	52.2873443699356	14	3	2018
eb	53.7954450765565	15	3	2018
eb	40.7482462544878	16	3	2018
eb	37.1527558916117	17	3	2018
eb	32.2643245791699	3	4	2018
eb	45.2006698735339	4	4	2018
eb	47.720834699372	5	4	2018
eb	34.3161454495789	6	4	2018
eb	54.0262701306801	7	4	2018
eb	48.0991493102258	8	4	2018
eb	60.0066445145924	9	4	2018
eb	59.472938422859	10	4	2018
eb	67.2981724327791	11	4	2018
eb	71.3962252402593	12	4	2018
eb	66.7790205492841	13	4	2018
eb	48.4839240500989	14	4	2018
eb	49.9810102322344	15	4	2018
eb	37.6652694172265	16	4	2018
eb	34.811648471784	17	4	2018
arima	20.5596666850553	3	1	2018
arima	25.7329245463233	4	1	2018
arima	31.5820635890517	5	1	2018
arima	30.3370607138652	6	1	2018
arima	26.4436655328739	7	1	2018
arima	28.75374271496	8	1	2018
arima	30.6251849083037	9	1	2018
arima	36.7959864037156	10	1	2018
arima	41.8799625831373	11	1	2018
arima	43.0105879264327	12	1	2018
arima	58.8189979945787	13	1	2018
arima	63.0138541281879	14	1	2018
arima	69.5965494756785	15	1	2018
arima	63.1418978885011	16	1	2018
arima	67.7412389919506	17	1	2018
arima	24.7226863830447	3	2	2018
arima	30.9266767584805	4	2	2018
arima	32.4711080224069	5	2	2018
arima	25.424039078684	6	2	2018
arima	27.515606697333	7	2	2018
arima	27.9678347768789	8	2	2018
arima	34.6836891405751	9	2	2018
arima	38.8581974464401	10	2	2018
arima	37.8886867512182	11	2	2018
arima	53.0661506677841	12	2	2018
arima	64.4383137828581	13	2	2018
arima	70.6425601386054	14	2	2018
arima	68.0934066849251	15	2	2018
arima	71.7051689688802	16	2	2018
arima	53.1047839352679	17	2	2018
arima	29.7929981025396	3	3	2018
arima	31.742460491843	4	3	2018
arima	27.8264603250019	5	3	2018
arima	26.3446122017023	6	3	2018
arima	26.5738577263215	7	3	2018
arima	31.7368917707737	8	3	2018
arima	36.5734638072218	9	3	2018
arima	34.5925960438748	10	3	2018
arima	47.4453216438986	11	3	2018
arima	58.1575527928034	12	3	2018
arima	72.2218557289808	13	3	2018
arima	69.2487452945089	14	3	2018
arima	76.9328066924147	15	3	2018
arima	57.0636495884508	16	3	2018
arima	46.1781544820954	17	3	2018
arima	30.8862532259524	3	4	2018
arima	27.2775881313421	4	4	2018
arima	28.1634899541302	5	4	2018
arima	25.6940215646738	6	4	2018
arima	30.6805262299781	7	4	2018
arima	34.3419242237216	8	4	2018
arima	32.8544750135069	9	4	2018
arima	44.9251325101203	10	4	2018
arima	53.7422735293847	11	4	2018
arima	67.0806411044202	12	4	2018
arima	70.5412715391564	13	4	2018
arima	77.8748037312245	14	4	2018
arima	61.2019168856344	15	4	2018
arima	49.1427441561911	16	4	2018
arima	42.4359992458919	17	4	2018
target	26	3	1	2018
target	30	4	1	2018
target	23	5	1	2018
target	37	6	1	2018
target	33	7	1	2018
target	42	8	1	2018
target	42	9	1	2018
target	52	10	1	2018
target	66	11	1	2018
target	67	12	1	2018
target	57	13	1	2018
target	62	14	1	2018
target	52	15	1	2018
target	48	16	1	2018
target	47	17	1	2018
target	30	3	2	2018
target	23	4	2	2018
target	37	5	2	2018
target	33	6	2	2018
target	42	7	2	2018
target	42	8	2	2018
target	52	9	2	2018
target	66	10	2	2018
target	67	11	2	2018
target	57	12	2	2018
target	62	13	2	2018
target	52	14	2	2018
target	48	15	2	2018
target	47	16	2	2018
target	73	17	2	2018
target	23	3	3	2018
target	37	4	3	2018
target	33	5	3	2018
target	42	6	3	2018
target	42	7	3	2018
target	52	8	3	2018
target	66	9	3	2018
target	67	10	3	2018
target	57	11	3	2018
target	62	12	3	2018
target	52	13	3	2018
target	48	14	3	2018
target	47	15	3	2018
target	73	16	3	2018
target	68	17	3	2018
target	37	3	4	2018
target	33	4	4	2018
target	42	5	4	2018
target	42	6	4	2018
target	52	7	4	2018
target	66	8	4	2018
target	67	9	4	2018
target	57	10	4	2018
target	62	11	4	2018
target	52	12	4	2018
target	48	13	4	2018
target	47	14	4	2018
target	73	15	4	2018
target	68	16	4	2018
target	44	17	4	2018
