# Supplementary material for: A stacked ensemble method for forecasting influenza-like illness visit volumes at emergency departments
Source: PLoS One. 2021 Mar 22;16(3):e0241725. doi: 10.1371/journal.pone.0241725 (PMC7984626; doi:10.1371/journal.pone.0241725)
Supplement: S1 Data — (ZIP) [file pone.0241725.s003.zip › ILI_plosone/tables/raw_estimates_2014weeks-3-45.csv]

object	value	epiweek	weeks_ahead	season
Random Forest	143.354	3	1	2014
Random Forest	161.223	4	1	2014
Random Forest	154.3675	5	1	2014
Random Forest	166.4395	6	1	2014
Random Forest	169.0195	7	1	2014
Random Forest	160.7915	8	1	2014
Random Forest	164.373	9	1	2014
Random Forest	155.6035	10	1	2014
Random Forest	193.41	11	1	2014
Random Forest	218.32	12	1	2014
Random Forest	240.1265	13	1	2014
Random Forest	243.3935	14	1	2014
Random Forest	266.5095	15	1	2014
Random Forest	341.214	16	1	2014
Random Forest	372.195	17	1	2014
Random Forest	374.6735	18	1	2014
Random Forest	374.0145	19	1	2014
Random Forest	267.6425	20	1	2014
Random Forest	264.434	21	1	2014
Random Forest	282.9335	22	1	2014
Random Forest	284.23	23	1	2014
Random Forest	306.76	24	1	2014
Random Forest	290.8915	25	1	2014
Random Forest	264.182	26	1	2014
Random Forest	247.9355	27	1	2014
Random Forest	247.8325	28	1	2014
Random Forest	242.9835	29	1	2014
Random Forest	243.3315	30	1	2014
Random Forest	219.5705	31	1	2014
Random Forest	208.454	32	1	2014
Random Forest	195.835	33	1	2014
Random Forest	196.143	34	1	2014
Random Forest	182.332	35	1	2014
Random Forest	165.6905	36	1	2014
Random Forest	157.9935	37	1	2014
Random Forest	164.0845	38	1	2014
Random Forest	165.7	39	1	2014
Random Forest	150.358	40	1	2014
Random Forest	119.1715	41	1	2014
Random Forest	126.2005	42	1	2014
Random Forest	117.0665	43	1	2014
Random Forest	128.1685	44	1	2014
Random Forest	110.0095	45	1	2014
Random Forest	160.2895	3	2	2014
Random Forest	155.488	4	2	2014
Random Forest	152.681	5	2	2014
Random Forest	176.491	6	2	2014
Random Forest	165.448	7	2	2014
Random Forest	165.058	8	2	2014
Random Forest	162.8125	9	2	2014
Random Forest	182.185	10	2	2014
Random Forest	198.592	11	2	2014
Random Forest	224.8355	12	2	2014
Random Forest	250.2385	13	2	2014
Random Forest	243.9935	14	2	2014
Random Forest	284.271	15	2	2014
Random Forest	338.1755	16	2	2014
Random Forest	356.343	17	2	2014
Random Forest	357.788	18	2	2014
Random Forest	327.2815	19	2	2014
Random Forest	269.676	20	2	2014
Random Forest	270.713	21	2	2014
Random Forest	273.647	22	2	2014
Random Forest	280.252	23	2	2014
Random Forest	287.1525	24	2	2014
Random Forest	277.708	25	2	2014
Random Forest	266.873	26	2	2014
Random Forest	247.635	27	2	2014
Random Forest	241.8075	28	2	2014
Random Forest	239.1385	29	2	2014
Random Forest	234.139	30	2	2014
Random Forest	218.112	31	2	2014
Random Forest	204.337	32	2	2014
Random Forest	203.616	33	2	2014
Random Forest	193.3795	34	2	2014
Random Forest	179.0475	35	2	2014
Random Forest	164.912	36	2	2014
Random Forest	165.0995	37	2	2014
Random Forest	172.0435	38	2	2014
Random Forest	158.375	39	2	2014
Random Forest	138.8455	40	2	2014
Random Forest	113.753	41	2	2014
Random Forest	116.8865	42	2	2014
Random Forest	118.239	43	2	2014
Random Forest	133.4905	44	2	2014
Random Forest	97.3845	45	2	2014
Random Forest	163.2085	3	3	2014
Random Forest	164.045	4	3	2014
Random Forest	153.9895	5	3	2014
Random Forest	171.673	6	3	2014
Random Forest	174.7855	7	3	2014
Random Forest	171.2575	8	3	2014
Random Forest	185.091	9	3	2014
Random Forest	189.293	10	3	2014
Random Forest	215.386	11	3	2014
Random Forest	241.7365	12	3	2014
Random Forest	245.2955	13	3	2014
Random Forest	273.031	14	3	2014
Random Forest	293.145	15	3	2014
Random Forest	317.6565	16	3	2014
Random Forest	330.5355	17	3	2014
Random Forest	328.476	18	3	2014
Random Forest	298.6135	19	3	2014
Random Forest	272.758	20	3	2014
Random Forest	268.017	21	3	2014
Random Forest	269.167	22	3	2014
Random Forest	276.244	23	3	2014
Random Forest	282.531	24	3	2014
Random Forest	271.8975	25	3	2014
Random Forest	257.8495	26	3	2014
Random Forest	239.894	27	3	2014
Random Forest	244.0605	28	3	2014
Random Forest	226.091	29	3	2014
Random Forest	224.327	30	3	2014
Random Forest	216.2635	31	3	2014
Random Forest	201.8755	32	3	2014
Random Forest	198.0795	33	3	2014
Random Forest	190.031	34	3	2014
Random Forest	170.21	35	3	2014
Random Forest	166.122	36	3	2014
Random Forest	164.2745	37	3	2014
Random Forest	172.875	38	3	2014
Random Forest	165.7775	39	3	2014
Random Forest	140.525	40	3	2014
Random Forest	112.2225	41	3	2014
Random Forest	121.2765	42	3	2014
Random Forest	115.916	43	3	2014
Random Forest	118.4485	44	3	2014
Random Forest	92.1115	45	3	2014
Random Forest	168.729	3	4	2014
Random Forest	167.2095	4	4	2014
Random Forest	166.313	5	4	2014
Random Forest	181.962	6	4	2014
Random Forest	175.745	7	4	2014
Random Forest	189.5815	8	4	2014
Random Forest	195.009	9	4	2014
Random Forest	203.478	10	4	2014
Random Forest	221.785	11	4	2014
Random Forest	241.6845	12	4	2014
Random Forest	269.916	13	4	2014
Random Forest	280.4615	14	4	2014
Random Forest	293.682	15	4	2014
Random Forest	305.1105	16	4	2014
Random Forest	308.305	17	4	2014
Random Forest	306.6265	18	4	2014
Random Forest	295.6235	19	4	2014
Random Forest	266.057	20	4	2014
Random Forest	261.637	21	4	2014
Random Forest	262.887	22	4	2014
Random Forest	259.5555	23	4	2014
Random Forest	269.719	24	4	2014
Random Forest	261.9285	25	4	2014
Random Forest	247.9385	26	4	2014
Random Forest	239.944	27	4	2014
Random Forest	237.07	28	4	2014
Random Forest	215.5115	29	4	2014
Random Forest	217.583	30	4	2014
Random Forest	211.6345	31	4	2014
Random Forest	190.5225	32	4	2014
Random Forest	194.36	33	4	2014
Random Forest	174.849	34	4	2014
Random Forest	168.4545	35	4	2014
Random Forest	163.8695	36	4	2014
Random Forest	169.4575	37	4	2014
Random Forest	174.66	38	4	2014
Random Forest	159.544	39	4	2014
Random Forest	135.2265	40	4	2014
Random Forest	108.7825	41	4	2014
Random Forest	105.532	42	4	2014
Random Forest	103.355	43	4	2014
Random Forest	106.367	44	4	2014
Random Forest	91.9515	45	4	2014
Generalized Linear Mixture Model	152.804980481659	3	1	2014
Generalized Linear Mixture Model	204.221371758012	4	1	2014
Generalized Linear Mixture Model	194.167426754109	5	1	2014
Generalized Linear Mixture Model	165.424911532238	6	1	2014
Generalized Linear Mixture Model	174.743429800439	7	1	2014
Generalized Linear Mixture Model	180.996014948993	8	1	2014
Generalized Linear Mixture Model	183.595678084439	9	1	2014
Generalized Linear Mixture Model	134.422269285604	10	1	2014
Generalized Linear Mixture Model	206.52854297436	11	1	2014
Generalized Linear Mixture Model	203.310837300605	12	1	2014
Generalized Linear Mixture Model	247.211632207354	13	1	2014
Generalized Linear Mixture Model	229.526935259649	14	1	2014
Generalized Linear Mixture Model	287.414321588209	15	1	2014
Generalized Linear Mixture Model	396.665868142189	16	1	2014
Generalized Linear Mixture Model	386.300219176316	17	1	2014
Generalized Linear Mixture Model	328.041771547112	18	1	2014
Generalized Linear Mixture Model	331.170114729874	19	1	2014
Generalized Linear Mixture Model	265.365807784185	20	1	2014
Generalized Linear Mixture Model	273.621760672157	21	1	2014
Generalized Linear Mixture Model	281.144405660451	22	1	2014
Generalized Linear Mixture Model	302.952632211428	23	1	2014
Generalized Linear Mixture Model	295.199810084216	24	1	2014
Generalized Linear Mixture Model	280.782342109858	25	1	2014
Generalized Linear Mixture Model	254.001881981707	26	1	2014
Generalized Linear Mixture Model	227.921855049425	27	1	2014
Generalized Linear Mixture Model	237.88717546621	28	1	2014
Generalized Linear Mixture Model	236.901044849072	29	1	2014
Generalized Linear Mixture Model	232.026364770338	30	1	2014
Generalized Linear Mixture Model	184.270456765244	31	1	2014
Generalized Linear Mixture Model	190.753128693809	32	1	2014
Generalized Linear Mixture Model	157.359631569044	33	1	2014
Generalized Linear Mixture Model	196.393004035708	34	1	2014
Generalized Linear Mixture Model	131.94932481296	35	1	2014
Generalized Linear Mixture Model	142.13858451854	36	1	2014
Generalized Linear Mixture Model	144.273393192232	37	1	2014
Generalized Linear Mixture Model	145.899475225841	38	1	2014
Generalized Linear Mixture Model	150.546018383942	39	1	2014
Generalized Linear Mixture Model	126.272783373211	40	1	2014
Generalized Linear Mixture Model	106.264464116106	41	1	2014
Generalized Linear Mixture Model	128.130016431297	42	1	2014
Generalized Linear Mixture Model	94.4100621335029	43	1	2014
Generalized Linear Mixture Model	140.376342714389	44	1	2014
Generalized Linear Mixture Model	86.7029809796005	45	1	2014
Generalized Linear Mixture Model	166.217310496853	3	2	2014
Generalized Linear Mixture Model	213.488380257502	4	2	2014
Generalized Linear Mixture Model	203.88350808034	5	2	2014
Generalized Linear Mixture Model	171.979770909832	6	2	2014
Generalized Linear Mixture Model	194.255505644211	7	2	2014
Generalized Linear Mixture Model	215.802541926884	8	2	2014
Generalized Linear Mixture Model	212.935689083611	9	2	2014
Generalized Linear Mixture Model	151.02050641201	10	2	2014
Generalized Linear Mixture Model	196.537372730752	11	2	2014
Generalized Linear Mixture Model	217.85031937524	12	2	2014
Generalized Linear Mixture Model	248.21227370136	13	2	2014
Generalized Linear Mixture Model	236.927661271283	14	2	2014
Generalized Linear Mixture Model	304.490223214905	15	2	2014
Generalized Linear Mixture Model	371.888718351761	16	2	2014
Generalized Linear Mixture Model	325.513545426051	17	2	2014
Generalized Linear Mixture Model	270.523978813079	18	2	2014
Generalized Linear Mixture Model	296.993338585971	19	2	2014
Generalized Linear Mixture Model	237.084357008466	20	2	2014
Generalized Linear Mixture Model	268.05611105826	21	2	2014
Generalized Linear Mixture Model	288.64730608968	22	2	2014
Generalized Linear Mixture Model	302.529604525669	23	2	2014
Generalized Linear Mixture Model	283.591995322762	24	2	2014
Generalized Linear Mixture Model	279.166893783957	25	2	2014
Generalized Linear Mixture Model	243.567374949852	26	2	2014
Generalized Linear Mixture Model	201.173174705655	27	2	2014
Generalized Linear Mixture Model	237.915596476653	28	2	2014
Generalized Linear Mixture Model	225.477019802007	29	2	2014
Generalized Linear Mixture Model	215.90666576192	30	2	2014
Generalized Linear Mixture Model	170.889565815327	31	2	2014
Generalized Linear Mixture Model	183.19125889322	32	2	2014
Generalized Linear Mixture Model	161.256076366839	33	2	2014
Generalized Linear Mixture Model	197.407582595408	34	2	2014
Generalized Linear Mixture Model	126.350988438807	35	2	2014
Generalized Linear Mixture Model	146.483666938974	36	2	2014
Generalized Linear Mixture Model	141.656313088283	37	2	2014
Generalized Linear Mixture Model	145.169466846197	38	2	2014
Generalized Linear Mixture Model	138.061459201128	39	2	2014
Generalized Linear Mixture Model	126.71588281754	40	2	2014
Generalized Linear Mixture Model	104.74793771642	41	2	2014
Generalized Linear Mixture Model	114.07090174326	42	2	2014
Generalized Linear Mixture Model	78.0647676057259	43	2	2014
Generalized Linear Mixture Model	131.2064159822	44	2	2014
Generalized Linear Mixture Model	74.737606023117	45	2	2014
Generalized Linear Mixture Model	162.836675119645	3	3	2014
Generalized Linear Mixture Model	211.766022606529	4	3	2014
Generalized Linear Mixture Model	214.194873654244	5	3	2014
Generalized Linear Mixture Model	175.662795637838	6	3	2014
Generalized Linear Mixture Model	225.165382133271	7	3	2014
Generalized Linear Mixture Model	231.70080948487	8	3	2014
Generalized Linear Mixture Model	216.176674603902	9	3	2014
Generalized Linear Mixture Model	153.101114190449	10	3	2014
Generalized Linear Mixture Model	218.456878234655	11	3	2014
Generalized Linear Mixture Model	220.06217482393	12	3	2014
Generalized Linear Mixture Model	253.58153457266	13	3	2014
Generalized Linear Mixture Model	244.674098741048	14	3	2014
Generalized Linear Mixture Model	303.192628370275	15	3	2014
Generalized Linear Mixture Model	342.530526059254	16	3	2014
Generalized Linear Mixture Model	309.265240633424	17	3	2014
Generalized Linear Mixture Model	268.813006343517	18	3	2014
Generalized Linear Mixture Model	285.829855977415	19	3	2014
Generalized Linear Mixture Model	226.628776741976	20	3	2014
Generalized Linear Mixture Model	272.088877165234	21	3	2014
Generalized Linear Mixture Model	282.201509249206	22	3	2014
Generalized Linear Mixture Model	299.47732790459	23	3	2014
Generalized Linear Mixture Model	268.766763634636	24	3	2014
Generalized Linear Mixture Model	258.016261199166	25	3	2014
Generalized Linear Mixture Model	219.154431771056	26	3	2014
Generalized Linear Mixture Model	204.87180015194	27	3	2014
Generalized Linear Mixture Model	234.294645411952	28	3	2014
Generalized Linear Mixture Model	218.691649382799	29	3	2014
Generalized Linear Mixture Model	213.54667547683	30	3	2014
Generalized Linear Mixture Model	172.10110214029	31	3	2014
Generalized Linear Mixture Model	183.062901320057	32	3	2014
Generalized Linear Mixture Model	158.518222596652	33	3	2014
Generalized Linear Mixture Model	185.391019727597	34	3	2014
Generalized Linear Mixture Model	128.172589649813	35	3	2014
Generalized Linear Mixture Model	143.064476362507	36	3	2014
Generalized Linear Mixture Model	134.965849124612	37	3	2014
Generalized Linear Mixture Model	134.317294175854	38	3	2014
Generalized Linear Mixture Model	139.575252563563	39	3	2014
Generalized Linear Mixture Model	127.039935109861	40	3	2014
Generalized Linear Mixture Model	95.1441511788818	41	3	2014
Generalized Linear Mixture Model	100.112160774914	42	3	2014
Generalized Linear Mixture Model	72.3505517793354	43	3	2014
Generalized Linear Mixture Model	120.893168629553	44	3	2014
Generalized Linear Mixture Model	67.4964226110224	45	3	2014
Generalized Linear Mixture Model	177.210800943356	3	4	2014
Generalized Linear Mixture Model	232.082678193662	4	4	2014
Generalized Linear Mixture Model	236.436110880345	5	4	2014
Generalized Linear Mixture Model	195.637420008017	6	4	2014
Generalized Linear Mixture Model	239.549021157371	7	4	2014
Generalized Linear Mixture Model	237.544785552907	8	4	2014
Generalized Linear Mixture Model	219.872163080146	9	4	2014
Generalized Linear Mixture Model	169.17289222751	10	4	2014
Generalized Linear Mixture Model	221.677371179443	11	4	2014
Generalized Linear Mixture Model	226.835606436555	12	4	2014
Generalized Linear Mixture Model	256.372282804742	13	4	2014
Generalized Linear Mixture Model	251.056996139495	14	4	2014
Generalized Linear Mixture Model	284.479592756634	15	4	2014
Generalized Linear Mixture Model	299.751766109956	16	4	2014
Generalized Linear Mixture Model	268.954536611031	17	4	2014
Generalized Linear Mixture Model	243.632858749413	18	4	2014
Generalized Linear Mixture Model	272.577592766809	19	4	2014
Generalized Linear Mixture Model	217.97114683922	20	4	2014
Generalized Linear Mixture Model	262.69648336683	21	4	2014
Generalized Linear Mixture Model	279.323017996349	22	4	2014
Generalized Linear Mixture Model	297.876590617248	23	4	2014
Generalized Linear Mixture Model	262.030339989429	24	4	2014
Generalized Linear Mixture Model	238.589195276922	25	4	2014
Generalized Linear Mixture Model	213.278861584643	26	4	2014
Generalized Linear Mixture Model	201.001906212458	27	4	2014
Generalized Linear Mixture Model	233.792972585417	28	4	2014
Generalized Linear Mixture Model	212.218627578472	29	4	2014
Generalized Linear Mixture Model	209.552371319859	30	4	2014
Generalized Linear Mixture Model	174.006213506815	31	4	2014
Generalized Linear Mixture Model	178.446834798103	32	4	2014
Generalized Linear Mixture Model	152.483765214835	33	4	2014
Generalized Linear Mixture Model	179.37396294839	34	4	2014
Generalized Linear Mixture Model	125.87537300084	35	4	2014
Generalized Linear Mixture Model	142.77414496674	36	4	2014
Generalized Linear Mixture Model	124.97614078575	37	4	2014
Generalized Linear Mixture Model	132.298783114579	38	4	2014
Generalized Linear Mixture Model	134.003199204547	39	4	2014
Generalized Linear Mixture Model	119.125077339379	40	4	2014
Generalized Linear Mixture Model	84.2280756059448	41	4	2014
Generalized Linear Mixture Model	87.6794627476468	42	4	2014
Generalized Linear Mixture Model	65.6620451580213	43	4	2014
Generalized Linear Mixture Model	112.549021877743	44	4	2014
Generalized Linear Mixture Model	56.6359013837979	45	4	2014
Linear Regression	158.16377177261	3	1	2014
Linear Regression	199.846485841736	4	1	2014
Linear Regression	183.061807794534	5	1	2014
Linear Regression	157.813841639075	6	1	2014
Linear Regression	173.871838163694	7	1	2014
Linear Regression	188.235039648744	8	1	2014
Linear Regression	203.737490303492	9	1	2014
Linear Regression	161.785768218151	10	1	2014
Linear Regression	213.152944227317	11	1	2014
Linear Regression	228.995141887703	12	1	2014
Linear Regression	253.823540669326	13	1	2014
Linear Regression	247.97006952376	14	1	2014
Linear Regression	293.921079989395	15	1	2014
Linear Regression	406.119593135635	16	1	2014
Linear Regression	402.608697409656	17	1	2014
Linear Regression	305.845755045105	18	1	2014
Linear Regression	346.818395211962	19	1	2014
Linear Regression	209.006507234264	20	1	2014
Linear Regression	242.574090681959	21	1	2014
Linear Regression	288.477051074271	22	1	2014
Linear Regression	332.195890652679	23	1	2014
Linear Regression	296.448207763192	24	1	2014
Linear Regression	285.706048284473	25	1	2014
Linear Regression	271.400674878707	26	1	2014
Linear Regression	230.653692229654	27	1	2014
Linear Regression	234.853907062421	28	1	2014
Linear Regression	229.231508588327	29	1	2014
Linear Regression	226.801165153201	30	1	2014
Linear Regression	188.123164618165	31	1	2014
Linear Regression	170.54223648041	32	1	2014
Linear Regression	159.913358003962	33	1	2014
Linear Regression	202.883984624387	34	1	2014
Linear Regression	154.787494778048	35	1	2014
Linear Regression	135.656094714992	36	1	2014
Linear Regression	161.020179691135	37	1	2014
Linear Regression	148.91433065592	38	1	2014
Linear Regression	154.616757479771	39	1	2014
Linear Regression	119.12140402539	40	1	2014
Linear Regression	120.660826144308	41	1	2014
Linear Regression	117.400621836543	42	1	2014
Linear Regression	113.717154264274	43	1	2014
Linear Regression	132.237147115266	44	1	2014
Linear Regression	96.4138232824333	45	1	2014
Linear Regression	170.646947148925	3	2	2014
Linear Regression	188.041689370164	4	2	2014
Linear Regression	181.413481786321	5	2	2014
Linear Regression	176.103729653729	6	2	2014
Linear Regression	200.957791248895	7	2	2014
Linear Regression	241.28326843626	8	2	2014
Linear Regression	246.756233082335	9	2	2014
Linear Regression	202.400377313332	10	2	2014
Linear Regression	200.860517283833	11	2	2014
Linear Regression	262.41201317852	12	2	2014
Linear Regression	247.780559213135	13	2	2014
Linear Regression	277.416845039142	14	2	2014
Linear Regression	319.442952432324	15	2	2014
Linear Regression	415.491100595949	16	2	2014
Linear Regression	376.20983568947	17	2	2014
Linear Regression	232.305116617616	18	2	2014
Linear Regression	253.736872275913	19	2	2014
Linear Regression	212.095783913684	20	2	2014
Linear Regression	215.501707188379	21	2	2014
Linear Regression	323.12438044338	22	2	2014
Linear Regression	306.716923496621	23	2	2014
Linear Regression	290.541945332916	24	2	2014
Linear Regression	284.082168494098	25	2	2014
Linear Regression	259.181013051653	26	2	2014
Linear Regression	204.017806845808	27	2	2014
Linear Regression	226.859593368838	28	2	2014
Linear Regression	220.164139781817	29	2	2014
Linear Regression	216.897417385478	30	2	2014
Linear Regression	165.128640571588	31	2	2014
Linear Regression	155.698405903266	32	2	2014
Linear Regression	171.679262560943	33	2	2014
Linear Regression	196.498107282283	34	2	2014
Linear Regression	156.309558126653	35	2	2014
Linear Regression	136.713576384371	36	2	2014
Linear Regression	156.78834773397	37	2	2014
Linear Regression	148.453805043345	38	2	2014
Linear Regression	126.630442817855	39	2	2014
Linear Regression	133.69966157731	40	2	2014
Linear Regression	108.655054552938	41	2	2014
Linear Regression	120.436832167607	42	2	2014
Linear Regression	101.391071404269	43	2	2014
Linear Regression	116.080736504658	44	2	2014
Linear Regression	90.6321274064361	45	2	2014
Linear Regression	164.705276235501	3	3	2014
Linear Regression	178.08754079451	4	3	2014
Linear Regression	192.876027935115	5	3	2014
Linear Regression	197.239917739091	6	3	2014
Linear Regression	241.958957617319	7	3	2014
Linear Regression	276.159108233435	8	3	2014
Linear Regression	274.752621645375	9	3	2014
Linear Regression	215.443472622591	10	3	2014
Linear Regression	230.824973448299	11	3	2014
Linear Regression	255.731040637101	12	3	2014
Linear Regression	279.808059466329	13	3	2014
Linear Regression	316.932744372225	14	3	2014
Linear Regression	340.884905439222	15	3	2014
Linear Regression	358.346852605601	16	3	2014
Linear Regression	289.280651362651	17	3	2014
Linear Regression	223.343057484336	18	3	2014
Linear Regression	243.980180086649	19	3	2014
Linear Regression	210.218322239756	20	3	2014
Linear Regression	262.40943463335	21	3	2014
Linear Regression	288.228692005955	22	3	2014
Linear Regression	310.084805329949	23	3	2014
Linear Regression	296.870901777562	24	3	2014
Linear Regression	269.651446057624	25	3	2014
Linear Regression	233.718885169253	26	3	2014
Linear Regression	202.330699103126	27	3	2014
Linear Regression	222.438078544443	28	3	2014
Linear Regression	207.14319370165	29	3	2014
Linear Regression	192.127476216023	30	3	2014
Linear Regression	157.185202090405	31	3	2014
Linear Regression	171.247418162105	32	3	2014
Linear Regression	178.909037405408	33	3	2014
Linear Regression	185.685146065927	34	3	2014
Linear Regression	166.51868111932	35	3	2014
Linear Regression	144.727058906271	36	3	2014
Linear Regression	154.604310193475	37	3	2014
Linear Regression	126.419887439439	38	3	2014
Linear Regression	142.124414457338	39	3	2014
Linear Regression	124.380182581136	40	3	2014
Linear Regression	120.317988903761	41	3	2014
Linear Regression	103.991950696367	42	3	2014
Linear Regression	90.5776334049975	43	3	2014
Linear Regression	99.7126758470278	44	3	2014
Linear Regression	78.2385362673183	45	3	2014
Linear Regression	157.647851227007	3	4	2014
Linear Regression	187.971508537497	4	4	2014
Linear Regression	212.829579195251	5	4	2014
Linear Regression	239.557194967731	6	4	2014
Linear Regression	275.60318559883	7	4	2014
Linear Regression	299.892398790423	8	4	2014
Linear Regression	272.762334300926	9	4	2014
Linear Regression	252.64732896591	10	4	2014
Linear Regression	224.297324844253	11	4	2014
Linear Regression	298.8745517277	12	4	2014
Linear Regression	315.717733791153	13	4	2014
Linear Regression	357.274703624594	14	4	2014
Linear Regression	311.324189825371	15	4	2014
Linear Regression	280.220950798172	16	4	2014
Linear Regression	279.140201086807	17	4	2014
Linear Regression	212.260981447094	18	4	2014
Linear Regression	229.996775170316	19	4	2014
Linear Regression	256.735159532931	20	4	2014
Linear Regression	219.502252131302	21	4	2014
Linear Regression	288.088185514227	22	4	2014
Linear Regression	302.98278748606	23	4	2014
Linear Regression	271.548126979888	24	4	2014
Linear Regression	233.545207974078	25	4	2014
Linear Regression	227.798640756323	26	4	2014
Linear Regression	200.389994602761	27	4	2014
Linear Regression	212.285947625315	28	4	2014
Linear Regression	180.695065294839	29	4	2014
Linear Regression	180.925174729573	30	4	2014
Linear Regression	170.467520554706	31	4	2014
Linear Regression	170.057807720977	32	4	2014
Linear Regression	168.572197080111	33	4	2014
Linear Regression	180.913585841314	34	4	2014
Linear Regression	170.829507112271	35	4	2014
Linear Regression	138.936755593375	36	4	2014
Linear Regression	133.830082802843	37	4	2014
Linear Regression	141.026569084657	38	4	2014
Linear Regression	127.676623384715	39	4	2014
Linear Regression	132.446275911449	40	4	2014
Linear Regression	106.183946054996	41	4	2014
Linear Regression	93.8348938021841	42	4	2014
Linear Regression	79.963508624191	43	4	2014
Linear Regression	80.7148382772686	44	4	2014
Linear Regression	75.5886983003542	45	4	2014
ARIMA	115.769619164919	3	1	2014
ARIMA	192.940411452435	4	1	2014
ARIMA	158.114069184369	5	1	2014
ARIMA	151.362466023554	6	1	2014
ARIMA	163.414851010968	7	1	2014
ARIMA	139.794998505893	8	1	2014
ARIMA	180.279365909795	9	1	2014
ARIMA	163.053841849431	10	1	2014
ARIMA	220.815348522255	11	1	2014
ARIMA	185.425670938514	12	1	2014
ARIMA	235.778942947941	13	1	2014
ARIMA	212.569206830952	14	1	2014
ARIMA	258.36116119273	15	1	2014
ARIMA	379.632998678999	16	1	2014
ARIMA	400.495831814824	17	1	2014
ARIMA	368.647737179255	18	1	2014
ARIMA	300.791942825208	19	1	2014
ARIMA	243.657813772027	20	1	2014
ARIMA	236.67446306025	21	1	2014
ARIMA	297.258916114943	22	1	2014
ARIMA	284.902186855845	23	1	2014
ARIMA	273.981482850964	24	1	2014
ARIMA	301.311278270099	25	1	2014
ARIMA	264.413632725483	26	1	2014
ARIMA	247.213764375459	27	1	2014
ARIMA	253.31753740928	28	1	2014
ARIMA	233.290388331667	29	1	2014
ARIMA	265.120323712628	30	1	2014
ARIMA	215.350231130113	31	1	2014
ARIMA	225.532488544777	32	1	2014
ARIMA	203.372638849451	33	1	2014
ARIMA	223.644827342642	34	1	2014
ARIMA	167.12085107769	35	1	2014
ARIMA	173.629637090148	36	1	2014
ARIMA	147.524530353373	37	1	2014
ARIMA	141.375219833187	38	1	2014
ARIMA	132.073521172569	39	1	2014
ARIMA	136.976167130889	40	1	2014
ARIMA	126.295269809888	41	1	2014
ARIMA	118.472176939619	42	1	2014
ARIMA	114.402575010766	43	1	2014
ARIMA	99.5980761149011	44	1	2014
ARIMA	92.9711890454863	45	1	2014
ARIMA	159.650554115581	3	2	2014
ARIMA	166.934048524719	4	2	2014
ARIMA	147.322759979788	5	2	2014
ARIMA	163.248423593779	6	2	2014
ARIMA	141.552623516637	7	2	2014
ARIMA	175.19855038073	8	2	2014
ARIMA	194.552444364202	9	2	2014
ARIMA	202.049311802747	10	2	2014
ARIMA	187.491301900403	11	2	2014
ARIMA	216.40104527876	12	2	2014
ARIMA	215.188285292127	13	2	2014
ARIMA	235.716642667685	14	2	2014
ARIMA	328.743563220409	15	2	2014
ARIMA	409.397552114357	16	2	2014
ARIMA	397.04765350762	17	2	2014
ARIMA	289.782754198481	18	2	2014
ARIMA	259.804434712246	19	2	2014
ARIMA	220.128642276157	20	2	2014
ARIMA	271.182250063542	21	2	2014
ARIMA	285.316066960312	22	2	2014
ARIMA	259.356573587863	23	2	2014
ARIMA	292.988771185662	24	2	2014
ARIMA	281.304881504938	25	2	2014
ARIMA	251.115617653504	26	2	2014
ARIMA	236.106051499808	27	2	2014
ARIMA	233.970442771118	28	2	2014
ARIMA	260.975433555436	29	2	2014
ARIMA	240.034930419527	30	2	2014
ARIMA	224.744830909038	31	2	2014
ARIMA	231.102943816639	32	2	2014
ARIMA	216.63400211725	33	2	2014
ARIMA	197.300307562337	34	2	2014
ARIMA	171.015755594506	35	2	2014
ARIMA	152.022141866807	36	2	2014
ARIMA	133.710393245881	37	2	2014
ARIMA	123.54958507279	38	2	2014
ARIMA	133.361640258234	39	2	2014
ARIMA	138.113002213673	40	2	2014
ARIMA	113.639211334534	41	2	2014
ARIMA	118.953908041991	42	2	2014
ARIMA	84.5161541680991	43	2	2014
ARIMA	97.1707455239352	44	2	2014
ARIMA	67.6671808170845	45	2	2014
ARIMA	141.057350876592	3	3	2014
ARIMA	154.292306500587	4	3	2014
ARIMA	159.911951014211	5	3	2014
ARIMA	141.34735844667	6	3	2014
ARIMA	176.607979773463	7	3	2014
ARIMA	190.484584812231	8	3	2014
ARIMA	227.138761319792	9	3	2014
ARIMA	172.380246174712	10	3	2014
ARIMA	218.205641969083	11	3	2014
ARIMA	197.619612632796	12	3	2014
ARIMA	238.173834003753	13	3	2014
ARIMA	304.626117234803	14	3	2014
ARIMA	360.972141296872	15	3	2014
ARIMA	405.254077382321	16	3	2014
ARIMA	313.186114654883	17	3	2014
ARIMA	250.920566483433	18	3	2014
ARIMA	233.308418705519	19	3	2014
ARIMA	257.943981666385	20	3	2014
ARIMA	265.365854675545	21	3	2014
ARIMA	257.512638537139	22	3	2014
ARIMA	284.609797709487	23	3	2014
ARIMA	274.293410130408	24	3	2014
ARIMA	264.770736564746	25	3	2014
ARIMA	239.16134652958	26	3	2014
ARIMA	216.178281326289	27	3	2014
ARIMA	261.488466125081	28	3	2014
ARIMA	237.315458270959	29	3	2014
ARIMA	241.164235626972	30	3	2014
ARIMA	230.793246107285	31	3	2014
ARIMA	242.501853538639	32	3	2014
ARIMA	191.854762398222	33	3	2014
ARIMA	196.839789563693	34	3	2014
ARIMA	150.09041844436	35	3	2014
ARIMA	137.687525158985	36	3	2014
ARIMA	116.807505286565	37	3	2014
ARIMA	125.9889703384	38	3	2014
ARIMA	135.005829625742	39	3	2014
ARIMA	123.766387335951	40	3	2014
ARIMA	114.793147058787	41	3	2014
ARIMA	88.4870225228293	42	3	2014
ARIMA	83.8299393265814	43	3	2014
ARIMA	71.3851078264113	44	3	2014
ARIMA	61.2708044131053	45	3	2014
ARIMA	133.595167166534	3	4	2014
ARIMA	165.585837755436	4	4	2014
ARIMA	138.535949537461	5	4	2014
ARIMA	176.392408578241	6	4	2014
ARIMA	191.646123380552	7	4	2014
ARIMA	223.789791755793	8	4	2014
ARIMA	192.370097199677	9	4	2014
ARIMA	206.372870943957	10	4	2014
ARIMA	199.049349612431	11	4	2014
ARIMA	225.170227031516	12	4	2014
ARIMA	306.430854318333	13	4	2014
ARIMA	345.055446444951	14	4	2014
ARIMA	365.888612837378	15	4	2014
ARIMA	320.52457595456	16	4	2014
ARIMA	270.559095984208	17	4	2014
ARIMA	225.960360245638	18	4	2014
ARIMA	268.577993344523	19	4	2014
ARIMA	254.988156981396	20	4	2014
ARIMA	240.451590448965	21	4	2014
ARIMA	281.28461071953	22	4	2014
ARIMA	271.094916982799	23	4	2014
ARIMA	258.679991678389	24	4	2014
ARIMA	250.568905280227	25	4	2014
ARIMA	218.677145241148	26	4	2014
ARIMA	243.103509525896	27	4	2014
ARIMA	237.74020260117	28	4	2014
ARIMA	239.195687099892	29	4	2014
ARIMA	242.867794481093	30	4	2014
ARIMA	242.423343689916	31	4	2014
ARIMA	215.773908791697	32	4	2014
ARIMA	192.565376257725	33	4	2014
ARIMA	170.160641143768	34	4	2014
ARIMA	136.209882889088	35	4	2014
ARIMA	119.897602530654	36	4	2014
ARIMA	120.828873481897	37	4	2014
ARIMA	129.404744882984	38	4	2014
ARIMA	121.427907762376	39	4	2014
ARIMA	122.524461217279	40	4	2014
ARIMA	85.3408733672408	41	4	2014
ARIMA	86.8641298290328	42	4	2014
ARIMA	61.5136076018942	43	4	2014
ARIMA	64.044588523124	44	4	2014
ARIMA	54.2569590066829	45	4	2014
Empirical Bayes	198.474051941229	3	1	2014
Empirical Bayes	232.411821501039	4	1	2014
Empirical Bayes	212.723000695217	5	1	2014
Empirical Bayes	187.787325614501	6	1	2014
Empirical Bayes	169.327846457413	7	1	2014
Empirical Bayes	174.211762798324	8	1	2014
Empirical Bayes	160.482381976151	9	1	2014
Empirical Bayes	113.400426840927	10	1	2014
Empirical Bayes	217.767882976474	11	1	2014
Empirical Bayes	230.899482207292	12	1	2014
Empirical Bayes	254.487578390529	13	1	2014
Empirical Bayes	250.410068723553	14	1	2014
Empirical Bayes	298.351273490303	15	1	2014
Empirical Bayes	422.198939439292	16	1	2014
Empirical Bayes	410.740556851013	17	1	2014
Empirical Bayes	373.225132657202	18	1	2014
Empirical Bayes	405.31153229061	19	1	2014
Empirical Bayes	264.425861707324	20	1	2014
Empirical Bayes	274.884722304464	21	1	2014
Empirical Bayes	291.57945488528	22	1	2014
Empirical Bayes	295.195573754341	23	1	2014
Empirical Bayes	328.669269222075	24	1	2014
Empirical Bayes	294.441611446469	25	1	2014
Empirical Bayes	260.70720337342	26	1	2014
Empirical Bayes	240.581393478503	27	1	2014
Empirical Bayes	255.08379495293	28	1	2014
Empirical Bayes	240.857765290876	29	1	2014
Empirical Bayes	229.868192388	30	1	2014
Empirical Bayes	191.108783114408	31	1	2014
Empirical Bayes	193.118382578355	32	1	2014
Empirical Bayes	152.286255475702	33	1	2014
Empirical Bayes	190.299644800568	34	1	2014
Empirical Bayes	116.240779255773	35	1	2014
Empirical Bayes	136.175356368763	36	1	2014
Empirical Bayes	131.195379424574	37	1	2014
Empirical Bayes	140.817700560492	38	1	2014
Empirical Bayes	141.644127881215	39	1	2014
Empirical Bayes	126.112750081769	40	1	2014
Empirical Bayes	92.4407069419822	41	1	2014
Empirical Bayes	120.969941781844	42	1	2014
Empirical Bayes	91.7458915916292	43	1	2014
Empirical Bayes	139.69144040497	44	1	2014
Empirical Bayes	81.8982931665366	45	1	2014
Empirical Bayes	226.585653645393	3	2	2014
Empirical Bayes	276.698984419054	4	2	2014
Empirical Bayes	233.868937311803	5	2	2014
Empirical Bayes	205.3851349984	6	2	2014
Empirical Bayes	184.207776372286	7	2	2014
Empirical Bayes	190.381020766707	8	2	2014
Empirical Bayes	172.830767193395	9	2	2014
Empirical Bayes	125.822758124126	10	2	2014
Empirical Bayes	238.452734968588	11	2	2014
Empirical Bayes	251.416707101818	12	2	2014
Empirical Bayes	276.114960510294	13	2	2014
Empirical Bayes	269.206907607785	14	2	2014
Empirical Bayes	318.171495572605	15	2	2014
Empirical Bayes	441.357849439551	16	2	2014
Empirical Bayes	429.571836061116	17	2	2014
Empirical Bayes	391.345106285798	18	2	2014
Empirical Bayes	426.337653269289	19	2	2014
Empirical Bayes	270.468260128897	20	2	2014
Empirical Bayes	279.210036939979	21	2	2014
Empirical Bayes	295.657325970249	22	2	2014
Empirical Bayes	296.029047020825	23	2	2014
Empirical Bayes	329.553738226449	24	2	2014
Empirical Bayes	291.553627752627	25	2	2014
Empirical Bayes	253.432073719392	26	2	2014
Empirical Bayes	232.849216595598	27	2	2014
Empirical Bayes	247.9355435436	28	2	2014
Empirical Bayes	231.979469595863	29	2	2014
Empirical Bayes	222.311595041553	30	2	2014
Empirical Bayes	183.072293137813	31	2	2014
Empirical Bayes	183.96522478044	32	2	2014
Empirical Bayes	143.392124553347	33	2	2014
Empirical Bayes	181.767267444326	34	2	2014
Empirical Bayes	106.420547037585	35	2	2014
Empirical Bayes	125.818707565865	36	2	2014
Empirical Bayes	120.692153004299	37	2	2014
Empirical Bayes	129.260290458681	38	2	2014
Empirical Bayes	132.450437110334	39	2	2014
Empirical Bayes	114.736985679353	40	2	2014
Empirical Bayes	79.8114778159446	41	2	2014
Empirical Bayes	108.396042625821	42	2	2014
Empirical Bayes	79.6318359310722	43	2	2014
Empirical Bayes	128.097806322029	44	2	2014
Empirical Bayes	69.0582173138129	45	2	2014
Empirical Bayes	253.353515187255	3	3	2014
Empirical Bayes	319.780288872398	4	3	2014
Empirical Bayes	255.191448958169	5	3	2014
Empirical Bayes	226.991224675578	6	3	2014
Empirical Bayes	202.616195373664	7	3	2014
Empirical Bayes	209.572994387392	8	3	2014
Empirical Bayes	190.043176864353	9	3	2014
Empirical Bayes	143.23706164769	10	3	2014
Empirical Bayes	259.787294730853	11	3	2014
Empirical Bayes	270.599997652381	12	3	2014
Empirical Bayes	294.801240864698	13	3	2014
Empirical Bayes	285.298397300846	14	3	2014
Empirical Bayes	337.221843621936	15	3	2014
Empirical Bayes	453.229110605422	16	3	2014
Empirical Bayes	444.34136994989	17	3	2014
Empirical Bayes	410.922063304979	18	3	2014
Empirical Bayes	445.613372175826	19	3	2014
Empirical Bayes	273.217241488391	20	3	2014
Empirical Bayes	278.722357606354	21	3	2014
Empirical Bayes	292.207935848686	22	3	2014
Empirical Bayes	292.167287416783	23	3	2014
Empirical Bayes	327.824738544885	24	3	2014
Empirical Bayes	287.373437104903	25	3	2014
Empirical Bayes	248.590034986848	26	3	2014
Empirical Bayes	227.134455272704	27	3	2014
Empirical Bayes	239.373878100917	28	3	2014
Empirical Bayes	224.005564344228	29	3	2014
Empirical Bayes	215.082164641701	30	3	2014
Empirical Bayes	173.028637668534	31	3	2014
Empirical Bayes	175.106895832024	32	3	2014
Empirical Bayes	133.050044319569	33	3	2014
Empirical Bayes	172.910707312028	34	3	2014
Empirical Bayes	96.4544613925214	35	3	2014
Empirical Bayes	115.439696643832	36	3	2014
Empirical Bayes	109.454579433535	37	3	2014
Empirical Bayes	117.764400107468	38	3	2014
Empirical Bayes	120.302592858851	39	3	2014
Empirical Bayes	102.480699764687	40	3	2014
Empirical Bayes	67.2169510329099	41	3	2014
Empirical Bayes	96.0289025459212	42	3	2014
Empirical Bayes	68.4740755518789	43	3	2014
Empirical Bayes	116.170353438453	44	3	2014
Empirical Bayes	61.0654879400892	45	3	2014
Empirical Bayes	290.8015345281	3	4	2014
Empirical Bayes	368.064274435003	4	4	2014
Empirical Bayes	279.771155430703	5	4	2014
Empirical Bayes	249.656417629046	6	4	2014
Empirical Bayes	223.33357984518	7	4	2014
Empirical Bayes	231.521625425254	8	4	2014
Empirical Bayes	211.684398215276	9	4	2014
Empirical Bayes	164.579636080116	10	4	2014
Empirical Bayes	278.863762909155	11	4	2014
Empirical Bayes	292.125025350881	12	4	2014
Empirical Bayes	311.961593673913	13	4	2014
Empirical Bayes	304.710491068845	14	4	2014
Empirical Bayes	353.580505110923	15	4	2014
Empirical Bayes	466.169659108383	16	4	2014
Empirical Bayes	459.403237585425	17	4	2014
Empirical Bayes	431.116061028286	18	4	2014
Empirical Bayes	469.499750326058	19	4	2014
Empirical Bayes	273.50292429534	20	4	2014
Empirical Bayes	279.010517688792	21	4	2014
Empirical Bayes	292.369883898972	22	4	2014
Empirical Bayes	287.619189328452	23	4	2014
Empirical Bayes	325.080196898573	24	4	2014
Empirical Bayes	280.801297136311	25	4	2014
Empirical Bayes	242.010089309006	26	4	2014
Empirical Bayes	217.382602824259	27	4	2014
Empirical Bayes	230.913701640807	28	4	2014
Empirical Bayes	216.141637280388	29	4	2014
Empirical Bayes	205.059860026831	30	4	2014
Empirical Bayes	165.830111896041	31	4	2014
Empirical Bayes	166.928595897155	32	4	2014
Empirical Bayes	124.679993494378	33	4	2014
Empirical Bayes	164.680482879173	34	4	2014
Empirical Bayes	85.3249349445013	35	4	2014
Empirical Bayes	104.848231492382	36	4	2014
Empirical Bayes	98.6053397235403	37	4	2014
Empirical Bayes	105.18349740739	38	4	2014
Empirical Bayes	107.587810173388	39	4	2014
Empirical Bayes	89.5702272708221	40	4	2014
Empirical Bayes	55.0941003929199	41	4	2014
Empirical Bayes	84.3663025868207	42	4	2014
Empirical Bayes	56.8453510160521	43	4	2014
Empirical Bayes	103.780731814621	44	4	2014
Empirical Bayes	51.1156585912584	45	4	2014
Model Average	158.978083204638	3	1	2014
Model Average	187.549885714915	4	1	2014
Model Average	175.012944972684	5	1	2014
Model Average	167.961886330431	6	1	2014
Model Average	170.610926139467	7	1	2014
Model Average	172.112607029775	8	1	2014
Model Average	176.013123137684	9	1	2014
Model Average	149.166074290388	10	1	2014
Model Average	204.476399419943	11	1	2014
Model Average	224.186229917991	12	1	2014
Model Average	247.299717438839	13	1	2014
Model Average	246.231080245899	14	1	2014
Model Average	281.481410047575	15	1	2014
Model Average	377.775522380335	16	1	2014
Model Average	389.44583909085	17	1	2014
Model Average	352.681348727002	18	1	2014
Model Average	371.658025726269	19	1	2014
Model Average	248.512836209248	20	1	2014
Model Average	259.617497158669	21	1	2014
Model Average	286.399816361976	22	1	2014
Model Average	301.534861365495	23	1	2014
Model Average	307.862251418913	24	1	2014
Model Average	289.961814956431	25	1	2014
Model Average	265.767814108083	26	1	2014
Model Average	241.02433862227	27	1	2014
Model Average	245.18083669527	28	1	2014
Model Average	238.224467124794	29	1	2014
Model Average	235.443236982972	30	1	2014
Model Average	203.997658360385	31	1	2014
Model Average	193.451180393248	32	1	2014
Model Average	175.852994862832	33	1	2014
Model Average	197.107477668135	34	1	2014
Model Average	160.511827834752	35	1	2014
Model Average	150.353869358694	36	1	2014
Model Average	153.622387688866	37	1	2014
Model Average	154.676920764824	38	1	2014
Model Average	157.424391528937	39	1	2014
Model Average	135.689546100483	40	1	2014
Model Average	114.328974546401	41	1	2014
Model Average	122.38606206609	42	1	2014
Model Average	110.978379270596	43	1	2014
Model Average	131.741455670494	44	1	2014
Model Average	100.135702985259	45	1	2014
Model Average	183.696282461447	3	2	2014
Model Average	204.650625587657	4	2	2014
Model Average	188.849966643877	5	2	2014
Model Average	184.400534653091	6	2	2014
Model Average	187.305638371032	7	2	2014
Model Average	207.79236437293	8	2	2014
Model Average	204.870621077995	9	2	2014
Model Average	175.855957765947	10	2	2014
Model Average	210.81415681861	11	2	2014
Model Average	249.849631046383	12	2	2014
Model Average	256.334791963304	13	2	2014
Model Average	266.682572315668	14	2	2014
Model Average	310.210203575491	15	2	2014
Model Average	403.221049301918	16	2	2014
Model Average	386.13768129243	17	2	2014
Model Average	308.507273806913	18	2	2014
Model Average	320.627953054209	19	2	2014
Model Average	242.972766169962	20	2	2014
Model Average	247.274906979243	21	2	2014
Model Average	302.946204196175	22	2	2014
Model Average	297.044977549847	23	2	2014
Model Average	300.610178272446	24	2	2014
Model Average	284.565528051852	25	2	2014
Model Average	259.512567278055	26	2	2014
Model Average	223.099015875341	27	2	2014
Model Average	236.533621277657	28	2	2014
Model Average	228.261308003505	29	2	2014
Model Average	222.764883594382	30	2	2014
Model Average	183.525018008659	31	2	2014
Model Average	175.888829953034	32	2	2014
Model Average	171.8188239355	33	2	2014
Model Average	191.586258435852	34	2	2014
Model Average	148.07879414037	35	2	2014
Model Average	140.779655590092	36	2	2014
Model Average	148.778654192509	37	2	2014
Model Average	149.033031283082	38	2	2014
Model Average	136.27181527697	39	2	2014
Model Average	129.688647617237	40	2	2014
Model Average	101.86520934633	41	2	2014
Model Average	116.169263263251	42	2	2014
Model Average	99.5503788887225	43	2	2014
Model Average	123.839519465871	44	2	2014
Model Average	86.2954021733561	45	2	2014
Model Average	203.784953218163	3	3	2014
Model Average	240.051392258541	4	3	2014
Model Average	213.015133566906	5	3	2014
Model Average	202.069331255786	6	3	2014
Model Average	207.170294403628	7	3	2014
Model Average	220.935119519899	8	3	2014
Model Average	216.905869143158	9	3	2014
Model Average	173.644185606829	10	3	2014
Model Average	240.83992050852	11	3	2014
Model Average	255.170621853714	12	3	2014
Model Average	277.669471773392	13	3	2014
Model Average	294.232266249788	14	3	2014
Model Average	333.677697641698	15	3	2014
Model Average	400.827677598739	16	3	2014
Model Average	370.417338240651	17	3	2014
Model Average	329.871143427892	18	3	2014
Model Average	345.782197290861	19	3	2014
Model Average	253.738997770363	20	3	2014
Model Average	271.181128599393	21	3	2014
Model Average	284.32104028941	22	3	2014
Model Average	294.137231546016	23	3	2014
Model Average	307.067594611662	24	3	2014
Model Average	277.841602313351	25	3	2014
Model Average	244.896154084928	26	3	2014
Model Average	221.00072348544	27	3	2014
Model Average	237.2992387711	28	3	2014
Model Average	220.738488950804	29	3	2014
Model Average	212.356009676464	30	3	2014
Model Average	180.491058300205	31	3	2014
Model Average	184.347836566707	32	3	2014
Model Average	161.589671078327	33	3	2014
Model Average	181.404719753605	34	3	2014
Model Average	132.77460391182	35	3	2014
Model Average	133.66124924637	36	3	2014
Model Average	131.468946688453	37	3	2014
Model Average	129.478539129251	38	3	2014
Model Average	134.893267302787	39	3	2014
Model Average	116.557781047044	40	3	2014
Model Average	93.7066949935025	41	3	2014
Model Average	101.493107168477	42	3	2014
Model Average	83.5082423071028	43	3	2014
Model Average	107.683762930649	44	3	2014
Model Average	70.7685898295773	45	3	2014
Model Average	176.287092014415	3	4	2014
Model Average	188.951936182409	4	4	2014
Model Average	186.897533922367	5	4	2014
Model Average	201.365680302578	6	4	2014
Model Average	203.554843991163	7	4	2014
Model Average	219.413921845378	8	4	2014
Model Average	214.959536603187	9	4	2014
Model Average	211.961780777355	10	4	2014
Model Average	227.155206478454	11	4	2014
Model Average	259.549417895436	12	4	2014
Model Average	284.361308443255	13	4	2014
Model Average	300.820658818225	14	4	2014
Model Average	302.898812516171	15	4	2014
Model Average	312.631520978908	16	4	2014
Model Average	313.973150769599	17	4	2014
Model Average	294.509737090143	18	4	2014
Model Average	294.493323329632	19	4	2014
Model Average	264.454550670404	20	4	2014
Model Average	253.033077413533	21	4	2014
Model Average	271.365743305967	22	4	2014
Model Average	272.265517710723	23	4	2014
Model Average	274.782599539575	24	4	2014
Model Average	256.731845195477	25	4	2014
Model Average	242.636374820805	26	4	2014
Model Average	228.618268302584	27	4	2014
Model Average	230.640432660363	28	4	2014
Model Average	207.25478386386	29	4	2014
Model Average	207.787469777212	30	4	2014
Model Average	197.981176560989	31	4	2014
Model Average	183.666378087068	32	4	2014
Model Average	182.381601912104	33	4	2014
Model Average	175.446511647198	34	4	2014
Model Average	162.073406889661	35	4	2014
Model Average	152.986023298488	36	4	2014
Model Average	155.032785576574	37	4	2014
Model Average	160.826152264428	38	4	2014
Model Average	147.595980576527	39	4	2014
Model Average	130.747040775757	40	4	2014
Model Average	103.675078363272	41	4	2014
Model Average	100.971321471483	42	4	2014
Model Average	93.8850764015898	43	4	2014
Model Average	100.028628337119	44	4	2014
Model Average	84.6332755116622	45	4	2014
Naive Average	153.940360719689	3	1	2014
Naive Average	196.605429698803	4	1	2014
Naive Average	177.06659441853	5	1	2014
Naive Average	165.850783319283	6	1	2014
Naive Average	168.908508908019	7	1	2014
Naive Average	165.75832523824	8	1	2014
Naive Average	177.218059547359	9	1	2014
Naive Average	148.460884227127	10	1	2014
Naive Average	211.286543931511	11	1	2014
Naive Average	215.910073758377	12	1	2014
Naive Average	246.054140501949	13	1	2014
Naive Average	238.585711269566	14	1	2014
Naive Average	279.285753668107	15	1	2014
Naive Average	387.291382813482	16	1	2014
Naive Average	396.510021518873	17	1	2014
Naive Average	355.59803122039	18	1	2014
Naive Average	356.734092581945	19	1	2014
Naive Average	246.183170678404	20	1	2014
Naive Average	254.641819011668	21	1	2014
Naive Average	290.062230518623	22	1	2014
Naive Average	299.130912815716	23	1	2014
Naive Average	301.464739959058	24	1	2014
Naive Average	293.08760950026	25	1	2014
Naive Average	265.175877744402	26	1	2014
Naive Average	241.596087520904	27	1	2014
Naive Average	247.771934856158	28	1	2014
Naive Average	236.590790552718	29	1	2014
Naive Average	241.280295313457	30	1	2014
Naive Average	203.538169715671	31	1	2014
Naive Average	199.411776900886	32	1	2014
Naive Average	177.851813082279	33	1	2014
Naive Average	203.242864191899	34	1	2014
Naive Average	155.120281277878	35	1	2014
Naive Average	152.787897043476	36	1	2014
Naive Average	149.43339736727	37	1	2014
Naive Average	148.7979377624	38	1	2014
Naive Average	148.508601633389	39	1	2014
Naive Average	133.142080309512	40	1	2014
Naive Average	114.642075724045	41	1	2014
Naive Average	120.760810139501	42	1	2014
Naive Average	109.233030216667	43	1	2014
Naive Average	124.923790908784	44	1	2014
Naive Average	95.3232013736141	45	1	2014
Naive Average	179.293163727475	3	2	2014
Naive Average	196.790680578484	4	2	2014
Naive Average	178.821544769478	5	2	2014
Naive Average	180.307072061477	6	2	2014
Naive Average	173.041547784455	7	2	2014
Naive Average	192.980209895924	8	2	2014
Naive Average	194.237986159983	9	2	2014
Naive Average	178.114361810051	10	2	2014
Naive Average	206.349138538206	11	2	2014
Naive Average	238.766316389775	12	2	2014
Naive Average	247.330576253889	13	2	2014
Naive Average	256.583473828653	14	2	2014
Naive Average	312.657252806334	15	2	2014
Naive Average	401.105500537464	16	2	2014
Naive Average	389.793081314552	17	2	2014
Naive Average	317.805244275474	18	2	2014
Naive Average	316.790115064362	19	2	2014
Naive Average	243.092171579685	20	2	2014
Naive Average	259.151748547975	21	2	2014
Naive Average	294.436193343485	22	2	2014
Naive Average	285.588636026327	23	2	2014
Naive Average	300.059238686257	24	2	2014
Naive Average	283.662169437916	25	2	2014
Naive Average	257.650426106137	26	2	2014
Naive Average	230.152018735303	27	2	2014
Naive Average	237.643269920889	28	2	2014
Naive Average	238.064385733279	29	2	2014
Naive Average	228.34573571164	30	2	2014
Naive Average	197.76444115461	31	2	2014
Naive Average	193.775893625086	32	2	2014
Naive Average	183.830347307885	33	2	2014
Naive Average	192.236295572237	34	2	2014
Naive Average	153.198340189686	35	2	2014
Naive Average	144.866606454261	36	2	2014
Naive Average	144.072598496038	37	2	2014
Naive Average	143.326795143704	38	2	2014
Naive Average	137.704380046606	39	2	2014
Naive Average	131.348787367584	40	2	2014
Naive Average	103.964685925854	41	2	2014
Naive Average	116.168320708855	42	2	2014
Naive Average	95.9445153758601	43	2	2014
Naive Average	118.709947087655	44	2	2014
Naive Average	81.1855063843334	45	2	2014
Naive Average	180.581160574837	3	3	2014
Naive Average	204.051284041874	4	3	2014
Naive Average	190.492231976874	5	3	2014
Naive Average	184.312875215335	6	3	2014
Naive Average	198.992158191111	7	3	2014
Naive Average	211.868546858264	8	3	2014
Naive Average	219.25638995738	9	3	2014
Naive Average	180.088445111248	10	3	2014
Naive Average	231.050977537059	11	3	2014
Naive Average	241.421787730569	12	3	2014
Naive Average	264.519658583695	13	3	2014
Naive Average	294.972064726969	14	3	2014
Naive Average	333.055972589508	15	3	2014
Naive Average	383.621635148336	16	3	2014
Naive Average	344.335908991856	17	3	2014
Naive Average	303.415421818187	18	3	2014
Naive Average	305.378867741998	19	3	2014
Naive Average	253.534386348633	20	3	2014
Naive Average	268.628661728812	21	3	2014
Naive Average	276.779066597945	22	3	2014
Naive Average	290.776472614055	23	3	2014
Naive Average	295.380012613214	24	3	2014
Naive Average	273.423279931818	25	3	2014
Naive Average	244.82994167142	26	3	2014
Naive Average	221.38435892553	27	3	2014
Naive Average	241.84023069261	28	3	2014
Naive Average	223.638804079209	29	3	2014
Naive Average	218.175219121174	30	3	2014
Naive Average	194.317646466556	31	3	2014
Naive Average	197.682916883192	32	3	2014
Naive Average	175.4733360308	33	3	2014
Naive Average	186.366660735412	34	3	2014
Naive Average	145.81839023905	35	3	2014
Naive Average	140.994070177272	36	3	2014
Naive Average	136.285223728394	37	3	2014
Naive Average	135.762064471327	38	3	2014
Naive Average	140.802584235483	39	3	2014
Naive Average	122.788067420443	40	3	2014
Naive Average	103.637646748864	41	3	2014
Naive Average	102.446093941279	42	3	2014
Naive Average	89.6994120708644	43	3	2014
Naive Average	101.429159277973	44	3	2014
Naive Average	73.1715821551282	45	3	2014
Naive Average	187.69338823041	3	4	2014
Naive Average	222.207780181984	4	4	2014
Naive Average	199.362421040854	5	4	2014
Naive Average	211.892005293754	6	4	2014
Naive Average	216.581972206141	7	4	2014
Naive Average	236.196328992867	8	4	2014
Naive Average	217.95645742897	9	4	2014
Naive Average	206.769458997496	10	4	2014
Naive Average	230.99885934146	11	4	2014
Naive Average	264.463576027524	12	4	2014
Naive Average	301.00654544585	13	4	2014
Naive Average	321.875535284598	14	4	2014
Naive Average	331.118826943418	15	4	2014
Naive Average	343.006421465279	16	4	2014
Naive Average	329.35188366411	17	4	2014
Naive Average	293.990975680255	18	4	2014
Naive Average	315.924504710224	19	4	2014
Naive Average	262.820810202417	20	4	2014
Naive Average	250.150340067265	21	4	2014
Naive Average	281.157420033182	22	4	2014
Naive Average	280.313098449328	23	4	2014
Naive Average	281.256828889213	24	4	2014
Naive Average	256.710977597654	25	4	2014
Naive Average	234.106093826619	26	4	2014
Naive Average	225.205026738229	27	4	2014
Naive Average	229.502462966823	28	4	2014
Naive Average	212.88597241878	29	4	2014
Naive Average	211.608957309374	30	4	2014
Naive Average	197.588869035166	31	4	2014
Naive Average	185.820703102457	32	4	2014
Naive Average	170.044391708054	33	4	2014
Naive Average	172.650927466064	34	4	2014
Naive Average	140.204706236465	35	4	2014
Naive Average	131.888022404103	36	4	2014
Naive Average	130.68044900207	37	4	2014
Naive Average	137.568702843758	38	4	2014
Naive Average	129.05908533012	39	4	2014
Naive Average	119.941866099887	40	4	2014
Naive Average	88.8503549537892	41	4	2014
Naive Average	92.6493315545094	42	4	2014
Naive Average	75.4193668105343	43	4	2014
Naive Average	88.7267896537534	44	4	2014
Naive Average	68.2282039745739	45	4	2014
Naive	149	3	1	2014
Naive	194	4	1	2014
Naive	190	5	1	2014
Naive	172	6	1	2014
Naive	156	7	1	2014
Naive	161	8	1	2014
Naive	150	9	1	2014
Naive	105	10	1	2014
Naive	198	11	1	2014
Naive	210	12	1	2014
Naive	234	13	1	2014
Naive	231	14	1	2014
Naive	279	15	1	2014
Naive	395	16	1	2014
Naive	388	17	1	2014
Naive	356	18	1	2014
Naive	389	19	1	2014
Naive	262	20	1	2014
Naive	274	21	1	2014
Naive	291	22	1	2014
Naive	296	23	1	2014
Naive	327	24	1	2014
Naive	297	25	1	2014
Naive	265	26	1	2014
Naive	247	27	1	2014
Naive	261	28	1	2014
Naive	248	29	1	2014
Naive	239	30	1	2014
Naive	201	31	1	2014
Naive	203	32	1	2014
Naive	163	33	1	2014
Naive	201	34	1	2014
Naive	129	35	1	2014
Naive	148	36	1	2014
Naive	143	37	1	2014
Naive	152	38	1	2014
Naive	155	39	1	2014
Naive	139	40	1	2014
Naive	106	41	1	2014
Naive	134	42	1	2014
Naive	105	43	1	2014
Naive	152	44	1	2014
Naive	93	45	1	2014
Naive	149	3	2	2014
Naive	194	4	2	2014
Naive	190	5	2	2014
Naive	172	6	2	2014
Naive	156	7	2	2014
Naive	161	8	2	2014
Naive	150	9	2	2014
Naive	105	10	2	2014
Naive	198	11	2	2014
Naive	210	12	2	2014
Naive	234	13	2	2014
Naive	231	14	2	2014
Naive	279	15	2	2014
Naive	395	16	2	2014
Naive	388	17	2	2014
Naive	356	18	2	2014
Naive	389	19	2	2014
Naive	262	20	2	2014
Naive	274	21	2	2014
Naive	291	22	2	2014
Naive	296	23	2	2014
Naive	327	24	2	2014
Naive	297	25	2	2014
Naive	265	26	2	2014
Naive	247	27	2	2014
Naive	261	28	2	2014
Naive	248	29	2	2014
Naive	239	30	2	2014
Naive	201	31	2	2014
Naive	203	32	2	2014
Naive	163	33	2	2014
Naive	201	34	2	2014
Naive	129	35	2	2014
Naive	148	36	2	2014
Naive	143	37	2	2014
Naive	152	38	2	2014
Naive	155	39	2	2014
Naive	139	40	2	2014
Naive	106	41	2	2014
Naive	134	42	2	2014
Naive	105	43	2	2014
Naive	152	44	2	2014
Naive	93	45	2	2014
Naive	149	3	3	2014
Naive	194	4	3	2014
Naive	190	5	3	2014
Naive	172	6	3	2014
Naive	156	7	3	2014
Naive	161	8	3	2014
Naive	150	9	3	2014
Naive	105	10	3	2014
Naive	198	11	3	2014
Naive	210	12	3	2014
Naive	234	13	3	2014
Naive	231	14	3	2014
Naive	279	15	3	2014
Naive	395	16	3	2014
Naive	388	17	3	2014
Naive	356	18	3	2014
Naive	389	19	3	2014
Naive	262	20	3	2014
Naive	274	21	3	2014
Naive	291	22	3	2014
Naive	296	23	3	2014
Naive	327	24	3	2014
Naive	297	25	3	2014
Naive	265	26	3	2014
Naive	247	27	3	2014
Naive	261	28	3	2014
Naive	248	29	3	2014
Naive	239	30	3	2014
Naive	201	31	3	2014
Naive	203	32	3	2014
Naive	163	33	3	2014
Naive	201	34	3	2014
Naive	129	35	3	2014
Naive	148	36	3	2014
Naive	143	37	3	2014
Naive	152	38	3	2014
Naive	155	39	3	2014
Naive	139	40	3	2014
Naive	106	41	3	2014
Naive	134	42	3	2014
Naive	105	43	3	2014
Naive	152	44	3	2014
Naive	93	45	3	2014
Naive	149	3	4	2014
Naive	194	4	4	2014
Naive	190	5	4	2014
Naive	172	6	4	2014
Naive	156	7	4	2014
Naive	161	8	4	2014
Naive	150	9	4	2014
Naive	105	10	4	2014
Naive	198	11	4	2014
Naive	210	12	4	2014
Naive	234	13	4	2014
Naive	231	14	4	2014
Naive	279	15	4	2014
Naive	395	16	4	2014
Naive	388	17	4	2014
Naive	356	18	4	2014
Naive	389	19	4	2014
Naive	262	20	4	2014
Naive	274	21	4	2014
Naive	291	22	4	2014
Naive	296	23	4	2014
Naive	327	24	4	2014
Naive	297	25	4	2014
Naive	265	26	4	2014
Naive	247	27	4	2014
Naive	261	28	4	2014
Naive	248	29	4	2014
Naive	239	30	4	2014
Naive	201	31	4	2014
Naive	203	32	4	2014
Naive	163	33	4	2014
Naive	201	34	4	2014
Naive	129	35	4	2014
Naive	148	36	4	2014
Naive	143	37	4	2014
Naive	152	38	4	2014
Naive	155	39	4	2014
Naive	139	40	4	2014
Naive	106	41	4	2014
Naive	134	42	4	2014
Naive	105	43	4	2014
Naive	152	44	4	2014
Naive	93	45	4	2014
lm ub	217.760829608786	3	1	2014
lm ub	259.504320178342	4	1	2014
lm ub	242.609132641833	5	1	2014
lm ub	217.409087836112	6	1	2014
lm ub	233.92280303739	7	1	2014
lm ub	247.600041762025	8	1	2014
lm ub	262.84889051266	9	1	2014
lm ub	222.19205384565	10	1	2014
lm ub	274.161539579657	11	1	2014
lm ub	289.551338481969	12	1	2014
lm ub	313.840699961845	13	1	2014
lm ub	308.463878941423	14	1	2014
lm ub	353.538602402611	15	1	2014
lm ub	467.237575282378	16	1	2014
lm ub	463.973836736342	17	1	2014
lm ub	366.691077922547	18	1	2014
lm ub	407.513132228442	19	1	2014
lm ub	271.653175631795	20	1	2014
lm ub	305.462783091287	21	1	2014
lm ub	350.835228979474	22	1	2014
lm ub	395.769826332294	23	1	2014
lm ub	359.442852802241	24	1	2014
lm ub	348.249589113784	25	1	2014
lm ub	333.539968717615	26	1	2014
lm ub	293.120288252642	27	1	2014
lm ub	296.915734774701	28	1	2014
lm ub	292.491263017416	29	1	2014
lm ub	288.749643130991	30	1	2014
lm ub	250.404668416172	31	1	2014
lm ub	232.451452202992	32	1	2014
lm ub	221.539113880258	33	1	2014
lm ub	264.883341275251	34	1	2014
lm ub	216.990006975969	35	1	2014
lm ub	198.632126715927	36	1	2014
lm ub	222.778958141982	37	1	2014
lm ub	210.7003491861	38	1	2014
lm ub	216.31280897976	39	1	2014
lm ub	180.663090255599	40	1	2014
lm ub	182.001447468036	41	1	2014
lm ub	178.566844800101	42	1	2014
lm ub	174.777301935059	43	1	2014
lm ub	193.391271397968	44	1	2014
lm ub	157.916643456341	45	1	2014
lm ub	246.660823253926	3	2	2014
lm ub	264.001379562883	4	2	2014
lm ub	257.240131446079	5	2	2014
lm ub	252.02564445766	6	2	2014
lm ub	277.477353512762	7	2	2014
lm ub	317.101455399602	8	2	2014
lm ub	323.453090789367	9	2	2014
lm ub	279.73660362305	10	2	2014
lm ub	278.813161000006	11	2	2014
lm ub	339.864502741931	12	2	2014
lm ub	324.611744593948	13	2	2014
lm ub	354.867104337216	14	2	2014
lm ub	396.634484603536	15	2	2014
lm ub	493.730505067779	16	2	2014
lm ub	454.978533251491	17	2	2014
lm ub	310.170458646279	18	2	2014
lm ub	330.685733652928	19	2	2014
lm ub	290.71353743959	20	2	2014
lm ub	294.393828158145	21	2	2014
lm ub	401.539902552286	22	2	2014
lm ub	386.656027766269	23	2	2014
lm ub	369.756091964805	24	2	2014
lm ub	362.772886636092	25	2	2014
lm ub	337.410033566153	26	2	2014
lm ub	282.594639660323	27	2	2014
lm ub	304.959176216812	28	2	2014
lm ub	299.762511501702	29	2	2014
lm ub	294.859825067094	30	2	2014
lm ub	243.452048599391	31	2	2014
lm ub	233.530757721678	32	2	2014
lm ub	249.285620513078	33	2	2014
lm ub	274.517732364564	34	2	2014
lm ub	234.172233727614	35	2	2014
lm ub	215.551528368975	36	2	2014
lm ub	234.111953225239	37	2	2014
lm ub	225.803309129534	38	2	2014
lm ub	203.869373366572	39	2	2014
lm ub	210.74817256624	40	2	2014
lm ub	185.434237616909	41	2	2014
lm ub	196.980404672734	42	2	2014
lm ub	177.851198642704	43	2	2014
lm ub	192.513395442964	44	2	2014
lm ub	167.433481846857	45	2	2014
lm ub	258.269318388203	3	3	2014
lm ub	271.5527630372	4	3	2014
lm ub	286.183660445375	5	3	2014
lm ub	290.667148342738	6	3	2014
lm ub	336.239062981033	7	3	2014
lm ub	370.462029253462	8	3	2014
lm ub	368.798247504641	9	3	2014
lm ub	310.310748622044	10	3	2014
lm ub	326.463934529746	11	3	2014
lm ub	350.659375076771	12	3	2014
lm ub	373.919611725449	13	3	2014
lm ub	412.508105333253	14	3	2014
lm ub	435.22771988141	15	3	2014
lm ub	453.567063380471	16	3	2014
lm ub	384.894254614728	17	3	2014
lm ub	317.888815201285	18	3	2014
lm ub	337.485710977591	19	3	2014
lm ub	305.8476735965	20	3	2014
lm ub	358.267602402553	21	3	2014
lm ub	383.206964106052	22	3	2014
lm ub	406.911653661242	23	3	2014
lm ub	392.923976786505	24	3	2014
lm ub	365.154466554474	25	3	2014
lm ub	328.553259364579	26	3	2014
lm ub	297.597937339544	27	3	2014
lm ub	317.044024922871	28	3	2014
lm ub	303.578537014329	29	3	2014
lm ub	286.552937639654	30	3	2014
lm ub	252.079384888564	31	3	2014
lm ub	265.651170854569	32	3	2014
lm ub	272.971102340634	33	3	2014
lm ub	280.153102823955	34	3	2014
lm ub	260.708251734974	35	3	2014
lm ub	240.093734361452	36	3	2014
lm ub	248.126703104803	37	3	2014
lm ub	219.986635981596	38	3	2014
lm ub	235.572927048725	39	3	2014
lm ub	217.568222894746	40	3	2014
lm ub	213.200537154848	41	3	2014
lm ub	196.642549694651	42	3	2014
lm ub	183.055043508072	43	3	2014
lm ub	192.158537282393	44	3	2014
lm ub	171.079583226151	45	3	2014
lm ub	260.716346443324	3	4	2014
lm ub	290.927637045768	4	4	2014
lm ub	315.619766018966	5	4	2014
lm ub	342.632230577205	6	4	2014
lm ub	380.483459702826	7	4	2014
lm ub	403.873185079039	8	4	2014
lm ub	376.495044070379	9	4	2014
lm ub	357.08758884535	10	4	2014
lm ub	329.589949348899	11	4	2014
lm ub	403.5442596026	12	4	2014
lm ub	419.94340336064	13	4	2014
lm ub	462.525831205783	14	4	2014
lm ub	414.898651233913	15	4	2014
lm ub	385.070286982886	16	4	2014
lm ub	384.37991643015	17	4	2014
lm ub	316.279996244985	18	4	2014
lm ub	333.032353886426	19	4	2014
lm ub	362.201562177575	20	4	2014
lm ub	325.014687853232	21	4	2014
lm ub	392.680361701258	22	4	2014
lm ub	409.63383222576	23	4	2014
lm ub	377.380275912473	24	4	2014
lm ub	338.625050080738	25	4	2014
lm ub	332.148760991817	26	4	2014
lm ub	305.210190214815	27	4	2014
lm ub	316.296890260839	28	4	2014
lm ub	286.692991242567	29	4	2014
lm ub	284.728124577954	30	4	2014
lm ub	274.754196799654	31	4	2014
lm ub	273.775745315173	32	4	2014
lm ub	271.831557648526	33	4	2014
lm ub	284.59349120485	34	4	2014
lm ub	274.136574756892	35	4	2014
lm ub	243.534719891791	36	4	2014
lm ub	236.399147180086	37	4	2014
lm ub	243.668238461415	38	4	2014
lm ub	230.166223232284	39	4	2014
lm ub	234.671623002944	40	4	2014
lm ub	208.07075139769	41	4	2014
lm ub	195.416432066074	42	4	2014
lm ub	181.358845199278	43	4	2014
lm ub	182.075923770627	44	4	2014
lm ub	177.320038725838	45	4	2014
lm lb	98.5667139364332	3	1	2014
lm lb	140.18865150513	4	1	2014
lm lb	123.514482947234	5	1	2014
lm lb	98.2185954420377	6	1	2014
lm lb	113.820873289998	7	1	2014
lm lb	128.870037535463	8	1	2014
lm lb	144.626090094324	9	1	2014
lm lb	101.379482590652	10	1	2014
lm lb	152.144348874976	11	1	2014
lm lb	168.438945293437	12	1	2014
lm lb	193.806381376807	13	1	2014
lm lb	187.476260106097	14	1	2014
lm lb	234.303557576179	15	1	2014
lm lb	345.001610988892	16	1	2014
lm lb	341.243558082971	17	1	2014
lm lb	245.000432167662	18	1	2014
lm lb	286.123658195481	19	1	2014
lm lb	146.359838836732	20	1	2014
lm lb	179.685398272631	21	1	2014
lm lb	226.118873169068	22	1	2014
lm lb	268.621954973064	23	1	2014
lm lb	233.453562724144	24	1	2014
lm lb	223.162507455161	25	1	2014
lm lb	209.261381039799	26	1	2014
lm lb	168.187096206667	27	1	2014
lm lb	172.792079350141	28	1	2014
lm lb	165.971754159238	29	1	2014
lm lb	164.85268717541	30	1	2014
lm lb	125.841660820158	31	1	2014
lm lb	108.633020757827	32	1	2014
lm lb	98.2876021276647	33	1	2014
lm lb	140.884627973523	34	1	2014
lm lb	92.5849825801271	35	1	2014
lm lb	72.6800627140577	36	1	2014
lm lb	99.2614012402873	37	1	2014
lm lb	87.1283121257403	38	1	2014
lm lb	92.9207059797814	39	1	2014
lm lb	57.5797177951816	40	1	2014
lm lb	59.3202048205801	41	1	2014
lm lb	56.2343988729852	42	1	2014
lm lb	52.6570065934888	43	1	2014
lm lb	71.0830228325641	44	1	2014
lm lb	34.9110031085258	45	1	2014
lm lb	94.6330710439232	3	2	2014
lm lb	112.081999177445	4	2	2014
lm lb	105.586832126562	5	2	2014
lm lb	100.181814849798	6	2	2014
lm lb	124.438228985028	7	2	2014
lm lb	165.465081472917	8	2	2014
lm lb	170.059375375303	9	2	2014
lm lb	125.064151003613	10	2	2014
lm lb	122.907873567661	11	2	2014
lm lb	184.959523615108	12	2	2014
lm lb	170.949373832322	13	2	2014
lm lb	199.966585741068	14	2	2014
lm lb	242.251420261112	15	2	2014
lm lb	337.251696124119	16	2	2014
lm lb	297.441138127449	17	2	2014
lm lb	154.439774588954	18	2	2014
lm lb	176.788010898898	19	2	2014
lm lb	133.478030387779	20	2	2014
lm lb	136.609586218613	21	2	2014
lm lb	244.708858334475	22	2	2014
lm lb	226.777819226974	23	2	2014
lm lb	211.327798701028	24	2	2014
lm lb	205.391450352104	25	2	2014
lm lb	180.951992537153	26	2	2014
lm lb	125.440974031293	27	2	2014
lm lb	148.760010520865	28	2	2014
lm lb	140.565768061931	29	2	2014
lm lb	138.935009703862	30	2	2014
lm lb	86.805232543786	31	2	2014
lm lb	77.8660540848544	32	2	2014
lm lb	94.0729046088075	33	2	2014
lm lb	118.478482200002	34	2	2014
lm lb	78.4468825256934	35	2	2014
lm lb	57.8756243997668	36	2	2014
lm lb	79.4647422427017	37	2	2014
lm lb	71.1043009571572	38	2	2014
lm lb	49.3915122691374	39	2	2014
lm lb	56.6511505883807	40	2	2014
lm lb	31.875871488968	41	2	2014
lm lb	43.8932596624797	42	2	2014
lm lb	24.9309441658347	43	2	2014
lm lb	39.6480775663514	44	2	2014
lm lb	13.8307729660156	45	2	2014
lm lb	71.141234082798	3	3	2014
lm lb	84.6223185518195	4	3	2014
lm lb	99.5683954248553	5	3	2014
lm lb	103.812687135444	6	3	2014
lm lb	147.678852253604	7	3	2014
lm lb	181.856187213407	8	3	2014
lm lb	180.706995786109	9	3	2014
lm lb	120.576196623139	10	3	2014
lm lb	135.186012366852	11	3	2014
lm lb	160.802706197431	12	3	2014
lm lb	185.696507207209	13	3	2014
lm lb	221.357383411197	14	3	2014
lm lb	246.542090997035	15	3	2014
lm lb	263.126641830731	16	3	2014
lm lb	193.667048110574	17	3	2014
lm lb	128.797299767387	18	3	2014
lm lb	150.474649195707	19	3	2014
lm lb	114.588970883013	20	3	2014
lm lb	166.551266864148	21	3	2014
lm lb	193.250419905858	22	3	2014
lm lb	213.257956998655	23	3	2014
lm lb	200.817826768619	24	3	2014
lm lb	174.148425560775	25	3	2014
lm lb	138.884510973926	26	3	2014
lm lb	107.063460866708	27	3	2014
lm lb	127.832132166015	28	3	2014
lm lb	110.707850388971	29	3	2014
lm lb	97.7020147923911	30	3	2014
lm lb	62.2910192922463	31	3	2014
lm lb	76.8436654696404	32	3	2014
lm lb	84.8469724701819	33	3	2014
lm lb	91.2171893078993	34	3	2014
lm lb	72.3291105036664	35	3	2014
lm lb	49.3603834510893	36	3	2014
lm lb	61.0819172821478	37	3	2014
lm lb	32.853138897281	38	3	2014
lm lb	48.6759018659521	39	3	2014
lm lb	31.1921422675255	40	3	2014
lm lb	27.435440652673	41	3	2014
lm lb	11.3413516980827	42	3	2014
lm lb	-1.89977669807716	43	3	2014
lm lb	7.26681441166289	44	3	2014
lm lb	-14.6025106915142	45	3	2014
lm lb	54.5793560106903	3	4	2014
lm lb	85.0153800292262	4	4	2014
lm lb	110.039392371536	5	4	2014
lm lb	136.482159358258	6	4	2014
lm lb	170.722911494834	7	4	2014
lm lb	195.911612501807	8	4	2014
lm lb	169.029624531472	9	4	2014
lm lb	148.207069086469	10	4	2014
lm lb	119.004700339608	11	4	2014
lm lb	194.2048438528	12	4	2014
lm lb	211.492064221666	13	4	2014
lm lb	252.023576043406	14	4	2014
lm lb	207.749728416829	15	4	2014
lm lb	175.371614613458	16	4	2014
lm lb	173.900485743464	17	4	2014
lm lb	108.241966649204	18	4	2014
lm lb	126.961196454205	19	4	2014
lm lb	151.268756888288	20	4	2014
lm lb	113.989816409372	21	4	2014
lm lb	183.496009327197	22	4	2014
lm lb	196.33174274636	23	4	2014
lm lb	165.715978047303	24	4	2014
lm lb	128.465365867418	25	4	2014
lm lb	123.448520520828	26	4	2014
lm lb	95.569798990708	27	4	2014
lm lb	108.275004989792	28	4	2014
lm lb	74.6971393471103	29	4	2014
lm lb	77.1222248811929	30	4	2014
lm lb	66.1808443097585	31	4	2014
lm lb	66.3398701267816	32	4	2014
lm lb	65.3128365116963	33	4	2014
lm lb	77.2336804777793	34	4	2014
lm lb	67.5224394676501	35	4	2014
lm lb	34.3387912949599	36	4	2014
lm lb	31.2610184255999	37	4	2014
lm lb	38.3848997078981	38	4	2014
lm lb	25.1870235371472	39	4	2014
lm lb	30.2209288199542	40	4	2014
lm lb	4.29714071230178	41	4	2014
lm lb	-7.74664446170539	42	4	2014
lm lb	-21.4318279508957	43	4	2014
lm lb	-20.6462472160899	44	4	2014
lm lb	-26.1426421251293	45	4	2014
rf ub	193	3	1	2014
rf ub	227	4	1	2014
rf ub	215	5	1	2014
rf ub	226.05	6	1	2014
rf ub	223	7	1	2014
rf ub	197	8	1	2014
rf ub	197	9	1	2014
rf ub	227	10	1	2014
rf ub	264	11	1	2014
rf ub	290	12	1	2014
rf ub	341.1	13	1	2014
rf ub	339	14	1	2014
rf ub	383	15	1	2014
rf ub	471	16	1	2014
rf ub	506	17	1	2014
rf ub	489	18	1	2014
rf ub	489	19	1	2014
rf ub	389	20	1	2014
rf ub	339	21	1	2014
rf ub	388	22	1	2014
rf ub	388	23	1	2014
rf ub	433	24	1	2014
rf ub	401	25	1	2014
rf ub	339	26	1	2014
rf ub	322	27	1	2014
rf ub	308.200000000001	28	1	2014
rf ub	341	29	1	2014
rf ub	339	30	1	2014
rf ub	287	31	1	2014
rf ub	269	32	1	2014
rf ub	264	33	1	2014
rf ub	256	34	1	2014
rf ub	234	35	1	2014
rf ub	226	36	1	2014
rf ub	200	37	1	2014
rf ub	208.1	38	1	2014
rf ub	200	39	1	2014
rf ub	197	40	1	2014
rf ub	170	41	1	2014
rf ub	184	42	1	2014
rf ub	169	43	1	2014
rf ub	194	44	1	2014
rf ub	172	45	1	2014
rf ub	228	3	2	2014
rf ub	226	4	2	2014
rf ub	215	5	2	2014
rf ub	266	6	2	2014
rf ub	236	7	2	2014
rf ub	204	8	2	2014
rf ub	227	9	2	2014
rf ub	236	10	2	2014
rf ub	282	11	2	2014
rf ub	341	12	2	2014
rf ub	381	13	2	2014
rf ub	368.650000000002	14	2	2014
rf ub	401	15	2	2014
rf ub	472	16	2	2014
rf ub	489	17	2	2014
rf ub	494	18	2	2014
rf ub	489	19	2	2014
rf ub	356	20	2	2014
rf ub	348	21	2	2014
rf ub	388	22	2	2014
rf ub	437	23	2	2014
rf ub	437.300000000001	24	2	2014
rf ub	359	25	2	2014
rf ub	348	26	2	2014
rf ub	327	27	2	2014
rf ub	308	28	2	2014
rf ub	343	29	2	2014
rf ub	343	30	2	2014
rf ub	339	31	2	2014
rf ub	284.150000000001	32	2	2014
rf ub	266	33	2	2014
rf ub	264	34	2	2014
rf ub	234	35	2	2014
rf ub	230	36	2	2014
rf ub	210	37	2	2014
rf ub	231	38	2	2014
rf ub	200	39	2	2014
rf ub	197	40	2	2014
rf ub	169	41	2	2014
rf ub	178	42	2	2014
rf ub	192	43	2	2014
rf ub	215	44	2	2014
rf ub	166	45	2	2014
rf ub	236	3	3	2014
rf ub	256	4	3	2014
rf ub	237	5	3	2014
rf ub	266	6	3	2014
rf ub	256	7	3	2014
rf ub	230	8	3	2014
rf ub	231	9	3	2014
rf ub	266	10	3	2014
rf ub	368	11	3	2014
rf ub	383	12	3	2014
rf ub	383	13	3	2014
rf ub	381	14	3	2014
rf ub	437	15	3	2014
rf ub	471	16	3	2014
rf ub	494	17	3	2014
rf ub	506	18	3	2014
rf ub	454	19	3	2014
rf ub	356	20	3	2014
rf ub	356	21	3	2014
rf ub	445	22	3	2014
rf ub	445	23	3	2014
rf ub	437	24	3	2014
rf ub	395	25	3	2014
rf ub	340	26	3	2014
rf ub	301.350000000001	27	3	2014
rf ub	301	28	3	2014
rf ub	368	29	3	2014
rf ub	300	30	3	2014
rf ub	368	31	3	2014
rf ub	297	32	3	2014
rf ub	282	33	3	2014
rf ub	282	34	3	2014
rf ub	234	35	3	2014
rf ub	230	36	3	2014
rf ub	230	37	3	2014
rf ub	231	38	3	2014
rf ub	227	39	3	2014
rf ub	198	40	3	2014
rf ub	189	41	3	2014
rf ub	190.1	42	3	2014
rf ub	189	43	3	2014
rf ub	215	44	3	2014
rf ub	152	45	3	2014
rf ub	282	3	4	2014
rf ub	266	4	4	2014
rf ub	266	5	4	2014
rf ub	287	6	4	2014
rf ub	282	7	4	2014
rf ub	266	8	4	2014
rf ub	256	9	4	2014
rf ub	290	10	4	2014
rf ub	404.850000000003	11	4	2014
rf ub	383	12	4	2014
rf ub	433	13	4	2014
rf ub	395	14	4	2014
rf ub	401	15	4	2014
rf ub	472	16	4	2014
rf ub	494	17	4	2014
rf ub	458	18	4	2014
rf ub	443	19	4	2014
rf ub	368	20	4	2014
rf ub	359	21	4	2014
rf ub	368	22	4	2014
rf ub	368	23	4	2014
rf ub	395	24	4	2014
rf ub	388	25	4	2014
rf ub	322.250000000001	26	4	2014
rf ub	301	27	4	2014
rf ub	312	28	4	2014
rf ub	288.450000000002	29	4	2014
rf ub	313.300000000001	30	4	2014
rf ub	433	31	4	2014
rf ub	282	32	4	2014
rf ub	282	33	4	2014
rf ub	268	34	4	2014
rf ub	227	35	4	2014
rf ub	227	36	4	2014
rf ub	230	37	4	2014
rf ub	279	38	4	2014
rf ub	231	39	4	2014
rf ub	202	40	4	2014
rf ub	170	41	4	2014
rf ub	180	42	4	2014
rf ub	172	43	4	2014
rf ub	189	44	4	2014
rf ub	151	45	4	2014
rf lb	90	3	1	2014
rf lb	106	4	1	2014
rf lb	105.9	5	1	2014
rf lb	104	6	1	2014
rf lb	115	7	1	2014
rf lb	117	8	1	2014
rf lb	130	9	1	2014
rf lb	89	10	1	2014
rf lb	117	11	1	2014
rf lb	148	12	1	2014
rf lb	170	13	1	2014
rf lb	197	14	1	2014
rf lb	198	15	1	2014
rf lb	208	16	1	2014
rf lb	225.95	17	1	2014
rf lb	231	18	1	2014
rf lb	244	19	1	2014
rf lb	208	20	1	2014
rf lb	209	21	1	2014
rf lb	208	22	1	2014
rf lb	197	23	1	2014
rf lb	197	24	1	2014
rf lb	198	25	1	2014
rf lb	198	26	1	2014
rf lb	194	27	1	2014
rf lb	198	28	1	2014
rf lb	173	29	1	2014
rf lb	178	30	1	2014
rf lb	170	31	1	2014
rf lb	162	32	1	2014
rf lb	151	33	1	2014
rf lb	152	34	1	2014
rf lb	121	35	1	2014
rf lb	111.95	36	1	2014
rf lb	113	37	1	2014
rf lb	117	38	1	2014
rf lb	129	39	1	2014
rf lb	107	40	1	2014
rf lb	75	41	1	2014
rf lb	71	42	1	2014
rf lb	75	43	1	2014
rf lb	75	44	1	2014
rf lb	64.95	45	1	2014
rf lb	106	3	2	2014
rf lb	90	4	2	2014
rf lb	96	5	2	2014
rf lb	113	6	2	2014
rf lb	113	7	2	2014
rf lb	115	8	2	2014
rf lb	105	9	2	2014
rf lb	105	10	2	2014
rf lb	121	11	2	2014
rf lb	152	12	2	2014
rf lb	190	13	2	2014
rf lb	186	14	2	2014
rf lb	199	15	2	2014
rf lb	206	16	2	2014
rf lb	205.95	17	2	2014
rf lb	215.95	18	2	2014
rf lb	236	19	2	2014
rf lb	208	20	2	2014
rf lb	208	21	2	2014
rf lb	197	22	2	2014
rf lb	191	23	2	2014
rf lb	197	24	2	2014
rf lb	197	25	2	2014
rf lb	196.85	26	2	2014
rf lb	197	27	2	2014
rf lb	197	28	2	2014
rf lb	159	29	2	2014
rf lb	170	30	2	2014
rf lb	159	31	2	2014
rf lb	146	32	2	2014
rf lb	152	33	2	2014
rf lb	129	34	2	2014
rf lb	115	35	2	2014
rf lb	105	36	2	2014
rf lb	105	37	2	2014
rf lb	117	38	2	2014
rf lb	113	39	2	2014
rf lb	88.95	40	2	2014
rf lb	65	41	2	2014
rf lb	66	42	2	2014
rf lb	66	43	2	2014
rf lb	71	44	2	2014
rf lb	57	45	2	2014
rf lb	89	3	3	2014
rf lb	90	4	3	2014
rf lb	77	5	3	2014
rf lb	89	6	3	2014
rf lb	114	7	3	2014
rf lb	105	8	3	2014
rf lb	105	9	3	2014
rf lb	105.95	10	3	2014
rf lb	148	11	3	2014
rf lb	162	12	3	2014
rf lb	162	13	3	2014
rf lb	198	14	3	2014
rf lb	204	15	3	2014
rf lb	197	16	3	2014
rf lb	204	17	3	2014
rf lb	199	18	3	2014
rf lb	208	19	3	2014
rf lb	198	20	3	2014
rf lb	197	21	3	2014
rf lb	186	22	3	2014
rf lb	178	23	3	2014
[truncated: 2,301 more rows]
