# Supplementary material for: A stacked ensemble method for forecasting influenza-like illness visit volumes at emergency departments
Source: PLoS One. 2021 Mar 22;16(3):e0241725. doi: 10.1371/journal.pone.0241725 (PMC7984626; doi:10.1371/journal.pone.0241725)
Supplement: S1 Data — (ZIP) [file pone.0241725.s003.zip › ILI_plosone/tables/raw_estimates_2014weeks-3-45_fmc.csv]

object	value	epiweek	weeks_ahead	season
Random Forest	23.801	3	1	2014
Random Forest	23.3445	4	1	2014
Random Forest	22.5605	5	1	2014
Random Forest	24.3415	6	1	2014
Random Forest	23.305	7	1	2014
Random Forest	24.8405	8	1	2014
Random Forest	26.7055	9	1	2014
Random Forest	27.7755	10	1	2014
Random Forest	29.7715	11	1	2014
Random Forest	35.2645	12	1	2014
Random Forest	32.8	13	1	2014
Random Forest	35.6495	14	1	2014
Random Forest	38.844	15	1	2014
Random Forest	44.229	16	1	2014
Random Forest	55.841	17	1	2014
Random Forest	52.1665	18	1	2014
Random Forest	57.7855	19	1	2014
Random Forest	57.303	20	1	2014
Random Forest	45.5135	21	1	2014
Random Forest	43.5555	22	1	2014
Random Forest	38.241	23	1	2014
Random Forest	34.691	24	1	2014
Random Forest	30.4195	25	1	2014
Random Forest	37.553	26	1	2014
Random Forest	37.5085	27	1	2014
Random Forest	36.8725	28	1	2014
Random Forest	34.8255	29	1	2014
Random Forest	37.112	30	1	2014
Random Forest	32.46	31	1	2014
Random Forest	35.3805	32	1	2014
Random Forest	35.1905	33	1	2014
Random Forest	30.869	34	1	2014
Random Forest	30.1935	35	1	2014
Random Forest	28.3885	36	1	2014
Random Forest	25.793	37	1	2014
Random Forest	26.0565	38	1	2014
Random Forest	25.9915	39	1	2014
Random Forest	24.1375	40	1	2014
Random Forest	20.7345	41	1	2014
Random Forest	19.305	42	1	2014
Random Forest	20.0205	43	1	2014
Random Forest	18.9695	44	1	2014
Random Forest	20.275	45	1	2014
Random Forest	23.7935	3	2	2014
Random Forest	24.5545	4	2	2014
Random Forest	23.586	5	2	2014
Random Forest	22.3095	6	2	2014
Random Forest	24.6345	7	2	2014
Random Forest	27.687	8	2	2014
Random Forest	26.499	9	2	2014
Random Forest	28.824	10	2	2014
Random Forest	30.569	11	2	2014
Random Forest	36.049	12	2	2014
Random Forest	37.4215	13	2	2014
Random Forest	37.5685	14	2	2014
Random Forest	45.4995	15	2	2014
Random Forest	53.326	16	2	2014
Random Forest	56.5415	17	2	2014
Random Forest	56.114	18	2	2014
Random Forest	61.1575	19	2	2014
Random Forest	46.373	20	2	2014
Random Forest	43.123	21	2	2014
Random Forest	41.281	22	2	2014
Random Forest	38.8575	23	2	2014
Random Forest	35.9615	24	2	2014
Random Forest	35.083	25	2	2014
Random Forest	37.696	26	2	2014
Random Forest	35.3825	27	2	2014
Random Forest	37.915	28	2	2014
Random Forest	34.028	29	2	2014
Random Forest	32.3685	30	2	2014
Random Forest	33.214	31	2	2014
Random Forest	33.89	32	2	2014
Random Forest	31.997	33	2	2014
Random Forest	30.5605	34	2	2014
Random Forest	28.5965	35	2	2014
Random Forest	26.281	36	2	2014
Random Forest	25.1835	37	2	2014
Random Forest	25.3495	38	2	2014
Random Forest	27.1465	39	2	2014
Random Forest	22.4465	40	2	2014
Random Forest	21.571	41	2	2014
Random Forest	18.6535	42	2	2014
Random Forest	20.348	43	2	2014
Random Forest	19.944	44	2	2014
Random Forest	17.3635	45	2	2014
Random Forest	26.0965	3	3	2014
Random Forest	25.221	4	3	2014
Random Forest	22.985	5	3	2014
Random Forest	24.689	6	3	2014
Random Forest	26.032	7	3	2014
Random Forest	25.278	8	3	2014
Random Forest	27.5095	9	3	2014
Random Forest	28.8845	10	3	2014
Random Forest	32.972	11	3	2014
Random Forest	41.878	12	3	2014
Random Forest	42.9365	13	3	2014
Random Forest	51.122	14	3	2014
Random Forest	51.2385	15	3	2014
Random Forest	54.652	16	3	2014
Random Forest	57.476	17	3	2014
Random Forest	54.1935	18	3	2014
Random Forest	53.775	19	3	2014
Random Forest	43.0605	20	3	2014
Random Forest	43.2025	21	3	2014
Random Forest	42.2665	22	3	2014
Random Forest	41.533	23	3	2014
Random Forest	38.326	24	3	2014
Random Forest	35.884	25	3	2014
Random Forest	36.247	26	3	2014
Random Forest	36.895	27	3	2014
Random Forest	37.184	28	3	2014
Random Forest	30.8165	29	3	2014
Random Forest	35.939	30	3	2014
Random Forest	32.137	31	3	2014
Random Forest	32.585	32	3	2014
Random Forest	31.528	33	3	2014
Random Forest	29.773	34	3	2014
Random Forest	28.4295	35	3	2014
Random Forest	25.131	36	3	2014
Random Forest	24.9895	37	3	2014
Random Forest	25.912	38	3	2014
Random Forest	25.694	39	3	2014
Random Forest	23.249	40	3	2014
Random Forest	20.025	41	3	2014
Random Forest	18.7275	42	3	2014
Random Forest	18.123	43	3	2014
Random Forest	18.1945	44	3	2014
Random Forest	15.7115	45	3	2014
Random Forest	27.1815	3	4	2014
Random Forest	23.303	4	4	2014
Random Forest	23.648	5	4	2014
Random Forest	25.635	6	4	2014
Random Forest	24.301	7	4	2014
Random Forest	27.1015	8	4	2014
Random Forest	26.5785	9	4	2014
Random Forest	31.0305	10	4	2014
Random Forest	36.753	11	4	2014
Random Forest	44.7035	12	4	2014
Random Forest	51.07	13	4	2014
Random Forest	53.5455	14	4	2014
Random Forest	55.0535	15	4	2014
Random Forest	56.8445	16	4	2014
Random Forest	54.076	17	4	2014
Random Forest	52.875	18	4	2014
Random Forest	47.303	19	4	2014
Random Forest	44.216	20	4	2014
Random Forest	43.4715	21	4	2014
Random Forest	43.1815	22	4	2014
Random Forest	40.156	23	4	2014
Random Forest	36.9365	24	4	2014
Random Forest	35.9985	25	4	2014
Random Forest	35.777	26	4	2014
Random Forest	35.2655	27	4	2014
Random Forest	35.33	28	4	2014
Random Forest	34.353	29	4	2014
Random Forest	32.3435	30	4	2014
Random Forest	33.89	31	4	2014
Random Forest	31.4805	32	4	2014
Random Forest	31.659	33	4	2014
Random Forest	31.242	34	4	2014
Random Forest	27.2755	35	4	2014
Random Forest	25.655	36	4	2014
Random Forest	24.683	37	4	2014
Random Forest	26.023	38	4	2014
Random Forest	24.6425	39	4	2014
Random Forest	21.961	40	4	2014
Random Forest	18.678	41	4	2014
Random Forest	17.293	42	4	2014
Random Forest	18.906	43	4	2014
Random Forest	16.786	44	4	2014
Random Forest	15.4145	45	4	2014
Generalized Linear Mixture Model	152.804980481659	3	1	2014
Generalized Linear Mixture Model	204.221371758012	4	1	2014
Generalized Linear Mixture Model	194.167426754109	5	1	2014
Generalized Linear Mixture Model	165.424911532238	6	1	2014
Generalized Linear Mixture Model	174.743429800439	7	1	2014
Generalized Linear Mixture Model	180.996014948993	8	1	2014
Generalized Linear Mixture Model	183.595678084439	9	1	2014
Generalized Linear Mixture Model	134.422269285604	10	1	2014
Generalized Linear Mixture Model	206.52854297436	11	1	2014
Generalized Linear Mixture Model	203.310837300605	12	1	2014
Generalized Linear Mixture Model	247.211632207354	13	1	2014
Generalized Linear Mixture Model	229.526935259649	14	1	2014
Generalized Linear Mixture Model	287.414321588209	15	1	2014
Generalized Linear Mixture Model	396.665868142189	16	1	2014
Generalized Linear Mixture Model	386.300219176316	17	1	2014
Generalized Linear Mixture Model	328.041771547112	18	1	2014
Generalized Linear Mixture Model	331.170114729874	19	1	2014
Generalized Linear Mixture Model	265.365807784185	20	1	2014
Generalized Linear Mixture Model	273.621760672157	21	1	2014
Generalized Linear Mixture Model	281.144405660451	22	1	2014
Generalized Linear Mixture Model	302.952632211428	23	1	2014
Generalized Linear Mixture Model	295.199810084216	24	1	2014
Generalized Linear Mixture Model	280.782342109858	25	1	2014
Generalized Linear Mixture Model	254.001881981707	26	1	2014
Generalized Linear Mixture Model	227.921855049425	27	1	2014
Generalized Linear Mixture Model	237.88717546621	28	1	2014
Generalized Linear Mixture Model	236.901044849072	29	1	2014
Generalized Linear Mixture Model	232.026364770338	30	1	2014
Generalized Linear Mixture Model	184.270456765244	31	1	2014
Generalized Linear Mixture Model	190.753128693809	32	1	2014
Generalized Linear Mixture Model	157.359631569044	33	1	2014
Generalized Linear Mixture Model	196.393004035708	34	1	2014
Generalized Linear Mixture Model	131.94932481296	35	1	2014
Generalized Linear Mixture Model	142.13858451854	36	1	2014
Generalized Linear Mixture Model	144.273393192232	37	1	2014
Generalized Linear Mixture Model	145.899475225841	38	1	2014
Generalized Linear Mixture Model	150.546018383942	39	1	2014
Generalized Linear Mixture Model	126.272783373211	40	1	2014
Generalized Linear Mixture Model	106.264464116106	41	1	2014
Generalized Linear Mixture Model	128.130016431297	42	1	2014
Generalized Linear Mixture Model	94.4100621335029	43	1	2014
Generalized Linear Mixture Model	140.376342714389	44	1	2014
Generalized Linear Mixture Model	86.7029809796005	45	1	2014
Generalized Linear Mixture Model	166.217310496853	3	2	2014
Generalized Linear Mixture Model	213.488380257502	4	2	2014
Generalized Linear Mixture Model	203.88350808034	5	2	2014
Generalized Linear Mixture Model	171.979770909832	6	2	2014
Generalized Linear Mixture Model	194.255505644211	7	2	2014
Generalized Linear Mixture Model	215.802541926884	8	2	2014
Generalized Linear Mixture Model	212.935689083611	9	2	2014
Generalized Linear Mixture Model	151.02050641201	10	2	2014
Generalized Linear Mixture Model	196.537372730752	11	2	2014
Generalized Linear Mixture Model	217.85031937524	12	2	2014
Generalized Linear Mixture Model	248.21227370136	13	2	2014
Generalized Linear Mixture Model	236.927661271283	14	2	2014
Generalized Linear Mixture Model	304.490223214905	15	2	2014
Generalized Linear Mixture Model	371.888718351761	16	2	2014
Generalized Linear Mixture Model	325.513545426051	17	2	2014
Generalized Linear Mixture Model	270.523978813079	18	2	2014
Generalized Linear Mixture Model	296.993338585971	19	2	2014
Generalized Linear Mixture Model	237.084357008466	20	2	2014
Generalized Linear Mixture Model	268.05611105826	21	2	2014
Generalized Linear Mixture Model	288.64730608968	22	2	2014
Generalized Linear Mixture Model	302.529604525669	23	2	2014
Generalized Linear Mixture Model	283.591995322762	24	2	2014
Generalized Linear Mixture Model	279.166893783957	25	2	2014
Generalized Linear Mixture Model	243.567374949852	26	2	2014
Generalized Linear Mixture Model	201.173174705655	27	2	2014
Generalized Linear Mixture Model	237.915596476653	28	2	2014
Generalized Linear Mixture Model	225.477019802007	29	2	2014
Generalized Linear Mixture Model	215.90666576192	30	2	2014
Generalized Linear Mixture Model	170.889565815327	31	2	2014
Generalized Linear Mixture Model	183.19125889322	32	2	2014
Generalized Linear Mixture Model	161.256076366839	33	2	2014
Generalized Linear Mixture Model	197.407582595408	34	2	2014
Generalized Linear Mixture Model	126.350988438807	35	2	2014
Generalized Linear Mixture Model	146.483666938974	36	2	2014
Generalized Linear Mixture Model	141.656313088283	37	2	2014
Generalized Linear Mixture Model	145.169466846197	38	2	2014
Generalized Linear Mixture Model	138.061459201128	39	2	2014
Generalized Linear Mixture Model	126.71588281754	40	2	2014
Generalized Linear Mixture Model	104.74793771642	41	2	2014
Generalized Linear Mixture Model	114.07090174326	42	2	2014
Generalized Linear Mixture Model	78.0647676057259	43	2	2014
Generalized Linear Mixture Model	131.2064159822	44	2	2014
Generalized Linear Mixture Model	74.737606023117	45	2	2014
Generalized Linear Mixture Model	162.836675119645	3	3	2014
Generalized Linear Mixture Model	211.766022606529	4	3	2014
Generalized Linear Mixture Model	214.194873654244	5	3	2014
Generalized Linear Mixture Model	175.662795637838	6	3	2014
Generalized Linear Mixture Model	225.165382133271	7	3	2014
Generalized Linear Mixture Model	231.70080948487	8	3	2014
Generalized Linear Mixture Model	216.176674603902	9	3	2014
Generalized Linear Mixture Model	153.101114190449	10	3	2014
Generalized Linear Mixture Model	218.456878234655	11	3	2014
Generalized Linear Mixture Model	220.06217482393	12	3	2014
Generalized Linear Mixture Model	253.58153457266	13	3	2014
Generalized Linear Mixture Model	244.674098741048	14	3	2014
Generalized Linear Mixture Model	303.192628370275	15	3	2014
Generalized Linear Mixture Model	342.530526059254	16	3	2014
Generalized Linear Mixture Model	309.265240633424	17	3	2014
Generalized Linear Mixture Model	268.813006343517	18	3	2014
Generalized Linear Mixture Model	285.829855977415	19	3	2014
Generalized Linear Mixture Model	226.628776741976	20	3	2014
Generalized Linear Mixture Model	272.088877165234	21	3	2014
Generalized Linear Mixture Model	282.201509249206	22	3	2014
Generalized Linear Mixture Model	299.47732790459	23	3	2014
Generalized Linear Mixture Model	268.766763634636	24	3	2014
Generalized Linear Mixture Model	258.016261199166	25	3	2014
Generalized Linear Mixture Model	219.154431771056	26	3	2014
Generalized Linear Mixture Model	204.87180015194	27	3	2014
Generalized Linear Mixture Model	234.294645411952	28	3	2014
Generalized Linear Mixture Model	218.691649382799	29	3	2014
Generalized Linear Mixture Model	213.54667547683	30	3	2014
Generalized Linear Mixture Model	172.10110214029	31	3	2014
Generalized Linear Mixture Model	183.062901320057	32	3	2014
Generalized Linear Mixture Model	158.518222596652	33	3	2014
Generalized Linear Mixture Model	185.391019727597	34	3	2014
Generalized Linear Mixture Model	128.172589649813	35	3	2014
Generalized Linear Mixture Model	143.064476362507	36	3	2014
Generalized Linear Mixture Model	134.965849124612	37	3	2014
Generalized Linear Mixture Model	134.317294175854	38	3	2014
Generalized Linear Mixture Model	139.575252563563	39	3	2014
Generalized Linear Mixture Model	127.039935109861	40	3	2014
Generalized Linear Mixture Model	95.1441511788818	41	3	2014
Generalized Linear Mixture Model	100.112160774914	42	3	2014
Generalized Linear Mixture Model	72.3505517793354	43	3	2014
Generalized Linear Mixture Model	120.893168629553	44	3	2014
Generalized Linear Mixture Model	67.4964226110224	45	3	2014
Generalized Linear Mixture Model	177.210800943356	3	4	2014
Generalized Linear Mixture Model	232.082678193662	4	4	2014
Generalized Linear Mixture Model	236.436110880345	5	4	2014
Generalized Linear Mixture Model	195.637420008017	6	4	2014
Generalized Linear Mixture Model	239.549021157371	7	4	2014
Generalized Linear Mixture Model	237.544785552907	8	4	2014
Generalized Linear Mixture Model	219.872163080146	9	4	2014
Generalized Linear Mixture Model	169.17289222751	10	4	2014
Generalized Linear Mixture Model	221.677371179443	11	4	2014
Generalized Linear Mixture Model	226.835606436555	12	4	2014
Generalized Linear Mixture Model	256.372282804742	13	4	2014
Generalized Linear Mixture Model	251.056996139495	14	4	2014
Generalized Linear Mixture Model	284.479592756634	15	4	2014
Generalized Linear Mixture Model	299.751766109956	16	4	2014
Generalized Linear Mixture Model	268.954536611031	17	4	2014
Generalized Linear Mixture Model	243.632858749413	18	4	2014
Generalized Linear Mixture Model	272.577592766809	19	4	2014
Generalized Linear Mixture Model	217.97114683922	20	4	2014
Generalized Linear Mixture Model	262.69648336683	21	4	2014
Generalized Linear Mixture Model	279.323017996349	22	4	2014
Generalized Linear Mixture Model	297.876590617248	23	4	2014
Generalized Linear Mixture Model	262.030339989429	24	4	2014
Generalized Linear Mixture Model	238.589195276922	25	4	2014
Generalized Linear Mixture Model	213.278861584643	26	4	2014
Generalized Linear Mixture Model	201.001906212458	27	4	2014
Generalized Linear Mixture Model	233.792972585417	28	4	2014
Generalized Linear Mixture Model	212.218627578472	29	4	2014
Generalized Linear Mixture Model	209.552371319859	30	4	2014
Generalized Linear Mixture Model	174.006213506815	31	4	2014
Generalized Linear Mixture Model	178.446834798103	32	4	2014
Generalized Linear Mixture Model	152.483765214835	33	4	2014
Generalized Linear Mixture Model	179.37396294839	34	4	2014
Generalized Linear Mixture Model	125.87537300084	35	4	2014
Generalized Linear Mixture Model	142.77414496674	36	4	2014
Generalized Linear Mixture Model	124.97614078575	37	4	2014
Generalized Linear Mixture Model	132.298783114579	38	4	2014
Generalized Linear Mixture Model	134.003199204547	39	4	2014
Generalized Linear Mixture Model	119.125077339379	40	4	2014
Generalized Linear Mixture Model	84.2280756059448	41	4	2014
Generalized Linear Mixture Model	87.6794627476468	42	4	2014
Generalized Linear Mixture Model	65.6620451580213	43	4	2014
Generalized Linear Mixture Model	112.549021877743	44	4	2014
Generalized Linear Mixture Model	56.6359013837979	45	4	2014
Linear Regression	25.6514718582341	3	1	2014
Linear Regression	32.8662641330083	4	1	2014
Linear Regression	29.45066565641	5	1	2014
Linear Regression	25.6586538963141	6	1	2014
Linear Regression	20.7662709731024	7	1	2014
Linear Regression	25.9958131371746	8	1	2014
Linear Regression	23.8817894157701	9	1	2014
Linear Regression	30.5729458987518	10	1	2014
Linear Regression	37.3251177834528	11	1	2014
Linear Regression	27.9795479549442	12	1	2014
Linear Regression	38.3926516157443	13	1	2014
Linear Regression	35.1266945572535	14	1	2014
Linear Regression	40.0902250694451	15	1	2014
Linear Regression	52.5952299892982	16	1	2014
Linear Regression	77.2508723334572	17	1	2014
Linear Regression	52.7117059783209	18	1	2014
Linear Regression	76.152640032512	19	1	2014
Linear Regression	79.5946604442308	20	1	2014
Linear Regression	33.8297799315133	21	1	2014
Linear Regression	33.8587618856591	22	1	2014
Linear Regression	40.0543629670895	23	1	2014
Linear Regression	33.5946312937001	24	1	2014
Linear Regression	37.1073047144891	25	1	2014
Linear Regression	38.0946469916088	26	1	2014
Linear Regression	36.9767919933544	27	1	2014
Linear Regression	27.8948353505296	28	1	2014
Linear Regression	37.4103916970799	29	1	2014
Linear Regression	27.5803777291732	30	1	2014
Linear Regression	40.194245001171	31	1	2014
Linear Regression	31.0675725265194	32	1	2014
Linear Regression	32.291989366485	33	1	2014
Linear Regression	25.9912731607697	34	1	2014
Linear Regression	22.7194961280029	35	1	2014
Linear Regression	26.5777355347109	36	1	2014
Linear Regression	26.9054270912419	37	1	2014
Linear Regression	20.3076876277784	38	1	2014
Linear Regression	21.11329413043	39	1	2014
Linear Regression	21.1922209408382	40	1	2014
Linear Regression	19.111023532254	41	1	2014
Linear Regression	18.647921519652	42	1	2014
Linear Regression	18.6126056123906	43	1	2014
Linear Regression	23.0986453806612	44	1	2014
Linear Regression	13.0751348424282	45	1	2014
Linear Regression	31.0225890215766	3	2	2014
Linear Regression	32.613145127025	4	2	2014
Linear Regression	30.7347024237919	5	2	2014
Linear Regression	23.4480256068994	6	2	2014
Linear Regression	25.9573746848604	7	2	2014
Linear Regression	27.0654184024438	8	2	2014
Linear Regression	31.8438737524551	9	2	2014
Linear Regression	37.469605925685	10	2	2014
Linear Regression	30.9710156308225	11	2	2014
Linear Regression	36.0104891586183	12	2	2014
Linear Regression	42.1160910423033	13	2	2014
Linear Regression	40.7900558372349	14	2	2014
Linear Regression	46.3196079724801	15	2	2014
Linear Regression	62.6390493740071	16	2	2014
Linear Regression	66.8175830929117	17	2	2014
Linear Regression	60.1624897668213	18	2	2014
Linear Regression	79.0549971226685	19	2	2014
Linear Regression	52.0559198833666	20	2	2014
Linear Regression	31.1301456898053	21	2	2014
Linear Regression	39.5384367252049	22	2	2014
Linear Regression	41.8505589422072	23	2	2014
Linear Regression	39.5798708342987	24	2	2014
Linear Regression	35.5098760167798	25	2	2014
Linear Regression	39.1998197293385	26	2	2014
Linear Regression	30.4590079712188	27	2	2014
Linear Regression	31.6380567473349	28	2	2014
Linear Regression	27.3282388998563	29	2	2014
Linear Regression	36.9130649322924	30	2	2014
Linear Regression	33.1440920461505	31	2	2014
Linear Regression	29.4451224706865	32	2	2014
Linear Regression	27.8962952276488	33	2	2014
Linear Regression	22.9428057253632	34	2	2014
Linear Regression	24.2118989279845	35	2	2014
Linear Regression	29.2124760632681	36	2	2014
Linear Regression	23.1052075047231	37	2	2014
Linear Regression	17.4010035318059	38	2	2014
Linear Regression	22.6140984662022	39	2	2014
Linear Regression	20.0998486069405	40	2	2014
Linear Regression	19.6967757312419	41	2	2014
Linear Regression	19.4363861236573	42	2	2014
Linear Regression	16.2224389533022	43	2	2014
Linear Regression	18.6184991628777	44	2	2014
Linear Regression	18.2048301697343	45	2	2014
Linear Regression	32.3292972145098	3	3	2014
Linear Regression	31.7096252558217	4	3	2014
Linear Regression	25.3534449004688	5	3	2014
Linear Regression	27.4515848651152	6	3	2014
Linear Regression	26.3655854926641	7	3	2014
Linear Regression	32.8335431107247	8	3	2014
Linear Regression	37.6741177191512	9	3	2014
Linear Regression	31.2884094917663	10	3	2014
Linear Regression	38.1639725908626	11	3	2014
Linear Regression	42.5003547712135	12	3	2014
Linear Regression	45.1528059611538	13	3	2014
Linear Regression	49.0024002996814	14	3	2014
Linear Regression	59.9534485396701	15	3	2014
Linear Regression	58.2270797658815	16	3	2014
Linear Regression	70.1732285762138	17	3	2014
Linear Regression	40.3700956289539	18	3	2014
Linear Regression	51.7601213575986	19	3	2014
Linear Regression	42.0350566495614	20	3	2014
Linear Regression	39.0328563866837	21	3	2014
Linear Regression	38.6875930989192	22	3	2014
Linear Regression	46.2168845197885	23	3	2014
Linear Regression	37.9639002103791	24	3	2014
Linear Regression	36.7076661309776	25	3	2014
Linear Regression	30.2919675223731	26	3	2014
Linear Regression	32.2831686882919	27	3	2014
Linear Regression	23.7847681955727	28	3	2014
Linear Regression	36.2287665969641	29	3	2014
Linear Regression	29.9861277285298	30	3	2014
Linear Regression	31.5331266033065	31	3	2014
Linear Regression	25.9505971137378	32	3	2014
Linear Regression	23.3341879717082	33	3	2014
Linear Regression	25.4098358996661	34	3	2014
Linear Regression	29.0357477097752	35	3	2014
Linear Regression	24.0354647488473	36	3	2014
Linear Regression	20.14339105157	37	3	2014
Linear Regression	20.4016690168222	38	3	2014
Linear Regression	19.850354952586	39	3	2014
Linear Regression	19.7843573128282	40	3	2014
Linear Regression	19.0480185287314	41	3	2014
Linear Regression	17.551753816563	42	3	2014
Linear Regression	14.6465103321153	43	3	2014
Linear Regression	23.0153589068167	44	3	2014
Linear Regression	14.9289685342204	45	3	2014
Linear Regression	31.8200689515861	3	4	2014
Linear Regression	25.1835177309762	4	4	2014
Linear Regression	27.8560698186051	5	4	2014
Linear Regression	27.7731355664205	6	4	2014
Linear Regression	33.0587710033834	7	4	2014
Linear Regression	39.6113695875871	8	4	2014
Linear Regression	32.7489801898893	9	4	2014
Linear Regression	38.4808363556535	10	4	2014
Linear Regression	40.7206688617711	11	4	2014
Linear Regression	46.3926465037095	12	4	2014
Linear Regression	50.9476411597151	13	4	2014
Linear Regression	63.2550408386714	14	4	2014
Linear Regression	58.626014505692	15	4	2014
Linear Regression	65.3289277857579	16	4	2014
Linear Regression	47.8071467679667	17	4	2014
Linear Regression	32.3005155723001	18	4	2014
Linear Regression	46.0496798680537	19	4	2014
Linear Regression	44.5704471679189	20	4	2014
Linear Regression	37.3785548067429	21	4	2014
Linear Regression	47.3328707057783	22	4	2014
Linear Regression	41.8626876768855	23	4	2014
Linear Regression	39.0020222621177	24	4	2014
Linear Regression	29.7505567295235	25	4	2014
Linear Regression	32.8334672750857	26	4	2014
Linear Regression	24.0865108211077	27	4	2014
Linear Regression	35.5225818244286	28	4	2014
Linear Regression	28.851055130175	29	4	2014
Linear Regression	28.8456795772988	30	4	2014
Linear Regression	27.7856537264758	31	4	2014
Linear Regression	21.5978972055808	32	4	2014
Linear Regression	25.7264525461505	33	4	2014
Linear Regression	28.9204222207383	34	4	2014
Linear Regression	24.0141782870083	35	4	2014
Linear Regression	20.3030554427191	36	4	2014
Linear Regression	21.2584860063035	37	4	2014
Linear Regression	19.5725230754781	38	4	2014
Linear Regression	20.6357123477021	39	4	2014
Linear Regression	19.5165666851227	40	4	2014
Linear Regression	17.5938669603971	41	4	2014
Linear Regression	15.3204050171983	42	4	2014
Linear Regression	20.2522460052426	43	4	2014
Linear Regression	18.8267835829598	44	4	2014
Linear Regression	10.550509912324	45	4	2014
ARIMA	20.2256843856144	3	1	2014
ARIMA	32.3036380182164	4	1	2014
ARIMA	28.9492857124962	5	1	2014
ARIMA	18.4729760847499	6	1	2014
ARIMA	20.090192160977	7	1	2014
ARIMA	25.2739423825701	8	1	2014
ARIMA	23.4260684686838	9	1	2014
ARIMA	32.5351475453129	10	1	2014
ARIMA	34.1784454056166	11	1	2014
ARIMA	27.5328858701606	12	1	2014
ARIMA	32.7646786565089	13	1	2014
ARIMA	31.7918341042524	14	1	2014
ARIMA	41.531005744138	15	1	2014
ARIMA	51.6503039265547	16	1	2014
ARIMA	77.2756016015713	17	1	2014
ARIMA	88.2602523547183	18	1	2014
ARIMA	97.0213646940947	19	1	2014
ARIMA	54.3615361371618	20	1	2014
ARIMA	37.3637908150576	21	1	2014
ARIMA	43.1176648373657	22	1	2014
ARIMA	43.2926162823312	23	1	2014
ARIMA	52.0352553528574	24	1	2014
ARIMA	31.2127028832793	25	1	2014
ARIMA	44.8126579941324	26	1	2014
ARIMA	40.2556959614717	27	1	2014
ARIMA	38.1877714065502	28	1	2014
ARIMA	31.4355147879995	29	1	2014
ARIMA	39.6643474327549	30	1	2014
ARIMA	35.7187160624061	31	1	2014
ARIMA	38.9884875248193	32	1	2014
ARIMA	32.4003045298735	33	1	2014
ARIMA	27.3281205144266	34	1	2014
ARIMA	28.4153792883196	35	1	2014
ARIMA	34.25690815351	36	1	2014
ARIMA	22.8619261274841	37	1	2014
ARIMA	23.4517556343692	38	1	2014
ARIMA	24.3487295261946	39	1	2014
ARIMA	24.0042319470876	40	1	2014
ARIMA	20.8165417061224	41	1	2014
ARIMA	22.3343583969766	42	1	2014
ARIMA	15.8810378209237	43	1	2014
ARIMA	24.6704634973601	44	1	2014
ARIMA	22.3750829884352	45	1	2014
ARIMA	31.5115749219598	3	2	2014
ARIMA	30.0127956388678	4	2	2014
ARIMA	19.8384676684643	5	2	2014
ARIMA	19.0856958239109	6	2	2014
ARIMA	24.4151459912226	7	2	2014
ARIMA	22.9376371242206	8	2	2014
ARIMA	31.3644594127033	9	2	2014
ARIMA	34.7997997639568	10	2	2014
ARIMA	28.0204224803919	11	2	2014
ARIMA	31.9029274667824	12	2	2014
ARIMA	32.7557942927578	13	2	2014
ARIMA	40.376673878625	14	2	2014
ARIMA	50.4293315904636	15	2	2014
ARIMA	71.6591017855791	16	2	2014
ARIMA	92.4769007840099	17	2	2014
ARIMA	96.7016442442733	18	2	2014
ARIMA	55.6987650800859	19	2	2014
ARIMA	38.5327962159833	20	2	2014
ARIMA	42.833428157622	21	2	2014
ARIMA	44.6614034121198	22	2	2014
ARIMA	54.4059174726678	23	2	2014
ARIMA	35.7267126748376	24	2	2014
ARIMA	42.9640478856441	25	2	2014
ARIMA	41.9345314680581	26	2	2014
ARIMA	38.7785554671469	27	2	2014
ARIMA	32.1355943109983	28	2	2014
ARIMA	38.6989239239196	29	2	2014
ARIMA	36.7321194477418	30	2	2014
ARIMA	38.8876032026424	31	2	2014
ARIMA	32.8571787555597	32	2	2014
ARIMA	28.1178555791267	33	2	2014
ARIMA	28.6669522972499	34	2	2014
ARIMA	34.6755195219543	35	2	2014
ARIMA	25.2232121148561	36	2	2014
ARIMA	23.2686240577272	37	2	2014
ARIMA	23.6761807189636	38	2	2014
ARIMA	24.5771738396837	39	2	2014
ARIMA	20.7560356743873	40	2	2014
ARIMA	23.0465691454177	41	2	2014
ARIMA	16.9577708205845	42	2	2014
ARIMA	22.5201744152128	43	2	2014
ARIMA	24.5513784001075	44	2	2014
ARIMA	18.9157110115023	45	2	2014
ARIMA	29.521941589993	3	3	2014
ARIMA	20.4987758718157	4	3	2014
ARIMA	19.9422668605675	5	3	2014
ARIMA	23.8171008723732	6	3	2014
ARIMA	22.4258662297112	7	3	2014
ARIMA	31.0622302192855	8	3	2014
ARIMA	34.1066131356491	9	3	2014
ARIMA	28.3867460329484	10	3	2014
ARIMA	32.2019947938474	11	3	2014
ARIMA	32.2591978710057	12	3	2014
ARIMA	40.9447012656526	13	3	2014
ARIMA	49.7583638876478	14	3	2014
ARIMA	70.9500763597779	15	3	2014
ARIMA	89.1776279999299	16	3	2014
ARIMA	99.2544844016245	17	3	2014
ARIMA	55.434556386572	18	3	2014
ARIMA	40.0550341000536	19	3	2014
ARIMA	44.0085531410713	20	3	2014
ARIMA	44.4639970301087	21	3	2014
ARIMA	55.4656907501291	22	3	2014
ARIMA	37.4305102476569	23	3	2014
ARIMA	45.9419198754613	24	3	2014
ARIMA	40.7841766235036	25	3	2014
ARIMA	39.9052939068199	26	3	2014
ARIMA	32.5463856883937	27	3	2014
ARIMA	39.1644972958536	28	3	2014
ARIMA	36.0136236878191	29	3	2014
ARIMA	39.7370208804021	30	3	2014
ARIMA	32.6902352857072	31	3	2014
ARIMA	28.5236341680193	32	3	2014
ARIMA	29.3175990428844	33	3	2014
ARIMA	34.8445346926547	34	3	2014
ARIMA	25.4983873815637	35	3	2014
ARIMA	24.9273273865846	36	3	2014
ARIMA	23.5551608625158	37	3	2014
ARIMA	24.0606087182376	38	3	2014
ARIMA	21.1209238304623	39	3	2014
ARIMA	23.0051271327457	40	3	2014
ARIMA	17.3923765752571	41	3	2014
ARIMA	23.1784067391186	42	3	2014
ARIMA	23.246546100247	43	3	2014
ARIMA	20.3827431178973	44	3	2014
ARIMA	13.7302151158377	45	3	2014
ARIMA	20.4992585896765	3	4	2014
ARIMA	19.9101627415723	4	4	2014
ARIMA	23.7989328878089	5	4	2014
ARIMA	22.4459349459807	6	4	2014
ARIMA	31.0906610159804	7	4	2014
ARIMA	34.1096447872891	8	4	2014
ARIMA	28.4012413717152	9	4	2014
ARIMA	32.1888380272302	10	4	2014
ARIMA	32.2576879917622	11	4	2014
ARIMA	40.9530842098982	12	4	2014
ARIMA	49.7441196753743	13	4	2014
ARIMA	70.9765722149255	14	4	2014
ARIMA	89.2090182547857	15	4	2014
ARIMA	99.1948319050292	16	4	2014
ARIMA	55.1254591517469	17	4	2014
ARIMA	40.1514487478365	18	4	2014
ARIMA	43.4247833416734	19	4	2014
ARIMA	44.0364816939204	20	4	2014
ARIMA	55.542740839122	21	4	2014
ARIMA	37.1107213195191	22	4	2014
ARIMA	45.61073369693	23	4	2014
ARIMA	40.5107848705631	24	4	2014
ARIMA	40.0229802265803	25	4	2014
ARIMA	32.3512683763074	26	4	2014
ARIMA	39.0967783970879	27	4	2014
ARIMA	35.9377690198253	28	4	2014
ARIMA	39.868870130872	29	4	2014
ARIMA	32.4743547569037	30	4	2014
ARIMA	28.5826175992986	31	4	2014
ARIMA	29.2147185281244	32	4	2014
ARIMA	34.7026687880832	33	4	2014
ARIMA	25.4755178384339	34	4	2014
ARIMA	24.8922654325755	35	4	2014
ARIMA	23.3584141492553	36	4	2014
ARIMA	24.0682773471584	37	4	2014
ARIMA	21.1943001727944	38	4	2014
ARIMA	22.9499121383034	39	4	2014
ARIMA	17.386244002702	40	4	2014
ARIMA	23.1287417481809	41	4	2014
ARIMA	23.1907097505606	42	4	2014
ARIMA	20.5025020553271	43	4	2014
ARIMA	13.4822080167494	44	4	2014
ARIMA	13.3057559643285	45	4	2014
Empirical Bayes	32.4702940180828	3	1	2014
Empirical Bayes	26.6078764041114	4	1	2014
Empirical Bayes	28.4925273808985	5	1	2014
Empirical Bayes	20.6510190703263	6	1	2014
Empirical Bayes	25.1239176110134	7	1	2014
Empirical Bayes	26.3339411773791	8	1	2014
Empirical Bayes	31.1246038263862	9	1	2014
Empirical Bayes	32.1586681812538	10	1	2014
Empirical Bayes	32.0205734943276	11	1	2014
Empirical Bayes	32.9856648908669	12	1	2014
Empirical Bayes	34.8423874315992	13	1	2014
Empirical Bayes	28.7510443783054	14	1	2014
Empirical Bayes	42.1613775046678	15	1	2014
Empirical Bayes	54.1918852874882	16	1	2014
Empirical Bayes	83.9979857612814	17	1	2014
Empirical Bayes	48.0319159105332	18	1	2014
Empirical Bayes	90.7083955743487	19	1	2014
Empirical Bayes	78.437515144279	20	1	2014
Empirical Bayes	40.7733643222283	21	1	2014
Empirical Bayes	34.9657703249274	22	1	2014
Empirical Bayes	30.1978414645238	23	1	2014
Empirical Bayes	22.0640455964763	24	1	2014
Empirical Bayes	23.2416892788758	25	1	2014
Empirical Bayes	38.2250393520736	26	1	2014
Empirical Bayes	33.5111384507176	27	1	2014
Empirical Bayes	34.5476810811316	28	1	2014
Empirical Bayes	33.5720810008469	29	1	2014
Empirical Bayes	37.5641670610146	30	1	2014
Empirical Bayes	32.4358793978745	31	1	2014
Empirical Bayes	35.9363149976396	32	1	2014
Empirical Bayes	35.0556498574756	33	1	2014
Empirical Bayes	26.1342333109541	34	1	2014
Empirical Bayes	25.1734585859765	35	1	2014
Empirical Bayes	25.2199130383782	36	1	2014
Empirical Bayes	18.5216980315821	37	1	2014
Empirical Bayes	23.2802666337601	38	1	2014
Empirical Bayes	28.4945439639411	39	1	2014
Empirical Bayes	21.6044411141738	40	1	2014
Empirical Bayes	24.8588211667376	41	1	2014
Empirical Bayes	16.9091655207114	42	1	2014
Empirical Bayes	15.833559382532	43	1	2014
Empirical Bayes	30.9804692185379	44	1	2014
Empirical Bayes	10.0844308448266	45	1	2014
Empirical Bayes	36.8087755228144	3	2	2014
Empirical Bayes	29.2803786198586	4	2	2014
Empirical Bayes	31.1253843686581	5	2	2014
Empirical Bayes	22.8406096629252	6	2	2014
Empirical Bayes	27.8796069042227	7	2	2014
Empirical Bayes	29.5806358116971	8	2	2014
Empirical Bayes	35.06844123179	9	2	2014
Empirical Bayes	36.154112614668	10	2	2014
Empirical Bayes	36.0706116794509	11	2	2014
Empirical Bayes	37.5739018109301	12	2	2014
Empirical Bayes	39.1235882199578	13	2	2014
Empirical Bayes	34.9302412518626	14	2	2014
Empirical Bayes	47.2702175342908	15	2	2014
Empirical Bayes	58.3807538746193	16	2	2014
Empirical Bayes	81.9258131938355	17	2	2014
Empirical Bayes	46.9871724271515	18	2	2014
Empirical Bayes	87.1570678242015	19	2	2014
Empirical Bayes	76.6397046502285	20	2	2014
Empirical Bayes	38.7053140506111	21	2	2014
Empirical Bayes	33.632257909259	22	2	2014
Empirical Bayes	28.3855102779804	23	2	2014
Empirical Bayes	19.7744726985503	24	2	2014
Empirical Bayes	20.5525294230983	25	2	2014
Empirical Bayes	36.6660706023738	26	2	2014
Empirical Bayes	31.7922627501394	27	2	2014
Empirical Bayes	33.1155964555672	28	2	2014
Empirical Bayes	32.1804822248769	29	2	2014
Empirical Bayes	36.02527965997	30	2	2014
Empirical Bayes	30.9360708354531	31	2	2014
Empirical Bayes	34.3750133791973	32	2	2014
Empirical Bayes	33.6622226844889	33	2	2014
Empirical Bayes	24.7405617124927	34	2	2014
Empirical Bayes	23.4042763140495	35	2	2014
Empirical Bayes	23.8003884077883	36	2	2014
Empirical Bayes	16.8032760012015	37	2	2014
Empirical Bayes	22.1126152254792	38	2	2014
Empirical Bayes	27.3521215368249	39	2	2014
Empirical Bayes	20.499711169512	40	2	2014
Empirical Bayes	23.6200585692062	41	2	2014
Empirical Bayes	15.9636944868228	42	2	2014
Empirical Bayes	15.2601400692992	43	2	2014
Empirical Bayes	30.1177043276968	44	2	2014
Empirical Bayes	9.68776352470987	45	2	2014
Empirical Bayes	41.1875551039679	3	3	2014
Empirical Bayes	31.9364927881146	4	3	2014
Empirical Bayes	33.9842561793561	5	3	2014
Empirical Bayes	26.4451588224089	6	3	2014
Empirical Bayes	31.4886452378063	7	3	2014
Empirical Bayes	33.2599202898599	8	3	2014
Empirical Bayes	39.2253441067269	9	3	2014
Empirical Bayes	40.3043637596759	10	3	2014
Empirical Bayes	40.6241681699124	11	3	2014
Empirical Bayes	41.92108611334	12	3	2014
Empirical Bayes	44.3200542709678	13	3	2014
Empirical Bayes	44.4029829693799	14	3	2014
Empirical Bayes	51.7686174881279	15	3	2014
Empirical Bayes	54.7543453772347	16	3	2014
Empirical Bayes	75.5794078430257	17	3	2014
Empirical Bayes	46.36296014468	18	3	2014
Empirical Bayes	83.3227673361269	19	3	2014
Empirical Bayes	74.211104703387	20	3	2014
Empirical Bayes	37.4698444301708	21	3	2014
Empirical Bayes	31.8936342374924	22	3	2014
Empirical Bayes	27.2670029915654	23	3	2014
Empirical Bayes	17.848675908922	24	3	2014
Empirical Bayes	19.0778481274736	25	3	2014
Empirical Bayes	35.2945704773208	26	3	2014
Empirical Bayes	30.2923189028699	27	3	2014
Empirical Bayes	31.8050209707382	28	3	2014
Empirical Bayes	30.6038575911967	29	3	2014
Empirical Bayes	34.50510920552	30	3	2014
Empirical Bayes	29.3718576029905	31	3	2014
Empirical Bayes	32.7963632976917	32	3	2014
Empirical Bayes	31.7663367646636	33	3	2014
Empirical Bayes	23.0088481815418	34	3	2014
Empirical Bayes	22.1236136822455	35	3	2014
Empirical Bayes	22.3053950644474	36	3	2014
Empirical Bayes	15.7499202328247	37	3	2014
Empirical Bayes	20.9883444506495	38	3	2014
Empirical Bayes	26.2418354314805	39	3	2014
Empirical Bayes	19.6607020447801	40	3	2014
Empirical Bayes	22.8797962367741	41	3	2014
Empirical Bayes	15.0700291860962	42	3	2014
Empirical Bayes	14.4618628134925	43	3	2014
Empirical Bayes	29.6644478763572	44	3	2014
Empirical Bayes	8.85427666074843	45	3	2014
Empirical Bayes	44.383813177741	3	4	2014
Empirical Bayes	34.8113900342565	4	4	2014
Empirical Bayes	37.250303508724	5	4	2014
Empirical Bayes	30.5106648788025	6	4	2014
Empirical Bayes	35.5850127958474	7	4	2014
Empirical Bayes	37.4065349648523	8	4	2014
Empirical Bayes	42.8105044616769	9	4	2014
Empirical Bayes	44.7545174488374	10	4	2014
Empirical Bayes	45.6736442527466	11	4	2014
Empirical Bayes	47.7513857375529	12	4	2014
Empirical Bayes	48.0506054185444	13	4	2014
Empirical Bayes	52.5108900848332	14	4	2014
Empirical Bayes	52.2399529516731	15	4	2014
Empirical Bayes	55.275976816848	16	4	2014
Empirical Bayes	69.3930176043054	17	4	2014
Empirical Bayes	48.1793763518614	18	4	2014
Empirical Bayes	78.2421483967896	19	4	2014
Empirical Bayes	70.6804681580169	20	4	2014
Empirical Bayes	35.8105489363361	21	4	2014
Empirical Bayes	30.2901619677713	22	4	2014
Empirical Bayes	25.0392181438564	23	4	2014
Empirical Bayes	15.8717382005309	24	4	2014
Empirical Bayes	17.0697684293727	25	4	2014
Empirical Bayes	34.1158920177451	26	4	2014
Empirical Bayes	29.204696801997	27	4	2014
Empirical Bayes	30.8406849353333	28	4	2014
Empirical Bayes	29.5399318061588	29	4	2014
Empirical Bayes	32.8545175386071	30	4	2014
Empirical Bayes	27.7776715250618	31	4	2014
Empirical Bayes	31.3041294842482	32	4	2014
Empirical Bayes	30.1867332892049	33	4	2014
Empirical Bayes	21.6132432681467	34	4	2014
Empirical Bayes	21.1039191739013	35	4	2014
Empirical Bayes	21.1850064925417	36	4	2014
Empirical Bayes	14.5720281789779	37	4	2014
Empirical Bayes	19.9383688655814	38	4	2014
Empirical Bayes	25.0267837090512	39	4	2014
Empirical Bayes	18.601678681838	40	4	2014
Empirical Bayes	21.5696106351192	41	4	2014
Empirical Bayes	14.4075071256207	42	4	2014
Empirical Bayes	13.7225397243649	43	4	2014
Empirical Bayes	28.4483840299419	44	4	2014
Empirical Bayes	8.27275382777847	45	4	2014
Model Average	25.7362362530194	3	1	2014
Model Average	26.1491697886338	4	1	2014
Model Average	25.2077782207926	5	1	2014
Model Average	24.0128692718401	6	1	2014
Model Average	23.0224418352184	7	1	2014
Model Average	25.3706802858171	8	1	2014
Model Average	26.8057635372386	9	1	2014
Model Average	29.1919638116046	10	1	2014
Model Average	31.9376617121065	11	1	2014
Model Average	33.1563946982442	12	1	2014
Model Average	34.4690709303147	13	1	2014
Model Average	34.3329846723843	14	1	2014
Model Average	39.7111324245627	15	1	2014
Model Average	47.9209232787416	16	1	2014
Model Average	65.7493476765589	17	1	2014
Model Average	51.5794273963352	18	1	2014
Model Average	67.8025866729497	19	1	2014
Model Average	66.2038169228261	20	1	2014
Model Average	41.9447161311461	21	1	2014
Model Average	39.7881386766846	22	1	2014
Model Average	37.2760368080296	23	1	2014
Model Average	32.2484457870688	24	1	2014
Model Average	30.7510006896388	25	1	2014
Model Average	37.7966978154496	26	1	2014
Model Average	36.691816879422	27	1	2014
Model Average	34.3582160592352	28	1	2014
Model Average	35.2167568013143	29	1	2014
Model Average	34.947847836224	30	1	2014
Model Average	34.2753637426575	31	1	2014
Model Average	34.4620158519227	32	1	2014
Model Average	34.4852736593257	33	1	2014
Model Average	28.9023040283825	34	1	2014
Model Average	27.5666549339462	35	1	2014
Model Average	27.4142982892705	36	1	2014
Model Average	24.7966777046207	37	1	2014
Model Average	24.2237263372649	38	1	2014
Model Average	25.2769256961772	39	1	2014
Model Average	23.0063500824435	40	1	2014
Model Average	21.066126076693	41	1	2014
Model Average	18.7359073593152	42	1	2014
Model Average	18.9648880962208	43	1	2014
Model Average	22.0189634363123	44	1	2014
Model Average	16.8180802214916	45	1	2014
Model Average	28.0477214929656	3	2	2014
Model Average	26.7759055480196	4	2	2014
Model Average	26.4191088075506	5	2	2014
Model Average	22.5881489370424	6	2	2014
Model Average	25.6354862765879	7	2	2014
Model Average	28.0975695417682	8	2	2014
Model Average	29.3729094044691	9	2	2014
Model Average	31.7895965465242	10	2	2014
Model Average	32.036794521461	11	2	2014
Model Average	36.4371614353656	12	2	2014
Model Average	38.4447544091515	13	2	2014
Model Average	37.2898317138844	14	2	2014
Model Average	46.0579339899604	15	2	2014
Model Average	55.788370840293	16	2	2014
Model Average	64.3625977051564	17	2	2014
Model Average	54.2662509894277	18	2	2014
Model Average	70.0862717495106	19	2	2014
Model Average	54.8802524413862	20	2	2014
Model Average	40.4910700179448	21	2	2014
Model Average	39.0929597682811	22	2	2014
Model Average	36.53167412592	23	2	2014
Model Average	32.2408185657085	24	2	2014
Model Average	31.3917522032133	25	2	2014
Model Average	37.6178708687168	26	2	2014
Model Average	33.8441757669507	27	2	2014
Model Average	35.8965304175251	28	2	2014
Model Average	32.7175570319823	29	2	2014
Model Average	33.8767823898984	30	2	2014
Model Average	32.6182864257647	31	2	2014
Model Average	33.4614454339375	32	2	2014
Model Average	31.9154390413907	33	2	2014
Model Average	28.1120758110897	34	2	2014
Model Average	26.7124645716799	35	2	2014
Model Average	26.0068315081824	36	2	2014
Model Average	22.7651518237689	37	2	2014
Model Average	23.5255158322099	38	2	2014
Model Average	26.635048225517	39	2	2014
Model Average	21.6525866701496	40	2	2014
Model Average	21.8656240975122	41	2	2014
Model Average	18.0578505998808	42	2	2014
Model Average	18.5231177867945	43	2	2014
Model Average	22.4006277114691	44	2	2014
Model Average	15.4902866599708	45	2	2014
Model Average	33.1372471954553	3	3	2014
Model Average	29.1894387461691	4	3	2014
Model Average	27.3912258865702	5	3	2014
Model Average	26.0218567633451	6	3	2014
Model Average	27.9383703741987	7	3	2014
Model Average	30.2460227731907	8	3	2014
Model Average	34.5047454216272	9	3	2014
Model Average	33.5129158180062	10	3	2014
Model Average	37.0222967030536	11	3	2014
Model Average	41.8124630677249	12	3	2014
Model Average	43.9636784061737	13	3	2014
Model Average	48.1671186118451	14	3	2014
Model Average	54.2677166871363	15	3	2014
Model Average	56.5346060541299	16	3	2014
Model Average	68.2909249854832	17	3	2014
Model Average	47.7787439663196	18	3	2014
Model Average	63.2229126746845	19	3	2014
Model Average	53.712028981742	20	3	2014
Model Average	40.1107322759155	21	3	2014
Model Average	38.0162708563043	22	3	2014
Model Average	37.690431875802	23	3	2014
Model Average	31.2582227177906	24	3	2014
Model Average	30.3490986644291	25	3	2014
Model Average	34.4112013117945	26	3	2014
Model Average	33.2358495756609	27	3	2014
Model Average	31.7599878179342	28	3	2014
Model Average	32.3268617182394	29	3	2014
Model Average	33.9388739264112	30	3	2014
Model Average	31.0215881372836	31	3	2014
Model Average	30.7757476003472	32	3	2014
Model Average	29.3577203002742	33	3	2014
Model Average	26.3663709545452	34	3	2014
Model Average	26.3096978294555	35	3	2014
Model Average	23.8431353773849	36	3	2014
Model Average	20.4196570261244	37	3	2014
Model Average	22.6638281609275	38	3	2014
Model Average	24.2013486703725	39	3	2014
Model Average	21.0579986952093	40	3	2014
Model Average	20.6944508305319	41	3	2014
Model Average	17.2467482152037	42	3	2014
Model Average	16.0414240921536	43	3	2014
Model Average	23.5575524599639	44	3	2014
Model Average	13.0508364105161	45	3	2014
Model Average	30.1395944336729	3	4	2014
Model Average	24.89630514302	4	4	2014
Model Average	26.1574432507245	5	4	2014
Model Average	26.7331418783602	6	4	2014
Model Average	28.044053769501	7	4	2014
Model Average	31.9429755721177	8	4	2014
Model Average	29.9354700450919	9	4	2014
Model Average	34.5732084253013	10	4	2014
Model Average	38.7797519479939	11	4	2014
Model Average	45.5011755755575	12	4	2014
Model Average	50.7690023471665	13	4	2014
Model Average	56.5182052101843	14	4	2014
Model Average	55.9358421054298	15	4	2014
Model Average	59.3843754459834	16	4	2014
Model Average	53.4297925162308	17	4	2014
Model Average	45.9772443667763	18	4	2014
Model Average	49.5964634046154	19	4	2014
Model Average	46.6277157404733	20	4	2014
Model Average	40.8838602371528	21	4	2014
Model Average	43.370608952327	22	4	2014
Model Average	39.3805942310787	23	4	2014
Model Average	35.7573654258387	24	4	2014
Model Average	32.3827351482607	25	4	2014
Model Average	34.7041803241822	26	4	2014
Model Average	31.2126637666384	27	4	2014
Model Average	35.0005975229045	28	4	2014
Model Average	32.1992731395439	29	4	2014
Model Average	31.2846150972222	30	4	2014
Model Average	31.4333482901212	31	4	2014
Model Average	28.3479657818802	32	4	2014
Model Average	29.659785794984	33	4	2014
Model Average	29.6729250494563	34	4	2014
Model Average	25.7104560917634	35	4	2014
Model Average	23.5784019514241	36	4	2014
Model Average	22.7241256186217	37	4	2014
Model Average	23.4595775566586	38	4	2014
Model Average	23.4120608982246	39	4	2014
Model Average	20.8980235588916	40	4	2014
Model Average	18.5873364243402	41	4	2014
Model Average	16.4200309469615	42	4	2014
Model Average	18.8801652677386	43	4	2014
Model Average	18.4432397476206	44	4	2014
Model Average	13.2596236329696	45	4	2014
Naive Average	25.5371125654828	3	1	2014
Naive Average	28.780569638834	4	1	2014
Naive Average	27.3632446874512	5	1	2014
Naive Average	22.2810372628476	6	1	2014
Naive Average	22.3213451862732	7	1	2014
Naive Average	25.6110491742809	8	1	2014
Naive Average	26.28449042771	9	1	2014
Naive Average	30.7605654063296	10	1	2014
Naive Average	33.3239091708492	11	1	2014
Naive Average	30.9406496789929	12	1	2014
Naive Average	34.6999294259631	13	1	2014
Naive Average	32.8297682599528	14	1	2014
Naive Average	40.6566520795627	15	1	2014
Naive Average	50.6666048008353	16	1	2014
Naive Average	73.5913649240775	17	1	2014
Naive Average	60.2925935608931	18	1	2014
Naive Average	80.4169750752389	19	1	2014
Naive Average	67.4241779314179	20	1	2014
Naive Average	39.3701087671998	21	1	2014
Naive Average	38.8744242619881	22	1	2014
Naive Average	37.9464551784861	23	1	2014
Naive Average	35.5962330607584	24	1	2014
Naive Average	30.4952992191611	25	1	2014
Naive Average	39.6713360844537	26	1	2014
Naive Average	37.0630316013859	27	1	2014
Naive Average	34.3756969595528	28	1	2014
Naive Average	34.3108718714816	29	1	2014
Naive Average	35.4802230557357	30	1	2014
Naive Average	35.2022101153629	31	1	2014
Naive Average	35.3432187622446	32	1	2014
Naive Average	33.7346109384585	33	1	2014
Naive Average	27.5806567465376	34	1	2014
Naive Average	26.6254585005747	35	1	2014
Naive Average	28.6107641816498	36	1	2014
Naive Average	23.520512812577	37	1	2014
Naive Average	23.2740524739769	38	1	2014
Naive Average	24.9870169051414	39	1	2014
Naive Average	22.7345985005249	40	1	2014
Naive Average	21.3802216012785	41	1	2014
Naive Average	19.299111359335	42	1	2014
Naive Average	17.5869257039616	43	1	2014
Naive Average	24.4297695241398	44	1	2014
Naive Average	16.4524121689225	45	1	2014
Naive Average	30.7841098665877	3	2	2014
Naive Average	29.1152048464379	4	2	2014
Naive Average	26.3211386152286	5	2	2014
Naive Average	21.9209577734339	6	2	2014
Naive Average	25.7216568950764	7	2	2014
Naive Average	26.8176728345904	8	2	2014
Naive Average	31.1939435992371	9	2	2014
Naive Average	34.3118795760774	10	2	2014
Naive Average	31.4077624476663	11	2	2014
Naive Average	35.3840796090827	12	2	2014
Naive Average	37.8542433887547	13	2	2014
Naive Average	38.4163677419306	14	2	2014
Naive Average	47.3796642743086	15	2	2014
Naive Average	61.5012262585514	16	2	2014
Naive Average	74.4404492676893	17	2	2014
Naive Average	64.9913266095615	18	2	2014
Naive Average	70.767082506739	19	2	2014
Naive Average	53.4003551873946	20	2	2014
Naive Average	38.9479719745096	21	2	2014
Naive Average	39.7782745116459	22	2	2014
Naive Average	40.8748716732139	23	2	2014
Naive Average	32.7606390519216	24	2	2014
Naive Average	33.5273633313805	25	2	2014
Naive Average	38.8741054499426	26	2	2014
Naive Average	34.1030815471263	27	2	2014
Naive Average	33.7010618784751	28	2	2014
Naive Average	33.0589112621632	29	2	2014
Naive Average	35.5097410100011	30	2	2014
Naive Average	34.0454415210615	31	2	2014
Naive Average	32.6418286513609	32	2	2014
Naive Average	30.4183433728161	33	2	2014
Naive Average	26.7277049337765	34	2	2014
Naive Average	27.7220486909971	35	2	2014
Naive Average	26.1292691464781	36	2	2014
Naive Average	22.0901518909129	37	2	2014
Naive Average	22.1348248690622	38	2	2014
Naive Average	25.4224734606777	39	2	2014
Naive Average	20.9505238627099	40	2	2014
Naive Average	21.9836008614664	41	2	2014
Naive Average	17.7528378577662	42	2	2014
Naive Average	18.5876883594536	43	2	2014
Naive Average	23.3078954726705	44	2	2014
Naive Average	16.0429511764866	45	2	2014
Naive Average	32.2838234771177	3	3	2014
Naive Average	27.341473478938	4	3	2014
Naive Average	25.5662419850981	5	3	2014
Naive Average	25.6007111399744	6	3	2014
Naive Average	26.5780242400454	7	3	2014
Naive Average	30.6084234049675	8	3	2014
Naive Average	34.6288937403818	9	3	2014
Naive Average	32.2160048210976	10	3	2014
Naive Average	35.9905338886556	11	3	2014
Naive Average	39.6396596888898	12	3	2014
Naive Average	43.3385153744435	13	3	2014
Naive Average	48.5714367891773	14	3	2014
Naive Average	58.477660596894	15	3	2014
Naive Average	64.2027632857615	16	3	2014
Naive Average	75.620780205216	17	3	2014
Naive Average	49.0902780400515	18	3	2014
Naive Average	57.2282306984448	19	3	2014
Naive Average	50.8288036235049	20	3	2014
Naive Average	41.0422994617408	21	3	2014
Naive Average	42.0783545216352	22	3	2014
Naive Average	38.1118494397527	23	3	2014
Naive Average	35.0201239986906	24	3	2014
Naive Average	33.1134227204887	25	3	2014
Naive Average	35.4347079766285	26	3	2014
Naive Average	33.0042183198889	27	3	2014
Naive Average	32.9845716155411	28	3	2014
Naive Average	33.415686968995	29	3	2014
Naive Average	35.041814453613	30	3	2014
Naive Average	31.4330548730011	31	3	2014
Naive Average	29.9638986448622	32	3	2014
Naive Average	28.986530944814	33	3	2014
Naive Average	28.2590546934657	34	3	2014
Naive Average	26.2718121933961	35	3	2014
Naive Average	24.0997967999698	36	3	2014
Naive Average	21.1094930367276	37	3	2014
Naive Average	22.8406555464273	38	3	2014
Naive Average	23.2267785536322	39	3	2014
Naive Average	21.4247966225885	40	3	2014
Naive Average	19.8362978351906	41	3	2014
Naive Average	18.6319224354445	42	3	2014
Naive Average	17.6194798114637	43	3	2014
Naive Average	22.8142624752678	44	3	2014
Naive Average	13.3062400777016	45	3	2014
Naive Average	30.9711601797509	3	4	2014
Naive Average	25.8020176267013	4	4	2014
Naive Average	28.1383265537845	5	4	2014
Naive Average	26.5911838478009	6	4	2014
Naive Average	31.0088612038028	7	4	2014
Naive Average	34.5572623349321	8	4	2014
Naive Average	32.6348065058204	9	4	2014
Naive Average	36.6136729579302	10	4	2014
Naive Average	38.85125027657	11	4	2014
Naive Average	44.9501541127902	12	4	2014
Naive Average	49.9530915634084	13	4	2014
Naive Average	60.0720007846075	14	4	2014
Naive Average	63.7821214280377	15	4	2014
Naive Average	69.1610591269088	16	4	2014
Naive Average	56.6004058810047	17	4	2014
Naive Average	43.3765851679995	18	4	2014
Naive Average	53.7549029016292	19	4	2014
Naive Average	50.875849254964	20	4	2014
Naive Average	43.0508361455502	21	4	2014
Naive Average	39.4788134982672	22	4	2014
Naive Average	38.167159879418	23	4	2014
Naive Average	33.0802613333029	24	4	2014
Naive Average	30.7104513463691	25	4	2014
Naive Average	33.7694069172846	26	4	2014
Naive Average	31.9133715050481	27	4	2014
Naive Average	34.4077589448968	28	4	2014
Naive Average	33.1532142668014	29	4	2014
Naive Average	31.6295129682024	30	4	2014
Naive Average	29.508985712709	31	4	2014
Naive Average	28.3993113044883	32	4	2014
Naive Average	30.5687136558597	33	4	2014
Naive Average	26.8127958318297	34	4	2014
Naive Average	24.3214657233713	35	4	2014
Naive Average	22.625369021129	36	4	2014
Naive Average	21.14544788311	37	4	2014
Naive Average	21.6820480284635	38	4	2014
Naive Average	23.3137270487642	39	4	2014
Naive Average	19.3663723424157	40	4	2014
Naive Average	20.2425548359243	41	4	2014
Naive Average	17.5529054733449	42	4	2014
Naive Average	18.3458219462336	43	4	2014
Naive Average	19.3858439074127	44	4	2014
Naive Average	11.8858799261077	45	4	2014
lm ub	42.059299843473	3	1	2014
lm ub	49.2915555691757	4	1	2014
lm ub	45.8255982410184	5	1	2014
lm ub	42.1183641104397	6	1	2014
lm ub	37.0777624435361	7	1	2014
lm ub	42.2825207371549	8	1	2014
lm ub	40.3058383556739	9	1	2014
lm ub	47.0425639595945	10	1	2014
lm ub	53.7259315386342	11	1	2014
lm ub	44.2157773570335	12	1	2014
lm ub	54.5760923233032	13	1	2014
lm ub	51.5805434089145	14	1	2014
lm ub	56.4888602754846	15	1	2014
lm ub	68.8279266330454	16	1	2014
lm ub	94.0194635403374	17	1	2014
lm ub	70.0022183348443	18	1	2014
lm ub	93.8503056931509	19	1	2014
lm ub	97.307401069686	20	1	2014
lm ub	51.3499888704052	21	1	2014
lm ub	51.7090344630256	22	1	2014
lm ub	57.6958963039975	23	1	2014
lm ub	51.3387045691657	24	1	2014
lm ub	54.8804846047113	25	1	2014
lm ub	55.6794705873491	26	1	2014
lm ub	54.5484818108698	27	1	2014
lm ub	45.3937092496992	28	1	2014
lm ub	55.1418915719631	29	1	2014
lm ub	45.0969606836805	30	1	2014
lm ub	57.590716663815	31	1	2014
lm ub	48.5149492672871	32	1	2014
lm ub	49.6488813708673	33	1	2014
lm ub	43.3286610850834	34	1	2014
lm ub	40.0247077369144	35	1	2014
lm ub	43.8650191750487	36	1	2014
lm ub	44.2106462861253	37	1	2014
lm ub	37.523360444845	38	1	2014
lm ub	38.3018151120043	39	1	2014
lm ub	38.4017838688697	40	1	2014
lm ub	36.3276920596762	41	1	2014
lm ub	35.7314167751439	42	1	2014
lm ub	35.6891218153412	43	1	2014
lm ub	40.217838235242	44	1	2014
lm ub	30.307634077789	45	1	2014
lm ub	49.3595525163773	3	2	2014
lm ub	50.9765645364184	4	2	2014
lm ub	49.0815090428188	5	2	2014
lm ub	41.8654566146959	6	2	2014
lm ub	44.2063132832538	7	2	2014
lm ub	45.2838357680194	8	2	2014
lm ub	50.215516845756	9	2	2014
lm ub	55.8845737234567	10	2	2014
lm ub	49.325164300185	11	2	2014
lm ub	54.1603901254261	12	2	2014
lm ub	60.2315965894869	13	2	2014
lm ub	59.1535055721636	14	2	2014
lm ub	64.6340187573097	15	2	2014
lm ub	81.1216540748211	16	2	2014
lm ub	85.6385784805236	17	2	2014
lm ub	79.4250935450119	18	2	2014
lm ub	98.3735868367471	19	2	2014
lm ub	71.7496134010607	20	2	2014
lm ub	50.2337750280236	21	2	2014
lm ub	58.9987326643545	22	2	2014
lm ub	61.1480942187601	23	2	2014
lm ub	58.9827906110605	24	2	2014
lm ub	54.9203525293587	25	2	2014
lm ub	58.4019515239419	26	2	2014
lm ub	49.6464724246323	27	2	2014
lm ub	50.7513489659004	28	2	2014
lm ub	46.693939947154	29	2	2014
lm ub	56.0551304590705	30	2	2014
lm ub	52.1419052116981	31	2	2014
lm ub	48.5010311924937	32	2	2014
lm ub	46.8425987351342	33	2	2014
lm ub	41.8620689287418	34	2	2014
lm ub	43.1001851862472	35	2	2014
lm ub	48.0800876587801	36	2	2014
lm ub	41.9832580478854	37	2	2014
lm ub	36.1929397457505	38	2	2014
lm ub	41.3547741858639	39	2	2014
lm ub	38.8654154386932	40	2	2014
lm ub	38.4639118139555	41	2	2014
lm ub	38.0598928834079	42	2	2014
lm ub	34.8796908535098	43	2	2014
lm ub	37.2727595444659	44	2	2014
lm ub	36.9363820480359	45	2	2014
lm ub	51.483846339863	3	3	2014
lm ub	50.9374577641032	4	3	2014
lm ub	44.5257037164566	5	3	2014
lm ub	46.6784672320686	6	3	2014
lm ub	45.4165608853625	7	3	2014
lm ub	51.8533741037166	8	3	2014
lm ub	56.8571249583616	9	3	2014
lm ub	50.5315076145561	10	3	2014
lm ub	57.3258393580401	11	3	2014
lm ub	61.4916128865732	12	3	2014
lm ub	64.0817701997678	13	3	2014
lm ub	68.1873351745312	14	3	2014
lm ub	79.3828587794597	15	3	2014
lm ub	77.4753785536341	16	3	2014
lm ub	90.0164466638401	17	3	2014
lm ub	60.5242297772479	18	3	2014
lm ub	71.858381343417	19	3	2014
lm ub	62.2042967276274	20	3	2014
lm ub	58.562186910507	21	3	2014
lm ub	58.6449584305308	22	3	2014
lm ub	65.9896252468924	23	3	2014
lm ub	57.7742900597916	24	3	2014
lm ub	56.5280921599027	25	3	2014
lm ub	49.8997096182502	26	3	2014
lm ub	51.8790368327715	27	3	2014
lm ub	43.3112184442035	28	3	2014
lm ub	56.0261007789863	29	3	2014
lm ub	49.5435024660921	30	3	2014
lm ub	50.9558194333202	31	3	2014
lm ub	45.4318640422365	32	3	2014
lm ub	42.7031172475149	33	3	2014
lm ub	44.7544730671967	34	3	2014
lm ub	48.3519084783372	35	3	2014
lm ub	43.3298827801889	36	3	2014
lm ub	39.4529840297001	37	3	2014
lm ub	39.6122969102889	38	3	2014
lm ub	39.0082073203485	39	3	2014
lm ub	38.9653992946197	40	3	2014
lm ub	38.2314887771863	41	3	2014
lm ub	36.6298402138625	42	3	2014
lm ub	33.7271344045296	43	3	2014
lm ub	42.0884257185632	44	3	2014
lm ub	34.1250750509331	45	3	2014
lm ub	51.2186724761736	3	4	2014
lm ub	44.6249993749885	4	4	2014
lm ub	47.2187397204585	5	4	2014
lm ub	47.1904186733597	6	4	2014
lm ub	52.2987569690361	7	4	2014
lm ub	58.8226940225578	8	4	2014
lm ub	52.1482736201073	9	4	2014
lm ub	57.9233963890522	10	4	2014
lm ub	60.1260813275212	11	4	2014
lm ub	65.583897512033	12	4	2014
lm ub	70.0706720198006	13	4	2014
lm ub	82.9176083473721	14	4	2014
lm ub	78.2847824159457	15	4	2014
lm ub	85.0535984901797	16	4	2014
lm ub	67.8847897768295	17	4	2014
lm ub	52.6717336519434	18	4	2014
lm ub	66.3684450092891	19	4	2014
lm ub	64.9542048851586	20	4	2014
lm ub	57.1978111153802	21	4	2014
lm ub	67.5644729149082	22	4	2014
lm ub	61.8706782412874	23	4	2014
lm ub	59.0501283433052	24	4	2014
lm ub	49.8088235107767	25	4	2014
lm ub	52.6835960018324	26	4	2014
lm ub	43.9287024094697	27	4	2014
lm ub	55.308257542796	28	4	2014
lm ub	48.8840436127528	29	4	2014
lm ub	48.6521738882129	30	4	2014
lm ub	47.4427448426036	31	4	2014
lm ub	41.3110413795782	32	4	2014
lm ub	45.3332499317438	33	4	2014
lm ub	48.5076267769342	34	4	2014
lm ub	43.5687167183233	35	4	2014
lm ub	39.84058650636	36	4	2014
lm ub	40.8037569432874	37	4	2014
lm ub	39.0212733021494	38	4	2014
lm ub	40.0233393825442	39	4	2014
lm ub	38.9301912575143	40	4	2014
lm ub	37.0481973406952	41	4	2014
lm ub	34.6349523519378	42	4	2014
lm ub	39.5598603761621	43	4	2014
lm ub	38.1508141703257	44	4	2014
lm ub	29.9565577323963	45	4	2014
lm lb	9.2436438729953	3	1	2014
lm lb	16.4409726968409	4	1	2014
lm lb	13.0757330718016	5	1	2014
lm lb	9.1989436821886	6	1	2014
lm lb	4.45477950266878	7	1	2014
lm lb	9.70910553719424	8	1	2014
lm lb	7.4577404758663	9	1	2014
lm lb	14.1033278379091	10	1	2014
lm lb	20.9243040282713	11	1	2014
lm lb	11.7433185528549	12	1	2014
lm lb	22.2092109081853	13	1	2014
lm lb	18.6728457055925	14	1	2014
lm lb	23.6915898634056	15	1	2014
lm lb	36.362533345551	16	1	2014
lm lb	60.482281126577	17	1	2014
lm lb	35.4211936217974	18	1	2014
lm lb	58.4549743718731	19	1	2014
lm lb	61.8819198187756	20	1	2014
lm lb	16.3095709926214	21	1	2014
lm lb	16.0084893082925	22	1	2014
lm lb	22.4128296301815	23	1	2014
lm lb	15.8505580182345	24	1	2014
lm lb	19.334124824267	25	1	2014
lm lb	20.5098233958684	26	1	2014
lm lb	19.405102175839	27	1	2014
lm lb	10.39596145136	28	1	2014
lm lb	19.6788918221968	29	1	2014
lm lb	10.0637947746659	30	1	2014
lm lb	22.7977733385271	31	1	2014
lm lb	13.6201957857518	32	1	2014
lm lb	14.9350973621026	33	1	2014
lm lb	8.65388523645599	34	1	2014
lm lb	5.41428451909148	35	1	2014
lm lb	9.29045189437319	36	1	2014
lm lb	9.60020789635858	37	1	2014
lm lb	3.09201481071183	38	1	2014
lm lb	3.92477314885569	39	1	2014
lm lb	3.98265801280664	40	1	2014
lm lb	1.89435500483185	41	1	2014
lm lb	1.56442626415999	42	1	2014
lm lb	1.53608940944001	43	1	2014
lm lb	5.97945252608049	44	1	2014
lm lb	-4.1573643929326	45	1	2014
lm lb	12.6856255267759	3	2	2014
lm lb	14.2497257176317	4	2	2014
lm lb	12.387895804765	5	2	2014
lm lb	5.03059459910302	6	2	2014
lm lb	7.70843608646695	7	2	2014
lm lb	8.84700103686834	8	2	2014
lm lb	13.4722306591543	9	2	2014
lm lb	19.0546381279132	10	2	2014
lm lb	12.6168669614601	11	2	2014
lm lb	17.8605881918105	12	2	2014
lm lb	24.0005854951198	13	2	2014
lm lb	22.4266061023063	14	2	2014
lm lb	28.0051971876505	15	2	2014
lm lb	44.1564446731931	16	2	2014
lm lb	47.9965877052998	17	2	2014
lm lb	40.8998859886307	18	2	2014
lm lb	59.7364074085898	19	2	2014
lm lb	32.3622263656726	20	2	2014
lm lb	12.0265163515869	21	2	2014
lm lb	20.0781407860552	22	2	2014
lm lb	22.5530236656543	23	2	2014
lm lb	20.1769510575368	24	2	2014
lm lb	16.0993995042008	25	2	2014
lm lb	19.997687934735	26	2	2014
lm lb	11.2715435178053	27	2	2014
lm lb	12.5247645287693	28	2	2014
lm lb	7.9625378525586	29	2	2014
lm lb	17.7709994055144	30	2	2014
lm lb	14.1462788806029	31	2	2014
lm lb	10.3892137488794	32	2	2014
lm lb	8.94999172016348	33	2	2014
lm lb	4.0235425219846	34	2	2014
lm lb	5.32361266972173	35	2	2014
lm lb	10.344864467756	36	2	2014
lm lb	4.22715696156084	37	2	2014
lm lb	-1.39093268213873	38	2	2014
lm lb	3.87342274654051	39	2	2014
lm lb	1.33428177518774	40	2	2014
lm lb	0.92963964852828	41	2	2014
lm lb	0.812879363906742	42	2	2014
lm lb	-2.43481294690543	43	2	2014
lm lb	-0.0357612187105829	44	2	2014
lm lb	-0.526721708567372	45	2	2014
lm lb	13.1747480891565	3	3	2014
lm lb	12.4817927475403	4	3	2014
lm lb	6.18118608448113	5	3	2014
lm lb	8.22470249816181	6	3	2014
lm lb	7.31461009996568	7	3	2014
lm lb	13.8137121177328	8	3	2014
lm lb	18.4911104799408	9	3	2014
lm lb	12.0453113689764	10	3	2014
lm lb	19.0021058236851	11	3	2014
lm lb	23.5090966558539	12	3	2014
lm lb	26.2238417225397	13	3	2014
lm lb	29.8174654248317	14	3	2014
lm lb	40.5240382998806	15	3	2014
lm lb	38.9787809781288	16	3	2014
lm lb	50.3300104885874	17	3	2014
lm lb	20.21596148066	18	3	2014
lm lb	31.6618613717802	19	3	2014
lm lb	21.8658165714953	20	3	2014
lm lb	19.5035258628604	21	3	2014
lm lb	18.7302277673076	22	3	2014
lm lb	26.4441437926845	23	3	2014
lm lb	18.1535103609666	24	3	2014
lm lb	16.8872401020524	25	3	2014
lm lb	10.684225426496	26	3	2014
lm lb	12.6873005438124	27	3	2014
lm lb	4.25831794694188	28	3	2014
lm lb	16.4314324149419	29	3	2014
lm lb	10.4287529909676	30	3	2014
lm lb	12.1104337732929	31	3	2014
lm lb	6.46933018523922	32	3	2014
lm lb	3.96525869590145	33	3	2014
lm lb	6.06519873213557	34	3	2014
lm lb	9.71958694121328	35	3	2014
lm lb	4.74104671750572	36	3	2014
lm lb	0.833798073439844	37	3	2014
lm lb	1.19104112335553	38	3	2014
lm lb	0.692502584823472	39	3	2014
lm lb	0.603315331036796	40	3	2014
lm lb	-0.135451719723449	41	3	2014
lm lb	-1.52633258073639	42	3	2014
lm lb	-4.43411374029896	43	3	2014
lm lb	3.94229209507028	44	3	2014
lm lb	-4.26713798249239	45	3	2014
lm lb	12.4214654269985	3	4	2014
lm lb	5.74203608696396	4	4	2014
lm lb	8.49339991675167	5	4	2014
lm lb	8.35585245948123	6	4	2014
lm lb	13.8187850377307	7	4	2014
lm lb	20.4000451526164	8	4	2014
lm lb	13.3496867596712	9	4	2014
lm lb	19.0382763222547	10	4	2014
lm lb	21.315256396021	11	4	2014
lm lb	27.201395495386	12	4	2014
lm lb	31.8246102996296	13	4	2014
lm lb	43.5924733299708	14	4	2014
lm lb	38.9672465954384	15	4	2014
lm lb	45.6042570813361	16	4	2014
lm lb	27.7295037591039	17	4	2014
lm lb	11.9292974926568	18	4	2014
lm lb	25.7309147268182	19	4	2014
lm lb	24.1866894506792	20	4	2014
lm lb	17.5592984981056	21	4	2014
lm lb	27.1012684966485	22	4	2014
lm lb	21.8546971124838	23	4	2014
lm lb	18.9539161809302	24	4	2014
lm lb	9.69228994827021	25	4	2014
lm lb	12.9833385483391	26	4	2014
lm lb	4.24431923274571	27	4	2014
lm lb	15.7369061060612	28	4	2014
lm lb	8.81806664759706	29	4	2014
lm lb	9.03918526638465	30	4	2014
lm lb	8.12856261034796	31	4	2014
lm lb	1.88475303158332	32	4	2014
lm lb	6.11965516055719	33	4	2014
lm lb	9.33321766454234	34	4	2014
lm lb	4.45963985569335	35	4	2014
lm lb	0.765524379078251	36	4	2014
lm lb	1.71321506931972	37	4	2014
lm lb	0.12377284880677	38	4	2014
lm lb	1.24808531285997	39	4	2014
lm lb	0.102942112731036	40	4	2014
lm lb	-1.86046341990104	41	4	2014
lm lb	-3.99414231754114	42	4	2014
lm lb	0.944631634322995	43	4	2014
lm lb	-0.49724700440624	44	4	2014
lm lb	-8.85553790774816	45	4	2014
rf ub	39	3	1	2014
rf ub	35	4	1	2014
rf ub	37	5	1	2014
rf ub	38	6	1	2014
rf ub	37	7	1	2014
rf ub	37	8	1	2014
rf ub	39	9	1	2014
rf ub	44.0500000000002	10	1	2014
rf ub	48	11	1	2014
rf ub	61	12	1	2014
rf ub	60	13	1	2014
rf ub	61	14	1	2014
rf ub	61	15	1	2014
rf ub	73	16	1	2014
rf ub	90	17	1	2014
rf ub	89.0500000000002	18	1	2014
rf ub	91	19	1	2014
rf ub	91	20	1	2014
rf ub	73	21	1	2014
rf ub	70	22	1	2014
rf ub	60	23	1	2014
rf ub	56	24	1	2014
rf ub	60	25	1	2014
rf ub	60	26	1	2014
rf ub	60	27	1	2014
rf ub	60	28	1	2014
rf ub	52	29	1	2014
rf ub	58	30	1	2014
rf ub	49	31	1	2014
rf ub	48	32	1	2014
rf ub	52	33	1	2014
rf ub	42	34	1	2014
rf ub	41	35	1	2014
rf ub	40	36	1	2014
rf ub	40	37	1	2014
rf ub	37	38	1	2014
rf ub	39	39	1	2014
rf ub	35	40	1	2014
rf ub	29.0500000000002	41	1	2014
rf ub	28	42	1	2014
rf ub	28	43	1	2014
rf ub	28	44	1	2014
rf ub	33	45	1	2014
rf ub	37.0500000000002	3	2	2014
rf ub	40	4	2	2014
rf ub	38	5	2	2014
rf ub	37	6	2	2014
rf ub	40	7	2	2014
rf ub	44	8	2	2014
rf ub	40	9	2	2014
rf ub	48	10	2	2014
rf ub	48	11	2	2014
rf ub	61	12	2	2014
rf ub	61	13	2	2014
rf ub	73	14	2	2014
rf ub	73	15	2	2014
rf ub	110	16	2	2014
rf ub	90	17	2	2014
rf ub	91	18	2	2014
rf ub	91	19	2	2014
rf ub	80	20	2	2014
rf ub	60	21	2	2014
rf ub	60	22	2	2014
rf ub	60	23	2	2014
rf ub	61	24	2	2014
rf ub	57	25	2	2014
rf ub	63	26	2	2014
rf ub	60	27	2	2014
rf ub	57.0500000000002	28	2	2014
rf ub	51	29	2	2014
rf ub	58	30	2	2014
rf ub	48	31	2	2014
rf ub	57.0500000000002	32	2	2014
rf ub	52	33	2	2014
rf ub	42	34	2	2014
rf ub	40	35	2	2014
rf ub	40	36	2	2014
rf ub	37	37	2	2014
rf ub	38	38	2	2014
rf ub	40	39	2	2014
rf ub	33	40	2	2014
rf ub	33	41	2	2014
rf ub	28	42	2	2014
rf ub	30	43	2	2014
rf ub	33	44	2	2014
rf ub	31.0500000000002	45	2	2014
rf ub	40	3	3	2014
rf ub	40	4	3	2014
rf ub	38	5	3	2014
rf ub	39	6	3	2014
rf ub	40	7	3	2014
rf ub	45	8	3	2014
rf ub	45.1500000000005	9	3	2014
rf ub	48	10	3	2014
rf ub	61	11	3	2014
rf ub	70	12	3	2014
rf ub	73	13	3	2014
rf ub	83	14	3	2014
rf ub	89	15	3	2014
rf ub	90	16	3	2014
rf ub	90	17	3	2014
rf ub	90	18	3	2014
rf ub	89	19	3	2014
rf ub	63	20	3	2014
rf ub	60	21	3	2014
rf ub	63	22	3	2014
rf ub	63	23	3	2014
rf ub	61	24	3	2014
rf ub	61.0500000000002	25	3	2014
rf ub	63	26	3	2014
rf ub	61	27	3	2014
rf ub	60	28	3	2014
rf ub	52	29	3	2014
rf ub	61	30	3	2014
rf ub	52	31	3	2014
rf ub	61	32	3	2014
rf ub	48	33	3	2014
rf ub	48	34	3	2014
rf ub	51	35	3	2014
rf ub	42	36	3	2014
rf ub	38	37	3	2014
rf ub	40	38	3	2014
rf ub	39	39	3	2014
rf ub	33	40	3	2014
rf ub	29	41	3	2014
rf ub	29	42	3	2014
rf ub	29	43	3	2014
rf ub	32	44	3	2014
rf ub	28	45	3	2014
rf ub	45	3	4	2014
rf ub	38	4	4	2014
rf ub	40	5	4	2014
rf ub	40	6	4	2014
rf ub	44.0500000000002	7	4	2014
rf ub	45	8	4	2014
rf ub	45	9	4	2014
rf ub	61	10	4	2014
rf ub	61	11	4	2014
rf ub	89	12	4	2014
rf ub	83	13	4	2014
rf ub	115	14	4	2014
rf ub	89	15	4	2014
rf ub	90	16	4	2014
rf ub	91	17	4	2014
rf ub	90	18	4	2014
rf ub	82	19	4	2014
rf ub	60.0500000000002	20	4	2014
rf ub	60	21	4	2014
rf ub	63	22	4	2014
rf ub	63	23	4	2014
rf ub	63	24	4	2014
rf ub	73	25	4	2014
rf ub	63	26	4	2014
rf ub	58.1000000000004	27	4	2014
rf ub	54	28	4	2014
rf ub	61	29	4	2014
rf ub	51	30	4	2014
rf ub	61	31	4	2014
rf ub	49	32	4	2014
rf ub	51	33	4	2014
rf ub	49	34	4	2014
rf ub	45	35	4	2014
rf ub	40	36	4	2014
rf ub	38	37	4	2014
rf ub	41	38	4	2014
rf ub	38	39	4	2014
rf ub	30	40	4	2014
rf ub	31	41	4	2014
rf ub	31	42	4	2014
rf ub	33	43	4	2014
rf ub	29	44	4	2014
rf ub	27.0500000000002	45	4	2014
rf lb	12	3	1	2014
rf lb	13	4	1	2014
rf lb	11	5	1	2014
rf lb	14	6	1	2014
rf lb	13	7	1	2014
rf lb	16	8	1	2014
rf lb	16	9	1	2014
rf lb	13	10	1	2014
rf lb	18	11	1	2014
rf lb	18	12	1	2014
rf lb	16	13	1	2014
rf lb	17	14	1	2014
rf lb	17	15	1	2014
rf lb	23	16	1	2014
rf lb	32	17	1	2014
rf lb	29	18	1	2014
rf lb	35	19	1	2014
rf lb	35	20	1	2014
rf lb	29	21	1	2014
rf lb	28	22	1	2014
rf lb	21	23	1	2014
rf lb	18	24	1	2014
rf lb	16	25	1	2014
rf lb	17	26	1	2014
rf lb	20	27	1	2014
rf lb	22	28	1	2014
rf lb	21	29	1	2014
rf lb	23.95	30	1	2014
rf lb	18	31	1	2014
rf lb	23.95	32	1	2014
rf lb	20	33	1	2014
rf lb	18	34	1	2014
rf lb	18	35	1	2014
rf lb	18	36	1	2014
rf lb	16	37	1	2014
rf lb	17	38	1	2014
rf lb	16	39	1	2014
rf lb	16	40	1	2014
rf lb	13	41	1	2014
rf lb	11	42	1	2014
rf lb	11	43	1	2014
rf lb	11	44	1	2014
rf lb	11	45	1	2014
rf lb	13	3	2	2014
rf lb	13	4	2	2014
rf lb	14	5	2	2014
rf lb	13	6	2	2014
rf lb	13	7	2	2014
rf lb	17	8	2	2014
rf lb	13	9	2	2014
rf lb	17	10	2	2014
rf lb	18	11	2	2014
rf lb	18	12	2	2014
rf lb	16	13	2	2014
rf lb	16	14	2	2014
rf lb	18	15	2	2014
rf lb	27	16	2	2014
rf lb	26	17	2	2014
rf lb	30	18	2	2014
rf lb	34.95	19	2	2014
rf lb	29	20	2	2014
rf lb	32	21	2	2014
rf lb	27	22	2	2014
rf lb	22	23	2	2014
rf lb	17	24	2	2014
rf lb	14	25	2	2014
rf lb	16	26	2	2014
rf lb	18	27	2	2014
rf lb	24.95	28	2	2014
rf lb	24	29	2	2014
rf lb	18	30	2	2014
rf lb	19	31	2	2014
rf lb	20	32	2	2014
rf lb	18	33	2	2014
rf lb	18	34	2	2014
rf lb	18	35	2	2014
rf lb	16	36	2	2014
rf lb	17	37	2	2014
rf lb	16	38	2	2014
rf lb	17	39	2	2014
rf lb	16	40	2	2014
rf lb	11	41	2	2014
rf lb	11	42	2	2014
rf lb	12	43	2	2014
rf lb	11	44	2	2014
rf lb	8	45	2	2014
rf lb	16	3	3	2014
rf lb	14	4	3	2014
rf lb	12	5	3	2014
rf lb	14	6	3	2014
rf lb	13	7	3	2014
rf lb	13	8	3	2014
rf lb	17	9	3	2014
rf lb	16	10	3	2014
rf lb	18	11	3	2014
rf lb	20	12	3	2014
rf lb	16	13	3	2014
rf lb	22	14	3	2014
rf lb	24	15	3	2014
rf lb	26	16	3	2014
rf lb	29	17	3	2014
rf lb	30	18	3	2014
rf lb	32	19	3	2014
rf lb	28	20	3	2014
rf lb	28	21	3	2014
rf lb	22	22	3	2014
rf lb	22	23	3	2014
rf lb	18	24	3	2014
rf lb	16	25	3	2014
rf lb	16	26	3	2014
rf lb	18	27	3	2014
rf lb	20	28	3	2014
rf lb	19	29	3	2014
rf lb	19	30	3	2014
rf lb	18	31	3	2014
rf lb	18	32	3	2014
rf lb	18	33	3	2014
rf lb	18	34	3	2014
rf lb	18	35	3	2014
rf lb	18	36	3	2014
rf lb	16	37	3	2014
rf lb	16	38	3	2014
rf lb	17	39	3	2014
rf lb	16	40	3	2014
rf lb	11	41	3	2014
rf lb	11	42	3	2014
rf lb	11	43	3	2014
rf lb	11	44	3	2014
rf lb	8	45	3	2014
rf lb	17	3	4	2014
rf lb	13	4	4	2014
rf lb	12	5	4	2014
rf lb	13	6	4	2014
rf lb	13	7	4	2014
rf lb	15	8	4	2014
rf lb	13	9	4	2014
rf lb	18	10	4	2014
rf lb	18	11	4	2014
rf lb	18	12	4	2014
rf lb	24	13	4	2014
rf lb	20	14	4	2014
rf lb	25	15	4	2014
rf lb	27	16	4	2014
rf lb	28	17	4	2014
rf lb	32	18	4	2014
rf lb	32	19	4	2014
rf lb	27	20	4	2014
rf lb	24	21	4	2014
rf lb	24	22	4	2014
rf lb	20	23	4	2014
rf lb	18	24	4	2014
rf lb	16	25	4	2014
rf lb	16	26	4	2014
rf lb	18	27	4	2014
rf lb	20	28	4	2014
rf lb	19	29	4	2014
rf lb	18	30	4	2014
rf lb	18	31	4	2014
rf lb	19	32	4	2014
rf lb	18	33	4	2014
rf lb	18	34	4	2014
rf lb	18	35	4	2014
rf lb	18	36	4	2014
rf lb	17	37	4	2014
rf lb	17	38	4	2014
rf lb	16	39	4	2014
rf lb	12	40	4	2014
rf lb	11	41	4	2014
rf lb	11	42	4	2014
rf lb	11	43	4	2014
rf lb	10	44	4	2014
rf lb	7	45	4	2014
glm ub	226.676787971136	3	1	2014
glm ub	278.022586090054	4	1	2014
glm ub	268.140773978796	5	1	2014
glm ub	238.997922512482	6	1	2014
glm ub	248.203976519828	7	1	2014
glm ub	254.291045162438	8	1	2014
glm ub	256.782965547136	9	1	2014
glm ub	207.777758834973	10	1	2014
glm ub	279.94669367461	11	1	2014
glm ub	276.656649774756	12	1	2014
glm ub	320.540189748223	13	1	2014
glm ub	302.86184584138	14	1	2014
glm ub	360.762300629024	15	1	2014
glm ub	470.825652938196	16	1	2014
glm ub	459.945361599638	17	1	2014
glm ub	401.518002946832	18	1	2014
glm ub	406.215762706698	19	1	2014
glm ub	339.919732995204	20	1	2014
glm ub	347.776883797455	21	1	2014
glm ub	355.308093217011	22	1	2014
glm ub	376.966142361634	23	1	2014
glm ub	369.69297001079	24	1	2014
glm ub	355.127432869831	25	1	2014
glm ub	328.186026500679	26	1	2014
glm ub	301.909706074522	27	1	2014
glm ub	311.962626096606	28	1	2014
glm ub	310.927847605	29	1	2014
glm ub	305.885082502797	30	1	2014
glm ub	258.24326088406	31	1	2014
glm ub	264.614465177431	32	1	2014
glm ub	231.168677025724	33	1	2014
glm ub	270.239107717405	34	1	2014
glm ub	206.02239165743	35	1	2014
glm ub	216.125119109144	36	1	2014
glm ub	218.168557422972	37	1	2014
glm ub	219.682367536565	38	1	2014
glm ub	224.249234051134	39	1	2014
glm ub	199.945102218724	40	1	2014
glm ub	179.852719299476	41	1	2014
glm ub	201.69764758087	42	1	2014
glm ub	167.829812185211	43	1	2014
glm ub	213.633487893636	44	1	2014
glm ub	159.958901309982	45	1	2014
glm ub	260.385058393727	3	2	2014
glm ub	307.60957827599	4	2	2014
glm ub	298.177407208285	5	2	2014
glm ub	265.824458968507	6	2	2014
glm ub	287.952068082283	7	2	2014
glm ub	309.387888706839	8	2	2014
glm ub	306.84184756769	9	2	2014
glm ub	244.889214261238	10	2	2014
glm ub	290.490109475263	11	2	2014
glm ub	311.927576590668	12	2	2014
glm ub	342.070877351409	13	2	2014
glm ub	330.67214922741	14	2	2014
glm ub	398.26497594986	15	2	2014
glm ub	466.475470826722	16	2	2014
glm ub	419.907876568103	17	2	2014
glm ub	366.503027238243	18	2	2014
glm ub	393.852608523204	19	2	2014
glm ub	333.108101757444	20	2	2014
glm ub	363.630278909511	21	2	2014
glm ub	384.201542124662	22	2	2014
glm ub	398.304112044456	23	2	2014
glm ub	379.516892216308	24	2	2014
glm ub	374.975450026979	25	2	2014
glm ub	339.239126494612	26	2	2014
glm ub	296.638219507036	27	2	2014
glm ub	333.423282643789	28	2	2014
glm ub	320.919672855831	29	2	2014
glm ub	311.295934967675	30	2	2014
glm ub	266.221303592857	31	2	2014
glm ub	278.325914994386	32	2	2014
glm ub	256.232571035924	33	2	2014
glm ub	292.272405344557	34	2	2014
glm ub	221.280481655716	35	2	2014
glm ub	241.305830977479	36	2	2014
glm ub	236.380667757996	37	2	2014
glm ub	239.792466920503	38	2	2014
glm ub	232.545517008372	39	2	2014
glm ub	221.195884399006	40	2	2014
glm ub	199.121059832668	41	2	2014
glm ub	208.333126920019	42	2	2014
glm ub	172.167188661899	43	2	2014
glm ub	225.170877771851	44	2	2014
glm ub	168.646784877441	45	2	2014
glm ub	274.076647628878	3	3	2014
glm ub	322.959695479288	4	3	2014
glm ub	325.538006000635	5	3	2014
glm ub	286.618863848599	6	3	2014
glm ub	335.978381498305	7	3	2014
glm ub	342.82460983635	8	3	2014
glm ub	327.285133601779	9	3	2014
glm ub	264.230247285573	10	3	2014
glm ub	329.963092451692	11	3	2014
glm ub	331.462379757034	12	3	2014
glm ub	364.850027325597	13	3	2014
glm ub	355.56739897045	14	3	2014
glm ub	413.643332107901	15	3	2014
glm ub	454.073069003036	16	3	2014
glm ub	421.923204235201	17	3	2014
glm ub	381.612661752433	18	3	2014
glm ub	399.398984497891	19	3	2014
glm ub	339.562808256759	20	3	2014
glm ub	384.535217070321	21	3	2014
glm ub	394.834056502601	22	3	2014
glm ub	411.951848956612	23	3	2014
[truncated: 1,785 more rows]
