# Supplementary material for: A stacked ensemble method for forecasting influenza-like illness visit volumes at emergency departments
Source: PLoS One. 2021 Mar 22;16(3):e0241725. doi: 10.1371/journal.pone.0241725 (PMC7984626; doi:10.1371/journal.pone.0241725)
Supplement: S1 Data — (ZIP) [file pone.0241725.s003.zip › ILI_plosone/tables/raw_estimates_2014_holdout_2012weeks-3-45.csv]

object	value	epiweek	weeks_ahead	season
rf	125.352	3	1	2012
rf	123.2315	4	1	2012
rf	127.1675	5	1	2012
rf	152.2235	6	1	2012
rf	156.2075	7	1	2012
rf	148.9295	8	1	2012
rf	172.5865	9	1	2012
rf	183.7715	10	1	2012
rf	203.322	11	1	2012
rf	216.3605	12	1	2012
rf	203.8615	13	1	2012
rf	216.635	14	1	2012
rf	211.274	15	1	2012
rf	219.479	16	1	2012
rf	296.9365	17	1	2012
rf	308.659	18	1	2012
rf	299.2055	19	1	2012
rf	270.4355	20	1	2012
rf	242.6865	21	1	2012
rf	228.4905	22	1	2012
rf	242.796	23	1	2012
rf	247.429	24	1	2012
rf	223.647	25	1	2012
rf	231.814	26	1	2012
rf	221.579	27	1	2012
rf	225.3295	28	1	2012
rf	216.917	29	1	2012
rf	214.4165	30	1	2012
rf	233.3915	31	1	2012
rf	234.8205	32	1	2012
rf	214.1265	33	1	2012
rf	219.959	34	1	2012
rf	243.6305	35	1	2012
rf	222.591	36	1	2012
rf	198.4825	37	1	2012
rf	162.5485	38	1	2012
rf	142.0985	39	1	2012
rf	126.2495	40	1	2012
rf	125.101	41	1	2012
rf	121.4995	42	1	2012
rf	108.619	43	1	2012
rf	101.8945	44	1	2012
rf	83.823	45	1	2012
rf	134.874	3	2	2012
rf	128.5855	4	2	2012
rf	130.4205	5	2	2012
rf	171.5245	6	2	2012
rf	165.6925	7	2	2012
rf	158.7635	8	2	2012
rf	199.964	9	2	2012
rf	212.229	10	2	2012
rf	234.856	11	2	2012
rf	218.344	12	2	2012
rf	225.955	13	2	2012
rf	236.1135	14	2	2012
rf	229.3185	15	2	2012
rf	252.4885	16	2	2012
rf	305.2085	17	2	2012
rf	306.4275	18	2	2012
rf	292.5255	19	2	2012
rf	274.097	20	2	2012
rf	243.554	21	2	2012
rf	231.397	22	2	2012
rf	262.6785	23	2	2012
rf	254.7035	24	2	2012
rf	232.507	25	2	2012
rf	240.4105	26	2	2012
rf	233.342	27	2	2012
rf	228.8005	28	2	2012
rf	221.6535	29	2	2012
rf	213.316	30	2	2012
rf	239.296	31	2	2012
rf	235.7065	32	2	2012
rf	213.873	33	2	2012
rf	228.4895	34	2	2012
rf	240.212	35	2	2012
rf	223.8385	36	2	2012
rf	183.7515	37	2	2012
rf	150.7455	38	2	2012
rf	133.47	39	2	2012
rf	125.6265	40	2	2012
rf	123.125	41	2	2012
rf	118.3995	42	2	2012
rf	103.2965	43	2	2012
rf	96.313	44	2	2012
rf	83.394	45	2	2012
rf	148.9085	3	3	2012
rf	137.565	4	3	2012
rf	133.93	5	3	2012
rf	166.9195	6	3	2012
rf	171.865	7	3	2012
rf	187.527	8	3	2012
rf	220.5555	9	3	2012
rf	247.5115	10	3	2012
rf	235.995	11	3	2012
rf	247.5375	12	3	2012
rf	243.546	13	3	2012
rf	248.7185	14	3	2012
rf	252.8285	15	3	2012
rf	273.3925	16	3	2012
rf	298.5395	17	3	2012
rf	289.0485	18	3	2012
rf	285.2885	19	3	2012
rf	268.277	20	3	2012
rf	251.4435	21	3	2012
rf	251.2405	22	3	2012
rf	263.5105	23	3	2012
rf	252.5705	24	3	2012
rf	234.419	25	3	2012
rf	238.3835	26	3	2012
rf	231.3445	27	3	2012
rf	231.8495	28	3	2012
rf	222.78	29	3	2012
rf	221.468	30	3	2012
rf	234.1375	31	3	2012
rf	226.225	32	3	2012
rf	222.082	33	3	2012
rf	226.477	34	3	2012
rf	235.075	35	3	2012
rf	209.5975	36	3	2012
rf	176.9085	37	3	2012
rf	145.243	38	3	2012
rf	129.773	39	3	2012
rf	131.581	40	3	2012
rf	122.946	41	3	2012
rf	114.01	42	3	2012
rf	99.7395	43	3	2012
rf	88.026	44	3	2012
rf	80.9655	45	3	2012
rf	143.2375	3	4	2012
rf	128.315	4	4	2012
rf	128.604	5	4	2012
rf	167.1665	6	4	2012
rf	197.596	7	4	2012
rf	201.0595	8	4	2012
rf	243.0845	9	4	2012
rf	241.5075	10	4	2012
rf	259.36	11	4	2012
rf	259.916	12	4	2012
rf	256.8305	13	4	2012
rf	269.6255	14	4	2012
rf	271.4255	15	4	2012
rf	283.781	16	4	2012
rf	287.4305	17	4	2012
rf	283.7425	18	4	2012
rf	282.913	19	4	2012
rf	277.2825	20	4	2012
rf	263.9775	21	4	2012
rf	262.797	22	4	2012
rf	265.0345	23	4	2012
rf	258.403	24	4	2012
rf	237.183	25	4	2012
rf	236.085	26	4	2012
rf	226.178	27	4	2012
rf	235.548	28	4	2012
rf	232.3245	29	4	2012
rf	217.439	30	4	2012
rf	226.6475	31	4	2012
rf	219.849	32	4	2012
rf	225.72	33	4	2012
rf	230.31	34	4	2012
rf	235.878	35	4	2012
rf	198.713	36	4	2012
rf	165.3015	37	4	2012
rf	138.598	38	4	2012
rf	124.546	39	4	2012
rf	123.751	40	4	2012
rf	112.514	41	4	2012
rf	104.8885	42	4	2012
rf	86.425	43	4	2012
rf	81.1845	44	4	2012
rf	85.1875	45	4	2012
Generalized Linear Mixture Model	158.209939392621	3	1	2018
Generalized Linear Mixture Model	161.551930133384	4	1	2018
Generalized Linear Mixture Model	186.155130656814	5	1	2018
Generalized Linear Mixture Model	171.552479612255	6	1	2018
Generalized Linear Mixture Model	209.61167767203	7	1	2018
Generalized Linear Mixture Model	275.345664167	8	1	2018
Generalized Linear Mixture Model	395.099804480709	9	1	2018
Generalized Linear Mixture Model	568.408962188765	10	1	2018
Generalized Linear Mixture Model	577.874039224953	11	1	2018
Generalized Linear Mixture Model	614.775640384994	12	1	2018
Generalized Linear Mixture Model	595.696562873691	13	1	2018
Generalized Linear Mixture Model	473.065811094647	14	1	2018
Generalized Linear Mixture Model	387.807985561084	15	1	2018
Generalized Linear Mixture Model	382.450846432355	16	1	2018
Generalized Linear Mixture Model	309.989659763078	17	1	2018
Generalized Linear Mixture Model	161.472048105919	3	2	2018
Generalized Linear Mixture Model	163.167857214004	4	2	2018
Generalized Linear Mixture Model	173.244819636954	5	2	2018
Generalized Linear Mixture Model	174.780053066663	6	2	2018
Generalized Linear Mixture Model	214.390758194527	7	2	2018
Generalized Linear Mixture Model	286.725109977423	8	2	2018
Generalized Linear Mixture Model	415.985725191682	9	2	2018
Generalized Linear Mixture Model	558.285659096391	10	2	2018
Generalized Linear Mixture Model	553.071034378816	11	2	2018
Generalized Linear Mixture Model	605.311000069922	12	2	2018
Generalized Linear Mixture Model	561.323839146733	13	2	2018
Generalized Linear Mixture Model	456.217613842907	14	2	2018
Generalized Linear Mixture Model	384.610296916036	15	2	2018
Generalized Linear Mixture Model	350.861652839645	16	2	2018
Generalized Linear Mixture Model	273.525945636604	17	2	2018
Generalized Linear Mixture Model	158.794295618727	3	3	2018
Generalized Linear Mixture Model	153.262899744296	4	3	2018
Generalized Linear Mixture Model	179.713770762481	5	3	2018
Generalized Linear Mixture Model	173.564216598452	6	3	2018
Generalized Linear Mixture Model	227.290827001446	7	3	2018
Generalized Linear Mixture Model	307.985202447836	8	3	2018
Generalized Linear Mixture Model	401.538004826767	9	3	2018
Generalized Linear Mixture Model	515.48400819765	10	3	2018
Generalized Linear Mixture Model	529.731050169173	11	3	2018
Generalized Linear Mixture Model	541.364415888963	12	3	2018
Generalized Linear Mixture Model	503.5808763327	13	3	2018
Generalized Linear Mixture Model	426.33007989784	14	3	2018
Generalized Linear Mixture Model	339.12857014003	15	3	2018
Generalized Linear Mixture Model	319.390674647652	16	3	2018
Generalized Linear Mixture Model	269.213693171138	17	3	2018
Generalized Linear Mixture Model	151.065132374913	3	4	2018
Generalized Linear Mixture Model	162.833134464778	4	4	2018
Generalized Linear Mixture Model	186.013440469493	5	4	2018
Generalized Linear Mixture Model	192.582409143754	6	4	2018
Generalized Linear Mixture Model	257.741913050277	7	4	2018
Generalized Linear Mixture Model	328.262945747957	8	4	2018
Generalized Linear Mixture Model	396.805493480499	9	4	2018
Generalized Linear Mixture Model	496.465040298625	10	4	2018
Generalized Linear Mixture Model	492.746299830138	11	4	2018
Generalized Linear Mixture Model	480.878473712429	12	4	2018
Generalized Linear Mixture Model	448.943226985839	13	4	2018
Generalized Linear Mixture Model	392.310253951827	14	4	2018
Generalized Linear Mixture Model	306.634916934834	15	4	2018
Generalized Linear Mixture Model	296.153299589187	16	4	2018
Generalized Linear Mixture Model	265.10979314269	17	4	2018
lm	108.881603038324	3	1	2012
lm	100.953872149845	4	1	2012
lm	96.625732867425	5	1	2012
lm	126.172535660847	6	1	2012
lm	123.755053761641	7	1	2012
lm	141.627347223993	8	1	2012
lm	150.22827472124	9	1	2012
lm	170.889046221965	10	1	2012
lm	188.614518819075	11	1	2012
lm	207.037817563405	12	1	2012
lm	176.210279686921	13	1	2012
lm	194.414775662829	14	1	2012
lm	244.039866147705	15	1	2012
lm	230.049574105681	16	1	2012
lm	301.504155583435	17	1	2012
lm	269.742518727007	18	1	2012
lm	229.060667149196	19	1	2012
lm	244.115017464682	20	1	2012
lm	216.709440735751	21	1	2012
lm	222.231739908116	22	1	2012
lm	207.85604904641	23	1	2012
lm	232.786749205673	24	1	2012
lm	210.485085196357	25	1	2012
lm	218.764601090894	26	1	2012
lm	188.854217900977	27	1	2012
lm	205.353487118695	28	1	2012
lm	200.141887879437	29	1	2012
lm	155.287663668412	30	1	2012
lm	223.318641128767	31	1	2012
lm	232.292113231459	32	1	2012
lm	179.555328418668	33	1	2012
lm	210.638179486866	34	1	2012
lm	239.484287205802	35	1	2012
lm	229.22454269675	36	1	2012
lm	176.232420336088	37	1	2012
lm	130.835764697546	38	1	2012
lm	78.1558488064276	39	1	2012
lm	109.9992163815	40	1	2012
lm	95.6552910410628	41	1	2012
lm	125.575876948151	42	1	2012
lm	60.4918188446299	43	1	2012
lm	75.6280639230283	44	1	2012
lm	58.311093967513	45	1	2012
lm	116.354446964919	3	2	2012
lm	98.1401533421619	4	2	2012
lm	95.7252006630176	5	2	2012
lm	151.879533403821	6	2	2012
lm	161.866132322631	7	2	2012
lm	178.435172442991	8	2	2012
lm	216.734138006022	9	2	2012
lm	191.970668527165	10	2	2012
lm	208.144807503241	11	2	2012
lm	216.228411399221	12	2	2012
lm	192.308197433897	13	2	2012
lm	230.886584220321	14	2	2012
lm	268.150796842611	15	2	2012
lm	256.540016550718	16	2	2012
lm	270.599310117037	17	2	2012
lm	226.686690768233	18	2	2012
lm	214.478193263837	19	2	2012
lm	250.939499907091	20	2	2012
lm	243.005558155169	21	2	2012
lm	200.872079602328	22	2	2012
lm	210.98956205629	23	2	2012
lm	227.056451465944	24	2	2012
lm	210.611574617049	25	2	2012
lm	181.716634758363	26	2	2012
lm	190.069094279279	27	2	2012
lm	186.280382189153	28	2	2012
lm	179.148651323037	29	2	2012
lm	133.148300129502	30	2	2012
lm	208.009874840042	31	2	2012
lm	223.252081070334	32	2	2012
lm	167.905915637597	33	2	2012
lm	183.885630997957	34	2	2012
lm	238.673714631092	35	2	2012
lm	216.756706622887	36	2	2012
lm	157.673498851544	37	2	2012
lm	90.5443554700899	38	2	2012
lm	85.1194340906633	39	2	2012
lm	85.7157029254787	40	2	2012
lm	115.474044768071	41	2	2012
lm	90.0329771754076	42	2	2012
lm	57.2191117636178	43	2	2012
lm	45.4007011151613	44	2	2012
lm	52.6225995439273	45	2	2012
lm	118.110160549897	3	3	2012
lm	105.32795392496	4	3	2012
lm	126.186534023131	5	3	2012
lm	184.198926003681	6	3	2012
lm	207.015320973426	7	3	2012
lm	238.021431811569	8	3	2012
lm	244.586236092283	9	3	2012
lm	217.567628542702	10	3	2012
lm	227.039351454821	11	3	2012
lm	229.018175704602	12	3	2012
lm	240.031570933223	13	3	2012
lm	260.566906956512	14	3	2012
lm	288.013151909437	15	3	2012
lm	248.119781182565	16	3	2012
lm	207.253706792542	17	3	2012
lm	224.621092996461	18	3	2012
lm	216.523131546878	19	3	2012
lm	261.497366258764	20	3	2012
lm	215.403528220574	21	3	2012
lm	207.820914472211	22	3	2012
lm	213.800246019473	23	3	2012
lm	219.305368541408	24	3	2012
lm	184.616103878025	25	3	2012
lm	189.746929297332	26	3	2012
lm	179.226822893743	27	3	2012
lm	161.525799905298	28	3	2012
lm	151.372838262906	29	3	2012
lm	141.229843358871	30	3	2012
lm	178.990483534456	31	3	2012
lm	195.886969654452	32	3	2012
lm	152.761164727646	33	3	2012
lm	181.906148099569	34	3	2012
lm	211.614258829984	35	3	2012
lm	195.381839189857	36	3	2012
lm	118.03251859006	37	3	2012
lm	100.674711360464	38	3	2012
lm	64.6245537320741	39	3	2012
lm	101.104981829833	40	3	2012
lm	80.2010005978966	41	3	2012
lm	78.0848151850062	42	3	2012
lm	36.896769964903	43	3	2012
lm	36.8767573041625	44	3	2012
lm	32.7874675642883	45	3	2012
lm	114.884590972386	3	4	2012
lm	131.072896059091	4	4	2012
lm	154.171322927309	5	4	2012
lm	221.504905125424	6	4	2012
lm	261.967079588472	7	4	2012
lm	254.986058100846	8	4	2012
lm	267.382926570436	9	4	2012
lm	229.685013487667	10	4	2012
lm	248.594990883351	11	4	2012
lm	275.56572477381	12	4	2012
lm	275.363195979049	13	4	2012
lm	283.178788300382	14	4	2012
lm	277.093749481634	15	4	2012
lm	194.637245773931	16	4	2012
lm	204.841294980707	17	4	2012
lm	246.75482752664	18	4	2012
lm	224.93910528691	19	4	2012
lm	233.447847019119	20	4	2012
lm	218.53859541207	21	4	2012
lm	216.481533976456	22	4	2012
lm	212.454933422464	23	4	2012
lm	181.811412910831	24	4	2012
lm	185.909184335014	25	4	2012
lm	170.757427197611	26	4	2012
lm	154.925705323105	27	4	2012
lm	129.631278806196	28	4	2012
lm	156.760129726556	29	4	2012
lm	127.309352508584	30	4	2012
lm	153.291549769818	31	4	2012
lm	178.994905190316	32	4	2012
lm	149.18755580892	33	4	2012
lm	155.437270793165	34	4	2012
lm	181.258273302104	35	4	2012
lm	141.468494705609	36	4	2012
lm	111.947924904248	37	4	2012
lm	74.4975492157637	38	4	2012
lm	82.6338023007463	39	4	2012
lm	66.9980982247121	40	4	2012
lm	72.0478732413263	41	4	2012
lm	53.840850859106	42	4	2012
lm	35.5478220139526	43	4	2012
lm	13.9330303104313	44	4	2012
lm	33.7158237334024	45	4	2012
eb	100.500182923474	3	1	2012
eb	93.644714990715	4	1	2012
eb	120.427915703129	5	1	2012
eb	133.772528575161	6	1	2012
eb	94.2684556368953	7	1	2012
eb	122.940837573378	8	1	2012
eb	94.187085407448	9	1	2012
eb	130.895782258573	10	1	2012
eb	170.861273776936	11	1	2012
eb	218.095068389524	12	1	2012
eb	171.238985617323	13	1	2012
eb	210.111482782806	14	1	2012
eb	210.414081315304	15	1	2012
eb	217.70117839988	16	1	2012
eb	311.355832494447	17	1	2012
eb	306.508702489662	18	1	2012
eb	320.765367799534	19	1	2012
eb	250.030943750069	20	1	2012
eb	219.869261519362	21	1	2012
eb	184.393774608292	22	1	2012
eb	240.448407291855	23	1	2012
eb	240.243514962361	24	1	2012
eb	204.902095037393	25	1	2012
eb	230.068304242738	26	1	2012
eb	211.170372247326	27	1	2012
eb	218.490549251133	28	1	2012
eb	198.034140023661	29	1	2012
eb	172.672830631506	30	1	2012
eb	263.495313710366	31	1	2012
eb	215.144172521247	32	1	2012
eb	194.921320895865	33	1	2012
eb	221.187412894525	34	1	2012
eb	251.797181551196	35	1	2012
eb	213.120751567741	36	1	2012
eb	183.381842228809	37	1	2012
eb	133.251385777732	38	1	2012
eb	107.441084818103	39	1	2012
eb	90.3429308332447	40	1	2012
eb	101.443149166143	41	1	2012
eb	98.8030920124768	42	1	2012
eb	74.75968713077	43	1	2012
eb	87.2261947089179	44	1	2012
eb	62.7248059102487	45	1	2012
eb	106.890820325368	3	2	2012
eb	99.5177450535563	4	2	2012
eb	132.504083680785	5	2	2012
eb	151.850120909365	6	2	2012
eb	102.457726389252	7	2	2012
eb	133.497656820201	8	2	2012
eb	102.054852846992	9	2	2012
eb	143.285974448496	10	2	2012
eb	192.569903367607	11	2	2012
eb	242.659194733701	12	2	2012
eb	190.288160882893	13	2	2012
eb	226.901266716994	14	2	2012
eb	226.988099196164	15	2	2012
eb	232.448881458574	16	2	2012
eb	332.440044414904	17	2	2012
eb	326.131664465704	18	2	2012
eb	338.440160261396	19	2	2012
eb	263.480772267282	20	2	2012
eb	224.907082096893	21	2	2012
eb	183.757040520999	22	2	2012
eb	243.64371981804	23	2	2012
eb	241.118391334015	24	2	2012
eb	201.168980310822	25	2	2012
eb	227.066798725577	26	2	2012
eb	205.582429058285	27	2	2012
eb	211.679448513625	28	2	2012
eb	190.883212620035	29	2	2012
eb	164.933317491709	30	2	2012
eb	254.993268426416	31	2	2012
eb	206.047046332088	32	2	2012
eb	185.368430191205	33	2	2012
eb	212.010761795993	34	2	2012
eb	240.596235151086	35	2	2012
eb	201.300692030126	36	2	2012
eb	173.064683130309	37	2	2012
eb	122.272438797895	38	2	2012
eb	96.066866543695	39	2	2012
eb	77.961104559186	40	2	2012
eb	89.2126558691496	41	2	2012
eb	87.1244971492604	42	2	2012
eb	62.8836019832634	43	2	2012
eb	75.1443200932304	44	2	2012
eb	51.903428642203	45	2	2012
eb	113.993655504859	3	3	2012
eb	105.654550968195	4	3	2012
eb	149.163849448782	5	3	2012
eb	173.416230461038	6	3	2012
eb	109.64106265789	7	3	2012
eb	148.630287768861	8	3	2012
eb	116.883016162503	9	3	2012
eb	162.226195795897	10	3	2012
eb	211.78306054381	11	3	2012
eb	265.496235600384	12	3	2012
eb	209.319421685152	13	3	2012
eb	244.502174759688	14	3	2012
eb	241.554285810826	15	3	2012
eb	246.409347669666	16	3	2012
eb	350.011488797107	17	3	2012
eb	341.401039774128	18	3	2012
eb	359.312677975394	19	3	2012
eb	278.831336958852	20	3	2012
eb	229.774482556025	21	3	2012
eb	180.170686979948	22	3	2012
eb	242.739666674236	23	3	2012
eb	240.546389419948	24	3	2012
eb	196.922986148988	25	3	2012
eb	221.43673739987	26	3	2012
eb	199.089069788701	27	3	2012
eb	204.430121433032	28	3	2012
eb	182.487680282137	29	3	2012
eb	155.124616068699	30	3	2012
eb	244.446538792502	31	3	2012
eb	196.076560581096	32	3	2012
eb	174.996587037257	33	3	2012
eb	200.391254326892	34	3	2012
eb	228.298531777275	35	3	2012
eb	189.845213543108	36	3	2012
eb	160.84279086788	37	3	2012
eb	110.797524169842	38	3	2012
eb	84.3327002552831	39	3	2012
eb	65.7810380730014	40	3	2012
eb	77.3887934810225	41	3	2012
eb	74.4190922818545	42	3	2012
eb	50.2966271872274	43	3	2012
eb	63.33165962555	44	3	2012
eb	41.0686521004171	45	3	2012
eb	124.625573762067	3	4	2012
eb	121.465516947701	4	4	2012
eb	167.162086233411	5	4	2012
eb	191.890972403237	6	4	2012
eb	130.404506941019	7	4	2012
eb	172.393679052064	8	4	2012
eb	132.571419599186	9	4	2012
eb	183.374460173307	10	4	2012
eb	235.361517016017	11	4	2012
eb	286.995054272888	12	4	2012
eb	224.616985168432	13	4	2012
eb	260.215897308297	14	4	2012
eb	260.262480641289	15	4	2012
eb	262.874520828782	16	4	2012
eb	368.458142494339	17	4	2012
eb	363.042742526943	18	4	2012
eb	384.338672369449	19	4	2012
eb	292.483693665524	20	4	2012
eb	233.393756547314	21	4	2012
eb	175.969202437841	22	4	2012
eb	242.467910498328	23	4	2012
eb	237.032077027945	24	4	2012
eb	191.084854815694	25	4	2012
eb	214.468321409026	26	4	2012
eb	191.860480489355	27	4	2012
eb	196.958962921691	28	4	2012
eb	174.652976552933	29	4	2012
eb	147.883012971729	30	4	2012
eb	234.215493653993	31	4	2012
eb	183.42513469807	32	4	2012
eb	166.000330643746	33	4	2012
eb	188.408867634665	34	4	2012
eb	212.813989489404	35	4	2012
eb	178.380470328987	36	4	2012
eb	151.084580624456	37	4	2012
eb	99.4354810290258	38	4	2012
eb	71.9290149364883	39	4	2012
eb	53.1354893690404	40	4	2012
eb	64.3321665742824	41	4	2012
eb	61.7021488688675	42	4	2012
eb	38.666858476209	43	4	2012
eb	52.567485201964	44	4	2012
eb	30.9801183801526	45	4	2012
arima	190.482234481541	3	1	2012
arima	170.917908113833	4	1	2012
arima	168.038879899455	5	1	2012
arima	144.758421961893	6	1	2012
arima	143.10551832037	7	1	2012
arima	155.045620593682	8	1	2012
arima	107.788704486281	9	1	2012
arima	124.083717284832	10	1	2012
arima	153.279652081684	11	1	2012
arima	190.899400040798	12	1	2012
arima	156.585951638823	13	1	2012
arima	172.851485855876	14	1	2012
arima	195.264343160241	15	1	2012
arima	188.478561708714	16	1	2012
arima	248.185384498372	17	1	2012
arima	217.897181559422	18	1	2012
arima	259.728579823929	19	1	2012
arima	196.054261590285	20	1	2012
arima	202.065188953374	21	1	2012
arima	151.086177044606	22	1	2012
arima	193.838460410172	23	1	2012
arima	182.715127488518	24	1	2012
arima	163.502649716183	25	1	2012
arima	175.142584834584	26	1	2012
arima	172.35422049214	27	1	2012
arima	190.37832989534	28	1	2012
arima	167.193671912737	29	1	2012
arima	179.819112481382	30	1	2012
arima	248.698786741984	31	1	2012
arima	203.748201907537	32	1	2012
arima	218.632857820193	33	1	2012
arima	237.318962704556	34	1	2012
arima	259.632820227846	35	1	2012
arima	226.204764075397	36	1	2012
arima	207.166730650277	37	1	2012
arima	198.939301680085	38	1	2012
arima	197.600738496217	39	1	2012
arima	208.400472414006	40	1	2012
arima	213.2148810998	41	1	2012
arima	195.064485226047	42	1	2012
arima	155.902298635055	43	1	2012
arima	159.976960628231	44	1	2012
arima	126.231008106954	45	1	2012
arima	202.115265426074	3	2	2012
arima	178.16108873742	4	2	2012
arima	150.162630068443	5	2	2012
arima	157.133836374502	6	2	2012
arima	154.148237645275	7	2	2012
arima	136.268081840674	8	2	2012
arima	100.626480481756	9	2	2012
arima	125.93692388871	10	2	2012
arima	160.735488270468	11	2	2012
arima	186.919964904768	12	2	2012
arima	149.663853729961	13	2	2012
arima	185.888372739694	14	2	2012
arima	190.528883554291	15	2	2012
arima	186.627354913787	16	2	2012
arima	208.131935839374	17	2	2012
arima	218.821783941919	18	2	2012
arima	229.714426617617	19	2	2012
arima	200.224005531261	20	2	2012
arima	171.504555581047	21	2	2012
arima	142.015616639291	22	2	2012
arima	165.757251877343	23	2	2012
arima	160.383572926301	24	2	2012
arima	142.051891132334	25	2	2012
arima	160.965599444733	26	2	2012
arima	170.671234884558	27	2	2012
arima	168.815933724515	28	2	2012
arima	178.784106340939	29	2	2012
arima	194.400859767003	30	2	2012
arima	232.894018628538	31	2	2012
arima	222.21321473412	32	2	2012
arima	230.489696621108	33	2	2012
arima	244.570518011651	34	2	2012
arima	251.842883920679	35	2	2012
arima	225.04662438864	36	2	2012
arima	234.60561953973	37	2	2012
arima	241.815571594838	38	2	2012
arima	260.876012854097	39	2	2012
arima	262.486494949659	40	2	2012
arima	247.872734032792	41	2	2012
arima	211.680269320923	42	2	2012
arima	176.030637242433	43	2	2012
arima	164.972147888436	44	2	2012
arima	157.162476128847	45	2	2012
arima	215.999968414003	3	3	2012
arima	159.47638142525	4	3	2012
arima	162.10498877095	5	3	2012
arima	167.034297599692	6	3	2012
arima	135.508166874582	7	3	2012
arima	126.678038514759	8	3	2012
arima	104.630146727949	9	3	2012
arima	136.117222977482	10	3	2012
arima	160.069738853093	11	3	2012
arima	176.725173685211	12	3	2012
arima	165.128640959525	13	3	2012
arima	182.151194954879	14	3	2012
arima	188.483499756146	15	3	2012
arima	153.230462934383	16	3	2012
arima	210.135923865158	17	3	2012
arima	192.891531148942	18	3	2012
arima	230.512187468513	19	3	2012
arima	169.778429729182	20	3	2012
arima	160.324488164244	21	3	2012
arima	118.770631784811	22	3	2012
arima	145.004401638384	23	3	2012
arima	139.224946819874	24	3	2012
arima	130.928437355652	25	3	2012
arima	160.312425506608	26	3	2012
arima	150.711047332725	27	3	2012
arima	180.312655823477	28	3	2012
arima	193.439372529911	29	3	2012
arima	182.860169908116	30	3	2012
arima	249.16180469127	31	3	2012
arima	233.776730490535	32	3	2012
arima	238.322912378184	33	3	2012
arima	237.994223800309	34	3	2012
arima	248.580957127923	35	3	2012
arima	250.903537595799	36	3	2012
arima	274.34030422813	37	3	2012
arima	301.05095609574	38	3	2012
arima	310.056032914153	39	3	2012
arima	292.952826876135	40	3	2012
arima	260.591536616363	41	3	2012
arima	228.369633294531	42	3	2012
arima	180.071253959204	43	3	2012
arima	194.574929948765	44	3	2012
arima	183.056402172966	45	3	2012
arima	186.140265390755	3	4	2012
arima	170.510139180359	4	4	2012
arima	171.554842713516	5	4	2012
arima	147.200025626508	6	4	2012
arima	126.067686878978	7	4	2012
arima	128.080983218529	8	4	2012
arima	117.07533583084	9	4	2012
arima	138.211043383712	10	4	2012
arima	153.090502220348	11	4	2012
arima	188.930852578833	12	4	2012
arima	163.914943873998	13	4	2012
arima	181.129474582504	14	4	2012
arima	154.885374881145	15	4	2012
arima	162.004481248187	16	4	2012
arima	185.328273357073	17	4	2012
arima	197.990448352117	18	4	2012
arima	196.498924274856	19	4	2012
arima	158.778851447751	20	4	2012
arima	134.803465702659	21	4	2012
arima	103.95490263637	22	4	2012
arima	125.798597332435	23	4	2012
arima	128.425221332477	24	4	2012
arima	133.831933418496	25	4	2012
arima	141.427937192821	26	4	2012
arima	164.125977754639	27	4	2012
arima	194.81416990088	28	4	2012
arima	181.966122587356	29	4	2012
arima	204.40757385593	30	4	2012
arima	257.818687474914	31	4	2012
arima	241.228497734598	32	4	2012
arima	232.466696235721	33	4	2012
arima	236.236387127419	34	4	2012
arima	271.788509434069	35	4	2012
arima	288.719013793473	36	4	2012
arima	329.785453187065	37	4	2012
arima	345.51190876781	38	4	2012
arima	335.058007420938	39	4	2012
arima	301.040563803677	40	4	2012
arima	272.929375708465	41	4	2012
arima	228.508214824467	42	4	2012
arima	208.611123481616	43	4	2012
arima	218.607831905013	44	4	2012
arima	215.910263062234	45	4	2012
target	90	3	1	2012
target	111	4	1	2012
target	120	5	1	2012
target	90	6	1	2012
target	113	7	1	2012
target	89	8	1	2012
target	117	9	1	2012
target	150	10	1	2012
target	194	11	1	2012
target	152	12	1	2012
target	191	13	1	2012
target	194	14	1	2012
target	202	15	1	2012
target	290	16	1	2012
target	287	17	1	2012
target	302	18	1	2012
target	240	19	1	2012
target	216	20	1	2012
target	186	21	1	2012
target	238	22	1	2012
target	240	23	1	2012
target	208	24	1	2012
target	232	25	1	2012
target	215	26	1	2012
target	223	27	1	2012
target	205	28	1	2012
target	181	29	1	2012
target	269	30	1	2012
target	224	31	1	2012
target	206	32	1	2012
target	233	33	1	2012
target	264	34	1	2012
target	226	35	1	2012
target	197	36	1	2012
target	146	37	1	2012
target	121	38	1	2012
target	104	39	1	2012
target	115	40	1	2012
target	112	41	1	2012
target	88	42	1	2012
target	100	43	1	2012
target	75	44	1	2012
target	71	45	1	2012
target	111	3	2	2012
target	120	4	2	2012
target	90	5	2	2012
target	113	6	2	2012
target	89	7	2	2012
target	117	8	2	2012
target	150	9	2	2012
target	194	10	2	2012
target	152	11	2	2012
target	191	12	2	2012
target	194	13	2	2012
target	202	14	2	2012
target	290	15	2	2012
target	287	16	2	2012
target	302	17	2	2012
target	240	18	2	2012
target	216	19	2	2012
target	186	20	2	2012
target	238	21	2	2012
target	240	22	2	2012
target	208	23	2	2012
target	232	24	2	2012
target	215	25	2	2012
target	223	26	2	2012
target	205	27	2	2012
target	181	28	2	2012
target	269	29	2	2012
target	224	30	2	2012
target	206	31	2	2012
target	233	32	2	2012
target	264	33	2	2012
target	226	34	2	2012
target	197	35	2	2012
target	146	36	2	2012
target	121	37	2	2012
target	104	38	2	2012
target	115	39	2	2012
target	112	40	2	2012
target	88	41	2	2012
target	100	42	2	2012
target	75	43	2	2012
target	71	44	2	2012
target	75	45	2	2012
target	120	3	3	2012
target	90	4	3	2012
target	113	5	3	2012
target	89	6	3	2012
target	117	7	3	2012
target	150	8	3	2012
target	194	9	3	2012
target	152	10	3	2012
target	191	11	3	2012
target	194	12	3	2012
target	202	13	3	2012
target	290	14	3	2012
target	287	15	3	2012
target	302	16	3	2012
target	240	17	3	2012
target	216	18	3	2012
target	186	19	3	2012
target	238	20	3	2012
target	240	21	3	2012
target	208	22	3	2012
target	232	23	3	2012
target	215	24	3	2012
target	223	25	3	2012
target	205	26	3	2012
target	181	27	3	2012
target	269	28	3	2012
target	224	29	3	2012
target	206	30	3	2012
target	233	31	3	2012
target	264	32	3	2012
target	226	33	3	2012
target	197	34	3	2012
target	146	35	3	2012
target	121	36	3	2012
target	104	37	3	2012
target	115	38	3	2012
target	112	39	3	2012
target	88	40	3	2012
target	100	41	3	2012
target	75	42	3	2012
target	71	43	3	2012
target	75	44	3	2012
target	72	45	3	2012
target	90	3	4	2012
target	113	4	4	2012
target	89	5	4	2012
target	117	6	4	2012
target	150	7	4	2012
target	194	8	4	2012
target	152	9	4	2012
target	191	10	4	2012
target	194	11	4	2012
target	202	12	4	2012
target	290	13	4	2012
target	287	14	4	2012
target	302	15	4	2012
target	240	16	4	2012
target	216	17	4	2012
target	186	18	4	2012
target	238	19	4	2012
target	240	20	4	2012
target	208	21	4	2012
target	232	22	4	2012
target	215	23	4	2012
target	223	24	4	2012
target	205	25	4	2012
target	181	26	4	2012
target	269	27	4	2012
target	224	28	4	2012
target	206	29	4	2012
target	233	30	4	2012
target	264	31	4	2012
target	226	32	4	2012
target	197	33	4	2012
target	146	34	4	2012
target	121	35	4	2012
target	104	36	4	2012
target	115	37	4	2012
target	112	38	4	2012
target	88	39	4	2012
target	100	40	4	2012
target	75	41	4	2012
target	71	42	4	2012
target	75	43	4	2012
target	72	44	4	2012
target	52	45	4	2012
