# Supplementary material for: A stacked ensemble method for forecasting influenza-like illness visit volumes at emergency departments
Source: PLoS One. 2021 Mar 22;16(3):e0241725. doi: 10.1371/journal.pone.0241725 (PMC7984626; doi:10.1371/journal.pone.0241725)
Supplement: S1 Data — (ZIP) [file pone.0241725.s003.zip › ILI_plosone/tables/raw_estimates_2014_holdout_2012weeks-3-45_fmc.csv]

object	value	epiweek	weeks_ahead	season
rf	17.293	3	1	2012
rf	17.6055	4	1	2012
rf	20.1555	5	1	2012
rf	23.7465	6	1	2012
rf	24.8575	7	1	2012
rf	24.995	8	1	2012
rf	31.63	9	1	2012
rf	33.7755	10	1	2012
rf	34.9805	11	1	2012
rf	31.9105	12	1	2012
rf	29.9495	13	1	2012
rf	32.333	14	1	2012
rf	36.77	15	1	2012
rf	43.777	16	1	2012
rf	57.51	17	1	2012
rf	65.9755	18	1	2012
rf	57.0125	19	1	2012
rf	62.8795	20	1	2012
rf	52.75	21	1	2012
rf	45.862	22	1	2012
rf	44.568	23	1	2012
rf	41.1725	24	1	2012
rf	51.749	25	1	2012
rf	45.3555	26	1	2012
rf	43.1755	27	1	2012
rf	55.222	28	1	2012
rf	42.828	29	1	2012
rf	40.458	30	1	2012
rf	39.4155	31	1	2012
rf	37.717	32	1	2012
rf	36.2665	33	1	2012
rf	32.5865	34	1	2012
rf	29.6555	35	1	2012
rf	32.3105	36	1	2012
rf	29.4695	37	1	2012
rf	25.348	38	1	2012
rf	22.09	39	1	2012
rf	23.676	40	1	2012
rf	23.661	41	1	2012
rf	24.3525	42	1	2012
rf	23.968	43	1	2012
rf	19.2705	44	1	2012
rf	17.425	45	1	2012
rf	18.974	3	2	2012
rf	20.0105	4	2	2012
rf	20.7665	5	2	2012
rf	23.7185	6	2	2012
rf	25.7665	7	2	2012
rf	26.004	8	2	2012
rf	34.6965	9	2	2012
rf	35.684	10	2	2012
rf	37.052	11	2	2012
rf	33.0265	12	2	2012
rf	35.8905	13	2	2012
rf	37.593	14	2	2012
rf	45.5535	15	2	2012
rf	52.8735	16	2	2012
rf	58.8785	17	2	2012
rf	58.143	18	2	2012
rf	49.053	19	2	2012
rf	47.675	20	2	2012
rf	45.842	21	2	2012
rf	46.1135	22	2	2012
rf	43.169	23	2	2012
rf	44.6545	24	2	2012
rf	46.654	25	2	2012
rf	44.918	26	2	2012
rf	43.498	27	2	2012
rf	48.5125	28	2	2012
rf	39.8855	29	2	2012
rf	41.785	30	2	2012
rf	38.339	31	2	2012
rf	38.0275	32	2	2012
rf	33.6665	33	2	2012
rf	34.3375	34	2	2012
rf	31.0665	35	2	2012
rf	30.3305	36	2	2012
rf	27.9935	37	2	2012
rf	23.1955	38	2	2012
rf	22.716	39	2	2012
rf	23.9045	40	2	2012
rf	23.8035	41	2	2012
rf	24.9605	42	2	2012
rf	21.571	43	2	2012
rf	20.1195	44	2	2012
rf	18.161	45	2	2012
rf	21.5875	3	3	2012
rf	20.92	4	3	2012
rf	21.902	5	3	2012
rf	25.293	6	3	2012
rf	27.9105	7	3	2012
rf	30.336	8	3	2012
rf	37.279	9	3	2012
rf	36.242	10	3	2012
rf	40.902	11	3	2012
rf	40.052	12	3	2012
rf	45.5315	13	3	2012
rf	48.2895	14	3	2012
rf	47.7995	15	3	2012
rf	59.694	16	3	2012
rf	55.996	17	3	2012
rf	61.6225	18	3	2012
rf	43.9665	19	3	2012
rf	44.2995	20	3	2012
rf	43.9215	21	3	2012
rf	42.6815	22	3	2012
rf	42.3645	23	3	2012
rf	43.4315	24	3	2012
rf	45.266	25	3	2012
rf	42.787	26	3	2012
rf	39.804	27	3	2012
rf	43.3775	28	3	2012
rf	39.2305	29	3	2012
rf	41.44	30	3	2012
rf	38.676	31	3	2012
rf	33.5445	32	3	2012
rf	35.932	33	3	2012
rf	35.469	34	3	2012
rf	31.056	35	3	2012
rf	30.1315	36	3	2012
rf	25.3885	37	3	2012
rf	23.8545	38	3	2012
rf	22.1515	39	3	2012
rf	24.254	40	3	2012
rf	24.7325	41	3	2012
rf	23.717	42	3	2012
rf	21.62	43	3	2012
rf	19.582	44	3	2012
rf	15.575	45	3	2012
rf	23.024	3	4	2012
rf	22.3885	4	4	2012
rf	22.4495	5	4	2012
rf	27.3075	6	4	2012
rf	29.6985	7	4	2012
rf	32.0375	8	4	2012
rf	36.896	9	4	2012
rf	42.0635	10	4	2012
rf	43.2275	11	4	2012
rf	46.227	12	4	2012
rf	47.727	13	4	2012
rf	47.927	14	4	2012
rf	55.849	15	4	2012
rf	55.9535	16	4	2012
rf	58.421	17	4	2012
rf	53.309	18	4	2012
rf	43.975	19	4	2012
rf	44.3505	20	4	2012
rf	43.256	21	4	2012
rf	44.101	22	4	2012
rf	42.8145	23	4	2012
rf	43.291	24	4	2012
rf	43.028	25	4	2012
rf	39.9385	26	4	2012
rf	40.9275	27	4	2012
rf	40.522	28	4	2012
rf	38.475	29	4	2012
rf	39.762	30	4	2012
rf	36.591	31	4	2012
rf	33.2895	32	4	2012
rf	32.9715	33	4	2012
rf	33.7435	34	4	2012
rf	31.5455	35	4	2012
rf	27.7245	36	4	2012
rf	26.5925	37	4	2012
rf	24.271	38	4	2012
rf	23.816	39	4	2012
rf	24.4785	40	4	2012
rf	22.856	41	4	2012
rf	21.9915	42	4	2012
rf	20.0355	43	4	2012
rf	16.327	44	4	2012
rf	15.954	45	4	2012
Generalized Linear Mixture Model	150.253808582189	3	1	2018
Generalized Linear Mixture Model	150.931464292796	4	1	2018
Generalized Linear Mixture Model	182.386490135538	5	1	2018
Generalized Linear Mixture Model	164.906383932209	6	1	2018
Generalized Linear Mixture Model	207.341622003101	7	1	2018
Generalized Linear Mixture Model	280.997935732606	8	1	2018
Generalized Linear Mixture Model	419.71702862272	9	1	2018
Generalized Linear Mixture Model	600.303877258634	10	1	2018
Generalized Linear Mixture Model	601.287873723499	11	1	2018
Generalized Linear Mixture Model	629.587359462613	12	1	2018
Generalized Linear Mixture Model	613.364280351276	13	1	2018
Generalized Linear Mixture Model	483.316474190451	14	1	2018
Generalized Linear Mixture Model	395.239176424539	15	1	2018
Generalized Linear Mixture Model	395.781803555019	16	1	2018
Generalized Linear Mixture Model	318.143533140701	17	1	2018
Generalized Linear Mixture Model	150.589040034486	3	2	2018
Generalized Linear Mixture Model	148.900924890139	4	2	2018
Generalized Linear Mixture Model	168.331808607628	5	2	2018
Generalized Linear Mixture Model	165.800073546802	6	2	2018
Generalized Linear Mixture Model	211.598743240065	7	2	2018
Generalized Linear Mixture Model	294.336818520141	8	2	2018
Generalized Linear Mixture Model	448.020017955351	9	2	2018
Generalized Linear Mixture Model	602.857660743681	10	2	2018
Generalized Linear Mixture Model	586.210882722819	11	2	2018
Generalized Linear Mixture Model	627.673347513306	12	2	2018
Generalized Linear Mixture Model	588.874246788205	13	2	2018
Generalized Linear Mixture Model	472.862333331315	14	2	2018
Generalized Linear Mixture Model	396.087448035644	15	2	2018
Generalized Linear Mixture Model	370.950170177486	16	2	2018
Generalized Linear Mixture Model	285.718791132993	17	2	2018
Generalized Linear Mixture Model	144.924587925869	3	3	2018
Generalized Linear Mixture Model	135.262722439872	4	3	2018
Generalized Linear Mixture Model	172.664867887459	5	3	2018
Generalized Linear Mixture Model	160.766850781556	6	3	2018
Generalized Linear Mixture Model	222.234969595168	7	3	2018
Generalized Linear Mixture Model	318.001476103385	8	3	2018
Generalized Linear Mixture Model	443.713325825574	9	3	2018
Generalized Linear Mixture Model	574.191855372727	10	3	2018
Generalized Linear Mixture Model	574.891610078063	11	3	2018
Generalized Linear Mixture Model	574.540816997683	12	3	2018
Generalized Linear Mixture Model	545.199173293987	13	3	2018
Generalized Linear Mixture Model	450.769117738101	14	3	2018
Generalized Linear Mixture Model	356.796379679293	15	3	2018
Generalized Linear Mixture Model	346.314027781429	16	3	2018
Generalized Linear Mixture Model	283.544738921894	17	3	2018
Generalized Linear Mixture Model	134.527259670232	3	4	2018
Generalized Linear Mixture Model	141.893303154979	4	4	2018
Generalized Linear Mixture Model	176.761817885679	5	4	2018
Generalized Linear Mixture Model	175.445772934677	6	4	2018
Generalized Linear Mixture Model	250.606044533487	7	4	2018
Generalized Linear Mixture Model	339.069607099644	8	4	2018
Generalized Linear Mixture Model	446.094330074998	9	4	2018
Generalized Linear Mixture Model	569.085112143398	10	4	2018
Generalized Linear Mixture Model	551.091513099138	11	4	2018
Generalized Linear Mixture Model	525.920903885527	12	4	2018
Generalized Linear Mixture Model	498.912958849919	13	4	2018
Generalized Linear Mixture Model	421.883360227335	14	4	2018
Generalized Linear Mixture Model	325.992042026736	15	4	2018
Generalized Linear Mixture Model	327.960511948754	16	4	2018
Generalized Linear Mixture Model	283.236654258363	17	4	2018
lm	21.1003077792067	3	1	2012
lm	25.9143587524305	4	1	2012
lm	28.2969947849946	5	1	2012
lm	27.4555810327241	6	1	2012
lm	21.9157582153449	7	1	2012
lm	24.5599994881064	8	1	2012
lm	27.740456448491	9	1	2012
lm	37.0689061986176	10	1	2012
lm	36.7243169669826	11	1	2012
lm	31.3375112270186	12	1	2012
lm	31.2989173854674	13	1	2012
lm	40.1477028896819	14	1	2012
lm	42.4454228541248	15	1	2012
lm	47.569212200563	16	1	2012
lm	59.7425788213118	17	1	2012
lm	71.7504213372821	18	1	2012
lm	59.846331856922	19	1	2012
lm	59.632603559044	20	1	2012
lm	39.6356353437659	21	1	2012
lm	42.8837758642847	22	1	2012
lm	42.1308465252657	23	1	2012
lm	49.2280866459262	24	1	2012
lm	50.1680508317552	25	1	2012
lm	43.0743496630882	26	1	2012
lm	33.3231087019878	27	1	2012
lm	49.5419668020474	28	1	2012
lm	23.6461623748072	29	1	2012
lm	42.6705051865472	30	1	2012
lm	32.2921190141614	31	1	2012
lm	33.3830802141202	32	1	2012
lm	30.5247556198636	33	1	2012
lm	23.9110365848567	34	1	2012
lm	21.2468342479067	35	1	2012
lm	31.9701262290999	36	1	2012
lm	32.842769982571	37	1	2012
lm	23.1267645818233	38	1	2012
lm	22.1458812392863	39	1	2012
lm	18.9431609788936	40	1	2012
lm	23.1741351774338	41	1	2012
lm	27.2111145203605	42	1	2012
lm	17.9959824301621	43	1	2012
lm	19.7518517146203	44	1	2012
lm	21.461408402999	45	1	2012
lm	30.3573829196064	3	2	2012
lm	29.3816104455825	4	2	2012
lm	29.5319017812676	5	2	2012
lm	24.4165088155475	6	2	2012
lm	26.7045944250792	7	2	2012
lm	26.0100367756202	8	2	2012
lm	35.067498770162	9	2	2012
lm	42.2150962377617	10	2	2012
lm	34.2277306408956	11	2	2012
lm	35.4942185523302	12	2	2012
lm	38.1914009994559	13	2	2012
lm	44.7988950427233	14	2	2012
lm	53.5662589417002	15	2	2012
lm	53.8801507995129	16	2	2012
lm	66.2417813413181	17	2	2012
lm	66.4791411544698	18	2	2012
lm	45.7245821877365	19	2	2012
lm	45.2372522609907	20	2	2012
lm	44.443354960745	21	2	2012
lm	40.7831370263639	22	2	2012
lm	44.4859616273969	23	2	2012
lm	45.3535429321281	24	2	2012
lm	46.7434308836834	25	2	2012
lm	31.5037931857161	26	2	2012
lm	38.2718412336093	27	2	2012
lm	34.0062007379394	28	2	2012
lm	38.2776689988297	29	2	2012
lm	33.1840756634828	30	2	2012
lm	30.0186339451018	31	2	2012
lm	31.168329310369	32	2	2012
lm	26.5855548639104	33	2	2012
lm	21.4789332118153	34	2	2012
lm	25.1599486134102	35	2	2012
lm	27.6881875294886	36	2	2012
lm	27.1908249778218	37	2	2012
lm	24.6704358187809	38	2	2012
lm	17.8006671935525	39	2	2012
lm	21.9269832220459	40	2	2012
lm	27.3435591370661	41	2	2012
lm	20.5645289093854	42	2	2012
lm	16.3956749874965	43	2	2012
lm	17.3221411976605	44	2	2012
lm	20.0200183527035	45	2	2012
lm	32.1216059276305	3	3	2012
lm	30.7542074428543	4	3	2012
lm	26.8340332800024	5	3	2012
lm	27.9278513476982	6	3	2012
lm	27.6552322993873	7	3	2012
lm	34.3539140643311	8	3	2012
lm	42.2774130453735	9	3	2012
lm	38.8407522910433	10	3	2012
lm	40.2402739352739	11	3	2012
lm	44.8298086258922	12	3	2012
lm	44.2053282139987	13	3	2012
lm	53.3948157154634	14	3	2012
lm	56.7315080055866	15	3	2012
lm	62.1717213827606	16	3	2012
lm	66.039302112386	17	3	2012
lm	47.154777778249	18	3	2012
lm	37.2590657989654	19	3	2012
lm	46.5791493545542	20	3	2012
lm	39.3935073672381	21	3	2012
lm	45.5842201337396	22	3	2012
lm	43.7396214205618	23	3	2012
lm	43.1841618406758	24	3	2012
lm	33.4537313522839	25	3	2012
lm	37.9519608636462	26	3	2012
lm	26.3840928428417	27	3	2012
lm	43.6308938436294	28	3	2012
lm	31.139755381508	29	3	2012
lm	32.6972138898146	30	3	2012
lm	28.9019625288998	31	3	2012
lm	27.4946095450636	32	3	2012
lm	24.4894757407734	33	3	2012
lm	26.7870280253667	34	3	2012
lm	25.496573936775	35	3	2012
lm	24.2452414251163	36	3	2012
lm	25.6600900444287	37	3	2012
lm	19.7897436587903	38	3	2012
lm	20.1461834275391	39	3	2012
lm	26.6797414906101	40	3	2012
lm	20.2520050536414	41	3	2012
lm	18.6149456435618	42	3	2012
lm	18.5870604735121	43	3	2012
lm	20.3163338749353	44	3	2012
lm	15.4458254751872	45	3	2012
lm	32.1603469507517	3	4	2012
lm	27.1216363935931	4	4	2012
lm	28.8322777080895	5	4	2012
lm	28.6909962953018	6	4	2012
lm	36.0007226303344	7	4	2012
lm	41.0384113273891	8	4	2012
lm	38.97501539083	9	4	2012
lm	40.1769879722215	10	4	2012
lm	47.0223703697246	11	4	2012
lm	49.66397377751	12	4	2012
lm	52.7246401718053	13	4	2012
lm	57.9149200376381	14	4	2012
lm	63.2357433245334	15	4	2012
lm	64.693846793556	16	4	2012
lm	46.7065227788141	17	4	2012
lm	38.2311428749247	18	4	2012
lm	40.3433515171391	19	4	2012
lm	41.4063803565797	20	4	2012
lm	43.009326581672	21	4	2012
lm	45.8963916527861	22	4	2012
lm	43.1255923418558	23	4	2012
lm	29.7113866954517	24	4	2012
lm	38.8402084263753	25	4	2012
lm	25.879222445675	26	4	2012
lm	38.5924943326247	27	4	2012
lm	34.3906155071426	28	4	2012
lm	29.671036925642	29	4	2012
lm	32.9033672159698	30	4	2012
lm	25.0915721865011	31	4	2012
lm	25.1898795218288	32	4	2012
lm	27.8736764206469	33	4	2012
lm	26.5468480194841	34	4	2012
lm	22.9192417427905	35	4	2012
lm	25.5876216453109	36	4	2012
lm	18.8827187427378	37	4	2012
lm	20.5834520304549	38	4	2012
lm	24.9542258529074	39	4	2012
lm	20.6199414346741	40	4	2012
lm	18.8239253634771	41	4	2012
lm	19.04689493007	42	4	2012
lm	19.8178230073451	43	4	2012
lm	14.8086371755516	44	4	2012
lm	12.6782624236805	45	4	2012
eb	10.5438097372865	3	1	2012
eb	11.3207322777303	4	1	2012
eb	23.6245511657823	5	1	2012
eb	23.3900497243247	6	1	2012
eb	24.4307180432671	7	1	2012
eb	18.1034016182248	8	1	2012
eb	29.4532602265999	9	1	2012
eb	28.1584608175659	10	1	2012
eb	23.6343310917777	11	1	2012
eb	26.7974402774848	12	1	2012
eb	17.9779535209523	13	1	2012
eb	34.2468736379776	14	1	2012
eb	38.412424930723	15	1	2012
eb	42.665115701446	16	1	2012
eb	65.5226228031118	17	1	2012
eb	75.0779249685961	18	1	2012
eb	59.1240012064935	19	1	2012
eb	87.5033107098126	20	1	2012
eb	45.668709895236	21	1	2012
eb	42.9937181559233	22	1	2012
eb	40.0276423295684	23	1	2012
eb	42.2881763152128	24	1	2012
eb	56.2055701373756	25	1	2012
eb	41.1083750286044	26	1	2012
eb	42.2882058755408	27	1	2012
eb	52.1745594084512	28	1	2012
eb	30.357643417308	29	1	2012
eb	38.2697549588473	30	1	2012
eb	32.3887881285084	31	1	2012
eb	36.6777794302076	32	1	2012
eb	30.0126913859881	33	1	2012
eb	24.9491809395951	34	1	2012
eb	17.9214161453244	35	1	2012
eb	32.9827578115624	36	1	2012
eb	37.9185030278523	37	1	2012
eb	25.2882270631722	38	1	2012
eb	16.4942429583258	39	1	2012
eb	22.7055319654682	40	1	2012
eb	26.6123966085271	41	1	2012
eb	24.9835919100818	42	1	2012
eb	19.8588219248828	43	1	2012
eb	15.8673587083667	44	1	2012
eb	16.0224969639779	45	1	2012
eb	13.5306130281275	3	2	2012
eb	13.6327654792256	4	2	2012
eb	27.8144942130438	5	2	2012
eb	26.1513854277064	6	2	2012
eb	26.6545621080634	7	2	2012
eb	20.5736219599799	8	2	2012
eb	33.2674462242489	9	2	2012
eb	32.4231388922797	10	2	2012
eb	28.2252214616229	11	2	2012
eb	31.6968983704908	12	2	2012
eb	23.3484051976874	13	2	2012
eb	39.4805989938285	14	2	2012
eb	44.8941134896782	15	2	2012
eb	47.3269602133727	16	2	2012
eb	67.8648284359764	17	2	2012
eb	73.7175716098378	18	2	2012
eb	57.7600702806408	19	2	2012
eb	83.8195130818899	20	2	2012
eb	43.8151665498986	21	2	2012
eb	41.4403931835402	22	2	2012
eb	38.6435621661098	23	2	2012
eb	40.2571711323795	24	2	2012
eb	54.4485416174945	25	2	2012
eb	39.2312945401344	26	2	2012
eb	40.5302586285342	27	2	2012
eb	50.2948465544549	28	2	2012
eb	28.7129294669301	29	2	2012
eb	36.3643036913601	30	2	2012
eb	30.4862804853998	31	2	2012
eb	34.7658115767211	32	2	2012
eb	28.0743327142748	33	2	2012
eb	23.0764777390312	34	2	2012
eb	16.3118822865645	35	2	2012
eb	31.3419310364808	36	2	2012
eb	35.9486088533958	37	2	2012
eb	23.6231299592665	38	2	2012
eb	15.1988151638683	39	2	2012
eb	21.2250561726291	40	2	2012
eb	25.5638575375087	41	2	2012
eb	23.5513352785534	42	2	2012
eb	18.9555624562201	43	2	2012
eb	15.3331687818147	44	2	2012
eb	15.2785607111042	45	2	2012
eb	15.0623221062202	3	3	2012
eb	15.3786518228851	4	3	2012
eb	31.6867209586282	5	3	2012
eb	29.3196900257649	6	3	2012
eb	29.4983574014678	7	3	2012
eb	25.578378643085	8	3	2012
eb	37.5326417337079	9	3	2012
eb	36.7201711917474	10	3	2012
eb	33.8339879646167	11	3	2012
eb	37.6928240294016	12	3	2012
eb	30.5307524204485	13	3	2012
eb	44.3461467950213	14	3	2012
eb	50.1115687560224	15	3	2012
eb	49.0687892892196	16	3	2012
eb	61.4608273194412	17	3	2012
eb	69.9244352852002	18	3	2012
eb	56.4954983399121	19	3	2012
eb	80.0775197527381	20	3	2012
eb	42.7922272747684	21	3	2012
eb	39.7677671322994	22	3	2012
eb	36.7048307346499	23	3	2012
eb	38.6841708507218	24	3	2012
eb	52.7835940142175	25	3	2012
eb	37.6493709292038	26	3	2012
eb	38.7851432076021	27	3	2012
eb	48.3488010229739	28	3	2012
eb	27.5135554226813	29	3	2012
eb	34.7105408691291	30	3	2012
eb	28.3030988607367	31	3	2012
eb	32.97880043929	32	3	2012
eb	26.1098449058318	33	3	2012
eb	21.4431785950413	34	3	2012
eb	14.4762469953693	35	3	2012
eb	29.3665566597703	36	3	2012
eb	34.5237719490091	37	3	2012
eb	22.7689033575946	38	3	2012
eb	13.855491002303	39	3	2012
eb	20.276550144014	40	3	2012
eb	24.4520672065102	41	3	2012
eb	22.8918299071617	42	3	2012
eb	18.0205060401123	43	3	2012
eb	14.373156758264	44	3	2012
eb	14.8083429829551	45	3	2012
eb	17.6302756818993	3	4	2012
eb	19.125221935521	4	4	2012
eb	35.7099679931774	5	4	2012
eb	32.4286635249327	6	4	2012
eb	33.5607397517987	7	4	2012
eb	31.7440730126055	8	4	2012
eb	43.8611617857287	9	4	2012
eb	44.1334420287916	10	4	2012
eb	39.7820069259771	11	4	2012
eb	43.0325226178235	12	4	2012
eb	36.8826797086815	13	4	2012
eb	48.8937393023104	14	4	2012
eb	51.3159229378996	15	4	2012
eb	51.7931017815234	16	4	2012
eb	61.588277347026	17	4	2012
eb	68.1492162511312	18	4	2012
eb	57.0278180462248	19	4	2012
eb	75.0015762235952	20	4	2012
eb	40.7383864082623	21	4	2012
eb	38.2098150295991	22	4	2012
eb	35.3019899891799	23	4	2012
eb	37.1285435794789	24	4	2012
eb	50.3635734017051	25	4	2012
eb	36.4411004330357	26	4	2012
eb	36.7513941602282	27	4	2012
eb	46.1226034386348	28	4	2012
eb	25.3220748216299	29	4	2012
eb	32.9260777414564	30	4	2012
eb	26.9572000147547	31	4	2012
eb	31.4168432649834	32	4	2012
eb	24.6269826605718	33	4	2012
eb	19.8275655401503	34	4	2012
eb	13.1693281026649	35	4	2012
eb	28.3070310328989	36	4	2012
eb	33.0044426224908	37	4	2012
eb	21.506478317974	38	4	2012
eb	12.68964023129	39	4	2012
eb	19.2338396716282	40	4	2012
eb	23.6136043630591	41	4	2012
eb	22.1265331607671	42	4	2012
eb	17.4552350417777	43	4	2012
eb	13.6387236614054	44	4	2012
eb	14.3516452003025	45	4	2012
arima	31.6114451946692	3	1	2012
arima	29.6378525291923	4	1	2012
arima	32.0397806531311	5	1	2012
arima	18.5748237536038	6	1	2012
arima	33.0611366235456	7	1	2012
arima	15.2817128115181	8	1	2012
arima	38.4351478378235	9	1	2012
arima	24.4121602601431	10	1	2012
arima	25.3988843678647	11	1	2012
arima	25.2736495040146	12	1	2012
arima	18.1050933053932	13	1	2012
arima	25.4501175137511	14	1	2012
arima	31.7927919306406	15	1	2012
arima	28.5599986995236	16	1	2012
arima	37.4301048043306	17	1	2012
arima	47.4793514012764	18	1	2012
arima	37.6985136831499	19	1	2012
arima	56.9009879196631	20	1	2012
arima	40.1049471079593	21	1	2012
arima	33.4338796383364	22	1	2012
arima	29.6260217006573	23	1	2012
arima	36.9408917176626	24	1	2012
arima	41.2340912062925	25	1	2012
arima	30.6989618877501	26	1	2012
arima	28.8996760479014	27	1	2012
arima	41.0546321654488	28	1	2012
arima	27.6008033341097	29	1	2012
arima	30.5349071155129	30	1	2012
arima	30.1869048144083	31	1	2012
arima	34.5149327291899	32	1	2012
arima	30.9192137829379	33	1	2012
arima	31.8050792970688	34	1	2012
arima	32.6041968944624	35	1	2012
arima	37.8955705323609	36	1	2012
arima	41.0342830027563	37	1	2012
arima	27.8078404067516	38	1	2012
arima	26.7455571108223	39	1	2012
arima	28.7286815117885	40	1	2012
arima	38.2013805993754	41	1	2012
arima	41.8412665924068	42	1	2012
arima	29.5684028676548	43	1	2012
arima	33.316903278452	44	1	2012
arima	35.3505465379129	45	1	2012
arima	38.021450957497	3	2	2012
arima	35.359045296084	4	2	2012
arima	23.1136285110358	5	2	2012
arima	30.4070712610283	6	2	2012
arima	22.4432627615819	7	2	2012
arima	33.0404120604043	8	2	2012
arima	30.6312916377606	9	2	2012
arima	26.6225504531492	10	2	2012
arima	25.6683929149228	11	2	2012
arima	22.7459807446374	12	2	2012
arima	20.0017594236126	13	2	2012
arima	28.8656092636004	14	2	2012
arima	26.8748920043738	15	2	2012
arima	23.9898519992768	16	2	2012
arima	32.875851218974	17	2	2012
arima	34.5708712716828	18	2	2012
arima	32.8645686250063	19	2	2012
arima	48.5543131861142	20	2	2012
arima	32.3573496292816	21	2	2012
arima	26.1077636551055	22	2	2012
arima	30.2959678167027	23	2	2012
arima	32.0713999969482	24	2	2012
arima	30.688025290847	25	2	2012
arima	22.6868335947718	26	2	2012
arima	28.6265354747367	27	2	2012
arima	33.4840965846337	28	2	2012
arima	24.0289736493505	29	2	2012
arima	28.3119090239684	30	2	2012
arima	29.76957905356	31	2	2012
arima	31.861139261675	32	2	2012
arima	32.949373459553	33	2	2012
arima	37.2605879550098	34	2	2012
arima	34.6492050094234	35	2	2012
arima	38.2799111261793	36	2	2012
arima	33.805513428844	37	2	2012
arima	29.6409429689926	38	2	2012
arima	28.153126538763	39	2	2012
arima	37.231017503861	40	2	2012
arima	46.4130881824374	41	2	2012
arima	38.1952793114519	42	2	2012
arima	37.5745606444004	43	2	2012
arima	41.4551418903451	44	2	2012
arima	39.6751288560227	45	2	2012
arima	40.5534390647709	3	3	2012
arima	25.1952427783138	4	3	2012
arima	33.2942347263584	5	3	2012
arima	20.8039842726065	6	3	2012
arima	37.5893019769711	7	3	2012
arima	27.112889879238	8	3	2012
arima	30.8152395058516	9	3	2012
arima	26.5408537247794	10	3	2012
arima	23.0437487553343	11	3	2012
arima	23.0981429474307	12	3	2012
arima	25.3078372318574	13	3	2012
arima	24.9989791516379	14	3	2012
arima	22.8930283664208	15	3	2012
arima	24.1096726130815	16	3	2012
arima	24.9598349486271	17	3	2012
arima	30.6675918577079	18	3	2012
arima	29.7519723589682	19	3	2012
arima	39.0817418701883	20	3	2012
arima	25.1921835761155	21	3	2012
arima	27.5476911344424	22	3	2012
arima	26.9342371023073	23	3	2012
arima	23.4945018576076	24	3	2012
arima	22.6913434724576	25	3	2012
arima	23.6467863353796	26	3	2012
arima	23.3431078791651	27	3	2012
arima	28.8000774344086	28	3	2012
arima	22.9960622547157	29	3	2012
arima	28.2115378817975	30	3	2012
arima	27.9765582907702	31	3	2012
arima	33.7460991639233	32	3	2012
arima	38.195663096821	33	3	2012
arima	38.4162138668474	34	3	2012
arima	35.6693907996255	35	3	2012
arima	31.5885472590469	36	3	2012
arima	34.358822340778	37	3	2012
arima	30.4198713648048	38	3	2012
arima	36.7855121137205	39	3	2012
arima	45.6496335442041	40	3	2012
arima	41.7826790177908	41	3	2012
arima	43.9270898592693	42	3	2012
arima	44.607500892221	43	3	2012
arima	44.1473644093834	44	3	2012
arima	45.4080546810424	45	3	2012
arima	28.4108860112061	3	4	2012
arima	34.6012114869023	4	4	2012
arima	22.6216065294403	5	4	2012
arima	36.5827730190809	6	4	2012
arima	29.914459498176	7	4	2012
arima	28.724747775186	8	4	2012
arima	28.9118522082572	9	4	2012
arima	23.5052650877263	10	4	2012
arima	23.2471231374192	11	4	2012
arima	27.180553558475	12	4	2012
arima	22.8231526763218	13	4	2012
arima	21.7551103839969	14	4	2012
arima	23.4410703269878	15	4	2012
arima	19.5357101723349	16	4	2012
arima	24.5187905906918	17	4	2012
arima	28.2353467537459	18	4	2012
arima	25.3431110453231	19	4	2012
arima	30.0630107459581	20	4	2012
arima	26.8852701743257	21	4	2012
arima	24.9837517066256	22	4	2012
arima	19.8463922137499	23	4	2012
arima	17.4768403812864	24	4	2012
arima	23.6425629388386	25	4	2012
arima	19.6420033525098	26	4	2012
arima	20.825496186357	27	4	2012
arima	26.7162611109837	28	4	2012
arima	24.0821056523266	29	4	2012
arima	26.7421746654952	30	4	2012
arima	30.6651328208052	31	4	2012
arima	38.8404504542993	32	4	2012
arima	39.1513923728145	33	4	2012
arima	38.5700912112734	34	4	2012
arima	29.605187827519	35	4	2012
arima	32.6537692556244	36	4	2012
arima	34.0573165771823	37	4	2012
arima	38.5540638856937	38	4	2012
arima	45.3090507844419	39	4	2012
arima	41.1969644447312	40	4	2012
arima	46.7066904351694	41	4	2012
arima	49.7140887193	42	4	2012
arima	46.686908696273	43	4	2012
arima	48.4734849507505	44	4	2012
arima	56.2396150237934	45	4	2012
target	10	3	1	2012
target	19	4	1	2012
target	20	5	1	2012
target	22	6	1	2012
target	17	7	1	2012
target	26	8	1	2012
target	25	9	1	2012
target	21	10	1	2012
target	24	11	1	2012
target	15	12	1	2012
target	30	13	1	2012
target	34	14	1	2012
target	38	15	1	2012
target	61	16	1	2012
target	73	17	1	2012
target	60	18	1	2012
target	89	19	1	2012
target	48	20	1	2012
target	45	21	1	2012
target	42	22	1	2012
target	44	23	1	2012
target	57	24	1	2012
target	43	25	1	2012
target	44	26	1	2012
target	54	27	1	2012
target	32	28	1	2012
target	40	29	1	2012
target	34	30	1	2012
target	39	31	1	2012
target	32	32	1	2012
target	27	33	1	2012
target	20	34	1	2012
target	35	35	1	2012
target	40	36	1	2012
target	27	37	1	2012
target	18	38	1	2012
target	24	39	1	2012
target	28	40	1	2012
target	26	41	1	2012
target	21	42	1	2012
target	17	43	1	2012
target	17	44	1	2012
target	28	45	1	2012
target	19	3	2	2012
target	20	4	2	2012
target	22	5	2	2012
target	17	6	2	2012
target	26	7	2	2012
target	25	8	2	2012
target	21	9	2	2012
target	24	10	2	2012
target	15	11	2	2012
target	30	12	2	2012
target	34	13	2	2012
target	38	14	2	2012
target	61	15	2	2012
target	73	16	2	2012
target	60	17	2	2012
target	89	18	2	2012
target	48	19	2	2012
target	45	20	2	2012
target	42	21	2	2012
target	44	22	2	2012
target	57	23	2	2012
target	43	24	2	2012
target	44	25	2	2012
target	54	26	2	2012
target	32	27	2	2012
target	40	28	2	2012
target	34	29	2	2012
target	39	30	2	2012
target	32	31	2	2012
target	27	32	2	2012
target	20	33	2	2012
target	35	34	2	2012
target	40	35	2	2012
target	27	36	2	2012
target	18	37	2	2012
target	24	38	2	2012
target	28	39	2	2012
target	26	40	2	2012
target	21	41	2	2012
target	17	42	2	2012
target	17	43	2	2012
target	28	44	2	2012
target	12	45	2	2012
target	20	3	3	2012
target	22	4	3	2012
target	17	5	3	2012
target	26	6	3	2012
target	25	7	3	2012
target	21	8	3	2012
target	24	9	3	2012
target	15	10	3	2012
target	30	11	3	2012
target	34	12	3	2012
target	38	13	3	2012
target	61	14	3	2012
target	73	15	3	2012
target	60	16	3	2012
target	89	17	3	2012
target	48	18	3	2012
target	45	19	3	2012
target	42	20	3	2012
target	44	21	3	2012
target	57	22	3	2012
target	43	23	3	2012
target	44	24	3	2012
target	54	25	3	2012
target	32	26	3	2012
target	40	27	3	2012
target	34	28	3	2012
target	39	29	3	2012
target	32	30	3	2012
target	27	31	3	2012
target	20	32	3	2012
target	35	33	3	2012
target	40	34	3	2012
target	27	35	3	2012
target	18	36	3	2012
target	24	37	3	2012
target	28	38	3	2012
target	26	39	3	2012
target	21	40	3	2012
target	17	41	3	2012
target	17	42	3	2012
target	28	43	3	2012
target	12	44	3	2012
target	18	45	3	2012
target	22	3	4	2012
target	17	4	4	2012
target	26	5	4	2012
target	25	6	4	2012
target	21	7	4	2012
target	24	8	4	2012
target	15	9	4	2012
target	30	10	4	2012
target	34	11	4	2012
target	38	12	4	2012
target	61	13	4	2012
target	73	14	4	2012
target	60	15	4	2012
target	89	16	4	2012
target	48	17	4	2012
target	45	18	4	2012
target	42	19	4	2012
target	44	20	4	2012
target	57	21	4	2012
target	43	22	4	2012
target	44	23	4	2012
target	54	24	4	2012
target	32	25	4	2012
target	40	26	4	2012
target	34	27	4	2012
target	39	28	4	2012
target	32	29	4	2012
target	27	30	4	2012
target	20	31	4	2012
target	35	32	4	2012
target	40	33	4	2012
target	27	34	4	2012
target	18	35	4	2012
target	24	36	4	2012
target	28	37	4	2012
target	26	38	4	2012
target	21	39	4	2012
target	17	40	4	2012
target	17	41	4	2012
target	28	42	4	2012
target	12	43	4	2012
target	18	44	4	2012
target	21	45	4	2012
