# Supplementary material for: A stacked ensemble method for forecasting influenza-like illness visit volumes at emergency departments
Source: PLoS One. 2021 Mar 22;16(3):e0241725. doi: 10.1371/journal.pone.0241725 (PMC7984626; doi:10.1371/journal.pone.0241725)
Supplement: S1 Data — (ZIP) [file pone.0241725.s003.zip › ILI_plosone/tables/raw_estimates_2014_holdout_2013weeks-3-45.csv]

object	value	epiweek	weeks_ahead	season
rf	95.0385	3	1	2013
rf	98.759	4	1	2013
rf	132.6915	5	1	2013
rf	149.259	6	1	2013
rf	156.715	7	1	2013
rf	168.324	8	1	2013
rf	158.166	9	1	2013
rf	184.0685	10	1	2013
rf	209.2225	11	1	2013
rf	221.553	12	1	2013
rf	232.0215	13	1	2013
rf	231.1425	14	1	2013
rf	246.4365	15	1	2013
rf	244.7615	16	1	2013
rf	293.165	17	1	2013
rf	347.562	18	1	2013
rf	333.253	19	1	2013
rf	307.939	20	1	2013
rf	263.572	21	1	2013
rf	245.888	22	1	2013
rf	244.888	23	1	2013
rf	256.2465	24	1	2013
rf	257.9845	25	1	2013
rf	272.5885	26	1	2013
rf	261.4205	27	1	2013
rf	257.8305	28	1	2013
rf	254.7315	29	1	2013
rf	236.538	30	1	2013
rf	221.512	31	1	2013
rf	212.5485	32	1	2013
rf	227.7185	33	1	2013
rf	206.9615	34	1	2013
rf	194.384	35	1	2013
rf	173.798	36	1	2013
rf	184.858	37	1	2013
rf	185.5295	38	1	2013
rf	167.573	39	1	2013
rf	151.452	40	1	2013
rf	147.846	41	1	2013
rf	146.583	42	1	2013
rf	139.7565	43	1	2013
rf	133.3445	44	1	2013
rf	108.8305	45	1	2013
rf	100.8635	3	2	2013
rf	112.5785	4	2	2013
rf	145.288	5	2	2013
rf	158.942	6	2	2013
rf	167.8685	7	2	2013
rf	178.7905	8	2	2013
rf	168.2125	9	2	2013
rf	208.832	10	2	2013
rf	227.09	11	2	2013
rf	232.67	12	2	2013
rf	246.5625	13	2	2013
rf	248.245	14	2	2013
rf	255.7685	15	2	2013
rf	263.36	16	2	2013
rf	300.327	17	2	2013
rf	334.023	18	2	2013
rf	318.432	19	2	2013
rf	290.5535	20	2	2013
rf	270.048	21	2	2013
rf	242.08	22	2	2013
rf	237.8205	23	2	2013
rf	260.0425	24	2	2013
rf	269.9425	25	2	2013
rf	274.979	26	2	2013
rf	263.279	27	2	2013
rf	263.078	28	2	2013
rf	246.5675	29	2	2013
rf	231.1095	30	2	2013
rf	223.135	31	2	2013
rf	239.2	32	2	2013
rf	218.686	33	2	2013
rf	209.502	34	2	2013
rf	185.6545	35	2	2013
rf	175.43	36	2	2013
rf	196.1375	37	2	2013
rf	180.036	38	2	2013
rf	157.9445	39	2	2013
rf	144.8305	40	2	2013
rf	143.489	41	2	2013
rf	146.5235	42	2	2013
rf	140.384	43	2	2013
rf	122.1915	44	2	2013
rf	98.3945	45	2	2013
rf	126.7795	3	3	2013
rf	124.253	4	3	2013
rf	144.068	5	3	2013
rf	168.8675	6	3	2013
rf	180.33	7	3	2013
rf	194.632	8	3	2013
rf	196.456	9	3	2013
rf	222.4715	10	3	2013
rf	239.146	11	3	2013
rf	246.42	12	3	2013
rf	255.305	13	3	2013
rf	257.526	14	3	2013
rf	266.8025	15	3	2013
rf	286.0575	16	3	2013
rf	293.375	17	3	2013
rf	307.8405	18	3	2013
rf	293.2625	19	3	2013
rf	290.5705	20	3	2013
rf	260.679	21	3	2013
rf	236.268	22	3	2013
rf	240.18	23	3	2013
rf	267.0005	24	3	2013
rf	270.0735	25	3	2013
rf	265.9435	26	3	2013
rf	265.7545	27	3	2013
rf	251.267	28	3	2013
rf	233.2495	29	3	2013
rf	223.839	30	3	2013
rf	243.321	31	3	2013
rf	228.403	32	3	2013
rf	217.2105	33	3	2013
rf	199.496	34	3	2013
rf	186.087	35	3	2013
rf	173.0625	36	3	2013
rf	190.1205	37	3	2013
rf	180.073	38	3	2013
rf	149.4965	39	3	2013
rf	138.3795	40	3	2013
rf	134.8715	41	3	2013
rf	141.3635	42	3	2013
rf	120.4195	43	3	2013
rf	106.2665	44	3	2013
rf	89.1155	45	3	2013
rf	136.332	3	4	2013
rf	137.059	4	4	2013
rf	158.6555	5	4	2013
rf	189.0895	6	4	2013
rf	205.2695	7	4	2013
rf	211.2255	8	4	2013
rf	214.8195	9	4	2013
rf	235.1015	10	4	2013
rf	266.3815	11	4	2013
rf	258.9175	12	4	2013
rf	262.958	13	4	2013
rf	262.276	14	4	2013
rf	287.3175	15	4	2013
rf	300.3585	16	4	2013
rf	288.0985	17	4	2013
rf	292.5795	18	4	2013
rf	294.141	19	4	2013
rf	291.27	20	4	2013
rf	254.5815	21	4	2013
rf	229.0735	22	4	2013
rf	241.1315	23	4	2013
rf	266.42	24	4	2013
rf	257.387	25	4	2013
rf	263.76	26	4	2013
rf	252.467	27	4	2013
rf	235.498	28	4	2013
rf	224.269	29	4	2013
rf	226.928	30	4	2013
rf	231.53	31	4	2013
rf	234.177	32	4	2013
rf	206.235	33	4	2013
rf	207.4555	34	4	2013
rf	180.399	35	4	2013
rf	171.184	36	4	2013
rf	189.126	37	4	2013
rf	169.879	38	4	2013
rf	146.523	39	4	2013
rf	126.497	40	4	2013
rf	121.267	41	4	2013
rf	118.082	42	4	2013
rf	107.647	43	4	2013
rf	89.3455	44	4	2013
rf	81.6155	45	4	2013
Generalized Linear Mixture Model	158.209939392621	3	1	2018
Generalized Linear Mixture Model	161.551930133384	4	1	2018
Generalized Linear Mixture Model	186.155130656814	5	1	2018
Generalized Linear Mixture Model	171.552479612255	6	1	2018
Generalized Linear Mixture Model	209.61167767203	7	1	2018
Generalized Linear Mixture Model	275.345664167	8	1	2018
Generalized Linear Mixture Model	395.099804480709	9	1	2018
Generalized Linear Mixture Model	568.408962188765	10	1	2018
Generalized Linear Mixture Model	577.874039224953	11	1	2018
Generalized Linear Mixture Model	614.775640384994	12	1	2018
Generalized Linear Mixture Model	595.696562873691	13	1	2018
Generalized Linear Mixture Model	473.065811094647	14	1	2018
Generalized Linear Mixture Model	387.807985561084	15	1	2018
Generalized Linear Mixture Model	382.450846432355	16	1	2018
Generalized Linear Mixture Model	309.989659763078	17	1	2018
Generalized Linear Mixture Model	161.472048105919	3	2	2018
Generalized Linear Mixture Model	163.167857214004	4	2	2018
Generalized Linear Mixture Model	173.244819636954	5	2	2018
Generalized Linear Mixture Model	174.780053066663	6	2	2018
Generalized Linear Mixture Model	214.390758194527	7	2	2018
Generalized Linear Mixture Model	286.725109977423	8	2	2018
Generalized Linear Mixture Model	415.985725191682	9	2	2018
Generalized Linear Mixture Model	558.285659096391	10	2	2018
Generalized Linear Mixture Model	553.071034378816	11	2	2018
Generalized Linear Mixture Model	605.311000069922	12	2	2018
Generalized Linear Mixture Model	561.323839146733	13	2	2018
Generalized Linear Mixture Model	456.217613842907	14	2	2018
Generalized Linear Mixture Model	384.610296916036	15	2	2018
Generalized Linear Mixture Model	350.861652839645	16	2	2018
Generalized Linear Mixture Model	273.525945636604	17	2	2018
Generalized Linear Mixture Model	158.794295618727	3	3	2018
Generalized Linear Mixture Model	153.262899744296	4	3	2018
Generalized Linear Mixture Model	179.713770762481	5	3	2018
Generalized Linear Mixture Model	173.564216598452	6	3	2018
Generalized Linear Mixture Model	227.290827001446	7	3	2018
Generalized Linear Mixture Model	307.985202447836	8	3	2018
Generalized Linear Mixture Model	401.538004826767	9	3	2018
Generalized Linear Mixture Model	515.48400819765	10	3	2018
Generalized Linear Mixture Model	529.731050169173	11	3	2018
Generalized Linear Mixture Model	541.364415888963	12	3	2018
Generalized Linear Mixture Model	503.5808763327	13	3	2018
Generalized Linear Mixture Model	426.33007989784	14	3	2018
Generalized Linear Mixture Model	339.12857014003	15	3	2018
Generalized Linear Mixture Model	319.390674647652	16	3	2018
Generalized Linear Mixture Model	269.213693171138	17	3	2018
Generalized Linear Mixture Model	151.065132374913	3	4	2018
Generalized Linear Mixture Model	162.833134464778	4	4	2018
Generalized Linear Mixture Model	186.013440469493	5	4	2018
Generalized Linear Mixture Model	192.582409143754	6	4	2018
Generalized Linear Mixture Model	257.741913050277	7	4	2018
Generalized Linear Mixture Model	328.262945747957	8	4	2018
Generalized Linear Mixture Model	396.805493480499	9	4	2018
Generalized Linear Mixture Model	496.465040298625	10	4	2018
Generalized Linear Mixture Model	492.746299830138	11	4	2018
Generalized Linear Mixture Model	480.878473712429	12	4	2018
Generalized Linear Mixture Model	448.943226985839	13	4	2018
Generalized Linear Mixture Model	392.310253951827	14	4	2018
Generalized Linear Mixture Model	306.634916934834	15	4	2018
Generalized Linear Mixture Model	296.153299589187	16	4	2018
Generalized Linear Mixture Model	265.10979314269	17	4	2018
lm	115.990917880748	3	1	2013
lm	94.0720291439273	4	1	2013
lm	156.747138838773	5	1	2013
lm	128.149922422256	6	1	2013
lm	160.276835196534	7	1	2013
lm	186.762616410874	8	1	2013
lm	185.061783048459	9	1	2013
lm	248.089533211836	10	1	2013
lm	235.227017450655	11	1	2013
lm	228.854127226684	12	1	2013
lm	231.362325062479	13	1	2013
lm	236.145410454202	14	1	2013
lm	245.137264339714	15	1	2013
lm	265.402420747658	16	1	2013
lm	306.529784538756	17	1	2013
lm	341.220186570478	18	1	2013
lm	331.404035763749	19	1	2013
lm	299.979574338282	20	1	2013
lm	224.932807900349	21	1	2013
lm	256.224233598858	22	1	2013
lm	234.947280644049	23	1	2013
lm	256.640468277666	24	1	2013
lm	252.826875314115	25	1	2013
lm	260.124797227267	26	1	2013
lm	253.715788036222	27	1	2013
lm	236.641416300179	28	1	2013
lm	211.258839909259	29	1	2013
lm	225.076825123918	30	1	2013
lm	170.829877524696	31	1	2013
lm	185.483124167935	32	1	2013
lm	209.208097209357	33	1	2013
lm	202.310809309378	34	1	2013
lm	165.486850725794	35	1	2013
lm	164.784137749677	36	1	2013
lm	183.298404411086	37	1	2013
lm	184.227597364293	38	1	2013
lm	144.775512249422	39	1	2013
lm	164.424190162237	40	1	2013
lm	132.0883005686	41	1	2013
lm	162.214013283819	42	1	2013
lm	128.81002542509	43	1	2013
lm	125.520104334096	44	1	2013
lm	88.5610669209212	45	1	2013
lm	118.129534816559	3	2	2013
lm	103.416687957266	4	2	2013
lm	137.264929647909	5	2	2013
lm	166.140888128311	6	2	2013
lm	176.981698649172	7	2	2013
lm	223.959417877005	8	2	2013
lm	242.282074956607	9	2	2013
lm	262.815435451201	10	2	2013
lm	246.197527621148	11	2	2013
lm	233.480628892095	12	2	2013
lm	249.101287656881	13	2	2013
lm	265.633197911022	14	2	2013
lm	280.446582840733	15	2	2013
lm	266.684210500214	16	2	2013
lm	293.870179644895	17	2	2013
lm	282.207750214737	18	2	2013
lm	331.279936322613	19	2	2013
lm	296.550809126402	20	2	2013
lm	241.138265344227	21	2	2013
lm	222.720135232296	22	2	2013
lm	234.440926852981	23	2	2013
lm	252.69838664543	24	2	2013
lm	250.892060327571	25	2	2013
lm	229.962394951647	26	2	2013
lm	247.451653317199	27	2	2013
lm	221.530309432646	28	2	2013
lm	202.652844862582	29	2	2013
lm	191.023691084401	30	2	2013
lm	168.907447703807	31	2	2013
lm	175.914938858262	32	2	2013
lm	211.944213117275	33	2	2013
lm	184.702890168184	34	2	2013
lm	159.031693235167	35	2	2013
lm	147.599166557588	36	2	2013
lm	170.422575100252	37	2	2013
lm	147.913173396306	38	2	2013
lm	154.664409512066	39	2	2013
lm	132.396199043713	40	2	2013
lm	147.078426590245	41	2	2013
lm	122.367663803077	42	2	2013
lm	120.486219330866	43	2	2013
lm	93.4255258839928	44	2	2013
lm	88.5509098965743	45	2	2013
lm	113.138444762077	3	3	2013
lm	94.0564175450804	4	3	2013
lm	157.675053715716	5	3	2013
lm	176.497796328617	6	3	2013
lm	217.871304273132	7	3	2013
lm	272.119827924746	8	3	2013
lm	273.939124984702	9	3	2013
lm	266.018132430146	10	3	2013
lm	257.369364552492	11	3	2013
lm	260.12418848908	12	3	2013
lm	282.992091246415	13	3	2013
lm	298.423980385998	14	3	2013
lm	279.965295002902	15	3	2013
lm	260.278201885369	16	3	2013
lm	227.421512133053	17	3	2013
lm	282.278365262731	18	3	2013
lm	311.409859782649	19	3	2013
lm	312.361263710468	20	3	2013
lm	211.39246048574	21	3	2013
lm	219.992859445526	22	3	2013
lm	230.660318623798	23	3	2013
lm	238.909383355724	24	3	2013
lm	220.641148999976	25	3	2013
lm	217.347917299936	26	3	2013
lm	219.789505329087	27	3	2013
lm	210.781407199352	28	3	2013
lm	160.266767951035	29	3	2013
lm	172.771129249919	30	3	2013
lm	159.491346876298	31	3	2013
lm	176.500846532	32	3	2013
lm	184.206692956992	33	3	2013
lm	174.038585766493	34	3	2013
lm	142.128373708609	35	3	2013
lm	132.228996881659	36	3	2013
lm	128.635847124852	37	3	2013
lm	149.509888030514	38	3	2013
lm	119.802576549739	39	3	2013
lm	131.820405166216	40	3	2013
lm	107.216168905566	41	3	2013
lm	107.425180239309	42	3	2013
lm	86.331967754216	43	3	2013
lm	85.6600711461251	44	3	2013
lm	63.5047165839247	45	3	2013
lm	104.048824388151	3	4	2013
lm	127.691782646278	4	4	2013
lm	173.831550091125	5	4	2013
lm	221.239492105997	6	4	2013
lm	260.724833659044	7	4	2013
lm	292.274406415805	8	4	2013
lm	274.56466368804	9	4	2013
lm	270.058880323903	10	4	2013
lm	277.205655871191	11	4	2013
lm	289.086506336328	12	4	2013
lm	321.479564663271	13	4	2013
lm	300.962647011913	14	4	2013
lm	286.209346823789	15	4	2013
lm	204.038533946114	16	4	2013
lm	243.480654972477	17	4	2013
lm	275.329560315808	18	4	2013
lm	327.12095403026	19	4	2013
lm	276.078002202658	20	4	2013
lm	200.666165637223	21	4	2013
lm	211.491651524013	22	4	2013
lm	226.105485267435	23	4	2013
lm	217.475016447315	24	4	2013
lm	220.760532697111	25	4	2013
lm	196.987688207406	26	4	2013
lm	220.159718017816	27	4	2013
lm	177.204812313976	28	4	2013
lm	146.211179438734	29	4	2013
lm	166.636629775539	30	4	2013
lm	170.52340083406	31	4	2013
lm	155.358675119554	32	4	2013
lm	174.110576026508	33	4	2013
lm	155.370865109623	34	4	2013
lm	128.290554498913	35	4	2013
lm	96.2565322829768	36	4	2013
lm	136.046931765851	37	4	2013
lm	118.151922207419	38	4	2013
lm	123.443737543143	39	4	2013
lm	93.0382236991298	40	4	2013
lm	96.8539083873992	41	4	2013
lm	71.1640778994269	42	4	2013
lm	81.3501577946418	43	4	2013
lm	57.47728067597	44	4	2013
lm	50.289932355284	45	4	2013
eb	134.775285752785	3	1	2013
eb	94.8442652124815	4	1	2013
eb	195.321078729724	5	1	2013
eb	142.809660683579	6	1	2013
eb	164.734780146765	7	1	2013
eb	178.062879902092	8	1	2013
eb	164.757014444525	9	1	2013
eb	219.084526664954	10	1	2013
eb	220.787059893877	11	1	2013
eb	248.510874988186	12	1	2013
eb	221.119629437792	13	1	2013
eb	244.239128770257	14	1	2013
eb	204.31238073286	15	1	2013
eb	251.62670016084	16	1	2013
eb	311.157314072332	17	1	2013
eb	404.004738593341	18	1	2013
eb	405.147492472682	19	1	2013
eb	307.367921304991	20	1	2013
eb	250.887968432356	21	1	2013
eb	235.037926599976	22	1	2013
eb	260.914857494491	23	1	2013
eb	254.818901632217	24	1	2013
eb	240.623833715014	25	1	2013
eb	273.034281936972	26	1	2013
eb	264.066595350907	27	1	2013
eb	234.355191877482	28	1	2013
eb	231.637226107913	29	1	2013
eb	219.923641626033	30	1	2013
eb	189.001375148286	31	1	2013
eb	187.108269978619	32	1	2013
eb	209.28922403335	33	1	2013
eb	188.407424926896	34	1	2013
eb	177.994876734369	35	1	2013
eb	161.171596648821	36	1	2013
eb	188.054278690859	37	1	2013
eb	185.506979514484	38	1	2013
eb	174.909347974388	39	1	2013
eb	150.081427474298	40	1	2013
eb	141.490271699497	41	1	2013
eb	148.885375217018	42	1	2013
eb	147.872109623234	43	1	2013
eb	135.432724774681	44	1	2013
eb	101.880876459481	45	1	2013
eb	171.237610143567	3	2	2013
eb	102.360636954081	4	2	2013
eb	222.77444329879	5	2	2013
eb	161.527952955822	6	2	2013
eb	183.286257792062	7	2	2013
eb	198.239065727572	8	2	2013
eb	184.524469119685	9	2	2013
eb	241.467844537747	10	2	2013
eb	240.705749046193	11	2	2013
eb	270.360276453741	12	2	2013
eb	237.107521845982	13	2	2013
eb	260.490624022963	14	2	2013
eb	218.638121780795	15	2	2013
eb	268.437745197101	16	2	2013
eb	329.825106552675	17	2	2013
eb	423.618456929337	18	2	2013
eb	426.351249872037	19	2	2013
eb	323.295251748573	20	2	2013
eb	255.697036118764	21	2	2013
eb	233.325196872171	22	2	2013
eb	260.844168584079	23	2	2013
eb	252.149156755928	24	2	2013
eb	237.014459872072	25	2	2013
eb	270.453388640243	26	2	2013
eb	259.975843349057	27	2	2013
eb	225.90778226018	28	2	2013
eb	224.52530472797	29	2	2013
eb	210.026454798514	30	2	2013
eb	179.340903483257	31	2	2013
eb	179.013246102874	32	2	2013
eb	201.645346674047	33	2	2013
eb	180.086168307178	34	2	2013
eb	169.745739215733	35	2	2013
eb	152.630732760769	36	2	2013
eb	178.452453939135	37	2	2013
eb	173.92304327517	38	2	2013
eb	164.082235978168	39	2	2013
eb	139.425808183792	40	2	2013
eb	129.89666193543	41	2	2013
eb	138.325880447277	42	2	2013
eb	135.504107591283	43	2	2013
eb	124.166464506663	44	2	2013
eb	88.2586638819784	45	2	2013
eb	207.226179536518	3	3	2013
eb	115.06606105057	4	3	2013
eb	250.679418223528	5	3	2013
eb	181.47721032252	6	3	2013
eb	205.837323815765	7	3	2013
eb	219.247280240813	8	3	2013
eb	207.948205990661	9	3	2013
eb	263.382714447995	10	3	2013
eb	260.939025232126	11	3	2013
eb	288.831696130379	12	3	2013
eb	253.670961698358	13	3	2013
eb	276.729114586906	14	3	2013
eb	236.711446116358	15	3	2013
eb	284.189195041477	16	3	2013
eb	347.654156229896	17	3	2013
eb	429.877538135414	18	3	2013
eb	446.555686490839	19	3	2013
eb	340.040035197162	20	3	2013
eb	258.994330841901	21	3	2013
eb	235.761390562931	22	3	2013
eb	261.842286969817	23	3	2013
eb	249.678795062777	24	3	2013
eb	230.805231772042	25	3	2013
eb	263.292115630464	26	3	2013
eb	251.564089444422	27	3	2013
eb	218.951347236632	28	3	2013
eb	214.957705815059	29	3	2013
eb	200.865480907433	30	3	2013
eb	169.82634680417	31	3	2013
eb	170.156755497998	32	3	2013
eb	192.498617820518	33	3	2013
eb	170.923033541296	34	3	2013
eb	159.357354036344	35	3	2013
eb	144.914558643708	36	3	2013
eb	168.777309109733	37	3	2013
eb	164.414735450223	38	3	2013
eb	154.373905890092	39	3	2013
eb	127.21555704706	40	3	2013
eb	118.969665982577	41	3	2013
eb	126.656266040539	42	3	2013
eb	124.404419298736	43	3	2013
eb	112.770146213267	44	3	2013
eb	76.4655500057918	45	3	2013
eb	204.343571498252	3	4	2013
eb	131.289650756375	4	4	2013
eb	277.973176894252	5	4	2013
eb	203.108669210435	6	4	2013
eb	229.642121598135	7	4	2013
eb	244.865111540897	8	4	2013
eb	229.722885596744	9	4	2013
eb	286.526521587759	10	4	2013
eb	282.609740541475	11	4	2013
eb	304.821799582521	12	4	2013
eb	271.938132705313	13	4	2013
eb	295.375148604719	14	4	2013
eb	250.604613792341	15	4	2013
eb	304.088937917224	16	4	2013
eb	366.370764303898	17	4	2013
eb	442.269503487409	18	4	2013
eb	468.545992995704	19	4	2013
eb	358.537541576677	20	4	2013
eb	257.648785132433	21	4	2013
eb	230.405800576956	22	4	2013
eb	257.413554058212	23	4	2013
eb	246.314445742011	24	4	2013
eb	224.920595975876	25	4	2013
eb	256.49384856101	26	4	2013
eb	243.891064375124	27	4	2013
eb	208.100035080281	28	4	2013
eb	205.727715767931	29	4	2013
eb	191.645946368319	30	4	2013
eb	162.777433000952	31	4	2013
eb	162.538114033727	32	4	2013
eb	180.464735606636	33	4	2013
eb	162.168960305411	34	4	2013
eb	151.869191259586	35	4	2013
eb	133.234437518571	36	4	2013
eb	155.259981460493	37	4	2013
eb	154.007163210878	38	4	2013
eb	141.977320662894	39	4	2013
eb	114.769523476284	40	4	2013
eb	105.231188654803	41	4	2013
eb	113.83311054739	42	4	2013
eb	111.126315206962	43	4	2013
eb	100.007277694486	44	4	2013
eb	65.4365539147742	45	4	2013
arima	192.426589443679	3	1	2013
arima	165.50546502568	4	1	2013
arima	198.520583731179	5	1	2013
arima	155.907931073218	6	1	2013
arima	176.339195022711	7	1	2013
arima	184.179422769592	8	1	2013
arima	172.601954942939	9	1	2013
arima	178.30064333068	10	1	2013
arima	185.428272163151	11	1	2013
arima	226.629069186967	12	1	2013
arima	209.385769814423	13	1	2013
arima	205.335882724108	14	1	2013
arima	191.203698596405	15	1	2013
arima	205.37191328032	16	1	2013
arima	249.047166747124	17	1	2013
arima	283.023983838387	18	1	2013
arima	324.951945188075	19	1	2013
arima	237.271766424389	20	1	2013
arima	225.420232934629	21	1	2013
arima	192.399110091526	22	1	2013
arima	219.691195305636	23	1	2013
arima	198.663752002109	24	1	2013
arima	205.100657262074	25	1	2013
arima	217.286080312874	26	1	2013
arima	214.436464449451	27	1	2013
arima	223.539072384471	28	1	2013
arima	203.743257575566	29	1	2013
arima	227.562038761293	30	1	2013
arima	205.993313940361	31	1	2013
arima	193.591286835354	32	1	2013
arima	235.348761166181	33	1	2013
arima	223.018560500173	34	1	2013
arima	205.380800572492	35	1	2013
arima	195.661389245844	36	1	2013
arima	205.207772012438	37	1	2013
arima	236.194871865372	38	1	2013
arima	243.226652983596	39	1	2013
arima	247.052767136756	40	1	2013
arima	245.049124174553	41	1	2013
arima	235.364289986707	42	1	2013
arima	209.531276742857	43	1	2013
arima	201.010150967559	44	1	2013
arima	165.352065054431	45	1	2013
arima	197.194555048171	3	2	2013
arima	167.527167239626	4	2	2013
arima	182.669805858725	5	2	2013
arima	160.176159515268	6	2	2013
arima	179.946418865897	7	2	2013
arima	184.799793707595	8	2	2013
arima	150.11892195648	9	2	2013
arima	165.917752959755	10	2	2013
arima	198.677195978408	11	2	2013
arima	228.272838843718	12	2	2013
arima	193.022959866348	13	2	2013
arima	204.028850547235	14	2	2013
arima	176.092552083867	15	2	2013
arima	198.344101385992	16	2	2013
arima	209.426443096264	17	2	2013
arima	281.47483183866	18	2	2013
arima	285.797350446069	19	2	2013
arima	231.386893697738	20	2	2013
arima	195.725004462774	21	2	2013
arima	180.070734839756	22	2	2013
arima	186.636675247028	23	2	2013
arima	185.564688704403	24	2	2013
arima	181.489599920555	25	2	2013
arima	194.125144208163	26	2	2013
arima	220.815659059828	27	2	2013
arima	199.62444097049	28	2	2013
arima	215.418159023785	29	2	2013
arima	231.842988800498	30	2	2013
arima	198.018948170616	31	2	2013
arima	212.366674723021	32	2	2013
arima	247.467406795814	33	2	2013
arima	223.501893367296	34	2	2013
arima	209.529435998988	35	2	2013
arima	190.826584292508	36	2	2013
arima	234.024803869082	37	2	2013
arima	273.048186629262	38	2	2013
arima	297.416323068533	39	2	2013
arima	299.784736305305	40	2	2013
arima	277.674167228985	41	2	2013
arima	244.684362237811	42	2	2013
arima	226.731344510418	43	2	2013
arima	208.486757503864	44	2	2013
arima	188.15491921382	45	2	2013
arima	208.864264131358	3	3	2013
arima	154.212159528874	4	3	2013
arima	185.200265320222	5	3	2013
arima	165.048058607208	6	3	2013
arima	180.956647321295	7	3	2013
arima	161.337594280606	8	3	2013
arima	140.035909347067	9	3	2013
arima	180.834741610623	10	3	2013
arima	202.753331329245	11	3	2013
arima	210.290222342699	12	3	2013
arima	192.771153454713	13	3	2013
arima	187.823105473228	14	3	2013
arima	171.467743153643	15	3	2013
arima	163.138373622034	16	3	2013
arima	214.22794503653	17	3	2013
arima	245.734246890238	18	3	2013
arima	276.066591861501	19	3	2013
arima	201.12865911844	20	3	2013
arima	183.046948555732	21	3	2013
arima	150.557945758215	22	3	2013
arima	174.585783121016	23	3	2013
arima	163.513123259922	24	3	2013
arima	161.198406088227	25	3	2013
arima	202.002779106111	26	3	2013
arima	197.029071869379	27	3	2013
arima	211.571015571616	28	3	2013
arima	220.567729568455	29	3	2013
arima	221.908765319895	30	3	2013
arima	216.442538620093	31	3	2013
arima	226.352566644395	32	3	2013
arima	245.97195740947	33	3	2013
arima	226.126276134734	34	3	2013
arima	203.424211510205	35	3	2013
arima	220.954339040951	36	3	2013
arima	271.02727026784	37	3	2013
arima	324.621281353851	38	3	2013
arima	345.49985695608	39	3	2013
arima	327.314365700226	40	3	2013
arima	283.269910575404	41	3	2013
arima	259.029440848446	42	3	2013
arima	232.081425337001	43	3	2013
arima	228.651148623423	44	3	2013
arima	216.60838957043	45	3	2013
arima	183.411805903281	3	4	2013
arima	159.667446734297	4	4	2013
arima	187.533526642159	5	4	2013
arima	167.687888594883	6	4	2013
arima	157.977140352712	7	4	2013
arima	150.026696314157	8	4	2013
arima	157.867694768914	9	4	2013
arima	186.963909413344	10	4	2013
arima	187.711802182771	11	4	2013
arima	208.049455671994	12	4	2013
arima	177.890280423726	13	4	2013
arima	181.808647702419	14	4	2013
arima	139.46261075871	15	4	2013
arima	173.379135259766	16	4	2013
arima	185.988728440045	17	4	2013
arima	239.962272279309	18	4	2013
arima	241.595268784497	19	4	2013
arima	187.85259862256	20	4	2013
arima	153.158125012161	21	4	2013
arima	142.42864695725	22	4	2013
arima	153.700790548713	23	4	2013
arima	144.999691040297	24	4	2013
arima	172.379636358936	25	4	2013
arima	179.824032492778	26	4	2013
arima	209.132628517049	27	4	2013
arima	217.032510634487	28	4	2013
arima	211.633308817244	29	4	2013
arima	238.096823619407	30	4	2013
arima	230.030307783215	31	4	2013
arima	226.933226573449	32	4	2013
arima	246.362833445667	33	4	2013
arima	218.338626643972	34	4	2013
arima	232.191562162308	35	4	2013
arima	259.363288085261	36	4	2013
arima	322.764511723832	37	4	2013
arima	369.848436187918	38	4	2013
arima	368.198895487111	39	4	2013
arima	327.830478891619	40	4	2013
arima	294.009448678858	41	4	2013
arima	261.636421041856	42	4	2013
arima	250.250987596107	43	4	2013
arima	254.432206758469	44	4	2013
arima	233.679086745906	45	4	2013
target	89	3	1	2013
target	166	4	1	2013
target	127	5	1	2013
target	147	6	1	2013
target	159	7	1	2013
target	148	8	1	2013
target	197	9	1	2013
target	200	10	1	2013
target	227	11	1	2013
target	204	12	1	2013
target	229	13	1	2013
target	190	14	1	2013
target	238	15	1	2013
target	293	16	1	2013
target	381	17	1	2013
target	383	18	1	2013
target	296	19	1	2013
target	250	20	1	2013
target	236	21	1	2013
target	262	22	1	2013
target	256	23	1	2013
target	244	24	1	2013
target	275	25	1	2013
target	268	26	1	2013
target	240	27	1	2013
target	240	28	1	2013
target	228	29	1	2013
target	198	30	1	2013
target	197	31	1	2013
target	220	32	1	2013
target	199	33	1	2013
target	189	34	1	2013
target	173	35	1	2013
target	200	36	1	2013
target	197	37	1	2013
target	186	38	1	2013
target	162	39	1	2013
target	154	40	1	2013
target	162	41	1	2013
target	160	42	1	2013
target	148	43	1	2013
target	113	44	1	2013
target	114	45	1	2013
target	166	3	2	2013
target	127	4	2	2013
target	147	5	2	2013
target	159	6	2	2013
target	148	7	2	2013
target	197	8	2	2013
target	200	9	2	2013
target	227	10	2	2013
target	204	11	2	2013
target	229	12	2	2013
target	190	13	2	2013
target	238	14	2	2013
target	293	15	2	2013
target	381	16	2	2013
target	383	17	2	2013
target	296	18	2	2013
target	250	19	2	2013
target	236	20	2	2013
target	262	21	2	2013
target	256	22	2	2013
target	244	23	2	2013
target	275	24	2	2013
target	268	25	2	2013
target	240	26	2	2013
target	240	27	2	2013
target	228	28	2	2013
target	198	29	2	2013
target	197	30	2	2013
target	220	31	2	2013
target	199	32	2	2013
target	189	33	2	2013
target	173	34	2	2013
target	200	35	2	2013
target	197	36	2	2013
target	186	37	2	2013
target	162	38	2	2013
target	154	39	2	2013
target	162	40	2	2013
target	160	41	2	2013
target	148	42	2	2013
target	113	43	2	2013
target	114	44	2	2013
target	65	45	2	2013
target	127	3	3	2013
target	147	4	3	2013
target	159	5	3	2013
target	148	6	3	2013
target	197	7	3	2013
target	200	8	3	2013
target	227	9	3	2013
target	204	10	3	2013
target	229	11	3	2013
target	190	12	3	2013
target	238	13	3	2013
target	293	14	3	2013
target	381	15	3	2013
target	383	16	3	2013
target	296	17	3	2013
target	250	18	3	2013
target	236	19	3	2013
target	262	20	3	2013
target	256	21	3	2013
target	244	22	3	2013
target	275	23	3	2013
target	268	24	3	2013
target	240	25	3	2013
target	240	26	3	2013
target	228	27	3	2013
target	198	28	3	2013
target	197	29	3	2013
target	220	30	3	2013
target	199	31	3	2013
target	189	32	3	2013
target	173	33	3	2013
target	200	34	3	2013
target	197	35	3	2013
target	186	36	3	2013
target	162	37	3	2013
target	154	38	3	2013
target	162	39	3	2013
target	160	40	3	2013
target	148	41	3	2013
target	113	42	3	2013
target	114	43	3	2013
target	65	44	3	2013
target	57	45	3	2013
target	147	3	4	2013
target	159	4	4	2013
target	148	5	4	2013
target	197	6	4	2013
target	200	7	4	2013
target	227	8	4	2013
target	204	9	4	2013
target	229	10	4	2013
target	190	11	4	2013
target	238	12	4	2013
target	293	13	4	2013
target	381	14	4	2013
target	383	15	4	2013
target	296	16	4	2013
target	250	17	4	2013
target	236	18	4	2013
target	262	19	4	2013
target	256	20	4	2013
target	244	21	4	2013
target	275	22	4	2013
target	268	23	4	2013
target	240	24	4	2013
target	240	25	4	2013
target	228	26	4	2013
target	198	27	4	2013
target	197	28	4	2013
target	220	29	4	2013
target	199	30	4	2013
target	189	31	4	2013
target	173	32	4	2013
target	200	33	4	2013
target	197	34	4	2013
target	186	35	4	2013
target	162	36	4	2013
target	154	37	4	2013
target	162	38	4	2013
target	160	39	4	2013
target	148	40	4	2013
target	113	41	4	2013
target	114	42	4	2013
target	65	43	4	2013
target	57	44	4	2013
target	65	45	4	2013
