# Supplementary material for: A stacked ensemble method for forecasting influenza-like illness visit volumes at emergency departments
Source: PLoS One. 2021 Mar 22;16(3):e0241725. doi: 10.1371/journal.pone.0241725 (PMC7984626; doi:10.1371/journal.pone.0241725)
Supplement: S1 Data — (ZIP) [file pone.0241725.s003.zip › ILI_plosone/tables/raw_estimates_2014_holdout_2013weeks-3-45_fmc.csv]

object	value	epiweek	weeks_ahead	season
rf	14.1325	3	1	2013
rf	17.797	4	1	2013
rf	25.4555	5	1	2013
rf	29.4565	6	1	2013
rf	27.036	7	1	2013
rf	27.5455	8	1	2013
rf	24.904	9	1	2013
rf	26.7465	10	1	2013
rf	33.2895	11	1	2013
rf	43.6185	12	1	2013
rf	43.3305	13	1	2013
rf	43.4455	14	1	2013
rf	37.532	15	1	2013
rf	48.686	16	1	2013
rf	47.703	17	1	2013
rf	54.306	18	1	2013
rf	54.1945	19	1	2013
rf	65.248	20	1	2013
rf	55.3775	21	1	2013
rf	44.3255	22	1	2013
rf	40.8455	23	1	2013
rf	49.801	24	1	2013
rf	50.8455	25	1	2013
rf	42.699	26	1	2013
rf	44.2475	27	1	2013
rf	39.906	28	1	2013
rf	40.922	29	1	2013
rf	37.2225	30	1	2013
rf	41.2675	31	1	2013
rf	44.3265	32	1	2013
rf	41.6275	33	1	2013
rf	40.387	34	1	2013
rf	34.304	35	1	2013
rf	29.2645	36	1	2013
rf	30.395	37	1	2013
rf	26.5105	38	1	2013
rf	26.7405	39	1	2013
rf	21.8445	40	1	2013
rf	22.079	41	1	2013
rf	21.832	42	1	2013
rf	21.557	43	1	2013
rf	19.4355	44	1	2013
rf	18.4685	45	1	2013
rf	18.823	3	2	2013
rf	21.1715	4	2	2013
rf	25.3365	5	2	2013
rf	27.273	6	2	2013
rf	28.898	7	2	2013
rf	26.7685	8	2	2013
rf	26.175	9	2	2013
rf	27.7985	10	2	2013
rf	37.633	11	2	2013
rf	43.1635	12	2	2013
rf	47.4815	13	2	2013
rf	42.8935	14	2	2013
rf	48.0215	15	2	2013
rf	53.0535	16	2	2013
rf	49.316	17	2	2013
rf	57.8175	18	2	2013
rf	51.24	19	2	2013
rf	49.5085	20	2	2013
rf	45.3485	21	2	2013
rf	40.7495	22	2	2013
rf	42.02	23	2	2013
rf	46.6795	24	2	2013
rf	45.256	25	2	2013
rf	40.6895	26	2	2013
rf	40.6615	27	2	2013
rf	38.8415	28	2	2013
rf	38.6645	29	2	2013
rf	36.2515	30	2	2013
rf	44.6125	31	2	2013
rf	39.955	32	2	2013
rf	38.996	33	2	2013
rf	37.787	34	2	2013
rf	33.2615	35	2	2013
rf	29.6225	36	2	2013
rf	27.799	37	2	2013
rf	28.2165	38	2	2013
rf	22.3815	39	2	2013
rf	21.582	40	2	2013
rf	21.1095	41	2	2013
rf	21.8745	42	2	2013
rf	20.8035	43	2	2013
rf	20.828	44	2	2013
rf	19.3	45	2	2013
rf	21.2175	3	3	2013
rf	23.4255	4	3	2013
rf	25.5235	5	3	2013
rf	29.582	6	3	2013
rf	27.863	7	3	2013
rf	27.3475	8	3	2013
rf	26.658	9	3	2013
rf	32.489	10	3	2013
rf	35.9865	11	3	2013
rf	46.2	12	3	2013
rf	46.732	13	3	2013
rf	48.7715	14	3	2013
rf	54.491	15	3	2013
rf	45.251	16	3	2013
rf	58.3595	17	3	2013
rf	62.1095	18	3	2013
rf	46.324	19	3	2013
rf	45.1915	20	3	2013
rf	44.4	21	3	2013
rf	42.5995	22	3	2013
rf	40.0955	23	3	2013
rf	42.3465	24	3	2013
rf	41.6015	25	3	2013
rf	39.8345	26	3	2013
rf	40.731	27	3	2013
rf	38.7825	28	3	2013
rf	37.7115	29	3	2013
rf	38.769	30	3	2013
rf	38.6245	31	3	2013
rf	39.978	32	3	2013
rf	35.841	33	3	2013
rf	38.529	34	3	2013
rf	32.9055	35	3	2013
rf	27.892	36	3	2013
rf	30.0995	37	3	2013
rf	25.8725	38	3	2013
rf	24.97	39	3	2013
rf	21.626	40	3	2013
rf	22.0675	41	3	2013
rf	21.0225	42	3	2013
rf	21.794	43	3	2013
rf	19.9455	44	3	2013
rf	16.7805	45	3	2013
rf	26.0775	3	4	2013
rf	23.275	4	4	2013
rf	27.3065	5	4	2013
rf	27.258	6	4	2013
rf	28.237	7	4	2013
rf	28.9015	8	4	2013
rf	32.001	9	4	2013
rf	33.744	10	4	2013
rf	43.8405	11	4	2013
rf	46.509	12	4	2013
rf	47.9075	13	4	2013
rf	52.2965	14	4	2013
rf	45.2065	15	4	2013
rf	57.481	16	4	2013
rf	61.299	17	4	2013
rf	55.6615	18	4	2013
rf	46.185	19	4	2013
rf	44.8225	20	4	2013
rf	44.198	21	4	2013
rf	40.3095	22	4	2013
rf	39.862	23	4	2013
rf	39.842	24	4	2013
rf	39.8545	25	4	2013
rf	40.7	26	4	2013
rf	39.5765	27	4	2013
rf	38.3285	28	4	2013
rf	36.2205	29	4	2013
rf	36.129	30	4	2013
rf	40.8355	31	4	2013
rf	39.7315	32	4	2013
rf	36.806	33	4	2013
rf	35.2885	34	4	2013
rf	32.563	35	4	2013
rf	30.1075	36	4	2013
rf	29.629	37	4	2013
rf	28.343	38	4	2013
rf	24.321	39	4	2013
rf	21.355	40	4	2013
rf	20.164	41	4	2013
rf	22.768	42	4	2013
rf	19.8975	43	4	2013
rf	17.865	44	4	2013
rf	17.064	45	4	2013
Generalized Linear Mixture Model	150.253808582189	3	1	2018
Generalized Linear Mixture Model	150.931464292796	4	1	2018
Generalized Linear Mixture Model	182.386490135538	5	1	2018
Generalized Linear Mixture Model	164.906383932209	6	1	2018
Generalized Linear Mixture Model	207.341622003101	7	1	2018
Generalized Linear Mixture Model	280.997935732606	8	1	2018
Generalized Linear Mixture Model	419.71702862272	9	1	2018
Generalized Linear Mixture Model	600.303877258634	10	1	2018
Generalized Linear Mixture Model	601.287873723499	11	1	2018
Generalized Linear Mixture Model	629.587359462613	12	1	2018
Generalized Linear Mixture Model	613.364280351276	13	1	2018
Generalized Linear Mixture Model	483.316474190451	14	1	2018
Generalized Linear Mixture Model	395.239176424539	15	1	2018
Generalized Linear Mixture Model	395.781803555019	16	1	2018
Generalized Linear Mixture Model	318.143533140701	17	1	2018
Generalized Linear Mixture Model	150.589040034486	3	2	2018
Generalized Linear Mixture Model	148.900924890139	4	2	2018
Generalized Linear Mixture Model	168.331808607628	5	2	2018
Generalized Linear Mixture Model	165.800073546802	6	2	2018
Generalized Linear Mixture Model	211.598743240065	7	2	2018
Generalized Linear Mixture Model	294.336818520141	8	2	2018
Generalized Linear Mixture Model	448.020017955351	9	2	2018
Generalized Linear Mixture Model	602.857660743681	10	2	2018
Generalized Linear Mixture Model	586.210882722819	11	2	2018
Generalized Linear Mixture Model	627.673347513306	12	2	2018
Generalized Linear Mixture Model	588.874246788205	13	2	2018
Generalized Linear Mixture Model	472.862333331315	14	2	2018
Generalized Linear Mixture Model	396.087448035644	15	2	2018
Generalized Linear Mixture Model	370.950170177486	16	2	2018
Generalized Linear Mixture Model	285.718791132993	17	2	2018
Generalized Linear Mixture Model	144.924587925869	3	3	2018
Generalized Linear Mixture Model	135.262722439872	4	3	2018
Generalized Linear Mixture Model	172.664867887459	5	3	2018
Generalized Linear Mixture Model	160.766850781556	6	3	2018
Generalized Linear Mixture Model	222.234969595168	7	3	2018
Generalized Linear Mixture Model	318.001476103385	8	3	2018
Generalized Linear Mixture Model	443.713325825574	9	3	2018
Generalized Linear Mixture Model	574.191855372727	10	3	2018
Generalized Linear Mixture Model	574.891610078063	11	3	2018
Generalized Linear Mixture Model	574.540816997683	12	3	2018
Generalized Linear Mixture Model	545.199173293987	13	3	2018
Generalized Linear Mixture Model	450.769117738101	14	3	2018
Generalized Linear Mixture Model	356.796379679293	15	3	2018
Generalized Linear Mixture Model	346.314027781429	16	3	2018
Generalized Linear Mixture Model	283.544738921894	17	3	2018
Generalized Linear Mixture Model	134.527259670232	3	4	2018
Generalized Linear Mixture Model	141.893303154979	4	4	2018
Generalized Linear Mixture Model	176.761817885679	5	4	2018
Generalized Linear Mixture Model	175.445772934677	6	4	2018
Generalized Linear Mixture Model	250.606044533487	7	4	2018
Generalized Linear Mixture Model	339.069607099644	8	4	2018
Generalized Linear Mixture Model	446.094330074998	9	4	2018
Generalized Linear Mixture Model	569.085112143398	10	4	2018
Generalized Linear Mixture Model	551.091513099138	11	4	2018
Generalized Linear Mixture Model	525.920903885527	12	4	2018
Generalized Linear Mixture Model	498.912958849919	13	4	2018
Generalized Linear Mixture Model	421.883360227335	14	4	2018
Generalized Linear Mixture Model	325.992042026736	15	4	2018
Generalized Linear Mixture Model	327.960511948754	16	4	2018
Generalized Linear Mixture Model	283.236654258363	17	4	2018
lm	23.3163051632036	3	1	2013
lm	28.6834822295078	4	1	2013
lm	31.1554936069519	5	1	2013
lm	36.2986127867379	6	1	2013
lm	17.7732377044785	7	1	2013
lm	28.0422510926334	8	1	2013
lm	25.9760764062158	9	1	2013
lm	26.8107852536069	10	1	2013
lm	39.9837348014212	11	1	2013
lm	35.7905672677276	12	1	2013
lm	39.4292060002297	13	1	2013
lm	46.868965545255	14	1	2013
lm	37.2110184840622	15	1	2013
lm	58.0933488118914	16	1	2013
lm	48.2150127952467	17	1	2013
lm	61.9049086162066	18	1	2013
lm	84.1128094879898	19	1	2013
lm	67.1327140652288	20	1	2013
lm	44.8583383352702	21	1	2013
lm	43.4765947887254	22	1	2013
lm	37.54483363959	23	1	2013
lm	48.5470094371472	24	1	2013
lm	41.2866025817259	25	1	2013
lm	38.1195191446775	26	1	2013
lm	31.2194258606017	27	1	2013
lm	29.4659758053774	28	1	2013
lm	34.9286155776511	29	1	2013
lm	34.2942387753618	30	1	2013
lm	33.6638406186478	31	1	2013
lm	27.3602652593494	32	1	2013
lm	34.4689507163061	33	1	2013
lm	27.4611038147297	34	1	2013
lm	32.4643606451885	35	1	2013
lm	29.2924202367362	36	1	2013
lm	25.8719104148446	37	1	2013
lm	19.1276130009608	38	1	2013
lm	29.2951569308842	39	1	2013
lm	20.5723008688438	40	1	2013
lm	22.7773976236647	41	1	2013
lm	22.8237230899008	42	1	2013
lm	20.7076710235679	43	1	2013
lm	15.688328852351	44	1	2013
lm	26.8087665261852	45	1	2013
lm	25.2188808096775	3	2	2013
lm	29.3631578068489	4	2	2013
lm	35.5971681699814	5	2	2013
lm	29.5979961154776	6	2	2013
lm	23.5801107534104	7	2	2013
lm	24.2660051426111	8	2	2013
lm	30.9044208175494	9	2	2013
lm	33.7267916353964	10	2	2013
lm	35.5853669392753	11	2	2013
lm	44.284237853091	12	2	2013
lm	47.7972605696265	13	2	2013
lm	47.1292391651233	14	2	2013
lm	52.0380546014427	15	2	2013
lm	56.4046141352801	16	2	2013
lm	49.2510654062967	17	2	2013
lm	60.4459148564647	18	2	2013
lm	65.3580970074258	19	2	2013
lm	59.0850404397557	20	2	2013
lm	44.4361722753913	21	2	2013
lm	35.7342610610421	22	2	2013
lm	44.2452978713451	23	2	2013
lm	44.0706229826079	24	2	2013
lm	41.1115758579246	25	2	2013
lm	30.9822663001751	26	2	2013
lm	31.1214418319493	27	2	2013
lm	26.155583672412	28	2	2013
lm	39.0875714348233	29	2	2013
lm	32.2969650215929	30	2	2013
lm	28.0191537433664	31	2	2013
lm	26.9752283390012	32	2	2013
lm	27.2287001187308	33	2	2013
lm	29.9161858492391	34	2	2013
lm	32.3669484556265	35	2	2013
lm	26.6263963275597	36	2	2013
lm	18.2908874761031	37	2	2013
lm	22.777208075206	38	2	2013
lm	22.6068508585416	39	2	2013
lm	22.0642510654927	40	2	2013
lm	22.6083833752398	41	2	2013
lm	18.0300252045336	42	2	2013
lm	14.7661318395539	43	2	2013
lm	20.7045724001939	44	2	2013
lm	19.7117593707322	45	2	2013
lm	26.8465415960512	3	3	2013
lm	33.4381660440175	4	3	2013
lm	29.1030838952953	5	3	2013
lm	33.9798073006004	6	3	2013
lm	24.3365657054075	7	3	2013
lm	30.8496121686998	8	3	2013
lm	36.2938786257915	9	3	2013
lm	31.2220650483533	10	3	2013
lm	41.7806616499127	11	3	2013
lm	50.6648579200954	12	3	2013
lm	48.1735088850792	13	3	2013
lm	60.17203628377	14	3	2013
lm	51.2263976622435	15	3	2013
lm	54.2126381065871	16	3	2013
lm	56.797864539441	17	3	2013
lm	44.7778663766396	18	3	2013
lm	53.8844774634858	19	3	2013
lm	52.7877081372784	20	3	2013
lm	38.5874236248959	21	3	2013
lm	46.283660070822	22	3	2013
lm	42.9233336961603	23	3	2013
lm	42.4852647727716	24	3	2013
lm	33.5787027599448	25	3	2013
lm	32.2910737783892	26	3	2013
lm	27.0416312270248	27	3	2013
lm	34.1916566084025	28	3	2013
lm	34.0274715655074	29	3	2013
lm	26.5494029343467	30	3	2013
lm	27.0228573493103	31	3	2013
lm	22.2990745790458	32	3	2013
lm	29.0380826543132	33	3	2013
lm	31.3057259464969	34	3	2013
lm	28.1851315319147	35	3	2013
lm	19.2871119944246	36	3	2013
lm	23.478744181055	37	3	2013
lm	19.3028943765785	38	3	2013
lm	23.0991748062286	39	3	2013
lm	22.4537545035697	40	3	2013
lm	17.9188855654287	41	3	2013
lm	14.6629995895738	42	3	2013
lm	20.2772407340281	43	3	2013
lm	15.8403132985666	44	3	2013
lm	18.169844229451	45	3	2013
lm	31.0095522409669	3	4	2013
lm	25.2986449791538	4	4	2013
lm	32.6470221877012	5	4	2013
lm	32.4038021890322	6	4	2013
lm	29.7943101949927	7	4	2013
lm	39.8173059149897	8	4	2013
lm	31.5990015615845	9	4	2013
lm	40.0494108047533	10	4	2013
lm	48.6006501199504	11	4	2013
lm	50.0772975900855	12	4	2013
lm	61.090745909156	13	4	2013
lm	59.2939046430662	14	4	2013
lm	50.7935628509968	15	4	2013
lm	63.2298694281461	16	4	2013
lm	41.5677059510304	17	4	2013
lm	40.1803199222956	18	4	2013
lm	47.0575298175728	19	4	2013
lm	36.2032202555541	20	4	2013
lm	46.45445385478	21	4	2013
lm	44.7149344625967	22	4	2013
lm	41.6570900551994	23	4	2013
lm	35.5416627457752	24	4	2013
lm	34.356442525912	25	4	2013
lm	27.7965845916542	26	4	2013
lm	37.3330455438802	27	4	2013
lm	32.4677066014017	28	4	2013
lm	27.0267942267026	29	4	2013
lm	25.7031230640672	30	4	2013
lm	23.161412951656	31	4	2013
lm	25.967720279129	32	4	2013
lm	30.8060215881504	33	4	2013
lm	26.4715904802216	34	4	2013
lm	20.2476023057871	35	4	2013
lm	23.021849057524	36	4	2013
lm	20.874491770092	37	4	2013
lm	21.1742516014936	38	4	2013
lm	23.1909701637124	39	4	2013
lm	16.6033968666445	40	4	2013
lm	14.9060875580252	41	4	2013
lm	19.8305130941198	42	4	2013
lm	15.5061275349332	43	4	2013
lm	15.4348256612194	44	4	2013
lm	15.5094778395568	45	4	2013
eb	20.5392205349933	3	1	2013
eb	29.6927915396499	4	1	2013
eb	43.8855882784355	5	1	2013
eb	42.9920930020411	6	1	2013
eb	16.4071242937494	7	1	2013
eb	24.0369666300966	8	1	2013
eb	20.7100785255055	9	1	2013
eb	23.2334576347257	10	1	2013
eb	41.6614194331519	11	1	2013
eb	49.162919764673	12	1	2013
eb	40.815376049178	13	1	2013
eb	36.1341326153738	14	1	2013
eb	29.9689638433315	15	1	2013
eb	47.6777446594426	16	1	2013
eb	38.8493171993583	17	1	2013
eb	72.2036960896133	18	1	2013
eb	113.099785435805	19	1	2013
eb	106.464268606134	20	1	2013
eb	53.8807834714287	21	1	2013
eb	37.6906153345916	22	1	2013
eb	37.6482199762586	23	1	2013
eb	49.406009925496	24	1	2013
eb	47.6263350753774	25	1	2013
eb	35.0789663746915	26	1	2013
eb	42.2052272820434	27	1	2013
eb	32.2103396792901	28	1	2013
eb	45.2357281862328	29	1	2013
eb	27.2437912257196	30	1	2013
eb	43.0313731036972	31	1	2013
eb	35.1143708365731	32	1	2013
eb	46.7209197997343	33	1	2013
eb	38.9020829495868	34	1	2013
eb	37.5111880412651	35	1	2013
eb	23.9766114678956	36	1	2013
eb	30.8248427964413	37	1	2013
eb	25.4643079825523	38	1	2013
eb	33.4475125066456	39	1	2013
eb	24.5002998001158	40	1	2013
eb	23.7756373974683	41	1	2013
eb	17.5214917445082	42	1	2013
eb	28.0013926363706	43	1	2013
eb	19.9843030105026	44	1	2013
eb	32.1773458349415	45	1	2013
eb	23.5494877344585	3	2	2013
eb	34.025742742183	4	2	2013
eb	50.6841431810051	5	2	2013
eb	47.3560497545583	6	2	2013
eb	19.1507020272456	7	2	2013
eb	26.9733134527672	8	2	2013
eb	25.3086031438999	9	2	2013
eb	28.3223062105682	10	2	2013
eb	45.9878505249324	11	2	2013
eb	53.307008643534	12	2	2013
eb	43.3014350533499	13	2	2013
eb	39.8865373201585	14	2	2013
eb	34.9428911265402	15	2	2013
eb	51.6056421203909	16	2	2013
eb	44.80537319518	17	2	2013
eb	71.6674682856348	18	2	2013
eb	105.264277060008	19	2	2013
eb	99.54936685506	20	2	2013
eb	51.3635825806015	21	2	2013
eb	36.1938329445664	22	2	2013
eb	35.9078729205843	23	2	2013
eb	47.3055280000789	24	2	2013
eb	45.3150402636915	25	2	2013
eb	33.3872389769629	26	2	2013
eb	40.6280562804557	27	2	2013
eb	30.6983804371387	28	2	2013
eb	44.0677220252433	29	2	2013
eb	25.3334656139766	30	2	2013
eb	41.3972086263051	31	2	2013
eb	33.5463323523734	32	2	2013
eb	44.5673780744561	33	2	2013
eb	36.9111865319939	34	2	2013
eb	35.9763337269895	35	2	2013
eb	22.434511739071	36	2	2013
eb	29.3871171298491	37	2	2013
eb	23.9526205466773	38	2	2013
eb	32.0129210869537	39	2	2013
eb	23.2505124650034	40	2	2013
eb	22.5331650110058	41	2	2013
eb	16.796484725874	42	2	2013
eb	27.0317596083248	43	2	2013
eb	19.2388236124797	44	2	2013
eb	31.396350809813	45	2	2013
eb	26.4393895469472	3	3	2013
eb	37.1785526367774	4	3	2013
eb	57.2016564061256	5	3	2013
eb	50.8017518119095	6	3	2013
eb	22.7933013498491	7	3	2013
eb	31.4407891894964	8	3	2013
eb	30.5964033064358	9	3	2013
eb	33.4086422807997	10	3	2013
eb	49.6762115911458	11	3	2013
eb	55.0408957388695	12	3	2013
eb	46.8281946505445	13	3	2013
eb	46.3974518002884	14	3	2013
eb	44.622676244779	15	3	2013
eb	53.60145450433	16	3	2013
eb	52.8041674114203	17	3	2013
eb	66.189430418238	18	3	2013
eb	100.750272240675	19	3	2013
eb	94.4557958170921	20	3	2013
eb	49.8345713337739	21	3	2013
eb	34.5366519935049	22	3	2013
eb	35.0421203060039	23	3	2013
eb	45.7334735144795	24	3	2013
eb	43.5589472176047	25	3	2013
eb	31.8816935092805	26	3	2013
eb	39.5001518957182	27	3	2013
eb	29.2350240045956	28	3	2013
eb	42.2412609800265	29	3	2013
eb	24.0373902669681	30	3	2013
eb	39.9215267958037	31	3	2013
eb	31.6655368507793	32	3	2013
eb	42.7080574864586	33	3	2013
eb	35.0503636364882	34	3	2013
eb	34.1346784050062	35	3	2013
eb	20.8815554094177	36	3	2013
eb	28.2453110214146	37	3	2013
eb	22.6011295140593	38	3	2013
eb	30.8027891353522	39	3	2013
eb	22.3937498374876	40	3	2013
eb	21.740473686978	41	3	2013
eb	15.7582095444879	42	3	2013
eb	26.1193088065547	43	3	2013
eb	18.4750986386918	44	3	2013
eb	30.5003839838461	45	3	2013
eb	29.6962973784475	3	4	2013
eb	40.813935339046	4	4	2013
eb	62.6125987022345	5	4	2013
eb	54.5280028268072	6	4	2013
eb	26.8443889681911	7	4	2013
eb	36.4767921381827	8	4	2013
eb	33.7294972342055	9	4	2013
eb	37.4574438872068	10	4	2013
eb	51.4498771481058	11	4	2013
eb	57.9567637406537	12	4	2013
eb	51.2782799777996	13	4	2013
eb	53.7485859524345	14	4	2013
eb	51.7753155956486	15	4	2013
eb	54.4914770941549	16	4	2013
eb	53.6891530432123	17	4	2013
eb	62.9655514273372	18	4	2013
eb	94.1402456005796	19	4	2013
eb	88.4842722508795	20	4	2013
eb	47.8759704739835	21	4	2013
eb	33.121945124358	22	4	2013
eb	33.1784320492903	23	4	2013
eb	44.4321329475198	24	4	2013
eb	42.5598604752272	25	4	2013
eb	30.2940071460365	26	4	2013
eb	38.5841501203166	27	4	2013
eb	28.1024927126574	28	4	2013
eb	40.6662620139249	29	4	2013
eb	22.4950373305457	30	4	2013
eb	37.8657056170792	31	4	2013
eb	30.0624388004197	32	4	2013
eb	40.9423009557731	33	4	2013
eb	33.4596439106405	34	4	2013
eb	32.8709205677359	35	4	2013
eb	19.8090758995394	36	4	2013
eb	26.5110392791223	37	4	2013
eb	21.3157373614033	38	4	2013
eb	29.656831500627	39	4	2013
eb	21.2729633174416	40	4	2013
eb	20.7155314840125	41	4	2013
eb	14.9737592159129	42	4	2013
eb	25.474799833907	43	4	2013
eb	17.4164956527357	44	4	2013
eb	29.976666221876	45	4	2013
arima	35.4797874694999	3	1	2013
arima	35.2146920253019	4	1	2013
arima	37.620957892616	5	1	2013
arima	30.4858299442416	6	1	2013
arima	25.7615769552568	7	1	2013
arima	19.997622926473	8	1	2013
arima	31.0631472922867	9	1	2013
arima	23.0284789179108	10	1	2013
arima	26.5879050598631	11	1	2013
arima	31.9140987137805	12	1	2013
arima	27.1774209913475	13	1	2013
arima	33.0604065924414	14	1	2013
arima	32.160832833126	15	1	2013
arima	30.6651104928229	16	1	2013
arima	24.2158447311362	17	1	2013
arima	43.6954455753977	18	1	2013
arima	68.2560530604183	19	1	2013
arima	80.407488991828	20	1	2013
arima	45.2712504115976	21	1	2013
arima	33.6240069259061	22	1	2013
arima	28.2252401783353	23	1	2013
arima	47.5629227830511	24	1	2013
arima	36.036583557858	25	1	2013
arima	33.6072285422447	26	1	2013
arima	34.0809089009673	27	1	2013
arima	33.143450819761	28	1	2013
arima	37.6979808343887	29	1	2013
arima	28.8922988678522	30	1	2013
arima	37.3954078278908	31	1	2013
arima	36.5317029593278	32	1	2013
arima	41.4912447016856	33	1	2013
arima	41.1669939135729	34	1	2013
arima	45.2126276622405	35	1	2013
arima	36.4806179930026	36	1	2013
arima	42.7125425378441	37	1	2013
arima	27.8946827637793	38	1	2013
arima	38.9064133969211	39	1	2013
arima	32.6162159708733	40	1	2013
arima	35.7787030850558	41	1	2013
arima	36.7695820711717	42	1	2013
arima	31.4284020425097	43	1	2013
arima	36.8673664492997	44	1	2013
arima	45.6926738827278	45	1	2013
arima	37.6184001823909	3	2	2013
arima	35.650741093383	4	2	2013
arima	29.6045858336765	5	2	2013
arima	31.3361243444346	6	2	2013
arima	20.6015215122993	7	2	2013
arima	31.0814780946945	8	2	2013
arima	26.7653009521867	9	2	2013
arima	20.8778179970169	10	2	2013
arima	25.5856105265803	11	2	2013
arima	25.4835921692288	12	2	2013
arima	31.1459578754943	13	2	2013
arima	34.6369974274846	14	2	2013
arima	26.4233562170284	15	2	2013
arima	22.6942042711289	16	2	2013
arima	26.9755841249771	17	2	2013
arima	36.9317164848897	18	2	2013
arima	60.5873177655378	19	2	2013
arima	68.1833990490673	20	2	2013
arima	38.4123610423333	21	2	2013
arima	23.6051977862685	22	2	2013
arima	34.130907020924	23	2	2013
arima	36.0812861559478	24	2	2013
arima	33.178692298964	25	2	2013
arima	27.9571746737967	26	2	2013
arima	32.9057061021237	27	2	2013
arima	29.610288328434	28	2	2013
arima	33.5298260393006	29	2	2013
arima	27.3163174251872	30	2	2013
arima	36.6012790381947	31	2	2013
arima	33.9997751956956	32	2	2013
arima	41.417372560398	33	2	2013
arima	45.4997959864425	34	2	2013
arima	45.8827667483808	35	2	2013
arima	42.2861210804458	36	2	2013
arima	34.6078689120312	37	2	2013
arima	32.6515352986999	38	2	2013
arima	37.6912043138224	39	2	2013
arima	37.841390448517	40	2	2013
arima	43.7458770633813	41	2	2013
arima	33.567779565457	42	2	2013
arima	40.7125549036395	43	2	2013
arima	45.416198108297	44	2	2013
arima	45.7017047804408	45	2	2013
arima	37.5179206064475	3	3	2013
arima	27.9667817115343	4	3	2013
arima	30.6146525070425	5	3	2013
arima	25.1374954072041	6	3	2013
arima	31.583804226797	7	3	2013
arima	26.7774893654384	8	3	2013
arima	23.931231844101	9	3	2013
arima	20.8395097359839	10	3	2013
arima	20.52540458893	11	3	2013
arima	29.8494428696796	12	3	2013
arima	33.1252594818017	13	3	2013
arima	28.4003901490951	14	3	2013
arima	19.2769143795234	15	3	2013
arima	25.7412555916218	16	3	2013
arima	22.8407003104741	17	3	2013
arima	35.489124499852	18	3	2013
arima	51.5161947142323	19	3	2013
arima	58.8243507652396	20	3	2013
arima	27.504560608524	21	3	2013
arima	29.8012875591398	22	3	2013
arima	25.3495690196784	23	3	2013
arima	33.1934635791482	24	3	2013
arima	27.6246189245596	25	3	2013
arima	28.1475421098538	26	3	2013
arima	29.4182791444053	27	3	2013
arima	27.287821145242	28	3	2013
arima	30.878150998648	29	3	2013
arima	28.8898101858168	30	3	2013
arima	34.0538347928914	31	3	2013
arima	35.6688140292231	32	3	2013
arima	45.6940373417783	33	3	2013
arima	46.1150614428891	34	3	2013
arima	49.4459714476544	35	3	2013
arima	34.3254958334271	36	3	2013
arima	37.7114766418023	37	3	2013
arima	33.1019498066699	38	3	2013
arima	41.6180306542807	39	3	2013
arima	45.2999019546622	40	3	2013
arima	38.7292653783532	41	3	2013
arima	42.3122210519116	42	3	2013
arima	48.2858237802668	43	3	2013
arima	45.5218346823654	44	3	2013
arima	53.9867548975219	45	3	2013
arima	29.3363510127742	3	4	2013
arima	29.3565637030614	4	4	2013
arima	24.593488793606	5	4	2013
arima	35.1408340135301	6	4	2013
arima	27.181324141288	7	4	2013
arima	23.9394808395618	8	4	2013
arima	23.273310739341	9	4	2013
arima	16.8033648241677	10	4	2013
arima	26.0669395200845	11	4	2013
arima	32.161074966192	12	4	2013
arima	27.2652915625311	13	4	2013
arima	20.7663187789508	14	4	2013
arima	23.1482530888782	15	4	2013
arima	21.8880934067253	16	4	2013
arima	24.6401951961753	17	4	2013
arima	30.4021261132841	18	4	2013
arima	45.0981094093265	19	4	2013
arima	45.5544498551081	20	4	2013
arima	32.944509870493	21	4	2013
arima	21.4233122255206	22	4	2013
arima	24.1155437505588	23	4	2013
arima	27.6363807653097	24	4	2013
arima	27.862324385415	25	4	2013
arima	25.4412674638771	26	4	2013
arima	27.1210310133262	27	4	2013
arima	25.6646233441288	28	4	2013
arima	31.855115043347	29	4	2013
arima	27.6294292352202	30	4	2013
arima	35.7149339526655	31	4	2013
arima	40.867265550074	32	4	2013
arima	46.2776085230804	33	4	2013
arima	49.6474256035615	34	4	2013
arima	40.2643705873897	35	4	2013
arima	37.5012911454214	36	4	2013
arima	37.2326853591115	37	4	2013
arima	37.950683774993	38	4	2013
arima	48.3579261533477	39	4	2013
arima	39.9960915495903	40	4	2013
arima	46.4519319083617	41	4	2013
arima	49.5706531283151	42	4	2013
arima	47.8295916425668	43	4	2013
arima	53.8541340405263	44	4	2013
arima	59.9517838463487	45	4	2013
target	25	3	1	2013
target	37	4	1	2013
target	38	5	1	2013
target	14	6	1	2013
target	22	7	1	2013
target	18	8	1	2013
target	20	9	1	2013
target	37	10	1	2013
target	44	11	1	2013
target	38	12	1	2013
target	34	13	1	2013
target	28	14	1	2013
target	44	15	1	2013
target	36	16	1	2013
target	70	17	1	2013
target	115	18	1	2013
target	110	19	1	2013
target	57	20	1	2013
target	40	21	1	2013
target	39	22	1	2013
target	51	23	1	2013
target	49	24	1	2013
target	37	25	1	2013
target	44	26	1	2013
target	34	27	1	2013
target	47	28	1	2013
target	29	29	1	2013
target	45	30	1	2013
target	37	31	1	2013
target	49	32	1	2013
target	41	33	1	2013
target	40	34	1	2013
target	26	35	1	2013
target	33	36	1	2013
target	27	37	1	2013
target	35	38	1	2013
target	26	39	1	2013
target	25	40	1	2013
target	19	41	1	2013
target	29	42	1	2013
target	21	43	1	2013
target	33	44	1	2013
target	22	45	1	2013
target	37	3	2	2013
target	38	4	2	2013
target	14	5	2	2013
target	22	6	2	2013
target	18	7	2	2013
target	20	8	2	2013
target	37	9	2	2013
target	44	10	2	2013
target	38	11	2	2013
target	34	12	2	2013
target	28	13	2	2013
target	44	14	2	2013
target	36	15	2	2013
target	70	16	2	2013
target	115	17	2	2013
target	110	18	2	2013
target	57	19	2	2013
target	40	20	2	2013
target	39	21	2	2013
target	51	22	2	2013
target	49	23	2	2013
target	37	24	2	2013
target	44	25	2	2013
target	34	26	2	2013
target	47	27	2	2013
target	29	28	2	2013
target	45	29	2	2013
target	37	30	2	2013
target	49	31	2	2013
target	41	32	2	2013
target	40	33	2	2013
target	26	34	2	2013
target	33	35	2	2013
target	27	36	2	2013
target	35	37	2	2013
target	26	38	2	2013
target	25	39	2	2013
target	19	40	2	2013
target	29	41	2	2013
target	21	42	2	2013
target	33	43	2	2013
target	22	44	2	2013
target	33	45	2	2013
target	38	3	3	2013
target	14	4	3	2013
target	22	5	3	2013
target	18	6	3	2013
target	20	7	3	2013
target	37	8	3	2013
target	44	9	3	2013
target	38	10	3	2013
target	34	11	3	2013
target	28	12	3	2013
target	44	13	3	2013
target	36	14	3	2013
target	70	15	3	2013
target	115	16	3	2013
target	110	17	3	2013
target	57	18	3	2013
target	40	19	3	2013
target	39	20	3	2013
target	51	21	3	2013
target	49	22	3	2013
target	37	23	3	2013
target	44	24	3	2013
target	34	25	3	2013
target	47	26	3	2013
target	29	27	3	2013
target	45	28	3	2013
target	37	29	3	2013
target	49	30	3	2013
target	41	31	3	2013
target	40	32	3	2013
target	26	33	3	2013
target	33	34	3	2013
target	27	35	3	2013
target	35	36	3	2013
target	26	37	3	2013
target	25	38	3	2013
target	19	39	3	2013
target	29	40	3	2013
target	21	41	3	2013
target	33	42	3	2013
target	22	43	3	2013
target	33	44	3	2013
target	11	45	3	2013
target	14	3	4	2013
target	22	4	4	2013
target	18	5	4	2013
target	20	6	4	2013
target	37	7	4	2013
target	44	8	4	2013
target	38	9	4	2013
target	34	10	4	2013
target	28	11	4	2013
target	44	12	4	2013
target	36	13	4	2013
target	70	14	4	2013
target	115	15	4	2013
target	110	16	4	2013
target	57	17	4	2013
target	40	18	4	2013
target	39	19	4	2013
target	51	20	4	2013
target	49	21	4	2013
target	37	22	4	2013
target	44	23	4	2013
target	34	24	4	2013
target	47	25	4	2013
target	29	26	4	2013
target	45	27	4	2013
target	37	28	4	2013
target	49	29	4	2013
target	41	30	4	2013
target	40	31	4	2013
target	26	32	4	2013
target	33	33	4	2013
target	27	34	4	2013
target	35	35	4	2013
target	26	36	4	2013
target	25	37	4	2013
target	19	38	4	2013
target	29	39	4	2013
target	21	40	4	2013
target	33	41	4	2013
target	22	42	4	2013
target	33	43	4	2013
target	11	44	4	2013
target	13	45	4	2013
