# Supplementary material for: A stacked ensemble method for forecasting influenza-like illness visit volumes at emergency departments
Source: PLoS One. 2021 Mar 22;16(3):e0241725. doi: 10.1371/journal.pone.0241725 (PMC7984626; doi:10.1371/journal.pone.0241725)
Supplement: S1 Data — (ZIP) [file pone.0241725.s003.zip › ILI_plosone/tables/raw_estimates_2014_holdout_2015weeks-3-45.csv]

object	value	epiweek	weeks_ahead	season
rf	139.2285	3	1	2015
rf	156.734	4	1	2015
rf	144.8635	5	1	2015
rf	145.2865	6	1	2015
rf	155.657	7	1	2015
rf	152.16	8	1	2015
rf	179.5355	9	1	2015
rf	198.744	10	1	2015
rf	229.6275	11	1	2015
rf	236.2635	12	1	2015
rf	221.294	13	1	2015
rf	209.45	14	1	2015
rf	219.0225	15	1	2015
rf	233.554	16	1	2015
rf	304.5125	17	1	2015
rf	280.23	18	1	2015
rf	247.692	19	1	2015
rf	255.567	20	1	2015
rf	255.7695	21	1	2015
rf	291.8805	22	1	2015
rf	336.008	23	1	2015
rf	324.455	24	1	2015
rf	388.9525	25	1	2015
rf	387.78	26	1	2015
rf	368.259	27	1	2015
rf	369.3445	28	1	2015
rf	342.0255	29	1	2015
rf	333.2245	30	1	2015
rf	243.044	31	1	2015
rf	198.937	32	1	2015
rf	174.0785	33	1	2015
rf	173.963	34	1	2015
rf	171.813	35	1	2015
rf	174.2335	36	1	2015
rf	165.9365	37	1	2015
rf	160.8035	38	1	2015
rf	161.922	39	1	2015
rf	147.1115	40	1	2015
rf	135.248	41	1	2015
rf	135.5485	42	1	2015
rf	127.814	43	1	2015
rf	125.3655	44	1	2015
rf	108.4215	45	1	2015
rf	155.7295	3	2	2015
rf	152.761	4	2	2015
rf	144.88	5	2	2015
rf	153.8215	6	2	2015
rf	154.3115	7	2	2015
rf	168.678	8	2	2015
rf	203.4555	9	2	2015
rf	226.801	10	2	2015
rf	264.2385	11	2	2015
rf	243.8435	12	2	2015
rf	227.1695	13	2	2015
rf	234.264	14	2	2015
rf	251.216	15	2	2015
rf	262.7405	16	2	2015
rf	317.404	17	2	2015
rf	283.77	18	2	2015
rf	257.621	19	2	2015
rf	259.043	20	2	2015
rf	265.278	21	2	2015
rf	289.9995	22	2	2015
rf	321.9195	23	2	2015
rf	332.5935	24	2	2015
rf	392.9825	25	2	2015
rf	377.2805	26	2	2015
rf	355.3265	27	2	2015
rf	346.9315	28	2	2015
rf	337.6305	29	2	2015
rf	299.648	30	2	2015
rf	242.0165	31	2	2015
rf	196.014	32	2	2015
rf	182.5625	33	2	2015
rf	164.3205	34	2	2015
rf	183.127	35	2	2015
rf	165.016	36	2	2015
rf	178.8225	37	2	2015
rf	157.1475	38	2	2015
rf	156.244	39	2	2015
rf	145.69	40	2	2015
rf	129.616	41	2	2015
rf	130.5405	42	2	2015
rf	136.904	43	2	2015
rf	106.7055	44	2	2015
rf	99.767	45	2	2015
rf	156.4055	3	3	2015
rf	153.4645	4	3	2015
rf	160.4995	5	3	2015
rf	158.063	6	3	2015
rf	168.847	7	3	2015
rf	188.554	8	3	2015
rf	225.6925	9	3	2015
rf	245.0635	10	3	2015
rf	277.5835	11	3	2015
rf	261.5065	12	3	2015
rf	254.261	13	3	2015
rf	270.5395	14	3	2015
rf	274.935	15	3	2015
rf	280.087	16	3	2015
rf	303.925	17	3	2015
rf	285.058	18	3	2015
rf	260.8955	19	3	2015
rf	264.868	20	3	2015
rf	274.303	21	3	2015
rf	281.07	22	3	2015
rf	337.7585	23	3	2015
rf	350.5885	24	3	2015
rf	365.7935	25	3	2015
rf	356.8035	26	3	2015
rf	344.7715	27	3	2015
rf	344.375	28	3	2015
rf	309.195	29	3	2015
rf	287.617	30	3	2015
rf	235.7125	31	3	2015
rf	195.6825	32	3	2015
rf	186.396	33	3	2015
rf	172.0455	34	3	2015
rf	185.2625	35	3	2015
rf	179.506	36	3	2015
rf	176.696	37	3	2015
rf	160.856	38	3	2015
rf	159.312	39	3	2015
rf	146.1515	40	3	2015
rf	126.467	41	3	2015
rf	130.2385	42	3	2015
rf	123.3525	43	3	2015
rf	104.765	44	3	2015
rf	94.962	45	3	2015
rf	161.534	3	4	2015
rf	167.116	4	4	2015
rf	165.242	5	4	2015
rf	180.664	6	4	2015
rf	197.2195	7	4	2015
rf	217.767	8	4	2015
rf	248.506	9	4	2015
rf	267.5725	10	4	2015
rf	297.5805	11	4	2015
rf	288.8485	12	4	2015
rf	282.296	13	4	2015
rf	280.9245	14	4	2015
rf	275.7715	15	4	2015
rf	284.819	16	4	2015
rf	293.0765	17	4	2015
rf	275.3075	18	4	2015
rf	263.7025	19	4	2015
rf	269.616	20	4	2015
rf	275.594	21	4	2015
rf	297.093	22	4	2015
rf	333.6805	23	4	2015
rf	332.9955	24	4	2015
rf	342.4255	25	4	2015
rf	339.257	26	4	2015
rf	323.7815	27	4	2015
rf	300.8045	28	4	2015
rf	281.695	29	4	2015
rf	269.4355	30	4	2015
rf	229.6625	31	4	2015
rf	187.6995	32	4	2015
rf	190.851	33	4	2015
rf	175.316	34	4	2015
rf	198.272	35	4	2015
rf	176.4295	36	4	2015
rf	178.8195	37	4	2015
rf	161.6595	38	4	2015
rf	163.3485	39	4	2015
rf	147.7645	40	4	2015
rf	119.877	41	4	2015
rf	123.779	42	4	2015
rf	123.289	43	4	2015
rf	101.1295	44	4	2015
rf	93.369	45	4	2015
Generalized Linear Mixture Model	158.209939392621	3	1	2018
Generalized Linear Mixture Model	161.551930133384	4	1	2018
Generalized Linear Mixture Model	186.155130656814	5	1	2018
Generalized Linear Mixture Model	171.552479612255	6	1	2018
Generalized Linear Mixture Model	209.61167767203	7	1	2018
Generalized Linear Mixture Model	275.345664167	8	1	2018
Generalized Linear Mixture Model	395.099804480709	9	1	2018
Generalized Linear Mixture Model	568.408962188765	10	1	2018
Generalized Linear Mixture Model	577.874039224953	11	1	2018
Generalized Linear Mixture Model	614.775640384994	12	1	2018
Generalized Linear Mixture Model	595.696562873691	13	1	2018
Generalized Linear Mixture Model	473.065811094647	14	1	2018
Generalized Linear Mixture Model	387.807985561084	15	1	2018
Generalized Linear Mixture Model	382.450846432355	16	1	2018
Generalized Linear Mixture Model	309.989659763078	17	1	2018
Generalized Linear Mixture Model	161.472048105919	3	2	2018
Generalized Linear Mixture Model	163.167857214004	4	2	2018
Generalized Linear Mixture Model	173.244819636954	5	2	2018
Generalized Linear Mixture Model	174.780053066663	6	2	2018
Generalized Linear Mixture Model	214.390758194527	7	2	2018
Generalized Linear Mixture Model	286.725109977423	8	2	2018
Generalized Linear Mixture Model	415.985725191682	9	2	2018
Generalized Linear Mixture Model	558.285659096391	10	2	2018
Generalized Linear Mixture Model	553.071034378816	11	2	2018
Generalized Linear Mixture Model	605.311000069922	12	2	2018
Generalized Linear Mixture Model	561.323839146733	13	2	2018
Generalized Linear Mixture Model	456.217613842907	14	2	2018
Generalized Linear Mixture Model	384.610296916036	15	2	2018
Generalized Linear Mixture Model	350.861652839645	16	2	2018
Generalized Linear Mixture Model	273.525945636604	17	2	2018
Generalized Linear Mixture Model	158.794295618727	3	3	2018
Generalized Linear Mixture Model	153.262899744296	4	3	2018
Generalized Linear Mixture Model	179.713770762481	5	3	2018
Generalized Linear Mixture Model	173.564216598452	6	3	2018
Generalized Linear Mixture Model	227.290827001446	7	3	2018
Generalized Linear Mixture Model	307.985202447836	8	3	2018
Generalized Linear Mixture Model	401.538004826767	9	3	2018
Generalized Linear Mixture Model	515.48400819765	10	3	2018
Generalized Linear Mixture Model	529.731050169173	11	3	2018
Generalized Linear Mixture Model	541.364415888963	12	3	2018
Generalized Linear Mixture Model	503.5808763327	13	3	2018
Generalized Linear Mixture Model	426.33007989784	14	3	2018
Generalized Linear Mixture Model	339.12857014003	15	3	2018
Generalized Linear Mixture Model	319.390674647652	16	3	2018
Generalized Linear Mixture Model	269.213693171138	17	3	2018
Generalized Linear Mixture Model	151.065132374913	3	4	2018
Generalized Linear Mixture Model	162.833134464778	4	4	2018
Generalized Linear Mixture Model	186.013440469493	5	4	2018
Generalized Linear Mixture Model	192.582409143754	6	4	2018
Generalized Linear Mixture Model	257.741913050277	7	4	2018
Generalized Linear Mixture Model	328.262945747957	8	4	2018
Generalized Linear Mixture Model	396.805493480499	9	4	2018
Generalized Linear Mixture Model	496.465040298625	10	4	2018
Generalized Linear Mixture Model	492.746299830138	11	4	2018
Generalized Linear Mixture Model	480.878473712429	12	4	2018
Generalized Linear Mixture Model	448.943226985839	13	4	2018
Generalized Linear Mixture Model	392.310253951827	14	4	2018
Generalized Linear Mixture Model	306.634916934834	15	4	2018
Generalized Linear Mixture Model	296.153299589187	16	4	2018
Generalized Linear Mixture Model	265.10979314269	17	4	2018
lm	156.959989509779	3	1	2015
lm	171.230935261257	4	1	2015
lm	136.238397835243	5	1	2015
lm	135.493837897294	6	1	2015
lm	199.735424310005	7	1	2015
lm	175.39769975699	8	1	2015
lm	202.343124711775	9	1	2015
lm	255.416322020191	10	1	2015
lm	271.30148697286	11	1	2015
lm	220.538639543733	12	1	2015
lm	196.266290711022	13	1	2015
lm	211.113942121124	14	1	2015
lm	254.269469641248	15	1	2015
lm	243.355135670481	16	1	2015
lm	321.742381383543	17	1	2015
lm	231.248868119461	18	1	2015
lm	148.161704033502	19	1	2015
lm	269.58313495499	20	1	2015
lm	290.125856152374	21	1	2015
lm	338.652690398292	22	1	2015
lm	321.369499229177	23	1	2015
lm	273.934949096137	24	1	2015
lm	428.566856274719	25	1	2015
lm	359.340785856876	26	1	2015
lm	310.54300291488	27	1	2015
lm	304.083407936268	28	1	2015
lm	287.103993505054	29	1	2015
lm	307.36054807042	30	1	2015
lm	176.520298027435	31	1	2015
lm	183.391415873088	32	1	2015
lm	166.546897187324	33	1	2015
lm	183.345695859601	34	1	2015
lm	161.355565855672	35	1	2015
lm	169.61026161947	36	1	2015
lm	161.206506957147	37	1	2015
lm	141.35823309667	38	1	2015
lm	153.929409774744	39	1	2015
lm	155.09564459868	40	1	2015
lm	149.981825799502	41	1	2015
lm	134.145447899507	42	1	2015
lm	139.913409212814	43	1	2015
lm	116.931579962051	44	1	2015
lm	90.2411446442487	45	1	2015
lm	182.639657611929	3	2	2015
lm	161.797834047713	4	2	2015
lm	140.008017942294	5	2	2015
lm	164.881411346313	6	2	2015
lm	222.101405955539	7	2	2015
lm	232.739068273309	8	2	2015
lm	253.287148402175	9	2	2015
lm	297.441453590306	10	2	2015
lm	279.290300817612	11	2	2015
lm	241.875558416686	12	2	2015
lm	212.974365083915	13	2	2015
lm	263.183123805981	14	2	2015
lm	282.252858109858	15	2	2015
lm	295.755120630521	16	2	2015
lm	311.667909358704	17	2	2015
lm	190.93480151757	18	2	2015
lm	159.170377813925	19	2	2015
lm	267.732033022874	20	2	2015
lm	356.943541511489	21	2	2015
lm	314.190945372977	22	2	2015
lm	295.745316526961	23	2	2015
lm	296.526313225535	24	2	2015
lm	380.774490445995	25	2	2015
lm	362.686470818097	26	2	2015
lm	265.408764725063	27	2	2015
lm	287.215870991669	28	2	2015
lm	287.349854321071	29	2	2015
lm	270.60731092628	30	2	2015
lm	194.533864185366	31	2	2015
lm	157.534792649351	32	2	2015
lm	194.225258920082	33	2	2015
lm	164.33767516631	34	2	2015
lm	181.297026576865	35	2	2015
lm	160.101238008966	36	2	2015
lm	157.690982458304	37	2	2015
lm	122.902994067719	38	2	2015
lm	164.258874673373	39	2	2015
lm	159.511723088196	40	2	2015
lm	143.692818372008	41	2	2015
lm	127.887986529084	42	2	2015
lm	119.162785171724	43	2	2015
lm	109.53564907861	44	2	2015
lm	88.3430163866039	45	2	2015
lm	177.755876933848	3	3	2015
lm	161.329072289161	4	3	2015
lm	178.707458744037	5	3	2015
lm	199.614673018331	6	3	2015
lm	260.505706361008	7	3	2015
lm	288.633928440454	8	3	2015
lm	298.392779697833	9	3	2015
lm	306.917537081011	10	3	2015
lm	300.317466386889	11	3	2015
lm	261.560626800873	12	3	2015
lm	272.502115840796	13	3	2015
lm	297.001707257271	14	3	2015
lm	331.846860328519	15	3	2015
lm	291.254238956457	16	3	2015
lm	224.325687745886	17	3	2015
lm	203.994985779411	18	3	2015
lm	180.065860109533	19	3	2015
lm	295.664297749362	20	3	2015
lm	314.388775593752	21	3	2015
lm	283.428733164226	22	3	2015
lm	313.390579009812	23	3	2015
lm	290.075885389633	24	3	2015
lm	340.629151269551	25	3	2015
lm	325.031600529982	26	3	2015
lm	258.158490298402	27	3	2015
lm	292.513485581396	28	3	2015
lm	251.467529298939	29	3	2015
lm	263.358423104816	30	3	2015
lm	189.137152896449	31	3	2015
lm	185.495279603046	32	3	2015
lm	181.75104919986	33	3	2015
lm	183.715281358281	34	3	2015
lm	175.860874978261	35	3	2015
lm	155.186235375452	36	3	2015
lm	130.273230703833	37	3	2015
lm	133.396487891156	38	3	2015
lm	153.520525160784	39	3	2015
lm	163.668285732538	40	3	2015
lm	132.870341698869	41	3	2015
lm	119.371486299548	42	3	2015
lm	107.968539867053	43	3	2015
lm	105.545780761932	44	3	2015
lm	80.9188913136559	45	3	2015
lm	174.63099818451	3	4	2015
lm	197.825213113188	4	4	2015
lm	210.139853689244	5	4	2015
lm	243.515234430592	6	4	2015
lm	309.347019777218	7	4	2015
lm	331.308509206184	8	4	2015
lm	310.078395599914	9	4	2015
lm	322.17790698345	10	4	2015
lm	310.024633327131	11	4	2015
lm	321.52624461577	12	4	2015
lm	313.975717629545	13	4	2015
lm	343.1599891828	14	4	2015
lm	328.56633343527	15	4	2015
lm	223.112840612296	16	4	2015
lm	237.352267223219	17	4	2015
lm	231.728028271978	18	4	2015
lm	237.663141513487	19	4	2015
lm	273.517507331253	20	4	2015
lm	295.277188866912	21	4	2015
lm	297.819883355791	22	4	2015
lm	294.373800135616	23	4	2015
lm	260.063721110114	24	4	2015
lm	288.69337977011	25	4	2015
lm	305.881691677357	26	4	2015
lm	239.126628885928	27	4	2015
lm	245.487263912431	28	4	2015
lm	237.974864688425	29	4	2015
lm	237.822376577703	30	4	2015
lm	209.962112152631	31	4	2015
lm	161.446606760423	32	4	2015
lm	206.879988947774	33	4	2015
lm	174.387372661208	34	4	2015
lm	175.30636384881	35	4	2015
lm	134.07993351247	36	4	2015
lm	152.665930062974	37	4	2015
lm	136.698680637232	38	4	2015
lm	159.833128512813	39	4	2015
lm	155.345473559071	40	4	2015
lm	113.940241451494	41	4	2015
lm	114.411976474739	42	4	2015
lm	97.8465512639858	43	4	2015
lm	99.0966272964604	44	4	2015
lm	77.6810238225018	45	4	2015
eb	139.049786514548	3	1	2015
eb	168.07908295964	4	1	2015
eb	137.886099450734	5	1	2015
eb	160.134067606283	6	1	2015
eb	183.412953496299	7	1	2015
eb	140.50516787391	8	1	2015
eb	175.807681960381	9	1	2015
eb	213.576753734178	10	1	2015
eb	254.274110356438	11	1	2015
eb	220.811331286156	12	1	2015
eb	186.06481025209	13	1	2015
eb	214.150082620154	14	1	2015
eb	220.147343869496	15	1	2015
eb	212.044006825239	16	1	2015
eb	299.904218156588	17	1	2015
eb	237.635128644823	18	1	2015
eb	216.170345441635	19	1	2015
eb	284.138610888088	20	1	2015
eb	281.74682462264	21	1	2015
eb	321.990437322189	22	1	2015
eb	363.722393646811	23	1	2015
eb	328.593445703458	24	1	2015
eb	462.470204704152	25	1	2015
eb	371.237306563532	26	1	2015
eb	378.091739519992	27	1	2015
eb	319.512925338278	28	1	2015
eb	311.347187488123	29	1	2015
eb	295.414383939825	30	1	2015
eb	186.142950135184	31	1	2015
eb	178.898090783678	32	1	2015
eb	145.78328315563	33	1	2015
eb	164.242661068863	34	1	2015
eb	151.479258562042	35	1	2015
eb	148.797602611837	36	1	2015
eb	146.72012586454	37	1	2015
eb	135.168042379267	38	1	2015
eb	163.992403402333	39	1	2015
eb	117.416774782853	40	1	2015
eb	157.129099002497	41	1	2015
eb	101.325246960155	42	1	2015
eb	155.692504184709	43	1	2015
eb	103.921848913401	44	1	2015
eb	93.5463915244276	45	1	2015
eb	138.050753674099	3	2	2015
eb	185.022826157484	4	2	2015
eb	149.664943101863	5	2	2015
eb	178.171296235605	6	2	2015
eb	205.520098437073	7	2	2015
eb	149.392407177686	8	2	2015
eb	195.471898770791	9	2	2015
eb	235.069577007052	10	2	2015
eb	278.507702399786	11	2	2015
eb	239.552067538672	12	2	2015
eb	205.177981717343	13	2	2015
eb	232.708131867988	14	2	2015
eb	236.717613041355	15	2	2015
eb	230.181217546815	16	2	2015
eb	317.505679704742	17	2	2015
eb	251.410666683254	18	2	2015
eb	225.487224023552	19	2	2015
eb	298.28040279298	20	2	2015
eb	293.493516207437	21	2	2015
eb	336.275627032125	22	2	2015
eb	383.238045883161	23	2	2015
eb	344.06769575107	24	2	2015
eb	478.996854579	25	2	2015
eb	382.612576044004	26	2	2015
eb	393.200904489956	27	2	2015
eb	317.772836770072	28	2	2015
eb	307.879290116274	29	2	2015
eb	288.848831510754	30	2	2015
eb	177.515715284586	31	2	2015
eb	167.934147530146	32	2	2015
eb	134.972446526766	33	2	2015
eb	154.528916707814	34	2	2015
eb	142.26500501408	35	2	2015
eb	138.76127084897	36	2	2015
eb	136.103943030235	37	2	2015
eb	124.8181251199	38	2	2015
eb	151.562805889109	39	2	2015
eb	105.2253086578	40	2	2015
eb	145.870754034769	41	2	2015
eb	89.833086403955	42	2	2015
eb	144.38159057139	43	2	2015
eb	91.5870175476071	44	2	2015
eb	83.1319633689825	45	2	2015
eb	167.388889217361	3	3	2015
eb	202.736632722972	4	3	2015
eb	162.570128290659	5	3	2015
eb	201.693091306771	6	3	2015
eb	230.006273097728	7	3	2015
eb	164.173220806807	8	3	2015
eb	216.317200752691	9	3	2015
eb	255.691068488747	10	3	2015
eb	300.200236299535	11	3	2015
eb	256.658178266267	12	3	2015
eb	222.482282189388	13	3	2015
eb	248.097395520972	14	3	2015
eb	256.470662066586	15	3	2015
eb	247.060125017076	16	3	2015
eb	333.903611607511	17	3	2015
eb	266.137416885759	18	3	2015
eb	235.38494093002	19	3	2015
eb	314.037812605744	20	3	2015
eb	308.460899115219	21	3	2015
eb	352.679860353019	22	3	2015
eb	401.249263609909	23	3	2015
eb	356.849433793923	24	3	2015
eb	500.99145437423	25	3	2015
eb	406.763921741181	26	3	2015
eb	407.438042756042	27	3	2015
eb	315.691608673783	28	3	2015
eb	304.322019375623	29	3	2015
eb	280.704192669366	30	3	2015
eb	165.597652230521	31	3	2015
eb	158.861664200192	32	3	2015
eb	124.947072117874	33	3	2015
eb	143.685585453817	34	3	2015
eb	130.049943642948	35	3	2015
eb	128.790142704296	36	3	2015
eb	125.466637841955	37	3	2015
eb	113.132461588517	38	3	2015
eb	140.072228747828	39	3	2015
eb	94.5281771321918	40	3	2015
eb	133.710175772707	41	3	2015
eb	77.2177023266223	42	3	2015
eb	132.450429141801	43	3	2015
eb	81.1491739195466	44	3	2015
eb	73.1574342035864	45	3	2015
eb	189.243871592233	3	4	2015
eb	218.375613239596	4	4	2015
eb	179.810780024772	5	4	2015
eb	226.101486041184	6	4	2015
eb	253.866935970175	7	4	2015
eb	177.948843520652	8	4	2015
eb	235.592903200171	9	4	2015
eb	277.582188813834	10	4	2015
eb	324.158201896906	11	4	2015
eb	274.043069272586	12	4	2015
eb	240.984673359247	13	4	2015
eb	266.392898445534	14	4	2015
eb	272.096230449592	15	4	2015
eb	262.315585010212	16	4	2015
eb	352.575886080311	17	4	2015
eb	281.617473740232	18	4	2015
eb	249.266656010814	19	4	2015
eb	330.280954083988	20	4	2015
eb	320.869893051406	21	4	2015
eb	368.62848642468	22	4	2015
eb	419.191985747829	23	4	2015
eb	375.554690396773	24	4	2015
eb	516.499801276646	25	4	2015
eb	421.948167907062	26	4	2015
eb	427.809797618616	27	4	2015
eb	311.659370315831	28	4	2015
eb	297.810517558258	29	4	2015
eb	270.96116663423	30	4	2015
eb	156.484928318185	31	4	2015
eb	148.645009609454	32	4	2015
eb	114.434058177135	33	4	2015
eb	132.891326268714	34	4	2015
eb	120.779545963198	35	4	2015
eb	117.166312131543	36	4	2015
eb	114.500246312876	37	4	2015
eb	101.297819079763	38	4	2015
eb	129.033023804601	39	4	2015
eb	81.7993952982484	40	4	2015
eb	120.140739417967	41	4	2015
eb	63.6725374210551	42	4	2015
eb	119.926145340823	43	4	2015
eb	69.8176525962834	44	4	2015
eb	62.5324870904485	45	4	2015
arima	108.947260228022	3	1	2015
arima	171.565306203654	4	1	2015
arima	130.93480541579	5	1	2015
arima	133.433916730811	6	1	2015
arima	160.592299361634	7	1	2015
arima	127.187408193818	8	1	2015
arima	178.110310578926	9	1	2015
arima	197.212704455267	10	1	2015
arima	240.65531413814	11	1	2015
arima	187.892285245688	12	1	2015
arima	213.867654890009	13	1	2015
arima	191.893683013039	14	1	2015
arima	227.42514674407	15	1	2015
arima	288.293751473313	16	1	2015
arima	332.373294208536	17	1	2015
arima	307.209301221167	18	1	2015
arima	206.433784931139	19	1	2015
arima	222.797125939412	20	1	2015
arima	225.711284237977	21	1	2015
arima	288.822025603046	22	1	2015
arima	289.693981413842	23	1	2015
arima	256.953159826941	24	1	2015
arima	351.489173088103	25	1	2015
arima	302.132995794104	26	1	2015
arima	297.627838419464	27	1	2015
arima	278.862144489904	28	1	2015
arima	259.626263345782	29	1	2015
arima	292.694804143317	30	1	2015
arima	217.72529449218	31	1	2015
arima	211.688271734131	32	1	2015
arima	202.023730555775	33	1	2015
arima	213.639808986117	34	1	2015
arima	178.854933789658	35	1	2015
arima	183.340195886056	36	1	2015
arima	157.816116246203	37	1	2015
arima	143.991120600888	38	1	2015
arima	142.809206028761	39	1	2015
arima	139.343806211901	40	1	2015
arima	153.002559482272	41	1	2015
arima	122.809882346613	42	1	2015
arima	139.012192784712	43	1	2015
arima	100.85948415075	44	1	2015
arima	96.3454423360156	45	1	2015
arima	154.738096503265	3	2	2015
arima	150.384523359667	4	2	2015
arima	126.137488512879	5	2	2015
arima	148.608768255318	6	2	2015
arima	138.770471290786	7	2	2015
arima	165.319452209489	8	2	2015
arima	192.715153181701	9	2	2015
arima	229.293704779603	10	2	2015
arima	203.554601335344	11	2	2015
arima	219.014231270791	12	2	2015
arima	195.762579250308	13	2	2015
arima	220.57617242076	14	2	2015
arima	297.533567324583	15	2	2015
arima	332.129798552295	16	2	2015
arima	341.394496084998	17	2	2015
arima	238.171343589852	18	2	2015
arima	184.677056622506	19	2	2015
arima	200.005108612757	20	2	2015
arima	256.913575068263	21	2	2015
arima	271.486561166218	22	2	2015
arima	251.016826453329	23	2	2015
arima	271.728947881821	24	2	2015
arima	317.860405605326	25	2	2015
arima	276.559474752869	26	2	2015
arima	276.95826417292	27	2	2015
arima	249.492233369346	28	2	2015
arima	278.984514796095	29	2	2015
arima	260.599272607191	30	2	2015
arima	216.121745841598	31	2	2015
arima	215.851771470304	32	2	2015
arima	214.568233950853	33	2	2015
arima	190.380762191125	34	2	2015
arima	181.606099994392	35	2	2015
arima	160.569790438678	36	2	2015
arima	142.432619854643	37	2	2015
arima	125.774024536003	38	2	2015
arima	143.408395668692	39	2	2015
arima	139.589888900777	40	2	2015
arima	138.02761413583	41	2	2015
arima	119.97799998894	42	2	2015
arima	109.350818909319	43	2	2015
arima	93.9330218187623	44	2	2015
arima	73.9361946866941	45	2	2015
arima	137.208779909964	3	3	2015
arima	141.196769055072	4	3	2015
arima	142.888513049649	5	3	2015
arima	129.398681501248	6	3	2015
arima	174.395835091246	7	3	2015
arima	182.370795396867	8	3	2015
arima	225.65812263162	9	3	2015
arima	194.209485803373	10	3	2015
arima	231.886387578337	11	3	2015
arima	199.798820017229	12	3	2015
arima	223.647026447594	13	3	2015
arima	292.221690555118	14	3	2015
arima	339.511577186834	15	3	2015
arima	341.222994789803	16	3	2015
arima	267.211457629974	17	3	2015
arima	208.783498670103	18	3	2015
arima	171.761531370801	19	3	2015
arima	240.075340599129	20	3	2015
arima	252.784598972805	21	3	2015
arima	240.202345583456	22	3	2015
arima	267.800539088034	23	3	2015
arima	251.474992206785	24	3	2015
arima	289.618195370971	25	3	2015
arima	256.44657959053	26	3	2015
arima	247.21917326973	27	3	2015
arima	269.496029124942	28	3	2015
arima	247.709836815692	29	3	2015
arima	254.803494908741	30	3	2015
arima	219.786684012879	31	3	2015
arima	226.748704284939	32	3	2015
arima	191.245131522167	33	3	2015
arima	191.761794445787	34	3	2015
arima	159.04744892823	35	3	2015
arima	144.869242133774	36	3	2015
arima	124.384373112071	37	3	2015
arima	128.457204600548	38	3	2015
arima	143.151781504735	39	3	2015
arima	126.031929411331	40	3	2015
arima	133.85195950709	41	3	2015
arima	91.299233454376	42	3	2015
arima	102.262478902251	43	3	2015
arima	71.5725497773786	44	3	2015
arima	65.9608851782641	45	3	2015
arima	130.49781825783	3	4	2015
arima	155.132885615705	4	4	2015
arima	124.726523401068	5	4	2015
arima	166.583822280066	6	4	2015
arima	189.906393041331	7	4	2015
arima	217.031743831508	8	4	2015
arima	191.132495810615	9	4	2015
arima	223.933053806132	10	4	2015
arima	210.697742357193	11	4	2015
arima	226.992146351792	12	4	2015
arima	294.741705149623	13	4	2015
arima	335.178748741155	14	4	2015
arima	347.294229202927	15	4	2015
arima	267.09104007484	16	4	2015
arima	232.404914323499	17	4	2015
arima	191.262734845597	18	4	2015
arima	217.602200696547	19	4	2015
arima	239.367484204039	20	4	2015
arima	227.17920587069	21	4	2015
arima	261.936010039953	22	4	2015
arima	249.265966111456	23	4	2015
arima	236.365807989531	24	4	2015
arima	267.221231197272	25	4	2015
arima	230.254881388037	26	4	2015
arima	267.409194650391	27	4	2015
arima	239.77148020775	28	4	2015
arima	243.847893762022	29	4	2015
arima	250.915720582045	30	4	2015
arima	229.719459062822	31	4	2015
arima	200.248955764678	32	4	2015
arima	192.425777541888	33	4	2015
arima	166.663972697428	34	4	2015
arima	143.77785886134	35	4	2015
arima	126.252949062971	36	4	2015
arima	127.474606464397	37	4	2015
arima	132.04238394001	38	4	2015
arima	128.685522605825	39	4	2015
arima	124.999043408727	40	4	2015
arima	101.414016336204	41	4	2015
arima	89.4091036359698	42	4	2015
arima	77.3748898955609	43	4	2015
arima	64.3253516120964	44	4	2015
arima	59.1315542343401	45	4	2015
target	150	3	1	2015
target	130	4	1	2015
target	146	5	1	2015
target	164	6	1	2015
target	133	7	1	2015
target	160	8	1	2015
target	193	9	1	2015
target	230	10	1	2015
target	202	11	1	2015
target	170	12	1	2015
target	198	13	1	2015
target	204	14	1	2015
target	198	15	1	2015
target	282	16	1	2015
target	225	17	1	2015
target	208	18	1	2015
target	272	19	1	2015
target	270	20	1	2015
target	308	21	1	2015
target	348	22	1	2015
target	319	23	1	2015
target	445	24	1	2015
target	359	25	1	2015
target	368	26	1	2015
target	319	27	1	2015
target	313	28	1	2015
target	300	29	1	2015
target	197	30	1	2015
target	191	31	1	2015
target	159	32	1	2015
target	178	33	1	2015
target	165	34	1	2015
target	162	35	1	2015
target	160	36	1	2015
target	148	37	1	2015
target	176	38	1	2015
target	131	39	1	2015
target	170	40	1	2015
target	115	41	1	2015
target	169	42	1	2015
target	117	43	1	2015
target	106	44	1	2015
target	98	45	1	2015
target	130	3	2	2015
target	146	4	2	2015
target	164	5	2	2015
target	133	6	2	2015
target	160	7	2	2015
target	193	8	2	2015
target	230	9	2	2015
target	202	10	2	2015
target	170	11	2	2015
target	198	12	2	2015
target	204	13	2	2015
target	198	14	2	2015
target	282	15	2	2015
target	225	16	2	2015
target	208	17	2	2015
target	272	18	2	2015
target	270	19	2	2015
target	308	20	2	2015
target	348	21	2	2015
target	319	22	2	2015
target	445	23	2	2015
target	359	24	2	2015
target	368	25	2	2015
target	319	26	2	2015
target	313	27	2	2015
target	300	28	2	2015
target	197	29	2	2015
target	191	30	2	2015
target	159	31	2	2015
target	178	32	2	2015
target	165	33	2	2015
target	162	34	2	2015
target	160	35	2	2015
target	148	36	2	2015
target	176	37	2	2015
target	131	38	2	2015
target	170	39	2	2015
target	115	40	2	2015
target	169	41	2	2015
target	117	42	2	2015
target	106	43	2	2015
target	98	44	2	2015
target	66	45	2	2015
target	146	3	3	2015
target	164	4	3	2015
target	133	5	3	2015
target	160	6	3	2015
target	193	7	3	2015
target	230	8	3	2015
target	202	9	3	2015
target	170	10	3	2015
target	198	11	3	2015
target	204	12	3	2015
target	198	13	3	2015
target	282	14	3	2015
target	225	15	3	2015
target	208	16	3	2015
target	272	17	3	2015
target	270	18	3	2015
target	308	19	3	2015
target	348	20	3	2015
target	319	21	3	2015
target	445	22	3	2015
target	359	23	3	2015
target	368	24	3	2015
target	319	25	3	2015
target	313	26	3	2015
target	300	27	3	2015
target	197	28	3	2015
target	191	29	3	2015
target	159	30	3	2015
target	178	31	3	2015
target	165	32	3	2015
target	162	33	3	2015
target	160	34	3	2015
target	148	35	3	2015
target	176	36	3	2015
target	131	37	3	2015
target	170	38	3	2015
target	115	39	3	2015
target	169	40	3	2015
target	117	41	3	2015
target	106	42	3	2015
target	98	43	3	2015
target	66	44	3	2015
target	77	45	3	2015
target	164	3	4	2015
target	133	4	4	2015
target	160	5	4	2015
target	193	6	4	2015
target	230	7	4	2015
target	202	8	4	2015
target	170	9	4	2015
target	198	10	4	2015
target	204	11	4	2015
target	198	12	4	2015
target	282	13	4	2015
target	225	14	4	2015
target	208	15	4	2015
target	272	16	4	2015
target	270	17	4	2015
target	308	18	4	2015
target	348	19	4	2015
target	319	20	4	2015
target	445	21	4	2015
target	359	22	4	2015
target	368	23	4	2015
target	319	24	4	2015
target	313	25	4	2015
target	300	26	4	2015
target	197	27	4	2015
target	191	28	4	2015
target	159	29	4	2015
target	178	30	4	2015
target	165	31	4	2015
target	162	32	4	2015
target	160	33	4	2015
target	148	34	4	2015
target	176	35	4	2015
target	131	36	4	2015
target	170	37	4	2015
target	115	38	4	2015
target	169	39	4	2015
target	117	40	4	2015
target	106	41	4	2015
target	98	42	4	2015
target	66	43	4	2015
target	77	44	4	2015
target	66	45	4	2015
