# Supplementary material for: A stacked ensemble method for forecasting influenza-like illness visit volumes at emergency departments
Source: PLoS One. 2021 Mar 22;16(3):e0241725. doi: 10.1371/journal.pone.0241725 (PMC7984626; doi:10.1371/journal.pone.0241725)
Supplement: S1 Data — (ZIP) [file pone.0241725.s003.zip › ILI_plosone/tables/raw_estimates_2014_holdout_2015weeks-3-45_fmc.csv]

object	value	epiweek	weeks_ahead	season
rf	24.8605	3	1	2015
rf	23.066	4	1	2015
rf	25.5105	5	1	2015
rf	27.322	6	1	2015
rf	26.081	7	1	2015
rf	26.0955	8	1	2015
rf	33.4435	9	1	2015
rf	31.523	10	1	2015
rf	31.3575	11	1	2015
rf	30.5105	12	1	2015
rf	29.5885	13	1	2015
rf	36.2015	14	1	2015
rf	42.7575	15	1	2015
rf	46.87	16	1	2015
rf	51.91	17	1	2015
rf	56.402	18	1	2015
rf	44.334	19	1	2015
rf	38.9085	20	1	2015
rf	36.0645	21	1	2015
rf	36.4545	22	1	2015
rf	46.785	23	1	2015
rf	49.1135	24	1	2015
rf	53.2045	25	1	2015
rf	54.7815	26	1	2015
rf	52.4725	27	1	2015
rf	40.896	28	1	2015
rf	44.5965	29	1	2015
rf	37.233	30	1	2015
rf	36.275	31	1	2015
rf	36.4015	32	1	2015
rf	28.6005	33	1	2015
rf	28.0185	34	1	2015
rf	27.092	35	1	2015
rf	26.076	36	1	2015
rf	26.7565	37	1	2015
rf	26.289	38	1	2015
rf	24.9065	39	1	2015
rf	24.509	40	1	2015
rf	19.03	41	1	2015
rf	22.181	42	1	2015
rf	17.966	43	1	2015
rf	19.7955	44	1	2015
rf	18.227	45	1	2015
rf	25.942	3	2	2015
rf	26.0225	4	2	2015
rf	28.7095	5	2	2015
rf	27.6945	6	2	2015
rf	27.54	7	2	2015
rf	29.7065	8	2	2015
rf	32.247	9	2	2015
rf	33.8465	10	2	2015
rf	36.8665	11	2	2015
rf	34.4665	12	2	2015
rf	36.0785	13	2	2015
rf	45.098	14	2	2015
rf	50.407	15	2	2015
rf	55.439	16	2	2015
rf	57.51	17	2	2015
rf	56.1885	18	2	2015
rf	36.001	19	2	2015
rf	37.5295	20	2	2015
rf	33.758	21	2	2015
rf	36.894	22	2	2015
rf	43.467	23	2	2015
rf	44.9895	24	2	2015
rf	48.4855	25	2	2015
rf	49.0165	26	2	2015
rf	45.763	27	2	2015
rf	38.8875	28	2	2015
rf	41.7575	29	2	2015
rf	35.981	30	2	2015
rf	39.6105	31	2	2015
rf	29.6615	32	2	2015
rf	29.7945	33	2	2015
rf	28.7245	34	2	2015
rf	28.338	35	2	2015
rf	26.1095	36	2	2015
rf	26.6575	37	2	2015
rf	26.375	38	2	2015
rf	25.669	39	2	2015
rf	21.5085	40	2	2015
rf	21.4975	41	2	2015
rf	18.561	42	2	2015
rf	19.9105	43	2	2015
rf	20.2465	44	2	2015
rf	14.867	45	2	2015
rf	27.3745	3	3	2015
rf	28.267	4	3	2015
rf	28.476	5	3	2015
rf	26.789	6	3	2015
rf	28.255	7	3	2015
rf	28.077	8	3	2015
rf	32.739	9	3	2015
rf	39.453	10	3	2015
rf	39.327	11	3	2015
rf	38.555	12	3	2015
rf	43.419	13	3	2015
rf	48.041	14	3	2015
rf	53.981	15	3	2015
rf	52.3995	16	3	2015
rf	51.066	17	3	2015
rf	55.7075	18	3	2015
rf	35.7435	19	3	2015
rf	34.4685	20	3	2015
rf	36.275	21	3	2015
rf	37.8115	22	3	2015
rf	44.0275	23	3	2015
rf	43.4535	24	3	2015
rf	45.518	25	3	2015
rf	42.361	26	3	2015
rf	42.138	27	3	2015
rf	34.9325	28	3	2015
rf	40.4695	29	3	2015
rf	37.9195	30	3	2015
rf	33.1575	31	3	2015
rf	32.1775	32	3	2015
rf	29.173	33	3	2015
rf	25.6715	34	3	2015
rf	29.283	35	3	2015
rf	24.979	36	3	2015
rf	26.6335	37	3	2015
rf	24.6275	38	3	2015
rf	23.128	39	3	2015
rf	22.269	40	3	2015
rf	18.7535	41	3	2015
rf	20.863	42	3	2015
rf	19.7615	43	3	2015
rf	17.309	44	3	2015
rf	17.773	45	3	2015
rf	28.8425	3	4	2015
rf	28.403	4	4	2015
rf	27.677	5	4	2015
rf	28.35	6	4	2015
rf	27.8525	7	4	2015
rf	28.8115	8	4	2015
rf	33.6735	9	4	2015
rf	40.4425	10	4	2015
rf	42.698	11	4	2015
rf	43.6635	12	4	2015
rf	46.2715	13	4	2015
rf	51.9645	14	4	2015
rf	53.7135	15	4	2015
rf	50.7445	16	4	2015
rf	52.423	17	4	2015
rf	53.8165	18	4	2015
rf	33.127	19	4	2015
rf	35.246	20	4	2015
rf	38.323	21	4	2015
rf	39.4165	22	4	2015
rf	40.8785	23	4	2015
rf	39.156	24	4	2015
rf	39.3665	25	4	2015
rf	39.761	26	4	2015
rf	38.1315	27	4	2015
rf	36.157	28	4	2015
rf	38.002	29	4	2015
rf	33.317	30	4	2015
rf	34.8425	31	4	2015
rf	29.992	32	4	2015
rf	27.7355	33	4	2015
rf	25.815	34	4	2015
rf	27.9445	35	4	2015
rf	24.963	36	4	2015
rf	25.732	37	4	2015
rf	22.258	38	4	2015
rf	23.798	39	4	2015
rf	20.5465	40	4	2015
rf	19.3015	41	4	2015
rf	20.4565	42	4	2015
rf	17.4975	43	4	2015
rf	16.723	44	4	2015
rf	16.147	45	4	2015
Generalized Linear Mixture Model	150.253808582189	3	1	2018
Generalized Linear Mixture Model	150.931464292796	4	1	2018
Generalized Linear Mixture Model	182.386490135538	5	1	2018
Generalized Linear Mixture Model	164.906383932209	6	1	2018
Generalized Linear Mixture Model	207.341622003101	7	1	2018
Generalized Linear Mixture Model	280.997935732606	8	1	2018
Generalized Linear Mixture Model	419.71702862272	9	1	2018
Generalized Linear Mixture Model	600.303877258634	10	1	2018
Generalized Linear Mixture Model	601.287873723499	11	1	2018
Generalized Linear Mixture Model	629.587359462613	12	1	2018
Generalized Linear Mixture Model	613.364280351276	13	1	2018
Generalized Linear Mixture Model	483.316474190451	14	1	2018
Generalized Linear Mixture Model	395.239176424539	15	1	2018
Generalized Linear Mixture Model	395.781803555019	16	1	2018
Generalized Linear Mixture Model	318.143533140701	17	1	2018
Generalized Linear Mixture Model	150.589040034486	3	2	2018
Generalized Linear Mixture Model	148.900924890139	4	2	2018
Generalized Linear Mixture Model	168.331808607628	5	2	2018
Generalized Linear Mixture Model	165.800073546802	6	2	2018
Generalized Linear Mixture Model	211.598743240065	7	2	2018
Generalized Linear Mixture Model	294.336818520141	8	2	2018
Generalized Linear Mixture Model	448.020017955351	9	2	2018
Generalized Linear Mixture Model	602.857660743681	10	2	2018
Generalized Linear Mixture Model	586.210882722819	11	2	2018
Generalized Linear Mixture Model	627.673347513306	12	2	2018
Generalized Linear Mixture Model	588.874246788205	13	2	2018
Generalized Linear Mixture Model	472.862333331315	14	2	2018
Generalized Linear Mixture Model	396.087448035644	15	2	2018
Generalized Linear Mixture Model	370.950170177486	16	2	2018
Generalized Linear Mixture Model	285.718791132993	17	2	2018
Generalized Linear Mixture Model	144.924587925869	3	3	2018
Generalized Linear Mixture Model	135.262722439872	4	3	2018
Generalized Linear Mixture Model	172.664867887459	5	3	2018
Generalized Linear Mixture Model	160.766850781556	6	3	2018
Generalized Linear Mixture Model	222.234969595168	7	3	2018
Generalized Linear Mixture Model	318.001476103385	8	3	2018
Generalized Linear Mixture Model	443.713325825574	9	3	2018
Generalized Linear Mixture Model	574.191855372727	10	3	2018
Generalized Linear Mixture Model	574.891610078063	11	3	2018
Generalized Linear Mixture Model	574.540816997683	12	3	2018
Generalized Linear Mixture Model	545.199173293987	13	3	2018
Generalized Linear Mixture Model	450.769117738101	14	3	2018
Generalized Linear Mixture Model	356.796379679293	15	3	2018
Generalized Linear Mixture Model	346.314027781429	16	3	2018
Generalized Linear Mixture Model	283.544738921894	17	3	2018
Generalized Linear Mixture Model	134.527259670232	3	4	2018
Generalized Linear Mixture Model	141.893303154979	4	4	2018
Generalized Linear Mixture Model	176.761817885679	5	4	2018
Generalized Linear Mixture Model	175.445772934677	6	4	2018
Generalized Linear Mixture Model	250.606044533487	7	4	2018
Generalized Linear Mixture Model	339.069607099644	8	4	2018
Generalized Linear Mixture Model	446.094330074998	9	4	2018
Generalized Linear Mixture Model	569.085112143398	10	4	2018
Generalized Linear Mixture Model	551.091513099138	11	4	2018
Generalized Linear Mixture Model	525.920903885527	12	4	2018
Generalized Linear Mixture Model	498.912958849919	13	4	2018
Generalized Linear Mixture Model	421.883360227335	14	4	2018
Generalized Linear Mixture Model	325.992042026736	15	4	2018
Generalized Linear Mixture Model	327.960511948754	16	4	2018
Generalized Linear Mixture Model	283.236654258363	17	4	2018
lm	18.391453684587	3	1	2015
lm	22.0132743815289	4	1	2015
lm	29.309829478367	5	1	2015
lm	30.7827737435075	6	1	2015
lm	25.2878581985139	7	1	2015
lm	26.7178274711313	8	1	2015
lm	35.5562253099001	9	1	2015
lm	28.6960634240747	10	1	2015
lm	34.4168571135265	11	1	2015
lm	28.4905099159169	12	1	2015
lm	28.6546089232646	13	1	2015
lm	43.3184501885525	14	1	2015
lm	47.9110553623415	15	1	2015
lm	53.3558239004041	16	1	2015
lm	55.6006282968029	17	1	2015
lm	61.1935818438301	18	1	2015
lm	49.3968328773705	19	1	2015
lm	33.5566193711443	20	1	2015
lm	29.9016636722392	21	1	2015
lm	33.2527057917886	22	1	2015
lm	48.08669574078	23	1	2015
lm	52.1643582687487	24	1	2015
lm	49.7557044549607	25	1	2015
lm	52.975549088258	26	1	2015
lm	39.4829062368226	27	1	2015
lm	41.66088825623	28	1	2015
lm	36.2296583352649	29	1	2015
lm	38.7345690844558	30	1	2015
lm	38.055987837491	31	1	2015
lm	36.1341054412906	32	1	2015
lm	28.1825912974766	33	1	2015
lm	28.0472605653666	34	1	2015
lm	23.6573065350803	35	1	2015
lm	27.6615134152517	36	1	2015
lm	23.0251025143307	37	1	2015
lm	20.0898350042234	38	1	2015
lm	23.8551846741332	39	1	2015
lm	16.7701185233156	40	1	2015
lm	20.2601367208571	41	1	2015
lm	24.8043371052525	42	1	2015
lm	13.4077193955054	43	1	2015
lm	17.3530507149824	44	1	2015
lm	17.8471755447767	45	1	2015
lm	26.2605841372601	3	2	2015
lm	26.9696909254128	4	2	2015
lm	32.8605412605578	5	2	2015
lm	25.8822427787447	6	2	2015
lm	26.0607724506547	7	2	2015
lm	31.5460086714431	8	2	2015
lm	38.820465152298	9	2	2015
lm	40.05188499054	10	2	2015
lm	32.5870179552156	11	2	2015
lm	34.5880833441255	12	2	2015
lm	41.1225913322856	13	2	2015
lm	47.9591214999543	14	2	2015
lm	59.8685964642361	15	2	2015
lm	60.2331548722978	16	2	2015
lm	65.2048840770862	17	2	2015
lm	62.9909887819321	18	2	2015
lm	34.9664994641552	19	2	2015
lm	30.3463881833534	20	2	2015
lm	33.0818610892581	21	2	2015
lm	37.8169503217794	22	2	2015
lm	50.6600440170452	23	2	2015
lm	47.299981101647	24	2	2015
lm	47.792599296321	25	2	2015
lm	41.2756831682172	26	2	2015
lm	38.6850883026762	27	2	2015
lm	32.0838552892861	28	2	2015
lm	41.0902828326674	29	2	2015
lm	33.2187569387935	30	2	2015
lm	34.819007664643	31	2	2015
lm	31.762113979058	32	2	2015
lm	25.4444931219245	33	2	2015
lm	28.123261479851	34	2	2015
lm	31.0042081535514	35	2	2015
lm	26.4421400244747	36	2	2015
lm	20.853078387847	37	2	2015
lm	23.1475334562198	38	2	2015
lm	20.5847708503505	39	2	2015
lm	16.9250310014408	40	2	2015
lm	24.2642964864915	41	2	2015
lm	18.4098235966127	42	2	2015
lm	17.0545993803379	43	2	2015
lm	18.996380603378	44	2	2015
lm	16.077022028039	45	2	2015
lm	28.0585485930712	3	3	2015
lm	29.4128747217604	4	3	2015
lm	28.8850417857025	5	3	2015
lm	25.9734061331264	6	3	2015
lm	32.2786801209241	7	3	2015
lm	38.9633938671244	8	3	2015
lm	45.8458795457029	9	3	2015
lm	36.5769753807798	10	3	2015
lm	35.2449255745823	11	3	2015
lm	41.7364477168277	12	3	2015
lm	46.4239818980335	13	3	2015
lm	57.4617450958912	14	3	2015
lm	62.270356551693	15	3	2015
lm	68.6088602188055	16	3	2015
lm	72.0502616618007	17	3	2015
lm	40.2840690992518	18	3	2015
lm	28.5425678974717	19	3	2015
lm	31.6151986638807	20	3	2015
lm	33.0990701347846	21	3	2015
lm	41.8008677589841	22	3	2015
lm	42.6354601976827	23	3	2015
lm	44.9427844737454	24	3	2015
lm	37.1801495992844	25	3	2015
lm	39.8795512283588	26	3	2015
lm	31.272827386507	27	3	2015
lm	38.8343657370753	28	3	2015
lm	36.0805580388218	29	3	2015
lm	31.8025373968195	30	3	2015
lm	29.8886691254034	31	3	2015
lm	28.0478165170356	32	3	2015
lm	25.812020990527	33	3	2015
lm	32.0711692636028	34	3	2015
lm	25.6383555362355	35	3	2015
lm	21.2760856312956	36	3	2015
lm	24.6111133358641	37	3	2015
lm	19.484010746751	38	3	2015
lm	20.7693093511544	39	3	2015
lm	22.5032862276878	40	3	2015
lm	17.1921843869018	41	3	2015
lm	17.8902987109291	42	3	2015
lm	17.7230902048898	43	3	2015
lm	17.7454876449889	44	3	2015
lm	14.0333057947693	45	3	2015
lm	29.2806268138056	3	4	2015
lm	26.1406408689018	4	4	2015
lm	28.942510204718	5	4	2015
lm	29.4475885181112	6	4	2015
lm	36.6444490669564	7	4	2015
lm	45.0613369261707	8	4	2015
lm	40.0494310998399	9	4	2015
lm	37.7405839491924	10	4	2015
lm	44.3434336138567	11	4	2015
lm	46.3581032492515	12	4	2015
lm	57.9402136406901	13	4	2015
lm	61.5114525178481	14	4	2015
lm	67.3438433228893	15	4	2015
lm	73.3177957618834	16	4	2015
lm	46.0685541545779	17	4	2015
lm	32.2961209987415	18	4	2015
lm	31.3152983167561	19	4	2015
lm	32.3208676982975	20	4	2015
lm	41.9325510444351	21	4	2015
lm	38.6655540267502	22	4	2015
lm	42.2862819032912	23	4	2015
lm	33.4161104814597	24	4	2015
lm	36.9323709762208	25	4	2015
lm	30.974957189309	26	4	2015
lm	37.5494840926469	27	4	2015
lm	33.5829615358999	28	4	2015
lm	33.5600980495008	29	4	2015
lm	27.461865727852	30	4	2015
lm	27.3488423739415	31	4	2015
lm	26.1897390196937	32	4	2015
lm	31.120065918539	33	4	2015
lm	27.3689264529259	34	4	2015
lm	21.3841780616511	35	4	2015
lm	25.7490221233245	36	4	2015
lm	20.6316468997471	37	4	2015
lm	20.1743772230265	38	4	2015
lm	24.84382481256	39	4	2015
lm	16.3243920614204	40	4	2015
lm	17.2388358596792	41	4	2015
lm	18.8978394233781	42	4	2015
lm	17.310752057418	43	4	2015
lm	16.058418955214	44	4	2015
lm	12.056600717812	45	4	2015
eb	13.5268904536529	3	1	2015
eb	14.6882773993327	4	1	2015
eb	34.8790802461822	5	1	2015
eb	32.8448974875043	6	1	2015
eb	26.1359303513504	7	1	2015
eb	22.9051226073868	8	1	2015
eb	41.2042408789955	9	1	2015
eb	15.7957404741349	10	1	2015
eb	24.5765796217997	11	1	2015
eb	25.4338138439616	12	1	2015
eb	21.1192521570444	13	1	2015
eb	41.4135161375858	14	1	2015
eb	40.7247426993843	15	1	2015
eb	38.6796428094563	16	1	2015
eb	45.4351658418813	17	1	2015
eb	50.4501354910317	18	1	2015
eb	34.753024365152	19	1	2015
eb	40.9275279693597	20	1	2015
eb	30.8930023630294	21	1	2015
eb	37.2312276668435	22	1	2015
eb	61.4781548273203	23	1	2015
eb	54.4655917283554	24	1	2015
eb	63.5305897973106	25	1	2015
eb	58.0441860532055	26	1	2015
eb	46.6007764372986	27	1	2015
eb	38.5557196313959	28	1	2015
eb	45.1119175981431	29	1	2015
eb	29.3042016793443	30	1	2015
eb	44.4116564086954	31	1	2015
eb	35.7220318142314	32	1	2015
eb	27.7102110257966	33	1	2015
eb	29.9176476261298	34	1	2015
eb	18.8150196043322	35	1	2015
eb	22.0534911263282	36	1	2015
eb	21.038298819597	37	1	2015
eb	22.3812346373569	38	1	2015
eb	17.426680758086	39	1	2015
eb	14.3988608165625	40	1	2015
eb	16.770561495371	41	1	2015
eb	21.8455342424243	42	1	2015
eb	16.8776366178818	43	1	2015
eb	19.0914508244159	44	1	2015
eb	14.0146582442115	45	1	2015
eb	15.7292204010355	3	2	2015
eb	17.2834172399954	4	2	2015
eb	39.2084597211552	5	2	2015
eb	36.0410657846795	6	2	2015
eb	28.7233744530801	7	2	2015
eb	25.7576737545069	8	2	2015
eb	44.9698348020057	9	2	2015
eb	20.394668676394	10	2	2015
eb	29.0595989123148	11	2	2015
eb	30.9638331625892	12	2	2015
eb	26.7983502351944	13	2	2015
eb	45.8258919077186	14	2	2015
eb	43.6465611935482	15	2	2015
eb	43.0575978021347	16	2	2015
eb	47.6609887845728	17	2	2015
eb	50.0925729159801	18	2	2015
eb	35.8869618516822	19	2	2015
eb	40.6833559906797	20	2	2015
eb	29.2808490214991	21	2	2015
eb	35.7177625587932	22	2	2015
eb	61.9194236126825	23	2	2015
eb	54.1389282426324	24	2	2015
eb	64.3892542992407	25	2	2015
eb	57.3824865623914	26	2	2015
eb	45.4454678598888	27	2	2015
eb	36.6612618493322	28	2	2015
eb	42.9998550514726	29	2	2015
eb	27.6421146609052	30	2	2015
eb	41.7412267598772	31	2	2015
eb	33.5017482946734	32	2	2015
eb	25.902445562288	33	2	2015
eb	27.5346112141079	34	2	2015
eb	16.9397472366793	35	2	2015
eb	20.2437260275192	36	2	2015
eb	19.6585220102628	37	2	2015
eb	20.9124384281304	38	2	2015
eb	16.033892569418	39	2	2015
eb	13.3003334687323	40	2	2015
eb	15.5358839878928	41	2	2015
eb	20.8392397046881	42	2	2015
eb	16.1882415431657	43	2	2015
eb	18.1607004828872	44	2	2015
eb	13.4055002671353	45	2	2015
eb	18.6098679251024	3	3	2015
eb	20.4106951449778	4	3	2015
eb	42.9397004606649	5	3	2015
eb	39.0232768876633	6	3	2015
eb	31.9469855271095	7	3	2015
eb	29.9828797228328	8	3	2015
eb	48.813107978557	9	3	2015
eb	25.3059907500594	10	3	2015
eb	34.582821599436	11	3	2015
eb	36.8599819916279	12	3	2015
eb	32.991091561277	13	3	2015
eb	47.983599078209	14	3	2015
eb	47.8447091116648	15	3	2015
eb	47.4512591240387	16	3	2015
eb	48.0120962216231	17	3	2015
eb	49.0795285488564	18	3	2015
eb	35.4642801961844	19	3	2015
eb	40.0172615362137	20	3	2015
eb	28.5226836461713	21	3	2015
eb	34.5957459480665	22	3	2015
eb	63.133771237462	23	3	2015
eb	53.61511073283	24	3	2015
eb	63.7759086405601	25	3	2015
eb	57.9128364145473	26	3	2015
eb	43.6224940722202	27	3	2015
eb	35.2267209795048	28	3	2015
eb	40.9960396875381	29	3	2015
eb	26.0086971015014	30	3	2015
eb	39.7515505651961	31	3	2015
eb	31.7145559801286	32	3	2015
eb	24.2711983811394	33	3	2015
eb	26.0292678670287	34	3	2015
eb	15.4021942560667	35	3	2015
eb	18.7146650252344	36	3	2015
eb	18.1441592245456	37	3	2015
eb	19.4671966940091	38	3	2015
eb	14.7134424318009	39	3	2015
eb	12.3453638278005	40	3	2015
eb	14.7292518662346	41	3	2015
eb	19.9781045911815	42	3	2015
eb	15.2758800623935	43	3	2015
eb	17.5837408157148	44	3	2015
eb	12.7021683724298	45	3	2015
eb	22.1865299416612	3	4	2015
eb	23.7720295078639	4	4	2015
eb	47.1654428079793	5	4	2015
eb	41.8391051641337	6	4	2015
eb	36.4895339322869	7	4	2015
eb	35.0175981195122	8	4	2015
eb	53.1265481450423	9	4	2015
eb	30.5063821042074	10	4	2015
eb	39.3587712214386	11	4	2015
eb	42.2594518451603	12	4	2015
eb	38.7995030250666	13	4	2015
eb	51.1632942559552	14	4	2015
eb	51.8488592273144	15	4	2015
eb	51.5471097705805	16	4	2015
eb	48.4642377591237	17	4	2015
eb	50.1738164057459	18	4	2015
eb	35.9417947885781	19	4	2015
eb	40.050130637205	20	4	2015
eb	26.9717098935444	21	4	2015
eb	33.3982553219212	22	4	2015
eb	62.9923517444795	23	4	2015
eb	53.6549474107251	24	4	2015
eb	65.126123640171	25	4	2015
eb	56.9878645714265	26	4	2015
eb	41.6603335213314	27	4	2015
eb	33.7562832343676	28	4	2015
eb	39.2733158394313	29	4	2015
eb	24.6035121672486	30	4	2015
eb	37.8629618689034	31	4	2015
eb	29.8519714515757	32	4	2015
eb	22.3471542056523	33	4	2015
eb	24.3354041666643	34	4	2015
eb	14.1284166634068	35	4	2015
eb	17.3887672221757	36	4	2015
eb	16.7915220678906	37	4	2015
eb	18.3001895113102	38	4	2015
eb	13.9596823179071	39	4	2015
eb	11.2939330830602	40	4	2015
eb	13.6550355634078	41	4	2015
eb	19.3045680397139	42	4	2015
eb	14.5351671681042	43	4	2015
eb	16.8474912829105	44	4	2015
eb	12.1508873347963	45	4	2015
arima	17.9093029146104	3	1	2015
arima	29.1971510246402	4	1	2015
arima	29.7568735580722	5	1	2015
arima	19.760326056035	6	1	2015
arima	20.8005919939105	7	1	2015
arima	24.0819234109834	8	1	2015
arima	25.1045422906755	9	1	2015
arima	30.040316568307	10	1	2015
arima	32.0085567132292	11	1	2015
arima	26.4326041650518	12	1	2015
arima	29.3610555671659	13	1	2015
arima	33.0374739257438	14	1	2015
arima	41.4921984753155	15	1	2015
arima	48.7585110538248	16	1	2015
arima	69.7201798466459	17	1	2015
arima	84.4882475342509	18	1	2015
arima	85.2225069800185	19	1	2015
arima	30.6730139463862	20	1	2015
arima	31.4812779666357	21	1	2015
arima	37.7701478480661	22	1	2015
arima	50.3521804243433	23	1	2015
arima	54.8953535890953	24	1	2015
arima	39.7173130129687	25	1	2015
arima	49.7884653422815	26	1	2015
arima	42.7992248615776	27	1	2015
arima	37.7848029612509	28	1	2015
arima	34.1671168463428	29	1	2015
arima	38.3162060164647	30	1	2015
arima	37.456772181746	31	1	2015
arima	40.7728710233351	32	1	2015
arima	27.8429803202719	33	1	2015
arima	28.7201022133734	34	1	2015
arima	25.2143606783036	35	1	2015
arima	33.3292028503221	36	1	2015
arima	20.5624930341037	37	1	2015
arima	23.8995118221931	38	1	2015
arima	20.7804688138483	39	1	2015
arima	21.6505109370674	40	1	2015
arima	17.8197396061949	41	1	2015
arima	23.1612016661531	42	1	2015
arima	15.2534938904445	43	1	2015
arima	22.9959157187393	44	1	2015
arima	20.6369251791069	45	1	2015
arima	29.7217220875427	3	2	2015
arima	29.4965236475805	4	2	2015
arima	19.7202755664782	5	2	2015
arima	20.0237471742303	6	2	2015
arima	23.9271923866332	7	2	2015
arima	22.9369334591393	8	2	2015
arima	31.8069495041927	9	2	2015
arima	33.247456514066	10	2	2015
arima	27.7393247490352	11	2	2015
arima	30.6858278539709	12	2	2015
arima	31.6053522633747	13	2	2015
arima	40.95128828324	14	2	2015
arima	49.6071831953243	15	2	2015
arima	70.5795667083307	16	2	2015
arima	88.0216628241913	17	2	2015
arima	96.8255934170089	18	2	2015
arima	46.4032567890957	19	2	2015
arima	28.6649864128073	20	2	2015
arima	35.212579853252	21	2	2015
arima	44.2033957754639	22	2	2015
arima	55.3475330493096	23	2	2015
arima	38.5182524461638	24	2	2015
arima	44.9461901463214	25	2	2015
arima	45.1174548330674	26	2	2015
arima	39.2332264724042	27	2	2015
arima	31.8518489236673	28	2	2015
arima	39.9675110761444	29	2	2015
arima	35.3307019671201	30	2	2015
arima	41.1801853183502	31	2	2015
arima	31.9528377032642	32	2	2015
arima	27.2611397559201	33	2	2015
arima	28.2188673391545	34	2	2015
arima	33.6635862649635	35	2	2015
arima	24.1200648097716	36	2	2015
arima	22.7199785119318	37	2	2015
arima	22.8388767491867	38	2	2015
arima	23.4268290207924	39	2	2015
arima	19.1817012041974	40	2	2015
arima	21.7617169316498	41	2	2015
arima	17.5422584470668	42	2	2015
arima	21.8993303693564	43	2	2015
arima	23.7554565610964	44	2	2015
arima	18.682939922847	45	2	2015
arima	29.8358973849793	3	3	2015
arima	19.5730812774834	4	3	2015
arima	20.0135012965177	5	3	2015
arima	23.4801972683693	6	3	2015
arima	22.8540322277862	7	3	2015
arima	30.5586389442853	8	3	2015
arima	34.2678815473223	9	3	2015
arima	28.4967322645657	10	3	2015
arima	31.4933867323385	11	3	2015
arima	32.3840624420618	12	3	2015
arima	40.1377354656465	13	3	2015
arima	49.2972717163865	14	3	2015
arima	71.057050874248	15	3	2015
arima	88.5039505874637	16	3	2015
arima	98.7962912744667	17	3	2015
arima	52.9945147997543	18	3	2015
arima	39.5852365915787	19	3	2015
arima	33.3131908955261	20	3	2015
arima	42.498670887699	21	3	2015
arima	51.4184160393036	22	3	2015
arima	38.7872411592231	23	3	2015
arima	44.1424430095713	24	3	2015
arima	41.9767196846062	25	3	2015
arima	40.6903238136659	26	3	2015
arima	32.7602759110349	27	3	2015
arima	38.5044934152213	28	3	2015
arima	36.3660389380442	29	3	2015
arima	39.8333681457103	30	3	2015
arima	32.2070589172732	31	3	2015
arima	29.8421074434739	32	3	2015
arima	27.3128208586378	33	3	2015
arima	35.5231401176577	34	3	2015
arima	24.3308533987446	35	3	2015
arima	24.9434346580649	36	3	2015
arima	22.1030081251641	37	3	2015
arima	24.7202847503596	38	3	2015
arima	20.3001181657185	39	3	2015
arima	22.6217994591286	40	3	2015
arima	16.6653986206468	41	3	2015
arima	23.3374333491552	42	3	2015
arima	23.0552080511795	43	3	2015
arima	20.6766791686261	44	3	2015
arima	12.6040128558261	45	3	2015
arima	19.5559535655061	3	4	2015
arima	20.0186112628038	4	4	2015
arima	23.4786335671991	5	4	2015
arima	22.8671837962813	6	4	2015
arima	30.5645623325114	7	4	2015
arima	34.3040057258505	8	4	2015
arima	28.421832753683	9	4	2015
arima	31.4212570819178	10	4	2015
arima	32.337525783198	11	4	2015
arima	40.1086378235558	12	4	2015
arima	49.3431809063329	13	4	2015
arima	71.0569162306346	14	4	2015
arima	88.478467967611	15	4	2015
arima	98.7703084003188	16	4	2015
arima	52.9796786548779	17	4	2015
arima	40.80900072222	18	4	2015
arima	38.6334496405546	19	4	2015
arima	41.6727378331095	20	4	2015
arima	50.7212771582218	21	4	2015
arima	37.2703774610344	22	4	2015
arima	44.2173132323801	23	4	2015
arima	41.6678951134624	24	4	2015
arima	39.509163362265	25	4	2015
arima	33.3087704542042	26	4	2015
arima	38.843318994333	27	4	2015
arima	35.7972669485392	28	4	2015
arima	40.2125352508008	29	4	2015
arima	31.6943974183196	30	4	2015
arima	29.9247699676314	31	4	2015
arima	28.2554585536698	32	4	2015
arima	35.1844654918079	33	4	2015
arima	25.0235452277035	34	4	2015
arima	25.0276322903024	35	4	2015
arima	22.9519781631549	36	4	2015
arima	24.4425781811461	37	4	2015
arima	20.7800217766731	38	4	2015
arima	23.0469849226867	39	4	2015
arima	16.9996425645743	40	4	2015
arima	22.996217934692	41	4	2015
arima	23.5874023448083	42	4	2015
arima	20.4113910238923	43	4	2015
arima	13.3197774864986	44	4	2015
arima	13.3543102765726	45	4	2015
target	13	3	1	2015
target	30	4	1	2015
target	29	5	1	2015
target	24	6	1	2015
target	21	7	1	2015
target	37	8	1	2015
target	13	9	1	2015
target	21	10	1	2015
target	22	11	1	2015
target	18	12	1	2015
target	37	13	1	2015
target	37	14	1	2015
target	36	15	1	2015
target	43	16	1	2015
target	48	17	1	2015
target	35	18	1	2015
target	41	19	1	2015
target	32	20	1	2015
target	38	21	1	2015
target	60	22	1	2015
target	54	23	1	2015
target	63	24	1	2015
target	58	25	1	2015
target	48	26	1	2015
target	40	27	1	2015
target	47	28	1	2015
target	31	29	1	2015
target	47	30	1	2015
target	38	31	1	2015
target	30	32	1	2015
target	32	33	1	2015
target	21	34	1	2015
target	24	35	1	2015
target	23	36	1	2015
target	24	37	1	2015
target	19	38	1	2015
target	16	39	1	2015
target	18	40	1	2015
target	23	41	1	2015
target	18	42	1	2015
target	20	43	1	2015
target	15	44	1	2015
target	27	45	1	2015
target	30	3	2	2015
target	29	4	2	2015
target	24	5	2	2015
target	21	6	2	2015
target	37	7	2	2015
target	13	8	2	2015
target	21	9	2	2015
target	22	10	2	2015
target	18	11	2	2015
target	37	12	2	2015
target	37	13	2	2015
target	36	14	2	2015
target	43	15	2	2015
target	48	16	2	2015
target	35	17	2	2015
target	41	18	2	2015
target	32	19	2	2015
target	38	20	2	2015
target	60	21	2	2015
target	54	22	2	2015
target	63	23	2	2015
target	58	24	2	2015
target	48	25	2	2015
target	40	26	2	2015
target	47	27	2	2015
target	31	28	2	2015
target	47	29	2	2015
target	38	30	2	2015
target	30	31	2	2015
target	32	32	2	2015
target	21	33	2	2015
target	24	34	2	2015
target	23	35	2	2015
target	24	36	2	2015
target	19	37	2	2015
target	16	38	2	2015
target	18	39	2	2015
target	23	40	2	2015
target	18	41	2	2015
target	20	42	2	2015
target	15	43	2	2015
target	27	44	2	2015
target	20	45	2	2015
target	29	3	3	2015
target	24	4	3	2015
target	21	5	3	2015
target	37	6	3	2015
target	13	7	3	2015
target	21	8	3	2015
target	22	9	3	2015
target	18	10	3	2015
target	37	11	3	2015
target	37	12	3	2015
target	36	13	3	2015
target	43	14	3	2015
target	48	15	3	2015
target	35	16	3	2015
target	41	17	3	2015
target	32	18	3	2015
target	38	19	3	2015
target	60	20	3	2015
target	54	21	3	2015
target	63	22	3	2015
target	58	23	3	2015
target	48	24	3	2015
target	40	25	3	2015
target	47	26	3	2015
target	31	27	3	2015
target	47	28	3	2015
target	38	29	3	2015
target	30	30	3	2015
target	32	31	3	2015
target	21	32	3	2015
target	24	33	3	2015
target	23	34	3	2015
target	24	35	3	2015
target	19	36	3	2015
target	16	37	3	2015
target	18	38	3	2015
target	23	39	3	2015
target	18	40	3	2015
target	20	41	3	2015
target	15	42	3	2015
target	27	43	3	2015
target	20	44	3	2015
target	13	45	3	2015
target	24	3	4	2015
target	21	4	4	2015
target	37	5	4	2015
target	13	6	4	2015
target	21	7	4	2015
target	22	8	4	2015
target	18	9	4	2015
target	37	10	4	2015
target	37	11	4	2015
target	36	12	4	2015
target	43	13	4	2015
target	48	14	4	2015
target	35	15	4	2015
target	41	16	4	2015
target	32	17	4	2015
target	38	18	4	2015
target	60	19	4	2015
target	54	20	4	2015
target	63	21	4	2015
target	58	22	4	2015
target	48	23	4	2015
target	40	24	4	2015
target	47	25	4	2015
target	31	26	4	2015
target	47	27	4	2015
target	38	28	4	2015
target	30	29	4	2015
target	32	30	4	2015
target	21	31	4	2015
target	24	32	4	2015
target	23	33	4	2015
target	24	34	4	2015
target	19	35	4	2015
target	16	36	4	2015
target	18	37	4	2015
target	23	38	4	2015
target	18	39	4	2015
target	20	40	4	2015
target	15	41	4	2015
target	27	42	4	2015
target	20	43	4	2015
target	13	44	4	2015
target	16	45	4	2015
