# Supplementary material for: A stacked ensemble method for forecasting influenza-like illness visit volumes at emergency departments
Source: PLoS One. 2021 Mar 22;16(3):e0241725. doi: 10.1371/journal.pone.0241725 (PMC7984626; doi:10.1371/journal.pone.0241725)
Supplement: S1 Data — (ZIP) [file pone.0241725.s003.zip › ILI_plosone/tables/raw_estimates_2014_holdout_2016weeks-3-45.csv]

object	value	epiweek	weeks_ahead	season
rf	139.591	3	1	2016
rf	166.071	4	1	2016
rf	171.4395	5	1	2016
rf	192.228	6	1	2016
rf	204.382	7	1	2016
rf	197.1465	8	1	2016
rf	220.4325	9	1	2016
rf	240.7405	10	1	2016
rf	323.1155	11	1	2016
rf	360.029	12	1	2016
rf	369.7425	13	1	2016
rf	399.9625	14	1	2016
rf	398.116	15	1	2016
rf	414.3935	16	1	2016
rf	428.9785	17	1	2016
rf	440.85	18	1	2016
rf	334.4515	19	1	2016
rf	286.6965	20	1	2016
rf	272.601	21	1	2016
rf	251.6295	22	1	2016
rf	297.941	23	1	2016
rf	258.4355	24	1	2016
rf	239.5575	25	1	2016
rf	258.524	26	1	2016
rf	248.6955	27	1	2016
rf	247.027	28	1	2016
rf	247.3945	29	1	2016
rf	243.875	30	1	2016
rf	262.0625	31	1	2016
rf	249.118	32	1	2016
rf	231.845	33	1	2016
rf	239.924	34	1	2016
rf	229.0945	35	1	2016
rf	216.6785	36	1	2016
rf	221.132	37	1	2016
rf	215.31	38	1	2016
rf	207.6995	39	1	2016
rf	184.9865	40	1	2016
rf	163.969	41	1	2016
rf	162.8845	42	1	2016
rf	154.7315	43	1	2016
rf	131.5905	44	1	2016
rf	126.0935	45	1	2016
rf	154.1445	3	2	2016
rf	174.146	4	2	2016
rf	174.926	5	2	2016
rf	211.106	6	2	2016
rf	212.0665	7	2	2016
rf	219.731	8	2	2016
rf	236.2305	9	2	2016
rf	258.3205	10	2	2016
rf	312.213	11	2	2016
rf	358.35	12	2	2016
rf	382.122	13	2	2016
rf	375.154	14	2	2016
rf	359.98	15	2	2016
rf	390.697	16	2	2016
rf	406.6165	17	2	2016
rf	383.6965	18	2	2016
rf	325.462	19	2	2016
rf	293.2945	20	2	2016
rf	281.9485	21	2	2016
rf	270.6305	22	2	2016
rf	287.9895	23	2	2016
rf	265.021	24	2	2016
rf	254.9645	25	2	2016
rf	257.941	26	2	2016
rf	256.8575	27	2	2016
rf	250.2025	28	2	2016
rf	248.7075	29	2	2016
rf	242.202	30	2	2016
rf	252.3505	31	2	2016
rf	250.832	32	2	2016
rf	231.387	33	2	2016
rf	240.6375	34	2	2016
rf	228.803	35	2	2016
rf	215.844	36	2	2016
rf	217.7035	37	2	2016
rf	207.687	38	2	2016
rf	194.01	39	2	2016
rf	178.727	40	2	2016
rf	160.206	41	2	2016
rf	156.5335	42	2	2016
rf	141.483	43	2	2016
rf	133.9775	44	2	2016
rf	130.8655	45	2	2016
rf	164.3905	3	3	2016
rf	178.2155	4	3	2016
rf	188.629	5	3	2016
rf	209.422	6	3	2016
rf	229.69	7	3	2016
rf	238.1085	8	3	2016
rf	265.587	9	3	2016
rf	275.1455	10	3	2016
rf	328.322	11	3	2016
rf	360.8325	12	3	2016
rf	377.3745	13	3	2016
rf	366.853	14	3	2016
rf	373.8835	15	3	2016
rf	394.429	16	3	2016
rf	353.125	17	3	2016
rf	336.579	18	3	2016
rf	318.3025	19	3	2016
rf	288.971	20	3	2016
rf	288.3105	21	3	2016
rf	269.1935	22	3	2016
rf	291.4915	23	3	2016
rf	267.6295	24	3	2016
rf	258.249	25	3	2016
rf	255.851	26	3	2016
rf	268.8395	27	3	2016
rf	249.03	28	3	2016
rf	241.325	29	3	2016
rf	238.333	30	3	2016
rf	256.1435	31	3	2016
rf	247.942	32	3	2016
rf	244.0045	33	3	2016
rf	232.0355	34	3	2016
rf	235.834	35	3	2016
rf	217.8785	36	3	2016
rf	199.7345	37	3	2016
rf	206.852	38	3	2016
rf	193.5255	39	3	2016
rf	171.91	40	3	2016
rf	151.329	41	3	2016
rf	144.711	42	3	2016
rf	137.998	43	3	2016
rf	120.919	44	3	2016
rf	120.9275	45	3	2016
rf	171.1935	3	4	2016
rf	193.227	4	4	2016
rf	179.2295	5	4	2016
rf	224.974	6	4	2016
rf	247.828	7	4	2016
rf	269.5925	8	4	2016
rf	295.544	9	4	2016
rf	288.134	10	4	2016
rf	343.2185	11	4	2016
rf	369.369	12	4	2016
rf	390.342	13	4	2016
rf	373.588	14	4	2016
rf	375.987	15	4	2016
rf	358.081	16	4	2016
rf	332.997	17	4	2016
rf	319.932	18	4	2016
rf	300.2315	19	4	2016
rf	288.666	20	4	2016
rf	277.522	21	4	2016
rf	270.8195	22	4	2016
rf	289.7975	23	4	2016
rf	260.417	24	4	2016
rf	252.693	25	4	2016
rf	262.8255	26	4	2016
rf	271.9215	27	4	2016
rf	243.422	28	4	2016
rf	237.6255	29	4	2016
rf	241.051	30	4	2016
rf	254.1135	31	4	2016
rf	242.3455	32	4	2016
rf	251.0205	33	4	2016
rf	239.707	34	4	2016
rf	243.089	35	4	2016
rf	202.5455	36	4	2016
rf	189.858	37	4	2016
rf	198.626	38	4	2016
rf	185.249	39	4	2016
rf	160.632	40	4	2016
rf	142.8355	41	4	2016
rf	148.418	42	4	2016
rf	125.801	43	4	2016
rf	117.019	44	4	2016
rf	115.613	45	4	2016
Generalized Linear Mixture Model	158.209939392621	3	1	2018
Generalized Linear Mixture Model	161.551930133384	4	1	2018
Generalized Linear Mixture Model	186.155130656814	5	1	2018
Generalized Linear Mixture Model	171.552479612255	6	1	2018
Generalized Linear Mixture Model	209.61167767203	7	1	2018
Generalized Linear Mixture Model	275.345664167	8	1	2018
Generalized Linear Mixture Model	395.099804480709	9	1	2018
Generalized Linear Mixture Model	568.408962188765	10	1	2018
Generalized Linear Mixture Model	577.874039224953	11	1	2018
Generalized Linear Mixture Model	614.775640384994	12	1	2018
Generalized Linear Mixture Model	595.696562873691	13	1	2018
Generalized Linear Mixture Model	473.065811094647	14	1	2018
Generalized Linear Mixture Model	387.807985561084	15	1	2018
Generalized Linear Mixture Model	382.450846432355	16	1	2018
Generalized Linear Mixture Model	309.989659763078	17	1	2018
Generalized Linear Mixture Model	161.472048105919	3	2	2018
Generalized Linear Mixture Model	163.167857214004	4	2	2018
Generalized Linear Mixture Model	173.244819636954	5	2	2018
Generalized Linear Mixture Model	174.780053066663	6	2	2018
Generalized Linear Mixture Model	214.390758194527	7	2	2018
Generalized Linear Mixture Model	286.725109977423	8	2	2018
Generalized Linear Mixture Model	415.985725191682	9	2	2018
Generalized Linear Mixture Model	558.285659096391	10	2	2018
Generalized Linear Mixture Model	553.071034378816	11	2	2018
Generalized Linear Mixture Model	605.311000069922	12	2	2018
Generalized Linear Mixture Model	561.323839146733	13	2	2018
Generalized Linear Mixture Model	456.217613842907	14	2	2018
Generalized Linear Mixture Model	384.610296916036	15	2	2018
Generalized Linear Mixture Model	350.861652839645	16	2	2018
Generalized Linear Mixture Model	273.525945636604	17	2	2018
Generalized Linear Mixture Model	158.794295618727	3	3	2018
Generalized Linear Mixture Model	153.262899744296	4	3	2018
Generalized Linear Mixture Model	179.713770762481	5	3	2018
Generalized Linear Mixture Model	173.564216598452	6	3	2018
Generalized Linear Mixture Model	227.290827001446	7	3	2018
Generalized Linear Mixture Model	307.985202447836	8	3	2018
Generalized Linear Mixture Model	401.538004826767	9	3	2018
Generalized Linear Mixture Model	515.48400819765	10	3	2018
Generalized Linear Mixture Model	529.731050169173	11	3	2018
Generalized Linear Mixture Model	541.364415888963	12	3	2018
Generalized Linear Mixture Model	503.5808763327	13	3	2018
Generalized Linear Mixture Model	426.33007989784	14	3	2018
Generalized Linear Mixture Model	339.12857014003	15	3	2018
Generalized Linear Mixture Model	319.390674647652	16	3	2018
Generalized Linear Mixture Model	269.213693171138	17	3	2018
Generalized Linear Mixture Model	151.065132374913	3	4	2018
Generalized Linear Mixture Model	162.833134464778	4	4	2018
Generalized Linear Mixture Model	186.013440469493	5	4	2018
Generalized Linear Mixture Model	192.582409143754	6	4	2018
Generalized Linear Mixture Model	257.741913050277	7	4	2018
Generalized Linear Mixture Model	328.262945747957	8	4	2018
Generalized Linear Mixture Model	396.805493480499	9	4	2018
Generalized Linear Mixture Model	496.465040298625	10	4	2018
Generalized Linear Mixture Model	492.746299830138	11	4	2018
Generalized Linear Mixture Model	480.878473712429	12	4	2018
Generalized Linear Mixture Model	448.943226985839	13	4	2018
Generalized Linear Mixture Model	392.310253951827	14	4	2018
Generalized Linear Mixture Model	306.634916934834	15	4	2018
Generalized Linear Mixture Model	296.153299589187	16	4	2018
Generalized Linear Mixture Model	265.10979314269	17	4	2018
lm	168.323919143807	3	1	2016
lm	213.67726539171	4	1	2016
lm	190.023824270059	5	1	2016
lm	185.879689848626	6	1	2016
lm	188.98546440833	7	1	2016
lm	191.283886120241	8	1	2016
lm	266.058007251696	9	1	2016
lm	292.761198777816	10	1	2016
lm	344.513849099238	11	1	2016
lm	326.613140981778	12	1	2016
lm	349.180055300918	13	1	2016
lm	402.316455426913	14	1	2016
lm	487.410117182642	15	1	2016
lm	501.034217862727	16	1	2016
lm	487.486277505373	17	1	2016
lm	420.386849444027	18	1	2016
lm	279.943799404303	19	1	2016
lm	262.507698189667	20	1	2016
lm	265.883705491691	21	1	2016
lm	278.107092688952	22	1	2016
lm	288.982490752897	23	1	2016
lm	270.463670966315	24	1	2016
lm	219.81515444596	25	1	2016
lm	266.298835522252	26	1	2016
lm	226.889481299744	27	1	2016
lm	244.507781933797	28	1	2016
lm	250.934312208863	29	1	2016
lm	223.105259579157	30	1	2016
lm	241.236132479405	31	1	2016
lm	246.093351453101	32	1	2016
lm	209.762519291238	33	1	2016
lm	250.902031529715	34	1	2016
lm	210.83765863016	35	1	2016
lm	206.009510959759	36	1	2016
lm	221.452064055985	37	1	2016
lm	213.609437167629	38	1	2016
lm	189.006079740025	39	1	2016
lm	224.055665456086	40	1	2016
lm	159.236142519143	41	1	2016
lm	187.930471282098	42	1	2016
lm	160.108422053677	43	1	2016
lm	126.929629216061	44	1	2016
lm	151.164115590128	45	1	2016
lm	192.941401852938	3	2	2016
lm	207.164569289577	4	2	2016
lm	201.028138026721	5	2	2016
lm	204.24199513083	6	2	2016
lm	213.780528180877	7	2	2016
lm	230.683654401475	8	2	2016
lm	305.440811556488	9	2	2016
lm	321.4157647657	10	2	2016
lm	322.940719277131	11	2	2016
lm	326.175852584428	12	2	2016
lm	328.031643925817	13	2	2016
lm	419.576989392254	14	2	2016
lm	494.324673510502	15	2	2016
lm	505.71246496754	16	2	2016
lm	455.215708863486	17	2	2016
lm	347.479340140729	18	2	2016
lm	267.690207850768	19	2	2016
lm	262.246687702537	20	2	2016
lm	299.184338445963	21	2	2016
lm	279.040075929504	22	2	2016
lm	293.498754430018	23	2	2016
lm	289.670834060884	24	2	2016
lm	228.706152940845	25	2	2016
lm	246.646204987798	26	2	2016
lm	239.989379583648	27	2	2016
lm	238.543555631492	28	2	2016
lm	249.805395820828	29	2	2016
lm	205.385576250123	30	2	2016
lm	238.093576810608	31	2	2016
lm	240.798164822998	32	2	2016
lm	220.039752132291	33	2	2016
lm	229.41361899272	34	2	2016
lm	221.09464451823	35	2	2016
lm	192.235448087977	36	2	2016
lm	209.296176993248	37	2	2016
lm	186.65032056191	38	2	2016
lm	206.246440201189	39	2	2016
lm	197.013781939785	40	2	2016
lm	184.04603624541	41	2	2016
lm	155.254607844837	42	2	2016
lm	150.413703545574	43	2	2016
lm	121.451557451149	44	2	2016
lm	137.659915452319	45	2	2016
lm	193.547409118479	3	3	2016
lm	211.880421236411	4	3	2016
lm	225.309620483206	5	3	2016
lm	224.225306155376	6	3	2016
lm	256.679611961674	7	3	2016
lm	279.176361719374	8	3	2016
lm	328.080271630915	9	3	2016
lm	308.218715984956	10	3	2016
lm	315.157348175883	11	3	2016
lm	306.696789970761	12	3	2016
lm	350.728248755454	13	3	2016
lm	417.84060223808	14	3	2016
lm	485.336042493191	15	3	2016
lm	471.882436817595	16	3	2016
lm	356.526444064302	17	3	2016
lm	333.471600357461	18	3	2016
lm	272.724521486096	19	3	2016
lm	297.427915664698	20	3	2016
lm	290.680495174972	21	3	2016
lm	287.395029977175	22	3	2016
lm	297.090903560613	23	3	2016
lm	298.649733066678	24	3	2016
lm	226.681137444544	25	3	2016
lm	255.976557077426	26	3	2016
lm	238.380403351522	27	3	2016
lm	239.007323977489	28	3	2016
lm	237.154769181181	29	3	2016
lm	221.733887346514	30	3	2016
lm	230.062603687162	31	3	2016
lm	249.496278791462	32	3	2016
lm	208.311752242321	33	3	2016
lm	229.797671196701	34	3	2016
lm	211.065686309165	35	3	2016
lm	188.437022740878	36	3	2016
lm	174.084577555772	37	3	2016
lm	207.769016954706	38	3	2016
lm	182.945856704497	39	3	2016
lm	207.096963731902	40	3	2016
lm	166.031307892496	41	3	2016
lm	140.91701935404	42	3	2016
lm	137.404338012311	43	3	2016
lm	121.383846915276	44	3	2016
lm	128.863444550284	45	3	2016
lm	199.191953631186	3	4	2016
lm	229.015413417829	4	4	2016
lm	249.15730437087	5	4	2016
lm	259.339914191858	6	4	2016
lm	309.453768684492	7	4	2016
lm	307.153457642559	8	4	2016
lm	315.89463409262	9	4	2016
lm	305.588903340514	10	4	2016
lm	290.701327508401	11	4	2016
lm	337.241735555924	12	4	2016
lm	360.192381878646	13	4	2016
lm	417.631139415455	14	4	2016
lm	452.080859968611	15	4	2016
lm	370.064117575012	16	4	2016
lm	316.105186731653	17	4	2016
lm	322.599895476363	18	4	2016
lm	296.2121991981	19	4	2016
lm	287.903354790626	20	4	2016
lm	302.300520802665	21	4	2016
lm	301.272836932536	22	4	2016
lm	303.025839917957	23	4	2016
lm	297.644720455904	24	4	2016
lm	235.541480470022	25	4	2016
lm	254.357888624131	26	4	2016
lm	247.010604175797	27	4	2016
lm	225.567726871258	28	4	2016
lm	252.541922834834	29	4	2016
lm	215.614120168532	30	4	2016
lm	236.375414546982	31	4	2016
lm	237.438592196738	32	4	2016
lm	210.051688836988	33	4	2016
lm	214.555220305468	34	4	2016
lm	208.510042043322	35	4	2016
lm	153.939316041316	36	4	2016
lm	194.361759808081	37	4	2016
lm	185.182771016446	38	4	2016
lm	192.860980080622	39	4	2016
lm	177.794800679386	40	4	2016
lm	152.441354007247	41	4	2016
lm	122.464526988841	42	4	2016
lm	135.204581581097	43	4	2016
lm	114.682532098896	44	4	2016
lm	117.760331001383	45	4	2016
eb	175.668010393585	3	1	2016
eb	238.836558522614	4	1	2016
eb	197.362655883189	5	1	2016
eb	204.082410077759	6	1	2016
eb	161.953120115137	7	1	2016
eb	191.613663139997	8	1	2016
eb	254.345664339341	9	1	2016
eb	282.009650418207	10	1	2016
eb	381.252489692281	11	1	2016
eb	372.651763213665	12	1	2016
eb	400.261132644796	13	1	2016
eb	468.153745735224	14	1	2016
eb	503.639472710746	15	1	2016
eb	507.441249968127	16	1	2016
eb	514.202067198558	17	1	2016
eb	459.36954945081	18	1	2016
eb	335.280349249106	19	1	2016
eb	257.410937438573	20	1	2016
eb	250.350153817891	21	1	2016
eb	229.692385755877	22	1	2016
eb	292.238813520991	23	1	2016
eb	226.191869980202	24	1	2016
eb	211.021281642718	25	1	2016
eb	251.301208852384	26	1	2016
eb	224.608564742811	27	1	2016
eb	232.70988270508	28	1	2016
eb	233.528332400865	29	1	2016
eb	226.743204035113	30	1	2016
eb	265.3466075294	31	1	2016
eb	228.419974071833	32	1	2016
eb	217.419141609261	33	1	2016
eb	235.966954434236	34	1	2016
eb	206.294233302835	35	1	2016
eb	200.525839104908	36	1	2016
eb	222.771675319157	37	1	2016
eb	205.234362699854	38	1	2016
eb	214.008960946238	39	1	2016
eb	194.764495125318	40	1	2016
eb	158.504470903293	41	1	2016
eb	171.011165177958	42	1	2016
eb	159.113638870891	43	1	2016
eb	125.029741769271	44	1	2016
eb	150.914462679206	45	1	2016
eb	206.667601298113	3	2	2016
eb	278.442650545366	4	2	2016
eb	215.705972010234	5	2	2016
eb	222.211289435812	6	2	2016
eb	175.393957328366	7	2	2016
eb	210.5650398101	8	2	2016
eb	277.884306926842	9	2	2016
eb	308.203576033703	10	2	2016
eb	424.183641304152	11	2	2016
eb	408.379138787911	12	2	2016
eb	432.547527681045	13	2	2016
eb	498.673297262062	14	2	2016
eb	523.539344045987	15	2	2016
eb	514.93914374567	16	2	2016
eb	514.844810572213	17	2	2016
eb	468.936100425435	18	2	2016
eb	335.476868315619	19	2	2016
eb	254.843736278104	20	2	2016
eb	245.223911007074	21	2	2016
eb	225.068781712303	22	2	2016
eb	286.276525483521	23	2	2016
eb	219.599320363798	24	2	2016
eb	203.838063677089	25	2	2016
eb	245.220006108761	26	2	2016
eb	216.965077017084	27	2	2016
eb	225.676792287033	28	2	2016
eb	228.482807695182	29	2	2016
eb	220.472950468999	30	2	2016
eb	257.999094268115	31	2	2016
eb	221.996133770998	32	2	2016
eb	209.046737397331	33	2	2016
eb	227.32644074882	34	2	2016
eb	196.035142379918	35	2	2016
eb	190.545879299508	36	2	2016
eb	212.957083746728	37	2	2016
eb	194.22472103296	38	2	2016
eb	203.027883058115	39	2	2016
eb	184.653050545718	40	2	2016
eb	146.531282991279	41	2	2016
eb	159.618568532188	42	2	2016
eb	148.036674322004	43	2	2016
eb	114.447046179035	44	2	2016
eb	140.527719107957	45	2	2016
eb	247.029937903682	3	3	2016
eb	352.62652245804	4	3	2016
eb	236.343484025319	5	3	2016
eb	241.939782283835	6	3	2016
eb	192.151112438266	7	3	2016
eb	232.873645997333	8	3	2016
eb	303.278690394872	9	3	2016
eb	334.047034764214	10	3	2016
eb	451.474629585901	11	3	2016
eb	437.049218499019	12	3	2016
eb	456.099778637909	13	3	2016
eb	501.759544195427	14	3	2016
eb	526.26649883727	15	3	2016
eb	515.149519681059	16	3	2016
eb	500.005335364184	17	3	2016
eb	476.532903041709	18	3	2016
eb	335.101418561818	19	3	2016
eb	249.723373020071	20	3	2016
eb	239.053554593158	21	3	2016
eb	221.79454057167	22	3	2016
eb	279.461548685914	23	3	2016
eb	213.129660852734	24	3	2016
eb	199.003481944996	25	3	2016
eb	238.409732555855	26	3	2016
eb	210.57571970551	27	3	2016
eb	218.855519174816	28	3	2016
eb	222.041618582174	29	3	2016
eb	212.129239140723	30	3	2016
eb	251.09363419325	31	3	2016
eb	212.52051927853	32	3	2016
eb	200.309982225796	33	3	2016
eb	218.396468645933	34	3	2016
eb	187.789195282711	35	3	2016
eb	180.114432299314	36	3	2016
eb	204.058339731062	37	3	2016
eb	184.73552872789	38	3	2016
eb	192.098535562689	39	3	2016
eb	172.827165108	40	3	2016
eb	133.790358828942	41	3	2016
eb	147.781849758993	42	3	2016
eb	134.776188816417	43	3	2016
eb	103.999854137101	44	3	2016
eb	130.904728788876	45	3	2016
eb	266.870864291523	3	4	2016
eb	400.50732904538	4	4	2016
eb	256.119628081824	5	4	2016
eb	263.300222739732	6	4	2016
eb	213.261342801451	7	4	2016
eb	256.785206021543	8	4	2016
eb	332.675334960509	9	4	2016
eb	359.998919969877	10	4	2016
eb	470.86891658304	11	4	2016
eb	460.944882523586	12	4	2016
eb	464.342113669051	13	4	2016
eb	513.647731575931	14	4	2016
eb	516.133672315436	15	4	2016
eb	488.553270495587	16	4	2016
eb	475.647681289154	17	4	2016
eb	495.809995683982	18	4	2016
eb	334.54412303832	19	4	2016
eb	246.171862548755	20	4	2016
eb	237.642179904515	21	4	2016
eb	217.973996780519	22	4	2016
eb	270.509171990159	23	4	2016
eb	209.086356310642	24	4	2016
eb	191.902674702262	25	4	2016
eb	230.180651611421	26	4	2016
eb	205.273444727272	27	4	2016
eb	213.133397557247	28	4	2016
eb	212.610261243975	29	4	2016
eb	204.915916649647	30	4	2016
eb	240.930929495598	31	4	2016
eb	205.704451872342	32	4	2016
eb	191.638119694964	33	4	2016
eb	210.499162578606	34	4	2016
eb	176.893573007393	35	4	2016
eb	170.435661214108	36	4	2016
eb	193.896285273798	37	4	2016
eb	174.067754395595	38	4	2016
eb	181.927286626616	39	4	2016
eb	160.869914516868	40	4	2016
eb	121.884151712442	41	4	2016
eb	137.403016406663	42	4	2016
eb	123.731720983688	43	4	2016
eb	94.9726239183371	44	4	2016
eb	120.332579572255	45	4	2016
arima	130.444445529614	3	1	2016
arima	177.896675919669	4	1	2016
arima	164.500454124605	5	1	2016
arima	166.278209354816	6	1	2016
arima	154.53921799428	7	1	2016
arima	154.92038035827	8	1	2016
arima	221.005894094052	9	1	2016
arima	249.961283486968	10	1	2016
arima	288.581964783704	11	1	2016
arima	264.93810287397	12	1	2016
arima	323.172499147923	13	1	2016
arima	349.678991888223	14	1	2016
arima	405.618281393067	15	1	2016
arima	497.733239865475	16	1	2016
arima	476.431835521075	17	1	2016
arima	433.255760538475	18	1	2016
arima	335.854111182707	19	1	2016
arima	268.911323622447	20	1	2016
arima	272.757776971468	21	1	2016
arima	301.877793725532	22	1	2016
arima	298.185753718339	23	1	2016
arima	302.200652852095	24	1	2016
arima	255.5172555138	25	1	2016
arima	274.764624783486	26	1	2016
arima	245.999291005464	27	1	2016
arima	248.413273082741	28	1	2016
arima	241.969729286283	29	1	2016
arima	227.653682269859	30	1	2016
arima	244.897097888876	31	1	2016
arima	232.408144218628	32	1	2016
arima	233.669766812487	33	1	2016
arima	243.263516990877	34	1	2016
arima	209.263153883792	35	1	2016
arima	210.059455877295	36	1	2016
arima	203.396035065438	37	1	2016
arima	205.050327286274	38	1	2016
arima	181.057681281535	39	1	2016
arima	202.393262826921	40	1	2016
arima	159.150776039688	41	1	2016
arima	178.321692911083	42	1	2016
arima	153.267188927338	43	1	2016
arima	116.26161926379	44	1	2016
arima	137.024684262282	45	1	2016
arima	153.787557142034	3	2	2016
arima	167.980818367101	4	2	2016
arima	159.072827681335	5	2	2016
arima	162.979630092296	6	2	2016
arima	146.228357667454	7	2	2016
arima	190.490225195516	8	2	2016
arima	239.256474409972	9	2	2016
arima	252.732750309564	10	2	2016
arima	248.496461370701	11	2	2016
arima	280.887572606788	12	2	2016
arima	304.178554273833	13	2	2016
arima	353.263177455496	14	2	2016
arima	470.766709772354	15	2	2016
arima	494.776082794459	16	2	2016
arima	460.834527281775	17	2	2016
arima	392.751696781499	18	2	2016
arima	300.001358031242	19	2	2016
arima	265.080135113652	20	2	2016
arima	310.58092364882	21	2	2016
arima	287.922531674308	22	2	2016
arima	326.538269433069	23	2	2016
arima	288.163245380252	24	2	2016
arima	254.540726915788	25	2	2016
arima	255.865363856509	26	2	2016
arima	238.714712303742	27	2	2016
arima	235.341879545191	28	2	2016
arima	224.014897394258	29	2	2016
arima	210.631323415108	30	2	2016
arima	233.865052643566	31	2	2016
arima	233.899397061429	32	2	2016
arima	232.287004156974	33	2	2016
arima	220.30879088289	34	2	2016
arima	203.821188497079	35	2	2016
arima	186.430990664699	36	2	2016
arima	196.960244308168	37	2	2016
arima	170.457350279498	38	2	2016
arima	189.517549291569	39	2	2016
arima	178.747721680824	40	2	2016
arima	162.779388976187	41	2	2016
arima	157.528072544207	42	2	2016
arima	123.441740362702	43	2	2016
arima	109.526762851202	44	2	2016
arima	107.342531795612	45	2	2016
arima	144.985234481153	3	3	2016
arima	162.433040749539	4	3	2016
arima	155.905782249145	5	3	2016
arima	154.531872445248	6	3	2016
arima	181.870755970129	7	3	2016
arima	209.55520389469	8	3	2016
arima	242.535392638626	9	3	2016
arima	212.1016328044	10	3	2016
arima	263.857563716197	11	3	2016
arima	258.633922880334	12	3	2016
arima	303.21604916661	13	3	2016
arima	412.404480408025	14	3	2016
arima	463.767964890482	15	3	2016
arima	481.899525501146	16	3	2016
arima	423.392552858952	17	3	2016
arima	359.836246098942	18	3	2016
arima	296.176300119481	19	3	2016
arima	303.014693799043	20	3	2016
arima	296.341682212327	21	3	2016
arima	316.413250288067	22	3	2016
arima	312.151620873345	23	3	2016
arima	286.240209937628	24	3	2016
arima	236.363935710121	25	3	2016
arima	248.40516774589	26	3	2016
arima	225.840214132229	27	3	2016
arima	217.511266943244	28	3	2016
arima	207.028576507362	29	3	2016
arima	200.617323043944	30	3	2016
arima	235.315253054037	31	3	2016
arima	232.506879147679	32	3	2016
arima	209.615310410588	33	3	2016
arima	214.521765593137	34	3	2016
arima	180.333252769774	35	3	2016
arima	180.496095484517	36	3	2016
arima	162.607031088833	37	3	2016
arima	179.202582181177	38	3	2016
arima	166.176177405342	39	3	2016
arima	181.901202923974	40	3	2016
arima	142.233230825221	41	3	2016
arima	127.632422383347	42	3	2016
arima	116.553323731397	43	3	2016
arima	80.4629475238577	44	3	2016
arima	100.722612848068	45	3	2016
arima	146.005853794575	3	4	2016
arima	158.281232386468	4	4	2016
arima	149.417735533889	5	4	2016
arima	187.715012072449	6	4	2016
arima	203.512394915502	7	4	2016
arima	220.979982872822	8	4	2016
arima	204.445975851557	9	4	2016
arima	235.813316642182	10	4	2016
arima	244.999463508412	11	4	2016
arima	265.484042089191	12	4	2016
arima	368.105787148509	13	4	2016
arima	409.171969524997	14	4	2016
arima	451.447531416621	15	4	2016
arima	443.289727562345	16	4	2016
arima	388.204768527211	17	4	2016
arima	348.904984746878	18	4	2016
arima	329.131570066371	19	4	2016
arima	290.126805819617	20	4	2016
arima	323.451131681479	21	4	2016
arima	303.85797334786	22	4	2016
arima	305.947177526467	23	4	2016
arima	262.423061482283	24	4	2016
arima	232.286313235311	25	4	2016
arima	233.86831721831	26	4	2016
arima	209.729833808232	27	4	2016
arima	201.715833325123	28	4	2016
arima	197.686613043046	29	4	2016
arima	207.919670885525	30	4	2016
arima	233.669614640754	31	4	2016
arima	209.809281085556	32	4	2016
arima	205.677409578168	33	4	2016
arima	189.2180087794	34	4	2016
arima	175.477057617833	35	4	2016
arima	148.999548486091	36	4	2016
arima	172.690465288701	37	4	2016
arima	157.57634167742	38	4	2016
arima	171.354777971556	39	4	2016
arima	158.235898035945	40	4	2016
arima	114.934873713473	41	4	2016
arima	120.031190548772	42	4	2016
arima	86.3045983316813	43	4	2016
arima	78.3610381498949	44	4	2016
arima	89.1129015121574	45	4	2016
target	192	3	1	2016
target	178	4	1	2016
target	187	5	1	2016
target	151	6	1	2016
target	176	7	1	2016
target	231	8	1	2016
target	256	9	1	2016
target	341	10	1	2016
target	339	11	1	2016
target	368	12	1	2016
target	433	13	1	2016
target	472	14	1	2016
target	489	15	1	2016
target	506	16	1	2016
target	454	17	1	2016
target	340	18	1	2016
target	266	19	1	2016
target	258	20	1	2016
target	236	21	1	2016
target	298	22	1	2016
target	232	23	1	2016
target	218	24	1	2016
target	258	25	1	2016
target	232	26	1	2016
target	239	27	1	2016
target	241	28	1	2016
target	234	29	1	2016
target	274	30	1	2016
target	237	31	1	2016
target	226	32	1	2016
target	246	33	1	2016
target	216	34	1	2016
target	211	35	1	2016
target	234	36	1	2016
target	217	37	1	2016
target	226	38	1	2016
target	207	39	1	2016
target	171	40	1	2016
target	184	41	1	2016
target	171	42	1	2016
target	137	43	1	2016
target	162	44	1	2016
target	115	45	1	2016
target	178	3	2	2016
target	187	4	2	2016
target	151	5	2	2016
target	176	6	2	2016
target	231	7	2	2016
target	256	8	2	2016
target	341	9	2	2016
target	339	10	2	2016
target	368	11	2	2016
target	433	12	2	2016
target	472	13	2	2016
target	489	14	2	2016
target	506	15	2	2016
target	454	16	2	2016
target	340	17	2	2016
target	266	18	2	2016
target	258	19	2	2016
target	236	20	2	2016
target	298	21	2	2016
target	232	22	2	2016
target	218	23	2	2016
target	258	24	2	2016
target	232	25	2	2016
target	239	26	2	2016
target	241	27	2	2016
target	234	28	2	2016
target	274	29	2	2016
target	237	30	2	2016
target	226	31	2	2016
target	246	32	2	2016
target	216	33	2	2016
target	211	34	2	2016
target	234	35	2	2016
target	217	36	2	2016
target	226	37	2	2016
target	207	38	2	2016
target	171	39	2	2016
target	184	40	2	2016
target	171	41	2	2016
target	137	42	2	2016
target	162	43	2	2016
target	115	44	2	2016
target	125	45	2	2016
target	187	3	3	2016
target	151	4	3	2016
target	176	5	3	2016
target	231	6	3	2016
target	256	7	3	2016
target	341	8	3	2016
target	339	9	3	2016
target	368	10	3	2016
target	433	11	3	2016
target	472	12	3	2016
target	489	13	3	2016
target	506	14	3	2016
target	454	15	3	2016
target	340	16	3	2016
target	266	17	3	2016
target	258	18	3	2016
target	236	19	3	2016
target	298	20	3	2016
target	232	21	3	2016
target	218	22	3	2016
target	258	23	3	2016
target	232	24	3	2016
target	239	25	3	2016
target	241	26	3	2016
target	234	27	3	2016
target	274	28	3	2016
target	237	29	3	2016
target	226	30	3	2016
target	246	31	3	2016
target	216	32	3	2016
target	211	33	3	2016
target	234	34	3	2016
target	217	35	3	2016
target	226	36	3	2016
target	207	37	3	2016
target	171	38	3	2016
target	184	39	3	2016
target	171	40	3	2016
target	137	41	3	2016
target	162	42	3	2016
target	115	43	3	2016
target	125	44	3	2016
target	104	45	3	2016
target	151	3	4	2016
target	176	4	4	2016
target	231	5	4	2016
target	256	6	4	2016
target	341	7	4	2016
target	339	8	4	2016
target	368	9	4	2016
target	433	10	4	2016
target	472	11	4	2016
target	489	12	4	2016
target	506	13	4	2016
target	454	14	4	2016
target	340	15	4	2016
target	266	16	4	2016
target	258	17	4	2016
target	236	18	4	2016
target	298	19	4	2016
target	232	20	4	2016
target	218	21	4	2016
target	258	22	4	2016
target	232	23	4	2016
target	239	24	4	2016
target	241	25	4	2016
target	234	26	4	2016
target	274	27	4	2016
target	237	28	4	2016
target	226	29	4	2016
target	246	30	4	2016
target	216	31	4	2016
target	211	32	4	2016
target	234	33	4	2016
target	217	34	4	2016
target	226	35	4	2016
target	207	36	4	2016
target	171	37	4	2016
target	184	38	4	2016
target	171	39	4	2016
target	137	40	4	2016
target	162	41	4	2016
target	115	42	4	2016
target	125	43	4	2016
target	104	44	4	2016
target	98	45	4	2016
