# Supplementary material for: A stacked ensemble method for forecasting influenza-like illness visit volumes at emergency departments
Source: PLoS One. 2021 Mar 22;16(3):e0241725. doi: 10.1371/journal.pone.0241725 (PMC7984626; doi:10.1371/journal.pone.0241725)
Supplement: S1 Data — (ZIP) [file pone.0241725.s003.zip › ILI_plosone/tables/raw_estimates_2014_holdout_2016weeks-3-45_fmc.csv]

object	value	epiweek	weeks_ahead	season
rf	22.6865	3	1	2016
rf	23.301	4	1	2016
rf	24.153	5	1	2016
rf	27.6155	6	1	2016
rf	36.447	7	1	2016
rf	35.8875	8	1	2016
rf	29.226	9	1	2016
rf	27.058	10	1	2016
rf	34.433	11	1	2016
rf	34.067	12	1	2016
rf	32.727	13	1	2016
rf	45.975	14	1	2016
rf	46.0405	15	1	2016
rf	53.5895	16	1	2016
rf	52.625	17	1	2016
rf	56.7525	18	1	2016
rf	45.9615	19	1	2016
rf	46.187	20	1	2016
rf	48.924	21	1	2016
rf	44.3945	22	1	2016
rf	43.2175	23	1	2016
rf	40.322	24	1	2016
rf	35.763	25	1	2016
rf	37.9525	26	1	2016
rf	40.2885	27	1	2016
rf	35.1845	28	1	2016
rf	33.741	29	1	2016
rf	30.901	30	1	2016
rf	31.985	31	1	2016
rf	32.4685	32	1	2016
rf	30.722	33	1	2016
rf	29.9375	34	1	2016
rf	30.627	35	1	2016
rf	26.909	36	1	2016
rf	28.088	37	1	2016
rf	26.9435	38	1	2016
rf	22.8305	39	1	2016
rf	21.0145	40	1	2016
rf	20.091	41	1	2016
rf	19.3125	42	1	2016
rf	18.634	43	1	2016
rf	18.821	44	1	2016
rf	18.832	45	1	2016
rf	23.0995	3	2	2016
rf	25.101	4	2	2016
rf	25.0505	5	2	2016
rf	31.486	6	2	2016
rf	40.202	7	2	2016
rf	35.507	8	2	2016
rf	30.2615	9	2	2016
rf	31.6465	10	2	2016
rf	33.1615	11	2	2016
rf	34.2335	12	2	2016
rf	38.876	13	2	2016
rf	50.7635	14	2	2016
rf	51.6285	15	2	2016
rf	52.3615	16	2	2016
rf	61.8445	17	2	2016
rf	53.468	18	2	2016
rf	41.538	19	2	2016
rf	41.445	20	2	2016
rf	44.885	21	2	2016
rf	45.005	22	2	2016
rf	44.1695	23	2	2016
rf	38.0015	24	2	2016
rf	36.505	25	2	2016
rf	38.3675	26	2	2016
rf	40.4195	27	2	2016
rf	35.12	28	2	2016
rf	34.9515	29	2	2016
rf	33.069	30	2	2016
rf	31.746	31	2	2016
rf	31.775	32	2	2016
rf	31.63	33	2	2016
rf	30.7485	34	2	2016
rf	30.812	35	2	2016
rf	28.5225	36	2	2016
rf	25.9755	37	2	2016
rf	25.169	38	2	2016
rf	23.6695	39	2	2016
rf	21.733	40	2	2016
rf	18.3585	41	2	2016
rf	18.721	42	2	2016
rf	19.2605	43	2	2016
rf	20.431	44	2	2016
rf	14.6035	45	2	2016
rf	24.7965	3	3	2016
rf	26.553	4	3	2016
rf	28.2475	5	3	2016
rf	32.1055	6	3	2016
rf	38.595	7	3	2016
rf	36.602	8	3	2016
rf	36.988	9	3	2016
rf	35.7325	10	3	2016
rf	35.2	11	3	2016
rf	37.532	12	3	2016
rf	39.9195	13	3	2016
rf	49.8585	14	3	2016
rf	48.8995	15	3	2016
rf	56.874	16	3	2016
rf	58.5855	17	3	2016
rf	56.9165	18	3	2016
rf	39.1215	19	3	2016
rf	41.067	20	3	2016
rf	43.534	21	3	2016
rf	42.2855	22	3	2016
rf	39.6295	23	3	2016
rf	39.352	24	3	2016
rf	36.5385	25	3	2016
rf	39.504	26	3	2016
rf	39.1015	27	3	2016
rf	37.14	28	3	2016
rf	36.5155	29	3	2016
rf	33.498	30	3	2016
rf	32.1955	31	3	2016
rf	31.8345	32	3	2016
rf	31.9185	33	3	2016
rf	29.53	34	3	2016
rf	31.2935	35	3	2016
rf	27.4645	36	3	2016
rf	23.3835	37	3	2016
rf	25.8645	38	3	2016
rf	23.4085	39	3	2016
rf	20.585	40	3	2016
rf	18.799	41	3	2016
rf	19.742	42	3	2016
rf	19.488	43	3	2016
rf	15.43	44	3	2016
rf	14.9495	45	3	2016
rf	26.6525	3	4	2016
rf	29.3395	4	4	2016
rf	29.426	5	4	2016
rf	31.24	6	4	2016
rf	38.088	7	4	2016
rf	40.8365	8	4	2016
rf	37.5195	9	4	2016
rf	36.9965	10	4	2016
rf	37.1105	11	4	2016
rf	37.8595	12	4	2016
rf	46.044	13	4	2016
rf	49.6905	14	4	2016
rf	54.238	15	4	2016
rf	54.372	16	4	2016
rf	53.6335	17	4	2016
rf	49.2075	18	4	2016
rf	41.0825	19	4	2016
rf	41.267	20	4	2016
rf	41.6755	21	4	2016
rf	41.994	22	4	2016
rf	40.1885	23	4	2016
rf	40.4615	24	4	2016
rf	37.5605	25	4	2016
rf	37.6855	26	4	2016
rf	38.3545	27	4	2016
rf	34.5565	28	4	2016
rf	35.66	29	4	2016
rf	33.4275	30	4	2016
rf	32.3925	31	4	2016
rf	31.731	32	4	2016
rf	30.5775	33	4	2016
rf	31.3225	34	4	2016
rf	31.401	35	4	2016
rf	26.7815	36	4	2016
rf	25.952	37	4	2016
rf	25.0505	38	4	2016
rf	21.669	39	4	2016
rf	19.4425	40	4	2016
rf	17.889	41	4	2016
rf	17.9875	42	4	2016
rf	16.2575	43	4	2016
rf	16.085	44	4	2016
rf	14.9995	45	4	2016
Generalized Linear Mixture Model	150.253808582189	3	1	2018
Generalized Linear Mixture Model	150.931464292796	4	1	2018
Generalized Linear Mixture Model	182.386490135538	5	1	2018
Generalized Linear Mixture Model	164.906383932209	6	1	2018
Generalized Linear Mixture Model	207.341622003101	7	1	2018
Generalized Linear Mixture Model	280.997935732606	8	1	2018
Generalized Linear Mixture Model	419.71702862272	9	1	2018
Generalized Linear Mixture Model	600.303877258634	10	1	2018
Generalized Linear Mixture Model	601.287873723499	11	1	2018
Generalized Linear Mixture Model	629.587359462613	12	1	2018
Generalized Linear Mixture Model	613.364280351276	13	1	2018
Generalized Linear Mixture Model	483.316474190451	14	1	2018
Generalized Linear Mixture Model	395.239176424539	15	1	2018
Generalized Linear Mixture Model	395.781803555019	16	1	2018
Generalized Linear Mixture Model	318.143533140701	17	1	2018
Generalized Linear Mixture Model	150.589040034486	3	2	2018
Generalized Linear Mixture Model	148.900924890139	4	2	2018
Generalized Linear Mixture Model	168.331808607628	5	2	2018
Generalized Linear Mixture Model	165.800073546802	6	2	2018
Generalized Linear Mixture Model	211.598743240065	7	2	2018
Generalized Linear Mixture Model	294.336818520141	8	2	2018
Generalized Linear Mixture Model	448.020017955351	9	2	2018
Generalized Linear Mixture Model	602.857660743681	10	2	2018
Generalized Linear Mixture Model	586.210882722819	11	2	2018
Generalized Linear Mixture Model	627.673347513306	12	2	2018
Generalized Linear Mixture Model	588.874246788205	13	2	2018
Generalized Linear Mixture Model	472.862333331315	14	2	2018
Generalized Linear Mixture Model	396.087448035644	15	2	2018
Generalized Linear Mixture Model	370.950170177486	16	2	2018
Generalized Linear Mixture Model	285.718791132993	17	2	2018
Generalized Linear Mixture Model	144.924587925869	3	3	2018
Generalized Linear Mixture Model	135.262722439872	4	3	2018
Generalized Linear Mixture Model	172.664867887459	5	3	2018
Generalized Linear Mixture Model	160.766850781556	6	3	2018
Generalized Linear Mixture Model	222.234969595168	7	3	2018
Generalized Linear Mixture Model	318.001476103385	8	3	2018
Generalized Linear Mixture Model	443.713325825574	9	3	2018
Generalized Linear Mixture Model	574.191855372727	10	3	2018
Generalized Linear Mixture Model	574.891610078063	11	3	2018
Generalized Linear Mixture Model	574.540816997683	12	3	2018
Generalized Linear Mixture Model	545.199173293987	13	3	2018
Generalized Linear Mixture Model	450.769117738101	14	3	2018
Generalized Linear Mixture Model	356.796379679293	15	3	2018
Generalized Linear Mixture Model	346.314027781429	16	3	2018
Generalized Linear Mixture Model	283.544738921894	17	3	2018
Generalized Linear Mixture Model	134.527259670232	3	4	2018
Generalized Linear Mixture Model	141.893303154979	4	4	2018
Generalized Linear Mixture Model	176.761817885679	5	4	2018
Generalized Linear Mixture Model	175.445772934677	6	4	2018
Generalized Linear Mixture Model	250.606044533487	7	4	2018
Generalized Linear Mixture Model	339.069607099644	8	4	2018
Generalized Linear Mixture Model	446.094330074998	9	4	2018
Generalized Linear Mixture Model	569.085112143398	10	4	2018
Generalized Linear Mixture Model	551.091513099138	11	4	2018
Generalized Linear Mixture Model	525.920903885527	12	4	2018
Generalized Linear Mixture Model	498.912958849919	13	4	2018
Generalized Linear Mixture Model	421.883360227335	14	4	2018
Generalized Linear Mixture Model	325.992042026736	15	4	2018
Generalized Linear Mixture Model	327.960511948754	16	4	2018
Generalized Linear Mixture Model	283.236654258363	17	4	2018
lm	21.3796278978675	3	1	2016
lm	27.2175907709844	4	1	2016
lm	26.0030026827394	5	1	2016
lm	32.5549391479115	6	1	2016
lm	31.9987717894605	7	1	2016
lm	30.7462623963793	8	1	2016
lm	22.2450233180144	9	1	2016
lm	33.2007242479841	10	1	2016
lm	46.7128533405483	11	1	2016
lm	33.2211146711312	12	1	2016
lm	35.8288825816842	13	1	2016
lm	50.9186319504228	14	1	2016
lm	45.7080272658467	15	1	2016
lm	62.4377990422437	16	1	2016
lm	62.9537986942015	17	1	2016
lm	67.8695010148366	18	1	2016
lm	50.7012080223033	19	1	2016
lm	37.7229567869794	20	1	2016
lm	47.0398169283248	21	1	2016
lm	43.8986755545433	22	1	2016
lm	45.9173682426073	23	1	2016
lm	43.5697218209756	24	1	2016
lm	41.9338668062433	25	1	2016
lm	42.6197188991489	26	1	2016
lm	36.0869807086948	27	1	2016
lm	30.1202706271476	28	1	2016
lm	22.5650423110733	29	1	2016
lm	39.7973230241003	30	1	2016
lm	32.718995729953	31	1	2016
lm	31.7567422111998	32	1	2016
lm	29.4625735166518	33	1	2016
lm	26.3804646642633	34	1	2016
lm	28.7322961715446	35	1	2016
lm	32.4533863110978	36	1	2016
lm	30.1945267502449	37	1	2016
lm	28.1888662067412	38	1	2016
lm	22.0589053946208	39	1	2016
lm	26.1833469782139	40	1	2016
lm	20.2790857802476	41	1	2016
lm	24.4627205965412	42	1	2016
lm	17.7248392372006	43	1	2016
lm	19.180387832301	44	1	2016
lm	19.2430848114817	45	1	2016
lm	28.3622774212988	3	2	2016
lm	25.6769386148249	4	2	2016
lm	22.7541383225449	5	2	2016
lm	29.199027254505	6	2	2016
lm	35.7615448707542	7	2	2016
lm	30.2734665091592	8	2	2016
lm	26.9907525308336	9	2	2016
lm	41.5203712540822	10	2	2016
lm	41.2888403661581	11	2	2016
lm	37.4221774618328	12	2	2016
lm	43.0614294890808	13	2	2016
lm	49.9306207830334	14	2	2016
lm	59.3610439325187	15	2	2016
lm	64.7976289543497	16	2	2016
lm	71.8875270283577	17	2	2016
lm	66.1647675764292	18	2	2016
lm	32.5462509895314	19	2	2016
lm	34.8029658096293	20	2	2016
lm	47.5569953491803	21	2	2016
lm	47.896972834676	22	2	2016
lm	49.4005110464687	23	2	2016
lm	39.9966944377622	24	2	2016
lm	41.4432378263011	25	2	2016
lm	37.5901133342814	26	2	2016
lm	40.0370477335311	27	2	2016
lm	26.2760224083963	28	2	2016
lm	37.0727481194881	29	2	2016
lm	35.5508980049487	30	2	2016
lm	32.3193671997636	31	2	2016
lm	27.6073574152438	32	2	2016
lm	25.9587914183966	33	2	2016
lm	27.583337221445	34	2	2016
lm	31.617513449702	35	2	2016
lm	26.3838685429265	36	2	2016
lm	25.1105872512483	37	2	2016
lm	26.2364210334293	38	2	2016
lm	21.8141116494949	39	2	2016
lm	23.2138151787629	40	2	2016
lm	24.2338528183181	41	2	2016
lm	17.7307941626873	42	2	2016
lm	19.1960219389335	43	2	2016
lm	23.8090321165393	44	2	2016
lm	18.9386614584472	45	2	2016
lm	27.27647229096	3	3	2016
lm	26.2880567759633	4	3	2016
lm	23.0576898844828	5	3	2016
lm	32.5383236815829	6	3	2016
lm	31.3863534601478	7	3	2016
lm	33.156573948881	8	3	2016
lm	38.2625508217308	9	3	2016
lm	36.2954916044898	10	3	2016
lm	40.4576428062548	11	3	2016
lm	43.1304476164172	12	3	2016
lm	45.1286691685646	13	3	2016
lm	61.4436930410693	14	3	2016
lm	63.3357369736131	15	3	2016
lm	73.4146411894962	16	3	2016
lm	73.8483156535097	17	3	2016
lm	42.408873356162	18	3	2016
lm	32.0074632462361	19	3	2016
lm	40.3106905831364	20	3	2016
lm	44.3221433054817	21	3	2016
lm	51.4671256076914	22	3	2016
lm	44.957377537484	23	3	2016
lm	42.5331192936329	24	3	2016
lm	37.4663086935198	25	3	2016
lm	38.7988041264144	26	3	2016
lm	29.7928364498773	27	3	2016
lm	37.311993166042	28	3	2016
lm	33.2621053764608	29	3	2016
lm	32.3523381424505	30	3	2016
lm	28.8394355070181	31	3	2016
lm	23.9384000069137	32	3	2016
lm	26.4189424609466	33	3	2016
lm	30.3233277414716	34	3	2016
lm	26.9888205930073	35	3	2016
lm	23.9806759638986	36	3	2016
lm	24.6498600734701	37	3	2016
lm	24.6034225360678	38	3	2016
lm	21.6903907429459	39	3	2016
lm	25.9685101290362	40	3	2016
lm	18.2670152362702	41	3	2016
lm	18.7596558241715	42	3	2016
lm	21.0911852857044	43	3	2016
lm	21.3200197721519	44	3	2016
lm	15.1533876556758	45	3	2016
lm	27.0244187940212	3	4	2016
lm	24.3854413530135	4	4	2016
lm	29.8733223839595	5	4	2016
lm	29.138552418805	6	4	2016
lm	34.5188178019669	7	4	2016
lm	41.319742942425	8	4	2016
lm	35.5096077071792	9	4	2016
lm	38.0761085839481	10	4	2016
lm	43.9079097404056	11	4	2016
lm	42.4051803964112	12	4	2016
lm	58.4929096799771	13	4	2016
lm	63.6691021603341	14	4	2016
lm	71.6844085618522	15	4	2016
lm	77.2050995752298	16	4	2016
lm	43.9328553522054	17	4	2016
lm	39.1691974329623	18	4	2016
lm	39.1445012562794	19	4	2016
lm	42.340133548444	20	4	2016
lm	49.8325740593482	21	4	2016
lm	44.2334605627984	22	4	2016
lm	44.5751423160054	23	4	2016
lm	39.4896624595843	24	4	2016
lm	38.6840707322484	25	4	2016
lm	29.7033487468527	26	4	2016
lm	40.0001018103614	27	4	2016
lm	33.820536280027	28	4	2016
lm	33.0328144951436	29	4	2016
lm	28.8514262710981	30	4	2016
lm	23.8680791474664	31	4	2016
lm	25.6386434901874	32	4	2016
lm	29.5837215995521	33	4	2016
lm	26.3069723686742	34	4	2016
lm	24.3010711715782	35	4	2016
lm	23.1618295832083	36	4	2016
lm	22.9123618241674	37	4	2016
lm	22.857291189786	38	4	2016
lm	24.8881771858192	39	4	2016
lm	19.7990425779678	40	4	2016
lm	18.7248188630702	41	4	2016
lm	22.0654471321247	42	4	2016
lm	19.3905988243081	43	4	2016
lm	17.3608594858575	44	4	2016
lm	14.6107536842724	45	4	2016
eb	24.3186396998887	3	1	2016
eb	18.3037045959018	4	1	2016
eb	31.7538531752415	5	1	2016
eb	45.9479269536266	6	1	2016
eb	51.6551850779822	7	1	2016
eb	29.7974978194112	8	1	2016
eb	20.4618080766994	9	1	2016
eb	31.0963954911413	10	1	2016
eb	45.9049584280515	11	1	2016
eb	34.6085415662791	12	1	2016
eb	32.0432533113157	13	1	2016
eb	52.442459485509	14	1	2016
eb	48.2976961709053	15	1	2016
eb	65.4050011108147	16	1	2016
eb	56.6741097778033	17	1	2016
eb	61.7086717207696	18	1	2016
eb	35.5587911074809	19	1	2016
eb	55.5269690679326	20	1	2016
eb	55.7431261007121	21	1	2016
eb	38.1432705394044	22	1	2016
eb	38.091723628718	23	1	2016
eb	26.9225295899523	24	1	2016
eb	34.3109874006101	25	1	2016
eb	37.354260456178	26	1	2016
eb	39.3874322014236	27	1	2016
eb	19.7702640374216	28	1	2016
eb	25.3979673613337	29	1	2016
eb	23.3369396613147	30	1	2016
eb	30.48804068149	31	1	2016
eb	29.4304788464896	32	1	2016
eb	30.4217255650692	33	1	2016
eb	29.1707682021528	34	1	2016
eb	28.2210327908449	35	1	2016
eb	24.2826837103007	36	1	2016
eb	32.5686096781513	37	1	2016
eb	29.5398040372437	38	1	2016
eb	16.6512450885003	39	1	2016
eb	27.7747332611673	40	1	2016
eb	14.8761222213255	41	1	2016
eb	20.9823882137542	42	1	2016
eb	22.0749729819491	43	1	2016
eb	18.9339824802157	44	1	2016
eb	10.0083498747288	45	1	2016
eb	28.6683098750671	3	2	2016
eb	20.4121388849294	4	2	2016
eb	35.8563836452633	5	2	2016
eb	52.9912082930606	6	2	2016
eb	57.5575839569904	7	2	2016
eb	32.1183910286187	8	2	2016
eb	24.110078132062	9	2	2016
eb	36.2748708940459	10	2	2016
eb	50.5983630607287	11	2	2016
eb	38.8309001175015	12	2	2016
eb	37.1347331305324	13	2	2016
eb	56.4617704532136	14	2	2016
eb	51.1100022871178	15	2	2016
eb	68.1042545480085	16	2	2016
eb	57.0826998640667	17	2	2016
eb	60.2600203695988	18	2	2016
eb	34.4827934090385	19	2	2016
eb	54.9256472219438	20	2	2016
eb	55.2166914496972	21	2	2016
eb	36.3650719267794	22	2	2016
eb	36.2735434685941	23	2	2016
eb	24.7806721791952	24	2	2016
eb	32.8131192988474	25	2	2016
eb	35.7817442693463	26	2	2016
eb	38.1708128055025	27	2	2016
eb	18.049356427699	28	2	2016
eb	23.5970843146498	29	2	2016
eb	21.4378818813809	30	2	2016
eb	28.8037598615558	31	2	2016
eb	27.7572778833192	32	2	2016
eb	28.4819073555014	33	2	2016
eb	27.5208911627535	34	2	2016
eb	26.7275122779193	35	2	2016
eb	23.1314514071006	36	2	2016
eb	30.8580876323057	37	2	2016
eb	28.0397307640701	38	2	2016
eb	15.4168381079216	39	2	2016
eb	26.5746012678269	40	2	2016
eb	13.9524632279538	41	2	2016
eb	19.9966907694316	42	2	2016
eb	21.109741135284	43	2	2016
eb	18.529126304886	44	2	2016
eb	9.30050589940473	45	2	2016
eb	41.9596283137409	3	3	2016
eb	23.0587202966808	4	3	2016
eb	39.4494975188931	5	3	2016
eb	60.2873809212012	6	3	2016
eb	62.5240469773399	7	3	2016
eb	36.2350971237736	8	3	2016
eb	29.7463609553095	9	3	2016
eb	42.0663709569072	10	3	2016
eb	55.5165350310831	11	3	2016
eb	44.1309603794266	12	3	2016
eb	42.8800325983301	13	3	2016
eb	59.6662438957792	14	3	2016
eb	55.3776919375815	15	3	2016
eb	63.2106153395313	16	3	2016
eb	55.3091174365292	17	3	2016
eb	59.0304849481773	18	3	2016
eb	33.2913793563519	19	3	2016
eb	53.6003181990277	20	3	2016
eb	54.6939507233793	21	3	2016
eb	34.5094128584475	22	3	2016
eb	34.4168759057809	23	3	2016
eb	23.0789088218916	24	3	2016
eb	31.2282333712041	25	3	2016
eb	34.1072897885928	26	3	2016
eb	36.7008741872344	27	3	2016
eb	16.1385188752533	28	3	2016
eb	21.9198445298763	29	3	2016
eb	20.1011833739651	30	3	2016
eb	27.4411749116539	31	3	2016
eb	26.2049095258851	32	3	2016
eb	27.0463645125577	33	3	2016
eb	26.3778910827045	34	3	2016
eb	25.2495481457459	35	3	2016
eb	21.5501987287994	36	3	2016
eb	29.8517350429631	37	3	2016
eb	27.0652346204397	38	3	2016
eb	14.3663610491461	39	3	2016
eb	25.5794217512486	40	3	2016
eb	13.06949724956	41	3	2016
eb	19.1510217311336	42	3	2016
eb	20.3261515114452	43	3	2016
eb	17.6574963290525	44	3	2016
eb	8.93411168840816	45	3	2016
eb	28.3555882239626	3	4	2016
eb	26.9269967431544	4	4	2016
eb	43.213381296089	5	4	2016
eb	62.7283714707728	6	4	2016
eb	66.4900982856345	7	4	2016
eb	41.4900219696706	8	4	2016
eb	34.6478458941006	9	4	2016
eb	46.788282084895	10	4	2016
eb	56.3799285118676	11	4	2016
eb	48.3722833117287	12	4	2016
eb	49.0349591766223	13	4	2016
eb	62.0459930973236	14	4	2016
eb	58.3974343519099	15	4	2016
eb	63.2186201396276	16	4	2016
eb	55.781355632582	17	4	2016
eb	58.848159386141	18	4	2016
eb	31.4063714317009	19	4	2016
eb	52.7498100657134	20	4	2016
eb	53.8771837588564	21	4	2016
eb	32.8470304036451	22	4	2016
eb	33.4214183915236	23	4	2016
eb	21.5822266144806	24	4	2016
eb	30.2206529882561	25	4	2016
eb	32.8397361317147	26	4	2016
eb	35.2829602374346	27	4	2016
eb	14.3949538436695	28	4	2016
eb	20.379495363198	29	4	2016
eb	18.625805762144	30	4	2016
eb	25.7999733527313	31	4	2016
eb	24.7880457118105	32	4	2016
eb	25.6546093851881	33	4	2016
eb	25.0521941377368	34	4	2016
eb	24.0843441482738	35	4	2016
eb	20.4864688194088	36	4	2016
eb	28.3553045412709	37	4	2016
eb	25.9753371215098	38	4	2016
eb	13.3993622794204	39	4	2016
eb	24.5391444399266	40	4	2016
eb	12.1275858335116	41	4	2016
eb	18.6132594158116	42	4	2016
eb	19.7709623838068	43	4	2016
eb	17.2756260879679	44	4	2016
eb	8.00358795413371	45	4	2016
arima	17.9025670217832	3	1	2016
arima	29.2319396178218	4	1	2016
arima	28.2002785338029	5	1	2016
arima	23.1449939875184	6	1	2016
arima	29.1911383830661	7	1	2016
arima	30.854349122163	8	1	2016
arima	16.1127624302303	9	1	2016
arima	29.6708353552145	10	1	2016
arima	35.8934798919891	11	1	2016
arima	24.8242547855373	12	1	2016
arima	35.8445013153943	13	1	2016
arima	38.6548413565259	14	1	2016
arima	44.4604425339873	15	1	2016
arima	54.9928873805503	16	1	2016
arima	68.420424673479	17	1	2016
arima	70.3407161558418	18	1	2016
arima	69.7524521451132	19	1	2016
arima	38.655830386648	20	1	2016
arima	46.9079436310533	21	1	2016
arima	47.6348562351714	22	1	2016
arima	47.6482191282229	23	1	2016
arima	49.3457601108831	24	1	2016
arima	39.6060799694653	25	1	2016
arima	43.8105254325372	26	1	2016
arima	41.4052173272572	27	1	2016
arima	34.8687991482613	28	1	2016
arima	27.6084779694613	29	1	2016
arima	39.3263930264333	30	1	2016
arima	33.6760237875395	31	1	2016
arima	34.005477697862	32	1	2016
arima	30.8607766279078	33	1	2016
arima	25.303162189796	34	1	2016
arima	28.2998611290382	35	1	2016
arima	29.9913822523779	36	1	2016
arima	25.9322196551612	37	1	2016
arima	24.9068143423181	38	1	2016
arima	18.3867624100666	39	1	2016
arima	25.3046885036875	40	1	2016
arima	18.7287546389049	41	1	2016
arima	21.5555129918633	42	1	2016
arima	18.4262596692426	43	1	2016
arima	20.8820505724995	44	1	2016
arima	20.5878146659861	45	1	2016
arima	29.9680196357469	3	2	2016
arima	29.2736020336932	4	2	2016
arima	19.6085465490084	5	2	2016
arima	22.0342465143639	6	2	2016
arima	32.2557416681161	7	2	2016
arima	20.7972250347205	8	2	2016
arima	25.0717606185377	9	2	2016
arima	32.2319722997094	10	2	2016
arima	26.8506390038176	11	2	2016
arima	34.2967710296918	12	2	2016
arima	34.4817793713935	13	2	2016
arima	42.4690459370179	14	2	2016
arima	49.2159260862044	15	2	2016
arima	68.5364374437159	16	2	2016
arima	72.5429541055335	17	2	2016
arima	80.3077843575807	18	2	2016
arima	39.6691802097408	19	2	2016
arima	38.8205637111667	20	2	2016
arima	50.4293006138585	21	2	2016
arima	50.23049051625	22	2	2016
arima	55.6544862081578	23	2	2016
arima	43.6116884044297	24	2	2016
arima	43.2989775132292	25	2	2016
arima	42.3586601839048	26	2	2016
arima	42.0282382642256	27	2	2016
arima	30.0753807352481	28	2	2016
arima	39.8516223585335	29	2	2016
arima	36.7053407631524	30	2	2016
arima	34.9535989649949	31	2	2016
arima	31.7921033220963	32	2	2016
arima	25.5666008749085	33	2	2016
arima	26.9183700361264	34	2	2016
arima	31.3350291990395	35	2	2016
arima	24.5921803784254	36	2	2016
arima	23.5182645219213	37	2	2016
arima	21.6691834831175	38	2	2016
arima	21.3700015691451	39	2	2016
arima	22.7933938585177	40	2	2016
arima	20.362784834388	41	2	2016
arima	18.3427956197739	42	2	2016
arima	20.7204860864152	43	2	2016
arima	24.6496477673195	44	2	2016
arima	19.0945818891939	45	2	2016
arima	29.7204302910016	3	3	2016
arima	20.2641374643832	4	3	2016
arima	19.8759753538614	5	3	2016
arima	27.8577965817916	6	3	2016
arima	21.6557045449516	7	3	2016
arima	27.9061829689839	8	3	2016
arima	29.5046689435765	9	3	2016
arima	24.6672037322325	10	3	2016
arima	35.4902913081887	11	3	2016
arima	33.5709729987562	12	3	2016
arima	40.0093302518735	13	3	2016
arima	48.0273901838054	14	3	2016
arima	65.0433043431041	15	3	2016
arima	72.6090227121834	16	3	2016
arima	81.6324775662512	17	3	2016
arima	45.9411467381758	18	3	2016
arima	39.159176085052	19	3	2016
arima	47.226617761961	20	3	2016
arima	51.268524488887	21	3	2016
arima	56.6552823280806	22	3	2016
arima	46.0461399164673	23	3	2016
arima	44.9042794864401	24	3	2016
arima	42.162453040417	25	3	2016
arima	42.4302979862729	26	3	2016
arima	33.1318749618954	27	3	2016
arima	40.9348178713753	28	3	2016
arima	36.9460665597206	29	3	2016
arima	36.3097683792702	30	3	2016
arima	32.2190363830537	31	3	2016
arima	25.9831482281334	32	3	2016
arima	27.0343917035334	33	3	2016
arima	30.7303441596951	34	3	2016
arima	25.1746276174847	35	3	2016
arima	22.9383623988551	36	3	2016
arima	21.0716088796132	37	3	2016
arima	22.7863238253937	38	3	2016
arima	21.0963197001937	39	3	2016
arima	22.1232664987821	40	3	2016
arima	17.8280740126461	41	3	2016
arima	20.7073807987632	42	3	2016
arima	24.569531510806	43	3	2016
arima	20.8629897003065	44	3	2016
arima	12.2363557989129	45	3	2016
arima	20.4135861187113	3	4	2016
arima	20.1077044413504	4	4	2016
arima	27.0564439547904	5	4	2016
arima	19.9543885187892	6	4	2016
arima	28.2093159438876	7	4	2016
arima	30.5323035278147	8	4	2016
arima	23.659654327444	9	4	2016
arima	34.6585292275693	10	4	2016
arima	34.0066429529728	11	4	2016
arima	39.6731508502338	12	4	2016
arima	47.1060909854929	13	4	2016
arima	64.573347325461	14	4	2016
arima	71.2158781672507	15	4	2016
arima	81.6429956607499	16	4	2016
arima	46.4472049958777	17	4	2016
arima	41.5133751081253	18	4	2016
arima	45.3099175567686	19	4	2016
arima	50.579412605023	20	4	2016
arima	56.8483137973607	21	4	2016
arima	46.3008168443743	22	4	2016
arima	45.5288968102406	23	4	2016
arima	42.608310851993	24	4	2016
arima	42.388290148816	25	4	2016
arima	33.2573326808943	26	4	2016
arima	42.0062482031615	27	4	2016
arima	37.3626162075664	28	4	2016
arima	36.4084579060853	29	4	2016
arima	32.7533233887786	30	4	2016
arima	26.1561081113873	31	4	2016
arima	27.2012011602129	32	4	2016
arima	30.7755267064288	33	4	2016
arima	24.9459771361712	34	4	2016
arima	23.1577665031315	35	4	2016
arima	20.8560171032289	36	4	2016
arima	22.5680755559335	37	4	2016
arima	21.6231451259014	38	4	2016
arima	21.4828051508524	39	4	2016
arima	18.5037394473164	40	4	2016
arima	20.511133823281	41	4	2016
arima	24.5743397711294	42	4	2016
arima	20.8259898127433	43	4	2016
arima	12.9283064000938	44	4	2016
arima	14.6871559635246	45	4	2016
target	17	3	1	2016
target	27	4	1	2016
target	39	5	1	2016
target	45	6	1	2016
target	28	7	1	2016
target	18	8	1	2016
target	28	9	1	2016
target	41	10	1	2016
target	31	11	1	2016
target	29	12	1	2016
target	48	13	1	2016
target	45	14	1	2016
target	61	15	1	2016
target	55	16	1	2016
target	61	17	1	2016
target	37	18	1	2016
target	56	19	1	2016
target	56	20	1	2016
target	40	21	1	2016
target	40	22	1	2016
target	29	23	1	2016
target	36	24	1	2016
target	39	25	1	2016
target	41	26	1	2016
target	22	27	1	2016
target	27	28	1	2016
target	25	29	1	2016
target	32	30	1	2016
target	31	31	1	2016
target	32	32	1	2016
target	31	33	1	2016
target	30	34	1	2016
target	26	35	1	2016
target	34	36	1	2016
target	31	37	1	2016
target	18	38	1	2016
target	29	39	1	2016
target	16	40	1	2016
target	22	41	1	2016
target	23	42	1	2016
target	20	43	1	2016
target	11	44	1	2016
target	16	45	1	2016
target	27	3	2	2016
target	39	4	2	2016
target	45	5	2	2016
target	28	6	2	2016
target	18	7	2	2016
target	28	8	2	2016
target	41	9	2	2016
target	31	10	2	2016
target	29	11	2	2016
target	48	12	2	2016
target	45	13	2	2016
target	61	14	2	2016
target	55	15	2	2016
target	61	16	2	2016
target	37	17	2	2016
target	56	18	2	2016
target	56	19	2	2016
target	40	20	2	2016
target	40	21	2	2016
target	29	22	2	2016
target	36	23	2	2016
target	39	24	2	2016
target	41	25	2	2016
target	22	26	2	2016
target	27	27	2	2016
target	25	28	2	2016
target	32	29	2	2016
target	31	30	2	2016
target	32	31	2	2016
target	31	32	2	2016
target	30	33	2	2016
target	26	34	2	2016
target	34	35	2	2016
target	31	36	2	2016
target	18	37	2	2016
target	29	38	2	2016
target	16	39	2	2016
target	22	40	2	2016
target	23	41	2	2016
target	20	42	2	2016
target	11	43	2	2016
target	16	44	2	2016
target	14	45	2	2016
target	39	3	3	2016
target	45	4	3	2016
target	28	5	3	2016
target	18	6	3	2016
target	28	7	3	2016
target	41	8	3	2016
target	31	9	3	2016
target	29	10	3	2016
target	48	11	3	2016
target	45	12	3	2016
target	61	13	3	2016
target	55	14	3	2016
target	61	15	3	2016
target	37	16	3	2016
target	56	17	3	2016
target	56	18	3	2016
target	40	19	3	2016
target	40	20	3	2016
target	29	21	3	2016
target	36	22	3	2016
target	39	23	3	2016
target	41	24	3	2016
target	22	25	3	2016
target	27	26	3	2016
target	25	27	3	2016
target	32	28	3	2016
target	31	29	3	2016
target	32	30	3	2016
target	31	31	3	2016
target	30	32	3	2016
target	26	33	3	2016
target	34	34	3	2016
target	31	35	3	2016
target	18	36	3	2016
target	29	37	3	2016
target	16	38	3	2016
target	22	39	3	2016
target	23	40	3	2016
target	20	41	3	2016
target	11	42	3	2016
target	16	43	3	2016
target	14	44	3	2016
target	15	45	3	2016
target	45	3	4	2016
target	28	4	4	2016
target	18	5	4	2016
target	28	6	4	2016
target	41	7	4	2016
target	31	8	4	2016
target	29	9	4	2016
target	48	10	4	2016
target	45	11	4	2016
target	61	12	4	2016
target	55	13	4	2016
target	61	14	4	2016
target	37	15	4	2016
target	56	16	4	2016
target	56	17	4	2016
target	40	18	4	2016
target	40	19	4	2016
target	29	20	4	2016
target	36	21	4	2016
target	39	22	4	2016
target	41	23	4	2016
target	22	24	4	2016
target	27	25	4	2016
target	25	26	4	2016
target	32	27	4	2016
target	31	28	4	2016
target	32	29	4	2016
target	31	30	4	2016
target	30	31	4	2016
target	26	32	4	2016
target	34	33	4	2016
target	31	34	4	2016
target	18	35	4	2016
target	29	36	4	2016
target	16	37	4	2016
target	22	38	4	2016
target	23	39	4	2016
target	20	40	4	2016
target	11	41	4	2016
target	16	42	4	2016
target	14	43	4	2016
target	15	44	4	2016
target	11	45	4	2016
