# Supplementary material for: A stacked ensemble method for forecasting influenza-like illness visit volumes at emergency departments
Source: PLoS One. 2021 Mar 22;16(3):e0241725. doi: 10.1371/journal.pone.0241725 (PMC7984626; doi:10.1371/journal.pone.0241725)
Supplement: S1 Data — (ZIP) [file pone.0241725.s003.zip › ILI_plosone/tables/raw_estimates_2014_holdout_2017weeks-3-45.csv]

object	value	epiweek	weeks_ahead	season
rf	146.2035	3	1	2017
rf	189.6805	4	1	2017
rf	212.2505	5	1	2017
rf	227.3205	6	1	2017
rf	241.086	7	1	2017
rf	293.2635	8	1	2017
rf	277.71	9	1	2017
rf	302.1495	10	1	2017
rf	346.542	11	1	2017
rf	358.338	12	1	2017
rf	402.056	13	1	2017
rf	414.132	14	1	2017
rf	425.9185	15	1	2017
rf	438.814	16	1	2017
rf	429.9205	17	1	2017
rf	441.9	18	1	2017
rf	376.1425	19	1	2017
rf	308.502	20	1	2017
rf	308.083	21	1	2017
rf	319.129	22	1	2017
rf	315.6245	23	1	2017
rf	321.6875	24	1	2017
rf	299.1955	25	1	2017
rf	308.8695	26	1	2017
rf	313.721	27	1	2017
rf	274.457	28	1	2017
rf	266.2405	29	1	2017
rf	274.5625	30	1	2017
rf	259.957	31	1	2017
rf	242.792	32	1	2017
rf	230.2185	33	1	2017
rf	228.9845	34	1	2017
rf	221.059	35	1	2017
rf	212.7085	36	1	2017
rf	211.395	37	1	2017
rf	199.58	38	1	2017
rf	180.5715	39	1	2017
rf	163.4585	40	1	2017
rf	164.504	41	1	2017
rf	163.572	42	1	2017
rf	154.902	43	1	2017
rf	142.673	44	1	2017
rf	147.213	45	1	2017
rf	155.2095	3	2	2017
rf	204.5585	4	2	2017
rf	197.702	5	2	2017
rf	232.3895	6	2	2017
rf	262.9645	7	2	2017
rf	292.242	8	2	2017
rf	290.9615	9	2	2017
rf	320.851	10	2	2017
rf	359.052	11	2	2017
rf	360.6455	12	2	2017
rf	386.2765	13	2	2017
rf	399.2155	14	2	2017
rf	417.076	15	2	2017
rf	426.8805	16	2	2017
rf	426.8355	17	2	2017
rf	410.3395	18	2	2017
rf	350.0615	19	2	2017
rf	309.1765	20	2	2017
rf	313.2635	21	2	2017
rf	324.451	22	2	2017
rf	316.138	23	2	2017
rf	308.3795	24	2	2017
rf	309.12	25	2	2017
rf	315.466	26	2	2017
rf	301.3225	27	2	2017
rf	282.1805	28	2	2017
rf	279.6115	29	2	2017
rf	272.2245	30	2	2017
rf	259.263	31	2	2017
rf	241.832	32	2	2017
rf	235.647	33	2	2017
rf	233.839	34	2	2017
rf	223.6585	35	2	2017
rf	218.5155	36	2	2017
rf	203.222	37	2	2017
rf	185.638	38	2	2017
rf	167.141	39	2	2017
rf	162.3795	40	2	2017
rf	162.767	41	2	2017
rf	154.168	42	2	2017
rf	151.5995	43	2	2017
rf	144.1605	44	2	2017
rf	138.533	45	2	2017
rf	164.512	3	3	2017
rf	198.005	4	3	2017
rf	201.667	5	3	2017
rf	237.4745	6	3	2017
rf	261.5965	7	3	2017
rf	310.9825	8	3	2017
rf	318.6165	9	3	2017
rf	342.163	10	3	2017
rf	374.0525	11	3	2017
rf	341.5515	12	3	2017
rf	372.636	13	3	2017
rf	388.0525	14	3	2017
rf	394.2935	15	3	2017
rf	434.807	16	3	2017
rf	402.468	17	3	2017
rf	369.7645	18	3	2017
rf	322.568	19	3	2017
rf	310.591	20	3	2017
rf	308.0985	21	3	2017
rf	319.0955	22	3	2017
rf	303.9375	23	3	2017
rf	309.271	24	3	2017
rf	307.705	25	3	2017
rf	292.8805	26	3	2017
rf	282.4005	27	3	2017
rf	277.9425	28	3	2017
rf	272.373	29	3	2017
rf	270.1665	30	3	2017
rf	250.9185	31	3	2017
rf	242.18	32	3	2017
rf	237.7875	33	3	2017
rf	244.2945	34	3	2017
rf	228.7745	35	3	2017
rf	216.116	36	3	2017
rf	198.2435	37	3	2017
rf	173.6505	38	3	2017
rf	162.0025	39	3	2017
rf	151.2525	40	3	2017
rf	154.1035	41	3	2017
rf	146.4485	42	3	2017
rf	143.675	43	3	2017
rf	130.2995	44	3	2017
rf	131.8995	45	3	2017
rf	172.1605	3	4	2017
rf	211.2595	4	4	2017
rf	210.4235	5	4	2017
rf	247.842	6	4	2017
rf	292.3425	7	4	2017
rf	328.435	8	4	2017
rf	340.5825	9	4	2017
rf	368.1405	10	4	2017
rf	376.653	11	4	2017
rf	329.2815	12	4	2017
rf	354.339	13	4	2017
rf	363.0225	14	4	2017
rf	403.4255	15	4	2017
rf	390.437	16	4	2017
rf	358.7945	17	4	2017
rf	341.218	18	4	2017
rf	323.4235	19	4	2017
rf	314.4145	20	4	2017
rf	310.375	21	4	2017
rf	317.1215	22	4	2017
rf	308.528	23	4	2017
rf	304.882	24	4	2017
rf	283.736	25	4	2017
rf	281.651	26	4	2017
rf	279.256	27	4	2017
rf	272.7455	28	4	2017
rf	264.168	29	4	2017
rf	268.0825	30	4	2017
rf	243.792	31	4	2017
rf	238.932	32	4	2017
rf	235.7075	33	4	2017
rf	249.8895	34	4	2017
rf	228.288	35	4	2017
rf	213.3525	36	4	2017
rf	176.623	37	4	2017
rf	162.108	38	4	2017
rf	150.8245	39	4	2017
rf	146.784	40	4	2017
rf	146.7845	41	4	2017
rf	145.217	42	4	2017
rf	136.5115	43	4	2017
rf	123.336	44	4	2017
rf	124.1465	45	4	2017
Generalized Linear Mixture Model	158.209939392621	3	1	2018
Generalized Linear Mixture Model	161.551930133384	4	1	2018
Generalized Linear Mixture Model	186.155130656814	5	1	2018
Generalized Linear Mixture Model	171.552479612255	6	1	2018
Generalized Linear Mixture Model	209.61167767203	7	1	2018
Generalized Linear Mixture Model	275.345664167	8	1	2018
Generalized Linear Mixture Model	395.099804480709	9	1	2018
Generalized Linear Mixture Model	568.408962188765	10	1	2018
Generalized Linear Mixture Model	577.874039224953	11	1	2018
Generalized Linear Mixture Model	614.775640384994	12	1	2018
Generalized Linear Mixture Model	595.696562873691	13	1	2018
Generalized Linear Mixture Model	473.065811094647	14	1	2018
Generalized Linear Mixture Model	387.807985561084	15	1	2018
Generalized Linear Mixture Model	382.450846432355	16	1	2018
Generalized Linear Mixture Model	309.989659763078	17	1	2018
Generalized Linear Mixture Model	161.472048105919	3	2	2018
Generalized Linear Mixture Model	163.167857214004	4	2	2018
Generalized Linear Mixture Model	173.244819636954	5	2	2018
Generalized Linear Mixture Model	174.780053066663	6	2	2018
Generalized Linear Mixture Model	214.390758194527	7	2	2018
Generalized Linear Mixture Model	286.725109977423	8	2	2018
Generalized Linear Mixture Model	415.985725191682	9	2	2018
Generalized Linear Mixture Model	558.285659096391	10	2	2018
Generalized Linear Mixture Model	553.071034378816	11	2	2018
Generalized Linear Mixture Model	605.311000069922	12	2	2018
Generalized Linear Mixture Model	561.323839146733	13	2	2018
Generalized Linear Mixture Model	456.217613842907	14	2	2018
Generalized Linear Mixture Model	384.610296916036	15	2	2018
Generalized Linear Mixture Model	350.861652839645	16	2	2018
Generalized Linear Mixture Model	273.525945636604	17	2	2018
Generalized Linear Mixture Model	158.794295618727	3	3	2018
Generalized Linear Mixture Model	153.262899744296	4	3	2018
Generalized Linear Mixture Model	179.713770762481	5	3	2018
Generalized Linear Mixture Model	173.564216598452	6	3	2018
Generalized Linear Mixture Model	227.290827001446	7	3	2018
Generalized Linear Mixture Model	307.985202447836	8	3	2018
Generalized Linear Mixture Model	401.538004826767	9	3	2018
Generalized Linear Mixture Model	515.48400819765	10	3	2018
Generalized Linear Mixture Model	529.731050169173	11	3	2018
Generalized Linear Mixture Model	541.364415888963	12	3	2018
Generalized Linear Mixture Model	503.5808763327	13	3	2018
Generalized Linear Mixture Model	426.33007989784	14	3	2018
Generalized Linear Mixture Model	339.12857014003	15	3	2018
Generalized Linear Mixture Model	319.390674647652	16	3	2018
Generalized Linear Mixture Model	269.213693171138	17	3	2018
Generalized Linear Mixture Model	151.065132374913	3	4	2018
Generalized Linear Mixture Model	162.833134464778	4	4	2018
Generalized Linear Mixture Model	186.013440469493	5	4	2018
Generalized Linear Mixture Model	192.582409143754	6	4	2018
Generalized Linear Mixture Model	257.741913050277	7	4	2018
Generalized Linear Mixture Model	328.262945747957	8	4	2018
Generalized Linear Mixture Model	396.805493480499	9	4	2018
Generalized Linear Mixture Model	496.465040298625	10	4	2018
Generalized Linear Mixture Model	492.746299830138	11	4	2018
Generalized Linear Mixture Model	480.878473712429	12	4	2018
Generalized Linear Mixture Model	448.943226985839	13	4	2018
Generalized Linear Mixture Model	392.310253951827	14	4	2018
Generalized Linear Mixture Model	306.634916934834	15	4	2018
Generalized Linear Mixture Model	296.153299589187	16	4	2018
Generalized Linear Mixture Model	265.10979314269	17	4	2018
lm	205.432129147998	3	1	2017
lm	235.857085091781	4	1	2017
lm	218.80310837279	5	1	2017
lm	227.851531541813	6	1	2017
lm	254.814856873721	7	1	2017
lm	303.892038989083	8	1	2017
lm	310.042278089209	9	1	2017
lm	336.519785732699	10	1	2017
lm	363.059790171926	11	1	2017
lm	387.558842609963	12	1	2017
lm	428.388474572013	13	1	2017
lm	429.398546147777	14	1	2017
lm	453.908176301932	15	1	2017
lm	476.463112480449	16	1	2017
lm	431.961774829305	17	1	2017
lm	468.114903479313	18	1	2017
lm	399.963112521455	19	1	2017
lm	300.571823892909	20	1	2017
lm	291.437338876872	21	1	2017
lm	387.781917078679	22	1	2017
lm	328.200983467216	23	1	2017
lm	348.99532404899	24	1	2017
lm	313.077757393816	25	1	2017
lm	316.039791288667	26	1	2017
lm	309.203849413742	27	1	2017
lm	265.86319535357	28	1	2017
lm	236.877917248145	29	1	2017
lm	275.066478805133	30	1	2017
lm	236.337813838541	31	1	2017
lm	213.122098952545	32	1	2017
lm	210.789555884114	33	1	2017
lm	207.638512372419	34	1	2017
lm	212.878240264748	35	1	2017
lm	225.407810534225	36	1	2017
lm	199.539420345779	37	1	2017
lm	219.909247317911	38	1	2017
lm	178.658630312078	39	1	2017
lm	161.86609547593	40	1	2017
lm	178.330606933539	41	1	2017
lm	177.784669598752	42	1	2017
lm	133.650816330465	43	1	2017
lm	146.298532049066	44	1	2017
lm	148.072743885833	45	1	2017
lm	219.770657921029	3	2	2017
lm	230.893229376104	4	2	2017
lm	215.436949588733	5	2	2017
lm	241.407722382649	6	2	2017
lm	281.897168803027	7	2	2017
lm	333.279717940513	8	2	2017
lm	355.773584436843	9	2	2017
lm	350.418691699982	10	2	2017
lm	351.589036738199	11	2	2017
lm	390.324283526235	12	2	2017
lm	410.776569937428	13	2	2017
lm	447.987176749461	14	2	2017
lm	461.342531485669	15	2	2017
lm	456.977706398677	16	2	2017
lm	413.343427418661	17	2	2017
lm	396.120483997608	18	2	2017
lm	393.554436622099	19	2	2017
lm	295.333824443397	20	2	2017
lm	318.433153377554	21	2	2017
lm	364.026761720106	22	2	2017
lm	344.891209219458	23	2	2017
lm	344.447580950931	24	2	2017
lm	325.976940768188	25	2	2017
lm	299.641810627101	26	2	2017
lm	312.122993827677	27	2	2017
lm	261.035941702336	28	2	2017
lm	242.82576899851	29	2	2017
lm	253.629458954281	30	2	2017
lm	252.301538221762	31	2	2017
lm	210.721711429871	32	2	2017
lm	219.739779095755	33	2	2017
lm	206.489722633312	34	2	2017
lm	221.078316493337	35	2	2017
lm	219.161753944875	36	2	2017
lm	200.774418086376	37	2	2017
lm	189.495589247152	38	2	2017
lm	193.142183841528	39	2	2017
lm	150.737194853856	40	2	2017
lm	189.755535671051	41	2	2017
lm	158.147374456531	42	2	2017
lm	123.295208805907	43	2	2017
lm	132.322967195121	44	2	2017
lm	145.220363006277	45	2	2017
lm	212.252554174884	3	3	2017
lm	220.538784572529	4	3	2017
lm	236.817923181869	5	3	2017
lm	274.25840582302	6	3	2017
lm	321.013763293763	7	3	2017
lm	368.801465121576	8	3	2017
lm	364.251511838237	9	3	2017
lm	345.479242422287	10	3	2017
lm	359.796243460177	11	3	2017
lm	377.704262849875	12	3	2017
lm	422.880846633696	13	3	2017
lm	459.754775048889	14	3	2017
lm	442.756520894595	15	3	2017
lm	432.137434748095	16	3	2017
lm	343.166967235438	17	3	2017
lm	380.333782826745	18	3	2017
lm	365.18671024758	19	3	2017
lm	344.450331319146	20	3	2017
lm	302.770855596059	21	3	2017
lm	370.64115260961	22	3	2017
lm	350.29968863175	23	3	2017
lm	346.527466901196	24	3	2017
lm	317.192581846113	25	3	2017
lm	302.598330177885	26	3	2017
lm	293.33483059715	27	3	2017
lm	272.359090888068	28	3	2017
lm	230.031430567681	29	3	2017
lm	260.329144648632	30	3	2017
lm	250.767040091452	31	3	2017
lm	222.304838417042	32	3	2017
lm	212.536671345938	33	3	2017
lm	221.064828282982	34	3	2017
lm	209.595067317801	35	3	2017
lm	220.292435106692	36	3	2017
lm	187.52886978228	37	3	2017
lm	204.435429008528	38	3	2017
lm	186.647065444817	39	3	2017
lm	176.658096256006	40	3	2017
lm	164.052397941403	41	3	2017
lm	149.543390061704	42	3	2017
lm	122.73210058612	43	3	2017
lm	124.250432600941	44	3	2017
lm	138.251665951659	45	3	2017
lm	207.092905958089	3	4	2017
lm	238.484755576945	4	4	2017
lm	262.962195808668	5	4	2017
lm	303.539242860013	6	4	2017
lm	356.579254362047	7	4	2017
lm	367.8776228604	8	4	2017
lm	355.062278718787	9	4	2017
lm	349.732634419017	10	4	2017
lm	352.932865838332	11	4	2017
lm	399.068699902698	12	4	2017
lm	435.123909027968	13	4	2017
lm	438.259777991833	14	4	2017
lm	403.755121047617	15	4	2017
lm	344.223537588239	16	4	2017
lm	325.081721219047	17	4	2017
lm	348.96376037445	18	4	2017
lm	404.453291480601	19	4	2017
lm	322.491600977808	20	4	2017
lm	305.040849323208	21	4	2017
lm	369.962269224523	22	4	2017
lm	355.316164374947	23	4	2017
lm	332.557051329759	24	4	2017
lm	333.507942802108	25	4	2017
lm	285.020806772663	26	4	2017
lm	304.166813116476	27	4	2017
lm	266.238011938434	28	4	2017
lm	242.768745758836	29	4	2017
lm	261.053693965853	30	4	2017
lm	271.469979417175	31	4	2017
lm	223.516378094311	32	4	2017
lm	236.318482401527	33	4	2017
lm	222.074297486404	34	4	2017
lm	215.851638403135	35	4	2017
lm	205.425256518699	36	4	2017
lm	200.039323953227	37	4	2017
lm	190.543530629208	38	4	2017
lm	209.830443879256	39	4	2017
lm	155.4760862599	40	4	2017
lm	156.247893891373	41	4	2017
lm	149.255807296915	42	4	2017
lm	120.621993876014	43	4	2017
lm	122.293418149308	44	4	2017
lm	140.073195210925	45	4	2017
eb	218.475399512067	3	1	2017
eb	243.022214626093	4	1	2017
eb	243.642570969616	5	1	2017
eb	254.841255629811	6	1	2017
eb	252.293565271552	7	1	2017
eb	311.523631044946	8	1	2017
eb	284.896183963384	9	1	2017
eb	303.266857818311	10	1	2017
eb	372.441730257407	11	1	2017
eb	442.036653463163	12	1	2017
eb	475.392088139483	13	1	2017
eb	480.204982115916	14	1	2017
eb	478.722216794039	15	1	2017
eb	486.624202880608	16	1	2017
eb	454.51790808931	17	1	2017
eb	526.814528807813	18	1	2017
eb	432.855873285704	19	1	2017
eb	293.731664232089	20	1	2017
eb	308.129938602643	21	1	2017
eb	333.234447574121	22	1	2017
eb	334.291628099297	23	1	2017
eb	331.546731864844	24	1	2017
eb	280.251093606447	25	1	2017
eb	314.777837595047	26	1	2017
eb	304.284476745657	27	1	2017
eb	241.288366804434	28	1	2017
eb	239.657165404593	29	1	2017
eb	260.59807350074	30	1	2017
eb	229.282447526777	31	1	2017
eb	199.315912786767	32	1	2017
eb	193.209030536218	33	1	2017
eb	182.455007323076	34	1	2017
eb	216.002504086051	35	1	2017
eb	197.646309889856	36	1	2017
eb	200.016239843996	37	1	2017
eb	216.121987646743	38	1	2017
eb	184.538174160179	39	1	2017
eb	142.17904850353	40	1	2017
eb	181.661781662368	41	1	2017
eb	143.956651218577	42	1	2017
eb	150.776438777014	43	1	2017
eb	149.90646166986	44	1	2017
eb	141.989018415774	45	1	2017
eb	247.868346535208	3	2	2017
eb	270.324001950462	4	2	2017
eb	264.641835251936	5	2	2017
eb	271.666443103352	6	2	2017
eb	271.989275469671	7	2	2017
eb	337.28389974227	8	2	2017
eb	306.394527406409	9	2	2017
eb	324.039437740561	10	2	2017
eb	403.137903356934	11	2	2017
eb	481.437675987524	12	2	2017
eb	513.230863490955	13	2	2017
eb	502.635174323281	14	2	2017
eb	496.697356795776	15	2	2017
eb	501.242219398299	16	2	2017
eb	472.126354408272	17	2	2017
eb	541.508974356938	18	2	2017
eb	441.615376880469	19	2	2017
eb	293.170029236638	20	2	2017
eb	302.941292351437	21	2	2017
eb	328.806800686186	22	2	2017
eb	328.514167394273	23	2	2017
eb	324.090215252574	24	2	2017
eb	273.076446977459	25	2	2017
eb	306.886763910037	26	2	2017
eb	297.054460927653	27	2	2017
eb	231.860697856237	28	2	2017
eb	231.060235824895	29	2	2017
eb	253.263718213332	30	2	2017
eb	219.332031135442	31	2	2017
eb	188.740362683812	32	2	2017
eb	184.638798882986	33	2	2017
eb	173.616507224747	34	2	2017
eb	205.858472503318	35	2	2017
eb	187.57715666623	36	2	2017
eb	189.083115364615	37	2	2017
eb	205.396899196806	38	2	2017
eb	173.022460154593	39	2	2017
eb	129.212614159517	40	2	2017
eb	169.806697024663	41	2	2017
eb	131.54900691405	42	2	2017
eb	139.089792640843	43	2	2017
eb	139.162098956176	44	2	2017
eb	132.797932719695	45	2	2017
eb	275.07413049951	3	3	2017
eb	293.903265351726	4	3	2017
eb	283.949490994552	5	3	2017
eb	291.346652400902	6	3	2017
eb	293.682866678258	7	3	2017
eb	359.43336930042	8	3	2017
eb	330.55592239922	9	3	2017
eb	346.56484903414	10	3	2017
eb	433.640609320438	11	3	2017
eb	513.416743917658	12	3	2017
eb	535.388519690698	13	3	2017
eb	517.041369711237	14	3	2017
eb	509.203058453802	15	3	2017
eb	518.418486669693	16	3	2017
eb	490.205175140217	17	3	2017
eb	559.079852446068	18	3	2017
eb	450.025178696893	19	3	2017
eb	288.1897800971	20	3	2017
eb	299.048691302617	21	3	2017
eb	323.226053960945	22	3	2017
eb	322.319449529065	23	3	2017
eb	318.454029833818	24	3	2017
eb	266.234975206553	25	3	2017
eb	301.185286894666	26	3	2017
eb	290.363301574332	27	3	2017
eb	225.133356939429	28	3	2017
eb	223.918432854021	29	3	2017
eb	246.313294274921	30	3	2017
eb	212.472795191345	31	3	2017
eb	180.5609116961	32	3	2017
eb	175.083684520101	33	3	2017
eb	162.676452749894	34	3	2017
eb	198.304656892619	35	3	2017
eb	176.347106844237	36	3	2017
eb	178.288356178894	37	3	2017
eb	193.383217940901	38	3	2017
eb	161.613662475027	39	3	2017
eb	117.557014018222	40	3	2017
eb	158.310473652402	41	3	2017
eb	121.29537240837	42	3	2017
eb	128.656316089502	43	3	2017
eb	129.026598725152	44	3	2017
eb	124.216953026537	45	3	2017
eb	300.210081394357	3	4	2017
eb	322.748749267723	4	4	2017
eb	306.502677112475	5	4	2017
eb	314.912774592833	6	4	2017
eb	321.404104257813	7	4	2017
eb	390.356686247666	8	4	2017
eb	358.636543637277	9	4	2017
eb	375.390716448653	10	4	2017
eb	451.727545892978	11	4	2017
eb	518.233896667525	12	4	2017
eb	539.516978954813	13	4	2017
eb	532.454766870668	14	4	2017
eb	529.501828517436	15	4	2017
eb	537.65053737315	16	4	2017
eb	511.492177530512	17	4	2017
eb	583.611507207425	18	4	2017
eb	457.521498864952	19	4	2017
eb	281.710972551754	20	4	2017
eb	292.168580398828	21	4	2017
eb	315.678574357281	22	4	2017
eb	315.853920427508	23	4	2017
eb	311.483917387989	24	4	2017
eb	257.272620800003	25	4	2017
eb	291.495880732699	26	4	2017
eb	281.840723108637	27	4	2017
eb	215.104008595994	28	4	2017
eb	215.504241839875	29	4	2017
eb	236.546401391601	30	4	2017
eb	203.502682089592	31	4	2017
eb	171.458530064898	32	4	2017
eb	166.104997808793	33	4	2017
eb	153.953049468067	34	4	2017
eb	186.384265885036	35	4	2017
eb	166.454666233896	36	4	2017
eb	165.110736425935	37	4	2017
eb	183.269261991914	38	4	2017
eb	150.457983150997	39	4	2017
eb	105.768594483237	40	4	2017
eb	145.587692439551	41	4	2017
eb	109.28129875221	42	4	2017
eb	118.908854845718	43	4	2017
eb	120.571882673561	44	4	2017
eb	116.060863927314	45	4	2017
arima	183.122435110129	3	1	2017
arima	209.826543275627	4	1	2017
arima	206.660267037231	5	1	2017
arima	207.548917100099	6	1	2017
arima	221.00248940076	7	1	2017
arima	261.509847438223	8	1	2017
arima	282.415841391672	9	1	2017
arima	306.89332688703	10	1	2017
arima	324.839327955781	11	1	2017
arima	342.759578217019	12	1	2017
arima	421.66522068424	13	1	2017
arima	415.859182330123	14	1	2017
arima	431.951111785536	15	1	2017
arima	493.713799014582	16	1	2017
arima	433.685181336331	17	1	2017
arima	435.032456484016	18	1	2017
arima	387.026497831805	19	1	2017
arima	302.992156214057	20	1	2017
arima	303.773254732236	21	1	2017
arima	372.652318495415	22	1	2017
arima	323.996451591149	23	1	2017
arima	351.49349818215	24	1	2017
arima	316.867140088774	25	1	2017
arima	312.551341893274	26	1	2017
arima	303.294216645664	27	1	2017
arima	271.475258435561	28	1	2017
arima	251.644799677805	29	1	2017
arima	265.713167026656	30	1	2017
arima	235.136745152541	31	1	2017
arima	215.698089720102	32	1	2017
arima	228.304471627216	33	1	2017
arima	208.550238388929	34	1	2017
arima	212.808321528017	35	1	2017
arima	223.236972860546	36	1	2017
arima	199.293231334862	37	1	2017
arima	219.444474795134	38	1	2017
arima	179.209587849478	39	1	2017
arima	164.999317109003	40	1	2017
arima	174.016812799324	41	1	2017
arima	169.80830356549	42	1	2017
arima	140.268499005331	43	1	2017
arima	142.963318897054	44	1	2017
arima	130.944054679042	45	1	2017
arima	194.283946024532	3	2	2017
arima	202.325889847662	4	2	2017
arima	193.798583607475	5	2	2017
arima	207.841217613428	6	2	2017
arima	227.882996928316	7	2	2017
arima	288.106719326975	8	2	2017
arima	311.731117052004	9	2	2017
arima	307.88876869226	10	2	2017
arima	302.881780554052	11	2	2017
arima	374.658771547155	12	2	2017
arima	413.803553063685	13	2	2017
arima	418.668018947702	14	2	2017
arima	481.078136237783	15	2	2017
arima	474.715354227897	16	2	2017
arima	389.964675957245	17	2	2017
arima	394.073172065229	18	2	2017
arima	354.544141652273	19	2	2017
arima	289.336104462883	20	2	2017
arima	346.183193485846	21	2	2017
arima	340.20757258388	22	2	2017
arima	337.003416539677	23	2	2017
arima	348.12453875463	24	2	2017
arima	300.277473171171	25	2	2017
arima	295.312700882655	26	2	2017
arima	294.312230712765	27	2	2017
arima	254.103105835823	28	2	2017
arima	245.165775756637	29	2	2017
arima	242.874830102121	30	2	2017
arima	221.875810209525	31	2	2017
arima	224.928180421523	32	2	2017
arima	219.301299729609	33	2	2017
arima	192.516283581469	34	2	2017
arima	218.85523671319	35	2	2017
arima	200.542250377521	36	2	2017
arima	198.535479154683	37	2	2017
arima	190.19838033989	38	2	2017
arima	175.405637560763	39	2	2017
arima	152.970550397517	40	2	2017
arima	177.806226309347	41	2	2017
arima	142.096480819231	42	2	2017
arima	128.013306717119	43	2	2017
arima	125.227563899194	44	2	2017
arima	109.761786559898	45	2	2017
arima	186.840904848052	3	3	2017
arima	189.495694913717	4	3	2017
arima	194.073995045579	5	3	2017
arima	214.69639128753	6	3	2017
arima	254.096156506651	7	3	2017
arima	317.53974270839	8	3	2017
arima	312.804647567715	9	3	2017
arima	285.712908680397	10	3	2017
arima	334.145969256421	11	3	2017
arima	365.802547426828	12	3	2017
arima	416.618564465501	13	3	2017
arima	467.141181448939	14	3	2017
arima	461.501032173724	15	3	2017
arima	432.238450497115	16	3	2017
arima	346.610768258002	17	3	2017
arima	362.089050728339	18	3	2017
arima	342.275794686722	19	3	2017
arima	331.652261796106	20	3	2017
arima	313.639674587223	21	3	2017
arima	353.166400581432	22	3	2017
arima	333.559180203295	23	3	2017
arima	331.944697705774	24	3	2017
arima	282.860946215731	25	3	2017
arima	286.204643708555	26	3	2017
arima	276.999858917824	27	3	2017
arima	247.574106433734	28	3	2017
arima	222.291517898884	29	3	2017
arima	229.54996407598	30	3	2017
arima	231.041746705556	31	3	2017
arima	215.877122760057	32	3	2017
arima	203.18340726457	33	3	2017
arima	198.521439203385	34	3	2017
arima	196.125488022138	35	3	2017
arima	199.74860881097	36	3	2017
arima	169.257663159587	37	3	2017
arima	186.406381202254	38	3	2017
arima	163.357051949666	39	3	2017
arima	156.805270049271	40	3	2017
arima	150.067858561799	41	3	2017
arima	129.814904031617	42	3	2017
arima	110.288331196813	43	3	2017
arima	104.045384253006	44	3	2017
arima	100.877594070902	45	3	2017
arima	176.527012994641	3	4	2017
arima	190.435691554529	4	4	2017
arima	203.036208569676	5	4	2017
arima	242.884892413979	6	4	2017
arima	288.397199693806	7	4	2017
arima	317.78031920901	8	4	2017
arima	289.891576160716	9	4	2017
arima	319.379586518492	10	4	2017
arima	330.696645147574	11	4	2017
arima	374.047710782132	12	4	2017
arima	465.198640173088	13	4	2017
arima	448.655958384513	14	4	2017
arima	420.098066318652	15	4	2017
arima	384.720448705851	16	4	2017
arima	319.876675046541	17	4	2017
arima	348.921170807207	18	4	2017
arima	378.748519126148	19	4	2017
arima	300.840096331506	20	4	2017
arima	329.711786040827	21	4	2017
arima	347.908040204846	22	4	2017
arima	319.04661846788	23	4	2017
arima	310.632898893418	24	4	2017
arima	275.361674642161	25	4	2017
arima	269.939887127129	26	4	2017
arima	267.667074014156	27	4	2017
arima	224.423106000886	28	4	2017
arima	211.547251786859	29	4	2017
arima	237.769106942575	30	4	2017
arima	221.245229829251	31	4	2017
arima	200.215676401351	32	4	2017
arima	207.889944298814	33	4	2017
arima	178.365110769445	34	4	2017
arima	195.899957686815	35	4	2017
arima	170.338025598336	36	4	2017
arima	168.047732883373	37	4	2017
arima	173.015628973947	38	4	2017
arima	165.937366090558	39	4	2017
arima	131.637470165294	40	4	2017
arima	136.823771341913	41	4	2017
arima	111.885820772244	42	4	2017
arima	90.9199837422884	43	4	2017
arima	95.8573812953688	44	4	2017
arima	90.937964648237	45	4	2017
target	215	3	1	2017
target	223	4	1	2017
target	236	5	1	2017
target	237	6	1	2017
target	287	7	1	2017
target	266	8	1	2017
target	284	9	1	2017
target	343	10	1	2017
target	401	11	1	2017
target	437	12	1	2017
target	449	13	1	2017
target	458	14	1	2017
target	471	15	1	2017
target	443	16	1	2017
target	512	17	1	2017
target	428	18	1	2017
target	301	19	1	2017
target	315	20	1	2017
target	339	21	1	2017
target	340	22	1	2017
target	338	23	1	2017
target	288	24	1	2017
target	322	25	1	2017
target	312	26	1	2017
target	250	27	1	2017
target	249	28	1	2017
target	270	29	1	2017
target	238	30	1	2017
target	209	31	1	2017
target	205	32	1	2017
target	194	33	1	2017
target	227	34	1	2017
target	209	35	1	2017
target	212	36	1	2017
target	228	37	1	2017
target	197	38	1	2017
target	155	39	1	2017
target	194	40	1	2017
target	156	41	1	2017
target	162	42	1	2017
target	161	43	1	2017
target	152	44	1	2017
target	127	45	1	2017
target	223	3	2	2017
target	236	4	2	2017
target	237	5	2	2017
target	287	6	2	2017
target	266	7	2	2017
target	284	8	2	2017
target	343	9	2	2017
target	401	10	2	2017
target	437	11	2	2017
target	449	12	2	2017
target	458	13	2	2017
target	471	14	2	2017
target	443	15	2	2017
target	512	16	2	2017
target	428	17	2	2017
target	301	18	2	2017
target	315	19	2	2017
target	339	20	2	2017
target	340	21	2	2017
target	338	22	2	2017
target	288	23	2	2017
target	322	24	2	2017
target	312	25	2	2017
target	250	26	2	2017
target	249	27	2	2017
target	270	28	2	2017
target	238	29	2	2017
target	209	30	2	2017
target	205	31	2	2017
target	194	32	2	2017
target	227	33	2	2017
target	209	34	2	2017
target	212	35	2	2017
target	228	36	2	2017
target	197	37	2	2017
target	155	38	2	2017
target	194	39	2	2017
target	156	40	2	2017
target	162	41	2	2017
target	161	42	2	2017
target	152	43	2	2017
target	127	44	2	2017
target	138	45	2	2017
target	236	3	3	2017
target	237	4	3	2017
target	287	5	3	2017
target	266	6	3	2017
target	284	7	3	2017
target	343	8	3	2017
target	401	9	3	2017
target	437	10	3	2017
target	449	11	3	2017
target	458	12	3	2017
target	471	13	3	2017
target	443	14	3	2017
target	512	15	3	2017
target	428	16	3	2017
target	301	17	3	2017
target	315	18	3	2017
target	339	19	3	2017
target	340	20	3	2017
target	338	21	3	2017
target	288	22	3	2017
target	322	23	3	2017
target	312	24	3	2017
target	250	25	3	2017
target	249	26	3	2017
target	270	27	3	2017
target	238	28	3	2017
target	209	29	3	2017
target	205	30	3	2017
target	194	31	3	2017
target	227	32	3	2017
target	209	33	3	2017
target	212	34	3	2017
target	228	35	3	2017
target	197	36	3	2017
target	155	37	3	2017
target	194	38	3	2017
target	156	39	3	2017
target	162	40	3	2017
target	161	41	3	2017
target	152	42	3	2017
target	127	43	3	2017
target	138	44	3	2017
target	107	45	3	2017
target	237	3	4	2017
target	287	4	4	2017
target	266	5	4	2017
target	284	6	4	2017
target	343	7	4	2017
target	401	8	4	2017
target	437	9	4	2017
target	449	10	4	2017
target	458	11	4	2017
target	471	12	4	2017
target	443	13	4	2017
target	512	14	4	2017
target	428	15	4	2017
target	301	16	4	2017
target	315	17	4	2017
target	339	18	4	2017
target	340	19	4	2017
target	338	20	4	2017
target	288	21	4	2017
target	322	22	4	2017
target	312	23	4	2017
target	250	24	4	2017
target	249	25	4	2017
target	270	26	4	2017
target	238	27	4	2017
target	209	28	4	2017
target	205	29	4	2017
target	194	30	4	2017
target	227	31	4	2017
target	209	32	4	2017
target	212	33	4	2017
target	228	34	4	2017
target	197	35	4	2017
target	155	36	4	2017
target	194	37	4	2017
target	156	38	4	2017
target	162	39	4	2017
target	161	40	4	2017
target	152	41	4	2017
target	127	42	4	2017
target	138	43	4	2017
target	107	44	4	2017
target	104	45	4	2017
