# Supplementary material for: A stacked ensemble method for forecasting influenza-like illness visit volumes at emergency departments
Source: PLoS One. 2021 Mar 22;16(3):e0241725. doi: 10.1371/journal.pone.0241725 (PMC7984626; doi:10.1371/journal.pone.0241725)
Supplement: S1 Data — (ZIP) [file pone.0241725.s003.zip › ILI_plosone/tables/raw_estimates_2014_holdout_2017weeks-3-45_fmc.csv]

object	value	epiweek	weeks_ahead	season
rf	20.135	3	1	2017
rf	25.2965	4	1	2017
rf	25.082	5	1	2017
rf	28.694	6	1	2017
rf	31.251	7	1	2017
rf	31.952	8	1	2017
rf	31.7105	9	1	2017
rf	35.149	10	1	2017
rf	37.5275	11	1	2017
rf	50.639	12	1	2017
rf	47.925	13	1	2017
rf	46.907	14	1	2017
rf	55.4515	15	1	2017
rf	56.8165	16	1	2017
rf	58.4505	17	1	2017
rf	63.9695	18	1	2017
rf	52.1815	19	1	2017
rf	49.269	20	1	2017
rf	49.197	21	1	2017
rf	44.766	22	1	2017
rf	46.0755	23	1	2017
rf	45.7325	24	1	2017
rf	44.988	25	1	2017
rf	43.7485	26	1	2017
rf	43.781	27	1	2017
rf	40.281	28	1	2017
rf	37.38	29	1	2017
rf	34.3555	30	1	2017
rf	38.467	31	1	2017
rf	34.497	32	1	2017
rf	31.6455	33	1	2017
rf	30.665	34	1	2017
rf	27.1875	35	1	2017
rf	27.674	36	1	2017
rf	24.8425	37	1	2017
rf	20.852	38	1	2017
rf	19.219	39	1	2017
rf	20.6165	40	1	2017
rf	18.571	41	1	2017
rf	21.7615	42	1	2017
rf	19.0735	43	1	2017
rf	19.672	44	1	2017
rf	17.017	45	1	2017
rf	23.124	3	2	2017
rf	23.9465	4	2	2017
rf	25.4705	5	2	2017
rf	30.116	6	2	2017
rf	29.8015	7	2	2017
rf	32.601	8	2	2017
rf	31.53	9	2	2017
rf	35.32	10	2	2017
rf	42.6165	11	2	2017
rf	48.0455	12	2	2017
rf	46.5985	13	2	2017
rf	51.246	14	2	2017
rf	54.7715	15	2	2017
rf	59.8635	16	2	2017
rf	62.0805	17	2	2017
rf	58.038	18	2	2017
rf	45.838	19	2	2017
rf	47.58	20	2	2017
rf	46.078	21	2	2017
rf	46.08	22	2	2017
rf	43.935	23	2	2017
rf	45.752	24	2	2017
rf	43.426	25	2	2017
rf	43.214	26	2	2017
rf	44.105	27	2	2017
rf	40.2645	28	2	2017
rf	37.247	29	2	2017
rf	37.9555	30	2	2017
rf	38.59	31	2	2017
rf	33.8685	32	2	2017
rf	35.174	33	2	2017
rf	29.9425	34	2	2017
rf	30.594	35	2	2017
rf	27.5095	36	2	2017
rf	23.191	37	2	2017
rf	21.349	38	2	2017
rf	21.231	39	2	2017
rf	19.853	40	2	2017
rf	20.3815	41	2	2017
rf	20.58	42	2	2017
rf	20.343	43	2	2017
rf	20.1305	44	2	2017
rf	17.274	45	2	2017
rf	22.896	3	3	2017
rf	25.766	4	3	2017
rf	26.6425	5	3	2017
rf	28.281	6	3	2017
rf	31.414	7	3	2017
rf	32.552	8	3	2017
rf	32.512	9	3	2017
rf	39.0125	10	3	2017
rf	42.285	11	3	2017
rf	47.7735	12	3	2017
rf	53.7185	13	3	2017
rf	53.504	14	3	2017
rf	52.968	15	3	2017
rf	59.4075	16	3	2017
rf	54.701	17	3	2017
rf	52.0845	18	3	2017
rf	45.756	19	3	2017
rf	43.0225	20	3	2017
rf	43.5575	21	3	2017
rf	42.4615	22	3	2017
rf	43.7335	23	3	2017
rf	45.183	24	3	2017
rf	42.6605	25	3	2017
rf	42.326	26	3	2017
rf	42.47	27	3	2017
rf	38.653	28	3	2017
rf	41.532	29	3	2017
rf	38.864	30	3	2017
rf	36.9405	31	3	2017
rf	35.6025	32	3	2017
rf	31.2055	33	3	2017
rf	31.7755	34	3	2017
rf	29.769	35	3	2017
rf	27.8135	36	3	2017
rf	24.772	37	3	2017
rf	21.9845	38	3	2017
rf	19.802	39	3	2017
rf	21.1595	40	3	2017
rf	20.5095	41	3	2017
rf	20.996	42	3	2017
rf	20.6195	43	3	2017
rf	17.451	44	3	2017
rf	17.3385	45	3	2017
rf	26.1515	3	4	2017
rf	28.154	4	4	2017
rf	26.266	5	4	2017
rf	28.989	6	4	2017
rf	32.189	7	4	2017
rf	34.4595	8	4	2017
rf	39.2015	9	4	2017
rf	39.6015	10	4	2017
rf	46.4735	11	4	2017
rf	51.295	12	4	2017
rf	51.5215	13	4	2017
rf	48.8935	14	4	2017
rf	54.57	15	4	2017
rf	54.6525	16	4	2017
rf	51.187	17	4	2017
rf	54.8355	18	4	2017
rf	44.7725	19	4	2017
rf	44.3035	20	4	2017
rf	44.7025	21	4	2017
rf	45.899	22	4	2017
rf	45.6435	23	4	2017
rf	43.29	24	4	2017
rf	42.8795	25	4	2017
rf	42.1295	26	4	2017
rf	38.749	27	4	2017
rf	40.415	28	4	2017
rf	39.4865	29	4	2017
rf	38.4275	30	4	2017
rf	37.134	31	4	2017
rf	33.9225	32	4	2017
rf	33.1225	33	4	2017
rf	33.0295	34	4	2017
rf	30.391	35	4	2017
rf	26.912	36	4	2017
rf	23.17	37	4	2017
rf	20.6015	38	4	2017
rf	19.465	39	4	2017
rf	21.2085	40	4	2017
rf	20.6335	41	4	2017
rf	22.142	42	4	2017
rf	18.3005	43	4	2017
rf	16.5445	44	4	2017
rf	16.4525	45	4	2017
Generalized Linear Mixture Model	150.253808582189	3	1	2018
Generalized Linear Mixture Model	150.931464292796	4	1	2018
Generalized Linear Mixture Model	182.386490135538	5	1	2018
Generalized Linear Mixture Model	164.906383932209	6	1	2018
Generalized Linear Mixture Model	207.341622003101	7	1	2018
Generalized Linear Mixture Model	280.997935732606	8	1	2018
Generalized Linear Mixture Model	419.71702862272	9	1	2018
Generalized Linear Mixture Model	600.303877258634	10	1	2018
Generalized Linear Mixture Model	601.287873723499	11	1	2018
Generalized Linear Mixture Model	629.587359462613	12	1	2018
Generalized Linear Mixture Model	613.364280351276	13	1	2018
Generalized Linear Mixture Model	483.316474190451	14	1	2018
Generalized Linear Mixture Model	395.239176424539	15	1	2018
Generalized Linear Mixture Model	395.781803555019	16	1	2018
Generalized Linear Mixture Model	318.143533140701	17	1	2018
Generalized Linear Mixture Model	150.589040034486	3	2	2018
Generalized Linear Mixture Model	148.900924890139	4	2	2018
Generalized Linear Mixture Model	168.331808607628	5	2	2018
Generalized Linear Mixture Model	165.800073546802	6	2	2018
Generalized Linear Mixture Model	211.598743240065	7	2	2018
Generalized Linear Mixture Model	294.336818520141	8	2	2018
Generalized Linear Mixture Model	448.020017955351	9	2	2018
Generalized Linear Mixture Model	602.857660743681	10	2	2018
Generalized Linear Mixture Model	586.210882722819	11	2	2018
Generalized Linear Mixture Model	627.673347513306	12	2	2018
Generalized Linear Mixture Model	588.874246788205	13	2	2018
Generalized Linear Mixture Model	472.862333331315	14	2	2018
Generalized Linear Mixture Model	396.087448035644	15	2	2018
Generalized Linear Mixture Model	370.950170177486	16	2	2018
Generalized Linear Mixture Model	285.718791132993	17	2	2018
Generalized Linear Mixture Model	144.924587925869	3	3	2018
Generalized Linear Mixture Model	135.262722439872	4	3	2018
Generalized Linear Mixture Model	172.664867887459	5	3	2018
Generalized Linear Mixture Model	160.766850781556	6	3	2018
Generalized Linear Mixture Model	222.234969595168	7	3	2018
Generalized Linear Mixture Model	318.001476103385	8	3	2018
Generalized Linear Mixture Model	443.713325825574	9	3	2018
Generalized Linear Mixture Model	574.191855372727	10	3	2018
Generalized Linear Mixture Model	574.891610078063	11	3	2018
Generalized Linear Mixture Model	574.540816997683	12	3	2018
Generalized Linear Mixture Model	545.199173293987	13	3	2018
Generalized Linear Mixture Model	450.769117738101	14	3	2018
Generalized Linear Mixture Model	356.796379679293	15	3	2018
Generalized Linear Mixture Model	346.314027781429	16	3	2018
Generalized Linear Mixture Model	283.544738921894	17	3	2018
Generalized Linear Mixture Model	134.527259670232	3	4	2018
Generalized Linear Mixture Model	141.893303154979	4	4	2018
Generalized Linear Mixture Model	176.761817885679	5	4	2018
Generalized Linear Mixture Model	175.445772934677	6	4	2018
Generalized Linear Mixture Model	250.606044533487	7	4	2018
Generalized Linear Mixture Model	339.069607099644	8	4	2018
Generalized Linear Mixture Model	446.094330074998	9	4	2018
Generalized Linear Mixture Model	569.085112143398	10	4	2018
Generalized Linear Mixture Model	551.091513099138	11	4	2018
Generalized Linear Mixture Model	525.920903885527	12	4	2018
Generalized Linear Mixture Model	498.912958849919	13	4	2018
Generalized Linear Mixture Model	421.883360227335	14	4	2018
Generalized Linear Mixture Model	325.992042026736	15	4	2018
Generalized Linear Mixture Model	327.960511948754	16	4	2018
Generalized Linear Mixture Model	283.236654258363	17	4	2018
lm	19.9202539164318	3	1	2017
lm	33.2968016695817	4	1	2017
lm	29.8571270904857	5	1	2017
lm	30.2966167233754	6	1	2017
lm	31.7081548093233	7	1	2017
lm	32.2869182583769	8	1	2017
lm	27.8355163481144	9	1	2017
lm	40.306217642639	10	1	2017
lm	39.3320436777773	11	1	2017
lm	44.7983123418455	12	1	2017
lm	50.2386450147856	13	1	2017
lm	46.889358853412	14	1	2017
lm	64.2592810071238	15	1	2017
lm	65.8441315273592	16	1	2017
lm	71.083574408775	17	1	2017
lm	85.7398625823665	18	1	2017
lm	60.5440926824822	19	1	2017
lm	37.8274133639765	20	1	2017
lm	44.9574925840109	21	1	2017
lm	44.2954729026633	22	1	2017
lm	40.1829558909577	23	1	2017
lm	49.907024319283	24	1	2017
lm	36.0499495570528	25	1	2017
lm	44.2522259858072	26	1	2017
lm	42.7966400355674	27	1	2017
lm	35.1198686337868	28	1	2017
lm	31.6713951574911	29	1	2017
lm	35.2399671230549	30	1	2017
lm	34.4402356244336	31	1	2017
lm	28.0668520043224	32	1	2017
lm	25.8436327752197	33	1	2017
lm	23.3269695241242	34	1	2017
lm	22.7248167836779	35	1	2017
lm	31.6712928713377	36	1	2017
lm	26.4327081021987	37	1	2017
lm	19.9658516527202	38	1	2017
lm	24.6341336358682	39	1	2017
lm	21.864427180859	40	1	2017
lm	22.0181900883083	41	1	2017
lm	24.6576674009205	42	1	2017
lm	17.352760910953	43	1	2017
lm	20.0203603633884	44	1	2017
lm	18.3035404133879	45	1	2017
lm	30.1762006729049	3	2	2017
lm	32.4993078571474	4	2	2017
lm	29.3522821795031	5	2	2017
lm	27.298175273999	6	2	2017
lm	33.1889725243335	7	2	2017
lm	30.1491742382627	8	2	2017
lm	34.0751406727579	9	2	2017
lm	41.636048563462	10	2	2017
lm	37.6923908199716	11	2	2017
lm	46.7482063033695	12	2	2017
lm	46.5502067979833	13	2	2017
lm	49.8601884159459	14	2	2017
lm	63.9990961659013	15	2	2017
lm	63.9562401178531	16	2	2017
lm	78.4770762284511	17	2	2017
lm	81.8764216101106	18	2	2017
lm	43.1822004229228	19	2	2017
lm	35.8538826942998	20	2	2017
lm	45.9347877180919	21	2	2017
lm	42.8566144325403	22	2	2017
lm	52.7953108334921	23	2	2017
lm	46.0698655044239	24	2	2017
lm	42.2123921761781	25	2	2017
lm	40.5489431661378	26	2	2017
lm	43.3758826636955	27	2	2017
lm	31.3945285668832	28	2	2017
lm	39.7670123619148	29	2	2017
lm	34.8924472669524	30	2	2017
lm	34.1105545028489	31	2	2017
lm	29.2967907228404	32	2	2017
lm	23.388946174386	33	2	2017
lm	23.9981487875063	34	2	2017
lm	30.399695848658	35	2	2017
lm	27.8171875625791	36	2	2017
lm	23.0092970868565	37	2	2017
lm	23.4606883618788	38	2	2017
lm	20.8732517589312	39	2	2017
lm	23.2395848975217	40	2	2017
lm	25.2872027108533	41	2	2017
lm	19.1618338945584	42	2	2017
lm	18.9917055532066	43	2	2017
lm	23.1122514757843	44	2	2017
lm	20.8987964623647	45	2	2017
lm	29.2694684012182	3	3	2017
lm	30.0724230381038	4	3	2017
lm	26.5724141859017	5	3	2017
lm	30.3517122344209	6	3	2017
lm	29.9612306723003	7	3	2017
lm	36.700230802124	8	3	2017
lm	37.4659141536089	9	3	2017
lm	38.0822100988822	10	3	2017
lm	43.7254407704432	11	3	2017
lm	45.5538713302525	12	3	2017
lm	51.7095196447881	13	3	2017
lm	57.1393223701563	14	3	2017
lm	64.0671329673832	15	3	2017
lm	73.9756277900918	16	3	2017
lm	81.227333131686	17	3	2017
lm	53.9938967884682	18	3	2017
lm	40.6097809047423	19	3	2017
lm	42.8701721417921	20	3	2017
lm	41.9870277070874	21	3	2017
lm	52.8063216795293	22	3	2017
lm	46.3866491215864	23	3	2017
lm	46.9992558927994	24	3	2017
lm	39.1880764616656	25	3	2017
lm	42.4690429514071	26	3	2017
lm	36.0773237325085	27	3	2017
lm	40.4615621649257	28	3	2017
lm	38.4956989452269	29	3	2017
lm	33.8417507168461	30	3	2017
lm	32.8710627022054	31	3	2017
lm	26.988933819348	32	3	2017
lm	24.2011962014229	33	3	2017
lm	30.4807883918484	34	3	2017
lm	28.2007804146425	35	3	2017
lm	22.4693074664769	36	3	2017
lm	24.1659552746907	37	3	2017
lm	20.6754621597024	38	3	2017
lm	21.8360078077093	39	3	2017
lm	26.3408785900981	40	3	2017
lm	18.7447596274186	41	3	2017
lm	19.9145410375847	42	3	2017
lm	21.3509206651646	43	3	2017
lm	20.9867356986974	44	3	2017
lm	16.3373448328054	45	3	2017
lm	29.2406129432959	3	4	2017
lm	27.2286254060285	4	4	2017
lm	29.5806841673001	5	4	2017
lm	29.6476632964847	6	4	2017
lm	36.493293727045	7	4	2017
lm	38.738131734063	8	4	2017
lm	35.3311958407536	9	4	2017
lm	44.5454031875873	10	4	2017
lm	44.0360684707792	11	4	2017
lm	52.2814798521758	12	4	2017
lm	56.3408507264852	13	4	2017
lm	61.1623155777526	14	4	2017
lm	73.5170857545092	15	4	2017
lm	75.5675050995615	16	4	2017
lm	52.8582712325658	17	4	2017
lm	46.3314741660012	18	4	2017
lm	47.2549557843836	19	4	2017
lm	44.0961209940139	20	4	2017
lm	51.5600000993958	21	4	2017
lm	45.3579614565021	22	4	2017
lm	48.2149454657812	23	4	2017
lm	43.8233563004717	24	4	2017
lm	43.3370141939035	25	4	2017
lm	38.0145467023833	26	4	2017
lm	41.7610216425013	27	4	2017
lm	39.7607705239151	28	4	2017
lm	37.3636828372869	29	4	2017
lm	32.0643462716685	30	4	2017
lm	30.8433089452611	31	4	2017
lm	26.8248541055148	32	4	2017
lm	31.4979617612583	33	4	2017
lm	28.1514545961132	34	4	2017
lm	23.1870988839516	35	4	2017
lm	24.4523689431588	36	4	2017
lm	20.784895101861	37	4	2017
lm	21.6198783702518	38	4	2017
lm	25.5798091517078	39	4	2017
lm	19.311730705817	40	4	2017
lm	20.126793301346	41	4	2017
lm	21.8325746050679	42	4	2017
lm	20.1804532583813	43	4	2017
lm	16.7581598282961	44	4	2017
lm	17.3408747446596	45	4	2017
eb	21.2244989148475	3	1	2017
eb	37.5730056563343	4	1	2017
eb	29.6691526220324	5	1	2017
eb	37.4975395235473	6	1	2017
eb	44.2929290881785	7	1	2017
eb	32.5931412164258	8	1	2017
eb	29.7370279018921	9	1	2017
eb	43.8037643062166	10	1	2017
eb	38.2663781720689	11	1	2017
eb	68.9698075922848	12	1	2017
eb	51.2048170017468	13	1	2017
eb	50.3215279673913	14	1	2017
eb	77.1350149671307	15	1	2017
eb	62.4797234385293	16	1	2017
eb	84.4434186312401	17	1	2017
eb	90.4146070502771	18	1	2017
eb	48.2746367282711	19	1	2017
eb	48.5239308527606	20	1	2017
eb	45.6365478540491	21	1	2017
eb	34.6557442569615	22	1	2017
eb	37.7063625403925	23	1	2017
eb	43.0550472833969	24	1	2017
eb	34.8837270703634	25	1	2017
eb	45.434232769038	26	1	2017
eb	43.3959036276547	27	1	2017
eb	24.5248272941438	28	1	2017
eb	29.9976275211155	29	1	2017
eb	14.8137633885071	30	1	2017
eb	33.2816937460512	31	1	2017
eb	18.1874987577102	32	1	2017
eb	16.4483232827481	33	1	2017
eb	14.4810862829447	34	1	2017
eb	12.422715081478	35	1	2017
eb	22.3656551988092	36	1	2017
eb	23.4819991014518	37	1	2017
eb	17.4489885606253	38	1	2017
eb	17.5507005772676	39	1	2017
eb	20.8862980438338	40	1	2017
eb	17.9528346432553	41	1	2017
eb	18.9351683957292	42	1	2017
eb	18.9140591917708	43	1	2017
eb	20.2768080556928	44	1	2017
eb	10.1151225820515	45	1	2017
eb	24.0225144492128	3	2	2017
eb	43.4251200556965	4	2	2017
eb	32.3200961214785	5	2	2017
eb	41.0674840793872	6	2	2017
eb	48.6247548826998	7	2	2017
eb	34.7063979733849	8	2	2017
eb	33.8407070477413	9	2	2017
eb	48.094168178731	10	2	2017
eb	42.7226800492833	11	2	2017
eb	74.3943272083212	12	2	2017
eb	54.9903569148993	13	2	2017
eb	52.492901972434	14	2	2017
eb	78.9104858709025	15	2	2017
eb	61.7258737307833	16	2	2017
eb	83.2220120596632	17	2	2017
eb	87.7425554999746	18	2	2017
eb	46.1817764560176	19	2	2017
eb	46.0779552348458	20	2	2017
eb	43.5542962456325	21	2	2017
eb	32.2694807109061	22	2	2017
eb	35.5520397357318	23	2	2017
eb	40.9889659720563	24	2	2017
eb	32.9285894005704	25	2	2017
eb	43.3620788083225	26	2	2017
eb	41.6253130807799	27	2	2017
eb	22.4414121073793	28	2	2017
eb	28.1711028120126	29	2	2017
eb	12.7210220532549	30	2	2017
eb	31.5278990243642	31	2	2017
eb	16.4749729752053	32	2	2017
eb	14.7734208495241	33	2	2017
eb	13.0107164548615	34	2	2017
eb	10.8717243897366	35	2	2017
eb	21.167353181339	36	2	2017
eb	22.1699051485974	37	2	2017
eb	16.3858274839189	38	2	2017
eb	16.5287867661672	39	2	2017
eb	19.7367153277553	40	2	2017
eb	16.9014263979554	41	2	2017
eb	18.0866628485652	42	2	2017
eb	18.2703610467413	43	2	2017
eb	19.2997665076547	44	2	2017
eb	9.29424716193561	45	2	2017
eb	26.6697415965468	3	3	2017
eb	48.7387507191922	4	3	2017
eb	34.4817781881766	5	3	2017
eb	43.5885360924901	6	3	2017
eb	51.6272676986898	7	3	2017
eb	38.7300404904395	8	3	2017
eb	39.8784024635806	9	3	2017
eb	53.1847386535468	10	3	2017
eb	47.8283963023792	11	3	2017
eb	74.8620158255899	12	3	2017
eb	56.6006471014634	13	3	2017
eb	55.0008844961104	14	3	2017
eb	74.5062648353626	15	3	2017
eb	59.8875342683134	16	3	2017
eb	78.8242160675685	17	3	2017
eb	84.6666238747933	18	3	2017
eb	44.0544536898808	19	3	2017
eb	43.813930558519	20	3	2017
eb	41.2281799356701	21	3	2017
eb	29.8199609969823	22	3	2017
eb	33.3875517578089	23	3	2017
eb	39.4391531365681	24	3	2017
eb	30.413385362702	25	3	2017
eb	41.5372281368023	26	3	2017
eb	39.8974848749838	27	3	2017
eb	20.4279925724744	28	3	2017
eb	26.4241739571185	29	3	2017
eb	11.1697074772506	30	3	2017
eb	29.8611027523145	31	3	2017
eb	14.8679928875946	32	3	2017
eb	13.0633870462143	33	3	2017
eb	11.3612114289662	34	3	2017
eb	9.53348563381595	35	3	2017
eb	19.8163450507278	36	3	2017
eb	21.271774125903	37	3	2017
eb	15.2460211090801	38	3	2017
eb	15.2434779324468	39	3	2017
eb	18.6362074947748	40	3	2017
eb	16.1462303171425	41	3	2017
eb	17.3863773472496	42	3	2017
eb	17.3665281763419	43	3	2017
eb	18.5445768800708	44	3	2017
eb	8.81311173135172	45	3	2017
eb	27.6520056997325	3	4	2017
eb	54.7521938394165	4	4	2017
eb	37.5776054344314	5	4	2017
eb	46.596579193792	6	4	2017
eb	55.0288581845419	7	4	2017
eb	44.8161624366243	8	4	2017
eb	44.5074321068397	9	4	2017
eb	57.9961651382375	10	4	2017
eb	52.6160234306468	11	4	2017
eb	75.0819017542493	12	4	2017
eb	61.0545319001266	13	4	2017
eb	60.3444159777989	14	4	2017
eb	70.9871681695009	15	4	2017
eb	60.3726349393549	16	4	2017
eb	75.960594332709	17	4	2017
eb	81.1431259390418	18	4	2017
eb	41.5804355008968	19	4	2017
eb	41.6798557516188	20	4	2017
eb	39.5978108283587	21	4	2017
eb	27.8066661794879	22	4	2017
eb	31.5143108727543	23	4	2017
eb	37.4233247722746	24	4	2017
eb	28.5035021465751	25	4	2017
eb	40.2433857579317	26	4	2017
eb	38.2683220661474	27	4	2017
eb	18.3992692178532	28	4	2017
eb	24.8448956386706	29	4	2017
eb	9.21156484308534	30	4	2017
eb	28.4047475179452	31	4	2017
eb	13.4339865977931	32	4	2017
eb	11.7503885062662	33	4	2017
eb	10.1505590162796	34	4	2017
eb	8.44419366965543	35	4	2017
eb	18.4494450993092	36	4	2017
eb	19.888531840033	37	4	2017
eb	13.922438665731	38	4	2017
eb	14.6651505707029	39	4	2017
eb	17.8611719930902	40	4	2017
eb	15.2207905007876	41	4	2017
eb	16.519050547411	42	4	2017
eb	16.8341200534577	43	4	2017
eb	18.1141468523669	44	4	2017
eb	8.10616416265718	45	4	2017
arima	18.119444524557	3	1	2017
arima	33.9350452375783	4	1	2017
arima	31.4631684191885	5	1	2017
arima	27.378534823997	6	1	2017
arima	27.0919164466186	7	1	2017
arima	28.1254613946625	8	1	2017
arima	22.8185875584394	9	1	2017
arima	37.7081591607674	10	1	2017
arima	32.5430387996236	11	1	2017
arima	35.7027650689348	12	1	2017
arima	49.6353641464377	13	1	2017
arima	39.5283991138814	14	1	2017
arima	61.7249286051933	15	1	2017
arima	55.454592605278	16	1	2017
arima	76.9528523768523	17	1	2017
arima	75.8755912264876	18	1	2017
arima	72.2026591300228	19	1	2017
arima	41.512308432129	20	1	2017
arima	41.5342101736404	21	1	2017
arima	45.8203055601201	22	1	2017
arima	43.4594989385	23	1	2017
arima	52.3875992715607	24	1	2017
arima	40.5445992420562	25	1	2017
arima	45.7910796475075	26	1	2017
arima	38.1562477184503	27	1	2017
arima	36.0432838494739	28	1	2017
arima	28.9828805520601	29	1	2017
arima	35.2270594749617	30	1	2017
arima	34.4528482621858	31	1	2017
arima	30.1732120626263	32	1	2017
arima	25.9750753735208	33	1	2017
arima	21.0107808794929	34	1	2017
arima	21.2632149046584	35	1	2017
arima	30.0856865239328	36	1	2017
arima	24.224783598853	37	1	2017
arima	18.612474014984	38	1	2017
arima	21.5050276500826	39	1	2017
arima	19.9085447832797	40	1	2017
arima	20.7910882271926	41	1	2017
arima	21.0257170470407	42	1	2017
arima	17.6833168457564	43	1	2017
arima	18.4069244085896	44	1	2017
arima	19.2373275060672	45	1	2017
arima	29.4569396659271	3	2	2017
arima	34.671752140971	4	2	2017
arima	26.5525341452682	5	2	2017
arima	22.7063965810478	6	2	2017
arima	27.1759330128188	7	2	2017
arima	23.1106691723843	8	2	2017
arima	31.3146866370791	9	2	2017
arima	34.1550688579839	10	2	2017
arima	26.703638349359	11	2	2017
arima	45.6093426266468	12	2	2017
arima	40.898674654968	13	2	2017
arima	48.8283852074071	14	2	2017
arima	56.8649620686755	15	2	2017
arima	66.8336159166336	16	2	2017
arima	71.0746962785641	17	2	2017
arima	81.9273031185689	18	2	2017
arima	47.979400059366	19	2	2017
arima	37.291409082938	20	2	2017
arima	46.6168711339423	21	2	2017
arima	44.8116275219325	22	2	2017
arima	50.7458353623901	23	2	2017
arima	45.552229572453	24	2	2017
arima	42.2873908541123	25	2	2017
arima	37.8564462912323	26	2	2017
arima	39.438080635585	27	2	2017
arima	29.5991837214352	28	2	2017
arima	38.8829055919115	29	2	2017
arima	33.6192948118152	30	2	2017
arima	34.950009091724	31	2	2017
arima	29.6718631284236	32	2	2017
arima	23.9968737761374	33	2	2017
arima	23.2679242479174	34	2	2017
arima	28.404343609742	35	2	2017
arima	25.9919321658533	36	2	2017
arima	20.4838292030441	37	2	2017
arima	21.1534246877537	38	2	2017
arima	19.7777814861692	39	2	2017
arima	21.1967832610981	40	2	2017
arima	21.4824736489982	41	2	2017
arima	18.2454015840053	42	2	2017
arima	17.3490409541178	43	2	2017
arima	22.3284852098119	44	2	2017
arima	17.3185342990273	45	2	2017
arima	32.5066786955769	3	3	2017
arima	28.0813960694102	4	3	2017
arima	22.3104185262708	5	3	2017
arima	25.0731154529158	6	3	2017
arima	22.6430973916276	7	3	2017
arima	31.4500461371863	8	3	2017
arima	31.0007628836453	9	3	2017
arima	27.4959435102554	10	3	2017
arima	38.6776559731317	11	3	2017
arima	38.2572165262038	12	3	2017
arima	49.700130667307	13	3	2017
arima	48.8893777952614	14	3	2017
arima	67.6699530558961	15	3	2017
arima	63.3384717853225	16	3	2017
arima	78.2572881842588	17	3	2017
arima	54.2042379050005	18	3	2017
arima	40.940950692286	19	3	2017
arima	44.2038177234648	20	3	2017
arima	45.2645216820001	21	3	2017
arima	51.5180596775014	22	3	2017
arima	44.6313442578484	23	3	2017
arima	45.1437409692356	24	3	2017
arima	35.8383134895224	25	3	2017
arima	39.2747530601904	26	3	2017
arima	31.5326842319223	27	3	2017
arima	39.2293740344888	28	3	2017
arima	35.7153147044609	29	3	2017
arima	34.4803282030756	30	3	2017
arima	32.4816750765198	31	3	2017
arima	26.1926507808001	32	3	2017
arima	25.0528778480602	33	3	2017
arima	29.6345104236292	34	3	2017
arima	24.9944488358797	35	3	2017
arima	21.5460810818041	36	3	2017
arima	22.2878833942854	37	3	2017
arima	19.5715905999116	38	3	2017
arima	21.1243815299443	39	3	2017
arima	21.7273415470882	40	3	2017
arima	18.5208683869072	41	3	2017
arima	17.6865062280337	42	3	2017
arima	21.6990005509923	43	3	2017
arima	19.162679623717	44	3	2017
arima	12.170485031952	45	3	2017
arima	26.9978693350375	3	4	2017
arima	23.0577902425074	4	4	2017
arima	24.8754379349637	5	4	2017
arima	21.5922617140518	6	4	2017
arima	31.2076474675122	7	4	2017
arima	31.063622089698	8	4	2017
arima	25.8329569195	9	4	2017
arima	39.0899241319818	10	4	2017
arima	36.99881567396	11	4	2017
arima	48.6802652842509	12	4	2017
arima	49.2099713289655	13	4	2017
arima	64.4845658522538	14	4	2017
arima	63.7434002484335	15	4	2017
arima	74.55721363918	16	4	2017
arima	52.1561998368428	17	4	2017
arima	44.5748203182196	18	4	2017
arima	46.1172756833617	19	4	2017
arima	44.0013552365537	20	4	2017
arima	51.754789666323	21	4	2017
arima	45.0406764322712	22	4	2017
arima	44.6665530133655	23	4	2017
arima	37.3556645629336	24	4	2017
arima	38.2316811271085	25	4	2017
arima	31.4512541546342	26	4	2017
arima	40.255880281821	27	4	2017
arima	35.9034275528997	28	4	2017
arima	35.5989356699642	29	4	2017
arima	32.2352062129522	30	4	2017
arima	27.7037584148878	31	4	2017
arima	26.264038651689	32	4	2017
arima	30.6333960659119	33	4	2017
arima	25.7021443468293	34	4	2017
arima	20.9949232228366	35	4	2017
arima	22.8797997309793	36	4	2017
arima	20.2181619606246	37	4	2017
arima	21.0150374079765	38	4	2017
arima	21.6941851237569	39	4	2017
arima	18.6613847242675	40	4	2017
arima	17.8447153114188	41	4	2017
arima	21.8916592776426	42	4	2017
arima	18.8095267644508	43	4	2017
arima	13.2171613311982	44	4	2017
arima	13.4440774607899	45	4	2017
target	31	3	1	2017
target	27	4	1	2017
target	34	5	1	2017
target	40	6	1	2017
target	31	7	1	2017
target	28	8	1	2017
target	40	9	1	2017
target	35	10	1	2017
target	61	11	1	2017
target	48	12	1	2017
target	48	13	1	2017
target	73	14	1	2017
target	61	15	1	2017
target	83	16	1	2017
target	90	17	1	2017
target	51	18	1	2017
target	51	19	1	2017
target	48	20	1	2017
target	37	21	1	2017
target	40	22	1	2017
target	45	23	1	2017
target	37	24	1	2017
target	47	25	1	2017
target	45	26	1	2017
target	27	27	1	2017
target	32	28	1	2017
target	17	29	1	2017
target	35	30	1	2017
target	20	31	1	2017
target	18	32	1	2017
target	16	33	1	2017
target	14	34	1	2017
target	24	35	1	2017
target	25	36	1	2017
target	19	37	1	2017
target	19	38	1	2017
target	22	39	1	2017
target	19	40	1	2017
target	20	41	1	2017
target	20	42	1	2017
target	21	43	1	2017
target	11	44	1	2017
target	19	45	1	2017
target	27	3	2	2017
target	34	4	2	2017
target	40	5	2	2017
target	31	6	2	2017
target	28	7	2	2017
target	40	8	2	2017
target	35	9	2	2017
target	61	10	2	2017
target	48	11	2	2017
target	48	12	2	2017
target	73	13	2	2017
target	61	14	2	2017
target	83	15	2	2017
target	90	16	2	2017
target	51	17	2	2017
target	51	18	2	2017
target	48	19	2	2017
target	37	20	2	2017
target	40	21	2	2017
target	45	22	2	2017
target	37	23	2	2017
target	47	24	2	2017
target	45	25	2	2017
target	27	26	2	2017
target	32	27	2	2017
target	17	28	2	2017
target	35	29	2	2017
target	20	30	2	2017
target	18	31	2	2017
target	16	32	2	2017
target	14	33	2	2017
target	24	34	2	2017
target	25	35	2	2017
target	19	36	2	2017
target	19	37	2	2017
target	22	38	2	2017
target	19	39	2	2017
target	20	40	2	2017
target	20	41	2	2017
target	21	42	2	2017
target	11	43	2	2017
target	19	44	2	2017
target	16	45	2	2017
target	34	3	3	2017
target	40	4	3	2017
target	31	5	3	2017
target	28	6	3	2017
target	40	7	3	2017
target	35	8	3	2017
target	61	9	3	2017
target	48	10	3	2017
target	48	11	3	2017
target	73	12	3	2017
target	61	13	3	2017
target	83	14	3	2017
target	90	15	3	2017
target	51	16	3	2017
target	51	17	3	2017
target	48	18	3	2017
target	37	19	3	2017
target	40	20	3	2017
target	45	21	3	2017
target	37	22	3	2017
target	47	23	3	2017
target	45	24	3	2017
target	27	25	3	2017
target	32	26	3	2017
target	17	27	3	2017
target	35	28	3	2017
target	20	29	3	2017
target	18	30	3	2017
target	16	31	3	2017
target	14	32	3	2017
target	24	33	3	2017
target	25	34	3	2017
target	19	35	3	2017
target	19	36	3	2017
target	22	37	3	2017
target	19	38	3	2017
target	20	39	3	2017
target	20	40	3	2017
target	21	41	3	2017
target	11	42	3	2017
target	19	43	3	2017
target	16	44	3	2017
target	19	45	3	2017
target	40	3	4	2017
target	31	4	4	2017
target	28	5	4	2017
target	40	6	4	2017
target	35	7	4	2017
target	61	8	4	2017
target	48	9	4	2017
target	48	10	4	2017
target	73	11	4	2017
target	61	12	4	2017
target	83	13	4	2017
target	90	14	4	2017
target	51	15	4	2017
target	51	16	4	2017
target	48	17	4	2017
target	37	18	4	2017
target	40	19	4	2017
target	45	20	4	2017
target	37	21	4	2017
target	47	22	4	2017
target	45	23	4	2017
target	27	24	4	2017
target	32	25	4	2017
target	17	26	4	2017
target	35	27	4	2017
target	20	28	4	2017
target	18	29	4	2017
target	16	30	4	2017
target	14	31	4	2017
target	24	32	4	2017
target	25	33	4	2017
target	19	34	4	2017
target	19	35	4	2017
target	22	36	4	2017
target	19	37	4	2017
target	20	38	4	2017
target	20	39	4	2017
target	21	40	4	2017
target	11	41	4	2017
target	19	42	4	2017
target	16	43	4	2017
target	19	44	4	2017
target	7	45	4	2017
