# Supplementary material for: A stacked ensemble method for forecasting influenza-like illness visit volumes at emergency departments
Source: PLoS One. 2021 Mar 22;16(3):e0241725. doi: 10.1371/journal.pone.0241725 (PMC7984626; doi:10.1371/journal.pone.0241725)
Supplement: S1 Data — (ZIP) [file pone.0241725.s003.zip › ILI_plosone/tables/raw_estimates_2014_holdout_2018weeks-3-17.csv]

object	value	epiweek	weeks_ahead	season
rf	160.1995	3	1	2018
rf	180.457	4	1	2018
rf	198.6055	5	1	2018
rf	203.513	6	1	2018
rf	213.141	7	1	2018
rf	252.1695	8	1	2018
rf	314.9955	9	1	2018
rf	379.196	10	1	2018
rf	446.035	11	1	2018
rf	492.4875	12	1	2018
rf	523.7215	13	1	2018
rf	488.9475	14	1	2018
rf	427.551	15	1	2018
rf	406.199	16	1	2018
rf	387.3545	17	1	2018
rf	178.1495	3	2	2018
rf	192.1145	4	2	2018
rf	207.588	5	2	2018
rf	217.5315	6	2	2018
rf	234.251	7	2	2018
rf	272.1175	8	2	2018
rf	350.7965	9	2	2018
rf	384.4655	10	2	2018
rf	445.9635	11	2	2018
rf	476.079	12	2	2018
rf	475.948	13	2	2018
rf	443.675	14	2	2018
rf	398.6555	15	2	2018
rf	392.8815	16	2	2018
rf	374.8835	17	2	2018
rf	180.706	3	3	2018
rf	199.621	4	3	2018
rf	217.9965	5	3	2018
rf	242.7635	6	3	2018
rf	279.27	7	3	2018
rf	317.5065	8	3	2018
rf	369.749	9	3	2018
rf	405.5055	10	3	2018
rf	448.2385	11	3	2018
rf	445.859	12	3	2018
rf	427.663	13	3	2018
rf	407.118	14	3	2018
rf	367.2555	15	3	2018
rf	380.925	16	3	2018
rf	358.5775	17	3	2018
rf	195.636	3	4	2018
rf	214.952	4	4	2018
rf	243.0605	5	4	2018
rf	295.9545	6	4	2018
rf	346.695	7	4	2018
rf	331.212	8	4	2018
rf	394.219	9	4	2018
rf	417.6785	10	4	2018
rf	424.0955	11	4	2018
rf	409.3805	12	4	2018
rf	397.822	13	4	2018
rf	377.882	14	4	2018
rf	365.2575	15	4	2018
rf	357.7275	16	4	2018
rf	350.4885	17	4	2018
Generalized Linear Mixture Model	158.209939392621	3	1	2018
Generalized Linear Mixture Model	161.551930133384	4	1	2018
Generalized Linear Mixture Model	186.155130656814	5	1	2018
Generalized Linear Mixture Model	171.552479612255	6	1	2018
Generalized Linear Mixture Model	209.61167767203	7	1	2018
Generalized Linear Mixture Model	275.345664167	8	1	2018
Generalized Linear Mixture Model	395.099804480709	9	1	2018
Generalized Linear Mixture Model	568.408962188765	10	1	2018
Generalized Linear Mixture Model	577.874039224953	11	1	2018
Generalized Linear Mixture Model	614.775640384994	12	1	2018
Generalized Linear Mixture Model	595.696562873691	13	1	2018
Generalized Linear Mixture Model	473.065811094647	14	1	2018
Generalized Linear Mixture Model	387.807985561084	15	1	2018
Generalized Linear Mixture Model	382.450846432355	16	1	2018
Generalized Linear Mixture Model	309.989659763078	17	1	2018
Generalized Linear Mixture Model	161.472048105919	3	2	2018
Generalized Linear Mixture Model	163.167857214004	4	2	2018
Generalized Linear Mixture Model	173.244819636954	5	2	2018
Generalized Linear Mixture Model	174.780053066663	6	2	2018
Generalized Linear Mixture Model	214.390758194527	7	2	2018
Generalized Linear Mixture Model	286.725109977423	8	2	2018
Generalized Linear Mixture Model	415.985725191682	9	2	2018
Generalized Linear Mixture Model	558.285659096391	10	2	2018
Generalized Linear Mixture Model	553.071034378816	11	2	2018
Generalized Linear Mixture Model	605.311000069922	12	2	2018
Generalized Linear Mixture Model	561.323839146733	13	2	2018
Generalized Linear Mixture Model	456.217613842907	14	2	2018
Generalized Linear Mixture Model	384.610296916036	15	2	2018
Generalized Linear Mixture Model	350.861652839645	16	2	2018
Generalized Linear Mixture Model	273.525945636604	17	2	2018
Generalized Linear Mixture Model	158.794295618727	3	3	2018
Generalized Linear Mixture Model	153.262899744296	4	3	2018
Generalized Linear Mixture Model	179.713770762481	5	3	2018
Generalized Linear Mixture Model	173.564216598452	6	3	2018
Generalized Linear Mixture Model	227.290827001446	7	3	2018
Generalized Linear Mixture Model	307.985202447836	8	3	2018
Generalized Linear Mixture Model	401.538004826767	9	3	2018
Generalized Linear Mixture Model	515.48400819765	10	3	2018
Generalized Linear Mixture Model	529.731050169173	11	3	2018
Generalized Linear Mixture Model	541.364415888963	12	3	2018
Generalized Linear Mixture Model	503.5808763327	13	3	2018
Generalized Linear Mixture Model	426.33007989784	14	3	2018
Generalized Linear Mixture Model	339.12857014003	15	3	2018
Generalized Linear Mixture Model	319.390674647652	16	3	2018
Generalized Linear Mixture Model	269.213693171138	17	3	2018
Generalized Linear Mixture Model	151.065132374913	3	4	2018
Generalized Linear Mixture Model	162.833134464778	4	4	2018
Generalized Linear Mixture Model	186.013440469493	5	4	2018
Generalized Linear Mixture Model	192.582409143754	6	4	2018
Generalized Linear Mixture Model	257.741913050277	7	4	2018
Generalized Linear Mixture Model	328.262945747957	8	4	2018
Generalized Linear Mixture Model	396.805493480499	9	4	2018
Generalized Linear Mixture Model	496.465040298625	10	4	2018
Generalized Linear Mixture Model	492.746299830138	11	4	2018
Generalized Linear Mixture Model	480.878473712429	12	4	2018
Generalized Linear Mixture Model	448.943226985839	13	4	2018
Generalized Linear Mixture Model	392.310253951827	14	4	2018
Generalized Linear Mixture Model	306.634916934834	15	4	2018
Generalized Linear Mixture Model	296.153299589187	16	4	2018
Generalized Linear Mixture Model	265.10979314269	17	4	2018
lm	175.447581809065	3	1	2018
lm	179.286611810258	4	1	2018
lm	192.145595184576	5	1	2018
lm	187.855234705203	6	1	2018
lm	220.0350922381	7	1	2018
lm	280.70959109943	8	1	2018
lm	405.866873094359	9	1	2018
lm	589.899042625007	10	1	2018
lm	588.255462938133	11	1	2018
lm	583.954369231699	12	1	2018
lm	602.584117703507	13	1	2018
lm	481.939638757822	14	1	2018
lm	415.051889961052	15	1	2018
lm	422.926760153773	16	1	2018
lm	354.172332811225	17	1	2018
lm	191.087290534222	3	2	2018
lm	184.224809127248	4	2	2018
lm	184.425969674882	5	2	2018
lm	209.514595759026	6	2	2018
lm	223.257382043898	7	2	2018
lm	300.430788519951	8	2	2018
lm	447.081816269588	9	2	2018
lm	590.795307853578	10	2	2018
lm	582.337670468697	11	2	2018
lm	584.956130430669	12	2	2018
lm	582.948618113939	13	2	2018
lm	493.097792823275	14	2	2018
lm	429.371294469768	15	2	2018
lm	407.032624176101	16	2	2018
lm	330.755521958627	17	2	2018
lm	195.303760822758	3	3	2018
lm	181.716917947617	4	3	2018
lm	204.876936073675	5	3	2018
lm	214.43437735509	6	3	2018
lm	245.879099644221	7	3	2018
lm	344.579676664408	8	3	2018
lm	438.969752908876	9	3	2018
lm	539.102976623756	10	3	2018
lm	567.375098467079	11	3	2018
lm	555.553108133946	12	3	2018
lm	563.296505886519	13	3	2018
lm	501.84762311153	14	3	2018
lm	425.00401851	15	3	2018
lm	378.321021830335	16	3	2018
lm	273.506525588623	17	3	2018
lm	193.877234604859	3	4	2018
lm	206.74177385595	4	4	2018
lm	209.905690580306	5	4	2018
lm	246.978817528991	6	4	2018
lm	301.823739010407	7	4	2018
lm	363.126301266977	8	4	2018
lm	415.826774993483	9	4	2018
lm	532.996150870666	10	4	2018
lm	536.884637336044	11	4	2018
lm	510.99419779847	12	4	2018
lm	538.358125610039	13	4	2018
lm	468.697907921327	14	4	2018
lm	375.965621172171	15	4	2018
lm	303.895470355764	16	4	2018
lm	284.312219642669	17	4	2018
eb	159.54845767952	3	1	2018
eb	169.868157732346	4	1	2018
eb	214.150137337243	5	1	2018
eb	198.052274462391	6	1	2018
eb	222.496053345772	7	1	2018
eb	315.354660862283	8	1	2018
eb	463.509429491222	9	1	2018
eb	611.629576570934	10	1	2018
eb	628.385862766981	11	1	2018
eb	658.150475935193	12	1	2018
eb	619.652354535446	13	1	2018
eb	497.598793865994	14	1	2018
eb	399.936733927611	15	1	2018
eb	399.43156755842	16	1	2018
eb	338.14999055065	17	1	2018
eb	177.076528169753	3	2	2018
eb	189.43110649096	4	2	2018
eb	239.34445372477	5	2	2018
eb	216.897584665529	6	2	2018
eb	240.114136065376	7	2	2018
eb	349.241607875001	8	2	2018
eb	501.54173637143	9	2	2018
eb	622.489510446394	10	2	2018
eb	638.535937272091	11	2	2018
eb	656.550587379343	12	2	2018
eb	618.346414550068	13	2	2018
eb	502.283844406853	14	2	2018
eb	402.679370332548	15	2	2018
eb	403.390669448438	16	2	2018
eb	336.437775142854	17	2	2018
eb	196.42892612252	3	3	2018
eb	211.288094440847	4	3	2018
eb	262.463732555467	5	3	2018
eb	236.329351562025	6	3	2018
eb	260.580563671338	7	3	2018
eb	386.444644087767	8	3	2018
eb	533.54739732647	9	3	2018
eb	638.526738822711	10	3	2018
eb	632.7172407189	11	3	2018
eb	633.886271048089	12	3	2018
eb	582.167465692845	13	3	2018
eb	499.8368054018	14	3	2018
eb	402.54600535735	15	3	2018
eb	405.586135576092	16	3	2018
eb	333.57097936352	17	3	2018
eb	218.961757782823	3	4	2018
eb	233.501418646618	4	4	2018
eb	286.659148927962	5	4	2018
eb	256.230444203838	6	4	2018
eb	282.964004625521	7	4	2018
eb	423.537736011453	8	4	2018
eb	536.431075882514	9	4	2018
eb	628.824798629722	10	4	2018
eb	595.034903423379	11	4	2018
eb	580.953485321033	12	4	2018
eb	547.625064543898	13	4	2018
eb	484.130344392851	14	4	2018
eb	400.048841393695	15	4	2018
eb	398.591596698252	16	4	2018
eb	327.42761319358	17	4	2018
arima	160.995121366291	3	1	2018
arima	167.988751506755	4	1	2018
arima	182.716365544821	5	1	2018
arima	175.530930938847	6	1	2018
arima	204.5491174265	7	1	2018
arima	252.125803086625	8	1	2018
arima	370.110833114211	9	1	2018
arima	519.134895203101	10	1	2018
arima	532.845751067186	11	1	2018
arima	545.407153858514	12	1	2018
arima	569.779804909289	13	1	2018
arima	470.563888047871	14	1	2018
arima	409.023888679133	15	1	2018
arima	433.712170642322	16	1	2018
arima	377.90032164663	17	1	2018
arima	172.527278634436	3	2	2018
arima	169.241448031253	4	2	2018
arima	177.890564158108	5	2	2018
arima	189.341000412197	6	2	2018
arima	211.169256511394	7	2	2018
arima	279.082582311925	8	2	2018
arima	407.733055881321	9	2	2018
arima	521.227464097366	10	2	2018
arima	509.811170293457	11	2	2018
arima	563.809134344715	12	2	2018
arima	558.453231450045	13	2	2018
arima	470.613533662225	14	2	2018
arima	440.070244193208	15	2	2018
arima	435.867124132109	16	2	2018
arima	331.643847197748	17	2	2018
arima	173.754741099845	3	3	2018
arima	164.427506958989	4	3	2018
arima	191.708984954109	5	3	2018
arima	195.928680419039	6	3	2018
arima	238.225975658404	7	3	2018
arima	317.630687184334	8	3	2018
arima	411.047782332995	9	3	2018
arima	498.375613167255	10	3	2018
arima	525.881728025728	11	3	2018
arima	552.035926482671	12	3	2018
arima	559.56723372383	13	3	2018
arima	499.256063602665	14	3	2018
arima	441.81549853562	15	3	2018
arima	385.28180170721	16	3	2018
arima	275.438053184989	17	3	2018
arima	168.415142805763	3	4	2018
arima	179.914959301942	4	4	2018
arima	198.026722792371	5	4	2018
arima	224.882417624967	6	4	2018
arima	281.636175513007	7	4	2018
arima	330.864007440224	8	4	2018
arima	396.924832161526	9	4	2018
arima	515.353993655517	10	4	2018
arima	514.324487643869	11	4	2018
arima	553.056133978497	12	4	2018
arima	584.774847175181	13	4	2018
arima	496.402818896917	14	4	2018
arima	390.657088740545	15	4	2018
arima	323.357525595156	16	4	2018
arima	264.034470043714	17	4	2018
target	153	3	1	2018
target	189	4	1	2018
target	180	5	1	2018
target	204	6	1	2018
target	282	7	1	2018
target	421	8	1	2018
target	574	9	1	2018
target	593	10	1	2018
target	632	11	1	2018
target	607	12	1	2018
target	494	13	1	2018
target	405	14	1	2018
target	404	15	1	2018
target	345	16	1	2018
target	392	17	1	2018
target	189	3	2	2018
target	180	4	2	2018
target	204	5	2	2018
target	282	6	2	2018
target	421	7	2	2018
target	574	8	2	2018
target	593	9	2	2018
target	632	10	2	2018
target	607	11	2	2018
target	494	12	2	2018
target	405	13	2	2018
target	404	14	2	2018
target	345	15	2	2018
target	392	16	2	2018
target	403	17	2	2018
target	180	3	3	2018
target	204	4	3	2018
target	282	5	3	2018
target	421	6	3	2018
target	574	7	3	2018
target	593	8	3	2018
target	632	9	3	2018
target	607	10	3	2018
target	494	11	3	2018
target	405	12	3	2018
target	404	13	3	2018
target	345	14	3	2018
target	392	15	3	2018
target	403	16	3	2018
target	298	17	3	2018
target	204	3	4	2018
target	282	4	4	2018
target	421	5	4	2018
target	574	6	4	2018
target	593	7	4	2018
target	632	8	4	2018
target	607	9	4	2018
target	494	10	4	2018
target	405	11	4	2018
target	404	12	4	2018
target	345	13	4	2018
target	392	14	4	2018
target	403	15	4	2018
target	298	16	4	2018
target	315	17	4	2018
