# Supplementary material for: A stacked ensemble method for forecasting influenza-like illness visit volumes at emergency departments
Source: PLoS One. 2021 Mar 22;16(3):e0241725. doi: 10.1371/journal.pone.0241725 (PMC7984626; doi:10.1371/journal.pone.0241725)
Supplement: S1 Data — (ZIP) [file pone.0241725.s003.zip › ILI_plosone/tables/raw_estimates_2014_holdout_2018weeks-3-17_fmc.csv]

object	value	epiweek	weeks_ahead	season
rf	23.1105	3	1	2018
rf	26.648	4	1	2018
rf	28.451	5	1	2018
rf	29.6025	6	1	2018
rf	32.4195	7	1	2018
rf	32.2835	8	1	2018
rf	32.837	9	1	2018
rf	31.1945	10	1	2018
rf	40.8405	11	1	2018
rf	52.64	12	1	2018
rf	57.9565	13	1	2018
rf	57.4615	14	1	2018
rf	58.467	15	1	2018
rf	61.017	16	1	2018
rf	58.062	17	1	2018
rf	25.636	3	2	2018
rf	28.5635	4	2	2018
rf	30.0445	5	2	2018
rf	31.0245	6	2	2018
rf	34.283	7	2	2018
rf	33.2735	8	2	2018
rf	32.0625	9	2	2018
rf	33.5535	10	2	2018
rf	43.6845	11	2	2018
rf	51.6105	12	2	2018
rf	56.4295	13	2	2018
rf	58.517	14	2	2018
rf	59.1265	15	2	2018
rf	57.3945	16	2	2018
rf	58.701	17	2	2018
rf	28.433	3	3	2018
rf	28.9195	4	3	2018
rf	28.631	5	3	2018
rf	33.889	6	3	2018
rf	33.325	7	3	2018
rf	34.136	8	3	2018
rf	34.525	9	3	2018
rf	36.1635	10	3	2018
rf	44.763	11	3	2018
rf	49.8385	12	3	2018
rf	53.951	13	3	2018
rf	55.22	14	3	2018
rf	52.4095	15	3	2018
rf	50.3315	16	3	2018
rf	58.171	17	3	2018
rf	28.638	3	4	2018
rf	28.0575	4	4	2018
rf	30.778	5	4	2018
rf	35.828	6	4	2018
rf	35.0615	7	4	2018
rf	37.5515	8	4	2018
rf	37.6965	9	4	2018
rf	42.41	10	4	2018
rf	46.875	11	4	2018
rf	51.89	12	4	2018
rf	54.3965	13	4	2018
rf	52.5675	14	4	2018
rf	46.6985	15	4	2018
rf	53.6525	16	4	2018
rf	52.08	17	4	2018
Generalized Linear Mixture Model	150.253808582189	3	1	2018
Generalized Linear Mixture Model	150.931464292796	4	1	2018
Generalized Linear Mixture Model	182.386490135538	5	1	2018
Generalized Linear Mixture Model	164.906383932209	6	1	2018
Generalized Linear Mixture Model	207.341622003101	7	1	2018
Generalized Linear Mixture Model	280.997935732606	8	1	2018
Generalized Linear Mixture Model	419.71702862272	9	1	2018
Generalized Linear Mixture Model	600.303877258634	10	1	2018
Generalized Linear Mixture Model	601.287873723499	11	1	2018
Generalized Linear Mixture Model	629.587359462613	12	1	2018
Generalized Linear Mixture Model	613.364280351276	13	1	2018
Generalized Linear Mixture Model	483.316474190451	14	1	2018
Generalized Linear Mixture Model	395.239176424539	15	1	2018
Generalized Linear Mixture Model	395.781803555019	16	1	2018
Generalized Linear Mixture Model	318.143533140701	17	1	2018
Generalized Linear Mixture Model	150.589040034486	3	2	2018
Generalized Linear Mixture Model	148.900924890139	4	2	2018
Generalized Linear Mixture Model	168.331808607628	5	2	2018
Generalized Linear Mixture Model	165.800073546802	6	2	2018
Generalized Linear Mixture Model	211.598743240065	7	2	2018
Generalized Linear Mixture Model	294.336818520141	8	2	2018
Generalized Linear Mixture Model	448.020017955351	9	2	2018
Generalized Linear Mixture Model	602.857660743681	10	2	2018
Generalized Linear Mixture Model	586.210882722819	11	2	2018
Generalized Linear Mixture Model	627.673347513306	12	2	2018
Generalized Linear Mixture Model	588.874246788205	13	2	2018
Generalized Linear Mixture Model	472.862333331315	14	2	2018
Generalized Linear Mixture Model	396.087448035644	15	2	2018
Generalized Linear Mixture Model	370.950170177486	16	2	2018
Generalized Linear Mixture Model	285.718791132993	17	2	2018
Generalized Linear Mixture Model	144.924587925869	3	3	2018
Generalized Linear Mixture Model	135.262722439872	4	3	2018
Generalized Linear Mixture Model	172.664867887459	5	3	2018
Generalized Linear Mixture Model	160.766850781556	6	3	2018
Generalized Linear Mixture Model	222.234969595168	7	3	2018
Generalized Linear Mixture Model	318.001476103385	8	3	2018
Generalized Linear Mixture Model	443.713325825574	9	3	2018
Generalized Linear Mixture Model	574.191855372727	10	3	2018
Generalized Linear Mixture Model	574.891610078063	11	3	2018
Generalized Linear Mixture Model	574.540816997683	12	3	2018
Generalized Linear Mixture Model	545.199173293987	13	3	2018
Generalized Linear Mixture Model	450.769117738101	14	3	2018
Generalized Linear Mixture Model	356.796379679293	15	3	2018
Generalized Linear Mixture Model	346.314027781429	16	3	2018
Generalized Linear Mixture Model	283.544738921894	17	3	2018
Generalized Linear Mixture Model	134.527259670232	3	4	2018
Generalized Linear Mixture Model	141.893303154979	4	4	2018
Generalized Linear Mixture Model	176.761817885679	5	4	2018
Generalized Linear Mixture Model	175.445772934677	6	4	2018
Generalized Linear Mixture Model	250.606044533487	7	4	2018
Generalized Linear Mixture Model	339.069607099644	8	4	2018
Generalized Linear Mixture Model	446.094330074998	9	4	2018
Generalized Linear Mixture Model	569.085112143398	10	4	2018
Generalized Linear Mixture Model	551.091513099138	11	4	2018
Generalized Linear Mixture Model	525.920903885527	12	4	2018
Generalized Linear Mixture Model	498.912958849919	13	4	2018
Generalized Linear Mixture Model	421.883360227335	14	4	2018
Generalized Linear Mixture Model	325.992042026736	15	4	2018
Generalized Linear Mixture Model	327.960511948754	16	4	2018
Generalized Linear Mixture Model	283.236654258363	17	4	2018
lm	20.8038654551153	3	1	2018
lm	28.6908056142357	4	1	2018
lm	29.2801397064856	5	1	2018
lm	23.853634400396	6	1	2018
lm	27.8702159001829	7	1	2018
lm	31.2368317273735	8	1	2018
lm	32.5000360652748	9	1	2018
lm	40.5347707740918	10	1	2018
lm	44.1031122351894	11	1	2018
lm	45.0015418690874	12	1	2018
lm	53.8972014554778	13	1	2018
lm	52.8838332974365	14	1	2018
lm	56.8802640567148	15	1	2018
lm	65.8424838145508	16	1	2018
lm	63.8393306871298	17	1	2018
lm	28.3416198905168	3	2	2018
lm	30.353981636277	4	2	2018
lm	28.856728267149	5	2	2018
lm	21.9713507819094	6	2	2018
lm	27.776747004531	7	2	2018
lm	29.5665189115326	8	2	2018
lm	35.9753312199722	9	2	2018
lm	41.8423925105149	10	2	2018
lm	37.3142242926661	11	2	2018
lm	47.9692432306956	12	2	2018
lm	56.3996475996105	13	2	2018
lm	56.4660853280366	14	2	2018
lm	66.0146468617958	15	2	2018
lm	68.9372154171001	16	2	2018
lm	64.2447037584388	17	2	2018
lm	30.0148017429758	3	3	2018
lm	27.3898074716535	4	3	2018
lm	24.1640443824642	5	3	2018
lm	25.0045190242467	6	3	2018
lm	27.2632523534197	7	3	2018
lm	33.0280440953837	8	3	2018
lm	38.8102570867017	9	3	2018
lm	34.1312935322204	10	3	2018
lm	43.1333667583372	11	3	2018
lm	50.3932279769151	12	3	2018
lm	57.7115715807087	13	3	2018
lm	65.7259681018118	14	3	2018
lm	69.1304666703587	15	3	2018
lm	67.1704149876033	16	3	2018
lm	71.2684217591593	17	3	2018
lm	27.7877334410044	3	4	2018
lm	23.5546825232315	4	4	2018
lm	26.2639900535279	5	4	2018
lm	26.0549129057456	6	4	2018
lm	32.1678219527682	7	4	2018
lm	36.4080290974024	8	4	2018
lm	32.9103281405422	9	4	2018
lm	39.8715898270852	10	4	2018
lm	47.7358782574458	11	4	2018
lm	54.1084510681618	12	4	2018
lm	67.1179436066967	13	4	2018
lm	68.6526145293433	14	4	2018
lm	68.4027156858491	15	4	2018
lm	72.3406628664155	16	4	2018
lm	47.8597041979771	17	4	2018
eb	23.4086587225356	3	1	2018
eb	30.6545131750009	4	1	2018
eb	34.0809533690247	5	1	2018
eb	24.5272827269454	6	1	2018
eb	41.2724438176005	7	1	2018
eb	35.5302001235977	8	1	2018
eb	46.6050111244702	9	1	2018
eb	45.4638625870175	10	1	2018
eb	57.4274321117431	11	1	2018
eb	73.4690591408466	12	1	2018
eb	72.1168260023204	13	1	2018
eb	57.7805974027384	14	1	2018
eb	62.3660911177896	15	1	2018
eb	50.7955451421847	16	1	2018
eb	46.9248428761648	17	1	2018
eb	25.2619071119409	3	2	2018
eb	34.8132980573485	4	2	2018
eb	37.9699343033332	5	2	2018
eb	26.5411395567461	6	2	2018
eb	45.2333599300344	7	2	2018
eb	37.9927336814849	8	2	2018
eb	50.9902153862773	9	2	2018
eb	48.9937318710454	10	2	2018
eb	62.4716754295671	11	2	2018
eb	80.4757224025699	12	2	2018
eb	75.7815064984312	13	2	2018
eb	57.7938381347645	14	2	2018
eb	60.5723307805241	15	2	2018
eb	48.5675879789725	16	2	2018
eb	44.3570635812642	17	2	2018
eb	25.9708627686245	3	3	2018
eb	38.7796208389264	4	3	2018
eb	40.9677193474498	5	3	2018
eb	28.9226015136958	6	3	2018
eb	48.6985876295533	7	3	2018
eb	41.7356199022683	8	3	2018
eb	55.715851611976	9	3	2018
eb	52.7877558605739	10	3	2018
eb	66.2361605791384	11	3	2018
eb	81.4366394681273	12	3	2018
eb	73.9496535583217	13	3	2018
eb	57.6281227051507	14	3	2018
eb	57.6563794388332	15	3	2018
eb	48.0122203071369	16	3	2018
eb	43.5796019786031	17	3	2018
eb	27.8221035636817	3	4	2018
eb	42.3638336551549	4	4	2018
eb	44.6717581495889	5	4	2018
eb	32.9383854946507	6	4	2018
eb	53.0041485366299	7	4	2018
eb	46.59300939442	8	4	2018
eb	59.2626317351962	9	4	2018
eb	59.4054612510004	10	4	2018
eb	67.0085182080562	11	4	2018
eb	79.4944791310733	12	4	2018
eb	71.0026753704561	13	4	2018
eb	56.5635118656353	14	4	2018
eb	56.5224469772825	15	4	2018
eb	47.2047797911364	16	4	2018
eb	41.3627631029897	17	4	2018
arima	20.6073521596352	3	1	2018
arima	30.1636617367539	4	1	2018
arima	33.0837860598275	5	1	2018
arima	25.6721523865193	6	1	2018
arima	25.5092642222797	7	1	2018
arima	28.4908338549061	8	1	2018
arima	31.7217366925205	9	1	2018
arima	38.2946205634233	10	1	2018
arima	45.4512962571811	11	1	2018
arima	42.545126041505	12	1	2018
arima	56.4746584806182	13	1	2018
arima	53.3700990025817	14	1	2018
arima	56.6674821411071	15	1	2018
arima	58.4128585131069	16	1	2018
arima	65.3208040379345	17	1	2018
arima	28.7500479162598	3	2	2018
arima	33.7088652600797	4	2	2018
arima	30.1433097146905	5	2	2018
arima	21.6598584835225	6	2	2018
arima	26.3266717951556	7	2	2018
arima	27.1503933883325	8	2	2018
arima	35.2822335053656	9	2	2018
arima	40.9924799283925	10	2	2018
arima	35.4061365999902	11	2	2018
arima	47.6085053560034	12	2	2018
arima	54.7635386618699	13	2	2018
arima	54.0947344074513	14	2	2018
arima	60.9656388604767	15	2	2018
arima	69.6224217939576	16	2	2018
arima	56.305270901769	17	2	2018
arima	32.839616661344	3	3	2018
arima	30.5259569541943	4	3	2018
arima	24.3944723220804	5	3	2018
arima	23.9626075148867	6	3	2018
arima	25.8276004704605	7	3	2018
arima	32.4782316410891	8	3	2018
arima	39.1355310106258	9	3	2018
arima	32.5957354219415	10	3	2018
arima	43.0028541903735	11	3	2018
arima	48.9009201351467	12	3	2018
arima	55.0193192961483	13	3	2018
arima	59.2349849348412	14	3	2018
arima	71.3450223077676	15	3	2018
arima	59.0920229789716	16	3	2018
arima	66.1263420606284	17	3	2018
arima	30.0535705433803	3	4	2018
arima	24.6001425597978	4	4	2018
arima	25.4415264701738	5	4	2018
arima	24.5569874698798	6	4	2018
arima	31.7675362838943	7	4	2018
arima	37.6494339853873	8	4	2018
arima	31.5930701107859	9	4	2018
arima	41.4652880739496	10	4	2018
arima	46.2862646753884	11	4	2018
arima	51.5569708406786	12	4	2018
arima	59.7769630024867	13	4	2018
arima	70.3110896740733	14	4	2018
arima	60.083229606989	15	4	2018
arima	67.7068424753509	16	4	2018
arima	47.7576332641498	17	4	2018
target	26	3	1	2018
target	30	4	1	2018
target	23	5	1	2018
target	37	6	1	2018
target	33	7	1	2018
target	42	8	1	2018
target	42	9	1	2018
target	52	10	1	2018
target	66	11	1	2018
target	67	12	1	2018
target	57	13	1	2018
target	62	14	1	2018
target	52	15	1	2018
target	48	16	1	2018
target	47	17	1	2018
target	30	3	2	2018
target	23	4	2	2018
target	37	5	2	2018
target	33	6	2	2018
target	42	7	2	2018
target	42	8	2	2018
target	52	9	2	2018
target	66	10	2	2018
target	67	11	2	2018
target	57	12	2	2018
target	62	13	2	2018
target	52	14	2	2018
target	48	15	2	2018
target	47	16	2	2018
target	73	17	2	2018
target	23	3	3	2018
target	37	4	3	2018
target	33	5	3	2018
target	42	6	3	2018
target	42	7	3	2018
target	52	8	3	2018
target	66	9	3	2018
target	67	10	3	2018
target	57	11	3	2018
target	62	12	3	2018
target	52	13	3	2018
target	48	14	3	2018
target	47	15	3	2018
target	73	16	3	2018
target	68	17	3	2018
target	37	3	4	2018
target	33	4	4	2018
target	42	5	4	2018
target	42	6	4	2018
target	52	7	4	2018
target	66	8	4	2018
target	67	9	4	2018
target	57	10	4	2018
target	62	11	4	2018
target	52	12	4	2018
target	48	13	4	2018
target	47	14	4	2018
target	73	15	4	2018
target	68	16	4	2018
target	44	17	4	2018
