# Supplementary material for: A stacked ensemble method for forecasting influenza-like illness visit volumes at emergency departments
Source: PLoS One. 2021 Mar 22;16(3):e0241725. doi: 10.1371/journal.pone.0241725 (PMC7984626; doi:10.1371/journal.pone.0241725)
Supplement: S1 Data — (ZIP) [file pone.0241725.s003.zip › ILI_plosone/tables/raw_estimates_2015weeks-3-45.csv]

object	value	epiweek	weeks_ahead	season
Random Forest	142.3215	3	1	2015
Random Forest	155.4135	4	1	2015
Random Forest	145.2935	5	1	2015
Random Forest	145.1895	6	1	2015
Random Forest	155.533	7	1	2015
Random Forest	151.161	8	1	2015
Random Forest	181.442	9	1	2015
Random Forest	198.803	10	1	2015
Random Forest	230.851	11	1	2015
Random Forest	238.799	12	1	2015
Random Forest	218.849	13	1	2015
Random Forest	209.452	14	1	2015
Random Forest	216.86	15	1	2015
Random Forest	233.366	16	1	2015
Random Forest	309.9	17	1	2015
Random Forest	281.213	18	1	2015
Random Forest	248.7975	19	1	2015
Random Forest	257.3545	20	1	2015
Random Forest	259.3575	21	1	2015
Random Forest	292.1565	22	1	2015
Random Forest	337.381	23	1	2015
Random Forest	322.8935	24	1	2015
Random Forest	387.2265	25	1	2015
Random Forest	388.7265	26	1	2015
Random Forest	366.142	27	1	2015
Random Forest	368.872	28	1	2015
Random Forest	339.323	29	1	2015
Random Forest	327.942	30	1	2015
Random Forest	245.1745	31	1	2015
Random Forest	202.7875	32	1	2015
Random Forest	174.369	33	1	2015
Random Forest	171.0885	34	1	2015
Random Forest	170.011	35	1	2015
Random Forest	173.366	36	1	2015
Random Forest	164.7095	37	1	2015
Random Forest	158.3115	38	1	2015
Random Forest	161.924	39	1	2015
Random Forest	148.222	40	1	2015
Random Forest	135.145	41	1	2015
Random Forest	135.716	42	1	2015
Random Forest	129.9115	43	1	2015
Random Forest	125.204	44	1	2015
Random Forest	107.8145	45	1	2015
Random Forest	156.5515	3	2	2015
Random Forest	154.428	4	2	2015
Random Forest	146.07	5	2	2015
Random Forest	154.332	6	2	2015
Random Forest	153.377	7	2	2015
Random Forest	167.489	8	2	2015
Random Forest	202.6725	9	2	2015
Random Forest	225.3425	10	2	2015
Random Forest	267.099	11	2	2015
Random Forest	244.558	12	2	2015
Random Forest	226.3565	13	2	2015
Random Forest	233.9525	14	2	2015
Random Forest	248.7215	15	2	2015
Random Forest	263.574	16	2	2015
Random Forest	317.771	17	2	2015
Random Forest	286.65	18	2	2015
Random Forest	258.167	19	2	2015
Random Forest	257.666	20	2	2015
Random Forest	265.477	21	2	2015
Random Forest	290.7125	22	2	2015
Random Forest	321.213	23	2	2015
Random Forest	334.549	24	2	2015
Random Forest	391.269	25	2	2015
Random Forest	377.568	26	2	2015
Random Forest	357.158	27	2	2015
Random Forest	350.62	28	2	2015
Random Forest	334.4695	29	2	2015
Random Forest	304.561	30	2	2015
Random Forest	240.0315	31	2	2015
Random Forest	193.311	32	2	2015
Random Forest	183.2625	33	2	2015
Random Forest	162.8545	34	2	2015
Random Forest	181.254	35	2	2015
Random Forest	166.537	36	2	2015
Random Forest	177.977	37	2	2015
Random Forest	155.88	38	2	2015
Random Forest	156.864	39	2	2015
Random Forest	145.2685	40	2	2015
Random Forest	130.1665	41	2	2015
Random Forest	129.3875	42	2	2015
Random Forest	137.369	43	2	2015
Random Forest	106.76	44	2	2015
Random Forest	99.3485	45	2	2015
Random Forest	158.521	3	3	2015
Random Forest	153.772	4	3	2015
Random Forest	160.2475	5	3	2015
Random Forest	159.3305	6	3	2015
Random Forest	169.693	7	3	2015
Random Forest	190.1645	8	3	2015
Random Forest	229.2665	9	3	2015
Random Forest	243.6945	10	3	2015
Random Forest	277.0525	11	3	2015
Random Forest	259.584	12	3	2015
Random Forest	252.7835	13	3	2015
Random Forest	270.024	14	3	2015
Random Forest	274.261	15	3	2015
Random Forest	277.5845	16	3	2015
Random Forest	304.332	17	3	2015
Random Forest	287.7515	18	3	2015
Random Forest	261.9885	19	3	2015
Random Forest	265.7325	20	3	2015
Random Forest	271.4625	21	3	2015
Random Forest	282.553	22	3	2015
Random Forest	341.3255	23	3	2015
Random Forest	346.788	24	3	2015
Random Forest	369.519	25	3	2015
Random Forest	364.122	26	3	2015
Random Forest	338.936	27	3	2015
Random Forest	340.5825	28	3	2015
Random Forest	315.462	29	3	2015
Random Forest	289.933	30	3	2015
Random Forest	238.233	31	3	2015
Random Forest	196.449	32	3	2015
Random Forest	185.27	33	3	2015
Random Forest	173.2565	34	3	2015
Random Forest	188.966	35	3	2015
Random Forest	181.2885	36	3	2015
Random Forest	175.1735	37	3	2015
Random Forest	161.0025	38	3	2015
Random Forest	161.557	39	3	2015
Random Forest	146.6815	40	3	2015
Random Forest	126.404	41	3	2015
Random Forest	129.9975	42	3	2015
Random Forest	123.462	43	3	2015
Random Forest	103.771	44	3	2015
Random Forest	95.567	45	3	2015
Random Forest	159.9365	3	4	2015
Random Forest	165.186	4	4	2015
Random Forest	163.148	5	4	2015
Random Forest	180.0215	6	4	2015
Random Forest	193.046	7	4	2015
Random Forest	221.223	8	4	2015
Random Forest	249.1175	9	4	2015
Random Forest	264.2745	10	4	2015
Random Forest	294.748	11	4	2015
Random Forest	288.068	12	4	2015
Random Forest	281.4385	13	4	2015
Random Forest	286.1925	14	4	2015
Random Forest	273.095	15	4	2015
Random Forest	283.2285	16	4	2015
Random Forest	293.919	17	4	2015
Random Forest	276.633	18	4	2015
Random Forest	260.2185	19	4	2015
Random Forest	269.002	20	4	2015
Random Forest	276.044	21	4	2015
Random Forest	293.914	22	4	2015
Random Forest	330.4065	23	4	2015
Random Forest	327.4525	24	4	2015
Random Forest	346.798	25	4	2015
Random Forest	339.3705	26	4	2015
Random Forest	324.762	27	4	2015
Random Forest	299.932	28	4	2015
Random Forest	278.762	29	4	2015
Random Forest	271.7385	30	4	2015
Random Forest	230.4245	31	4	2015
Random Forest	187.4415	32	4	2015
Random Forest	191.561	33	4	2015
Random Forest	175.405	34	4	2015
Random Forest	195.724	35	4	2015
Random Forest	178.508	36	4	2015
Random Forest	179.4405	37	4	2015
Random Forest	161.794	38	4	2015
Random Forest	162.8815	39	4	2015
Random Forest	147.6105	40	4	2015
Random Forest	119.804	41	4	2015
Random Forest	125.2585	42	4	2015
Random Forest	124.435	43	4	2015
Random Forest	101.423	44	4	2015
Random Forest	94.1565	45	4	2015
Generalized Linear Mixture Model	137.944090326617	3	1	2015
Generalized Linear Mixture Model	156.482149485702	4	1	2015
Generalized Linear Mixture Model	126.387958676873	5	1	2015
Generalized Linear Mixture Model	147.971109175016	6	1	2015
Generalized Linear Mixture Model	180.761598256198	7	1	2015
Generalized Linear Mixture Model	151.29705173155	8	1	2015
Generalized Linear Mixture Model	186.232149841322	9	1	2015
Generalized Linear Mixture Model	219.221154096239	10	1	2015
Generalized Linear Mixture Model	245.374633231076	11	1	2015
Generalized Linear Mixture Model	200.913098003345	12	1	2015
Generalized Linear Mixture Model	187.279525721721	13	1	2015
Generalized Linear Mixture Model	200.027250904514	14	1	2015
Generalized Linear Mixture Model	208.385146764535	15	1	2015
Generalized Linear Mixture Model	203.893254919951	16	1	2015
Generalized Linear Mixture Model	278.524802159874	17	1	2015
Generalized Linear Mixture Model	149.526794007098	18	1	2015
Generalized Linear Mixture Model	171.609607509135	19	1	2015
Generalized Linear Mixture Model	273.78024289318	20	1	2015
Generalized Linear Mixture Model	267.830586807868	21	1	2015
Generalized Linear Mixture Model	310.464808488506	22	1	2015
Generalized Linear Mixture Model	334.615869484559	23	1	2015
Generalized Linear Mixture Model	280.060939349214	24	1	2015
Generalized Linear Mixture Model	429.653123308529	25	1	2015
Generalized Linear Mixture Model	325.294787168829	26	1	2015
Generalized Linear Mixture Model	326.74071978276	27	1	2015
Generalized Linear Mixture Model	304.51299457938	28	1	2015
Generalized Linear Mixture Model	298.964511552048	29	1	2015
Generalized Linear Mixture Model	290.829325209768	30	1	2015
Generalized Linear Mixture Model	181.759356772663	31	1	2015
Generalized Linear Mixture Model	193.203045280574	32	1	2015
Generalized Linear Mixture Model	149.886988818977	33	1	2015
Generalized Linear Mixture Model	175.823840799575	34	1	2015
Generalized Linear Mixture Model	153.268935667202	35	1	2015
Generalized Linear Mixture Model	155.730054816278	36	1	2015
Generalized Linear Mixture Model	152.113016912442	37	1	2015
Generalized Linear Mixture Model	140.377156587482	38	1	2015
Generalized Linear Mixture Model	162.168011923565	39	1	2015
Generalized Linear Mixture Model	130.640625709446	40	1	2015
Generalized Linear Mixture Model	159.945542633261	41	1	2015
Generalized Linear Mixture Model	109.377584479097	42	1	2015
Generalized Linear Mixture Model	151.717825980758	43	1	2015
Generalized Linear Mixture Model	107.646361777474	44	1	2015
Generalized Linear Mixture Model	96.6090128074951	45	1	2015
Generalized Linear Mixture Model	145.010440232573	3	2	2015
Generalized Linear Mixture Model	147.209400659244	4	2	2015
Generalized Linear Mixture Model	110.296378059029	5	2	2015
Generalized Linear Mixture Model	162.675769658367	6	2	2015
Generalized Linear Mixture Model	186.243150046312	7	2	2015
Generalized Linear Mixture Model	176.44577201719	8	2	2015
Generalized Linear Mixture Model	219.204454119384	9	2	2015
Generalized Linear Mixture Model	234.994707475583	10	2	2015
Generalized Linear Mixture Model	242.153915886292	11	2	2015
Generalized Linear Mixture Model	218.485902818858	12	2	2015
Generalized Linear Mixture Model	197.925224439418	13	2	2015
Generalized Linear Mixture Model	219.91650298061	14	2	2015
Generalized Linear Mixture Model	206.234469943873	15	2	2015
Generalized Linear Mixture Model	205.029502405206	16	2	2015
Generalized Linear Mixture Model	257.813239035812	17	2	2015
Generalized Linear Mixture Model	152.606861103798	18	2	2015
Generalized Linear Mixture Model	212.825277870507	19	2	2015
Generalized Linear Mixture Model	268.330015642155	20	2	2015
Generalized Linear Mixture Model	272.63615189218	21	2	2015
Generalized Linear Mixture Model	298.775462043927	22	2	2015
Generalized Linear Mixture Model	304.009504605882	23	2	2015
Generalized Linear Mixture Model	260.473241782767	24	2	2015
Generalized Linear Mixture Model	379.080913104474	25	2	2015
Generalized Linear Mixture Model	275.697969070376	26	2	2015
Generalized Linear Mixture Model	298.442996895473	27	2	2015
Generalized Linear Mixture Model	282.250614441406	28	2	2015
Generalized Linear Mixture Model	282.76432935332	29	2	2015
Generalized Linear Mixture Model	272.421393050156	30	2	2015
Generalized Linear Mixture Model	178.926286832682	31	2	2015
Generalized Linear Mixture Model	187.025418841049	32	2	2015
Generalized Linear Mixture Model	149.999694344682	33	2	2015
Generalized Linear Mixture Model	165.061879315529	34	2	2015
Generalized Linear Mixture Model	150.356736375039	35	2	2015
Generalized Linear Mixture Model	149.356107871701	36	2	2015
Generalized Linear Mixture Model	149.334234532002	37	2	2015
Generalized Linear Mixture Model	127.382036336116	38	2	2015
Generalized Linear Mixture Model	159.551382854798	39	2	2015
Generalized Linear Mixture Model	132.241050826569	40	2	2015
Generalized Linear Mixture Model	145.351963889789	41	2	2015
Generalized Linear Mixture Model	94.8397203904843	42	2	2015
Generalized Linear Mixture Model	138.953788592871	43	2	2015
Generalized Linear Mixture Model	91.9648765570968	44	2	2015
Generalized Linear Mixture Model	97.0312776479358	45	2	2015
Generalized Linear Mixture Model	140.668997783194	3	3	2015
Generalized Linear Mixture Model	142.132034382147	4	3	2015
Generalized Linear Mixture Model	126.948052472634	5	3	2015
Generalized Linear Mixture Model	191.501338704072	6	3	2015
Generalized Linear Mixture Model	212.515011371116	7	3	2015
Generalized Linear Mixture Model	203.455868019671	8	3	2015
Generalized Linear Mixture Model	225.059562292216	9	3	2015
Generalized Linear Mixture Model	234.170294280581	10	3	2015
Generalized Linear Mixture Model	262.927454195582	11	3	2015
Generalized Linear Mixture Model	232.332406352163	12	3	2015
Generalized Linear Mixture Model	217.695917367447	13	3	2015
Generalized Linear Mixture Model	234.885832303616	14	3	2015
Generalized Linear Mixture Model	204.876596820186	15	3	2015
Generalized Linear Mixture Model	185.655596428822	16	3	2015
Generalized Linear Mixture Model	238.988998611013	17	3	2015
Generalized Linear Mixture Model	189.132996630036	18	3	2015
Generalized Linear Mixture Model	227.163248268678	19	3	2015
Generalized Linear Mixture Model	278.014437673767	20	3	2015
Generalized Linear Mixture Model	267.994940657903	21	3	2015
Generalized Linear Mixture Model	287.039745436443	22	3	2015
Generalized Linear Mixture Model	313.372477679109	23	3	2015
Generalized Linear Mixture Model	230.246809546937	24	3	2015
Generalized Linear Mixture Model	335.293212302863	25	3	2015
Generalized Linear Mixture Model	257.40191247568	26	3	2015
Generalized Linear Mixture Model	279.991805176535	27	3	2015
Generalized Linear Mixture Model	257.930431741904	28	3	2015
Generalized Linear Mixture Model	248.884444641746	29	3	2015
Generalized Linear Mixture Model	264.106952389422	30	3	2015
Generalized Linear Mixture Model	162.735957756539	31	3	2015
Generalized Linear Mixture Model	180.830570133451	32	3	2015
Generalized Linear Mixture Model	138.34622856422	33	3	2015
Generalized Linear Mixture Model	165.223396678603	34	3	2015
Generalized Linear Mixture Model	149.755153751059	35	3	2015
Generalized Linear Mixture Model	139.976995441062	36	3	2015
Generalized Linear Mixture Model	138.602203802739	37	3	2015
Generalized Linear Mixture Model	128.735921757713	38	3	2015
Generalized Linear Mixture Model	155.863951837213	39	3	2015
Generalized Linear Mixture Model	122.860281299931	40	3	2015
Generalized Linear Mixture Model	130.621334934539	41	3	2015
Generalized Linear Mixture Model	87.1870949206321	42	3	2015
Generalized Linear Mixture Model	130.101211533116	43	3	2015
Generalized Linear Mixture Model	85.8497534825371	44	3	2015
Generalized Linear Mixture Model	92.1953345404042	45	3	2015
Generalized Linear Mixture Model	142.244417508037	3	4	2015
Generalized Linear Mixture Model	151.296062590144	4	4	2015
Generalized Linear Mixture Model	133.236720410799	5	4	2015
Generalized Linear Mixture Model	213.06583373303	6	4	2015
Generalized Linear Mixture Model	228.279796006526	7	4	2015
Generalized Linear Mixture Model	208.496796568718	8	4	2015
Generalized Linear Mixture Model	220.970156581193	9	4	2015
Generalized Linear Mixture Model	247.323648588685	10	4	2015
Generalized Linear Mixture Model	280.270691535804	11	4	2015
Generalized Linear Mixture Model	250.226024193554	12	4	2015
Generalized Linear Mixture Model	217.039518821963	13	4	2015
Generalized Linear Mixture Model	233.998822355027	14	4	2015
Generalized Linear Mixture Model	172.593942205624	15	4	2015
Generalized Linear Mixture Model	168.742276450539	16	4	2015
Generalized Linear Mixture Model	249.692984648639	17	4	2015
Generalized Linear Mixture Model	212.012668622147	18	4	2015
Generalized Linear Mixture Model	241.344939670944	19	4	2015
Generalized Linear Mixture Model	269.382018116156	20	4	2015
Generalized Linear Mixture Model	258.865426430481	21	4	2015
Generalized Linear Mixture Model	292.631406989376	22	4	2015
Generalized Linear Mixture Model	305.578388608558	23	4	2015
Generalized Linear Mixture Model	194.125961074537	24	4	2015
Generalized Linear Mixture Model	300.681915088425	25	4	2015
Generalized Linear Mixture Model	235.582866446149	26	4	2015
Generalized Linear Mixture Model	260.615017684578	27	4	2015
Generalized Linear Mixture Model	234.078823593166	28	4	2015
Generalized Linear Mixture Model	236.482319216131	29	4	2015
Generalized Linear Mixture Model	249.615233827901	30	4	2015
Generalized Linear Mixture Model	154.801916431991	31	4	2015
Generalized Linear Mixture Model	172.39623755831	32	4	2015
Generalized Linear Mixture Model	132.401873778778	33	4	2015
Generalized Linear Mixture Model	160.278492793196	34	4	2015
Generalized Linear Mixture Model	148.121168809201	35	4	2015
Generalized Linear Mixture Model	131.705699653484	36	4	2015
Generalized Linear Mixture Model	137.63013687238	37	4	2015
Generalized Linear Mixture Model	123.299921907877	38	4	2015
Generalized Linear Mixture Model	144.963396008832	39	4	2015
Generalized Linear Mixture Model	111.716324781772	40	4	2015
Generalized Linear Mixture Model	118.307803614063	41	4	2015
Generalized Linear Mixture Model	81.1309494519009	42	4	2015
Generalized Linear Mixture Model	121.16664043481	43	4	2015
Generalized Linear Mixture Model	69.7432947359507	44	4	2015
Generalized Linear Mixture Model	100.098465455843	45	4	2015
Linear Regression	156.959989509779	3	1	2015
Linear Regression	171.230935261257	4	1	2015
Linear Regression	136.238397835243	5	1	2015
Linear Regression	135.493837897294	6	1	2015
Linear Regression	199.735424310005	7	1	2015
Linear Regression	175.39769975699	8	1	2015
Linear Regression	202.343124711775	9	1	2015
Linear Regression	255.416322020191	10	1	2015
Linear Regression	271.30148697286	11	1	2015
Linear Regression	220.538639543733	12	1	2015
Linear Regression	196.266290711022	13	1	2015
Linear Regression	211.113942121124	14	1	2015
Linear Regression	254.269469641248	15	1	2015
Linear Regression	243.355135670481	16	1	2015
Linear Regression	321.742381383543	17	1	2015
Linear Regression	231.248868119461	18	1	2015
Linear Regression	148.161704033502	19	1	2015
Linear Regression	269.58313495499	20	1	2015
Linear Regression	290.125856152374	21	1	2015
Linear Regression	338.652690398292	22	1	2015
Linear Regression	321.369499229177	23	1	2015
Linear Regression	273.934949096137	24	1	2015
Linear Regression	428.566856274719	25	1	2015
Linear Regression	359.340785856876	26	1	2015
Linear Regression	310.54300291488	27	1	2015
Linear Regression	304.083407936268	28	1	2015
Linear Regression	287.103993505054	29	1	2015
Linear Regression	307.36054807042	30	1	2015
Linear Regression	176.520298027435	31	1	2015
Linear Regression	183.391415873088	32	1	2015
Linear Regression	166.546897187324	33	1	2015
Linear Regression	183.345695859601	34	1	2015
Linear Regression	161.355565855672	35	1	2015
Linear Regression	169.61026161947	36	1	2015
Linear Regression	161.206506957147	37	1	2015
Linear Regression	141.35823309667	38	1	2015
Linear Regression	153.929409774744	39	1	2015
Linear Regression	155.09564459868	40	1	2015
Linear Regression	149.981825799502	41	1	2015
Linear Regression	134.145447899507	42	1	2015
Linear Regression	139.913409212814	43	1	2015
Linear Regression	116.931579962051	44	1	2015
Linear Regression	90.2411446442487	45	1	2015
Linear Regression	182.639657611929	3	2	2015
Linear Regression	161.797834047713	4	2	2015
Linear Regression	140.008017942294	5	2	2015
Linear Regression	164.881411346313	6	2	2015
Linear Regression	222.101405955539	7	2	2015
Linear Regression	232.739068273309	8	2	2015
Linear Regression	253.287148402175	9	2	2015
Linear Regression	297.441453590306	10	2	2015
Linear Regression	279.290300817612	11	2	2015
Linear Regression	241.875558416686	12	2	2015
Linear Regression	212.974365083915	13	2	2015
Linear Regression	263.183123805981	14	2	2015
Linear Regression	282.252858109858	15	2	2015
Linear Regression	295.755120630521	16	2	2015
Linear Regression	311.667909358704	17	2	2015
Linear Regression	190.93480151757	18	2	2015
Linear Regression	159.170377813925	19	2	2015
Linear Regression	267.732033022874	20	2	2015
Linear Regression	356.943541511489	21	2	2015
Linear Regression	314.190945372977	22	2	2015
Linear Regression	295.745316526961	23	2	2015
Linear Regression	296.526313225535	24	2	2015
Linear Regression	380.774490445995	25	2	2015
Linear Regression	362.686470818097	26	2	2015
Linear Regression	265.408764725063	27	2	2015
Linear Regression	287.215870991669	28	2	2015
Linear Regression	287.349854321071	29	2	2015
Linear Regression	270.60731092628	30	2	2015
Linear Regression	194.533864185366	31	2	2015
Linear Regression	157.534792649351	32	2	2015
Linear Regression	194.225258920082	33	2	2015
Linear Regression	164.33767516631	34	2	2015
Linear Regression	181.297026576865	35	2	2015
Linear Regression	160.101238008966	36	2	2015
Linear Regression	157.690982458304	37	2	2015
Linear Regression	122.902994067719	38	2	2015
Linear Regression	164.258874673373	39	2	2015
Linear Regression	159.511723088196	40	2	2015
Linear Regression	143.692818372008	41	2	2015
Linear Regression	127.887986529084	42	2	2015
Linear Regression	119.162785171724	43	2	2015
Linear Regression	109.53564907861	44	2	2015
Linear Regression	88.3430163866039	45	2	2015
Linear Regression	177.755876933848	3	3	2015
Linear Regression	161.329072289161	4	3	2015
Linear Regression	178.707458744037	5	3	2015
Linear Regression	199.614673018331	6	3	2015
Linear Regression	260.505706361008	7	3	2015
Linear Regression	288.633928440454	8	3	2015
Linear Regression	298.392779697833	9	3	2015
Linear Regression	306.917537081011	10	3	2015
Linear Regression	300.317466386889	11	3	2015
Linear Regression	261.560626800873	12	3	2015
Linear Regression	272.502115840796	13	3	2015
Linear Regression	297.001707257271	14	3	2015
Linear Regression	331.846860328519	15	3	2015
Linear Regression	291.254238956457	16	3	2015
Linear Regression	224.325687745886	17	3	2015
Linear Regression	203.994985779411	18	3	2015
Linear Regression	180.065860109533	19	3	2015
Linear Regression	295.664297749362	20	3	2015
Linear Regression	314.388775593752	21	3	2015
Linear Regression	283.428733164226	22	3	2015
Linear Regression	313.390579009812	23	3	2015
Linear Regression	290.075885389633	24	3	2015
Linear Regression	340.629151269551	25	3	2015
Linear Regression	325.031600529982	26	3	2015
Linear Regression	258.158490298402	27	3	2015
Linear Regression	292.513485581396	28	3	2015
Linear Regression	251.467529298939	29	3	2015
Linear Regression	263.358423104816	30	3	2015
Linear Regression	189.137152896449	31	3	2015
Linear Regression	185.495279603046	32	3	2015
Linear Regression	181.75104919986	33	3	2015
Linear Regression	183.715281358281	34	3	2015
Linear Regression	175.860874978261	35	3	2015
Linear Regression	155.186235375452	36	3	2015
Linear Regression	130.273230703833	37	3	2015
Linear Regression	133.396487891156	38	3	2015
Linear Regression	153.520525160784	39	3	2015
Linear Regression	163.668285732538	40	3	2015
Linear Regression	132.870341698869	41	3	2015
Linear Regression	119.371486299548	42	3	2015
Linear Regression	107.968539867053	43	3	2015
Linear Regression	105.545780761932	44	3	2015
Linear Regression	80.9188913136559	45	3	2015
Linear Regression	174.63099818451	3	4	2015
Linear Regression	197.825213113188	4	4	2015
Linear Regression	210.139853689244	5	4	2015
Linear Regression	243.515234430592	6	4	2015
Linear Regression	309.347019777218	7	4	2015
Linear Regression	331.308509206184	8	4	2015
Linear Regression	310.078395599914	9	4	2015
Linear Regression	322.17790698345	10	4	2015
Linear Regression	310.024633327131	11	4	2015
Linear Regression	321.52624461577	12	4	2015
Linear Regression	313.975717629545	13	4	2015
Linear Regression	343.1599891828	14	4	2015
Linear Regression	328.56633343527	15	4	2015
Linear Regression	223.112840612296	16	4	2015
Linear Regression	237.352267223219	17	4	2015
Linear Regression	231.728028271978	18	4	2015
Linear Regression	237.663141513487	19	4	2015
Linear Regression	273.517507331253	20	4	2015
Linear Regression	295.277188866912	21	4	2015
Linear Regression	297.819883355791	22	4	2015
Linear Regression	294.373800135616	23	4	2015
Linear Regression	260.063721110114	24	4	2015
Linear Regression	288.69337977011	25	4	2015
Linear Regression	305.881691677357	26	4	2015
Linear Regression	239.126628885928	27	4	2015
Linear Regression	245.487263912431	28	4	2015
Linear Regression	237.974864688425	29	4	2015
Linear Regression	237.822376577703	30	4	2015
Linear Regression	209.962112152631	31	4	2015
Linear Regression	161.446606760423	32	4	2015
Linear Regression	206.879988947774	33	4	2015
Linear Regression	174.387372661208	34	4	2015
Linear Regression	175.30636384881	35	4	2015
Linear Regression	134.07993351247	36	4	2015
Linear Regression	152.665930062974	37	4	2015
Linear Regression	136.698680637232	38	4	2015
Linear Regression	159.833128512813	39	4	2015
Linear Regression	155.345473559071	40	4	2015
Linear Regression	113.940241451494	41	4	2015
Linear Regression	114.411976474739	42	4	2015
Linear Regression	97.8465512639858	43	4	2015
Linear Regression	99.0966272964604	44	4	2015
Linear Regression	77.6810238225018	45	4	2015
ARIMA	158.775728863253	3	1	2015
ARIMA	136.963561262521	4	1	2015
ARIMA	125.857517659759	5	1	2015
ARIMA	148.250694748006	6	1	2015
ARIMA	138.268193385628	7	1	2015
ARIMA	142.34292722211	8	1	2015
ARIMA	191.328441200935	9	1	2015
ARIMA	216.266640751454	10	1	2015
ARIMA	206.250988634304	11	1	2015
ARIMA	220.702612430616	12	1	2015
ARIMA	201.544656222732	13	1	2015
ARIMA	262.944405450501	14	1	2015
ARIMA	286.917144654923	15	1	2015
ARIMA	274.055552051846	16	1	2015
ARIMA	313.730515241028	17	1	2015
ARIMA	194.764255699193	18	1	2015
ARIMA	194.849139045526	19	1	2015
ARIMA	234.518841842323	20	1	2015
ARIMA	274.81392310005	21	1	2015
ARIMA	289.904603738959	22	1	2015
ARIMA	280.593250186846	23	1	2015
ARIMA	290.225115483691	24	1	2015
ARIMA	330.441582468526	25	1	2015
ARIMA	313.844356300164	26	1	2015
ARIMA	301.20883579168	27	1	2015
ARIMA	274.124605488938	28	1	2015
ARIMA	278.419538548948	29	1	2015
ARIMA	261.591179202908	30	1	2015
ARIMA	207.243214821004	31	1	2015
ARIMA	211.363493387714	32	1	2015
ARIMA	174.798431072081	33	1	2015
ARIMA	173.404190329639	34	1	2015
ARIMA	176.992889468425	35	1	2015
ARIMA	159.885256298852	36	1	2015
ARIMA	153.452022826878	37	1	2015
ARIMA	134.895117525483	38	1	2015
ARIMA	144.415139111727	39	1	2015
ARIMA	148.56664053805	40	1	2015
ARIMA	135.74921368034	41	1	2015
ARIMA	141.111234602731	42	1	2015
ARIMA	110.225310515917	43	1	2015
ARIMA	107.400628088224	44	1	2015
ARIMA	82.7675075914601	45	1	2015
ARIMA	141.972968471802	3	2	2015
ARIMA	129.149930613909	4	2	2015
ARIMA	140.25808369604	5	2	2015
ARIMA	133.135748805547	6	2	2015
ARIMA	146.791532780516	7	2	2015
ARIMA	184.742540599787	8	2	2015
ARIMA	217.537766315717	9	2	2015
ARIMA	201.811559888125	10	2	2015
ARIMA	224.698298933858	11	2	2015
ARIMA	223.673721190809	12	2	2015
ARIMA	262.988650710076	13	2	2015
ARIMA	311.625988196814	14	2	2015
ARIMA	310.175947635174	15	2	2015
ARIMA	302.997526305262	16	2	2015
ARIMA	231.371846408271	17	2	2015
ARIMA	183.25411383361	18	2	2015
ARIMA	198.421617180906	19	2	2015
ARIMA	263.828319898697	20	2	2015
ARIMA	281.275068311277	21	2	2015
ARIMA	261.636279253204	22	2	2015
ARIMA	281.324883812172	23	2	2015
ARIMA	268.380159090101	24	2	2015
ARIMA	316.060638775376	25	2	2015
ARIMA	286.87447235989	26	2	2015
ARIMA	275.226975553726	27	2	2015
ARIMA	267.239670279573	28	2	2015
ARIMA	255.924404305342	29	2	2015
ARIMA	240.809876050168	30	2	2015
ARIMA	215.9776672876	31	2	2015
ARIMA	193.799471595433	32	2	2015
ARIMA	164.469191799335	33	2	2015
ARIMA	175.38952686959	34	2	2015
ARIMA	162.573415481145	35	2	2015
ARIMA	149.96848019749	36	2	2015
ARIMA	134.926553860105	37	2	2015
ARIMA	124.084756771371	38	2	2015
ARIMA	154.427952953465	39	2	2015
ARIMA	125.747565204027	40	2	2015
ARIMA	150.018984785984	41	2	2015
ARIMA	97.1089363654159	42	2	2015
ARIMA	104.105636063329	43	2	2015
ARIMA	83.22796340476	44	2	2015
ARIMA	81.5613031047716	45	2	2015
ARIMA	133.476025507741	3	3	2015
ARIMA	143.095650911325	4	3	2015
ARIMA	126.27690411954	5	3	2015
ARIMA	142.400383350401	6	3	2015
ARIMA	188.544371428916	7	3	2015
ARIMA	211.876340973634	8	3	2015
ARIMA	202.905101215227	9	3	2015
ARIMA	220.859748706965	10	3	2015
ARIMA	227.15325164	11	3	2015
ARIMA	281.882207267099	12	3	2015
ARIMA	311.631914948073	13	3	2015
ARIMA	332.359175742548	14	3	2015
ARIMA	334.982769056605	15	3	2015
ARIMA	222.024239490544	16	3	2015
ARIMA	219.112019989078	17	3	2015
ARIMA	186.615741080875	18	3	2015
ARIMA	231.422062678828	19	3	2015
ARIMA	272.25329560598	20	3	2015
ARIMA	254.380502057709	21	3	2015
ARIMA	265.211326437841	22	3	2015
ARIMA	260.823030455147	23	3	2015
ARIMA	259.811287663789	24	3	2015
ARIMA	288.648484371945	25	3	2015
ARIMA	260.781323826284	26	3	2015
ARIMA	268.113646018848	27	3	2015
ARIMA	245.024906785774	28	3	2015
ARIMA	235.265406987245	29	3	2015
ARIMA	247.670008678571	30	3	2015
ARIMA	198.083233316061	31	3	2015
ARIMA	182.323710951358	32	3	2015
ARIMA	166.992846879148	33	3	2015
ARIMA	161.085621269894	34	3	2015
ARIMA	152.46502059855	35	3	2015
ARIMA	131.628986283188	36	3	2015
ARIMA	124.077956140719	37	3	2015
ARIMA	135.376473565207	38	3	2015
ARIMA	131.283399539705	39	3	2015
ARIMA	140.463320443984	40	3	2015
ARIMA	105.688005786858	41	3	2015
ARIMA	91.3610068805477	42	3	2015
ARIMA	80.0200818085116	43	3	2015
ARIMA	81.9950752048083	44	3	2015
ARIMA	68.9671173130183	45	3	2015
ARIMA	146.335506583381	3	4	2015
ARIMA	128.400551385407	4	4	2015
ARIMA	137.234421387679	5	4	2015
ARIMA	185.233212868526	6	4	2015
ARIMA	214.731153442269	7	4	2015
ARIMA	198.64018624436	8	4	2015
ARIMA	221.677915164082	9	4	2015
ARIMA	224.273135616627	10	4	2015
ARIMA	284.477787467956	11	4	2015
ARIMA	325.779238813254	12	4	2015
ARIMA	332.361450489884	13	4	2015
ARIMA	351.292536895564	14	4	2015
ARIMA	247.146468579767	15	4	2015
ARIMA	211.622788921375	16	4	2015
ARIMA	216.14823428361	17	4	2015
ARIMA	221.889995053706	18	4	2015
ARIMA	246.486787376785	19	4	2015
ARIMA	247.557426745721	20	4	2015
ARIMA	259.829888454673	21	4	2015
ARIMA	248.68570611307	22	4	2015
ARIMA	254.04335907571	23	4	2015
ARIMA	244.789722882761	24	4	2015
ARIMA	262.440248401958	25	4	2015
ARIMA	256.265050237034	26	4	2015
ARIMA	245.496154082255	27	4	2015
ARIMA	226.330921537434	28	4	2015
ARIMA	243.072535228678	29	4	2015
ARIMA	223.225765545222	30	4	2015
ARIMA	185.632728638227	31	4	2015
ARIMA	180.410324154549	32	4	2015
ARIMA	154.791374806359	33	4	2015
ARIMA	151.336221829948	34	4	2015
ARIMA	133.500246030972	35	4	2015
ARIMA	121.587974466881	36	4	2015
ARIMA	135.357921457943	37	4	2015
ARIMA	116.963552852748	38	4	2015
ARIMA	144.607761638311	39	4	2015
ARIMA	98.5479899677806	40	4	2015
ARIMA	97.7267422083743	41	4	2015
ARIMA	70.6324660699572	42	4	2015
ARIMA	79.6170840569281	43	4	2015
ARIMA	69.2759269515591	44	4	2015
ARIMA	84.1924030006401	45	4	2015
Empirical Bayes	118.850607219385	3	1	2015
Empirical Bayes	166.146150544227	4	1	2015
Empirical Bayes	137.362885246347	5	1	2015
Empirical Bayes	162.25437241398	6	1	2015
Empirical Bayes	187.497706289808	7	1	2015
Empirical Bayes	143.344452723369	8	1	2015
Empirical Bayes	181.586853828247	9	1	2015
Empirical Bayes	218.915437990548	10	1	2015
Empirical Bayes	259.301886969575	11	1	2015
Empirical Bayes	228.041453906762	12	1	2015
Empirical Bayes	196.186846396469	13	1	2015
Empirical Bayes	225.1615401662	14	1	2015
Empirical Bayes	232.612767526073	15	1	2015
Empirical Bayes	228.669011302439	16	1	2015
Empirical Bayes	314.846348777644	17	1	2015
Empirical Bayes	247.57688413662	18	1	2015
Empirical Bayes	211.190753307087	19	1	2015
Empirical Bayes	278.547752780588	20	1	2015
Empirical Bayes	262.08496994369	21	1	2015
Empirical Bayes	298.099008669996	22	1	2015
Empirical Bayes	336.667475988238	23	1	2015
Empirical Bayes	305.048322121046	24	1	2015
Empirical Bayes	422.7413702282	25	1	2015
Empirical Bayes	346.824208791568	26	1	2015
Empirical Bayes	357.661629749371	27	1	2015
Empirical Bayes	311.563439922952	28	1	2015
Empirical Bayes	305.998988081706	29	1	2015
Empirical Bayes	292.909679356	30	1	2015
Empirical Bayes	185.607840570661	31	1	2015
Empirical Bayes	179.159925684338	32	1	2015
Empirical Bayes	146.758483365663	33	1	2015
Empirical Bayes	165.491339182473	34	1	2015
Empirical Bayes	152.348307560827	35	1	2015
Empirical Bayes	149.410100839226	36	1	2015
Empirical Bayes	147.184567890616	37	1	2015
Empirical Bayes	135.192503718937	38	1	2015
Empirical Bayes	162.996278883659	39	1	2015
Empirical Bayes	117.749936811361	40	1	2015
Empirical Bayes	157.187085115629	41	1	2015
Empirical Bayes	101.136648557486	42	1	2015
Empirical Bayes	155.69896104385	43	1	2015
Empirical Bayes	102.71968011498	44	1	2015
Empirical Bayes	91.974447675896	45	1	2015
Empirical Bayes	149.446514940047	3	2	2015
Empirical Bayes	186.395759990567	4	2	2015
Empirical Bayes	149.654277919326	5	2	2015
Empirical Bayes	185.266596087463	6	2	2015
Empirical Bayes	215.30415686494	7	2	2015
Empirical Bayes	161.683903027238	8	2	2015
Empirical Bayes	208.695877333169	9	2	2015
Empirical Bayes	246.624391316486	10	2	2015
Empirical Bayes	287.438193323481	11	2	2015
Empirical Bayes	258.903630444502	12	2	2015
Empirical Bayes	228.109797217265	13	2	2015
Empirical Bayes	259.925296495507	14	2	2015
Empirical Bayes	268.121100128428	15	2	2015
Empirical Bayes	263.519972587528	16	2	2015
Empirical Bayes	355.929433177497	17	2	2015
Empirical Bayes	278.484628474762	18	2	2015
Empirical Bayes	213.005125573029	19	2	2015
Empirical Bayes	293.242310271163	20	2	2015
Empirical Bayes	254.083441024993	21	2	2015
Empirical Bayes	290.348768975957	22	2	2015
Empirical Bayes	324.886402001556	23	2	2015
Empirical Bayes	296.964986963967	24	2	2015
Empirical Bayes	401.52311818716	25	2	2015
Empirical Bayes	339.086460776831	26	2	2015
Empirical Bayes	350.845236169308	27	2	2015
Empirical Bayes	305.765587504116	28	2	2015
Empirical Bayes	299.902157945003	29	2	2015
Empirical Bayes	285.487377602576	30	2	2015
Empirical Bayes	174.297471713542	31	2	2015
Empirical Bayes	167.430528778281	32	2	2015
Empirical Bayes	133.972220655349	33	2	2015
Empirical Bayes	153.593726820621	34	2	2015
Empirical Bayes	141.328788072172	35	2	2015
Empirical Bayes	137.656752282589	36	2	2015
Empirical Bayes	136.016437903885	37	2	2015
Empirical Bayes	123.195817461366	38	2	2015
Empirical Bayes	151.506035572102	39	2	2015
Empirical Bayes	105.093922007042	40	2	2015
Empirical Bayes	144.440146369965	41	2	2015
Empirical Bayes	88.2271889287511	42	2	2015
Empirical Bayes	143.224527616121	43	2	2015
Empirical Bayes	90.8396153640755	44	2	2015
Empirical Bayes	81.1658618731988	45	2	2015
Empirical Bayes	169.165894299779	3	3	2015
Empirical Bayes	204.003938637679	4	3	2015
Empirical Bayes	172.137412535986	5	3	2015
Empirical Bayes	213.171202730835	6	3	2015
Empirical Bayes	246.814100628689	7	3	2015
Empirical Bayes	187.853628962178	8	3	2015
Empirical Bayes	238.416983336194	9	3	2015
Empirical Bayes	277.959468176709	10	3	2015
Empirical Bayes	319.71077816059	11	3	2015
Empirical Bayes	292.892135012702	12	3	2015
Empirical Bayes	262.50678809865	13	3	2015
Empirical Bayes	295.612734513297	14	3	2015
Empirical Bayes	308.307827801033	15	3	2015
Empirical Bayes	307.733909278491	16	3	2015
Empirical Bayes	403.001059616114	17	3	2015
Empirical Bayes	316.042174110465	18	3	2015
Empirical Bayes	206.893524993978	19	3	2015
Empirical Bayes	315.565350726745	20	3	2015
Empirical Bayes	244.105372451109	21	3	2015
Empirical Bayes	282.483619091132	22	3	2015
Empirical Bayes	316.296717658466	23	3	2015
Empirical Bayes	289.321296954271	24	3	2015
Empirical Bayes	388.494733410349	25	3	2015
Empirical Bayes	332.76345032899	26	3	2015
Empirical Bayes	346.569980515321	27	3	2015
Empirical Bayes	302.002701814218	28	3	2015
Empirical Bayes	294.002471396574	29	3	2015
Empirical Bayes	274.824636984788	30	3	2015
Empirical Bayes	162.69247675538	31	3	2015
Empirical Bayes	155.087649406229	32	3	2015
Empirical Bayes	123.150714649221	33	3	2015
Empirical Bayes	142.91937122358	34	3	2015
Empirical Bayes	129.449470132602	35	3	2015
Empirical Bayes	126.740426136909	36	3	2015
Empirical Bayes	123.97966121432	37	3	2015
Empirical Bayes	111.203051503234	38	3	2015
Empirical Bayes	140.03782237462	39	3	2015
Empirical Bayes	92.7352534439192	40	3	2015
Empirical Bayes	132.611399470735	41	3	2015
Empirical Bayes	74.8833043354332	42	3	2015
Empirical Bayes	130.63152965033	43	3	2015
Empirical Bayes	79.8411095068114	44	3	2015
Empirical Bayes	68.6791795094962	45	3	2015
Empirical Bayes	111.559915866831	3	4	2015
Empirical Bayes	227.539134233362	4	4	2015
Empirical Bayes	199.56030986527	5	4	2015
Empirical Bayes	246.466987795317	6	4	2015
Empirical Bayes	277.813306659066	7	4	2015
Empirical Bayes	216.446780763931	8	4	2015
Empirical Bayes	267.094876716474	9	4	2015
Empirical Bayes	308.485619098091	10	4	2015
Empirical Bayes	354.619747411897	11	4	2015
Empirical Bayes	327.933127195707	12	4	2015
Empirical Bayes	303.466807016604	13	4	2015
Empirical Bayes	339.873422232919	14	4	2015
Empirical Bayes	355.27841746209	15	4	2015
Empirical Bayes	355.521995633826	16	4	2015
Empirical Bayes	436.51000985404	17	4	2015
Empirical Bayes	355.680389364181	18	4	2015
Empirical Bayes	198.65191308707	19	4	2015
Empirical Bayes	300.141972496755	20	4	2015
Empirical Bayes	241.483509430076	21	4	2015
Empirical Bayes	272.338618723977	22	4	2015
Empirical Bayes	302.96899298926	23	4	2015
Empirical Bayes	281.633575870254	24	4	2015
Empirical Bayes	377.238851685557	25	4	2015
Empirical Bayes	326.474934905169	26	4	2015
Empirical Bayes	341.30132014878	27	4	2015
Empirical Bayes	295.998412190564	28	4	2015
Empirical Bayes	285.373535705268	29	4	2015
Empirical Bayes	267.861286629626	30	4	2015
Empirical Bayes	150.693919050191	31	4	2015
Empirical Bayes	145.695427589675	32	4	2015
Empirical Bayes	112.426023170545	33	4	2015
Empirical Bayes	132.152836493689	34	4	2015
Empirical Bayes	118.485148033715	35	4	2015
Empirical Bayes	115.434928016227	36	4	2015
Empirical Bayes	112.86787354517	37	4	2015
Empirical Bayes	98.7243793140515	38	4	2015
Empirical Bayes	128.929545041071	39	4	2015
Empirical Bayes	80.9101816432063	40	4	2015
Empirical Bayes	119.735620641419	41	4	2015
Empirical Bayes	63.1685906281608	42	4	2015
Empirical Bayes	118.896843167298	43	4	2015
Empirical Bayes	67.1286925052247	44	4	2015
Empirical Bayes	58.5196104404527	45	4	2015
Model Average	142.370897640872	3	1	2015
Model Average	160.365945022255	4	1	2015
Model Average	142.215869270071	5	1	2015
Model Average	145.362978895528	6	1	2015
Model Average	169.640445705926	7	1	2015
Model Average	155.456409879053	8	1	2015
Model Average	186.080853631181	9	1	2015
Model Average	214.044554098397	10	1	2015
Model Average	243.652323752268	11	1	2015
Model Average	233.303284275204	12	1	2015
Model Average	210.782206001543	13	1	2015
Model Average	211.951571988277	14	1	2015
Model Average	227.265717871186	15	1	2015
Model Average	234.936090662996	16	1	2015
Model Average	313.188566416762	17	1	2015
Model Average	265.605341923	18	1	2015
Model Average	221.452358228331	19	1	2015
Model Average	262.933645753779	20	1	2015
Model Average	266.527574811215	21	1	2015
Model Average	303.238841168169	22	1	2015
Model Average	333.745577065351	23	1	2015
Model Average	309.651404968663	24	1	2015
Model Average	401.18329170736	25	1	2015
Model Average	376.544735114156	26	1	2015
Model Average	352.703451725594	27	1	2015
Model Average	346.77500900147	28	1	2015
Model Average	323.259372236691	29	1	2015
Model Average	318.638466872568	30	1	2015
Model Average	221.916705913237	31	1	2015
Model Average	195.293918855198	32	1	2015
Model Average	168.892682308872	33	1	2015
Model Average	173.037655019404	34	1	2015
Model Average	165.700747336341	35	1	2015
Model Average	169.284404053228	36	1	2015
Model Average	161.556646042776	37	1	2015
Model Average	151.426816640262	38	1	2015
Model Average	160.302720800626	39	1	2015
Model Average	145.605071336416	40	1	2015
Model Average	141.415774679133	41	1	2015
Model Average	130.675397798269	42	1	2015
Model Average	135.622113426533	43	1	2015
Model Average	120.323947580056	44	1	2015
Model Average	101.780757700111	45	1	2015
Model Average	162.710482613394	3	2	2015
Model Average	163.708507996155	4	2	2015
Model Average	145.067961353729	5	2	2015
Model Average	164.326039443402	6	2	2015
Model Average	187.500336694711	7	2	2015
Model Average	185.549152026966	8	2	2015
Model Average	219.018106774206	9	2	2015
Model Average	251.4454128314	10	2	2015
Model Average	275.228294971275	11	2	2015
Model Average	246.946540163903	12	2	2015
Model Average	222.777439853156	13	2	2015
Model Average	248.38481659496	14	2	2015
Model Average	262.970213064649	15	2	2015
Model Average	273.104662000876	16	2	2015
Model Average	324.430386339928	17	2	2015
Model Average	256.455339186498	18	2	2015
Model Average	218.78805346672	19	2	2015
Model Average	268.546915992145	20	2	2015
Model Average	290.070771094147	21	2	2015
Model Average	297.593823976448	22	2	2015
Model Average	314.476378241154	23	2	2015
Model Average	314.932507342214	24	2	2015
Model Average	390.432934089598	25	2	2015
Model Average	364.614341523825	26	2	2015
Model Average	328.550544377966	27	2	2015
Model Average	321.863519548841	28	2	2015
Model Average	312.825029970615	29	2	2015
Model Average	290.259402961653	30	2	2015
Model Average	211.950664964641	31	2	2015
Model Average	176.958215743174	32	2	2015
Model Average	175.573473918677	33	2	2015
Model Average	161.23890849447	34	2	2015
Model Average	172.40549512422	35	2	2015
Model Average	158.218734704278	36	2	2015
Model Average	162.648593859822	37	2	2015
Model Average	138.847201342312	38	2	2015
Model Average	157.867617070211	39	2	2015
Model Average	140.575427056077	40	2	2015
Model Average	137.345439831707	41	2	2015
Model Average	119.807460410244	42	2	2015
Model Average	133.269933544426	43	2	2015
Model Average	104.049587333788	44	2	2015
Model Average	92.0494748817601	45	2	2015
Model Average	168.74207803839	3	3	2015
Model Average	170.234419604254	4	3	2015
Model Average	170.088885904375	5	3	2015
Model Average	190.795466426573	6	3	2015
Model Average	231.049426095076	7	3	2015
Model Average	233.45470347202	8	3	2015
Model Average	260.810925566742	9	3	2015
Model Average	279.618567652506	10	3	2015
Model Average	296.655956800707	11	3	2015
Model Average	270.421911591139	12	3	2015
Model Average	266.526488799949	13	3	2015
Model Average	291.385021147286	14	3	2015
Model Average	311.210761620838	15	3	2015
Model Average	289.367443634002	16	3	2015
Model Average	292.526912882097	17	3	2015
Model Average	254.556720590819	18	3	2015
Model Average	209.986979883726	19	3	2015
Model Average	292.58617400319	20	3	2015
Model Average	282.065189649578	21	3	2015
Model Average	282.180573841881	22	3	2015
Model Average	318.92727227303	23	3	2015
Model Average	302.757278937944	24	3	2015
Model Average	358.616050792101	25	3	2015
Model Average	334.167891637359	26	3	2015
Model Average	302.729283463777	27	3	2015
Model Average	305.080951996209	28	3	2015
Model Average	278.29940259697	29	3	2015
Model Average	272.440686119256	30	3	2015
Model Average	194.616090581703	31	3	2015
Model Average	179.855345189447	32	3	2015
Model Average	166.119770797276	33	3	2015
Model Average	169.083445104919	34	3	2015
Model Average	165.562187490433	35	3	2015
Model Average	152.997981390532	36	3	2015
Model Average	139.5233816272	37	3	2015
Model Average	134.362555885884	38	3	2015
Model Average	150.930181118939	39	3	2015
Model Average	139.211951011	40	3	2015
Model Average	130.030798233467	41	3	2015
Model Average	108.778814890982	42	3	2015
Model Average	116.796685850174	43	3	2015
Model Average	97.1353118764426	44	3	2015
Model Average	80.7540083473135	45	3	2015
Model Average	140.120784278519	3	4	2015
Model Average	183.384741191365	4	4	2015
Model Average	176.04500741983	5	4	2015
Model Average	213.989408686068	6	4	2015
Model Average	244.407794198527	7	4	2015
Model Average	227.092794557759	8	4	2015
Model Average	256.389569987619	9	4	2015
Model Average	277.901798572823	10	4	2015
Model Average	316.542894612814	11	4	2015
Model Average	316.53312989928	12	4	2015
Model Average	306.387519183667	13	4	2015
Model Average	329.54308773733	14	4	2015
Model Average	304.221151498781	15	4	2015
Model Average	285.244360716153	16	4	2015
Model Average	321.258600828072	17	4	2015
Model Average	287.243659707742	18	4	2015
Model Average	230.905636691121	19	4	2015
Model Average	275.897289405964	20	4	2015
Model Average	261.319464493781	21	4	2015
Model Average	274.965690513017	22	4	2015
Model Average	296.640608364844	23	4	2015
Model Average	281.407648453173	24	4	2015
Model Average	330.130062744525	25	4	2015
Model Average	309.695241607424	26	4	2015
Model Average	300.810233124204	27	4	2015
Model Average	273.469036067127	28	4	2015
Model Average	267.393964810385	29	4	2015
Model Average	254.051137826509	30	4	2015
Model Average	186.769032973561	31	4	2015
Model Average	166.841495404261	32	4	2015
Model Average	154.461752488598	33	4	2015
Model Average	152.999498296702	34	4	2015
Model Average	148.65299265344	35	4	2015
Model Average	135.186702468429	36	4	2015
Model Average	140.147196239274	37	4	2015
Model Average	123.834114967124	38	4	2015
Model Average	145.176602294343	39	4	2015
Model Average	111.197114109633	40	4	2015
Model Average	113.54993694777	41	4	2015
Model Average	86.9411260213144	42	4	2015
Model Average	107.932797957755	43	4	2015
Model Average	80.2083388907283	44	4	2015
Model Average	76.2717613194529	45	4	2015
Naive Average	144.226956398104	3	1	2015
Naive Average	157.438536767001	4	1	2015
Naive Average	136.188075185337	5	1	2015
Naive Average	147.79710126482	6	1	2015
Naive Average	170.25858099636	7	1	2015
Naive Average	153.061519925617	8	1	2015
Naive Average	189.175104935239	9	1	2015
Naive Average	222.350350190548	10	1	2015
Naive Average	241.926340644185	11	1	2015
Naive Average	227.020426470278	12	1	2015
Naive Average	203.211698332556	13	1	2015
Naive Average	227.167971934456	14	1	2015
Naive Average	247.664845455561	15	1	2015
Naive Average	244.861424756191	16	1	2015
Naive Average	315.054811350554	17	1	2015
Naive Average	238.700751988818	18	1	2015
Naive Average	200.749774096529	19	1	2015
Naive Average	260.001057394475	20	1	2015
Naive Average	271.595562299028	21	1	2015
Naive Average	304.703200701812	22	1	2015
Naive Average	319.002806351065	23	1	2015
Naive Average	298.025471675218	24	1	2015
Naive Average	392.244077242861	25	1	2015
Naive Average	352.183962737152	26	1	2015
Naive Average	333.888867113983	27	1	2015
Naive Average	314.66086333704	28	1	2015
Naive Average	302.711380033927	29	1	2015
Naive Average	297.450851657332	30	1	2015
Naive Average	203.636463354775	31	1	2015
Naive Average	194.175583736285	32	1	2015
Naive Average	165.618202906267	33	1	2015
Naive Average	173.332431342928	34	1	2015
Naive Average	165.176940721231	35	1	2015
Naive Average	163.067904689387	36	1	2015
Naive Average	156.63814941866	37	1	2015
Naive Average	142.439338585272	38	1	2015
Naive Average	155.816206942533	39	1	2015
Naive Average	142.408555487023	40	1	2015
Naive Average	144.515781148868	41	1	2015
Naive Average	128.027332764931	42	1	2015
Naive Average	133.937295193145	43	1	2015
Naive Average	113.063972041314	44	1	2015
Naive Average	93.1993999779012	45	1	2015
Naive Average	157.652660255945	3	2	2015
Naive Average	157.942881163047	4	2	2015
Naive Average	143.997594889415	5	2	2015
Naive Average	159.403939059831	6	2	2015
Naive Average	184.393523900249	7	2	2015
Naive Average	186.663627975084	8	2	2015
Naive Average	220.548323012765	9	2	2015
Naive Average	242.804976198729	10	2	2015
Naive Average	264.631448268738	11	2	2015
Naive Average	242.252727512999	12	2	2015
Naive Average	232.607328252814	13	2	2015
Naive Average	267.171727124575	14	2	2015
Naive Average	277.317851468365	15	2	2015
Naive Average	281.461654880828	16	2	2015
Naive Average	304.185047236118	17	2	2015
Naive Average	234.830885956485	18	2	2015
Naive Average	207.191030141965	19	2	2015
Naive Average	270.617165798183	20	2	2015
Naive Average	289.44476271194	21	2	2015
Naive Average	289.222123400534	22	2	2015
Naive Average	305.792400585172	23	2	2015
Naive Average	299.105114819901	24	2	2015
Naive Average	372.406811852133	25	2	2015
Naive Average	341.553850988704	26	2	2015
Naive Average	312.159744112024	27	2	2015
Naive Average	302.71028219384	28	2	2015
Naive Average	294.411479142854	29	2	2015
Naive Average	275.366391144756	30	2	2015
Naive Average	206.210125796627	31	2	2015
Naive Average	178.018948255766	32	2	2015
Naive Average	168.982292843691	33	2	2015
Naive Average	164.04385721413	34	2	2015
Naive Average	166.613307532546	35	2	2015
Naive Average	153.565867622261	36	2	2015
Naive Average	151.652743555573	37	2	2015
Naive Average	131.515892075114	38	2	2015
Naive Average	156.764215799735	39	2	2015
Naive Average	133.905427574816	40	2	2015
Naive Average	142.079612381989	41	2	2015
Naive Average	110.652902955813	42	2	2015
Naive Average	125.965487212793	43	2	2015
Naive Average	97.5908069618613	44	2	2015
Naive Average	87.6046703411436	45	2	2015
Naive Average	159.729699185342	3	3	2015
Naive Average	165.550165459541	4	3	2015
Naive Average	159.342318849891	5	3	2015
Naive Average	178.629189774892	6	3	2015
Naive Average	216.389294604653	7	3	2015
Naive Average	219.632099594067	8	3	2015
Naive Average	242.245341062313	9	3	2015
Naive Average	262.357813491171	10	3	2015
Naive Average	281.05849904687	11	3	2015
Naive Average	273.979742270169	12	3	2015
Naive Average	274.85607972188	13	3	2015
Naive Average	298.749404378279	14	3	2015
Naive Average	312.349614296539	15	3	2015
Naive Average	274.649221931373	16	3	2015
Naive Average	287.692691837769	17	3	2015
Naive Average	248.601100242688	18	3	2015
Naive Average	220.092486945585	19	3	2015
Naive Average	287.303861020522	20	3	2015
Naive Average	271.084287525642	21	3	2015
Naive Average	278.4191696733	22	3	2015
Naive Average	307.958956780856	23	3	2015
Naive Average	296.499117501923	24	3	2015
Naive Average	346.822842262961	25	3	2015
Naive Average	320.674593671314	26	3	2015
Naive Average	302.944529208142	27	3	2015
Naive Average	295.030898545347	28	3	2015
Naive Average	274.049351920689	29	3	2015
Naive Average	268.946517192043	30	3	2015
Naive Average	197.036465741973	31	3	2015
Naive Average	179.838909990158	32	3	2015
Naive Average	164.291152682057	33	3	2015
Naive Average	165.244193462939	34	3	2015
Naive Average	161.685341427353	35	3	2015
Naive Average	148.711036948887	36	3	2015
Naive Average	138.376087014718	37	3	2015
Naive Average	135.244628239899	38	3	2015
Naive Average	146.599686768778	39	3	2015
Naive Average	135.88708990511	40	3	2015
Naive Average	124.393436739115	41	3	2015
Naive Average	103.903324378882	42	3	2015
Naive Average	110.520537831474	43	3	2015
Naive Average	92.788241368388	44	3	2015
Naive Average	78.5330470340426	45	3	2015
Naive Average	148.11573015868	3	4	2015
Naive Average	179.737724682989	4	4	2015
Naive Average	177.520646235548	5	4	2015
Naive Average	213.809233773609	6	4	2015
Naive Average	248.734369969638	7	4	2015
Naive Average	241.904619053619	8	4	2015
Naive Average	261.992171870117	9	4	2015
Naive Average	279.802790424542	10	4	2015
Naive Average	310.967542051746	11	4	2015
Naive Average	315.826652656183	12	4	2015
Naive Average	307.810618784008	13	4	2015
Naive Average	330.129612077821	14	4	2015
Naive Average	301.021554869282	15	4	2015
Naive Average	268.371531291874	16	4	2015
Naive Average	295.982377840217	17	4	2015
Naive Average	271.482853172466	18	4	2015
Naive Average	235.755085494336	19	4	2015
Naive Average	272.554726643432	20	4	2015
Naive Average	268.158646687915	21	4	2015
Naive Average	278.18955204821	22	4	2015
Naive Average	295.448163050147	23	4	2015
Naive Average	278.484879965782	24	4	2015
Naive Average	318.792619964406	25	4	2015
Naive Average	306.99804420489	26	4	2015
Naive Average	287.671525779241	27	4	2015
Naive Average	266.937149410107	28	4	2015
Naive Average	261.295733905593	29	4	2015
Naive Average	250.161982188138	30	4	2015
Naive Average	194.178314960262	31	4	2015
Naive Average	168.748464626162	32	4	2015
Naive Average	166.41459673117	33	4	2015
Naive Average	158.320357746211	34	4	2015
Naive Average	155.753939478374	35	4	2015
Naive Average	137.402708998895	36	4	2015
Naive Average	145.083056266522	37	4	2015
Naive Average	128.545153201008	38	4	2015
Naive Average	149.062983798049	39	4	2015
Naive Average	120.603536292514	40	4	2015
Naive Average	112.801651075322	41	4	2015
Naive Average	93.3678832932143	42	4	2015
Naive Average	105.198869622053	43	4	2015
Naive Average	84.2310616883111	44	4	2015
Naive Average	78.6373843158986	45	4	2015
Naive	131	3	1	2015
Naive	150	4	1	2015
Naive	130	5	1	2015
Naive	146	6	1	2015
Naive	164	7	1	2015
Naive	133	8	1	2015
Naive	160	9	1	2015
Naive	193	10	1	2015
Naive	230	11	1	2015
Naive	202	12	1	2015
Naive	170	13	1	2015
Naive	198	14	1	2015
Naive	204	15	1	2015
Naive	198	16	1	2015
Naive	282	17	1	2015
Naive	225	18	1	2015
Naive	208	19	1	2015
Naive	272	20	1	2015
Naive	270	21	1	2015
Naive	308	22	1	2015
Naive	348	23	1	2015
Naive	319	24	1	2015
Naive	445	25	1	2015
Naive	359	26	1	2015
Naive	368	27	1	2015
Naive	319	28	1	2015
Naive	313	29	1	2015
Naive	300	30	1	2015
Naive	197	31	1	2015
Naive	191	32	1	2015
Naive	159	33	1	2015
Naive	178	34	1	2015
Naive	165	35	1	2015
Naive	162	36	1	2015
Naive	160	37	1	2015
Naive	148	38	1	2015
Naive	176	39	1	2015
Naive	131	40	1	2015
Naive	170	41	1	2015
Naive	115	42	1	2015
Naive	169	43	1	2015
Naive	117	44	1	2015
Naive	106	45	1	2015
Naive	131	3	2	2015
Naive	150	4	2	2015
Naive	130	5	2	2015
Naive	146	6	2	2015
Naive	164	7	2	2015
Naive	133	8	2	2015
Naive	160	9	2	2015
Naive	193	10	2	2015
Naive	230	11	2	2015
Naive	202	12	2	2015
Naive	170	13	2	2015
Naive	198	14	2	2015
Naive	204	15	2	2015
Naive	198	16	2	2015
Naive	282	17	2	2015
Naive	225	18	2	2015
Naive	208	19	2	2015
Naive	272	20	2	2015
Naive	270	21	2	2015
Naive	308	22	2	2015
Naive	348	23	2	2015
Naive	319	24	2	2015
Naive	445	25	2	2015
Naive	359	26	2	2015
Naive	368	27	2	2015
Naive	319	28	2	2015
Naive	313	29	2	2015
Naive	300	30	2	2015
Naive	197	31	2	2015
Naive	191	32	2	2015
Naive	159	33	2	2015
Naive	178	34	2	2015
Naive	165	35	2	2015
Naive	162	36	2	2015
Naive	160	37	2	2015
Naive	148	38	2	2015
Naive	176	39	2	2015
Naive	131	40	2	2015
Naive	170	41	2	2015
Naive	115	42	2	2015
Naive	169	43	2	2015
Naive	117	44	2	2015
Naive	106	45	2	2015
Naive	131	3	3	2015
Naive	150	4	3	2015
Naive	130	5	3	2015
Naive	146	6	3	2015
Naive	164	7	3	2015
Naive	133	8	3	2015
Naive	160	9	3	2015
Naive	193	10	3	2015
Naive	230	11	3	2015
Naive	202	12	3	2015
Naive	170	13	3	2015
Naive	198	14	3	2015
Naive	204	15	3	2015
Naive	198	16	3	2015
Naive	282	17	3	2015
Naive	225	18	3	2015
Naive	208	19	3	2015
Naive	272	20	3	2015
Naive	270	21	3	2015
Naive	308	22	3	2015
Naive	348	23	3	2015
Naive	319	24	3	2015
Naive	445	25	3	2015
Naive	359	26	3	2015
Naive	368	27	3	2015
Naive	319	28	3	2015
Naive	313	29	3	2015
Naive	300	30	3	2015
Naive	197	31	3	2015
Naive	191	32	3	2015
Naive	159	33	3	2015
Naive	178	34	3	2015
Naive	165	35	3	2015
Naive	162	36	3	2015
Naive	160	37	3	2015
Naive	148	38	3	2015
Naive	176	39	3	2015
Naive	131	40	3	2015
Naive	170	41	3	2015
Naive	115	42	3	2015
Naive	169	43	3	2015
Naive	117	44	3	2015
Naive	106	45	3	2015
Naive	131	3	4	2015
Naive	150	4	4	2015
Naive	130	5	4	2015
Naive	146	6	4	2015
Naive	164	7	4	2015
Naive	133	8	4	2015
Naive	160	9	4	2015
Naive	193	10	4	2015
Naive	230	11	4	2015
Naive	202	12	4	2015
Naive	170	13	4	2015
Naive	198	14	4	2015
Naive	204	15	4	2015
Naive	198	16	4	2015
Naive	282	17	4	2015
Naive	225	18	4	2015
Naive	208	19	4	2015
Naive	272	20	4	2015
Naive	270	21	4	2015
Naive	308	22	4	2015
Naive	348	23	4	2015
Naive	319	24	4	2015
Naive	445	25	4	2015
Naive	359	26	4	2015
Naive	368	27	4	2015
Naive	319	28	4	2015
Naive	313	29	4	2015
Naive	300	30	4	2015
Naive	197	31	4	2015
Naive	191	32	4	2015
Naive	159	33	4	2015
Naive	178	34	4	2015
Naive	165	35	4	2015
Naive	162	36	4	2015
Naive	160	37	4	2015
Naive	148	38	4	2015
Naive	176	39	4	2015
Naive	131	40	4	2015
Naive	170	41	4	2015
Naive	115	42	4	2015
Naive	169	43	4	2015
Naive	117	44	4	2015
Naive	106	45	4	2015
lm ub	213.470341783615	3	1	2015
lm ub	227.803800261974	4	1	2015
lm ub	192.643285603016	5	1	2015
lm ub	191.934710561454	6	1	2015
lm ub	255.913594564803	7	1	2015
lm ub	232.151220014854	8	1	2015
lm ub	259.15291739403	9	1	2015
lm ub	311.748727096008	10	1	2015
lm ub	327.902754434546	11	1	2015
lm ub	277.713728169445	12	1	2015
lm ub	253.840433927887	13	1	2015
lm ub	268.23748513764	14	1	2015
lm ub	312.267287460648	15	1	2015
lm ub	300.823611345833	16	1	2015
lm ub	379.226620553429	17	1	2015
lm ub	290.171857980936	18	1	2015
lm ub	206.897527647473	19	1	2015
lm ub	327.978658924651	20	1	2015
lm ub	350.800897528801	21	1	2015
lm ub	397.836616146854	22	1	2015
lm ub	381.011214019533	23	1	2015
lm ub	334.196259978921	24	1	2015
lm ub	490.928674822978	25	1	2015
lm ub	423.04085070032	26	1	2015
lm ub	373.629748613476	27	1	2015
lm ub	366.268425913653	28	1	2015
lm ub	348.446789859284	29	1	2015
lm ub	369.057997321609	30	1	2015
lm ub	238.850651515458	31	1	2015
lm ub	246.491489935234	32	1	2015
lm ub	228.581792346359	33	1	2015
lm ub	245.015338689056	34	1	2015
lm ub	222.951079017691	35	1	2015
lm ub	230.893207984221	36	1	2015
lm ub	222.805263063892	37	1	2015
lm ub	202.583907021149	38	1	2015
lm ub	214.919585007128	39	1	2015
lm ub	216.43899561353	40	1	2015
lm ub	211.303830486946	41	1	2015
lm ub	195.044390585443	42	1	2015
lm ub	200.905086413318	43	1	2015
lm ub	177.830174513407	44	1	2015
lm ub	150.950667188567	45	1	2015
lm ub	255.501800765168	3	2	2015
lm ub	234.955625450909	4	2	2015
lm ub	212.744498185775	5	2	2015
lm ub	237.697431965849	6	2	2015
lm ub	294.552149571516	7	2	2015
lm ub	305.65217374134	8	2	2015
lm ub	326.365435359357	9	2	2015
lm ub	369.936292707321	10	2	2015
lm ub	352.757274114665	11	2	2015
lm ub	316.380229567297	12	2	2015
lm ub	287.817535815868	13	2	2015
lm ub	337.446127618331	14	2	2015
lm ub	357.968412473134	15	2	2015
lm ub	370.391379619371	16	2	2015
lm ub	386.507449910219	17	2	2015
lm ub	267.273065496515	18	2	2015
lm ub	235.669244260172	19	2	2015
lm ub	342.854091472043	20	2	2015
lm ub	435.119706275798	21	2	2015
lm ub	390.415529648623	22	2	2015
lm ub	372.55082802938	23	2	2015
lm ub	375.685678854024	24	2	2015
lm ub	459.639368460008	25	2	2015
lm ub	442.726572621622	26	2	2015
lm ub	344.795547979801	27	2	2015
lm ub	365.608881705128	28	2	2015
lm ub	364.683579716014	29	2	2015
lm ub	348.924370252917	30	2	2015
lm ub	272.783716070274	31	2	2015
lm ub	236.813609876504	32	2	2015
lm ub	272.132408780786	33	2	2015
lm ub	241.828710315538	34	2	2015
lm ub	258.660089239023	35	2	2015
lm ub	237.101544650217	36	2	2015
lm ub	235.088137396299	37	2	2015
lm ub	199.83528753991	38	2	2015
lm ub	240.775615426811	39	2	2015
lm ub	236.418916831168	40	2	2015
lm ub	220.679739812813	41	2	2015
lm ub	204.260778837734	42	2	2015
lm ub	195.534922442212	43	2	2015
lm ub	185.74904108581	44	2	2015
lm ub	164.316285638977	45	2	2015
lm ub	266.420872217933	3	3	2015
lm ub	250.15062312444	4	3	2015
lm ub	266.994071650944	5	3	2015
lm ub	288.078998262483	6	3	2015
lm ub	348.530716474502	7	3	2015
lm ub	377.146893520624	8	3	2015
lm ub	387.177738792684	9	3	2015
lm ub	395.530302888229	10	3	2015
lm ub	390.443812632865	11	3	2015
lm ub	352.494563189825	12	3	2015
lm ub	363.876694744388	13	3	2015
lm ub	387.996761467781	14	3	2015
lm ub	424.240589642575	15	3	2015
lm ub	383.003302449692	16	3	2015
lm ub	316.286779763182	17	3	2015
lm ub	296.960901762734	18	3	2015
lm ub	272.912728446136	19	3	2015
lm ub	386.742736533326	20	3	2015
lm ub	409.192015977733	21	3	2015
lm ub	375.859957562321	22	3	2015
lm ub	408.044647157925	23	3	2015
lm ub	385.831525754182	24	3	2015
lm ub	436.048503740107	25	3	2015
lm ub	421.885823482632	26	3	2015
lm ub	354.078628606257	27	3	2015
lm ub	387.148577665709	28	3	2015
lm ub	345.309675561062	29	3	2015
lm ub	357.926348191539	30	3	2015
lm ub	283.71393736399	31	3	2015
lm ub	281.220042437968	32	3	2015
lm ub	275.809473021576	33	3	2015
lm ub	277.224730509201	34	3	2015
lm ub	269.246323724454	35	3	2015
lm ub	248.14008936533	36	3	2015
lm ub	223.718277899893	37	3	2015
lm ub	226.253907795524	38	3	2015
lm ub	245.943827914048	39	3	2015
lm ub	256.64194065606	40	3	2015
lm ub	225.785615660389	41	3	2015
lm ub	211.509192697874	42	3	2015
lm ub	200.105794661799	43	3	2015
lm ub	197.483297157598	44	3	2015
lm ub	172.640275843051	45	3	2015
lm ub	271.79521976952	3	4	2015
lm ub	295.095107062111	4	4	2015
lm ub	307.072257051395	5	4	2015
lm ub	340.642492387735	6	4	2015
lm ub	406.030746004861	7	4	2015
lm ub	428.5754209098	8	4	2015
lm ub	408.377151880842	9	4	2015
lm ub	420.753428849666	10	4	2015
lm ub	409.840886912067	11	4	2015
lm ub	422.147089794844	12	4	2015
lm ub	415.706961940055	13	4	2015
lm ub	444.150221105888	14	4	2015
lm ub	431.87127522227	15	4	2015
lm ub	325.71085914327	16	4	2015
lm ub	339.851480333267	17	4	2015
lm ub	335.252175103975	18	4	2015
lm ub	341.076510132955	19	4	2015
lm ub	374.548454436393	20	4	2015
lm ub	400.36738171761	21	4	2015
lm ub	401.397933879795	22	4	2015
lm ub	398.934948445541	23	4	2015
lm ub	365.990874022984	24	4	2015
lm ub	394.050806142598	25	4	2015
lm ub	412.824481574967	26	4	2015
lm ub	345.031071853094	27	4	2015
lm ub	349.955247888771	28	4	2015
lm ub	341.164165373234	29	4	2015
lm ub	341.902241260975	30	4	2015
lm ub	313.574511719293	31	4	2015
lm ub	266.411729185489	32	4	2015
lm ub	309.993452115637	33	4	2015
lm ub	276.984953543606	34	4	2015
lm ub	277.768855146375	35	4	2015
lm ub	236.022445068939	36	4	2015
lm ub	255.121405917316	37	4	2015
lm ub	238.524647256136	38	4	2015
lm ub	261.126681614141	39	4	2015
lm ub	257.157226761873	40	4	2015
lm ub	215.758896795139	41	4	2015
lm ub	215.366883106683	42	4	2015
lm ub	198.80366557218	43	4	2015
lm ub	199.878833657792	44	4	2015
lm ub	178.158214737085	45	4	2015
lm lb	100.449637235944	3	1	2015
lm lb	114.65807026054	4	1	2015
lm lb	79.8335100674686	5	1	2015
lm lb	79.052965233134	6	1	2015
lm lb	143.557254055207	7	1	2015
lm lb	118.644179499127	8	1	2015
lm lb	145.533332029521	9	1	2015
lm lb	199.083916944373	10	1	2015
lm lb	214.700219511174	11	1	2015
lm lb	163.363550918021	12	1	2015
lm lb	138.692147494157	13	1	2015
lm lb	153.990399104607	14	1	2015
lm lb	196.271651821848	15	1	2015
lm lb	185.886659995129	16	1	2015
lm lb	264.258142213656	17	1	2015
lm lb	172.325878257986	18	1	2015
lm lb	89.4258804195305	19	1	2015
lm lb	211.187610985328	20	1	2015
lm lb	229.450814775947	21	1	2015
lm lb	279.46876464973	22	1	2015
lm lb	261.72778443882	23	1	2015
lm lb	213.673638213352	24	1	2015
lm lb	366.20503772646	25	1	2015
lm lb	295.640721013432	26	1	2015
lm lb	247.456257216284	27	1	2015
lm lb	241.898389958884	28	1	2015
lm lb	225.761197150825	29	1	2015
lm lb	245.663098819231	30	1	2015
lm lb	114.189944539412	31	1	2015
lm lb	120.291341810941	32	1	2015
lm lb	104.512002028288	33	1	2015
lm lb	121.676053030145	34	1	2015
lm lb	99.7600526936536	35	1	2015
lm lb	108.327315254719	36	1	2015
lm lb	99.6077508504018	37	1	2015
lm lb	80.1325591721908	38	1	2015
lm lb	92.9392345423608	39	1	2015
lm lb	93.7522935838303	40	1	2015
lm lb	88.6598211120572	41	1	2015
lm lb	73.2465052135709	42	1	2015
lm lb	78.9217320123108	43	1	2015
lm lb	56.0329854106954	44	1	2015
lm lb	29.53162209993	45	1	2015
lm lb	109.777514458689	3	2	2015
lm lb	88.6400426445162	4	2	2015
lm lb	67.2715376988127	5	2	2015
lm lb	92.0653907267769	6	2	2015
lm lb	149.650662339563	7	2	2015
lm lb	159.825962805278	8	2	2015
lm lb	180.208861444992	9	2	2015
lm lb	224.946614473292	10	2	2015
lm lb	205.82332752056	11	2	2015
lm lb	167.370887266074	12	2	2015
lm lb	138.131194351963	13	2	2015
lm lb	188.920119993631	14	2	2015
lm lb	206.537303746582	15	2	2015
lm lb	221.118861641671	16	2	2015
lm lb	236.828368807188	17	2	2015
lm lb	114.596537538625	18	2	2015
lm lb	82.6715113676778	19	2	2015
lm lb	192.609974573704	20	2	2015
lm lb	278.767376747181	21	2	2015
lm lb	237.966361097331	22	2	2015
lm lb	218.939805024542	23	2	2015
lm lb	217.366947597045	24	2	2015
lm lb	301.909612431982	25	2	2015
lm lb	282.646369014571	26	2	2015
lm lb	186.021981470325	27	2	2015
lm lb	208.82286027821	28	2	2015
lm lb	210.016128926127	29	2	2015
lm lb	192.290251599643	30	2	2015
lm lb	116.284012300458	31	2	2015
lm lb	78.2559754221977	32	2	2015
lm lb	116.318109059378	33	2	2015
lm lb	86.8466400170819	34	2	2015
lm lb	103.933963914708	35	2	2015
lm lb	83.1009313677138	36	2	2015
lm lb	80.2938275203088	37	2	2015
lm lb	45.9707005955281	38	2	2015
lm lb	87.7421339199356	39	2	2015
lm lb	82.6045293452247	40	2	2015
lm lb	66.7058969312017	41	2	2015
lm lb	51.5151942204338	42	2	2015
lm lb	42.7906479012348	43	2	2015
lm lb	33.3222570714092	44	2	2015
lm lb	12.3697471342305	45	2	2015
lm lb	89.0908816497641	3	3	2015
lm lb	72.5075214538812	4	3	2015
lm lb	90.4208458371307	5	3	2015
lm lb	111.150347774178	6	3	2015
lm lb	172.480696247514	7	3	2015
lm lb	200.120963360284	8	3	2015
lm lb	209.607820602981	9	3	2015
lm lb	218.304771273793	10	3	2015
lm lb	210.191120140912	11	3	2015
lm lb	170.626690411921	12	3	2015
lm lb	181.127536937205	13	3	2015
lm lb	206.00665304676	14	3	2015
lm lb	239.453131014463	15	3	2015
lm lb	199.505175463222	16	3	2015
lm lb	132.364595728591	17	3	2015
lm lb	111.029069796089	18	3	2015
lm lb	87.2189917729305	19	3	2015
lm lb	204.585858965399	20	3	2015
lm lb	219.585535209771	21	3	2015
lm lb	190.997508766131	22	3	2015
lm lb	218.7365108617	23	3	2015
lm lb	194.320245025084	24	3	2015
lm lb	245.209798798994	25	3	2015
lm lb	228.177377577331	26	3	2015
lm lb	162.238351990546	27	3	2015
lm lb	197.878393497083	28	3	2015
lm lb	157.625383036816	29	3	2015
lm lb	168.790498018092	30	3	2015
lm lb	94.560368428908	31	3	2015
lm lb	89.7705167681246	32	3	2015
lm lb	87.6926253781437	33	3	2015
lm lb	90.2058322073599	34	3	2015
lm lb	82.4754262320685	35	3	2015
lm lb	62.2323813855737	36	3	2015
lm lb	36.8281835077741	37	3	2015
lm lb	40.539067986787	38	3	2015
lm lb	61.0972224075205	39	3	2015
lm lb	70.6946308090164	40	3	2015
lm lb	39.9550677373488	41	3	2015
lm lb	27.2337799012222	42	3	2015
lm lb	15.8312850723071	43	3	2015
lm lb	13.6082643662663	44	3	2015
lm lb	-10.8024932157389	45	3	2015
lm lb	77.4667765995009	3	4	2015
lm lb	100.555319164265	4	4	2015
lm lb	113.207450327094	5	4	2015
lm lb	146.387976473448	6	4	2015
lm lb	212.663293549574	7	4	2015
lm lb	234.041597502568	8	4	2015
lm lb	211.779639318986	9	4	2015
lm lb	223.602385117235	10	4	2015
lm lb	210.208379742195	11	4	2015
lm lb	220.905399436696	12	4	2015
lm lb	212.244473319034	13	4	2015
lm lb	242.169757259713	14	4	2015
lm lb	225.261391648269	15	4	2015
lm lb	120.514822081322	16	4	2015
lm lb	134.85305411317	17	4	2015
lm lb	128.203881439981	18	4	2015
lm lb	134.249772894019	19	4	2015
lm lb	172.486560226113	20	4	2015
lm lb	190.186996016213	21	4	2015
lm lb	194.241832831787	22	4	2015
lm lb	189.812651825692	23	4	2015
lm lb	154.136568197243	24	4	2015
lm lb	183.335953397623	25	4	2015
lm lb	198.938901779746	26	4	2015
lm lb	133.222185918762	27	4	2015
lm lb	141.019279936091	28	4	2015
lm lb	134.785564003616	29	4	2015
lm lb	133.742511894431	30	4	2015
lm lb	106.34971258597	31	4	2015
lm lb	56.4814843353574	32	4	2015
lm lb	103.766525779912	33	4	2015
lm lb	71.7897917788091	34	4	2015
lm lb	72.8438725512441	35	4	2015
lm lb	32.1374219560022	36	4	2015
lm lb	50.2104542086309	37	4	2015
lm lb	34.8727140183283	38	4	2015
lm lb	58.5395754114853	39	4	2015
lm lb	53.533720356269	40	4	2015
lm lb	12.1215861078481	41	4	2015
lm lb	13.4570698427956	42	4	2015
lm lb	-3.11056304420794	43	4	2015
lm lb	-1.68557906487069	44	4	2015
lm lb	-22.7961670920817	45	4	2015
rf ub	194	3	1	2015
rf ub	194	4	1	2015
rf ub	197	5	1	2015
rf ub	192	6	1	2015
rf ub	198	7	1	2015
rf ub	198	8	1	2015
rf ub	256	9	1	2015
rf ub	269	10	1	2015
rf ub	341	11	1	2015
rf ub	368.650000000002	12	1	2015
rf ub	293	13	1	2015
rf ub	282	14	1	2015
rf ub	290	15	1	2015
rf ub	302	16	1	2015
rf ub	421	17	1	2015
rf ub	395	18	1	2015
rf ub	322	19	1	2015
rf ub	339	20	1	2015
rf ub	381	21	1	2015
rf ub	421	22	1	2015
rf ub	472	23	1	2015
rf ub	489.250000000001	24	1	2015
rf ub	593	25	1	2015
rf ub	593	26	1	2015
rf ub	489	27	1	2015
rf ub	574	28	1	2015
rf ub	471.05	29	1	2015
rf ub	445	30	1	2015
rf ub	421	31	1	2015
rf ub	327	32	1	2015
rf ub	237	33	1	2015
rf ub	231	34	1	2015
rf ub	230.05	35	1	2015
rf ub	234	36	1	2015
rf ub	217.300000000001	37	1	2015
rf ub	201	38	1	2015
rf ub	212.150000000001	39	1	2015
rf ub	190	40	1	2015
rf ub	187	41	1	2015
rf ub	190	42	1	2015
rf ub	192	43	1	2015
rf ub	172	44	1	2015
rf ub	166	45	1	2015
rf ub	203.05	3	2	2015
rf ub	198	4	2	2015
rf ub	200	5	2	2015
rf ub	198	6	2	2015
rf ub	204	7	2	2015
rf ub	231	8	2	2015
rf ub	341	9	2	2015
rf ub	341	10	2	2015
rf ub	421	11	2	2015
rf ub	401	12	2	2015
rf ub	381	13	2	2015
rf ub	395	14	2	2015
rf ub	389	15	2	2015
rf ub	388	16	2	2015
rf ub	449	17	2	2015
rf ub	395	18	2	2015
rf ub	395	19	2	2015
rf ub	381	20	2	2015
rf ub	383	21	2	2015
rf ub	449	22	2	2015
rf ub	489	23	2	2015
rf ub	574	24	2	2015
rf ub	593	25	2	2015
rf ub	593	26	2	2015
rf ub	512	27	2	2015
rf ub	593	28	2	2015
rf ub	472	29	2	2015
rf ub	472	30	2	2015
rf ub	389	31	2	2015
rf ub	339	32	2	2015
rf ub	284	33	2	2015
rf ub	237	34	2	2015
rf ub	256	35	2	2015
rf ub	231	36	2	2015
rf ub	256	37	2	2015
rf ub	200	38	2	2015
rf ub	207	39	2	2015
rf ub	193	40	2	2015
rf ub	189	41	2	2015
rf ub	194	42	2	2015
rf ub	190	43	2	2015
rf ub	169	44	2	2015
rf ub	152	45	2	2015
rf ub	215	3	3	2015
rf ub	215	4	3	2015
rf ub	228	5	3	2015
rf ub	231	6	3	2015
rf ub	234	7	3	2015
rf ub	341	8	3	2015
rf ub	421	9	3	2015
rf ub	389.300000000001	10	3	2015
rf ub	433	11	3	2015
rf ub	471	12	3	2015
rf ub	395.300000000001	13	3	2015
rf ub	421	14	3	2015
rf ub	389	15	3	2015
rf ub	388	16	3	2015
rf ub	437	17	3	2015
rf ub	395	18	3	2015
rf ub	388	19	3	2015
rf ub	368	20	3	2015
rf ub	389	21	3	2015
rf ub	458	22	3	2015
rf ub	494	23	3	2015
rf ub	512	24	3	2015
rf ub	593	25	3	2015
rf ub	512	26	3	2015
rf ub	512	27	3	2015
rf ub	515.100000000011	28	3	2015
rf ub	494	29	3	2015
rf ub	445	30	3	2015
rf ub	401	31	3	2015
rf ub	368	32	3	2015
rf ub	284	33	3	2015
rf ub	287	34	3	2015
rf ub	287	35	3	2015
rf ub	287	36	3	2015
rf ub	266	37	3	2015
rf ub	230	38	3	2015
rf ub	210	39	3	2015
rf ub	198	40	3	2015
rf ub	193	41	3	2015
rf ub	192	42	3	2015
rf ub	194	43	3	2015
rf ub	161	44	3	2015
rf ub	152	45	3	2015
rf ub	234	3	4	2015
rf ub	237	4	4	2015
rf ub	237	5	4	2015
rf ub	284	6	4	2015
rf ub	287	7	4	2015
rf ub	421.600000000002	8	4	2015
rf ub	458	9	4	2015
rf ub	433	10	4	2015
rf ub	471.05	11	4	2015
rf ub	489	12	4	2015
rf ub	449	13	4	2015
rf ub	421.350000000001	14	4	2015
rf ub	395	15	4	2015
rf ub	395	16	4	2015
rf ub	401	17	4	2015
rf ub	389	18	4	2015
rf ub	388	19	4	2015
rf ub	388	20	4	2015
rf ub	388	21	4	2015
rf ub	458	22	4	2015
rf ub	472	23	4	2015
rf ub	494	24	4	2015
rf ub	512	25	4	2015
rf ub	506	26	4	2015
rf ub	506	27	4	2015
rf ub	494	28	4	2015
rf ub	454.200000000001	29	4	2015
rf ub	449	30	4	2015
rf ub	437	31	4	2015
rf ub	348	32	4	2015
rf ub	343	33	4	2015
rf ub	279	34	4	2015
rf ub	368	35	4	2015
rf ub	300.950000000003	36	4	2015
rf ub	339	37	4	2015
rf ub	266	38	4	2015
rf ub	230	39	4	2015
rf ub	210	40	4	2015
rf ub	171	41	4	2015
rf ub	197	42	4	2015
rf ub	192	43	4	2015
rf ub	156	44	4	2015
rf ub	151	45	4	2015
rf lb	90	3	1	2015
rf lb	105	4	1	2015
rf lb	105	5	1	2015
rf lb	105	6	1	2015
rf lb	106	7	1	2015
rf lb	105	8	1	2015
rf lb	117	9	1	2015
rf lb	143	10	1	2015
rf lb	176	11	1	2015
rf lb	181	12	1	2015
rf lb	163	13	1	2015
rf lb	152	14	1	2015
rf lb	170	15	1	2015
rf lb	170	16	1	2015
rf lb	202	17	1	2015
rf lb	198	18	1	2015
rf lb	186	19	1	2015
rf lb	199	20	1	2015
rf lb	208	21	1	2015
rf lb	208.95	22	1	2015
rf lb	226	23	1	2015
rf lb	218	24	1	2015
rf lb	232	25	1	2015
rf lb	237	26	1	2015
rf lb	237	27	1	2015
rf lb	232	28	1	2015
rf lb	226	29	1	2015
rf lb	224.95	30	1	2015
rf lb	148	31	1	2015
rf lb	143	32	1	2015
rf lb	121	33	1	2015
rf lb	129	34	1	2015
rf lb	113	35	1	2015
rf lb	115	36	1	2015
rf lb	106	37	1	2015
rf lb	110.8	38	1	2015
rf lb	115	39	1	2015
rf lb	105	40	1	2015
rf lb	78	41	1	2015
rf lb	79	42	1	2015
rf lb	75	43	1	2015
rf lb	71	44	1	2015
rf lb	65	45	1	2015
rf lb	100	3	2	2015
rf lb	105	4	2	2015
rf lb	104	5	2	2015
rf lb	105	6	2	2015
rf lb	105	7	2	2015
rf lb	105	8	2	2015
rf lb	129	9	2	2015
rf lb	148	10	2	2015
rf lb	189	11	2	2015
rf lb	170	12	2	2015
rf lb	152	13	2	2015
rf lb	170	14	2	2015
rf lb	170	15	2	2015
rf lb	186	16	2	2015
rf lb	204	17	2	2015
rf lb	194	18	2	2015
rf lb	186	19	2	2015
rf lb	197	20	2	2015
rf lb	189	21	2	2015
rf lb	205	22	2	2015
rf lb	208	23	2	2015
rf lb	205	24	2	2015
rf lb	226	25	2	2015
rf lb	218	26	2	2015
rf lb	226	27	2	2015
rf lb	208.95	28	2	2015
rf lb	216	29	2	2015
rf lb	197	30	2	2015
rf lb	146	31	2	2015
rf lb	121	32	2	2015
rf lb	114.95	33	2	2015
rf lb	106	34	2	2015
rf lb	105	35	2	2015
rf lb	106	36	2	2015
rf lb	113	37	2	2015
rf lb	106	38	2	2015
rf lb	105	39	2	2015
rf lb	100	40	2	2015
rf lb	65	41	2	2015
rf lb	65	42	2	2015
rf lb	75	43	2	2015
rf lb	64	44	2	2015
rf lb	59	45	2	2015
rf lb	90	3	3	2015
rf lb	89	4	3	2015
rf lb	105	5	3	2015
rf lb	105	6	3	2015
rf lb	105	7	3	2015
rf lb	105	8	3	2015
rf lb	126.7	9	3	2015
rf lb	148	10	3	2015
rf lb	159.75	11	3	2015
rf lb	170	12	3	2015
rf lb	170	13	3	2015
rf lb	173	14	3	2015
rf lb	189	15	3	2015
rf lb	194	16	3	2015
rf lb	199	17	3	2015
rf lb	194	18	3	2015
rf lb	186	19	3	2015
rf lb	189	20	3	2015
rf lb	191	21	3	2015
rf lb	189	22	3	2015
rf lb	205	23	3	2015
[truncated: 2,301 more rows]
