# Supplementary material for: A stacked ensemble method for forecasting influenza-like illness visit volumes at emergency departments
Source: PLoS One. 2021 Mar 22;16(3):e0241725. doi: 10.1371/journal.pone.0241725 (PMC7984626; doi:10.1371/journal.pone.0241725)
Supplement: S1 Data — (ZIP) [file pone.0241725.s003.zip › ILI_plosone/tables/raw_estimates_2015weeks-3-45_fmc.csv]

object	value	epiweek	weeks_ahead	season
Random Forest	25.0665	3	1	2015
Random Forest	22.831	4	1	2015
Random Forest	25.689	5	1	2015
Random Forest	27.438	6	1	2015
Random Forest	26.219	7	1	2015
Random Forest	25.7795	8	1	2015
Random Forest	33.1205	9	1	2015
Random Forest	31.3895	10	1	2015
Random Forest	32.051	11	1	2015
Random Forest	30.1155	12	1	2015
Random Forest	29.5115	13	1	2015
Random Forest	36.762	14	1	2015
Random Forest	42.5295	15	1	2015
Random Forest	46.516	16	1	2015
Random Forest	51.7695	17	1	2015
Random Forest	55.705	18	1	2015
Random Forest	44.5325	19	1	2015
Random Forest	38.8985	20	1	2015
Random Forest	35.8095	21	1	2015
Random Forest	36.867	22	1	2015
Random Forest	46.2935	23	1	2015
Random Forest	48.0075	24	1	2015
Random Forest	53.9265	25	1	2015
Random Forest	54.7955	26	1	2015
Random Forest	52.5645	27	1	2015
Random Forest	41.2055	28	1	2015
Random Forest	44.7105	29	1	2015
Random Forest	37.284	30	1	2015
Random Forest	36.6415	31	1	2015
Random Forest	35.764	32	1	2015
Random Forest	28.3775	33	1	2015
Random Forest	27.6935	34	1	2015
Random Forest	27.0785	35	1	2015
Random Forest	26.0215	36	1	2015
Random Forest	26.6375	37	1	2015
Random Forest	26.1065	38	1	2015
Random Forest	24.7665	39	1	2015
Random Forest	24.5485	40	1	2015
Random Forest	18.6785	41	1	2015
Random Forest	21.959	42	1	2015
Random Forest	17.895	43	1	2015
Random Forest	19.7635	44	1	2015
Random Forest	18.281	45	1	2015
Random Forest	25.994	3	2	2015
Random Forest	25.819	4	2	2015
Random Forest	28.523	5	2	2015
Random Forest	27.9185	6	2	2015
Random Forest	27.18	7	2	2015
Random Forest	29.9115	8	2	2015
Random Forest	32.3745	9	2	2015
Random Forest	33.564	10	2	2015
Random Forest	36.1855	11	2	2015
Random Forest	33.9645	12	2	2015
Random Forest	35.8275	13	2	2015
Random Forest	45.316	14	2	2015
Random Forest	50.067	15	2	2015
Random Forest	54.7735	16	2	2015
Random Forest	57.7825	17	2	2015
Random Forest	55.9805	18	2	2015
Random Forest	36.5665	19	2	2015
Random Forest	37.465	20	2	2015
Random Forest	33.6475	21	2	2015
Random Forest	36.99	22	2	2015
Random Forest	43.3215	23	2	2015
Random Forest	44.638	24	2	2015
Random Forest	48.212	25	2	2015
Random Forest	48.9295	26	2	2015
Random Forest	45.7045	27	2	2015
Random Forest	39.1275	28	2	2015
Random Forest	41.693	29	2	2015
Random Forest	35.8115	30	2	2015
Random Forest	39.1015	31	2	2015
Random Forest	30.214	32	2	2015
Random Forest	30.0405	33	2	2015
Random Forest	28.579	34	2	2015
Random Forest	28.9035	35	2	2015
Random Forest	26.1675	36	2	2015
Random Forest	26.8295	37	2	2015
Random Forest	26.4535	38	2	2015
Random Forest	25.576	39	2	2015
Random Forest	21.4295	40	2	2015
Random Forest	21.286	41	2	2015
Random Forest	18.643	42	2	2015
Random Forest	19.8765	43	2	2015
Random Forest	20.512	44	2	2015
Random Forest	14.9505	45	2	2015
Random Forest	27.532	3	3	2015
Random Forest	27.9915	4	3	2015
Random Forest	28.322	5	3	2015
Random Forest	26.338	6	3	2015
Random Forest	28.918	7	3	2015
Random Forest	28.4175	8	3	2015
Random Forest	32.6095	9	3	2015
Random Forest	38.6095	10	3	2015
Random Forest	39.268	11	3	2015
Random Forest	38.6745	12	3	2015
Random Forest	43.5355	13	3	2015
Random Forest	47.6045	14	3	2015
Random Forest	54.3425	15	3	2015
Random Forest	52.8535	16	3	2015
Random Forest	51.266	17	3	2015
Random Forest	56.6315	18	3	2015
Random Forest	35.4715	19	3	2015
Random Forest	34.1135	20	3	2015
Random Forest	36.6835	21	3	2015
Random Forest	38.7275	22	3	2015
Random Forest	43.8555	23	3	2015
Random Forest	43.306	24	3	2015
Random Forest	46.0515	25	3	2015
Random Forest	42.512	26	3	2015
Random Forest	42.33	27	3	2015
Random Forest	35.176	28	3	2015
Random Forest	40.5035	29	3	2015
Random Forest	38.109	30	3	2015
Random Forest	32.475	31	3	2015
Random Forest	32.115	32	3	2015
Random Forest	29.0625	33	3	2015
Random Forest	25.469	34	3	2015
Random Forest	28.4825	35	3	2015
Random Forest	25.4175	36	3	2015
Random Forest	26.818	37	3	2015
Random Forest	24.2265	38	3	2015
Random Forest	23.5145	39	3	2015
Random Forest	22.41	40	3	2015
Random Forest	19.0145	41	3	2015
Random Forest	20.694	42	3	2015
Random Forest	19.3485	43	3	2015
Random Forest	16.8805	44	3	2015
Random Forest	17.7025	45	3	2015
Random Forest	28.7035	3	4	2015
Random Forest	28.408	4	4	2015
Random Forest	27.5305	5	4	2015
Random Forest	28.337	6	4	2015
Random Forest	27.7945	7	4	2015
Random Forest	29.2605	8	4	2015
Random Forest	34.094	9	4	2015
Random Forest	40.9325	10	4	2015
Random Forest	42.4805	11	4	2015
Random Forest	43.493	12	4	2015
Random Forest	46.5745	13	4	2015
Random Forest	51.73	14	4	2015
Random Forest	53.21	15	4	2015
Random Forest	51.173	16	4	2015
Random Forest	52.2335	17	4	2015
Random Forest	54.088	18	4	2015
Random Forest	32.701	19	4	2015
Random Forest	35.0695	20	4	2015
Random Forest	38.129	21	4	2015
Random Forest	38.9505	22	4	2015
Random Forest	41.2365	23	4	2015
Random Forest	39.6285	24	4	2015
Random Forest	39.224	25	4	2015
Random Forest	39.3285	26	4	2015
Random Forest	37.822	27	4	2015
Random Forest	36.175	28	4	2015
Random Forest	38.4435	29	4	2015
Random Forest	33.8115	30	4	2015
Random Forest	34.725	31	4	2015
Random Forest	29.8015	32	4	2015
Random Forest	27.8395	33	4	2015
Random Forest	25.824	34	4	2015
Random Forest	28.2455	35	4	2015
Random Forest	25.2115	36	4	2015
Random Forest	25.893	37	4	2015
Random Forest	22.3345	38	4	2015
Random Forest	23.441	39	4	2015
Random Forest	20.6525	40	4	2015
Random Forest	19.4125	41	4	2015
Random Forest	20.5475	42	4	2015
Random Forest	17.6005	43	4	2015
Random Forest	16.339	44	4	2015
Random Forest	16.551	45	4	2015
Generalized Linear Mixture Model	137.944090326617	3	1	2015
Generalized Linear Mixture Model	156.482149485702	4	1	2015
Generalized Linear Mixture Model	126.387958676873	5	1	2015
Generalized Linear Mixture Model	147.971109175016	6	1	2015
Generalized Linear Mixture Model	180.761598256198	7	1	2015
Generalized Linear Mixture Model	151.29705173155	8	1	2015
Generalized Linear Mixture Model	186.232149841322	9	1	2015
Generalized Linear Mixture Model	219.221154096239	10	1	2015
Generalized Linear Mixture Model	245.374633231076	11	1	2015
Generalized Linear Mixture Model	200.913098003345	12	1	2015
Generalized Linear Mixture Model	187.279525721721	13	1	2015
Generalized Linear Mixture Model	200.027250904514	14	1	2015
Generalized Linear Mixture Model	208.385146764535	15	1	2015
Generalized Linear Mixture Model	203.893254919951	16	1	2015
Generalized Linear Mixture Model	278.524802159874	17	1	2015
Generalized Linear Mixture Model	149.526794007098	18	1	2015
Generalized Linear Mixture Model	171.609607509135	19	1	2015
Generalized Linear Mixture Model	273.78024289318	20	1	2015
Generalized Linear Mixture Model	267.830586807868	21	1	2015
Generalized Linear Mixture Model	310.464808488506	22	1	2015
Generalized Linear Mixture Model	334.615869484559	23	1	2015
Generalized Linear Mixture Model	280.060939349214	24	1	2015
Generalized Linear Mixture Model	429.653123308529	25	1	2015
Generalized Linear Mixture Model	325.294787168829	26	1	2015
Generalized Linear Mixture Model	326.74071978276	27	1	2015
Generalized Linear Mixture Model	304.51299457938	28	1	2015
Generalized Linear Mixture Model	298.964511552048	29	1	2015
Generalized Linear Mixture Model	290.829325209768	30	1	2015
Generalized Linear Mixture Model	181.759356772663	31	1	2015
Generalized Linear Mixture Model	193.203045280574	32	1	2015
Generalized Linear Mixture Model	149.886988818977	33	1	2015
Generalized Linear Mixture Model	175.823840799575	34	1	2015
Generalized Linear Mixture Model	153.268935667202	35	1	2015
Generalized Linear Mixture Model	155.730054816278	36	1	2015
Generalized Linear Mixture Model	152.113016912442	37	1	2015
Generalized Linear Mixture Model	140.377156587482	38	1	2015
Generalized Linear Mixture Model	162.168011923565	39	1	2015
Generalized Linear Mixture Model	130.640625709446	40	1	2015
Generalized Linear Mixture Model	159.945542633261	41	1	2015
Generalized Linear Mixture Model	109.377584479097	42	1	2015
Generalized Linear Mixture Model	151.717825980758	43	1	2015
Generalized Linear Mixture Model	107.646361777474	44	1	2015
Generalized Linear Mixture Model	96.6090128074951	45	1	2015
Generalized Linear Mixture Model	145.010440232573	3	2	2015
Generalized Linear Mixture Model	147.209400659244	4	2	2015
Generalized Linear Mixture Model	110.296378059029	5	2	2015
Generalized Linear Mixture Model	162.675769658367	6	2	2015
Generalized Linear Mixture Model	186.243150046312	7	2	2015
Generalized Linear Mixture Model	176.44577201719	8	2	2015
Generalized Linear Mixture Model	219.204454119384	9	2	2015
Generalized Linear Mixture Model	234.994707475583	10	2	2015
Generalized Linear Mixture Model	242.153915886292	11	2	2015
Generalized Linear Mixture Model	218.485902818858	12	2	2015
Generalized Linear Mixture Model	197.925224439418	13	2	2015
Generalized Linear Mixture Model	219.91650298061	14	2	2015
Generalized Linear Mixture Model	206.234469943873	15	2	2015
Generalized Linear Mixture Model	205.029502405206	16	2	2015
Generalized Linear Mixture Model	257.813239035812	17	2	2015
Generalized Linear Mixture Model	152.606861103798	18	2	2015
Generalized Linear Mixture Model	212.825277870507	19	2	2015
Generalized Linear Mixture Model	268.330015642155	20	2	2015
Generalized Linear Mixture Model	272.63615189218	21	2	2015
Generalized Linear Mixture Model	298.775462043927	22	2	2015
Generalized Linear Mixture Model	304.009504605882	23	2	2015
Generalized Linear Mixture Model	260.473241782767	24	2	2015
Generalized Linear Mixture Model	379.080913104474	25	2	2015
Generalized Linear Mixture Model	275.697969070376	26	2	2015
Generalized Linear Mixture Model	298.442996895473	27	2	2015
Generalized Linear Mixture Model	282.250614441406	28	2	2015
Generalized Linear Mixture Model	282.76432935332	29	2	2015
Generalized Linear Mixture Model	272.421393050156	30	2	2015
Generalized Linear Mixture Model	178.926286832682	31	2	2015
Generalized Linear Mixture Model	187.025418841049	32	2	2015
Generalized Linear Mixture Model	149.999694344682	33	2	2015
Generalized Linear Mixture Model	165.061879315529	34	2	2015
Generalized Linear Mixture Model	150.356736375039	35	2	2015
Generalized Linear Mixture Model	149.356107871701	36	2	2015
Generalized Linear Mixture Model	149.334234532002	37	2	2015
Generalized Linear Mixture Model	127.382036336116	38	2	2015
Generalized Linear Mixture Model	159.551382854798	39	2	2015
Generalized Linear Mixture Model	132.241050826569	40	2	2015
Generalized Linear Mixture Model	145.351963889789	41	2	2015
Generalized Linear Mixture Model	94.8397203904843	42	2	2015
Generalized Linear Mixture Model	138.953788592871	43	2	2015
Generalized Linear Mixture Model	91.9648765570968	44	2	2015
Generalized Linear Mixture Model	97.0312776479358	45	2	2015
Generalized Linear Mixture Model	140.668997783194	3	3	2015
Generalized Linear Mixture Model	142.132034382147	4	3	2015
Generalized Linear Mixture Model	126.948052472634	5	3	2015
Generalized Linear Mixture Model	191.501338704072	6	3	2015
Generalized Linear Mixture Model	212.515011371116	7	3	2015
Generalized Linear Mixture Model	203.455868019671	8	3	2015
Generalized Linear Mixture Model	225.059562292216	9	3	2015
Generalized Linear Mixture Model	234.170294280581	10	3	2015
Generalized Linear Mixture Model	262.927454195582	11	3	2015
Generalized Linear Mixture Model	232.332406352163	12	3	2015
Generalized Linear Mixture Model	217.695917367447	13	3	2015
Generalized Linear Mixture Model	234.885832303616	14	3	2015
Generalized Linear Mixture Model	204.876596820186	15	3	2015
Generalized Linear Mixture Model	185.655596428822	16	3	2015
Generalized Linear Mixture Model	238.988998611013	17	3	2015
Generalized Linear Mixture Model	189.132996630036	18	3	2015
Generalized Linear Mixture Model	227.163248268678	19	3	2015
Generalized Linear Mixture Model	278.014437673767	20	3	2015
Generalized Linear Mixture Model	267.994940657903	21	3	2015
Generalized Linear Mixture Model	287.039745436443	22	3	2015
Generalized Linear Mixture Model	313.372477679109	23	3	2015
Generalized Linear Mixture Model	230.246809546937	24	3	2015
Generalized Linear Mixture Model	335.293212302863	25	3	2015
Generalized Linear Mixture Model	257.40191247568	26	3	2015
Generalized Linear Mixture Model	279.991805176535	27	3	2015
Generalized Linear Mixture Model	257.930431741904	28	3	2015
Generalized Linear Mixture Model	248.884444641746	29	3	2015
Generalized Linear Mixture Model	264.106952389422	30	3	2015
Generalized Linear Mixture Model	162.735957756539	31	3	2015
Generalized Linear Mixture Model	180.830570133451	32	3	2015
Generalized Linear Mixture Model	138.34622856422	33	3	2015
Generalized Linear Mixture Model	165.223396678603	34	3	2015
Generalized Linear Mixture Model	149.755153751059	35	3	2015
Generalized Linear Mixture Model	139.976995441062	36	3	2015
Generalized Linear Mixture Model	138.602203802739	37	3	2015
Generalized Linear Mixture Model	128.735921757713	38	3	2015
Generalized Linear Mixture Model	155.863951837213	39	3	2015
Generalized Linear Mixture Model	122.860281299931	40	3	2015
Generalized Linear Mixture Model	130.621334934539	41	3	2015
Generalized Linear Mixture Model	87.1870949206321	42	3	2015
Generalized Linear Mixture Model	130.101211533116	43	3	2015
Generalized Linear Mixture Model	85.8497534825371	44	3	2015
Generalized Linear Mixture Model	92.1953345404042	45	3	2015
Generalized Linear Mixture Model	142.244417508037	3	4	2015
Generalized Linear Mixture Model	151.296062590144	4	4	2015
Generalized Linear Mixture Model	133.236720410799	5	4	2015
Generalized Linear Mixture Model	213.06583373303	6	4	2015
Generalized Linear Mixture Model	228.279796006526	7	4	2015
Generalized Linear Mixture Model	208.496796568718	8	4	2015
Generalized Linear Mixture Model	220.970156581193	9	4	2015
Generalized Linear Mixture Model	247.323648588685	10	4	2015
Generalized Linear Mixture Model	280.270691535804	11	4	2015
Generalized Linear Mixture Model	250.226024193554	12	4	2015
Generalized Linear Mixture Model	217.039518821963	13	4	2015
Generalized Linear Mixture Model	233.998822355027	14	4	2015
Generalized Linear Mixture Model	172.593942205624	15	4	2015
Generalized Linear Mixture Model	168.742276450539	16	4	2015
Generalized Linear Mixture Model	249.692984648639	17	4	2015
Generalized Linear Mixture Model	212.012668622147	18	4	2015
Generalized Linear Mixture Model	241.344939670944	19	4	2015
Generalized Linear Mixture Model	269.382018116156	20	4	2015
Generalized Linear Mixture Model	258.865426430481	21	4	2015
Generalized Linear Mixture Model	292.631406989376	22	4	2015
Generalized Linear Mixture Model	305.578388608558	23	4	2015
Generalized Linear Mixture Model	194.125961074537	24	4	2015
Generalized Linear Mixture Model	300.681915088425	25	4	2015
Generalized Linear Mixture Model	235.582866446149	26	4	2015
Generalized Linear Mixture Model	260.615017684578	27	4	2015
Generalized Linear Mixture Model	234.078823593166	28	4	2015
Generalized Linear Mixture Model	236.482319216131	29	4	2015
Generalized Linear Mixture Model	249.615233827901	30	4	2015
Generalized Linear Mixture Model	154.801916431991	31	4	2015
Generalized Linear Mixture Model	172.39623755831	32	4	2015
Generalized Linear Mixture Model	132.401873778778	33	4	2015
Generalized Linear Mixture Model	160.278492793196	34	4	2015
Generalized Linear Mixture Model	148.121168809201	35	4	2015
Generalized Linear Mixture Model	131.705699653484	36	4	2015
Generalized Linear Mixture Model	137.63013687238	37	4	2015
Generalized Linear Mixture Model	123.299921907877	38	4	2015
Generalized Linear Mixture Model	144.963396008832	39	4	2015
Generalized Linear Mixture Model	111.716324781772	40	4	2015
Generalized Linear Mixture Model	118.307803614063	41	4	2015
Generalized Linear Mixture Model	81.1309494519009	42	4	2015
Generalized Linear Mixture Model	121.16664043481	43	4	2015
Generalized Linear Mixture Model	69.7432947359507	44	4	2015
Generalized Linear Mixture Model	100.098465455843	45	4	2015
Linear Regression	18.391453684587	3	1	2015
Linear Regression	22.0132743815289	4	1	2015
Linear Regression	29.309829478367	5	1	2015
Linear Regression	30.7827737435075	6	1	2015
Linear Regression	25.2878581985139	7	1	2015
Linear Regression	26.7178274711313	8	1	2015
Linear Regression	35.5562253099001	9	1	2015
Linear Regression	28.6960634240747	10	1	2015
Linear Regression	34.4168571135265	11	1	2015
Linear Regression	28.4905099159169	12	1	2015
Linear Regression	28.6546089232646	13	1	2015
Linear Regression	43.3184501885525	14	1	2015
Linear Regression	47.9110553623415	15	1	2015
Linear Regression	53.3558239004041	16	1	2015
Linear Regression	55.6006282968029	17	1	2015
Linear Regression	61.1935818438301	18	1	2015
Linear Regression	49.3968328773705	19	1	2015
Linear Regression	33.5566193711443	20	1	2015
Linear Regression	29.9016636722392	21	1	2015
Linear Regression	33.2527057917886	22	1	2015
Linear Regression	48.08669574078	23	1	2015
Linear Regression	52.1643582687487	24	1	2015
Linear Regression	49.7557044549607	25	1	2015
Linear Regression	52.975549088258	26	1	2015
Linear Regression	39.4829062368226	27	1	2015
Linear Regression	41.66088825623	28	1	2015
Linear Regression	36.2296583352649	29	1	2015
Linear Regression	38.7345690844558	30	1	2015
Linear Regression	38.055987837491	31	1	2015
Linear Regression	36.1341054412906	32	1	2015
Linear Regression	28.1825912974766	33	1	2015
Linear Regression	28.0472605653666	34	1	2015
Linear Regression	23.6573065350803	35	1	2015
Linear Regression	27.6615134152517	36	1	2015
Linear Regression	23.0251025143307	37	1	2015
Linear Regression	20.0898350042234	38	1	2015
Linear Regression	23.8551846741332	39	1	2015
Linear Regression	16.7701185233156	40	1	2015
Linear Regression	20.2601367208571	41	1	2015
Linear Regression	24.8043371052525	42	1	2015
Linear Regression	13.4077193955054	43	1	2015
Linear Regression	17.3530507149824	44	1	2015
Linear Regression	17.8471755447767	45	1	2015
Linear Regression	26.2605841372601	3	2	2015
Linear Regression	26.9696909254128	4	2	2015
Linear Regression	32.8605412605578	5	2	2015
Linear Regression	25.8822427787447	6	2	2015
Linear Regression	26.0607724506547	7	2	2015
Linear Regression	31.5460086714431	8	2	2015
Linear Regression	38.820465152298	9	2	2015
Linear Regression	40.05188499054	10	2	2015
Linear Regression	32.5870179552156	11	2	2015
Linear Regression	34.5880833441255	12	2	2015
Linear Regression	41.1225913322856	13	2	2015
Linear Regression	47.9591214999543	14	2	2015
Linear Regression	59.8685964642361	15	2	2015
Linear Regression	60.2331548722978	16	2	2015
Linear Regression	65.2048840770862	17	2	2015
Linear Regression	62.9909887819321	18	2	2015
Linear Regression	34.9664994641552	19	2	2015
Linear Regression	30.3463881833534	20	2	2015
Linear Regression	33.0818610892581	21	2	2015
Linear Regression	37.8169503217794	22	2	2015
Linear Regression	50.6600440170452	23	2	2015
Linear Regression	47.299981101647	24	2	2015
Linear Regression	47.792599296321	25	2	2015
Linear Regression	41.2756831682172	26	2	2015
Linear Regression	38.6850883026762	27	2	2015
Linear Regression	32.0838552892861	28	2	2015
Linear Regression	41.0902828326674	29	2	2015
Linear Regression	33.2187569387935	30	2	2015
Linear Regression	34.819007664643	31	2	2015
Linear Regression	31.762113979058	32	2	2015
Linear Regression	25.4444931219245	33	2	2015
Linear Regression	28.123261479851	34	2	2015
Linear Regression	31.0042081535514	35	2	2015
Linear Regression	26.4421400244747	36	2	2015
Linear Regression	20.853078387847	37	2	2015
Linear Regression	23.1475334562198	38	2	2015
Linear Regression	20.5847708503505	39	2	2015
Linear Regression	16.9250310014408	40	2	2015
Linear Regression	24.2642964864915	41	2	2015
Linear Regression	18.4098235966127	42	2	2015
Linear Regression	17.0545993803379	43	2	2015
Linear Regression	18.996380603378	44	2	2015
Linear Regression	16.077022028039	45	2	2015
Linear Regression	28.0585485930712	3	3	2015
Linear Regression	29.4128747217604	4	3	2015
Linear Regression	28.8850417857025	5	3	2015
Linear Regression	25.9734061331264	6	3	2015
Linear Regression	32.2786801209241	7	3	2015
Linear Regression	38.9633938671244	8	3	2015
Linear Regression	45.8458795457029	9	3	2015
Linear Regression	36.5769753807798	10	3	2015
Linear Regression	35.2449255745823	11	3	2015
Linear Regression	41.7364477168277	12	3	2015
Linear Regression	46.4239818980335	13	3	2015
Linear Regression	57.4617450958912	14	3	2015
Linear Regression	62.270356551693	15	3	2015
Linear Regression	68.6088602188055	16	3	2015
Linear Regression	72.0502616618007	17	3	2015
Linear Regression	40.2840690992518	18	3	2015
Linear Regression	28.5425678974717	19	3	2015
Linear Regression	31.6151986638807	20	3	2015
Linear Regression	33.0990701347846	21	3	2015
Linear Regression	41.8008677589841	22	3	2015
Linear Regression	42.6354601976827	23	3	2015
Linear Regression	44.9427844737454	24	3	2015
Linear Regression	37.1801495992844	25	3	2015
Linear Regression	39.8795512283588	26	3	2015
Linear Regression	31.272827386507	27	3	2015
Linear Regression	38.8343657370753	28	3	2015
Linear Regression	36.0805580388218	29	3	2015
Linear Regression	31.8025373968195	30	3	2015
Linear Regression	29.8886691254034	31	3	2015
Linear Regression	28.0478165170356	32	3	2015
Linear Regression	25.812020990527	33	3	2015
Linear Regression	32.0711692636028	34	3	2015
Linear Regression	25.6383555362355	35	3	2015
Linear Regression	21.2760856312956	36	3	2015
Linear Regression	24.6111133358641	37	3	2015
Linear Regression	19.484010746751	38	3	2015
Linear Regression	20.7693093511544	39	3	2015
Linear Regression	22.5032862276878	40	3	2015
Linear Regression	17.1921843869018	41	3	2015
Linear Regression	17.8902987109291	42	3	2015
Linear Regression	17.7230902048898	43	3	2015
Linear Regression	17.7454876449889	44	3	2015
Linear Regression	14.0333057947693	45	3	2015
Linear Regression	29.2806268138056	3	4	2015
Linear Regression	26.1406408689018	4	4	2015
Linear Regression	28.942510204718	5	4	2015
Linear Regression	29.4475885181112	6	4	2015
Linear Regression	36.6444490669564	7	4	2015
Linear Regression	45.0613369261707	8	4	2015
Linear Regression	40.0494310998399	9	4	2015
Linear Regression	37.7405839491924	10	4	2015
Linear Regression	44.3434336138567	11	4	2015
Linear Regression	46.3581032492515	12	4	2015
Linear Regression	57.9402136406901	13	4	2015
Linear Regression	61.5114525178481	14	4	2015
Linear Regression	67.3438433228893	15	4	2015
Linear Regression	73.3177957618834	16	4	2015
Linear Regression	46.0685541545779	17	4	2015
Linear Regression	32.2961209987415	18	4	2015
Linear Regression	31.3152983167561	19	4	2015
Linear Regression	32.3208676982975	20	4	2015
Linear Regression	41.9325510444351	21	4	2015
Linear Regression	38.6655540267502	22	4	2015
Linear Regression	42.2862819032912	23	4	2015
Linear Regression	33.4161104814597	24	4	2015
Linear Regression	36.9323709762208	25	4	2015
Linear Regression	30.974957189309	26	4	2015
Linear Regression	37.5494840926469	27	4	2015
Linear Regression	33.5829615358999	28	4	2015
Linear Regression	33.5600980495008	29	4	2015
Linear Regression	27.461865727852	30	4	2015
Linear Regression	27.3488423739415	31	4	2015
Linear Regression	26.1897390196937	32	4	2015
Linear Regression	31.120065918539	33	4	2015
Linear Regression	27.3689264529259	34	4	2015
Linear Regression	21.3841780616511	35	4	2015
Linear Regression	25.7490221233245	36	4	2015
Linear Regression	20.6316468997471	37	4	2015
Linear Regression	20.1743772230265	38	4	2015
Linear Regression	24.84382481256	39	4	2015
Linear Regression	16.3243920614204	40	4	2015
Linear Regression	17.2388358596792	41	4	2015
Linear Regression	18.8978394233781	42	4	2015
Linear Regression	17.310752057418	43	4	2015
Linear Regression	16.058418955214	44	4	2015
Linear Regression	12.056600717812	45	4	2015
ARIMA	25.429715040734	3	1	2015
ARIMA	23.5430040962475	4	1	2015
ARIMA	18.9468498791114	5	1	2015
ARIMA	23.621177121586	6	1	2015
ARIMA	23.8398334508955	7	1	2015
ARIMA	24.7649570045916	8	1	2015
ARIMA	30.2668021409662	9	1	2015
ARIMA	31.8932602423536	10	1	2015
ARIMA	24.5472357144168	11	1	2015
ARIMA	29.8636465835505	12	1	2015
ARIMA	29.7376625455521	13	1	2015
ARIMA	44.1908448707441	14	1	2015
ARIMA	58.0814248409764	15	1	2015
ARIMA	59.1584649435063	16	1	2015
ARIMA	83.8311156390819	17	1	2015
ARIMA	83.1964373477507	18	1	2015
ARIMA	27.1980423379923	19	1	2015
ARIMA	30.2375702061344	20	1	2015
ARIMA	34.2359274892754	21	1	2015
ARIMA	36.6055031628548	22	1	2015
ARIMA	46.58989309228	23	1	2015
ARIMA	43.2889004993209	24	1	2015
ARIMA	45.744604782224	25	1	2015
ARIMA	46.7245515201741	26	1	2015
ARIMA	40.4899363881905	27	1	2015
ARIMA	36.0055587302961	28	1	2015
ARIMA	39.6437108001648	29	1	2015
ARIMA	37.0016245973083	30	1	2015
ARIMA	39.6334123640086	31	1	2015
ARIMA	32.4528390472706	32	1	2015
ARIMA	27.508098585397	33	1	2015
ARIMA	28.9472119913961	34	1	2015
ARIMA	28.7167022543087	35	1	2015
ARIMA	23.1119423651533	36	1	2015
ARIMA	25.7896681270714	37	1	2015
ARIMA	22.3422282399894	38	1	2015
ARIMA	23.8601715682152	39	1	2015
ARIMA	17.1512303757478	40	1	2015
ARIMA	19.6970227061595	41	1	2015
ARIMA	22.7434103785836	42	1	2015
ARIMA	18.4309500033185	43	1	2015
ARIMA	20.9926308206084	44	1	2015
ARIMA	16.137561612188	45	1	2015
ARIMA	25.5378207484723	3	2	2015
ARIMA	17.9837358728861	4	2	2015
ARIMA	22.172615562969	5	2	2015
ARIMA	24.0370953579068	6	2	2015
ARIMA	25.280929881327	7	2	2015
ARIMA	28.4986324083373	8	2	2015
ARIMA	34.490261933023	9	2	2015
ARIMA	26.2258083329976	10	2	2015
ARIMA	30.2399550051169	11	2	2015
ARIMA	31.6783529564173	12	2	2015
ARIMA	43.0477692274613	13	2	2015
ARIMA	59.3406923545955	14	2	2015
ARIMA	62.693735655661	15	2	2015
ARIMA	86.7352351909535	16	2	2015
ARIMA	91.2563957958159	17	2	2015
ARIMA	43.2346838890585	18	2	2015
ARIMA	24.3908410165061	19	2	2015
ARIMA	33.4713486632795	20	2	2015
ARIMA	36.1701526077318	21	2	2015
ARIMA	42.4556689112329	22	2	2015
ARIMA	42.2862078198782	23	2	2015
ARIMA	41.7688080140617	24	2	2015
ARIMA	44.4958406140562	25	2	2015
ARIMA	40.8718008936371	26	2	2015
ARIMA	36.6740804295484	27	2	2015
ARIMA	37.2422624893239	28	2	2015
ARIMA	39.444278235796	29	2	2015
ARIMA	37.4748269340769	30	2	2015
ARIMA	33.0517906307859	31	2	2015
ARIMA	28.2796594170546	32	2	2015
ARIMA	28.0064688330997	33	2	2015
ARIMA	30.6169921076251	34	2	2015
ARIMA	24.083906482233	35	2	2015
ARIMA	25.7301215592695	36	2	2015
ARIMA	22.8652846307319	37	2	2015
ARIMA	24.6660458722498	38	2	2015
ARIMA	18.9919040806021	39	2	2015
ARIMA	19.3787487094868	40	2	2015
ARIMA	21.9707342595356	41	2	2015
ARIMA	19.7758943699581	42	2	2015
ARIMA	20.6768440417525	43	2	2015
ARIMA	17.5474467375407	44	2	2015
ARIMA	12.746314266133	45	2	2015
ARIMA	19.36669017439	3	3	2015
ARIMA	21.539348221181	4	3	2015
ARIMA	23.0850238147445	5	3	2015
ARIMA	25.4031499270334	6	3	2015
ARIMA	28.8251163050098	7	3	2015
ARIMA	33.3441296203153	8	3	2015
ARIMA	27.9293380512262	9	3	2015
ARIMA	31.3629002407755	10	3	2015
ARIMA	31.9280001759568	11	3	2015
ARIMA	44.2780951668834	12	3	2015
ARIMA	58.6296457468008	13	3	2015
ARIMA	63.4920728781098	14	3	2015
ARIMA	88.893627115011	15	3	2015
ARIMA	92.9481248570543	16	3	2015
ARIMA	48.0721411206565	17	3	2015
ARIMA	39.7454311352527	18	3	2015
ARIMA	28.2767343341735	19	3	2015
ARIMA	35.6991391299026	20	3	2015
ARIMA	41.3322027586825	21	3	2015
ARIMA	37.665394424997	22	3	2015
ARIMA	41.0291179699656	23	3	2015
ARIMA	41.0628336903252	24	3	2015
ARIMA	38.8636526253978	25	3	2015
ARIMA	37.0131590072066	26	3	2015
ARIMA	37.8217916704004	27	3	2015
ARIMA	37.3848242868112	28	3	2015
ARIMA	39.6173262991971	29	3	2015
ARIMA	31.0825888129636	30	3	2015
ARIMA	28.844663646769	31	3	2015
ARIMA	28.7222872745206	32	3	2015
ARIMA	29.7725803864015	33	3	2015
ARIMA	25.7887891233998	34	3	2015
ARIMA	26.6017910623877	35	3	2015
ARIMA	22.8095652841472	36	3	2015
ARIMA	25.1358109778602	37	3	2015
ARIMA	19.7148725225299	38	3	2015
ARIMA	21.0301695021149	39	3	2015
ARIMA	21.6836567963605	40	3	2015
ARIMA	19.0858206707869	41	3	2015
ARIMA	21.8818107946049	42	3	2015
ARIMA	17.2650577261746	43	3	2015
ARIMA	14.0231310358791	44	3	2015
ARIMA	14.2271831263476	45	3	2015
ARIMA	21.2985843616069	3	4	2015
ARIMA	23.1690069911291	4	4	2015
ARIMA	25.5379510360062	5	4	2015
ARIMA	28.7794738304312	6	4	2015
ARIMA	33.2748671479357	7	4	2015
ARIMA	28.1052989743237	8	4	2015
ARIMA	30.9904436392307	9	4	2015
ARIMA	31.6987940792555	10	4	2015
ARIMA	44.2355839491193	11	4	2015
ARIMA	58.4133435785288	12	4	2015
ARIMA	63.5980641149857	13	4	2015
ARIMA	88.735072335406	14	4	2015
ARIMA	92.608229986057	15	4	2015
ARIMA	47.9889790085353	16	4	2015
ARIMA	39.9546461297357	17	4	2015
ARIMA	34.749747284104	18	4	2015
ARIMA	32.8836308940311	19	4	2015
ARIMA	41.0003134946411	20	4	2015
ARIMA	37.9733324113589	21	4	2015
ARIMA	40.1418122069611	22	4	2015
ARIMA	40.7490157953805	23	4	2015
ARIMA	37.4933141408232	24	4	2015
ARIMA	36.1599826952117	25	4	2015
ARIMA	37.9421388532774	26	4	2015
ARIMA	37.6131648073238	27	4	2015
ARIMA	38.7350204089989	28	4	2015
ARIMA	31.9627352359499	29	4	2015
ARIMA	28.0518173200864	30	4	2015
ARIMA	28.9394751009653	31	4	2015
ARIMA	30.0538299920278	32	4	2015
ARIMA	25.4388406817805	33	4	2015
ARIMA	27.3233156542427	34	4	2015
ARIMA	23.1776580837772	35	4	2015
ARIMA	25.1115228999089	36	4	2015
ARIMA	19.9197681368017	37	4	2015
ARIMA	21.3437107566603	38	4	2015
ARIMA	22.4056078511216	39	4	2015
ARIMA	18.964510469642	40	4	2015
ARIMA	21.584199562477	41	4	2015
ARIMA	17.7916873437065	42	4	2015
ARIMA	13.8994316505532	43	4	2015
ARIMA	14.7721988275054	44	4	2015
ARIMA	13.4539244208273	45	4	2015
Empirical Bayes	13.5969910787538	3	1	2015
Empirical Bayes	14.9036672062793	4	1	2015
Empirical Bayes	34.0749791359677	5	1	2015
Empirical Bayes	31.9612606470541	6	1	2015
Empirical Bayes	25.7025665537531	7	1	2015
Empirical Bayes	22.0819498164845	8	1	2015
Empirical Bayes	40.3011345975967	9	1	2015
Empirical Bayes	15.6821285323881	10	1	2015
Empirical Bayes	24.6419156725262	11	1	2015
Empirical Bayes	26.5649657878877	12	1	2015
Empirical Bayes	22.5011366004307	13	1	2015
Empirical Bayes	42.3885157025742	14	1	2015
Empirical Bayes	41.470764073402	15	1	2015
Empirical Bayes	40.0317984691335	16	1	2015
Empirical Bayes	52.9145099357026	17	1	2015
Empirical Bayes	60.1594166941007	18	1	2015
Empirical Bayes	37.5038407765926	19	1	2015
Empirical Bayes	35.3706286501455	20	1	2015
Empirical Bayes	25.1563087968634	21	1	2015
Empirical Bayes	31.6404317400192	22	1	2015
Empirical Bayes	53.8424974651874	23	1	2015
Empirical Bayes	50.4516332549025	24	1	2015
Empirical Bayes	60.1309642898176	25	1	2015
Empirical Bayes	55.6269774654075	26	1	2015
Empirical Bayes	46.1272338652919	27	1	2015
Empirical Bayes	38.4691164813781	28	1	2015
Empirical Bayes	45.3206894519271	29	1	2015
Empirical Bayes	29.6390439038366	30	1	2015
Empirical Bayes	45.5019304872154	31	1	2015
Empirical Bayes	36.5742915306243	32	1	2015
Empirical Bayes	28.3489746908731	33	1	2015
Empirical Bayes	30.3590908423236	34	1	2015
Empirical Bayes	19.2296077451843	35	1	2015
Empirical Bayes	22.1392987769152	36	1	2015
Empirical Bayes	21.3777221537964	37	1	2015
Empirical Bayes	22.2888041104188	38	1	2015
Empirical Bayes	17.4552132784777	39	1	2015
Empirical Bayes	14.5690189306768	40	1	2015
Empirical Bayes	16.6117406206555	41	1	2015
Empirical Bayes	21.8896059450674	42	1	2015
Empirical Bayes	16.7837582317461	43	1	2015
Empirical Bayes	18.7267773922337	44	1	2015
Empirical Bayes	13.9989575159337	45	1	2015
Empirical Bayes	15.9673123230273	3	2	2015
Empirical Bayes	17.071468002603	4	2	2015
Empirical Bayes	37.1921751755932	5	2	2015
Empirical Bayes	34.3265876995028	6	2	2015
Empirical Bayes	27.5304471298744	7	2	2015
Empirical Bayes	23.7933484731512	8	2	2015
Empirical Bayes	43.9510267611427	9	2	2015
Empirical Bayes	19.7951066915832	10	2	2015
Empirical Bayes	29.1902235541476	11	2	2015
Empirical Bayes	31.9518863522814	12	2	2015
Empirical Bayes	27.920450818941	13	2	2015
Empirical Bayes	49.6398317103342	14	2	2015
Empirical Bayes	48.3340370329171	15	2	2015
Empirical Bayes	50.1892905688865	16	2	2015
Empirical Bayes	66.5910243901969	17	2	2015
Empirical Bayes	68.01116224887	18	2	2015
Empirical Bayes	33.9467032698375	19	2	2015
Empirical Bayes	29.8270967220038	20	2	2015
Empirical Bayes	21.0258275159053	21	2	2015
Empirical Bayes	28.0980213110907	22	2	2015
Empirical Bayes	49.9015102595866	23	2	2015
Empirical Bayes	47.8528223460137	24	2	2015
Empirical Bayes	57.4534103638844	25	2	2015
Empirical Bayes	53.2131427397021	26	2	2015
Empirical Bayes	44.1579788012274	27	2	2015
Empirical Bayes	37.0196991342385	28	2	2015
Empirical Bayes	43.8263056762899	29	2	2015
Empirical Bayes	28.2637387519174	30	2	2015
Empirical Bayes	43.9789642771044	31	2	2015
Empirical Bayes	34.8856105318818	32	2	2015
Empirical Bayes	26.8016430819558	33	2	2015
Empirical Bayes	28.7469668862041	34	2	2015
Empirical Bayes	17.5258732440752	35	2	2015
Empirical Bayes	20.6687152795162	36	2	2015
Empirical Bayes	19.9016856436935	37	2	2015
Empirical Bayes	21.0041845860181	38	2	2015
Empirical Bayes	16.1819467250809	39	2	2015
Empirical Bayes	13.1015406525073	40	2	2015
Empirical Bayes	15.2971596373132	41	2	2015
Empirical Bayes	20.4964500230326	42	2	2015
Empirical Bayes	15.516294833504	43	2	2015
Empirical Bayes	18.0222422898525	44	2	2015
Empirical Bayes	12.9472590865137	45	2	2015
Empirical Bayes	18.7780673641699	3	3	2015
Empirical Bayes	19.7810847016727	4	3	2015
Empirical Bayes	40.2764107528578	5	3	2015
Empirical Bayes	36.9057795738839	6	3	2015
Empirical Bayes	29.395203559312	7	3	2015
Empirical Bayes	26.8658354272407	8	3	2015
Empirical Bayes	48.670332007879	9	3	2015
Empirical Bayes	24.69715475482	10	3	2015
Empirical Bayes	34.3530545575338	11	3	2015
Empirical Bayes	36.6371214317305	12	3	2015
Empirical Bayes	32.4770342405693	13	3	2015
Empirical Bayes	58.5330138849052	14	3	2015
Empirical Bayes	59.8252751709154	15	3	2015
Empirical Bayes	63.6308484280081	16	3	2015
Empirical Bayes	75.6669656254838	17	3	2015
Empirical Bayes	54.2955884549276	18	3	2015
Empirical Bayes	27.8859962129489	19	3	2015
Empirical Bayes	25.2032585304763	20	3	2015
Empirical Bayes	18.4209000069312	21	3	2015
Empirical Bayes	26.1519634627713	22	3	2015
Empirical Bayes	47.3669691533952	23	3	2015
Empirical Bayes	45.802404559513	24	3	2015
Empirical Bayes	55.1723720816709	25	3	2015
Empirical Bayes	51.3463911907252	26	3	2015
Empirical Bayes	42.5807636220136	27	3	2015
Empirical Bayes	35.7540478663853	28	3	2015
Empirical Bayes	42.5322262148173	29	3	2015
Empirical Bayes	27.1789105897694	30	3	2015
Empirical Bayes	42.3103611592291	31	3	2015
Empirical Bayes	33.3330082569839	32	3	2015
Empirical Bayes	24.904383592545	33	3	2015
Empirical Bayes	27.2844297119995	34	3	2015
Empirical Bayes	15.9017088380191	35	3	2015
Empirical Bayes	19.1759365657945	36	3	2015
Empirical Bayes	18.3701172776175	37	3	2015
Empirical Bayes	19.6784843724671	38	3	2015
Empirical Bayes	14.6920548911796	39	3	2015
Empirical Bayes	11.6783343067292	40	3	2015
Empirical Bayes	14.0657905908312	41	3	2015
Empirical Bayes	19.2539649653789	42	3	2015
Empirical Bayes	14.5871500302921	43	3	2015
Empirical Bayes	17.0421667263949	44	3	2015
Empirical Bayes	12.2704479340239	45	3	2015
Empirical Bayes	21.603626534329	3	4	2015
Empirical Bayes	21.651675590822	4	4	2015
Empirical Bayes	42.9032685584178	5	4	2015
Empirical Bayes	39.4056468079683	6	4	2015
Empirical Bayes	32.1500864931343	7	4	2015
Empirical Bayes	30.9210384136351	8	4	2015
Empirical Bayes	53.8984446659834	9	4	2015
Empirical Bayes	29.0043937167963	10	4	2015
Empirical Bayes	38.8312754685256	11	4	2015
Empirical Bayes	41.4794223135091	12	4	2015
Empirical Bayes	39.0165097249722	13	4	2015
Empirical Bayes	69.0495158666018	14	4	2015
Empirical Bayes	69.0756737026548	15	4	2015
Empirical Bayes	75.040245528616	16	4	2015
Empirical Bayes	60.8490828181879	17	4	2015
Empirical Bayes	44.5752175960073	18	4	2015
Empirical Bayes	22.426349679999	19	4	2015
Empirical Bayes	20.9776326914648	20	4	2015
Empirical Bayes	16.1107465937327	21	4	2015
Empirical Bayes	24.4684626876049	22	4	2015
Empirical Bayes	44.886986669201	23	4	2015
Empirical Bayes	43.8465789590543	24	4	2015
Empirical Bayes	53.0939044564297	25	4	2015
Empirical Bayes	49.0230046212773	26	4	2015
Empirical Bayes	41.2159848396829	27	4	2015
Empirical Bayes	34.4781516200896	28	4	2015
Empirical Bayes	40.6731492573213	29	4	2015
Empirical Bayes	25.64958635796	30	4	2015
Empirical Bayes	40.3586987964371	31	4	2015
Empirical Bayes	31.3796436216299	32	4	2015
Empirical Bayes	23.5214001616226	33	4	2015
Empirical Bayes	25.4986335100711	34	4	2015
Empirical Bayes	14.0569737629096	35	4	2015
Empirical Bayes	17.7811309221576	36	4	2015
Empirical Bayes	17.0125435646169	37	4	2015
Empirical Bayes	18.0971749374148	38	4	2015
Empirical Bayes	13.3694338066163	39	4	2015
Empirical Bayes	10.5148524299967	40	4	2015
Empirical Bayes	12.7701718691571	41	4	2015
Empirical Bayes	18.2563065717793	42	4	2015
Empirical Bayes	13.821265631488	43	4	2015
Empirical Bayes	16.3042346846721	44	4	2015
Empirical Bayes	11.4017229209405	45	4	2015
Model Average	20.5806425465428	3	1	2015
Model Average	21.0260947925407	4	1	2015
Model Average	28.538916457732	5	1	2015
Model Average	29.4502223859064	6	1	2015
Model Average	25.8017898643389	7	1	2015
Model Average	25.388080426941	8	1	2015
Model Average	35.3339283783497	9	1	2015
Model Average	27.4469364895642	10	1	2015
Model Average	31.432440011292	11	1	2015
Model Average	28.8774854313024	12	1	2015
Model Average	27.8697199038645	13	1	2015
Model Average	40.0827548893803	14	1	2015
Model Average	44.1625117713778	15	1	2015
Model Average	47.6024756820575	16	1	2015
Model Average	53.2974957530455	17	1	2015
Model Average	58.4356797357154	18	1	2015
Model Average	44.8399223987438	19	1	2015
Model Average	36.3962270741262	20	1	2015
Model Average	31.7426206658103	21	1	2015
Model Average	34.62741854476	22	1	2015
Model Average	48.3585254220753	23	1	2015
Model Average	49.8967188467261	24	1	2015
Model Average	53.6971543142529	25	1	2015
Model Average	54.3343662032981	26	1	2015
Model Average	46.8605851356156	27	1	2015
Model Average	40.8342469329627	28	1	2015
Model Average	41.9333302368668	29	1	2015
Model Average	36.3076417898151	30	1	2015
Model Average	38.8296845194483	31	1	2015
Model Average	36.04628157864	32	1	2015
Model Average	28.3054848870497	33	1	2015
Model Average	28.3272997431253	34	1	2015
Model Average	24.4000970221651	35	1	2015
Model Average	25.8340339297148	36	1	2015
Model Average	24.3921739376989	37	1	2015
Model Average	23.3181311993851	38	1	2015
Model Average	23.0482243254628	39	1	2015
Model Average	19.9728523262365	40	1	2015
Model Average	18.820534592497	41	1	2015
Model Average	22.9167919303345	42	1	2015
Model Average	16.1495509039903	43	1	2015
Model Average	18.7412419275816	44	1	2015
Model Average	17.3087485625235	45	1	2015
Model Average	24.0914892682962	3	2	2015
Model Average	24.3535699315515	4	2	2015
Model Average	31.1349946307444	5	2	2015
Model Average	28.7393883112767	6	2	2015
Model Average	27.0115245627813	7	2	2015
Model Average	29.0622062428905	8	2	2015
Model Average	36.0008725380332	9	2	2015
Model Average	32.2474281008659	10	2	2015
Model Average	34.0570013365029	11	2	2015
Model Average	33.7033032383203	12	2	2015
Model Average	35.4036584759363	13	2	2015
Model Average	46.7203172484003	14	2	2015
Model Average	51.8034493837621	15	2	2015
Model Average	55.0336912649587	16	2	2015
Model Average	61.0747892039466	17	2	2015
Model Average	59.8151096564325	18	2	2015
Model Average	35.7159372215674	19	2	2015
Model Average	34.4657283323509	20	2	2015
Model Average	31.061814620178	21	2	2015
Model Average	35.4278121517719	22	2	2015
Model Average	46.1606478252734	23	2	2015
Model Average	45.82963903003	24	2	2015
Model Average	49.9287368176358	25	2	2015
Model Average	48.1460760809949	26	2	2015
Model Average	43.9163228296111	27	2	2015
Model Average	37.2245335615386	28	2	2015
Model Average	41.9821941898302	29	2	2015
Model Average	33.7879781698745	30	2	2015
Model Average	39.1478113586752	31	2	2015
Model Average	31.454447939549	32	2	2015
Model Average	28.4347268393406	33	2	2015
Model Average	28.5153351884391	34	2	2015
Model Average	27.1253407565568	35	2	2015
Model Average	25.1513261745398	36	2	2015
Model Average	24.2107654790243	37	2	2015
Model Average	24.688967194705	38	2	2015
Model Average	22.6839960551598	39	2	2015
Model Average	18.8488307924907	40	2	2015
Model Average	20.7464536602737	41	2	2015
Model Average	18.9557506260591	42	2	2015
Model Average	18.4272283319651	43	2	2015
Model Average	19.7047070894992	44	2	2015
Model Average	14.7976078816716	45	2	2015
Model Average	25.2053422424851	3	3	2015
Model Average	25.9230713437927	4	3	2015
Model Average	31.6565586033773	5	3	2015
Model Average	29.1799980692561	6	3	2015
Model Average	29.4605797599522	7	3	2015
Model Average	29.2872176742427	8	3	2015
Model Average	38.6203076163661	9	3	2015
Model Average	34.5598585679641	10	3	2015
Model Average	37.4319459635329	11	3	2015
Model Average	38.4935476260238	12	3	2015
Model Average	40.869048555051	13	3	2015
Model Average	51.7988621192169	14	3	2015
Model Average	56.812629765353	15	3	2015
Model Average	57.7300404261555	16	3	2015
Model Average	60.4808519788274	17	3	2015
Model Average	53.988218221717	18	3	2015
Model Average	32.5495133779822	19	3	2015
Model Average	31.3731122440292	20	3	2015
Model Average	31.2551738325082	21	3	2015
Model Average	35.6693202708973	22	3	2015
Model Average	44.6650494361101	23	3	2015
Model Average	44.188694038031	24	3	2015
Model Average	47.4548067852228	25	3	2015
Model Average	44.6023233559465	26	3	2015
Model Average	41.0422109818843	27	3	2015
Model Average	35.7826411619026	28	3	2015
Model Average	40.5151474259372	29	3	2015
Model Average	34.3497514355211	30	3	2015
Model Average	34.8444075653464	31	3	2015
Model Average	31.9488276219639	32	3	2015
Model Average	27.5279508030442	33	3	2015
Model Average	26.7747383563211	34	3	2015
Model Average	24.6970346092261	35	3	2015
Model Average	23.2045481131112	36	3	2015
Model Average	24.2396565826548	37	3	2015
Model Average	22.402432954199	38	3	2015
Model Average	20.7678111183898	39	3	2015
Model Average	19.489955437664	40	3	2015
Model Average	17.4391710614557	41	3	2015
Model Average	19.9567307168944	42	3	2015
Model Average	17.8485033510859	43	3	2015
Model Average	17.0307618553116	44	3	2015
Model Average	15.7685993362834	45	3	2015
Model Average	25.2647135303778	3	4	2015
Model Average	24.9533839686397	4	4	2015
Model Average	31.8246017422523	5	4	2015
Model Average	31.8295424326041	6	4	2015
Model Average	31.8937953240466	7	4	2015
Model Average	32.5909529616849	8	4	2015
Model Average	40.325059086101	9	4	2015
Model Average	34.9951447357233	10	4	2015
Model Average	42.1518793826054	11	4	2015
Model Average	46.5126388695065	12	4	2015
Model Average	50.0881988714571	13	4	2015
Model Average	66.1635665515513	14	4	2015
Model Average	68.5632168063758	15	4	2015
Model Average	61.7206905228525	16	4	2015
Model Average	51.0069951827528	17	4	2015
Model Average	43.1525833717622	18	4	2015
Model Average	29.5105233579805	19	4	2015
Model Average	31.6850155014878	20	4	2015
Model Average	32.5041089349024	21	4	2015
Model Average	34.9697852594034	22	4	2015
Model Average	42.3929063511581	23	4	2015
Model Average	39.1934083248833	24	4	2015
Model Average	42.1435638875611	25	4	2015
Model Average	40.203530009241	26	4	2015
Model Average	38.7029380728971	27	4	2015
Model Average	35.7015878550216	28	4	2015
Model Average	36.8107160843184	29	4	2015
Model Average	29.0485359953808	30	4	2015
Model Average	33.7263148041092	31	4	2015
Model Average	29.6012322144683	32	4	2015
Model Average	26.7489253164199	33	4	2015
Model Average	26.3376859226746	34	4	2015
Model Average	21.7891032052838	35	4	2015
Model Average	23.1578420261426	36	4	2015
Model Average	21.0924300847648	37	4	2015
Model Average	20.4911053658123	38	4	2015
Model Average	20.6058115156051	39	4	2015
Model Average	16.5453933701665	40	4	2015
Model Average	17.5185216778923	41	4	2015
Model Average	19.0044010669115	42	4	2015
Model Average	15.7023849228205	43	4	2015
Model Average	15.9550128584988	44	4	2015
Model Average	13.5599434272097	45	4	2015
Naive Average	20.6211649510187	3	1	2015
Naive Average	20.8227364210139	4	1	2015
Naive Average	27.0051646233615	5	1	2015
Naive Average	28.4508028780369	6	1	2015
Naive Average	25.2623145507906	7	1	2015
Naive Average	24.8360585730518	8	1	2015
Naive Average	34.8111655121158	9	1	2015
Naive Average	26.9152380497041	10	1	2015
Naive Average	28.9142521251174	11	1	2015
Naive Average	28.7586555718388	12	1	2015
Naive Average	27.6012270173119	13	1	2015
Naive Average	41.6649526904677	14	1	2015
Naive Average	47.49818606918	15	1	2015
Naive Average	49.765521828261	16	1	2015
Naive Average	61.0289384678969	17	1	2015
Naive Average	65.0636089714204	18	1	2015
Naive Average	39.6578039979889	19	1	2015
Naive Average	34.5158295568561	20	1	2015
Naive Average	31.2758499895945	21	1	2015
Naive Average	34.5914101736656	22	1	2015
Naive Average	48.7031465745619	23	1	2015
Naive Average	48.478098005743	24	1	2015
Naive Average	52.3894433817506	25	1	2015
Naive Average	52.5306445184599	26	1	2015
Naive Average	44.6661441225762	27	1	2015
Naive Average	39.3352658669761	28	1	2015
Naive Average	41.4761396468392	29	1	2015
Naive Average	35.6648093964002	30	1	2015
Naive Average	39.9582076721788	31	1	2015
Naive Average	35.2313090047964	32	1	2015
Naive Average	28.1042911434367	33	1	2015
Naive Average	28.7617658497716	34	1	2015
Naive Average	24.6705291336433	35	1	2015
Naive Average	24.73356363933	36	1	2015
Naive Average	24.2074981987996	37	1	2015
Naive Average	22.7068418386579	38	1	2015
Naive Average	22.4842673802065	39	1	2015
Naive Average	18.259716957435	40	1	2015
Naive Average	18.811850011918	41	1	2015
Naive Average	22.8490883572259	42	1	2015
Naive Average	16.6293569076425	43	1	2015
Naive Average	19.2089897319562	44	1	2015
Naive Average	16.5661736682246	45	1	2015
Naive Average	23.4399293021899	3	2	2015
Naive Average	21.9609737002255	4	2	2015
Naive Average	30.18708299978	5	2	2015
Naive Average	28.0411064590386	6	2	2015
Naive Average	26.513037365464	7	2	2015
Naive Average	28.4373723882329	8	2	2015
Naive Average	37.4090634616159	9	2	2015
Naive Average	29.9092000037802	10	2	2015
Naive Average	32.05067412862	11	2	2015
Naive Average	33.045705663206	12	2	2015
Naive Average	36.979577844672	13	2	2015
Naive Average	50.563911391221	14	2	2015
Naive Average	55.2408422882036	15	2	2015
Naive Average	62.9827951580345	16	2	2015
Naive Average	70.2087010657748	17	2	2015
Naive Average	57.5543337299651	18	2	2015
Naive Average	32.4676359376247	19	2	2015
Naive Average	32.7774583921592	20	2	2015
Naive Average	30.9813353032238	21	2	2015
Naive Average	36.3401601360257	22	2	2015
Naive Average	46.5423155241275	23	2	2015
Naive Average	45.3899028654306	24	2	2015
Naive Average	49.4884625685654	25	2	2015
Naive Average	46.0725317003891	26	2	2015
Naive Average	41.305411883363	27	2	2015
Naive Average	36.3683292282121	28	2	2015
Naive Average	41.5134666861883	29	2	2015
Naive Average	33.692205656197	30	2	2015
Naive Average	37.7378156431333	31	2	2015
Naive Average	31.2853459819986	32	2	2015
Naive Average	27.573276259245	33	2	2015
Naive Average	29.0165551184201	34	2	2015
Naive Average	25.3793719699649	35	2	2015
Naive Average	24.7521192158151	36	2	2015
Naive Average	22.6123871655681	37	2	2015
Naive Average	23.8178159786219	38	2	2015
Naive Average	20.3336554140084	39	2	2015
Naive Average	17.7087050908587	40	2	2015
Naive Average	20.7045475958351	41	2	2015
Naive Average	19.3312919974009	42	2	2015
Naive Average	18.2810595638986	43	2	2015
Naive Average	18.7695174076928	44	2	2015
Naive Average	14.1802738451714	45	2	2015
Naive Average	23.4338265329078	3	3	2015
Naive Average	24.6812019111535	4	3	2015
Naive Average	30.1421190883262	5	3	2015
Naive Average	28.6550839085109	6	3	2015
Naive Average	29.8542499963115	7	3	2015
Naive Average	31.8977147286701	8	3	2015
Naive Average	38.7637624012021	9	3	2015
Naive Average	32.8116325940938	10	3	2015
Naive Average	35.1984950770183	11	3	2015
Naive Average	40.3315410788604	12	3	2015
Naive Average	45.2665404713509	13	3	2015
Naive Average	56.7728329647265	14	3	2015
Naive Average	66.3329397094048	15	3	2015
Naive Average	69.510333375967	16	3	2015
Naive Average	61.7638421019852	17	3	2015
Naive Average	47.739147172358	18	3	2015
Naive Average	30.0441996111485	19	3	2015
Naive Average	31.6577740810649	20	3	2015
Naive Average	32.3839182250996	21	3	2015
Naive Average	36.0864314116881	22	3	2015
Naive Average	43.7217618302609	23	3	2015
Naive Average	43.7785056808959	24	3	2015
Naive Average	44.3169185765883	25	3	2015
Naive Average	42.6877753565726	26	3	2015
Naive Average	38.5013456697302	27	3	2015
Naive Average	36.787309472568	28	3	2015
Naive Average	39.683402638209	29	3	2015
Naive Average	32.0432591998881	30	3	2015
Naive Average	33.3796734828504	31	3	2015
Naive Average	30.554528012135	32	3	2015
Naive Average	27.3878712423684	33	3	2015
Naive Average	27.6533470247505	34	3	2015
Naive Average	24.1560888591606	35	3	2015
Naive Average	22.1697718703093	36	3	2015
Naive Average	23.7337603978354	37	3	2015
Naive Average	20.775966910437	38	3	2015
Naive Average	20.0015084361122	39	3	2015
Naive Average	19.5688193326944	40	3	2015
Naive Average	17.33957391213	41	3	2015
Naive Average	19.9300186177282	42	3	2015
Naive Average	17.2309494903391	43	3	2015
Naive Average	16.4228213518157	44	3	2015
Naive Average	14.5583592137852	45	3	2015
Naive Average	25.2215844274354	3	4	2015
Naive Average	24.8423308627132	4	4	2015
Naive Average	31.2285574497855	5	4	2015
Naive Average	31.4924272891277	6	4	2015
Naive Average	32.4659756770066	7	4	2015
Naive Average	33.3370435785323	8	4	2015
Naive Average	39.7580798512635	9	4	2015
Naive Average	34.8440679363111	10	4	2015
Naive Average	42.4726982578754	11	4	2015
Naive Average	47.4359672853223	12	4	2015
Naive Average	51.782321870162	13	4	2015
Naive Average	67.756510179964	14	4	2015
Naive Average	70.5594367529003	15	4	2015
Naive Average	61.8800050747587	16	4	2015
Naive Average	49.7764457756254	17	4	2015
Naive Average	41.4272714697132	18	4	2015
Naive Average	29.8315697226966	19	4	2015
Naive Average	32.3420784711009	20	4	2015
Naive Average	33.5364075123817	21	4	2015
Naive Average	35.556582230329	22	4	2015
Naive Average	42.2896960919682	23	4	2015
Naive Average	38.5961258953343	24	4	2015
Naive Average	41.3525645319655	25	4	2015
Naive Average	39.3171501659659	26	4	2015
Naive Average	38.5501584349134	27	4	2015
Naive Average	35.7427833912471	28	4	2015
Naive Average	36.159870635693	29	4	2015
Naive Average	28.7436923514746	30	4	2015
Naive Average	32.843004067836	31	4	2015
Naive Average	29.3561781583378	32	4	2015
Naive Average	26.9799516904855	33	4	2015
Naive Average	26.5037189043099	34	4	2015
Naive Average	21.7160774770845	35	4	2015
Naive Average	23.4632939863477	36	4	2015
Naive Average	20.8642396502915	37	4	2015
Naive Average	20.4874407292754	38	4	2015
Naive Average	21.0149666175745	39	4	2015
Naive Average	16.6140637402648	40	4	2015
Naive Average	17.7514268228283	41	4	2015
Naive Average	18.873333334716	42	4	2015
Naive Average	15.6579873348648	43	4	2015
Naive Average	15.8684631168479	44	4	2015
Naive Average	13.3658120148949	45	4	2015
lm ub	35.5612481527534	3	1	2015
lm ub	39.2285978669735	4	1	2015
lm ub	46.5214530258023	5	1	2015
lm ub	47.9206069729747	6	1	2015
lm ub	42.4488303216189	7	1	2015
lm ub	43.9550073165455	8	1	2015
lm ub	52.6308105874977	9	1	2015
lm ub	46.0429574025377	10	1	2015
lm ub	51.8228875063582	11	1	2015
lm ub	45.793080411719	12	1	2015
lm ub	46.0053707011285	13	1	2015
lm ub	60.5002365014137	14	1	2015
lm ub	65.3739710827632	15	1	2015
lm ub	70.5306193052955	16	1	2015
lm ub	72.8545481460253	17	1	2015
lm ub	78.2252762212996	18	1	2015
lm ub	67.046281870869	19	1	2015
lm ub	51.0101506176889	20	1	2015
lm ub	47.1615210880741	21	1	2015
lm ub	50.8092695389306	22	1	2015
lm ub	66.003123197094	23	1	2015
lm ub	70.2128211990621	24	1	2015
lm ub	67.4384767055299	25	1	2015
lm ub	70.6602245411103	26	1	2015
lm ub	57.0650082323976	27	1	2015
lm ub	59.4222013938241	28	1	2015
lm ub	53.716625070194	29	1	2015
lm ub	56.1375050981184	30	1	2015
lm ub	55.4917590557716	31	1	2015
lm ub	53.5422133690036	32	1	2015
lm ub	45.485422150613	33	1	2015
lm ub	45.4055971192282	34	1	2015
lm ub	41.0003461533943	35	1	2015
lm ub	45.1501916004525	36	1	2015
lm ub	40.2502934355384	37	1	2015
lm ub	37.2876875578826	38	1	2015
lm ub	41.0070618962361	39	1	2015
lm ub	33.9340990457862	40	1	2015
lm ub	37.3838609173262	41	1	2015
lm ub	41.880607228824	42	1	2015
lm ub	30.573912659875	43	1	2015
lm ub	34.4212764315671	44	1	2015
lm ub	34.9598014419658	45	1	2015
lm ub	44.6756924504482	3	2	2015
lm ub	45.4274907402828	4	2	2015
lm ub	51.2927583171249	5	2	2015
lm ub	44.2597841347518	6	2	2015
lm ub	44.4540680814121	7	2	2015
lm ub	50.0516346340357	8	2	2015
lm ub	57.2186671442016	9	2	2015
lm ub	58.6596478847614	10	2	2015
lm ub	51.3361630241817	11	2	2015
lm ub	53.2358049298064	12	2	2015
lm ub	59.78571140236	13	2	2015
lm ub	66.4217541673445	14	2	2015
lm ub	78.6628115951292	15	2	2015
lm ub	78.7517902279678	16	2	2015
lm ub	83.8162476440744	17	2	2015
lm ub	81.605855486876	18	2	2015
lm ub	54.1568878663324	19	2	2015
lm ub	49.3029334646891	20	2	2015
lm ub	51.8437653218796	21	2	2015
lm ub	57.0889778576583	22	2	2015
lm ub	70.1600330339266	23	2	2015
lm ub	66.9742181798033	24	2	2015
lm ub	67.0615957764795	25	2	2015
lm ub	60.5245941440291	26	2	2015
lm ub	57.8148016390874	27	2	2015
lm ub	51.4276632325077	28	2	2015
lm ub	60.126602050963	29	2	2015
lm ub	52.1642858008934	30	2	2015
lm ub	53.7843347983574	31	2	2015
lm ub	50.7036818326232	32	2	2015
lm ub	44.259474076848	33	2	2015
lm ub	46.9992900182566	34	2	2015
lm ub	49.8523071467841	35	2	2015
lm ub	45.4659581406847	36	2	2015
lm ub	39.5850868981997	37	2	2015
lm ub	41.8504355102118	38	2	2015
lm ub	39.2510340512449	39	2	2015
lm ub	35.586603765925	40	2	2015
lm ub	42.891498544948	41	2	2015
lm ub	36.9935097520291	42	2	2015
lm ub	35.722099525961	43	2	2015
lm ub	37.5449162890246	44	2	2015
lm ub	34.6891409115166	45	2	2015
lm ub	46.4043991315302	3	3	2015
lm ub	47.797139310517	4	3	2015
lm ub	47.2517340712868	5	3	2015
lm ub	44.2807021570262	6	3	2015
lm ub	50.6322892040611	7	3	2015
lm ub	57.5075678118956	8	3	2015
lm ub	64.2755679244597	9	3	2015
lm ub	55.2932069674931	10	3	2015
lm ub	54.1079910376086	11	3	2015
lm ub	60.4350006618166	12	3	2015
lm ub	65.1429327908693	13	3	2015
lm ub	76.0064957002974	14	3	2015
lm ub	81.1677854600522	15	3	2015
lm ub	87.2052132630445	16	3	2015
lm ub	91.0268036370223	17	3	2015
lm ub	59.2685651844299	18	3	2015
lm ub	47.9869412058455	19	3	2015
lm ub	50.8447945832975	20	3	2015
lm ub	52.3372190480372	21	3	2015
lm ub	61.4704392805377	22	3	2015
lm ub	62.5860078629909	23	3	2015
lm ub	65.0922287121593	24	3	2015
lm ub	56.8859832660599	25	3	2015
lm ub	59.566968971733	26	3	2015
lm ub	50.8513895635723	27	3	2015
lm ub	58.6124188180478	28	3	2015
lm ub	55.5612769660974	29	3	2015
lm ub	51.1815821535072	30	3	2015
lm ub	49.2824160955725	31	3	2015
lm ub	47.4119813979412	32	3	2015
lm ub	45.0599029689445	33	3	2015
lm ub	51.376846109784	34	3	2015
lm ub	44.9325363610813	35	3	2015
lm ub	40.7329667415678	36	3	2015
lm ub	43.7692698863778	37	3	2015
lm ub	38.6310084041542	38	3	2015
lm ub	39.8653128248018	39	3	2015
lm ub	41.5939608362594	40	3	2015
lm ub	36.2429001269294	41	3	2015
lm ub	36.8878526890407	42	3	2015
lm ub	36.8078256708301	43	3	2015
lm ub	36.7296383127235	44	3	2015
lm ub	33.0663802555351	45	3	2015
lm ub	47.785950712187	3	4	2015
lm ub	44.6931885300589	4	4	2015
lm ub	47.4762642872809	5	4	2015
lm ub	47.9219040788629	6	4	2015
lm ub	55.2108617023669	7	4	2015
lm ub	63.778911183214	8	4	2015
lm ub	58.7119537422941	9	4	2015
lm ub	56.6639727537057	10	4	2015
lm ub	63.3104788968488	11	4	2015
lm ub	65.1746187084539	12	4	2015
lm ub	76.8023573263524	13	4	2015
lm ub	80.2309064396941	14	4	2015
lm ub	86.4101455630303	15	4	2015
lm ub	92.3162571706103	16	4	2015
lm ub	65.4170630876829	17	4	2015
lm ub	51.4303037573562	18	4	2015
lm ub	50.9021550012708	19	4	2015
lm ub	51.8905210953061	20	4	2015
lm ub	61.4122209667426	21	4	2015
lm ub	58.5809324169663	22	4	2015
lm ub	62.4626864123012	23	4	2015
lm ub	53.7380876127458	24	4	2015
lm ub	56.8156033227642	25	4	2015
lm ub	50.8644319063404	26	4	2015
lm ub	57.3153362138223	27	4	2015
lm ub	53.5741904514981	28	4	2015
lm ub	53.2382553384433	29	4	2015
lm ub	47.0396705261476	30	4	2015
lm ub	46.946091969093	31	4	2015
lm ub	45.766529488638	32	4	2015
lm ub	50.5672638798735	33	4	2015
lm ub	46.8911022662343	34	4	2015
lm ub	40.8756785753016	35	4	2015
lm ub	45.4056641012402	36	4	2015
lm ub	40.0093331062356	37	4	2015
lm ub	39.5228017765561	38	4	2015
lm ub	44.142209982824	39	4	2015
lm ub	35.6282592399981	40	4	2015
lm ub	36.5004286329536	41	4	2015
lm ub	38.1048951315544	42	4	2015
lm ub	36.6207880665542	43	4	2015
lm ub	35.2460875515648	44	4	2015
lm ub	31.2947903749581	45	4	2015
lm lb	1.22165921642057	3	1	2015
lm lb	4.79795089608438	4	1	2015
lm lb	12.0982059309316	5	1	2015
lm lb	13.6449405140404	6	1	2015
lm lb	8.12688607540893	7	1	2015
lm lb	9.48064762571708	8	1	2015
lm lb	18.4816400323025	9	1	2015
lm lb	11.3491694456118	10	1	2015
lm lb	17.0108267206948	11	1	2015
lm lb	11.1879394201149	12	1	2015
lm lb	11.3038471454008	13	1	2015
lm lb	26.1366638756914	14	1	2015
lm lb	30.4481396419198	15	1	2015
lm lb	36.1810284955126	16	1	2015
lm lb	38.3467084475805	17	1	2015
lm lb	44.1618874663606	18	1	2015
lm lb	31.7473838838721	19	1	2015
lm lb	16.1030881245998	20	1	2015
lm lb	12.6418062564042	21	1	2015
lm lb	15.6961420446465	22	1	2015
lm lb	30.1702682844661	23	1	2015
lm lb	34.1158953384353	24	1	2015
lm lb	32.0729322043915	25	1	2015
lm lb	35.2908736354057	26	1	2015
lm lb	21.9008042412476	27	1	2015
lm lb	23.8995751186358	28	1	2015
lm lb	18.7426916003357	29	1	2015
lm lb	21.3316330707932	30	1	2015
lm lb	20.6202166192105	31	1	2015
lm lb	18.7259975135776	32	1	2015
lm lb	10.8797604443401	33	1	2015
lm lb	10.688924011505	34	1	2015
lm lb	6.31426691676623	35	1	2015
lm lb	10.1728352300509	36	1	2015
lm lb	5.79991159312306	37	1	2015
lm lb	2.8919824505641	38	1	2015
lm lb	6.70330745203026	39	1	2015
lm lb	-0.393861999154971	40	1	2015
lm lb	3.13641252438794	41	1	2015
lm lb	7.728066981681	42	1	2015
lm lb	-3.7584738688642	43	1	2015
lm lb	0.284824998397678	44	1	2015
lm lb	0.734549647587546	45	1	2015
lm lb	7.84547582407202	3	2	2015
lm lb	8.51189111054275	4	2	2015
lm lb	14.4283242039908	5	2	2015
lm lb	7.50470142273757	6	2	2015
lm lb	7.66747681989719	7	2	2015
lm lb	13.0403827088505	8	2	2015
lm lb	20.4222631603944	9	2	2015
lm lb	21.4441220963186	10	2	2015
lm lb	13.8378728862495	11	2	2015
lm lb	15.9403617584446	12	2	2015
lm lb	22.4594712622113	13	2	2015
lm lb	29.496488832564	14	2	2015
lm lb	41.0743813333431	15	2	2015
lm lb	41.7145195166279	16	2	2015
lm lb	46.5935205100981	17	2	2015
lm lb	44.3761220769882	18	2	2015
lm lb	15.776111061978	19	2	2015
lm lb	11.3898429020178	20	2	2015
lm lb	14.3199568566366	21	2	2015
lm lb	18.5449227859005	22	2	2015
lm lb	31.1600550001638	23	2	2015
lm lb	27.6257440234907	24	2	2015
lm lb	28.5236028161625	25	2	2015
lm lb	22.0267721924052	26	2	2015
lm lb	19.555374966265	27	2	2015
lm lb	12.7400473460645	28	2	2015
lm lb	22.0539636143718	29	2	2015
lm lb	14.2732280766936	30	2	2015
lm lb	15.8536805309285	31	2	2015
lm lb	12.8205461254927	32	2	2015
lm lb	6.62951216700094	33	2	2015
lm lb	9.24723294144536	34	2	2015
lm lb	12.1561091603186	35	2	2015
lm lb	7.41832190826477	36	2	2015
lm lb	2.12106987749439	37	2	2015
lm lb	4.44463140222768	38	2	2015
lm lb	1.91850764945611	39	2	2015
lm lb	-1.73654176304329	40	2	2015
lm lb	5.63709442803506	41	2	2015
lm lb	-0.173862558803652	42	2	2015
lm lb	-1.61290076528531	43	2	2015
lm lb	0.447844917731345	44	2	2015
lm lb	-2.53509685543869	45	2	2015
lm lb	9.71269805461217	3	3	2015
lm lb	11.0286101330037	4	3	2015
lm lb	10.5183495001181	5	3	2015
lm lb	7.66611010922666	6	3	2015
lm lb	13.9250710377871	7	3	2015
lm lb	20.4192199223532	8	3	2015
lm lb	27.4161911669461	9	3	2015
lm lb	17.8607437940666	10	3	2015
lm lb	16.3818601115561	11	3	2015
lm lb	23.0378947718388	12	3	2015
lm lb	27.7050310051977	13	3	2015
lm lb	38.916994491485	14	3	2015
lm lb	43.3729276433338	15	3	2015
lm lb	50.0125071745665	16	3	2015
lm lb	53.0737196865791	17	3	2015
lm lb	21.2995730140737	18	3	2015
lm lb	9.09819458909793	19	3	2015
lm lb	12.3856027444639	20	3	2015
lm lb	13.8609212215321	21	3	2015
lm lb	22.1312962374305	22	3	2015
lm lb	22.6849125323745	23	3	2015
lm lb	24.7933402353315	24	3	2015
lm lb	17.4743159325089	25	3	2015
lm lb	20.1921334849846	26	3	2015
lm lb	11.6942652094416	27	3	2015
lm lb	19.0563126561029	28	3	2015
lm lb	16.5998391115462	29	3	2015
lm lb	12.4234926401318	30	3	2015
lm lb	10.4949221552342	31	3	2015
lm lb	8.68365163613003	32	3	2015
lm lb	6.56413901210955	33	3	2015
lm lb	12.7654924174216	34	3	2015
lm lb	6.34417471138977	35	3	2015
lm lb	1.81920452102346	36	3	2015
lm lb	5.45295678535031	37	3	2015
lm lb	0.337013089347902	38	3	2015
lm lb	1.67330587750694	39	3	2015
lm lb	3.41261161911622	40	3	2015
lm lb	-1.85853135312574	41	3	2015
lm lb	-1.10725526718244	42	3	2015
lm lb	-1.36164526105045	43	3	2015
lm lb	-1.23866302274567	44	3	2015
lm lb	-4.99976866599647	45	3	2015
lm lb	10.7753029154243	3	4	2015
lm lb	7.58809320774472	4	4	2015
lm lb	10.4087561221552	5	4	2015
lm lb	10.9732729573595	6	4	2015
lm lb	18.0780364315459	7	4	2015
lm lb	26.3437626691273	8	4	2015
lm lb	21.3869084573858	9	4	2015
lm lb	18.8171951446792	10	4	2015
lm lb	25.3763883308647	11	4	2015
lm lb	27.541587790049	12	4	2015
lm lb	39.0780699550277	13	4	2015
lm lb	42.791998596002	14	4	2015
lm lb	48.2775410827483	15	4	2015
lm lb	54.3193343531565	16	4	2015
lm lb	26.7200452214728	17	4	2015
lm lb	13.1619382401267	18	4	2015
lm lb	11.7284416322415	19	4	2015
lm lb	12.7512143012889	20	4	2015
lm lb	22.4528811221277	21	4	2015
lm lb	18.750175636534	22	4	2015
lm lb	22.1098773942813	23	4	2015
lm lb	13.0941333501735	24	4	2015
lm lb	17.0491386296774	25	4	2015
lm lb	11.0854824722777	26	4	2015
lm lb	17.7836319714715	27	4	2015
lm lb	13.5917326203017	28	4	2015
lm lb	13.8819407605583	29	4	2015
lm lb	7.88406092955632	30	4	2015
lm lb	7.75159277878993	31	4	2015
lm lb	6.61294855074933	32	4	2015
lm lb	11.6728679572045	33	4	2015
lm lb	7.84675063961752	34	4	2015
lm lb	1.89267754800066	35	4	2015
lm lb	6.09238014540876	36	4	2015
lm lb	1.25396069325864	37	4	2015
lm lb	0.825952669496843	38	4	2015
lm lb	5.54543964229603	39	4	2015
lm lb	-2.97947511715737	40	4	2015
lm lb	-2.02275691359525	41	4	2015
lm lb	-0.309216284798104	42	4	2015
lm lb	-1.99928395171834	43	4	2015
lm lb	-3.12924964113673	44	4	2015
lm lb	-7.18158893933418	45	4	2015
rf ub	34	3	1	2015
rf ub	37	4	1	2015
rf ub	40	5	1	2015
rf ub	39	6	1	2015
rf ub	38	7	1	2015
rf ub	37	8	1	2015
rf ub	47.0500000000002	9	1	2015
rf ub	52	10	1	2015
rf ub	48.0500000000002	11	1	2015
rf ub	48	12	1	2015
rf ub	48	13	1	2015
rf ub	61	14	1	2015
rf ub	82	15	1	2015
rf ub	83	16	1	2015
rf ub	90	17	1	2015
rf ub	91	18	1	2015
rf ub	68	19	1	2015
rf ub	56.0500000000002	20	1	2015
rf ub	51	21	1	2015
rf ub	54	22	1	2015
rf ub	80	23	1	2015
rf ub	83	24	1	2015
rf ub	89	25	1	2015
rf ub	90	26	1	2015
rf ub	83	27	1	2015
rf ub	66	28	1	2015
rf ub	73	29	1	2015
rf ub	66	30	1	2015
rf ub	60	31	1	2015
rf ub	52	32	1	2015
rf ub	41	33	1	2015
rf ub	40	34	1	2015
rf ub	40	35	1	2015
rf ub	39	36	1	2015
rf ub	40	37	1	2015
rf ub	39	38	1	2015
rf ub	37	39	1	2015
rf ub	39	40	1	2015
rf ub	28	41	1	2015
rf ub	33	42	1	2015
rf ub	32	43	1	2015
rf ub	33	44	1	2015
rf ub	33	45	1	2015
rf ub	39	3	2	2015
rf ub	40	4	2	2015
rf ub	42	5	2	2015
rf ub	45	6	2	2015
rf ub	39	7	2	2015
rf ub	41	8	2	2015
rf ub	61	9	2	2015
rf ub	52	10	2	2015
rf ub	67	11	2	2015
rf ub	61	12	2	2015
rf ub	61	13	2	2015
rf ub	82	14	2	2015
rf ub	91	15	2	2015
rf ub	91	16	2	2015
rf ub	89	17	2	2015
rf ub	91	18	2	2015
rf ub	56	19	2	2015
rf ub	56	20	2	2015
rf ub	48	21	2	2015
rf ub	56	22	2	2015
rf ub	67	23	2	2015
rf ub	73	24	2	2015
rf ub	90	25	2	2015
rf ub	83	26	2	2015
rf ub	73	27	2	2015
rf ub	61	28	2	2015
rf ub	67	29	2	2015
rf ub	57	30	2	2015
rf ub	58	31	2	2015
rf ub	52	32	2	2015
rf ub	47	33	2	2015
rf ub	45	34	2	2015
rf ub	44	35	2	2015
rf ub	45	36	2	2015
rf ub	39	37	2	2015
rf ub	45	38	2	2015
rf ub	39	39	2	2015
rf ub	37	40	2	2015
rf ub	33	41	2	2015
rf ub	31	42	2	2015
rf ub	32	43	2	2015
rf ub	33	44	2	2015
rf ub	23	45	2	2015
rf ub	45	3	3	2015
rf ub	44	4	3	2015
rf ub	45	5	3	2015
rf ub	44	6	3	2015
rf ub	45	7	3	2015
rf ub	48	8	3	2015
rf ub	61	9	3	2015
rf ub	115	10	3	2015
rf ub	73	11	3	2015
rf ub	73	12	3	2015
rf ub	73	13	3	2015
rf ub	89	14	3	2015
rf ub	91	15	3	2015
rf ub	83	16	3	2015
rf ub	91	17	3	2015
rf ub	91	18	3	2015
rf ub	48	19	3	2015
rf ub	48	20	3	2015
rf ub	60	21	3	2015
rf ub	60	22	3	2015
rf ub	73	23	3	2015
rf ub	73	24	3	2015
rf ub	80	25	3	2015
rf ub	63	26	3	2015
rf ub	61	27	3	2015
rf ub	55	28	3	2015
rf ub	58.1000000000004	29	3	2015
rf ub	57	30	3	2015
rf ub	61	31	3	2015
rf ub	61	32	3	2015
rf ub	48	33	3	2015
rf ub	38	34	3	2015
rf ub	45	35	3	2015
rf ub	39	36	3	2015
rf ub	45	37	3	2015
rf ub	37	38	3	2015
rf ub	39	39	3	2015
rf ub	32	40	3	2015
rf ub	32	41	3	2015
rf ub	33	42	3	2015
rf ub	33	43	3	2015
rf ub	32	44	3	2015
rf ub	28	45	3	2015
rf ub	40	3	4	2015
rf ub	45	4	4	2015
rf ub	45	5	4	2015
rf ub	44.0500000000002	6	4	2015
rf ub	45	7	4	2015
rf ub	48	8	4	2015
rf ub	61	9	4	2015
rf ub	73	10	4	2015
rf ub	73	11	4	2015
rf ub	73	12	4	2015
rf ub	82	13	4	2015
rf ub	90	14	4	2015
rf ub	90	15	4	2015
rf ub	91	16	4	2015
rf ub	91	17	4	2015
rf ub	91	18	4	2015
rf ub	47	19	4	2015
rf ub	60	20	4	2015
rf ub	60	21	4	2015
rf ub	61	22	4	2015
rf ub	62.0500000000002	23	4	2015
rf ub	61	24	4	2015
rf ub	57	25	4	2015
rf ub	61	26	4	2015
rf ub	57	27	4	2015
rf ub	51	28	4	2015
rf ub	61	29	4	2015
rf ub	54	30	4	2015
rf ub	61	31	4	2015
rf ub	60.0500000000002	32	4	2015
rf ub	47.0500000000002	33	4	2015
rf ub	42	34	4	2015
rf ub	44	35	4	2015
rf ub	42	36	4	2015
rf ub	40	37	4	2015
rf ub	37	38	4	2015
rf ub	37	39	4	2015
rf ub	32	40	4	2015
rf ub	33	41	4	2015
rf ub	38	42	4	2015
rf ub	33	43	4	2015
rf ub	28	44	4	2015
rf ub	30	45	4	2015
rf lb	17	3	1	2015
rf lb	13	4	1	2015
rf lb	13	5	1	2015
rf lb	17	6	1	2015
rf lb	17	7	1	2015
rf lb	17	8	1	2015
rf lb	20	9	1	2015
rf lb	17	10	1	2015
rf lb	16	11	1	2015
rf lb	15	12	1	2015
rf lb	15	13	1	2015
rf lb	16	14	1	2015
rf lb	20	15	1	2015
rf lb	22	16	1	2015
rf lb	26	17	1	2015
rf lb	32	18	1	2015
rf lb	27	19	1	2015
rf lb	17	20	1	2015
rf lb	18	21	1	2015
rf lb	20	22	1	2015
rf lb	27	23	1	2015
rf lb	28	24	1	2015
rf lb	28	25	1	2015
rf lb	25	26	1	2015
rf lb	28	27	1	2015
rf lb	26	28	1	2015
rf lb	26	29	1	2015
rf lb	18	30	1	2015
rf lb	25	31	1	2015
rf lb	18	32	1	2015
rf lb	18	33	1	2015
rf lb	18	34	1	2015
rf lb	18	35	1	2015
rf lb	16	36	1	2015
rf lb	16	37	1	2015
rf lb	17	38	1	2015
rf lb	17	39	1	2015
rf lb	16	40	1	2015
rf lb	11	41	1	2015
rf lb	11	42	1	2015
rf lb	11	43	1	2015
rf lb	11	44	1	2015
rf lb	8	45	1	2015
rf lb	13	3	2	2015
rf lb	13	4	2	2015
rf lb	17	5	2	2015
rf lb	17	6	2	2015
rf lb	17	7	2	2015
rf lb	18	8	2	2015
rf lb	18	9	2	2015
rf lb	18	10	2	2015
rf lb	16	11	2	2015
rf lb	16	12	2	2015
rf lb	15	13	2	2015
rf lb	18	14	2	2015
rf lb	22	15	2	2015
rf lb	26.95	16	2	2015
rf lb	35	17	2	2015
rf lb	34	18	2	2015
rf lb	17	19	2	2015
rf lb	24	20	2	2015
rf lb	17	21	2	2015
rf lb	24	22	2	2015
rf lb	22.95	23	2	2015
rf lb	26	24	2	2015
rf lb	22	25	2	2015
rf lb	27	26	2	2015
rf lb	26	27	2	2015
rf lb	25	28	2	2015
rf lb	20.95	29	2	2015
rf lb	22	30	2	2015
rf lb	25	31	2	2015
rf lb	18	32	2	2015
rf lb	18	33	2	2015
rf lb	17.95	34	2	2015
rf lb	17	35	2	2015
rf lb	13	36	2	2015
rf lb	17	37	2	2015
rf lb	14	38	2	2015
rf lb	16	39	2	2015
rf lb	12	40	2	2015
rf lb	11	41	2	2015
rf lb	11	42	2	2015
rf lb	11	43	2	2015
rf lb	11	44	2	2015
rf lb	7	45	2	2015
rf lb	14	3	3	2015
rf lb	17	4	3	2015
rf lb	17	5	3	2015
rf lb	17	6	3	2015
rf lb	18	7	3	2015
rf lb	13	8	3	2015
rf lb	18	9	3	2015
rf lb	17.95	10	3	2015
rf lb	18	11	3	2015
rf lb	15	12	3	2015
rf lb	18	13	3	2015
rf lb	24	14	3	2015
rf lb	26	15	3	2015
rf lb	34	16	3	2015
rf lb	29	17	3	2015
rf lb	32	18	3	2015
rf lb	20	19	3	2015
rf lb	18	20	3	2015
rf lb	18	21	3	2015
rf lb	20	22	3	2015
rf lb	25	23	3	2015
rf lb	25	24	3	2015
rf lb	27	25	3	2015
rf lb	26	26	3	2015
rf lb	26.95	27	3	2015
rf lb	20	28	3	2015
rf lb	27	29	3	2015
rf lb	25	30	3	2015
rf lb	18	31	3	2015
rf lb	18	32	3	2015
rf lb	17.95	33	3	2015
rf lb	17	34	3	2015
rf lb	16	35	3	2015
rf lb	17	36	3	2015
rf lb	17	37	3	2015
rf lb	16	38	3	2015
rf lb	16	39	3	2015
rf lb	16	40	3	2015
rf lb	11	41	3	2015
rf lb	11	42	3	2015
rf lb	10	43	3	2015
rf lb	11	44	3	2015
rf lb	11	45	3	2015
rf lb	17	3	4	2015
rf lb	17	4	4	2015
rf lb	17	5	4	2015
rf lb	17	6	4	2015
rf lb	13	7	4	2015
rf lb	18	8	4	2015
rf lb	17	9	4	2015
rf lb	18	10	4	2015
rf lb	19	11	4	2015
rf lb	19.95	12	4	2015
rf lb	24	13	4	2015
rf lb	26	14	4	2015
rf lb	30	15	4	2015
rf lb	32	16	4	2015
rf lb	32	17	4	2015
rf lb	29	18	4	2015
rf lb	17	19	4	2015
rf lb	18	20	4	2015
rf lb	18	21	4	2015
rf lb	19	22	4	2015
rf lb	25	23	4	2015
rf lb	26	24	4	2015
rf lb	25	25	4	2015
rf lb	26	26	4	2015
rf lb	25	27	4	2015
rf lb	25	28	4	2015
rf lb	25	29	4	2015
rf lb	20	30	4	2015
rf lb	19	31	4	2015
rf lb	17	32	4	2015
rf lb	18	33	4	2015
rf lb	17	34	4	2015
rf lb	17	35	4	2015
rf lb	13	36	4	2015
rf lb	16	37	4	2015
rf lb	14.95	38	4	2015
rf lb	16	39	4	2015
rf lb	11	40	4	2015
rf lb	11	41	4	2015
rf lb	11	42	4	2015
rf lb	11	43	4	2015
rf lb	11	44	4	2015
rf lb	7	45	4	2015
glm ub	209.607280616586	3	1	2015
glm ub	228.098451833341	4	1	2015
glm ub	197.958814831741	5	1	2015
glm ub	219.540472830722	6	1	2015
glm ub	252.301450447584	7	1	2015
glm ub	222.873555921307	8	1	2015
glm ub	257.730093570476	9	1	2015
glm ub	290.760584835541	10	1	2015
glm ub	316.90363691074	11	1	2015
glm ub	272.649918330082	12	1	2015
glm ub	258.931352760151	13	1	2015
glm ub	271.549681075843	14	1	2015
glm ub	279.944298935548	15	1	2015
glm ub	275.296270496247	16	1	2015
glm ub	350.349941620163	17	1	2015
glm ub	222.022570897845	18	1	2015
glm ub	244.463504315152	19	1	2015
glm ub	346.972402165594	20	1	2015
glm ub	341.077267980519	21	1	2015
glm ub	383.652293134397	22	1	2015
glm ub	407.704525074855	23	1	2015
glm ub	353.527208577694	24	1	2015
glm ub	503.914261479156	25	1	2015
glm ub	399.48193410037	26	1	2015
glm ub	400.77350634003	27	1	2015
glm ub	378.583623599118	28	1	2015
glm ub	372.857973407484	29	1	2015
glm ub	364.467047612549	30	1	2015
glm ub	255.55638292584	31	1	2015
glm ub	266.966577580147	32	1	2015
glm ub	223.444852464638	33	1	2015
glm ub	249.290639270846	34	1	2015
glm ub	226.612103026733	35	1	2015
glm ub	229.008350892528	36	1	2015
glm ub	225.266690512875	37	1	2015
glm ub	213.399564130956	38	1	2015
glm ub	235.446695008663	39	1	2015
glm ub	203.957544490862	40	1	2015
glm ub	233.216935299323	41	1	2015
glm ub	182.699324868806	42	1	2015
glm ub	225.048670080963	43	1	2015
glm ub	180.891688182931	44	1	2015
glm ub	169.729748642653	45	1	2015
glm ub	240.152776559528	3	2	2015
glm ub	242.235260613213	4	2	2015
glm ub	205.131073416708	5	2	2015
glm ub	257.764141219294	6	2	2015
glm ub	281.214550614499	7	2	2015
glm ub	271.289506267664	8	2	2015
glm ub	313.930246234822	9	2	2015
glm ub	329.815743641081	10	2	2015
glm ub	336.837149756224	11	2	2015
glm ub	313.304379861581	12	2	2015
glm ub	292.567649498033	13	2	2015
glm ub	314.386548226777	14	2	2015
glm ub	300.725685823428	15	2	2015
glm ub	299.643984659297	16	2	2015
glm ub	352.673454993653	17	2	2015
glm ub	248.273000477752	18	2	2015
glm ub	309.613470264271	19	2	2015
glm ub	364.090623780522	20	2	2015
glm ub	368.23772782603	21	2	2015
glm ub	394.366091473353	22	2	2015
glm ub	399.431801894464	23	2	2015
glm ub	356.137869753585	24	2	2015
glm ub	474.84577517161	25	2	2015
glm ub	371.202850904386	26	2	2015
glm ub	393.939740163033	27	2	2015
glm ub	377.850984393582	28	2	2015
glm ub	378.140543463611	29	2	2015
glm ub	367.696407468679	30	2	2015
glm ub	274.297802678291	31	2	2015
glm ub	282.336205297329	32	2	2015
glm ub	245.058892289484	33	2	2015
glm ub	259.988065996889	34	2	2015
glm ub	245.122576701088	35	2	2015
glm ub	244.041596141845	36	2	2015
glm ub	243.863584699946	37	2	2015
glm ub	221.944965937388	38	2	2015
glm ub	254.002393728458	39	2	2015
glm ub	226.576183889099	40	2	2015
glm ub	239.628753628767	41	2	2015
glm ub	188.940752838805	42	2	2015
glm ub	232.968549470611	43	2	2015
glm ub	185.849472912922	44	2	2015
glm ub	190.765626457209	45	2	2015
glm ub	253.591726839345	3	3	2015
glm ub	254.939146446713	4	3	2015
glm ub	239.636157314135	5	3	2015
glm ub	304.08545051246	6	3	2015
glm ub	324.971433481533	7	3	2015
glm ub	315.797987345921	8	3	2015
glm ub	337.3959848192	9	3	2015
glm ub	346.640958979687	10	3	2015
glm ub	375.353432911864	11	3	2015
glm ub	344.832103675063	12	3	2015
glm ub	330.003703429967	13	3	2015
glm ub	347.019474027747	14	3	2015
glm ub	317.281188697574	15	3	2015
glm ub	298.143590477849	16	3	2015
glm ub	351.442890609352	17	3	2015
glm ub	302.208411738896	18	3	2015
glm ub	340.71368583073	19	3	2015
glm ub	390.524615996579	20	3	2015
glm ub	380.168680761633	21	3	2015
glm ub	399.018804244957	22	3	2015
glm ub	425.216077844967	23	3	2015
[truncated: 1,785 more rows]
