# Supplementary material for: A stacked ensemble method for forecasting influenza-like illness visit volumes at emergency departments
Source: PLoS One. 2021 Mar 22;16(3):e0241725. doi: 10.1371/journal.pone.0241725 (PMC7984626; doi:10.1371/journal.pone.0241725)
Supplement: S1 Data — (ZIP) [file pone.0241725.s003.zip › ILI_plosone/tables/raw_estimates_2015_holdout_2012weeks-3-45.csv]

object	value	epiweek	weeks_ahead	season
rf	126.8865	3	1	2012
rf	125.451	4	1	2012
rf	126.2435	5	1	2012
rf	151.075	6	1	2012
rf	157.8615	7	1	2012
rf	150.8755	8	1	2012
rf	168.581	9	1	2012
rf	183.062	10	1	2012
rf	204.0065	11	1	2012
rf	214.5625	12	1	2012
rf	203.8855	13	1	2012
rf	218.5045	14	1	2012
rf	210.328	15	1	2012
rf	219.318	16	1	2012
rf	293.3765	17	1	2012
rf	308.2695	18	1	2012
rf	298.4065	19	1	2012
rf	268.6415	20	1	2012
rf	242.8775	21	1	2012
rf	227.498	22	1	2012
rf	241.6875	23	1	2012
rf	249.695	24	1	2012
rf	224.8165	25	1	2012
rf	229.757	26	1	2012
rf	223.7365	27	1	2012
rf	226.2895	28	1	2012
rf	216.774	29	1	2012
rf	215.5965	30	1	2012
rf	235.289	31	1	2012
rf	233.668	32	1	2012
rf	212.437	33	1	2012
rf	220.988	34	1	2012
rf	243.829	35	1	2012
rf	220.6095	36	1	2012
rf	194.796	37	1	2012
rf	163.312	38	1	2012
rf	142.5615	39	1	2012
rf	127.392	40	1	2012
rf	124.726	41	1	2012
rf	122.6015	42	1	2012
rf	108.8615	43	1	2012
rf	101.829	44	1	2012
rf	83.406	45	1	2012
rf	135.6645	3	2	2012
rf	129.654	4	2	2012
rf	132.0865	5	2	2012
rf	169.427	6	2	2012
rf	165.0285	7	2	2012
rf	158.5	8	2	2012
rf	202.192	9	2	2012
rf	212.388	10	2	2012
rf	231.314	11	2	2012
rf	221.102	12	2	2012
rf	222.879	13	2	2012
rf	235.9775	14	2	2012
rf	229.802	15	2	2012
rf	253.5235	16	2	2012
rf	302.2975	17	2	2012
rf	308.618	18	2	2012
rf	291.1295	19	2	2012
rf	274.329	20	2	2012
rf	244.1245	21	2	2012
rf	230.6175	22	2	2012
rf	264.028	23	2	2012
rf	252.5795	24	2	2012
rf	235.581	25	2	2012
rf	238.423	26	2	2012
rf	232.813	27	2	2012
rf	227.441	28	2	2012
rf	222.242	29	2	2012
rf	212.572	30	2	2012
rf	238.893	31	2	2012
rf	234.218	32	2	2012
rf	215.2125	33	2	2012
rf	229.95	34	2	2012
rf	239.173	35	2	2012
rf	223.89	36	2	2012
rf	181.222	37	2	2012
rf	150.074	38	2	2012
rf	133.2205	39	2	2012
rf	126.92	40	2	2012
rf	122.474	41	2	2012
rf	117.3275	42	2	2012
rf	104.7205	43	2	2012
rf	96.232	44	2	2012
rf	83.1975	45	2	2012
rf	149.2205	3	3	2012
rf	138.3995	4	3	2012
rf	133.2505	5	3	2012
rf	164.937	6	3	2012
rf	170.0835	7	3	2012
rf	187.9105	8	3	2012
rf	219.099	9	3	2012
rf	244.731	10	3	2012
rf	240.9895	11	3	2012
rf	245.4155	12	3	2012
rf	240.156	13	3	2012
rf	249.828	14	3	2012
rf	253.2865	15	3	2012
rf	272.748	16	3	2012
rf	297.8215	17	3	2012
rf	290.375	18	3	2012
rf	287.8555	19	3	2012
rf	266.4865	20	3	2012
rf	251.9405	21	3	2012
rf	252.5115	22	3	2012
rf	264.674	23	3	2012
rf	254.532	24	3	2012
rf	233.841	25	3	2012
rf	238.1165	26	3	2012
rf	232.321	27	3	2012
rf	228.277	28	3	2012
rf	223.1015	29	3	2012
rf	218.3325	30	3	2012
rf	238.394	31	3	2012
rf	221.644	32	3	2012
rf	220.7655	33	3	2012
rf	228.3275	34	3	2012
rf	235.279	35	3	2012
rf	208.1825	36	3	2012
rf	176.1485	37	3	2012
rf	145.144	38	3	2012
rf	129.4435	39	3	2012
rf	131.207	40	3	2012
rf	124.6535	41	3	2012
rf	113.899	42	3	2012
rf	99.513	43	3	2012
rf	87.899	44	3	2012
rf	80.564	45	3	2012
rf	144.796	3	4	2012
rf	127.749	4	4	2012
rf	128.223	5	4	2012
rf	168.2495	6	4	2012
rf	198.3485	7	4	2012
rf	204.4095	8	4	2012
rf	245.537	9	4	2012
rf	238.5435	10	4	2012
rf	259.6355	11	4	2012
rf	256.808	12	4	2012
rf	257.642	13	4	2012
rf	269.954	14	4	2012
rf	271.0025	15	4	2012
rf	285.1455	16	4	2012
rf	286.3495	17	4	2012
rf	285.0365	18	4	2012
rf	282.7575	19	4	2012
rf	278.3385	20	4	2012
rf	263.23	21	4	2012
rf	262.7115	22	4	2012
rf	266.819	23	4	2012
rf	256.215	24	4	2012
rf	236.576	25	4	2012
rf	234.84	26	4	2012
rf	224.844	27	4	2012
rf	232.666	28	4	2012
rf	232.7885	29	4	2012
rf	217.989	30	4	2012
rf	227.3525	31	4	2012
rf	224.7075	32	4	2012
rf	223.8205	33	4	2012
rf	229.789	34	4	2012
rf	233.6575	35	4	2012
rf	197.3435	36	4	2012
rf	164.893	37	4	2012
rf	138.222	38	4	2012
rf	124.6495	39	4	2012
rf	124.231	40	4	2012
rf	111.514	41	4	2012
rf	105.743	42	4	2012
rf	86.05	43	4	2012
rf	81.603	44	4	2012
rf	84.884	45	4	2012
Generalized Linear Mixture Model	158.209939392621	3	1	2018
Generalized Linear Mixture Model	161.551930133384	4	1	2018
Generalized Linear Mixture Model	186.155130656814	5	1	2018
Generalized Linear Mixture Model	171.552479612255	6	1	2018
Generalized Linear Mixture Model	209.61167767203	7	1	2018
Generalized Linear Mixture Model	275.345664167	8	1	2018
Generalized Linear Mixture Model	395.099804480709	9	1	2018
Generalized Linear Mixture Model	568.408962188765	10	1	2018
Generalized Linear Mixture Model	577.874039224953	11	1	2018
Generalized Linear Mixture Model	614.775640384994	12	1	2018
Generalized Linear Mixture Model	595.696562873691	13	1	2018
Generalized Linear Mixture Model	473.065811094647	14	1	2018
Generalized Linear Mixture Model	387.807985561084	15	1	2018
Generalized Linear Mixture Model	382.450846432355	16	1	2018
Generalized Linear Mixture Model	309.989659763078	17	1	2018
Generalized Linear Mixture Model	161.472048105919	3	2	2018
Generalized Linear Mixture Model	163.167857214004	4	2	2018
Generalized Linear Mixture Model	173.244819636954	5	2	2018
Generalized Linear Mixture Model	174.780053066663	6	2	2018
Generalized Linear Mixture Model	214.390758194527	7	2	2018
Generalized Linear Mixture Model	286.725109977423	8	2	2018
Generalized Linear Mixture Model	415.985725191682	9	2	2018
Generalized Linear Mixture Model	558.285659096391	10	2	2018
Generalized Linear Mixture Model	553.071034378816	11	2	2018
Generalized Linear Mixture Model	605.311000069922	12	2	2018
Generalized Linear Mixture Model	561.323839146733	13	2	2018
Generalized Linear Mixture Model	456.217613842907	14	2	2018
Generalized Linear Mixture Model	384.610296916036	15	2	2018
Generalized Linear Mixture Model	350.861652839645	16	2	2018
Generalized Linear Mixture Model	273.525945636604	17	2	2018
Generalized Linear Mixture Model	158.794295618727	3	3	2018
Generalized Linear Mixture Model	153.262899744296	4	3	2018
Generalized Linear Mixture Model	179.713770762481	5	3	2018
Generalized Linear Mixture Model	173.564216598452	6	3	2018
Generalized Linear Mixture Model	227.290827001446	7	3	2018
Generalized Linear Mixture Model	307.985202447836	8	3	2018
Generalized Linear Mixture Model	401.538004826767	9	3	2018
Generalized Linear Mixture Model	515.48400819765	10	3	2018
Generalized Linear Mixture Model	529.731050169173	11	3	2018
Generalized Linear Mixture Model	541.364415888963	12	3	2018
Generalized Linear Mixture Model	503.5808763327	13	3	2018
Generalized Linear Mixture Model	426.33007989784	14	3	2018
Generalized Linear Mixture Model	339.12857014003	15	3	2018
Generalized Linear Mixture Model	319.390674647652	16	3	2018
Generalized Linear Mixture Model	269.213693171138	17	3	2018
Generalized Linear Mixture Model	151.065132374913	3	4	2018
Generalized Linear Mixture Model	162.833134464778	4	4	2018
Generalized Linear Mixture Model	186.013440469493	5	4	2018
Generalized Linear Mixture Model	192.582409143754	6	4	2018
Generalized Linear Mixture Model	257.741913050277	7	4	2018
Generalized Linear Mixture Model	328.262945747957	8	4	2018
Generalized Linear Mixture Model	396.805493480499	9	4	2018
Generalized Linear Mixture Model	496.465040298625	10	4	2018
Generalized Linear Mixture Model	492.746299830138	11	4	2018
Generalized Linear Mixture Model	480.878473712429	12	4	2018
Generalized Linear Mixture Model	448.943226985839	13	4	2018
Generalized Linear Mixture Model	392.310253951827	14	4	2018
Generalized Linear Mixture Model	306.634916934834	15	4	2018
Generalized Linear Mixture Model	296.153299589187	16	4	2018
Generalized Linear Mixture Model	265.10979314269	17	4	2018
lm	108.881603038324	3	1	2012
lm	100.953872149845	4	1	2012
lm	96.625732867425	5	1	2012
lm	126.172535660847	6	1	2012
lm	123.755053761641	7	1	2012
lm	141.627347223993	8	1	2012
lm	150.22827472124	9	1	2012
lm	170.889046221965	10	1	2012
lm	188.614518819075	11	1	2012
lm	207.037817563405	12	1	2012
lm	176.210279686921	13	1	2012
lm	194.414775662829	14	1	2012
lm	244.039866147705	15	1	2012
lm	230.049574105681	16	1	2012
lm	301.504155583435	17	1	2012
lm	269.742518727007	18	1	2012
lm	229.060667149196	19	1	2012
lm	244.115017464682	20	1	2012
lm	216.709440735751	21	1	2012
lm	222.231739908116	22	1	2012
lm	207.85604904641	23	1	2012
lm	232.786749205673	24	1	2012
lm	210.485085196357	25	1	2012
lm	218.764601090894	26	1	2012
lm	188.854217900977	27	1	2012
lm	205.353487118695	28	1	2012
lm	200.141887879437	29	1	2012
lm	155.287663668412	30	1	2012
lm	223.318641128767	31	1	2012
lm	232.292113231459	32	1	2012
lm	179.555328418668	33	1	2012
lm	210.638179486866	34	1	2012
lm	239.484287205802	35	1	2012
lm	229.22454269675	36	1	2012
lm	176.232420336088	37	1	2012
lm	130.835764697546	38	1	2012
lm	78.1558488064276	39	1	2012
lm	109.9992163815	40	1	2012
lm	95.6552910410628	41	1	2012
lm	125.575876948151	42	1	2012
lm	60.4918188446299	43	1	2012
lm	75.6280639230283	44	1	2012
lm	58.311093967513	45	1	2012
lm	116.354446964919	3	2	2012
lm	98.1401533421619	4	2	2012
lm	95.7252006630176	5	2	2012
lm	151.879533403821	6	2	2012
lm	161.866132322631	7	2	2012
lm	178.435172442991	8	2	2012
lm	216.734138006022	9	2	2012
lm	191.970668527165	10	2	2012
lm	208.144807503241	11	2	2012
lm	216.228411399221	12	2	2012
lm	192.308197433897	13	2	2012
lm	230.886584220321	14	2	2012
lm	268.150796842611	15	2	2012
lm	256.540016550718	16	2	2012
lm	270.599310117037	17	2	2012
lm	226.686690768233	18	2	2012
lm	214.478193263837	19	2	2012
lm	250.939499907091	20	2	2012
lm	243.005558155169	21	2	2012
lm	200.872079602328	22	2	2012
lm	210.98956205629	23	2	2012
lm	227.056451465944	24	2	2012
lm	210.611574617049	25	2	2012
lm	181.716634758363	26	2	2012
lm	190.069094279279	27	2	2012
lm	186.280382189153	28	2	2012
lm	179.148651323037	29	2	2012
lm	133.148300129502	30	2	2012
lm	208.009874840042	31	2	2012
lm	223.252081070334	32	2	2012
lm	167.905915637597	33	2	2012
lm	183.885630997957	34	2	2012
lm	238.673714631092	35	2	2012
lm	216.756706622887	36	2	2012
lm	157.673498851544	37	2	2012
lm	90.5443554700899	38	2	2012
lm	85.1194340906633	39	2	2012
lm	85.7157029254787	40	2	2012
lm	115.474044768071	41	2	2012
lm	90.0329771754076	42	2	2012
lm	57.2191117636178	43	2	2012
lm	45.4007011151613	44	2	2012
lm	52.6225995439273	45	2	2012
lm	118.110160549897	3	3	2012
lm	105.32795392496	4	3	2012
lm	126.186534023131	5	3	2012
lm	184.198926003681	6	3	2012
lm	207.015320973426	7	3	2012
lm	238.021431811569	8	3	2012
lm	244.586236092283	9	3	2012
lm	217.567628542702	10	3	2012
lm	227.039351454821	11	3	2012
lm	229.018175704602	12	3	2012
lm	240.031570933223	13	3	2012
lm	260.566906956512	14	3	2012
lm	288.013151909437	15	3	2012
lm	248.119781182565	16	3	2012
lm	207.253706792542	17	3	2012
lm	224.621092996461	18	3	2012
lm	216.523131546878	19	3	2012
lm	261.497366258764	20	3	2012
lm	215.403528220574	21	3	2012
lm	207.820914472211	22	3	2012
lm	213.800246019473	23	3	2012
lm	219.305368541408	24	3	2012
lm	184.616103878025	25	3	2012
lm	189.746929297332	26	3	2012
lm	179.226822893743	27	3	2012
lm	161.525799905298	28	3	2012
lm	151.372838262906	29	3	2012
lm	141.229843358871	30	3	2012
lm	178.990483534456	31	3	2012
lm	195.886969654452	32	3	2012
lm	152.761164727646	33	3	2012
lm	181.906148099569	34	3	2012
lm	211.614258829984	35	3	2012
lm	195.381839189857	36	3	2012
lm	118.03251859006	37	3	2012
lm	100.674711360464	38	3	2012
lm	64.6245537320741	39	3	2012
lm	101.104981829833	40	3	2012
lm	80.2010005978966	41	3	2012
lm	78.0848151850062	42	3	2012
lm	36.896769964903	43	3	2012
lm	36.8767573041625	44	3	2012
lm	32.7874675642883	45	3	2012
lm	114.884590972386	3	4	2012
lm	131.072896059091	4	4	2012
lm	154.171322927309	5	4	2012
lm	221.504905125424	6	4	2012
lm	261.967079588472	7	4	2012
lm	254.986058100846	8	4	2012
lm	267.382926570436	9	4	2012
lm	229.685013487667	10	4	2012
lm	248.594990883351	11	4	2012
lm	275.56572477381	12	4	2012
lm	275.363195979049	13	4	2012
lm	283.178788300382	14	4	2012
lm	277.093749481634	15	4	2012
lm	194.637245773931	16	4	2012
lm	204.841294980707	17	4	2012
lm	246.75482752664	18	4	2012
lm	224.93910528691	19	4	2012
lm	233.447847019119	20	4	2012
lm	218.53859541207	21	4	2012
lm	216.481533976456	22	4	2012
lm	212.454933422464	23	4	2012
lm	181.811412910831	24	4	2012
lm	185.909184335014	25	4	2012
lm	170.757427197611	26	4	2012
lm	154.925705323105	27	4	2012
lm	129.631278806196	28	4	2012
lm	156.760129726556	29	4	2012
lm	127.309352508584	30	4	2012
lm	153.291549769818	31	4	2012
lm	178.994905190316	32	4	2012
lm	149.18755580892	33	4	2012
lm	155.437270793165	34	4	2012
lm	181.258273302104	35	4	2012
lm	141.468494705609	36	4	2012
lm	111.947924904248	37	4	2012
lm	74.4975492157637	38	4	2012
lm	82.6338023007463	39	4	2012
lm	66.9980982247121	40	4	2012
lm	72.0478732413263	41	4	2012
lm	53.840850859106	42	4	2012
lm	35.5478220139526	43	4	2012
lm	13.9330303104313	44	4	2012
lm	33.7158237334024	45	4	2012
eb	98.750252607411	3	1	2012
eb	92.7343175462707	4	1	2012
eb	120.836812553204	5	1	2012
eb	135.218504877146	6	1	2012
eb	95.6076867271133	7	1	2012
eb	126.970727966973	8	1	2012
eb	97.2203114131182	9	1	2012
eb	138.076062587645	10	1	2012
eb	178.860622629364	11	1	2012
eb	225.317253710338	12	1	2012
eb	180.586267385134	13	1	2012
eb	217.52867094173	14	1	2012
eb	222.511022605314	15	1	2012
eb	229.983185808449	16	1	2012
eb	325.269234075348	17	1	2012
eb	318.266550037728	18	1	2012
eb	326.131527669608	19	1	2012
eb	239.011507278258	20	1	2012
eb	197.700316322626	21	1	2012
eb	170.357259959465	22	1	2012
eb	225.110631229	23	1	2012
eb	230.573571691534	24	1	2012
eb	198.935012722232	25	1	2012
eb	223.586484952731	26	1	2012
eb	207.00436895232	27	1	2012
eb	214.159252778046	28	1	2012
eb	195.029633474968	29	1	2012
eb	170.399569435834	30	1	2012
eb	261.360007270477	31	1	2012
eb	214.208079144532	32	1	2012
eb	195.199187749646	33	1	2012
eb	222.797997657416	34	1	2012
eb	253.791753960828	35	1	2012
eb	214.262145054327	36	1	2012
eb	185.478245913269	37	1	2012
eb	133.478560163335	38	1	2012
eb	108.517103446183	39	1	2012
eb	90.733884801098	40	1	2012
eb	101.233090192169	41	1	2012
eb	98.116246823337	42	1	2012
eb	73.6190539637781	43	1	2012
eb	86.4840155938286	44	1	2012
eb	61.8956112669657	45	1	2012
eb	103.952176376805	3	2	2012
eb	98.1413862201459	4	2	2012
eb	134.779016379358	5	2	2012
eb	156.413458017903	6	2	2012
eb	105.084951006469	7	2	2012
eb	149.023604039927	8	2	2012
eb	110.019845902803	9	2	2012
eb	165.445617196537	10	2	2012
eb	210.050547327661	11	2	2012
eb	256.645255177177	12	2	2012
eb	213.124398026917	13	2	2012
eb	249.979277057211	14	2	2012
eb	255.150695340997	15	2	2012
eb	263.813183023162	16	2	2012
eb	364.900475546269	17	2	2012
eb	351.553889173954	18	2	2012
eb	365.455298225573	19	2	2012
eb	244.527997591838	20	2	2012
eb	189.697658803215	21	2	2012
eb	162.692864994911	22	2	2012
eb	218.932490507802	23	2	2012
eb	223.756489901403	24	2	2012
eb	192.176132692595	25	2	2012
eb	216.57965686877	26	2	2012
eb	199.004657179864	27	2	2012
eb	205.196845919183	28	2	2012
eb	186.021706703769	29	2	2012
eb	159.456344231391	30	2	2012
eb	251.848715622128	31	2	2012
eb	204.533238426327	32	2	2012
eb	185.577722280175	33	2	2012
eb	212.824314342421	34	2	2012
eb	243.361042623404	35	2	2012
eb	204.750595344925	36	2	2012
eb	174.372629487719	37	2	2012
eb	123.113243042312	38	2	2012
eb	96.5547702135165	39	2	2012
eb	78.1348053682887	40	2	2012
eb	89.569863959072	41	2	2012
eb	86.8421753131579	42	2	2012
eb	61.7898392951069	43	2	2012
eb	74.0541759762877	44	2	2012
eb	50.5838393570771	45	2	2012
eb	111.182661497215	3	3	2012
eb	105.895703409964	4	3	2012
eb	155.171630151982	5	3	2012
eb	184.592449656141	6	3	2012
eb	122.066925642372	7	3	2012
eb	176.251425613958	8	3	2012
eb	130.673090463456	9	3	2012
eb	194.939721186927	10	3	2012
eb	240.831914553004	11	3	2012
eb	289.265041798572	12	3	2012
eb	245.659640757096	13	3	2012
eb	282.080964285704	14	3	2012
eb	293.879608377941	15	3	2012
eb	308.103825510482	16	3	2012
eb	402.27838510032	17	3	2012
eb	400.850720289804	18	3	2012
eb	393.288560918262	19	3	2012
eb	240.780582813271	20	3	2012
eb	181.394766275317	21	3	2012
eb	154.133351472326	22	3	2012
eb	211.650232843286	23	3	2012
eb	215.447927122184	24	3	2012
eb	185.130157798996	25	3	2012
eb	209.89084972194	26	3	2012
eb	191.193324727577	27	3	2012
eb	198.218282866271	28	3	2012
eb	175.772782951943	29	3	2012
eb	150.230139665035	30	3	2012
eb	241.843785653712	31	3	2012
eb	194.907950601444	32	3	2012
eb	175.147071958732	33	3	2012
eb	202.054670003403	34	3	2012
eb	231.532403071938	35	3	2012
eb	193.153503530556	36	3	2012
eb	163.375902945603	37	3	2012
eb	111.313446301058	38	3	2012
eb	85.6649298542876	39	3	2012
eb	65.4063072260878	40	3	2012
eb	77.0116852732286	41	3	2012
eb	74.0518924679283	42	3	2012
eb	49.9506416379151	43	3	2012
eb	61.7203310684908	44	3	2012
eb	39.7200668613294	45	3	2012
eb	125.473178278178	3	4	2012
eb	121.320830640102	4	4	2012
eb	182.801077173756	5	4	2012
eb	209.422805665244	6	4	2012
eb	148.036441388282	7	4	2012
eb	204.910727931259	8	4	2012
eb	158.204233924521	9	4	2012
eb	227.859479801272	10	4	2012
eb	274.2546628041	11	4	2012
eb	324.643861032142	12	4	2012
eb	283.706199793284	13	4	2012
eb	321.777999629043	14	4	2012
eb	335.769390739779	15	4	2012
eb	354.64251107466	16	4	2012
eb	424.324614448625	17	4	2012
eb	426.971501770144	18	4	2012
eb	432.914361245091	19	4	2012
eb	231.19626031595	20	4	2012
eb	175.443368751533	21	4	2012
eb	145.895583964101	22	4	2012
eb	202.770924527076	23	4	2012
eb	207.900978838409	24	4	2012
eb	178.792547086129	25	4	2012
eb	203.951569664055	26	4	2012
eb	182.243634464927	27	4	2012
eb	188.848021992735	28	4	2012
eb	165.201667039636	29	4	2012
eb	139.564285729656	30	4	2012
eb	229.661544005788	31	4	2012
eb	183.046879808497	32	4	2012
eb	166.18978082728	33	4	2012
eb	192.140360293944	34	4	2012
eb	219.5241159196	35	4	2012
eb	181.375097642512	36	4	2012
eb	153.364438406467	37	4	2012
eb	100.830196394657	38	4	2012
eb	73.4605368435742	39	4	2012
eb	55.443166848439	40	4	2012
eb	63.7462904460919	41	4	2012
eb	62.4573062639249	42	4	2012
eb	37.8556815775683	43	4	2012
eb	50.464140709873	44	4	2012
eb	28.6589003710985	45	4	2012
arima	155.163613463029	3	1	2012
arima	163.66891809267	4	1	2012
arima	160.314145904756	5	1	2012
arima	148.197562514886	6	1	2012
arima	137.118293536778	7	1	2012
arima	139.802369044029	8	1	2012
arima	133.656259549059	9	1	2012
arima	124.999755112275	10	1	2012
arima	163.661944612581	11	1	2012
arima	173.259383974143	12	1	2012
arima	158.360533277741	13	1	2012
arima	179.439400438021	14	1	2012
arima	191.912429331549	15	1	2012
arima	188.870387039951	16	1	2012
arima	236.921809427135	17	1	2012
arima	216.760108046623	18	1	2012
arima	259.921187639758	19	1	2012
arima	191.121000227996	20	1	2012
arima	200.862044655823	21	1	2012
arima	137.282724891229	22	1	2012
arima	199.095927577927	23	1	2012
arima	167.148703038117	24	1	2012
arima	175.921500532516	25	1	2012
arima	171.325042255122	26	1	2012
arima	177.642973659442	27	1	2012
arima	181.732078527481	28	1	2012
arima	169.233140663001	29	1	2012
arima	184.562678360344	30	1	2012
arima	241.198000743446	31	1	2012
arima	206.107503434951	32	1	2012
arima	218.787893472022	33	1	2012
arima	248.364476155058	34	1	2012
arima	252.033177606491	35	1	2012
arima	222.151177366282	36	1	2012
arima	200.537541985469	37	1	2012
arima	198.286128713582	38	1	2012
arima	193.24302433555	39	1	2012
arima	203.496847765575	40	1	2012
arima	204.047093626356	41	1	2012
arima	190.46186359042	42	1	2012
arima	163.364160286216	43	1	2012
arima	159.375858903635	44	1	2012
arima	164.164007717259	45	1	2012
arima	181.336276023984	3	2	2012
arima	171.048315343743	4	2	2012
arima	154.524519905327	5	2	2012
arima	158.894617714299	6	2	2012
arima	138.052018142278	7	2	2012
arima	154.167771170656	8	2	2012
arima	120.454300848693	9	2	2012
arima	135.765709555318	10	2	2012
arima	150.059877408663	11	2	2012
arima	176.307269196636	12	2	2012
arima	159.134151785616	13	2	2012
arima	188.612698944821	14	2	2012
arima	189.777533376702	15	2	2012
arima	174.050618566721	16	2	2012
arima	199.289039379265	17	2	2012
arima	216.742360235769	18	2	2012
arima	228.421651827593	19	2	2012
arima	194.768339409512	20	2	2012
arima	158.747580320184	21	2	2012
arima	138.546416623176	22	2	2012
arima	153.634550454519	23	2	2012
arima	161.505707601288	24	2	2012
arima	144.897270225571	25	2	2012
arima	160.859789778584	26	2	2012
arima	159.114873258532	27	2	2012
arima	168.976901662868	28	2	2012
arima	183.43170472805	29	2	2012
arima	179.672688144687	30	2	2012
arima	235.129445628124	31	2	2012
arima	221.389229212621	32	2	2012
arima	234.8565267157	33	2	2012
arima	239.240689323041	34	2	2012
arima	245.387171002429	35	2	2012
arima	214.284333569208	36	2	2012
arima	225.222586368378	37	2	2012
arima	238.029643910027	38	2	2012
arima	263.010830120451	39	2	2012
arima	252.940190311768	40	2	2012
arima	238.908219717305	41	2	2012
arima	219.236718892995	42	2	2012
arima	179.29694633679	43	2	2012
arima	203.713043886839	44	2	2012
arima	204.529115663508	45	2	2012
arima	187.307492905197	3	3	2012
arima	164.256008668461	4	3	2012
arima	164.762013982367	5	3	2012
arima	156.919966402938	6	3	2012
arima	153.01204082492	7	3	2012
arima	140.830514093022	8	3	2012
arima	134.38527403861	9	3	2012
arima	127.010400419718	10	3	2012
arima	157.151266118469	11	3	2012
arima	175.414432698476	12	3	2012
arima	170.683497226272	13	3	2012
arima	185.861457014424	14	3	2012
arima	173.605233689385	15	3	2012
arima	146.375000714552	16	3	2012
arima	202.452210703484	17	3	2012
arima	192.602653740322	18	3	2012
arima	225.397278371971	19	3	2012
arima	153.46115765773	20	3	2012
arima	156.051263199201	21	3	2012
arima	100.032916746942	22	3	2012
arima	149.478642207852	23	3	2012
arima	131.96722025312	24	3	2012
arima	137.082838575874	25	3	2012
arima	143.90761896473	26	3	2012
arima	142.442645826591	27	3	2012
arima	185.238204797106	28	3	2012
arima	178.673623028191	29	3	2012
arima	175.927259843719	30	3	2012
arima	251.892456108092	31	3	2012
arima	237.382580832317	32	3	2012
arima	221.896733399641	33	3	2012
arima	234.279490313496	34	3	2012
arima	239.365473638814	35	3	2012
arima	237.455563905475	36	3	2012
arima	258.213566928239	37	3	2012
arima	301.938684443229	38	3	2012
arima	311.635345977483	39	3	2012
arima	284.593538140035	40	3	2012
arima	265.268150519727	41	3	2012
arima	233.124257218669	42	3	2012
arima	222.834896155866	43	3	2012
arima	243.648549132292	44	3	2012
arima	224.826541812521	45	3	2012
arima	178.695036029686	3	4	2012
arima	172.854455052036	4	4	2012
arima	161.832756862989	5	4	2012
arima	169.706796877259	6	4	2012
arima	139.51603492017	7	4	2012
arima	150.473165861011	8	4	2012
arima	123.125235371091	9	4	2012
arima	136.27205208639	10	4	2012
arima	158.357054965475	11	4	2012
arima	184.345132168413	12	4	2012
arima	170.481714525256	13	4	2012
arima	171.209735714658	14	4	2012
arima	147.208982562703	15	4	2012
arima	156.501245776903	16	4	2012
arima	179.760912906892	17	4	2012
arima	192.917812402007	18	4	2012
arima	181.383056729837	19	4	2012
arima	151.482011871401	20	4	2012
arima	115.775106624064	21	4	2012
arima	108.191664121529	22	4	2012
arima	121.551266991757	23	4	2012
arima	125.860260109763	24	4	2012
arima	123.003364344208	25	4	2012
arima	128.988282362776	26	4	2012
arima	159.456654404475	27	4	2012
arima	186.70360369881	28	4	2012
arima	175.079576819234	29	4	2012
arima	195.05803127325	30	4	2012
arima	269.149365873978	31	4	2012
arima	224.346564122803	32	4	2012
arima	215.557040951685	33	4	2012
arima	229.488211662155	34	4	2012
arima	262.564870642291	35	4	2012
arima	268.803166041177	36	4	2012
arima	317.13944648241	37	4	2012
arima	345.67195637778	38	4	2012
arima	339.904153880219	39	4	2012
arima	306.840937086443	40	4	2012
arima	275.467286503846	41	4	2012
arima	273.164126785552	42	4	2012
arima	261.418916764852	43	4	2012
arima	262.52288835791	44	4	2012
arima	275.832541599856	45	4	2012
target	90	3	1	2012
target	111	4	1	2012
target	120	5	1	2012
target	90	6	1	2012
target	113	7	1	2012
target	89	8	1	2012
target	117	9	1	2012
target	150	10	1	2012
target	194	11	1	2012
target	152	12	1	2012
target	191	13	1	2012
target	194	14	1	2012
target	202	15	1	2012
target	290	16	1	2012
target	287	17	1	2012
target	302	18	1	2012
target	240	19	1	2012
target	216	20	1	2012
target	186	21	1	2012
target	238	22	1	2012
target	240	23	1	2012
target	208	24	1	2012
target	232	25	1	2012
target	215	26	1	2012
target	223	27	1	2012
target	205	28	1	2012
target	181	29	1	2012
target	269	30	1	2012
target	224	31	1	2012
target	206	32	1	2012
target	233	33	1	2012
target	264	34	1	2012
target	226	35	1	2012
target	197	36	1	2012
target	146	37	1	2012
target	121	38	1	2012
target	104	39	1	2012
target	115	40	1	2012
target	112	41	1	2012
target	88	42	1	2012
target	100	43	1	2012
target	75	44	1	2012
target	71	45	1	2012
target	111	3	2	2012
target	120	4	2	2012
target	90	5	2	2012
target	113	6	2	2012
target	89	7	2	2012
target	117	8	2	2012
target	150	9	2	2012
target	194	10	2	2012
target	152	11	2	2012
target	191	12	2	2012
target	194	13	2	2012
target	202	14	2	2012
target	290	15	2	2012
target	287	16	2	2012
target	302	17	2	2012
target	240	18	2	2012
target	216	19	2	2012
target	186	20	2	2012
target	238	21	2	2012
target	240	22	2	2012
target	208	23	2	2012
target	232	24	2	2012
target	215	25	2	2012
target	223	26	2	2012
target	205	27	2	2012
target	181	28	2	2012
target	269	29	2	2012
target	224	30	2	2012
target	206	31	2	2012
target	233	32	2	2012
target	264	33	2	2012
target	226	34	2	2012
target	197	35	2	2012
target	146	36	2	2012
target	121	37	2	2012
target	104	38	2	2012
target	115	39	2	2012
target	112	40	2	2012
target	88	41	2	2012
target	100	42	2	2012
target	75	43	2	2012
target	71	44	2	2012
target	75	45	2	2012
target	120	3	3	2012
target	90	4	3	2012
target	113	5	3	2012
target	89	6	3	2012
target	117	7	3	2012
target	150	8	3	2012
target	194	9	3	2012
target	152	10	3	2012
target	191	11	3	2012
target	194	12	3	2012
target	202	13	3	2012
target	290	14	3	2012
target	287	15	3	2012
target	302	16	3	2012
target	240	17	3	2012
target	216	18	3	2012
target	186	19	3	2012
target	238	20	3	2012
target	240	21	3	2012
target	208	22	3	2012
target	232	23	3	2012
target	215	24	3	2012
target	223	25	3	2012
target	205	26	3	2012
target	181	27	3	2012
target	269	28	3	2012
target	224	29	3	2012
target	206	30	3	2012
target	233	31	3	2012
target	264	32	3	2012
target	226	33	3	2012
target	197	34	3	2012
target	146	35	3	2012
target	121	36	3	2012
target	104	37	3	2012
target	115	38	3	2012
target	112	39	3	2012
target	88	40	3	2012
target	100	41	3	2012
target	75	42	3	2012
target	71	43	3	2012
target	75	44	3	2012
target	72	45	3	2012
target	90	3	4	2012
target	113	4	4	2012
target	89	5	4	2012
target	117	6	4	2012
target	150	7	4	2012
target	194	8	4	2012
target	152	9	4	2012
target	191	10	4	2012
target	194	11	4	2012
target	202	12	4	2012
target	290	13	4	2012
target	287	14	4	2012
target	302	15	4	2012
target	240	16	4	2012
target	216	17	4	2012
target	186	18	4	2012
target	238	19	4	2012
target	240	20	4	2012
target	208	21	4	2012
target	232	22	4	2012
target	215	23	4	2012
target	223	24	4	2012
target	205	25	4	2012
target	181	26	4	2012
target	269	27	4	2012
target	224	28	4	2012
target	206	29	4	2012
target	233	30	4	2012
target	264	31	4	2012
target	226	32	4	2012
target	197	33	4	2012
target	146	34	4	2012
target	121	35	4	2012
target	104	36	4	2012
target	115	37	4	2012
target	112	38	4	2012
target	88	39	4	2012
target	100	40	4	2012
target	75	41	4	2012
target	71	42	4	2012
target	75	43	4	2012
target	72	44	4	2012
target	52	45	4	2012
