# Supplementary material for: A stacked ensemble method for forecasting influenza-like illness visit volumes at emergency departments
Source: PLoS One. 2021 Mar 22;16(3):e0241725. doi: 10.1371/journal.pone.0241725 (PMC7984626; doi:10.1371/journal.pone.0241725)
Supplement: S1 Data — (ZIP) [file pone.0241725.s003.zip › ILI_plosone/tables/raw_estimates_2015_holdout_2012weeks-3-45_fmc.csv]

object	value	epiweek	weeks_ahead	season
rf	17.759	3	1	2012
rf	17.331	4	1	2012
rf	20.006	5	1	2012
rf	23.716	6	1	2012
rf	24.4355	7	1	2012
rf	24.8135	8	1	2012
rf	31.482	9	1	2012
rf	33.3105	10	1	2012
rf	34.58	11	1	2012
rf	31.916	12	1	2012
rf	30.196	13	1	2012
rf	32.6165	14	1	2012
rf	37.221	15	1	2012
rf	44.125	16	1	2012
rf	57.338	17	1	2012
rf	65.1605	18	1	2012
rf	57.4735	19	1	2012
rf	63.0505	20	1	2012
rf	52.848	21	1	2012
rf	45.468	22	1	2012
rf	44.2085	23	1	2012
rf	41.335	24	1	2012
rf	51.6825	25	1	2012
rf	45.5155	26	1	2012
rf	42.8755	27	1	2012
rf	53.9635	28	1	2012
rf	42.9905	29	1	2012
rf	40.5255	30	1	2012
rf	39.3905	31	1	2012
rf	37.688	32	1	2012
rf	36.0745	33	1	2012
rf	32.3305	34	1	2012
rf	29.5535	35	1	2012
rf	31.968	36	1	2012
rf	29.279	37	1	2012
rf	25.554	38	1	2012
rf	22.337	39	1	2012
rf	23.4605	40	1	2012
rf	23.535	41	1	2012
rf	24.264	42	1	2012
rf	23.672	43	1	2012
rf	19.3345	44	1	2012
rf	17.3965	45	1	2012
rf	19.067	3	2	2012
rf	20.17	4	2	2012
rf	21.1175	5	2	2012
rf	23.3965	6	2	2012
rf	25.6125	7	2	2012
rf	25.8085	8	2	2012
rf	34.625	9	2	2012
rf	35.4545	10	2	2012
rf	36.7475	11	2	2012
rf	33.4615	12	2	2012
rf	35.6435	13	2	2012
rf	38.33	14	2	2012
rf	45.551	15	2	2012
rf	52.996	16	2	2012
rf	60.134	17	2	2012
rf	57.7095	18	2	2012
rf	48.597	19	2	2012
rf	47.4935	20	2	2012
rf	45.77	21	2	2012
rf	45.676	22	2	2012
rf	43.083	23	2	2012
rf	44.382	24	2	2012
rf	46.3585	25	2	2012
rf	44.9375	26	2	2012
rf	44.1185	27	2	2012
rf	48.9195	28	2	2012
rf	40.1075	29	2	2012
rf	42.268	30	2	2012
rf	38.0435	31	2	2012
rf	37.7365	32	2	2012
rf	33.7395	33	2	2012
rf	34.2635	34	2	2012
rf	30.938	35	2	2012
rf	30.4135	36	2	2012
rf	27.76	37	2	2012
rf	23.267	38	2	2012
rf	22.543	39	2	2012
rf	23.709	40	2	2012
rf	23.733	41	2	2012
rf	24.86	42	2	2012
rf	21.6205	43	2	2012
rf	20.365	44	2	2012
rf	18.0385	45	2	2012
rf	21.3315	3	3	2012
rf	21.0585	4	3	2012
rf	21.7595	5	3	2012
rf	24.895	6	3	2012
rf	27.653	7	3	2012
rf	30.5795	8	3	2012
rf	36.6965	9	3	2012
rf	35.6615	10	3	2012
rf	40.4745	11	3	2012
rf	40.0625	12	3	2012
rf	45.8255	13	3	2012
rf	48.1795	14	3	2012
rf	48.059	15	3	2012
rf	58.225	16	3	2012
rf	56.6215	17	3	2012
rf	61.067	18	3	2012
rf	43.6165	19	3	2012
rf	45.4545	20	3	2012
rf	43.8765	21	3	2012
rf	42.29	22	3	2012
rf	41.9105	23	3	2012
rf	43.838	24	3	2012
rf	45.3005	25	3	2012
rf	42.127	26	3	2012
rf	39.5365	27	3	2012
rf	42.8055	28	3	2012
rf	39.479	29	3	2012
rf	41.5065	30	3	2012
rf	38.5635	31	3	2012
rf	32.8475	32	3	2012
rf	35.836	33	3	2012
rf	35.2945	34	3	2012
rf	31.5675	35	3	2012
rf	30.07	36	3	2012
rf	25.1565	37	3	2012
rf	23.6085	38	3	2012
rf	22.4405	39	3	2012
rf	23.847	40	3	2012
rf	25.061	41	3	2012
rf	23.816	42	3	2012
rf	21.7915	43	3	2012
rf	19.5325	44	3	2012
rf	15.287	45	3	2012
rf	23.2535	3	4	2012
rf	22.479	4	4	2012
rf	22.1635	5	4	2012
rf	27.144	6	4	2012
rf	29.547	7	4	2012
rf	32.2845	8	4	2012
rf	37.205	9	4	2012
rf	42.1265	10	4	2012
rf	43.2195	11	4	2012
rf	46.673	12	4	2012
rf	48.413	13	4	2012
rf	47.5815	14	4	2012
rf	56.69	15	4	2012
rf	55.8535	16	4	2012
rf	58.816	17	4	2012
rf	53.798	18	4	2012
rf	44.7225	19	4	2012
rf	44.0875	20	4	2012
rf	43.27	21	4	2012
rf	43.6435	22	4	2012
rf	42.484	23	4	2012
rf	43.407	24	4	2012
rf	43.2385	25	4	2012
rf	40.32	26	4	2012
rf	40.8755	27	4	2012
rf	40.5305	28	4	2012
rf	38.8345	29	4	2012
rf	40.015	30	4	2012
rf	36.624	31	4	2012
rf	33.7725	32	4	2012
rf	32.572	33	4	2012
rf	33.692	34	4	2012
rf	31.5605	35	4	2012
rf	28.3095	36	4	2012
rf	26.2485	37	4	2012
rf	24.042	38	4	2012
rf	24.0695	39	4	2012
rf	24.137	40	4	2012
rf	22.9995	41	4	2012
rf	21.974	42	4	2012
rf	19.984	43	4	2012
rf	16.266	44	4	2012
rf	15.702	45	4	2012
Generalized Linear Mixture Model	150.253808582189	3	1	2018
Generalized Linear Mixture Model	150.931464292796	4	1	2018
Generalized Linear Mixture Model	182.386490135538	5	1	2018
Generalized Linear Mixture Model	164.906383932209	6	1	2018
Generalized Linear Mixture Model	207.341622003101	7	1	2018
Generalized Linear Mixture Model	280.997935732606	8	1	2018
Generalized Linear Mixture Model	419.71702862272	9	1	2018
Generalized Linear Mixture Model	600.303877258634	10	1	2018
Generalized Linear Mixture Model	601.287873723499	11	1	2018
Generalized Linear Mixture Model	629.587359462613	12	1	2018
Generalized Linear Mixture Model	613.364280351276	13	1	2018
Generalized Linear Mixture Model	483.316474190451	14	1	2018
Generalized Linear Mixture Model	395.239176424539	15	1	2018
Generalized Linear Mixture Model	395.781803555019	16	1	2018
Generalized Linear Mixture Model	318.143533140701	17	1	2018
Generalized Linear Mixture Model	150.589040034486	3	2	2018
Generalized Linear Mixture Model	148.900924890139	4	2	2018
Generalized Linear Mixture Model	168.331808607628	5	2	2018
Generalized Linear Mixture Model	165.800073546802	6	2	2018
Generalized Linear Mixture Model	211.598743240065	7	2	2018
Generalized Linear Mixture Model	294.336818520141	8	2	2018
Generalized Linear Mixture Model	448.020017955351	9	2	2018
Generalized Linear Mixture Model	602.857660743681	10	2	2018
Generalized Linear Mixture Model	586.210882722819	11	2	2018
Generalized Linear Mixture Model	627.673347513306	12	2	2018
Generalized Linear Mixture Model	588.874246788205	13	2	2018
Generalized Linear Mixture Model	472.862333331315	14	2	2018
Generalized Linear Mixture Model	396.087448035644	15	2	2018
Generalized Linear Mixture Model	370.950170177486	16	2	2018
Generalized Linear Mixture Model	285.718791132993	17	2	2018
Generalized Linear Mixture Model	144.924587925869	3	3	2018
Generalized Linear Mixture Model	135.262722439872	4	3	2018
Generalized Linear Mixture Model	172.664867887459	5	3	2018
Generalized Linear Mixture Model	160.766850781556	6	3	2018
Generalized Linear Mixture Model	222.234969595168	7	3	2018
Generalized Linear Mixture Model	318.001476103385	8	3	2018
Generalized Linear Mixture Model	443.713325825574	9	3	2018
Generalized Linear Mixture Model	574.191855372727	10	3	2018
Generalized Linear Mixture Model	574.891610078063	11	3	2018
Generalized Linear Mixture Model	574.540816997683	12	3	2018
Generalized Linear Mixture Model	545.199173293987	13	3	2018
Generalized Linear Mixture Model	450.769117738101	14	3	2018
Generalized Linear Mixture Model	356.796379679293	15	3	2018
Generalized Linear Mixture Model	346.314027781429	16	3	2018
Generalized Linear Mixture Model	283.544738921894	17	3	2018
Generalized Linear Mixture Model	134.527259670232	3	4	2018
Generalized Linear Mixture Model	141.893303154979	4	4	2018
Generalized Linear Mixture Model	176.761817885679	5	4	2018
Generalized Linear Mixture Model	175.445772934677	6	4	2018
Generalized Linear Mixture Model	250.606044533487	7	4	2018
Generalized Linear Mixture Model	339.069607099644	8	4	2018
Generalized Linear Mixture Model	446.094330074998	9	4	2018
Generalized Linear Mixture Model	569.085112143398	10	4	2018
Generalized Linear Mixture Model	551.091513099138	11	4	2018
Generalized Linear Mixture Model	525.920903885527	12	4	2018
Generalized Linear Mixture Model	498.912958849919	13	4	2018
Generalized Linear Mixture Model	421.883360227335	14	4	2018
Generalized Linear Mixture Model	325.992042026736	15	4	2018
Generalized Linear Mixture Model	327.960511948754	16	4	2018
Generalized Linear Mixture Model	283.236654258363	17	4	2018
lm	21.1003077792067	3	1	2012
lm	25.9143587524305	4	1	2012
lm	28.2969947849946	5	1	2012
lm	27.4555810327241	6	1	2012
lm	21.9157582153449	7	1	2012
lm	24.5599994881064	8	1	2012
lm	27.740456448491	9	1	2012
lm	37.0689061986176	10	1	2012
lm	36.7243169669826	11	1	2012
lm	31.3375112270186	12	1	2012
lm	31.2989173854674	13	1	2012
lm	40.1477028896819	14	1	2012
lm	42.4454228541248	15	1	2012
lm	47.569212200563	16	1	2012
lm	59.7425788213118	17	1	2012
lm	71.7504213372821	18	1	2012
lm	59.846331856922	19	1	2012
lm	59.632603559044	20	1	2012
lm	39.6356353437659	21	1	2012
lm	42.8837758642847	22	1	2012
lm	42.1308465252657	23	1	2012
lm	49.2280866459262	24	1	2012
lm	50.1680508317552	25	1	2012
lm	43.0743496630882	26	1	2012
lm	33.3231087019878	27	1	2012
lm	49.5419668020474	28	1	2012
lm	23.6461623748072	29	1	2012
lm	42.6705051865472	30	1	2012
lm	32.2921190141614	31	1	2012
lm	33.3830802141202	32	1	2012
lm	30.5247556198636	33	1	2012
lm	23.9110365848567	34	1	2012
lm	21.2468342479067	35	1	2012
lm	31.9701262290999	36	1	2012
lm	32.842769982571	37	1	2012
lm	23.1267645818233	38	1	2012
lm	22.1458812392863	39	1	2012
lm	18.9431609788936	40	1	2012
lm	23.1741351774338	41	1	2012
lm	27.2111145203605	42	1	2012
lm	17.9959824301621	43	1	2012
lm	19.7518517146203	44	1	2012
lm	21.461408402999	45	1	2012
lm	30.3573829196064	3	2	2012
lm	29.3816104455825	4	2	2012
lm	29.5319017812676	5	2	2012
lm	24.4165088155475	6	2	2012
lm	26.7045944250792	7	2	2012
lm	26.0100367756202	8	2	2012
lm	35.067498770162	9	2	2012
lm	42.2150962377617	10	2	2012
lm	34.2277306408956	11	2	2012
lm	35.4942185523302	12	2	2012
lm	38.1914009994559	13	2	2012
lm	44.7988950427233	14	2	2012
lm	53.5662589417002	15	2	2012
lm	53.8801507995129	16	2	2012
lm	66.2417813413181	17	2	2012
lm	66.4791411544698	18	2	2012
lm	45.7245821877365	19	2	2012
lm	45.2372522609907	20	2	2012
lm	44.443354960745	21	2	2012
lm	40.7831370263639	22	2	2012
lm	44.4859616273969	23	2	2012
lm	45.3535429321281	24	2	2012
lm	46.7434308836834	25	2	2012
lm	31.5037931857161	26	2	2012
lm	38.2718412336093	27	2	2012
lm	34.0062007379394	28	2	2012
lm	38.2776689988297	29	2	2012
lm	33.1840756634828	30	2	2012
lm	30.0186339451018	31	2	2012
lm	31.168329310369	32	2	2012
lm	26.5855548639104	33	2	2012
lm	21.4789332118153	34	2	2012
lm	25.1599486134102	35	2	2012
lm	27.6881875294886	36	2	2012
lm	27.1908249778218	37	2	2012
lm	24.6704358187809	38	2	2012
lm	17.8006671935525	39	2	2012
lm	21.9269832220459	40	2	2012
lm	27.3435591370661	41	2	2012
lm	20.5645289093854	42	2	2012
lm	16.3956749874965	43	2	2012
lm	17.3221411976605	44	2	2012
lm	20.0200183527035	45	2	2012
lm	32.1216059276305	3	3	2012
lm	30.7542074428543	4	3	2012
lm	26.8340332800024	5	3	2012
lm	27.9278513476982	6	3	2012
lm	27.6552322993873	7	3	2012
lm	34.3539140643311	8	3	2012
lm	42.2774130453735	9	3	2012
lm	38.8407522910433	10	3	2012
lm	40.2402739352739	11	3	2012
lm	44.8298086258922	12	3	2012
lm	44.2053282139987	13	3	2012
lm	53.3948157154634	14	3	2012
lm	56.7315080055866	15	3	2012
lm	62.1717213827606	16	3	2012
lm	66.039302112386	17	3	2012
lm	47.154777778249	18	3	2012
lm	37.2590657989654	19	3	2012
lm	46.5791493545542	20	3	2012
lm	39.3935073672381	21	3	2012
lm	45.5842201337396	22	3	2012
lm	43.7396214205618	23	3	2012
lm	43.1841618406758	24	3	2012
lm	33.4537313522839	25	3	2012
lm	37.9519608636462	26	3	2012
lm	26.3840928428417	27	3	2012
lm	43.6308938436294	28	3	2012
lm	31.139755381508	29	3	2012
lm	32.6972138898146	30	3	2012
lm	28.9019625288998	31	3	2012
lm	27.4946095450636	32	3	2012
lm	24.4894757407734	33	3	2012
lm	26.7870280253667	34	3	2012
lm	25.496573936775	35	3	2012
lm	24.2452414251163	36	3	2012
lm	25.6600900444287	37	3	2012
lm	19.7897436587903	38	3	2012
lm	20.1461834275391	39	3	2012
lm	26.6797414906101	40	3	2012
lm	20.2520050536414	41	3	2012
lm	18.6149456435618	42	3	2012
lm	18.5870604735121	43	3	2012
lm	20.3163338749353	44	3	2012
lm	15.4458254751872	45	3	2012
lm	32.1603469507517	3	4	2012
lm	27.1216363935931	4	4	2012
lm	28.8322777080895	5	4	2012
lm	28.6909962953018	6	4	2012
lm	36.0007226303344	7	4	2012
lm	41.0384113273891	8	4	2012
lm	38.97501539083	9	4	2012
lm	40.1769879722215	10	4	2012
lm	47.0223703697246	11	4	2012
lm	49.66397377751	12	4	2012
lm	52.7246401718053	13	4	2012
lm	57.9149200376381	14	4	2012
lm	63.2357433245334	15	4	2012
lm	64.693846793556	16	4	2012
lm	46.7065227788141	17	4	2012
lm	38.2311428749247	18	4	2012
lm	40.3433515171391	19	4	2012
lm	41.4063803565797	20	4	2012
lm	43.009326581672	21	4	2012
lm	45.8963916527861	22	4	2012
lm	43.1255923418558	23	4	2012
lm	29.7113866954517	24	4	2012
lm	38.8402084263753	25	4	2012
lm	25.879222445675	26	4	2012
lm	38.5924943326247	27	4	2012
lm	34.3906155071426	28	4	2012
lm	29.671036925642	29	4	2012
lm	32.9033672159698	30	4	2012
lm	25.0915721865011	31	4	2012
lm	25.1898795218288	32	4	2012
lm	27.8736764206469	33	4	2012
lm	26.5468480194841	34	4	2012
lm	22.9192417427905	35	4	2012
lm	25.5876216453109	36	4	2012
lm	18.8827187427378	37	4	2012
lm	20.5834520304549	38	4	2012
lm	24.9542258529074	39	4	2012
lm	20.6199414346741	40	4	2012
lm	18.8239253634771	41	4	2012
lm	19.04689493007	42	4	2012
lm	19.8178230073451	43	4	2012
lm	14.8086371755516	44	4	2012
lm	12.6782624236805	45	4	2012
eb	9.95672485329094	3	1	2012
eb	11.5910469985247	4	1	2012
eb	23.0385938873064	5	1	2012
eb	22.4286061657621	6	1	2012
eb	23.9325116427439	7	1	2012
eb	17.4878402176477	8	1	2012
eb	28.9489342136863	9	1	2012
eb	27.4695441628357	10	1	2012
eb	24.0754828032843	11	1	2012
eb	28.1529960050079	12	1	2012
eb	19.2038330331647	13	1	2012
eb	34.6891998393999	14	1	2012
eb	39.4676869106354	15	1	2012
eb	44.8974021814647	16	1	2012
eb	70.8104799844962	17	1	2012
eb	80.5129084316786	18	1	2012
eb	58.6370218596782	19	1	2012
eb	83.9735541893986	20	1	2012
eb	38.5126454348996	21	1	2012
eb	37.2522324209932	22	1	2012
eb	36.9003785045669	23	1	2012
eb	41.0010043614484	24	1	2012
eb	54.3265031617282	25	1	2012
eb	41.1420627457212	26	1	2012
eb	42.1720695426676	27	1	2012
eb	51.9825743068024	28	1	2012
eb	30.7072966777654	29	1	2012
eb	38.6712248773603	30	1	2012
eb	32.7646599721361	31	1	2012
eb	37.5825780233586	32	1	2012
eb	30.312855231559	33	1	2012
eb	25.211838769391	34	1	2012
eb	18.00869593701	35	1	2012
eb	33.1686454994704	36	1	2012
eb	38.285705203023	37	1	2012
eb	25.3000439574647	38	1	2012
eb	16.4574920351984	39	1	2012
eb	22.7019420303302	40	1	2012
eb	26.6191834269171	41	1	2012
eb	24.6217568530922	42	1	2012
eb	19.8192852957519	43	1	2012
eb	16.127888743027	44	1	2012
eb	15.8258101833126	45	1	2012
eb	7.88071878101304	3	2	2012
eb	13.2565159838869	4	2	2012
eb	26.1826575971819	5	2	2012
eb	24.564676894933	6	2	2012
eb	26.7424541964995	7	2	2012
eb	19.3942532375162	8	2	2012
eb	32.3681809080137	9	2	2012
eb	30.9688656032267	10	2	2012
eb	28.9140853141466	11	2	2012
eb	33.6621312206197	12	2	2012
eb	25.1479160243283	13	2	2012
eb	41.564900673087	14	2	2012
eb	48.2069040837783	15	2	2012
eb	55.0464535240747	16	2	2012
eb	77.0515688688025	17	2	2012
eb	81.3070034180096	18	2	2012
eb	52.2030847566774	19	2	2012
eb	72.9150691359772	20	2	2012
eb	32.2481329084812	21	2	2012
eb	32.9821473572906	22	2	2012
eb	34.0311351532779	23	2	2012
eb	38.7350270694635	24	2	2012
eb	51.7051936129554	25	2	2012
eb	39.2833998349257	26	2	2012
eb	40.7191082820854	27	2	2012
eb	50.0746999453135	28	2	2012
eb	29.9855514156882	29	2	2012
eb	37.1740655691961	30	2	2012
eb	30.8686336551554	31	2	2012
eb	35.7988032638971	32	2	2012
eb	28.5242829757719	33	2	2012
eb	23.4039716205478	34	2	2012
eb	16.2413777684693	35	2	2012
eb	31.408937040806	36	2	2012
eb	36.5719932280873	37	2	2012
eb	23.9644042441508	38	2	2012
eb	14.779942314905	39	2	2012
eb	21.0725690186627	40	2	2012
eb	25.2366221790872	41	2	2012
eb	23.4035753651418	42	2	2012
eb	18.5545374663563	43	2	2012
eb	14.8578489759895	44	2	2012
eb	15.1610222013218	45	2	2012
eb	13.3397671148966	3	3	2012
eb	15.4901639663504	4	3	2012
eb	28.6000942984496	5	3	2012
eb	26.9701855140116	6	3	2012
eb	29.0600776282631	7	3	2012
eb	22.0651748276296	8	3	2012
eb	36.8275039956999	9	3	2012
eb	36.5351325486615	10	3	2012
eb	34.5586669888422	11	3	2012
eb	40.2294582370388	12	3	2012
eb	30.3220499025954	13	3	2012
eb	50.907309562288	14	3	2012
eb	58.9279842973074	15	3	2012
eb	65.4386519464462	16	3	2012
eb	78.4245040139234	17	3	2012
eb	71.7775765597735	18	3	2012
eb	44.942519457263	19	3	2012
eb	65.9434638315546	20	3	2012
eb	29.5886130022929	21	3	2012
eb	30.322990699439	22	3	2012
eb	32.2021714227974	23	3	2012
eb	37.1264530931767	24	3	2012
eb	49.0959934651459	25	3	2012
eb	38.1608378695041	26	3	2012
eb	39.0330670410243	27	3	2012
eb	48.2917665805269	28	3	2012
eb	28.4670301526199	29	3	2012
eb	35.8335348420504	30	3	2012
eb	29.3777158083697	31	3	2012
eb	33.9404424410714	32	3	2012
eb	26.5931583946411	33	3	2012
eb	21.5860644652622	34	3	2012
eb	14.2700613153604	35	3	2012
eb	29.8025250958156	36	3	2012
eb	34.9468287783315	37	3	2012
eb	22.4496948723229	38	3	2012
eb	13.5211236522695	39	3	2012
eb	19.976190759318	40	3	2012
eb	23.9340944908159	41	3	2012
eb	22.3122656311366	42	3	2012
eb	17.6013996757196	43	3	2012
eb	13.8516910159158	44	3	2012
eb	14.1285852325325	45	3	2012
eb	15.7848619048471	3	4	2012
eb	16.8052901461403	4	4	2012
eb	30.9643616263432	5	4	2012
eb	29.5079124349572	6	4	2012
eb	32.4775651455919	7	4	2012
eb	26.146571097928	8	4	2012
eb	43.0749713393422	9	4	2012
eb	43.443666904922	10	4	2012
eb	41.4404475645136	11	4	2012
eb	49.1397597190185	12	4	2012
eb	33.8760841829637	13	4	2012
eb	62.6688928170575	14	4	2012
eb	68.5347795387781	15	4	2012
eb	71.9703414942003	16	4	2012
eb	70.7797114148666	17	4	2012
eb	60.8792040697341	18	4	2012
eb	36.8566136140672	19	4	2012
eb	59.6542594448999	20	4	2012
eb	27.1144365111253	21	4	2012
eb	29.3228734925555	22	4	2012
eb	31.1132514216705	23	4	2012
eb	35.8072232521844	24	4	2012
eb	47.0744036984461	25	4	2012
eb	36.7282292818753	26	4	2012
eb	37.9682476078156	27	4	2012
eb	46.5565147574956	28	4	2012
eb	27.2044744683991	29	4	2012
eb	33.8688637496557	30	4	2012
eb	27.8701356720052	31	4	2012
eb	31.9069553601758	32	4	2012
eb	25.0731784506685	33	4	2012
eb	19.5213975334487	34	4	2012
eb	12.8036205783464	35	4	2012
eb	28.1657991161216	36	4	2012
eb	33.4066767280344	37	4	2012
eb	21.207102807934	38	4	2012
eb	12.1765019484297	39	4	2012
eb	18.5873233259451	40	4	2012
eb	22.8213742145437	41	4	2012
eb	21.5240646857407	42	4	2012
eb	16.612027307675	43	4	2012
eb	12.9868380542894	44	4	2012
eb	13.818822183881	45	4	2012
arima	28.7498456227345	3	1	2012
arima	32.890095517033	4	1	2012
arima	30.7328729019945	5	1	2012
arima	25.1021448894072	6	1	2012
arima	27.1409304255834	7	1	2012
arima	24.2215520712474	8	1	2012
arima	32.5401421582637	9	1	2012
arima	30.0486156690308	10	1	2012
arima	23.3267277087276	11	1	2012
arima	25.3754640327832	12	1	2012
arima	18.9421510091315	13	1	2012
arima	25.3701247838791	14	1	2012
arima	30.5525790436516	15	1	2012
arima	30.6265839174084	16	1	2012
arima	31.5115243271134	17	1	2012
arima	44.9000239587839	18	1	2012
arima	32.9484013375724	19	1	2012
arima	50.9441771707457	20	1	2012
arima	43.1705230024678	21	1	2012
arima	29.9870020674188	22	1	2012
arima	26.7186497281571	23	1	2012
arima	33.4443919285541	24	1	2012
arima	34.3629376115858	25	1	2012
arima	32.1492990077796	26	1	2012
arima	28.2571306905087	27	1	2012
arima	39.7252375287417	28	1	2012
arima	27.8149845443049	29	1	2012
arima	28.6868628329972	30	1	2012
arima	30.052564693686	31	1	2012
arima	35.2386661773636	32	1	2012
arima	33.6742087757128	33	1	2012
arima	34.3825115176458	34	1	2012
arima	29.303879556828	35	1	2012
arima	32.3349426823931	36	1	2012
arima	43.8077388307367	37	1	2012
arima	29.88216553416	38	1	2012
arima	25.0638216345666	39	1	2012
arima	34.6179142431702	40	1	2012
arima	39.4269119734097	41	1	2012
arima	42.1662871078598	42	1	2012
arima	31.0445428361836	43	1	2012
arima	32.231267435404	44	1	2012
arima	41.2386136738848	45	1	2012
arima	37.9691367216961	3	2	2012
arima	34.6028131441076	4	2	2012
arima	28.2118564386077	5	2	2012
arima	27.8140045242513	6	2	2012
arima	27.4299888364178	7	2	2012
arima	31.8785471528881	8	2	2012
arima	32.5923781370793	9	2	2012
arima	26.2101006338591	10	2	2012
arima	25.1270654408827	11	2	2012
arima	22.3895932790838	12	2	2012
arima	22.1189635023153	13	2	2012
arima	28.4332697558856	14	2	2012
arima	29.0285258109996	15	2	2012
arima	22.5294447083505	16	2	2012
arima	31.5827989407142	17	2	2012
arima	28.8259270369037	18	2	2012
arima	29.4241473900707	19	2	2012
arima	46.7080105801905	20	2	2012
arima	30.3676024736261	21	2	2012
arima	22.5112879112213	22	2	2012
arima	27.1247632779024	23	2	2012
arima	25.3620251767281	24	2	2012
arima	29.3694326706091	25	2	2012
arima	23.7418953248508	26	2	2012
arima	28.9855563105351	27	2	2012
arima	31.7623485735401	28	2	2012
arima	23.3403550772219	29	2	2012
arima	27.5937044790196	30	2	2012
arima	31.1827663209746	31	2	2012
arima	34.4081369981905	32	2	2012
arima	36.1207206091666	33	2	2012
arima	33.6541297320235	34	2	2012
arima	28.3281728630259	35	2	2012
arima	39.6958152116938	36	2	2012
arima	35.8282285461615	37	2	2012
arima	28.4180378266067	38	2	2012
arima	33.4572092022401	39	2	2012
arima	40.6051710505922	40	2	2012
arima	46.0752023095896	41	2	2012
arima	38.3471848858531	42	2	2012
arima	36.4170849309032	43	2	2012
arima	45.9334884295491	44	2	2012
arima	48.2880286816064	45	2	2012
arima	37.8701959523309	3	3	2012
arima	30.6269185230752	4	3	2012
arima	29.8029314734229	5	3	2012
arima	27.8702461627699	6	3	2012
arima	33.9785005295543	7	3	2012
arima	32.1517359370398	8	3	2012
arima	27.9159758443808	9	3	2012
arima	27.0747849172601	10	3	2012
arima	22.2233227791074	11	3	2012
arima	24.4828600447172	12	3	2012
arima	26.2229008952976	13	3	2012
arima	27.6204218587528	14	3	2012
arima	21.4669246242731	15	3	2012
arima	25.4932897523301	16	3	2012
arima	19.9326770453081	17	3	2012
arima	26.5191170982208	18	3	2012
arima	28.4997888079222	19	3	2012
arima	33.6042870710473	20	3	2012
arima	22.8195792953392	21	3	2012
arima	23.1361430535847	22	3	2012
arima	19.9234878971931	23	3	2012
arima	21.3889186691972	24	3	2012
arima	21.3040362919052	25	3	2012
arima	24.9261239905553	26	3	2012
arima	21.8184126934221	27	3	2012
arima	26.9753986851705	28	3	2012
arima	22.5841173197903	29	3	2012
arima	28.789798898212	30	3	2012
arima	30.5981689381368	31	3	2012
arima	36.8227112771242	32	3	2012
arima	35.2652856277168	33	3	2012
arima	32.3364223467217	34	3	2012
arima	35.9683382420325	35	3	2012
arima	32.0055718568032	36	3	2012
arima	33.8005014149103	37	3	2012
arima	36.4489893683771	38	3	2012
arima	39.5432981148874	39	3	2012
arima	47.1173374624616	40	3	2012
arima	41.8551017702789	41	3	2012
arima	42.9552808315856	42	3	2012
arima	49.6207020491523	43	3	2012
arima	52.5268556535469	44	3	2012
arima	52.8464986715994	45	3	2012
arima	31.5308785292586	3	4	2012
arima	30.51710733833	4	4	2012
arima	28.501690722872	5	4	2012
arima	34.1083996753713	6	4	2012
arima	32.7686476368624	7	4	2012
arima	27.7859335975431	8	4	2012
arima	27.5454019779484	9	4	2012
arima	22.7666544410696	10	4	2012
arima	24.4324746226441	11	4	2012
arima	26.9173044336786	12	4	2012
arima	26.9282596923206	13	4	2012
arima	21.0184746129521	14	4	2012
arima	25.1470300528173	15	4	2012
arima	17.9215249715379	16	4	2012
arima	23.0698517287723	17	4	2012
arima	27.1141758732094	18	4	2012
arima	23.0296127138898	19	4	2012
arima	24.5682405576936	20	4	2012
arima	23.266760374679	21	4	2012
arima	17.7733157226786	22	4	2012
arima	18.3896792440526	23	4	2012
arima	16.4523892078437	24	4	2012
arima	23.3789666751048	25	4	2012
arima	19.1800899337205	26	4	2012
arima	20.1484351048818	27	4	2012
arima	25.0619347749749	28	4	2012
arima	25.3637388223569	29	4	2012
arima	28.9521393584036	30	4	2012
arima	34.207018870158	31	4	2012
arima	35.7547934263013	32	4	2012
arima	33.4409000668761	33	4	2012
arima	38.6316273769245	34	4	2012
arima	29.5637394319106	35	4	2012
arima	31.2953577663633	36	4	2012
arima	40.0867590343098	37	4	2012
arima	41.5581679455255	38	4	2012
arima	46.4236726565545	39	4	2012
arima	42.5762168438858	40	4	2012
arima	45.3370106848769	41	4	2012
arima	54.0687898245602	42	4	2012
arima	55.0376104954212	43	4	2012
arima	55.762532786867	44	4	2012
arima	72.4127348657288	45	4	2012
target	10	3	1	2012
target	19	4	1	2012
target	20	5	1	2012
target	22	6	1	2012
target	17	7	1	2012
target	26	8	1	2012
target	25	9	1	2012
target	21	10	1	2012
target	24	11	1	2012
target	15	12	1	2012
target	30	13	1	2012
target	34	14	1	2012
target	38	15	1	2012
target	61	16	1	2012
target	73	17	1	2012
target	60	18	1	2012
target	89	19	1	2012
target	48	20	1	2012
target	45	21	1	2012
target	42	22	1	2012
target	44	23	1	2012
target	57	24	1	2012
target	43	25	1	2012
target	44	26	1	2012
target	54	27	1	2012
target	32	28	1	2012
target	40	29	1	2012
target	34	30	1	2012
target	39	31	1	2012
target	32	32	1	2012
target	27	33	1	2012
target	20	34	1	2012
target	35	35	1	2012
target	40	36	1	2012
target	27	37	1	2012
target	18	38	1	2012
target	24	39	1	2012
target	28	40	1	2012
target	26	41	1	2012
target	21	42	1	2012
target	17	43	1	2012
target	17	44	1	2012
target	28	45	1	2012
target	19	3	2	2012
target	20	4	2	2012
target	22	5	2	2012
target	17	6	2	2012
target	26	7	2	2012
target	25	8	2	2012
target	21	9	2	2012
target	24	10	2	2012
target	15	11	2	2012
target	30	12	2	2012
target	34	13	2	2012
target	38	14	2	2012
target	61	15	2	2012
target	73	16	2	2012
target	60	17	2	2012
target	89	18	2	2012
target	48	19	2	2012
target	45	20	2	2012
target	42	21	2	2012
target	44	22	2	2012
target	57	23	2	2012
target	43	24	2	2012
target	44	25	2	2012
target	54	26	2	2012
target	32	27	2	2012
target	40	28	2	2012
target	34	29	2	2012
target	39	30	2	2012
target	32	31	2	2012
target	27	32	2	2012
target	20	33	2	2012
target	35	34	2	2012
target	40	35	2	2012
target	27	36	2	2012
target	18	37	2	2012
target	24	38	2	2012
target	28	39	2	2012
target	26	40	2	2012
target	21	41	2	2012
target	17	42	2	2012
target	17	43	2	2012
target	28	44	2	2012
target	12	45	2	2012
target	20	3	3	2012
target	22	4	3	2012
target	17	5	3	2012
target	26	6	3	2012
target	25	7	3	2012
target	21	8	3	2012
target	24	9	3	2012
target	15	10	3	2012
target	30	11	3	2012
target	34	12	3	2012
target	38	13	3	2012
target	61	14	3	2012
target	73	15	3	2012
target	60	16	3	2012
target	89	17	3	2012
target	48	18	3	2012
target	45	19	3	2012
target	42	20	3	2012
target	44	21	3	2012
target	57	22	3	2012
target	43	23	3	2012
target	44	24	3	2012
target	54	25	3	2012
target	32	26	3	2012
target	40	27	3	2012
target	34	28	3	2012
target	39	29	3	2012
target	32	30	3	2012
target	27	31	3	2012
target	20	32	3	2012
target	35	33	3	2012
target	40	34	3	2012
target	27	35	3	2012
target	18	36	3	2012
target	24	37	3	2012
target	28	38	3	2012
target	26	39	3	2012
target	21	40	3	2012
target	17	41	3	2012
target	17	42	3	2012
target	28	43	3	2012
target	12	44	3	2012
target	18	45	3	2012
target	22	3	4	2012
target	17	4	4	2012
target	26	5	4	2012
target	25	6	4	2012
target	21	7	4	2012
target	24	8	4	2012
target	15	9	4	2012
target	30	10	4	2012
target	34	11	4	2012
target	38	12	4	2012
target	61	13	4	2012
target	73	14	4	2012
target	60	15	4	2012
target	89	16	4	2012
target	48	17	4	2012
target	45	18	4	2012
target	42	19	4	2012
target	44	20	4	2012
target	57	21	4	2012
target	43	22	4	2012
target	44	23	4	2012
target	54	24	4	2012
target	32	25	4	2012
target	40	26	4	2012
target	34	27	4	2012
target	39	28	4	2012
target	32	29	4	2012
target	27	30	4	2012
target	20	31	4	2012
target	35	32	4	2012
target	40	33	4	2012
target	27	34	4	2012
target	18	35	4	2012
target	24	36	4	2012
target	28	37	4	2012
target	26	38	4	2012
target	21	39	4	2012
target	17	40	4	2012
target	17	41	4	2012
target	28	42	4	2012
target	12	43	4	2012
target	18	44	4	2012
target	21	45	4	2012
