# Supplementary material for: A stacked ensemble method for forecasting influenza-like illness visit volumes at emergency departments
Source: PLoS One. 2021 Mar 22;16(3):e0241725. doi: 10.1371/journal.pone.0241725 (PMC7984626; doi:10.1371/journal.pone.0241725)
Supplement: S1 Data — (ZIP) [file pone.0241725.s003.zip › ILI_plosone/tables/raw_estimates_2015_holdout_2013weeks-3-45.csv]

object	value	epiweek	weeks_ahead	season
rf	94.5155	3	1	2013
rf	99.6295	4	1	2013
rf	131.53	5	1	2013
rf	148.552	6	1	2013
rf	158.374	7	1	2013
rf	168.652	8	1	2013
rf	158.119	9	1	2013
rf	184.3465	10	1	2013
rf	209.1845	11	1	2013
rf	220.7435	12	1	2013
rf	232.6	13	1	2013
rf	230.7515	14	1	2013
rf	245.802	15	1	2013
rf	248.804	16	1	2013
rf	292.4705	17	1	2013
rf	349.5155	18	1	2013
rf	329.3115	19	1	2013
rf	310.1485	20	1	2013
rf	266.0185	21	1	2013
rf	245.1175	22	1	2013
rf	245.6545	23	1	2013
rf	257.1105	24	1	2013
rf	257.111	25	1	2013
rf	272.8105	26	1	2013
rf	263.2665	27	1	2013
rf	258.796	28	1	2013
rf	255.2865	29	1	2013
rf	236.436	30	1	2013
rf	221.762	31	1	2013
rf	210.189	32	1	2013
rf	227.1945	33	1	2013
rf	205.1685	34	1	2013
rf	194.197	35	1	2013
rf	173.721	36	1	2013
rf	185.412	37	1	2013
rf	185.182	38	1	2013
rf	166.8585	39	1	2013
rf	151.613	40	1	2013
rf	148.4855	41	1	2013
rf	146.9165	42	1	2013
rf	140.484	43	1	2013
rf	133.2635	44	1	2013
rf	109.373	45	1	2013
rf	100.247	3	2	2013
rf	111.0575	4	2	2013
rf	142.4845	5	2	2013
rf	157.9305	6	2	2013
rf	168.9645	7	2	2013
rf	178.5575	8	2	2013
rf	168.094	9	2	2013
rf	207.8505	10	2	2013
rf	226.358	11	2	2013
rf	231.371	12	2	2013
rf	248.2075	13	2	2013
rf	250.089	14	2	2013
rf	255.9935	15	2	2013
rf	265.9515	16	2	2013
rf	299.876	17	2	2013
rf	334.936	18	2	2013
rf	321.621	19	2	2013
rf	291.3825	20	2	2013
rf	270.0005	21	2	2013
rf	240.2745	22	2	2013
rf	239.1565	23	2	2013
rf	259.7935	24	2	2013
rf	271.3155	25	2	2013
rf	273.2395	26	2	2013
rf	263.7315	27	2	2013
rf	263.5115	28	2	2013
rf	248.7495	29	2	2013
rf	229.94	30	2	2013
rf	220.568	31	2	2013
rf	239.8415	32	2	2013
rf	219.3085	33	2	2013
rf	209.833	34	2	2013
rf	185.3685	35	2	2013
rf	174.6845	36	2	2013
rf	192.7525	37	2	2013
rf	179.4815	38	2	2013
rf	158.125	39	2	2013
rf	146.1145	40	2	2013
rf	143.2295	41	2	2013
rf	147.941	42	2	2013
rf	139.581	43	2	2013
rf	123.2445	44	2	2013
rf	99.1565	45	2	2013
rf	126.7215	3	3	2013
rf	123.762	4	3	2013
rf	143.316	5	3	2013
rf	169.0845	6	3	2013
rf	179.9565	7	3	2013
rf	192.6265	8	3	2013
rf	197.54	9	3	2013
rf	225.156	10	3	2013
rf	238.8505	11	3	2013
rf	246.6635	12	3	2013
rf	255.425	13	3	2013
rf	258.1125	14	3	2013
rf	264.4015	15	3	2013
rf	286.21	16	3	2013
rf	291.2045	17	3	2013
rf	308.157	18	3	2013
rf	292.9225	19	3	2013
rf	287.9385	20	3	2013
rf	263.383	21	3	2013
rf	235.983	22	3	2013
rf	240.1505	23	3	2013
rf	266.431	24	3	2013
rf	268.635	25	3	2013
rf	267.223	26	3	2013
rf	265.6705	27	3	2013
rf	251.9595	28	3	2013
rf	232.477	29	3	2013
rf	221.742	30	3	2013
rf	244.0375	31	3	2013
rf	229.154	32	3	2013
rf	216.574	33	3	2013
rf	199.1865	34	3	2013
rf	189.2445	35	3	2013
rf	169.3305	36	3	2013
rf	189.1235	37	3	2013
rf	181.7925	38	3	2013
rf	149.164	39	3	2013
rf	140.5275	40	3	2013
rf	134.046	41	3	2013
rf	141.1075	42	3	2013
rf	120.673	43	3	2013
rf	106.6085	44	3	2013
rf	88.8315	45	3	2013
rf	136.7695	3	4	2013
rf	135.8405	4	4	2013
rf	159.0645	5	4	2013
rf	188.9555	6	4	2013
rf	207.185	7	4	2013
rf	211.2445	8	4	2013
rf	215.716	9	4	2013
rf	236.3825	10	4	2013
rf	265.6685	11	4	2013
rf	255.75	12	4	2013
rf	263.0805	13	4	2013
rf	259.2745	14	4	2013
rf	286.766	15	4	2013
rf	298.1455	16	4	2013
rf	288.099	17	4	2013
rf	290.899	18	4	2013
rf	294.295	19	4	2013
rf	292.0965	20	4	2013
rf	255.867	21	4	2013
rf	228.691	22	4	2013
rf	240.6	23	4	2013
rf	262.8415	24	4	2013
rf	257.999	25	4	2013
rf	261.8555	26	4	2013
rf	254.2885	27	4	2013
rf	236.502	28	4	2013
rf	224.5335	29	4	2013
rf	224.7325	30	4	2013
rf	235.8575	31	4	2013
rf	234.458	32	4	2013
rf	206.936	33	4	2013
rf	208.0055	34	4	2013
rf	178.475	35	4	2013
rf	172.5885	36	4	2013
rf	189.156	37	4	2013
rf	166.418	38	4	2013
rf	146.476	39	4	2013
rf	126.652	40	4	2013
rf	122.2065	41	4	2013
rf	119.6965	42	4	2013
rf	108.7645	43	4	2013
rf	88.8145	44	4	2013
rf	82.3395	45	4	2013
Generalized Linear Mixture Model	158.209939392621	3	1	2018
Generalized Linear Mixture Model	161.551930133384	4	1	2018
Generalized Linear Mixture Model	186.155130656814	5	1	2018
Generalized Linear Mixture Model	171.552479612255	6	1	2018
Generalized Linear Mixture Model	209.61167767203	7	1	2018
Generalized Linear Mixture Model	275.345664167	8	1	2018
Generalized Linear Mixture Model	395.099804480709	9	1	2018
Generalized Linear Mixture Model	568.408962188765	10	1	2018
Generalized Linear Mixture Model	577.874039224953	11	1	2018
Generalized Linear Mixture Model	614.775640384994	12	1	2018
Generalized Linear Mixture Model	595.696562873691	13	1	2018
Generalized Linear Mixture Model	473.065811094647	14	1	2018
Generalized Linear Mixture Model	387.807985561084	15	1	2018
Generalized Linear Mixture Model	382.450846432355	16	1	2018
Generalized Linear Mixture Model	309.989659763078	17	1	2018
Generalized Linear Mixture Model	161.472048105919	3	2	2018
Generalized Linear Mixture Model	163.167857214004	4	2	2018
Generalized Linear Mixture Model	173.244819636954	5	2	2018
Generalized Linear Mixture Model	174.780053066663	6	2	2018
Generalized Linear Mixture Model	214.390758194527	7	2	2018
Generalized Linear Mixture Model	286.725109977423	8	2	2018
Generalized Linear Mixture Model	415.985725191682	9	2	2018
Generalized Linear Mixture Model	558.285659096391	10	2	2018
Generalized Linear Mixture Model	553.071034378816	11	2	2018
Generalized Linear Mixture Model	605.311000069922	12	2	2018
Generalized Linear Mixture Model	561.323839146733	13	2	2018
Generalized Linear Mixture Model	456.217613842907	14	2	2018
Generalized Linear Mixture Model	384.610296916036	15	2	2018
Generalized Linear Mixture Model	350.861652839645	16	2	2018
Generalized Linear Mixture Model	273.525945636604	17	2	2018
Generalized Linear Mixture Model	158.794295618727	3	3	2018
Generalized Linear Mixture Model	153.262899744296	4	3	2018
Generalized Linear Mixture Model	179.713770762481	5	3	2018
Generalized Linear Mixture Model	173.564216598452	6	3	2018
Generalized Linear Mixture Model	227.290827001446	7	3	2018
Generalized Linear Mixture Model	307.985202447836	8	3	2018
Generalized Linear Mixture Model	401.538004826767	9	3	2018
Generalized Linear Mixture Model	515.48400819765	10	3	2018
Generalized Linear Mixture Model	529.731050169173	11	3	2018
Generalized Linear Mixture Model	541.364415888963	12	3	2018
Generalized Linear Mixture Model	503.5808763327	13	3	2018
Generalized Linear Mixture Model	426.33007989784	14	3	2018
Generalized Linear Mixture Model	339.12857014003	15	3	2018
Generalized Linear Mixture Model	319.390674647652	16	3	2018
Generalized Linear Mixture Model	269.213693171138	17	3	2018
Generalized Linear Mixture Model	151.065132374913	3	4	2018
Generalized Linear Mixture Model	162.833134464778	4	4	2018
Generalized Linear Mixture Model	186.013440469493	5	4	2018
Generalized Linear Mixture Model	192.582409143754	6	4	2018
Generalized Linear Mixture Model	257.741913050277	7	4	2018
Generalized Linear Mixture Model	328.262945747957	8	4	2018
Generalized Linear Mixture Model	396.805493480499	9	4	2018
Generalized Linear Mixture Model	496.465040298625	10	4	2018
Generalized Linear Mixture Model	492.746299830138	11	4	2018
Generalized Linear Mixture Model	480.878473712429	12	4	2018
Generalized Linear Mixture Model	448.943226985839	13	4	2018
Generalized Linear Mixture Model	392.310253951827	14	4	2018
Generalized Linear Mixture Model	306.634916934834	15	4	2018
Generalized Linear Mixture Model	296.153299589187	16	4	2018
Generalized Linear Mixture Model	265.10979314269	17	4	2018
lm	115.990917880748	3	1	2013
lm	94.0720291439273	4	1	2013
lm	156.747138838773	5	1	2013
lm	128.149922422256	6	1	2013
lm	160.276835196534	7	1	2013
lm	186.762616410874	8	1	2013
lm	185.061783048459	9	1	2013
lm	248.089533211836	10	1	2013
lm	235.227017450655	11	1	2013
lm	228.854127226684	12	1	2013
lm	231.362325062479	13	1	2013
lm	236.145410454202	14	1	2013
lm	245.137264339714	15	1	2013
lm	265.402420747658	16	1	2013
lm	306.529784538756	17	1	2013
lm	341.220186570478	18	1	2013
lm	331.404035763749	19	1	2013
lm	299.979574338282	20	1	2013
lm	224.932807900349	21	1	2013
lm	256.224233598858	22	1	2013
lm	234.947280644049	23	1	2013
lm	256.640468277666	24	1	2013
lm	252.826875314115	25	1	2013
lm	260.124797227267	26	1	2013
lm	253.715788036222	27	1	2013
lm	236.641416300179	28	1	2013
lm	211.258839909259	29	1	2013
lm	225.076825123918	30	1	2013
lm	170.829877524696	31	1	2013
lm	185.483124167935	32	1	2013
lm	209.208097209357	33	1	2013
lm	202.310809309378	34	1	2013
lm	165.486850725794	35	1	2013
lm	164.784137749677	36	1	2013
lm	183.298404411086	37	1	2013
lm	184.227597364293	38	1	2013
lm	144.775512249422	39	1	2013
lm	164.424190162237	40	1	2013
lm	132.0883005686	41	1	2013
lm	162.214013283819	42	1	2013
lm	128.81002542509	43	1	2013
lm	125.520104334096	44	1	2013
lm	88.5610669209212	45	1	2013
lm	118.129534816559	3	2	2013
lm	103.416687957266	4	2	2013
lm	137.264929647909	5	2	2013
lm	166.140888128311	6	2	2013
lm	176.981698649172	7	2	2013
lm	223.959417877005	8	2	2013
lm	242.282074956607	9	2	2013
lm	262.815435451201	10	2	2013
lm	246.197527621148	11	2	2013
lm	233.480628892095	12	2	2013
lm	249.101287656881	13	2	2013
lm	265.633197911022	14	2	2013
lm	280.446582840733	15	2	2013
lm	266.684210500214	16	2	2013
lm	293.870179644895	17	2	2013
lm	282.207750214737	18	2	2013
lm	331.279936322613	19	2	2013
lm	296.550809126402	20	2	2013
lm	241.138265344227	21	2	2013
lm	222.720135232296	22	2	2013
lm	234.440926852981	23	2	2013
lm	252.69838664543	24	2	2013
lm	250.892060327571	25	2	2013
lm	229.962394951647	26	2	2013
lm	247.451653317199	27	2	2013
lm	221.530309432646	28	2	2013
lm	202.652844862582	29	2	2013
lm	191.023691084401	30	2	2013
lm	168.907447703807	31	2	2013
lm	175.914938858262	32	2	2013
lm	211.944213117275	33	2	2013
lm	184.702890168184	34	2	2013
lm	159.031693235167	35	2	2013
lm	147.599166557588	36	2	2013
lm	170.422575100252	37	2	2013
lm	147.913173396306	38	2	2013
lm	154.664409512066	39	2	2013
lm	132.396199043713	40	2	2013
lm	147.078426590245	41	2	2013
lm	122.367663803077	42	2	2013
lm	120.486219330866	43	2	2013
lm	93.4255258839928	44	2	2013
lm	88.5509098965743	45	2	2013
lm	113.138444762077	3	3	2013
lm	94.0564175450804	4	3	2013
lm	157.675053715716	5	3	2013
lm	176.497796328617	6	3	2013
lm	217.871304273132	7	3	2013
lm	272.119827924746	8	3	2013
lm	273.939124984702	9	3	2013
lm	266.018132430146	10	3	2013
lm	257.369364552492	11	3	2013
lm	260.12418848908	12	3	2013
lm	282.992091246415	13	3	2013
lm	298.423980385998	14	3	2013
lm	279.965295002902	15	3	2013
lm	260.278201885369	16	3	2013
lm	227.421512133053	17	3	2013
lm	282.278365262731	18	3	2013
lm	311.409859782649	19	3	2013
lm	312.361263710468	20	3	2013
lm	211.39246048574	21	3	2013
lm	219.992859445526	22	3	2013
lm	230.660318623798	23	3	2013
lm	238.909383355724	24	3	2013
lm	220.641148999976	25	3	2013
lm	217.347917299936	26	3	2013
lm	219.789505329087	27	3	2013
lm	210.781407199352	28	3	2013
lm	160.266767951035	29	3	2013
lm	172.771129249919	30	3	2013
lm	159.491346876298	31	3	2013
lm	176.500846532	32	3	2013
lm	184.206692956992	33	3	2013
lm	174.038585766493	34	3	2013
lm	142.128373708609	35	3	2013
lm	132.228996881659	36	3	2013
lm	128.635847124852	37	3	2013
lm	149.509888030514	38	3	2013
lm	119.802576549739	39	3	2013
lm	131.820405166216	40	3	2013
lm	107.216168905566	41	3	2013
lm	107.425180239309	42	3	2013
lm	86.331967754216	43	3	2013
lm	85.6600711461251	44	3	2013
lm	63.5047165839247	45	3	2013
lm	104.048824388151	3	4	2013
lm	127.691782646278	4	4	2013
lm	173.831550091125	5	4	2013
lm	221.239492105997	6	4	2013
lm	260.724833659044	7	4	2013
lm	292.274406415805	8	4	2013
lm	274.56466368804	9	4	2013
lm	270.058880323903	10	4	2013
lm	277.205655871191	11	4	2013
lm	289.086506336328	12	4	2013
lm	321.479564663271	13	4	2013
lm	300.962647011913	14	4	2013
lm	286.209346823789	15	4	2013
lm	204.038533946114	16	4	2013
lm	243.480654972477	17	4	2013
lm	275.329560315808	18	4	2013
lm	327.12095403026	19	4	2013
lm	276.078002202658	20	4	2013
lm	200.666165637223	21	4	2013
lm	211.491651524013	22	4	2013
lm	226.105485267435	23	4	2013
lm	217.475016447315	24	4	2013
lm	220.760532697111	25	4	2013
lm	196.987688207406	26	4	2013
lm	220.159718017816	27	4	2013
lm	177.204812313976	28	4	2013
lm	146.211179438734	29	4	2013
lm	166.636629775539	30	4	2013
lm	170.52340083406	31	4	2013
lm	155.358675119554	32	4	2013
lm	174.110576026508	33	4	2013
lm	155.370865109623	34	4	2013
lm	128.290554498913	35	4	2013
lm	96.2565322829768	36	4	2013
lm	136.046931765851	37	4	2013
lm	118.151922207419	38	4	2013
lm	123.443737543143	39	4	2013
lm	93.0382236991298	40	4	2013
lm	96.8539083873992	41	4	2013
lm	71.1640778994269	42	4	2013
lm	81.3501577946418	43	4	2013
lm	57.47728067597	44	4	2013
lm	50.289932355284	45	4	2013
eb	126.083795659929	3	1	2013
eb	94.9740601265234	4	1	2013
eb	193.62079299767	5	1	2013
eb	142.991858552344	6	1	2013
eb	166.243653325026	7	1	2013
eb	180.288198993345	8	1	2013
eb	167.943219864832	9	1	2013
eb	222.420785996418	10	1	2013
eb	226.229284769749	11	1	2013
eb	253.751075710608	12	1	2013
eb	229.410143847963	13	1	2013
eb	254.21989733622	14	1	2013
eb	219.318732757103	15	1	2013
eb	267.22619499865	16	1	2013
eb	326.377144876252	17	1	2013
eb	420.76633356257	18	1	2013
eb	415.194942206547	19	1	2013
eb	299.537656519028	20	1	2013
eb	231.009308854214	21	1	2013
eb	220.276674943833	22	1	2013
eb	251.108179513734	23	1	2013
eb	248.261963177244	24	1	2013
eb	236.959398297463	25	1	2013
eb	268.168490366017	26	1	2013
eb	259.869984767895	27	1	2013
eb	231.02184382762	28	1	2013
eb	230.983015010892	29	1	2013
eb	217.242026159134	30	1	2013
eb	186.907388853787	31	1	2013
eb	185.978908719667	32	1	2013
eb	209.014007958958	33	1	2013
eb	188.928704662507	34	1	2013
eb	178.444961613839	35	1	2013
eb	163.647837566805	36	1	2013
eb	189.688683056892	37	1	2013
eb	185.711533853261	38	1	2013
eb	174.586217912487	39	1	2013
eb	150.734011880134	40	1	2013
eb	142.228979218304	41	1	2013
eb	149.27957005297	42	1	2013
eb	147.805797510608	43	1	2013
eb	135.923638557957	44	1	2013
eb	99.7850407749319	45	1	2013
eb	155.76198223292	3	2	2013
eb	103.562104494391	4	2	2013
eb	215.932023335948	5	2	2013
eb	163.493894957432	6	2	2013
eb	190.86527979789	7	2	2013
eb	206.023117616205	8	2	2013
eb	194.081098280285	9	2	2013
eb	250.62790999756	10	2	2013
eb	254.755338598158	11	2	2013
eb	282.19678593279	12	2	2013
eb	256.277996806009	13	2	2013
eb	284.049289814039	14	2	2013
eb	252.477594955364	15	2	2013
eb	304.865351076884	16	2	2013
eb	366.597914425098	17	2	2013
eb	455.756493340628	18	2	2013
eb	446.098457235507	19	2	2013
eb	302.419749582089	20	2	2013
eb	218.878997073484	21	2	2013
eb	212.986424977023	22	2	2013
eb	245.61575658754	23	2	2013
eb	242.618260806608	24	2	2013
eb	230.023215334241	25	2	2013
eb	260.895158145085	26	2	2013
eb	252.800699207141	27	2	2013
eb	221.14046347752	28	2	2013
eb	219.487083051793	29	2	2013
eb	206.220785391225	30	2	2013
eb	176.300042097812	31	2	2013
eb	177.593321614532	32	2	2013
eb	199.618138757779	33	2	2013
eb	179.669560467295	34	2	2013
eb	170.521241733775	35	2	2013
eb	153.400624337159	36	2	2013
eb	180.084006062976	37	2	2013
eb	175.797761953315	38	2	2013
eb	164.687778144608	39	2	2013
eb	140.445216149537	40	2	2013
eb	129.915122728214	41	2	2013
eb	138.598914324064	42	2	2013
eb	134.819439237928	43	2	2013
eb	122.535864934141	44	2	2013
eb	87.1023304586207	45	2	2013
eb	181.907393616728	3	3	2013
eb	120.120743775892	4	3	2013
eb	235.76275413376	5	3	2013
eb	188.265876345313	6	3	2013
eb	216.862788126461	7	3	2013
eb	231.732282964006	8	3	2013
eb	222.735589276396	9	3	2013
eb	280.335870443502	10	3	2013
eb	284.652579196537	11	3	2013
eb	316.68096506933	12	3	2013
eb	293.848803651983	13	3	2013
eb	320.160690598874	14	3	2013
eb	295.074866234528	15	3	2013
eb	353.69775936694	16	3	2013
eb	412.796387143092	17	3	2013
eb	451.444922788252	18	3	2013
eb	442.361598978844	19	3	2013
eb	313.789884875666	20	3	2013
eb	212.936185162178	21	3	2013
eb	207.078365502344	22	3	2013
eb	239.386965619875	23	3	2013
eb	236.003759932767	24	3	2013
eb	223.546002131851	25	3	2013
eb	252.994834103393	26	3	2013
eb	244.66254433027	27	3	2013
eb	211.184149187096	28	3	2013
eb	207.344774425383	29	3	2013
eb	195.490305255127	30	3	2013
eb	165.163918712571	31	3	2013
eb	166.163687005877	32	3	2013
eb	190.063706426298	33	3	2013
eb	170.46354467896	34	3	2013
eb	160.620867803622	35	3	2013
eb	144.806712248034	36	3	2013
eb	169.132100015546	37	3	2013
eb	165.727393627246	38	3	2013
eb	154.296975741846	39	3	2013
eb	127.960444986513	40	3	2013
eb	119.286052889763	41	3	2013
eb	127.191268943986	42	3	2013
eb	124.504256818119	43	3	2013
eb	111.126715548197	44	3	2013
eb	76.1569818025792	45	3	2013
eb	209.304054883924	3	4	2013
eb	147.698094543705	4	4	2013
eb	257.18582595067	5	4	2013
eb	215.871052153211	6	4	2013
eb	243.965573915085	7	4	2013
eb	261.995094663639	8	4	2013
eb	257.980061538407	9	4	2013
eb	311.365153570235	10	4	2013
eb	322.873371438853	11	4	2013
eb	349.2357436336	12	4	2013
eb	336.121708136251	13	4	2013
eb	367.303401431391	14	4	2013
eb	346.125508191313	15	4	2013
eb	403.344654026244	16	4	2013
eb	438.278539368189	17	4	2013
eb	457.916790791197	18	4	2013
eb	460.910431095529	19	4	2013
eb	296.335584235386	20	4	2013
eb	205.70827548636	21	4	2013
eb	199.064099815594	22	4	2013
eb	231.598910261563	23	4	2013
eb	231.036704503834	24	4	2013
eb	217.455685363809	25	4	2013
eb	244.359710564247	26	4	2013
eb	233.083086856865	27	4	2013
eb	199.809649126876	28	4	2013
eb	197.870743042616	29	4	2013
eb	184.726134519232	30	4	2013
eb	155.180898724677	31	4	2013
eb	157.311444571867	32	4	2013
eb	181.242841848876	33	4	2013
eb	161.683134215669	34	4	2013
eb	152.460330172546	35	4	2013
eb	134.731587825361	36	4	2013
eb	159.39025512884	37	4	2013
eb	153.995308379347	38	4	2013
eb	141.720571784779	39	4	2013
eb	118.378853451967	40	4	2013
eb	106.368538817164	41	4	2013
eb	114.452655666691	42	4	2013
eb	110.37306587246	43	4	2013
eb	100.381727844438	44	4	2013
eb	63.4337971311598	45	4	2013
arima	154.968267123755	3	1	2013
arima	155.35720991016	4	1	2013
arima	202.530085710132	5	1	2013
arima	149.450441404728	6	1	2013
arima	169.987526239373	7	1	2013
arima	193.972002245923	8	1	2013
arima	169.954927848044	9	1	2013
arima	175.100115109228	10	1	2013
arima	209.557420923504	11	1	2013
arima	211.283386232852	12	1	2013
arima	199.41422585456	13	1	2013
arima	203.463334468662	14	1	2013
arima	184.021652106228	15	1	2013
arima	212.09691562801	16	1	2013
arima	239.784828243677	17	1	2013
arima	285.95728952704	18	1	2013
arima	315.746676674574	19	1	2013
arima	232.381456433874	20	1	2013
arima	228.794428393816	21	1	2013
arima	181.056098366856	22	1	2013
arima	222.897137486069	23	1	2013
arima	194.376743513636	24	1	2013
arima	212.793518894269	25	1	2013
arima	206.973632377392	26	1	2013
arima	237.034469433846	27	1	2013
arima	208.616002090083	28	1	2013
arima	210.148913522789	29	1	2013
arima	225.980514430167	30	1	2013
arima	200.315574080435	31	1	2013
arima	195.379779591995	32	1	2013
arima	243.913239420555	33	1	2013
arima	223.389184306667	34	1	2013
arima	204.797986235772	35	1	2013
arima	185.508221013538	36	1	2013
arima	212.11122789219	37	1	2013
arima	232.598480234736	38	1	2013
arima	236.644970763753	39	1	2013
arima	255.376969464856	40	1	2013
arima	244.459846401173	41	1	2013
arima	230.112740321019	42	1	2013
arima	222.639566566776	43	1	2013
arima	203.060507731244	44	1	2013
arima	189.597433120979	45	1	2013
arima	173.942812677132	3	2	2013
arima	167.802802254518	4	2	2013
arima	183.486173553895	5	2	2013
arima	152.60236528397	6	2	2013
arima	189.509038146943	7	2	2013
arima	192.169248106345	8	2	2013
arima	145.410045635771	9	2	2013
arima	188.751835395626	10	2	2013
arima	199.660193220494	11	2	2013
arima	206.714055816099	12	2	2013
arima	184.56553077791	13	2	2013
arima	198.423878399746	14	2	2013
arima	178.024733534959	15	2	2013
arima	193.069113674202	16	2	2013
arima	206.770979707799	17	2	2013
arima	277.558957525352	18	2	2013
arima	276.92195067407	19	2	2013
arima	231.850077393242	20	2	2013
arima	187.333027977286	21	2	2013
arima	172.170814367181	22	2	2013
arima	185.291237527207	23	2	2013
arima	191.76308072208	24	2	2013
arima	173.891097618194	25	2	2013
arima	208.722504388536	26	2	2013
arima	215.502156854291	27	2	2013
arima	194.871831720966	28	2	2013
arima	216.496217213662	29	2	2013
arima	224.459709515807	30	2	2013
arima	194.196136465211	31	2	2013
arima	216.106250142718	32	2	2013
arima	254.747600792723	33	2	2013
arima	225.098966296992	34	2	2013
arima	195.358747929337	35	2	2013
arima	188.186462148577	36	2	2013
arima	235.133102548823	37	2	2013
arima	264.978742043838	38	2	2013
arima	303.149187393935	39	2	2013
arima	307.15855758106	40	2	2013
arima	276.439286976036	41	2	2013
arima	258.153103055229	42	2	2013
arima	238.199132997714	43	2	2013
arima	233.513602388031	44	2	2013
arima	226.642905512637	45	2	2013
arima	185.500678092898	3	3	2013
arima	154.578524767169	4	3	2013
arima	185.842682626093	5	3	2013
arima	174.230751591461	6	3	2013
arima	188.308485099861	7	3	2013
arima	164.963378098831	8	3	2013
arima	162.70792477216	9	3	2013
arima	181.500312092232	10	3	2013
arima	196.60075250747	11	3	2013
arima	191.077291162674	12	3	2013
arima	182.098448244524	13	3	2013
arima	190.561112473278	14	3	2013
arima	163.260407431968	15	3	2013
arima	166.053300833818	16	3	2013
arima	204.838812880052	17	3	2013
arima	238.902024364135	18	3	2013
arima	270.564040844606	19	3	2013
arima	189.824009564726	20	3	2013
arima	177.468112358922	21	3	2013
arima	141.99223801238	22	3	2013
arima	183.856847686105	23	3	2013
arima	156.136431048964	24	3	2013
arima	175.486392420927	25	3	2013
arima	191.249749078002	26	3	2013
arima	198.006323877583	27	3	2013
arima	205.210613747771	28	3	2013
arima	215.629208007007	29	3	2013
arima	216.640974101005	30	3	2013
arima	215.041007172924	31	3	2013
arima	227.694129105933	32	3	2013
arima	251.546876858436	33	3	2013
arima	214.328466409731	34	3	2013
arima	194.197135903655	35	3	2013
arima	214.589138386286	36	3	2013
arima	267.259459823914	37	3	2013
arima	327.473175495164	38	3	2013
arima	348.337367178974	39	3	2013
arima	330.407356926291	40	3	2013
arima	300.267738711906	41	3	2013
arima	274.19226427391	42	3	2013
arima	267.439281400158	43	3	2013
arima	269.390716408305	44	3	2013
arima	224.177937061336	45	3	2013
arima	170.204856495796	3	4	2013
arima	159.324617289471	4	4	2013
arima	201.516282296049	5	4	2013
arima	174.859220837504	6	4	2013
arima	161.620116530006	7	4	2013
arima	179.923679950583	8	4	2013
arima	158.643179199232	9	4	2013
arima	180.725887953513	10	4	2013
arima	182.248479725612	11	4	2013
arima	187.643232582952	12	4	2013
arima	176.228773855842	13	4	2013
arima	174.189719254647	14	4	2013
arima	140.024565504938	15	4	2013
arima	169.296025402312	16	4	2013
arima	177.614289077647	17	4	2013
arima	239.899326843791	18	4	2013
arima	225.772941379129	19	4	2013
arima	179.692772555017	20	4	2013
arima	146.831871935923	21	4	2013
arima	144.266023041793	22	4	2013
arima	148.878379239825	23	4	2013
arima	163.501840894592	24	4	2013
arima	159.138846666225	25	4	2013
arima	179.461601662351	26	4	2013
arima	204.923266367613	27	4	2013
arima	208.184885708582	28	4	2013
arima	208.582950710183	29	4	2013
arima	235.454818891869	30	4	2013
arima	226.761133127372	31	4	2013
arima	225.356506128977	32	4	2013
arima	239.339022893006	33	4	2013
arima	213.693824632044	34	4	2013
arima	219.785385433281	35	4	2013
arima	248.505593264637	36	4	2013
arima	329.62999803937	37	4	2013
arima	370.433732143316	38	4	2013
arima	367.934547094841	39	4	2013
arima	349.70674466603	40	4	2013
arima	310.755299162384	41	4	2013
arima	302.60689510005	42	4	2013
arima	301.433356527236	43	4	2013
arima	264.953151331954	44	4	2013
arima	267.590281178546	45	4	2013
target	89	3	1	2013
target	166	4	1	2013
target	127	5	1	2013
target	147	6	1	2013
target	159	7	1	2013
target	148	8	1	2013
target	197	9	1	2013
target	200	10	1	2013
target	227	11	1	2013
target	204	12	1	2013
target	229	13	1	2013
target	190	14	1	2013
target	238	15	1	2013
target	293	16	1	2013
target	381	17	1	2013
target	383	18	1	2013
target	296	19	1	2013
target	250	20	1	2013
target	236	21	1	2013
target	262	22	1	2013
target	256	23	1	2013
target	244	24	1	2013
target	275	25	1	2013
target	268	26	1	2013
target	240	27	1	2013
target	240	28	1	2013
target	228	29	1	2013
target	198	30	1	2013
target	197	31	1	2013
target	220	32	1	2013
target	199	33	1	2013
target	189	34	1	2013
target	173	35	1	2013
target	200	36	1	2013
target	197	37	1	2013
target	186	38	1	2013
target	162	39	1	2013
target	154	40	1	2013
target	162	41	1	2013
target	160	42	1	2013
target	148	43	1	2013
target	113	44	1	2013
target	114	45	1	2013
target	166	3	2	2013
target	127	4	2	2013
target	147	5	2	2013
target	159	6	2	2013
target	148	7	2	2013
target	197	8	2	2013
target	200	9	2	2013
target	227	10	2	2013
target	204	11	2	2013
target	229	12	2	2013
target	190	13	2	2013
target	238	14	2	2013
target	293	15	2	2013
target	381	16	2	2013
target	383	17	2	2013
target	296	18	2	2013
target	250	19	2	2013
target	236	20	2	2013
target	262	21	2	2013
target	256	22	2	2013
target	244	23	2	2013
target	275	24	2	2013
target	268	25	2	2013
target	240	26	2	2013
target	240	27	2	2013
target	228	28	2	2013
target	198	29	2	2013
target	197	30	2	2013
target	220	31	2	2013
target	199	32	2	2013
target	189	33	2	2013
target	173	34	2	2013
target	200	35	2	2013
target	197	36	2	2013
target	186	37	2	2013
target	162	38	2	2013
target	154	39	2	2013
target	162	40	2	2013
target	160	41	2	2013
target	148	42	2	2013
target	113	43	2	2013
target	114	44	2	2013
target	65	45	2	2013
target	127	3	3	2013
target	147	4	3	2013
target	159	5	3	2013
target	148	6	3	2013
target	197	7	3	2013
target	200	8	3	2013
target	227	9	3	2013
target	204	10	3	2013
target	229	11	3	2013
target	190	12	3	2013
target	238	13	3	2013
target	293	14	3	2013
target	381	15	3	2013
target	383	16	3	2013
target	296	17	3	2013
target	250	18	3	2013
target	236	19	3	2013
target	262	20	3	2013
target	256	21	3	2013
target	244	22	3	2013
target	275	23	3	2013
target	268	24	3	2013
target	240	25	3	2013
target	240	26	3	2013
target	228	27	3	2013
target	198	28	3	2013
target	197	29	3	2013
target	220	30	3	2013
target	199	31	3	2013
target	189	32	3	2013
target	173	33	3	2013
target	200	34	3	2013
target	197	35	3	2013
target	186	36	3	2013
target	162	37	3	2013
target	154	38	3	2013
target	162	39	3	2013
target	160	40	3	2013
target	148	41	3	2013
target	113	42	3	2013
target	114	43	3	2013
target	65	44	3	2013
target	57	45	3	2013
target	147	3	4	2013
target	159	4	4	2013
target	148	5	4	2013
target	197	6	4	2013
target	200	7	4	2013
target	227	8	4	2013
target	204	9	4	2013
target	229	10	4	2013
target	190	11	4	2013
target	238	12	4	2013
target	293	13	4	2013
target	381	14	4	2013
target	383	15	4	2013
target	296	16	4	2013
target	250	17	4	2013
target	236	18	4	2013
target	262	19	4	2013
target	256	20	4	2013
target	244	21	4	2013
target	275	22	4	2013
target	268	23	4	2013
target	240	24	4	2013
target	240	25	4	2013
target	228	26	4	2013
target	198	27	4	2013
target	197	28	4	2013
target	220	29	4	2013
target	199	30	4	2013
target	189	31	4	2013
target	173	32	4	2013
target	200	33	4	2013
target	197	34	4	2013
target	186	35	4	2013
target	162	36	4	2013
target	154	37	4	2013
target	162	38	4	2013
target	160	39	4	2013
target	148	40	4	2013
target	113	41	4	2013
target	114	42	4	2013
target	65	43	4	2013
target	57	44	4	2013
target	65	45	4	2013
