# Supplementary material for: A stacked ensemble method for forecasting influenza-like illness visit volumes at emergency departments
Source: PLoS One. 2021 Mar 22;16(3):e0241725. doi: 10.1371/journal.pone.0241725 (PMC7984626; doi:10.1371/journal.pone.0241725)
Supplement: S1 Data — (ZIP) [file pone.0241725.s003.zip › ILI_plosone/tables/raw_estimates_2015_holdout_2013weeks-3-45_fmc.csv]

object	value	epiweek	weeks_ahead	season
rf	13.989	3	1	2013
rf	17.6485	4	1	2013
rf	25.724	5	1	2013
rf	29.1615	6	1	2013
rf	26.9425	7	1	2013
rf	27.7405	8	1	2013
rf	25.314	9	1	2013
rf	26.7565	10	1	2013
rf	33.2225	11	1	2013
rf	43.474	12	1	2013
rf	43.4115	13	1	2013
rf	43.545	14	1	2013
rf	38.07	15	1	2013
rf	48.4575	16	1	2013
rf	47.718	17	1	2013
rf	53.384	18	1	2013
rf	54.2085	19	1	2013
rf	66.468	20	1	2013
rf	55.4465	21	1	2013
rf	44.414	22	1	2013
rf	40.801	23	1	2013
rf	49.561	24	1	2013
rf	50.116	25	1	2013
rf	42.839	26	1	2013
rf	44.448	27	1	2013
rf	39.925	28	1	2013
rf	40.6745	29	1	2013
rf	37.709	30	1	2013
rf	41.4565	31	1	2013
rf	44.1255	32	1	2013
rf	41.1315	33	1	2013
rf	40.383	34	1	2013
rf	34.122	35	1	2013
rf	29.4215	36	1	2013
rf	30.3805	37	1	2013
rf	26.4935	38	1	2013
rf	26.6505	39	1	2013
rf	22.127	40	1	2013
rf	22.0615	41	1	2013
rf	21.9545	42	1	2013
rf	21.401	43	1	2013
rf	19.155	44	1	2013
rf	18.524	45	1	2013
rf	18.988	3	2	2013
rf	20.8995	4	2	2013
rf	25.4695	5	2	2013
rf	27.0655	6	2	2013
rf	28.5895	7	2	2013
rf	26.9965	8	2	2013
rf	26.3745	9	2	2013
rf	27.6075	10	2	2013
rf	36.682	11	2	2013
rf	43.241	12	2	2013
rf	47.654	13	2	2013
rf	42.833	14	2	2013
rf	47.721	15	2	2013
rf	52.24	16	2	2013
rf	49.518	17	2	2013
rf	56.9905	18	2	2013
rf	51.044	19	2	2013
rf	49.1315	20	2	2013
rf	45.172	21	2	2013
rf	40.692	22	2	2013
rf	41.8555	23	2	2013
rf	46.458	24	2	2013
rf	45.3115	25	2	2013
rf	40.7015	26	2	2013
rf	40.417	27	2	2013
rf	39.193	28	2	2013
rf	38.374	29	2	2013
rf	36.84	30	2	2013
rf	44.015	31	2	2013
rf	39.844	32	2	2013
rf	39.0255	33	2	2013
rf	37.785	34	2	2013
rf	33.9915	35	2	2013
rf	29.1815	36	2	2013
rf	27.5195	37	2	2013
rf	28.056	38	2	2013
rf	22.4045	39	2	2013
rf	21.466	40	2	2013
rf	21.0685	41	2	2013
rf	22.076	42	2	2013
rf	20.816	43	2	2013
rf	20.7205	44	2	2013
rf	19.322	45	2	2013
rf	21.2355	3	3	2013
rf	23.78	4	3	2013
rf	25.727	5	3	2013
rf	29.3415	6	3	2013
rf	28.02	7	3	2013
rf	27.555	8	3	2013
rf	26.6005	9	3	2013
rf	32.9015	10	3	2013
rf	36.0365	11	3	2013
rf	45.6155	12	3	2013
rf	46.554	13	3	2013
rf	49.08	14	3	2013
rf	53.927	15	3	2013
rf	45.2605	16	3	2013
rf	58.1435	17	3	2013
rf	63.9945	18	3	2013
rf	47.5265	19	3	2013
rf	44.652	20	3	2013
rf	44.5185	21	3	2013
rf	42.6665	22	3	2013
rf	40.1165	23	3	2013
rf	42.793	24	3	2013
rf	41.4255	25	3	2013
rf	40.473	26	3	2013
rf	40.468	27	3	2013
rf	39.0945	28	3	2013
rf	37.783	29	3	2013
rf	39.3935	30	3	2013
rf	38.7305	31	3	2013
rf	40.2825	32	3	2013
rf	35.6915	33	3	2013
rf	38.8065	34	3	2013
rf	32.661	35	3	2013
rf	27.821	36	3	2013
rf	30.354	37	3	2013
rf	26.268	38	3	2013
rf	25.058	39	3	2013
rf	21.463	40	3	2013
rf	21.9815	41	3	2013
rf	21.096	42	3	2013
rf	21.7495	43	3	2013
rf	19.725	44	3	2013
rf	16.7465	45	3	2013
rf	26.0605	3	4	2013
rf	22.731	4	4	2013
rf	27.1415	5	4	2013
rf	27.272	6	4	2013
rf	28.7115	7	4	2013
rf	29.079	8	4	2013
rf	31.4415	9	4	2013
rf	33.94	10	4	2013
rf	44.602	11	4	2013
rf	47.5355	12	4	2013
rf	48.452	13	4	2013
rf	52.1015	14	4	2013
rf	44.912	15	4	2013
rf	58.036	16	4	2013
rf	61.0965	17	4	2013
rf	56.259	18	4	2013
rf	45.89	19	4	2013
rf	44.5675	20	4	2013
rf	43.708	21	4	2013
rf	40.6125	22	4	2013
rf	40.0455	23	4	2013
rf	39.8735	24	4	2013
rf	40.73	25	4	2013
rf	40.3845	26	4	2013
rf	39.876	27	4	2013
rf	39.234	28	4	2013
rf	36.3665	29	4	2013
rf	36.306	30	4	2013
rf	40.927	31	4	2013
rf	39.2265	32	4	2013
rf	36.602	33	4	2013
rf	35.091	34	4	2013
rf	32.256	35	4	2013
rf	30.0325	36	4	2013
rf	29.172	37	4	2013
rf	27.874	38	4	2013
rf	24.6185	39	4	2013
rf	21.193	40	4	2013
rf	19.865	41	4	2013
rf	22.3105	42	4	2013
rf	20.1445	43	4	2013
rf	17.5435	44	4	2013
rf	16.9795	45	4	2013
Generalized Linear Mixture Model	150.253808582189	3	1	2018
Generalized Linear Mixture Model	150.931464292796	4	1	2018
Generalized Linear Mixture Model	182.386490135538	5	1	2018
Generalized Linear Mixture Model	164.906383932209	6	1	2018
Generalized Linear Mixture Model	207.341622003101	7	1	2018
Generalized Linear Mixture Model	280.997935732606	8	1	2018
Generalized Linear Mixture Model	419.71702862272	9	1	2018
Generalized Linear Mixture Model	600.303877258634	10	1	2018
Generalized Linear Mixture Model	601.287873723499	11	1	2018
Generalized Linear Mixture Model	629.587359462613	12	1	2018
Generalized Linear Mixture Model	613.364280351276	13	1	2018
Generalized Linear Mixture Model	483.316474190451	14	1	2018
Generalized Linear Mixture Model	395.239176424539	15	1	2018
Generalized Linear Mixture Model	395.781803555019	16	1	2018
Generalized Linear Mixture Model	318.143533140701	17	1	2018
Generalized Linear Mixture Model	150.589040034486	3	2	2018
Generalized Linear Mixture Model	148.900924890139	4	2	2018
Generalized Linear Mixture Model	168.331808607628	5	2	2018
Generalized Linear Mixture Model	165.800073546802	6	2	2018
Generalized Linear Mixture Model	211.598743240065	7	2	2018
Generalized Linear Mixture Model	294.336818520141	8	2	2018
Generalized Linear Mixture Model	448.020017955351	9	2	2018
Generalized Linear Mixture Model	602.857660743681	10	2	2018
Generalized Linear Mixture Model	586.210882722819	11	2	2018
Generalized Linear Mixture Model	627.673347513306	12	2	2018
Generalized Linear Mixture Model	588.874246788205	13	2	2018
Generalized Linear Mixture Model	472.862333331315	14	2	2018
Generalized Linear Mixture Model	396.087448035644	15	2	2018
Generalized Linear Mixture Model	370.950170177486	16	2	2018
Generalized Linear Mixture Model	285.718791132993	17	2	2018
Generalized Linear Mixture Model	144.924587925869	3	3	2018
Generalized Linear Mixture Model	135.262722439872	4	3	2018
Generalized Linear Mixture Model	172.664867887459	5	3	2018
Generalized Linear Mixture Model	160.766850781556	6	3	2018
Generalized Linear Mixture Model	222.234969595168	7	3	2018
Generalized Linear Mixture Model	318.001476103385	8	3	2018
Generalized Linear Mixture Model	443.713325825574	9	3	2018
Generalized Linear Mixture Model	574.191855372727	10	3	2018
Generalized Linear Mixture Model	574.891610078063	11	3	2018
Generalized Linear Mixture Model	574.540816997683	12	3	2018
Generalized Linear Mixture Model	545.199173293987	13	3	2018
Generalized Linear Mixture Model	450.769117738101	14	3	2018
Generalized Linear Mixture Model	356.796379679293	15	3	2018
Generalized Linear Mixture Model	346.314027781429	16	3	2018
Generalized Linear Mixture Model	283.544738921894	17	3	2018
Generalized Linear Mixture Model	134.527259670232	3	4	2018
Generalized Linear Mixture Model	141.893303154979	4	4	2018
Generalized Linear Mixture Model	176.761817885679	5	4	2018
Generalized Linear Mixture Model	175.445772934677	6	4	2018
Generalized Linear Mixture Model	250.606044533487	7	4	2018
Generalized Linear Mixture Model	339.069607099644	8	4	2018
Generalized Linear Mixture Model	446.094330074998	9	4	2018
Generalized Linear Mixture Model	569.085112143398	10	4	2018
Generalized Linear Mixture Model	551.091513099138	11	4	2018
Generalized Linear Mixture Model	525.920903885527	12	4	2018
Generalized Linear Mixture Model	498.912958849919	13	4	2018
Generalized Linear Mixture Model	421.883360227335	14	4	2018
Generalized Linear Mixture Model	325.992042026736	15	4	2018
Generalized Linear Mixture Model	327.960511948754	16	4	2018
Generalized Linear Mixture Model	283.236654258363	17	4	2018
lm	23.3163051632036	3	1	2013
lm	28.6834822295078	4	1	2013
lm	31.1554936069519	5	1	2013
lm	36.2986127867379	6	1	2013
lm	17.7732377044785	7	1	2013
lm	28.0422510926334	8	1	2013
lm	25.9760764062158	9	1	2013
lm	26.8107852536069	10	1	2013
lm	39.9837348014212	11	1	2013
lm	35.7905672677276	12	1	2013
lm	39.4292060002297	13	1	2013
lm	46.868965545255	14	1	2013
lm	37.2110184840622	15	1	2013
lm	58.0933488118914	16	1	2013
lm	48.2150127952467	17	1	2013
lm	61.9049086162066	18	1	2013
lm	84.1128094879898	19	1	2013
lm	67.1327140652288	20	1	2013
lm	44.8583383352702	21	1	2013
lm	43.4765947887254	22	1	2013
lm	37.54483363959	23	1	2013
lm	48.5470094371472	24	1	2013
lm	41.2866025817259	25	1	2013
lm	38.1195191446775	26	1	2013
lm	31.2194258606017	27	1	2013
lm	29.4659758053774	28	1	2013
lm	34.9286155776511	29	1	2013
lm	34.2942387753618	30	1	2013
lm	33.6638406186478	31	1	2013
lm	27.3602652593494	32	1	2013
lm	34.4689507163061	33	1	2013
lm	27.4611038147297	34	1	2013
lm	32.4643606451885	35	1	2013
lm	29.2924202367362	36	1	2013
lm	25.8719104148446	37	1	2013
lm	19.1276130009608	38	1	2013
lm	29.2951569308842	39	1	2013
lm	20.5723008688438	40	1	2013
lm	22.7773976236647	41	1	2013
lm	22.8237230899008	42	1	2013
lm	20.7076710235679	43	1	2013
lm	15.688328852351	44	1	2013
lm	26.8087665261852	45	1	2013
lm	25.2188808096775	3	2	2013
lm	29.3631578068489	4	2	2013
lm	35.5971681699814	5	2	2013
lm	29.5979961154776	6	2	2013
lm	23.5801107534104	7	2	2013
lm	24.2660051426111	8	2	2013
lm	30.9044208175494	9	2	2013
lm	33.7267916353964	10	2	2013
lm	35.5853669392753	11	2	2013
lm	44.284237853091	12	2	2013
lm	47.7972605696265	13	2	2013
lm	47.1292391651233	14	2	2013
lm	52.0380546014427	15	2	2013
lm	56.4046141352801	16	2	2013
lm	49.2510654062967	17	2	2013
lm	60.4459148564647	18	2	2013
lm	65.3580970074258	19	2	2013
lm	59.0850404397557	20	2	2013
lm	44.4361722753913	21	2	2013
lm	35.7342610610421	22	2	2013
lm	44.2452978713451	23	2	2013
lm	44.0706229826079	24	2	2013
lm	41.1115758579246	25	2	2013
lm	30.9822663001751	26	2	2013
lm	31.1214418319493	27	2	2013
lm	26.155583672412	28	2	2013
lm	39.0875714348233	29	2	2013
lm	32.2969650215929	30	2	2013
lm	28.0191537433664	31	2	2013
lm	26.9752283390012	32	2	2013
lm	27.2287001187308	33	2	2013
lm	29.9161858492391	34	2	2013
lm	32.3669484556265	35	2	2013
lm	26.6263963275597	36	2	2013
lm	18.2908874761031	37	2	2013
lm	22.777208075206	38	2	2013
lm	22.6068508585416	39	2	2013
lm	22.0642510654927	40	2	2013
lm	22.6083833752398	41	2	2013
lm	18.0300252045336	42	2	2013
lm	14.7661318395539	43	2	2013
lm	20.7045724001939	44	2	2013
lm	19.7117593707322	45	2	2013
lm	26.8465415960512	3	3	2013
lm	33.4381660440175	4	3	2013
lm	29.1030838952953	5	3	2013
lm	33.9798073006004	6	3	2013
lm	24.3365657054075	7	3	2013
lm	30.8496121686998	8	3	2013
lm	36.2938786257915	9	3	2013
lm	31.2220650483533	10	3	2013
lm	41.7806616499127	11	3	2013
lm	50.6648579200954	12	3	2013
lm	48.1735088850792	13	3	2013
lm	60.17203628377	14	3	2013
lm	51.2263976622435	15	3	2013
lm	54.2126381065871	16	3	2013
lm	56.797864539441	17	3	2013
lm	44.7778663766396	18	3	2013
lm	53.8844774634858	19	3	2013
lm	52.7877081372784	20	3	2013
lm	38.5874236248959	21	3	2013
lm	46.283660070822	22	3	2013
lm	42.9233336961603	23	3	2013
lm	42.4852647727716	24	3	2013
lm	33.5787027599448	25	3	2013
lm	32.2910737783892	26	3	2013
lm	27.0416312270248	27	3	2013
lm	34.1916566084025	28	3	2013
lm	34.0274715655074	29	3	2013
lm	26.5494029343467	30	3	2013
lm	27.0228573493103	31	3	2013
lm	22.2990745790458	32	3	2013
lm	29.0380826543132	33	3	2013
lm	31.3057259464969	34	3	2013
lm	28.1851315319147	35	3	2013
lm	19.2871119944246	36	3	2013
lm	23.478744181055	37	3	2013
lm	19.3028943765785	38	3	2013
lm	23.0991748062286	39	3	2013
lm	22.4537545035697	40	3	2013
lm	17.9188855654287	41	3	2013
lm	14.6629995895738	42	3	2013
lm	20.2772407340281	43	3	2013
lm	15.8403132985666	44	3	2013
lm	18.169844229451	45	3	2013
lm	31.0095522409669	3	4	2013
lm	25.2986449791538	4	4	2013
lm	32.6470221877012	5	4	2013
lm	32.4038021890322	6	4	2013
lm	29.7943101949927	7	4	2013
lm	39.8173059149897	8	4	2013
lm	31.5990015615845	9	4	2013
lm	40.0494108047533	10	4	2013
lm	48.6006501199504	11	4	2013
lm	50.0772975900855	12	4	2013
lm	61.090745909156	13	4	2013
lm	59.2939046430662	14	4	2013
lm	50.7935628509968	15	4	2013
lm	63.2298694281461	16	4	2013
lm	41.5677059510304	17	4	2013
lm	40.1803199222956	18	4	2013
lm	47.0575298175728	19	4	2013
lm	36.2032202555541	20	4	2013
lm	46.45445385478	21	4	2013
lm	44.7149344625967	22	4	2013
lm	41.6570900551994	23	4	2013
lm	35.5416627457752	24	4	2013
lm	34.356442525912	25	4	2013
lm	27.7965845916542	26	4	2013
lm	37.3330455438802	27	4	2013
lm	32.4677066014017	28	4	2013
lm	27.0267942267026	29	4	2013
lm	25.7031230640672	30	4	2013
lm	23.161412951656	31	4	2013
lm	25.967720279129	32	4	2013
lm	30.8060215881504	33	4	2013
lm	26.4715904802216	34	4	2013
lm	20.2476023057871	35	4	2013
lm	23.021849057524	36	4	2013
lm	20.874491770092	37	4	2013
lm	21.1742516014936	38	4	2013
lm	23.1909701637124	39	4	2013
lm	16.6033968666445	40	4	2013
lm	14.9060875580252	41	4	2013
lm	19.8305130941198	42	4	2013
lm	15.5061275349332	43	4	2013
lm	15.4348256612194	44	4	2013
lm	15.5094778395568	45	4	2013
eb	20.2141552143922	3	1	2013
eb	28.7876895362507	4	1	2013
eb	42.873224903154	5	1	2013
eb	41.77706484541	6	1	2013
eb	15.4534320428831	7	1	2013
eb	23.5555756835434	8	1	2013
eb	20.2771916057	9	1	2013
eb	23.5309311930973	10	1	2013
eb	41.3334896832936	11	1	2013
eb	49.6211833463852	12	1	2013
eb	42.3402475951943	13	1	2013
eb	36.5204060828358	14	1	2013
eb	30.2510890225191	15	1	2013
eb	51.4949150988274	16	1	2013
eb	45.1162272734275	17	1	2013
eb	78.6839834903534	18	1	2013
eb	113.659393624387	19	1	2013
eb	101.13787082678	20	1	2013
eb	46.3644916416981	21	1	2013
eb	34.3103620858157	22	1	2013
eb	36.1063705222835	23	1	2013
eb	48.4631630028324	24	1	2013
eb	46.936079077225	25	1	2013
eb	35.4031155634978	26	1	2013
eb	42.6236681982468	27	1	2013
eb	32.7509231338027	28	1	2013
eb	45.9116636693068	29	1	2013
eb	27.7989510305105	30	1	2013
eb	43.7530846270517	31	1	2013
eb	35.7936977524866	32	1	2013
eb	47.406694158683	33	1	2013
eb	39.3084806248515	34	1	2013
eb	38.3595652210736	35	1	2013
eb	24.0656029603149	36	1	2013
eb	31.0992573678217	37	1	2013
eb	25.4196350667914	38	1	2013
eb	33.4074270672293	39	1	2013
eb	24.5524351756101	40	1	2013
eb	23.510607184408	41	1	2013
eb	17.5656028152303	42	1	2013
eb	27.7482136296838	43	1	2013
eb	19.7847275158389	44	1	2013
eb	32.0051479509364	45	1	2013
eb	22.601451938706	3	2	2013
eb	31.9807161519119	4	2	2013
eb	47.6937430594853	5	2	2013
eb	45.4169725436229	6	2	2013
eb	17.3694044784748	7	2	2013
eb	25.9040944835427	8	2	2013
eb	24.2147705666056	9	2	2013
eb	27.718380691032	10	2	2013
eb	46.1790152931434	11	2	2013
eb	55.6801111919725	12	2	2013
eb	47.9832860588678	13	2	2013
eb	39.9172315244652	14	2	2013
eb	37.8438183976899	15	2	2013
eb	62.1275219735162	16	2	2013
eb	60.6018270793927	17	2	2013
eb	80.9785744685658	18	2	2013
eb	101.750130137869	19	2	2013
eb	85.666102965355	20	2	2013
eb	40.8035933712288	21	2	2013
eb	32.3298328131126	22	2	2013
eb	35.2207207366161	23	2	2013
eb	46.3433773673473	24	2	2013
eb	45.0673791608148	25	2	2013
eb	34.227243625561	26	2	2013
eb	41.7708634919416	27	2	2013
eb	31.8572681405126	28	2	2013
eb	45.0078214026622	29	2	2013
eb	26.4819565245293	30	2	2013
eb	42.3813482617834	31	2	2013
eb	34.1402514620455	32	2	2013
eb	45.646524976809	33	2	2013
eb	37.3654866560329	34	2	2013
eb	36.1203117695056	35	2	2013
eb	22.142117196992	36	2	2013
eb	29.7859984992651	37	2	2013
eb	23.7413745994402	38	2	2013
eb	32.0058119859181	39	2	2013
eb	23.2233881191118	40	2	2013
eb	22.3560522872012	41	2	2013
eb	16.5130169586621	42	2	2013
eb	26.5737023610084	43	2	2013
eb	18.8673128313238	44	2	2013
eb	31.0124983522636	45	2	2013
eb	25.3366416474721	3	3	2013
eb	34.2508060458241	4	3	2013
eb	52.4163677676089	5	3	2013
eb	48.8273969398546	6	3	2013
eb	20.1268278628432	7	3	2013
eb	29.0699274370989	8	3	2013
eb	28.2987827605586	9	3	2013
eb	31.935126775031	10	3	2013
eb	51.5860517385779	11	3	2013
eb	62.7696290391486	12	3	2013
eb	54.393698177496	13	3	2013
eb	48.9027366596653	14	3	2013
eb	51.1265521798006	15	3	2013
eb	73.6465710671348	16	3	2013
eb	75.3478745178487	17	3	2013
eb	66.300304267892	18	3	2013
eb	89.5848840268291	19	3	2013
eb	73.1650069224265	20	3	2013
eb	37.9841481805709	21	3	2013
eb	31.2448114292955	22	3	2013
eb	33.7272709932084	23	3	2013
eb	44.8098246604128	24	3	2013
eb	44.0083355490055	25	3	2013
eb	33.3834169089123	26	3	2013
eb	40.7513022187521	27	3	2013
eb	31.3787050286122	28	3	2013
eb	43.6071780208747	29	3	2013
eb	25.3487335555147	30	3	2013
eb	40.6028686984843	31	3	2013
eb	32.3372279002796	32	3	2013
eb	43.9352243919054	33	3	2013
eb	35.2460602663344	34	3	2013
eb	34.3759670696425	35	3	2013
eb	20.7377140965349	36	3	2013
eb	28.1575275546836	37	3	2013
eb	22.3405950592556	38	3	2013
eb	30.653774256735	39	3	2013
eb	22.0778023554815	40	3	2013
eb	21.0623371209622	41	3	2013
eb	15.0218530012378	42	3	2013
eb	25.6513228058668	43	3	2013
eb	17.7823299475653	44	3	2013
eb	30.1181240290658	45	3	2013
eb	27.4560090908312	3	4	2013
eb	36.8187670535315	4	4	2013
eb	56.5688737484237	5	4	2013
eb	52.9034703144889	6	4	2013
eb	23.3222156067481	7	4	2013
eb	33.035852829656	8	4	2013
eb	32.627361648296	9	4	2013
eb	35.2958688562516	10	4	2013
eb	58.0384903259187	11	4	2013
eb	69.7150346488424	12	4	2013
eb	62.5806174558736	13	4	2013
eb	61.5578781831537	14	4	2013
eb	68.0050871588699	15	4	2013
eb	80.7945385587513	16	4	2013
eb	79.3039276673902	17	4	2013
eb	54.1926433984448	18	4	2013
eb	78.6041316097227	19	4	2013
eb	68.6491982565234	20	4	2013
eb	35.9794222337895	21	4	2013
eb	29.8902096398497	22	4	2013
eb	33.0432599284878	23	4	2013
eb	44.4862562124943	24	4	2013
eb	43.195370562588	25	4	2013
eb	32.6586900746545	26	4	2013
eb	40.5544024325865	27	4	2013
eb	30.0812345406523	28	4	2013
eb	42.2635862426586	29	4	2013
eb	23.5587012554798	30	4	2013
eb	38.958841731285	31	4	2013
eb	30.4174233172463	32	4	2013
eb	41.5266800060759	33	4	2013
eb	33.1617391908835	34	4	2013
eb	32.7756369946893	35	4	2013
eb	19.1562228352473	36	4	2013
eb	26.4719818213275	37	4	2013
eb	20.9564752994121	38	4	2013
eb	29.4947765174378	39	4	2013
eb	20.6044602724768	40	4	2013
eb	20.2656823945119	41	4	2013
eb	13.8402619638947	42	4	2013
eb	24.6568888155768	43	4	2013
eb	17.1274394980997	44	4	2013
eb	29.3609505228715	45	4	2013
arima	32.2082733299328	3	1	2013
arima	35.1556939495037	4	1	2013
arima	40.1157918059076	5	1	2013
arima	26.1813234888384	6	1	2013
arima	29.5118847545138	7	1	2013
arima	21.8970655385669	8	1	2013
arima	31.1833906408871	9	1	2013
arima	23.5963824644486	10	1	2013
arima	24.6112332214562	11	1	2013
arima	27.091648170114	12	1	2013
arima	30.9220664070333	13	1	2013
arima	30.6358850330481	14	1	2013
arima	29.2579431102408	15	1	2013
arima	28.8579830563246	16	1	2013
arima	25.1952559055321	17	1	2013
arima	40.267556713584	18	1	2013
arima	56.1918364433527	19	1	2013
arima	72.7673965694822	20	1	2013
arima	51.5069307115019	21	1	2013
arima	30.0594522432077	22	1	2013
arima	33.2530879810653	23	1	2013
arima	37.8957564499313	24	1	2013
arima	40.1369343970119	25	1	2013
arima	35.3330152151339	26	1	2013
arima	33.1935117830686	27	1	2013
arima	36.6994784661815	28	1	2013
arima	36.4071911350278	29	1	2013
arima	29.520077802676	30	1	2013
arima	37.8691719479032	31	1	2013
arima	38.4890324806755	32	1	2013
arima	43.194725168132	33	1	2013
arima	44.7080498655592	34	1	2013
arima	42.5611991680132	35	1	2013
arima	38.5675977001367	36	1	2013
arima	43.667720463477	37	1	2013
arima	32.8514700621835	38	1	2013
arima	36.4352835211342	39	1	2013
arima	36.6368416973071	40	1	2013
arima	37.8585993954423	41	1	2013
arima	37.9027798323416	42	1	2013
arima	35.6341325530929	43	1	2013
arima	36.99947445376	44	1	2013
arima	47.9789316322233	45	1	2013
arima	36.4150595153013	3	2	2013
arima	39.3386287105816	4	2	2013
arima	26.468646291814	5	2	2013
arima	32.2668762549991	6	2	2013
arima	23.4183691823127	7	2	2013
arima	31.8457390178378	8	2	2013
arima	26.1447032238525	9	2	2013
arima	21.266052524291	10	2	2013
arima	22.4968745862792	11	2	2013
arima	28.425973029315	12	2	2013
arima	30.1577858214665	13	2	2013
arima	30.1017267904462	14	2	2013
arima	25.3759408426208	15	2	2013
arima	23.6996280441777	16	2	2013
arima	29.091947180428	17	2	2013
arima	30.4966603537209	18	2	2013
arima	47.2960389129785	19	2	2013
arima	66.2819896296552	20	2	2013
arima	40.0721367944944	21	2	2013
arima	25.2149525960595	22	2	2013
arima	28.6033162465738	23	2	2013
arima	35.2709715270341	24	2	2013
arima	37.3400401171384	25	2	2013
arima	28.6867457009974	26	2	2013
arima	36.1087706056094	27	2	2013
arima	31.1189470255618	28	2	2013
arima	32.7095076823498	29	2	2013
arima	29.7562467798926	30	2	2013
arima	38.6694359157216	31	2	2013
arima	37.6450160387624	32	2	2013
arima	45.4841897520925	33	2	2013
arima	44.0964500880009	34	2	2013
arima	45.3004835296911	35	2	2013
arima	44.59628333773	36	2	2013
arima	39.2248668941026	37	2	2013
arima	33.4048787866272	38	2	2013
arima	39.855962890858	39	2	2013
arima	41.4833773464951	40	2	2013
arima	44.6027837576241	41	2	2013
arima	38.1178898262708	42	2	2013
arima	41.8971525053975	43	2	2013
arima	47.7125379874794	44	2	2013
arima	57.4024459315781	45	2	2013
arima	40.2415848318626	3	3	2013
arima	25.8228206072947	4	3	2013
arima	32.5042704430486	5	3	2013
arima	25.6565382909903	6	3	2013
arima	33.0999659490728	7	3	2013
arima	26.6743773969469	8	3	2013
arima	23.3012317105999	9	3	2013
arima	19.6657579411271	10	3	2013
arima	24.9479427001356	11	3	2013
arima	28.396444153489	12	3	2013
arima	29.7477173245769	13	3	2013
arima	26.0335870464945	14	3	2013
arima	20.966298689523	15	3	2013
arima	27.8918739765455	16	3	2013
arima	21.2647992548849	17	3	2013
arima	27.8602117033318	18	3	2013
arima	45.4293507234851	19	3	2013
arima	52.5026305096061	20	3	2013
arima	34.3379373893079	21	3	2013
arima	20.8210208518144	22	3	2013
arima	27.7872538729418	23	3	2013
arima	33.4663491819211	24	3	2013
arima	30.2286073256124	25	3	2013
arima	32.6197952976428	26	3	2013
arima	30.6633818065549	27	3	2013
arima	28.6987267018646	28	3	2013
arima	32.1604250523676	29	3	2013
arima	32.6297605538225	30	3	2013
arima	37.7815326885755	31	3	2013
arima	41.3746900870927	32	3	2013
arima	44.6754579219338	33	3	2013
arima	46.4485705048323	34	3	2013
arima	49.5272496644775	35	3	2013
arima	39.9453196503758	36	3	2013
arima	38.0112626565796	37	3	2013
arima	37.77740463082	38	3	2013
arima	43.808068408918	39	3	2013
arima	47.1934821652712	40	3	2013
arima	42.8422132509215	41	3	2013
arima	43.6715019390796	42	3	2013
arima	51.1875801117405	43	3	2013
arima	57.248605897209	44	3	2013
arima	56.1277684150534	45	3	2013
arima	26.3752652733167	3	4	2013
arima	32.065452825377	4	4	2013
arima	25.8219673011856	5	4	2013
arima	34.7618549263695	6	4	2013
arima	27.666819220547	7	4	2013
arima	23.7149062587684	8	4	2013
arima	21.3081704643184	9	4	2013
arima	22.7308269282582	10	4	2013
arima	25.9345886984505	11	4	2013
arima	28.6451420872915	12	4	2013
arima	25.8034915527809	13	4	2013
arima	21.3980762946971	14	4	2013
arima	26.0073888985238	15	4	2013
arima	20.3955494119209	16	4	2013
arima	21.0947489729259	17	4	2013
arima	28.8130389023381	18	4	2013
arima	35.8316584327762	19	4	2013
arima	45.032206468079	20	4	2013
arima	28.7465997181331	21	4	2013
arima	20.5196468639068	22	4	2013
arima	26.7988916053576	23	4	2013
arima	26.7326633802971	24	4	2013
arima	33.972934831828	25	4	2013
arima	27.5842315269492	26	4	2013
arima	28.2973222455304	27	4	2013
arima	28.6500056783688	28	4	2013
arima	34.7265348188549	29	4	2013
arima	32.5449380446202	30	4	2013
arima	41.4952596456828	31	4	2013
arima	41.102931832554	32	4	2013
arima	46.9529407728448	33	4	2013
arima	50.525814445082	34	4	2013
arima	44.1580770247833	35	4	2013
arima	38.6404154552788	36	4	2013
arima	41.6332749820955	37	4	2013
arima	42.1301326031226	38	4	2013
arima	49.1323197109024	39	4	2013
arima	44.9808471488973	40	4	2013
arima	47.5121901418836	41	4	2013
arima	52.6314127605834	42	4	2013
arima	60.0642188149884	43	4	2013
arima	56.0160168741688	44	4	2013
arima	65.4982624297454	45	4	2013
target	25	3	1	2013
target	37	4	1	2013
target	38	5	1	2013
target	14	6	1	2013
target	22	7	1	2013
target	18	8	1	2013
target	20	9	1	2013
target	37	10	1	2013
target	44	11	1	2013
target	38	12	1	2013
target	34	13	1	2013
target	28	14	1	2013
target	44	15	1	2013
target	36	16	1	2013
target	70	17	1	2013
target	115	18	1	2013
target	110	19	1	2013
target	57	20	1	2013
target	40	21	1	2013
target	39	22	1	2013
target	51	23	1	2013
target	49	24	1	2013
target	37	25	1	2013
target	44	26	1	2013
target	34	27	1	2013
target	47	28	1	2013
target	29	29	1	2013
target	45	30	1	2013
target	37	31	1	2013
target	49	32	1	2013
target	41	33	1	2013
target	40	34	1	2013
target	26	35	1	2013
target	33	36	1	2013
target	27	37	1	2013
target	35	38	1	2013
target	26	39	1	2013
target	25	40	1	2013
target	19	41	1	2013
target	29	42	1	2013
target	21	43	1	2013
target	33	44	1	2013
target	22	45	1	2013
target	37	3	2	2013
target	38	4	2	2013
target	14	5	2	2013
target	22	6	2	2013
target	18	7	2	2013
target	20	8	2	2013
target	37	9	2	2013
target	44	10	2	2013
target	38	11	2	2013
target	34	12	2	2013
target	28	13	2	2013
target	44	14	2	2013
target	36	15	2	2013
target	70	16	2	2013
target	115	17	2	2013
target	110	18	2	2013
target	57	19	2	2013
target	40	20	2	2013
target	39	21	2	2013
target	51	22	2	2013
target	49	23	2	2013
target	37	24	2	2013
target	44	25	2	2013
target	34	26	2	2013
target	47	27	2	2013
target	29	28	2	2013
target	45	29	2	2013
target	37	30	2	2013
target	49	31	2	2013
target	41	32	2	2013
target	40	33	2	2013
target	26	34	2	2013
target	33	35	2	2013
target	27	36	2	2013
target	35	37	2	2013
target	26	38	2	2013
target	25	39	2	2013
target	19	40	2	2013
target	29	41	2	2013
target	21	42	2	2013
target	33	43	2	2013
target	22	44	2	2013
target	33	45	2	2013
target	38	3	3	2013
target	14	4	3	2013
target	22	5	3	2013
target	18	6	3	2013
target	20	7	3	2013
target	37	8	3	2013
target	44	9	3	2013
target	38	10	3	2013
target	34	11	3	2013
target	28	12	3	2013
target	44	13	3	2013
target	36	14	3	2013
target	70	15	3	2013
target	115	16	3	2013
target	110	17	3	2013
target	57	18	3	2013
target	40	19	3	2013
target	39	20	3	2013
target	51	21	3	2013
target	49	22	3	2013
target	37	23	3	2013
target	44	24	3	2013
target	34	25	3	2013
target	47	26	3	2013
target	29	27	3	2013
target	45	28	3	2013
target	37	29	3	2013
target	49	30	3	2013
target	41	31	3	2013
target	40	32	3	2013
target	26	33	3	2013
target	33	34	3	2013
target	27	35	3	2013
target	35	36	3	2013
target	26	37	3	2013
target	25	38	3	2013
target	19	39	3	2013
target	29	40	3	2013
target	21	41	3	2013
target	33	42	3	2013
target	22	43	3	2013
target	33	44	3	2013
target	11	45	3	2013
target	14	3	4	2013
target	22	4	4	2013
target	18	5	4	2013
target	20	6	4	2013
target	37	7	4	2013
target	44	8	4	2013
target	38	9	4	2013
target	34	10	4	2013
target	28	11	4	2013
target	44	12	4	2013
target	36	13	4	2013
target	70	14	4	2013
target	115	15	4	2013
target	110	16	4	2013
target	57	17	4	2013
target	40	18	4	2013
target	39	19	4	2013
target	51	20	4	2013
target	49	21	4	2013
target	37	22	4	2013
target	44	23	4	2013
target	34	24	4	2013
target	47	25	4	2013
target	29	26	4	2013
target	45	27	4	2013
target	37	28	4	2013
target	49	29	4	2013
target	41	30	4	2013
target	40	31	4	2013
target	26	32	4	2013
target	33	33	4	2013
target	27	34	4	2013
target	35	35	4	2013
target	26	36	4	2013
target	25	37	4	2013
target	19	38	4	2013
target	29	39	4	2013
target	21	40	4	2013
target	33	41	4	2013
target	22	42	4	2013
target	33	43	4	2013
target	11	44	4	2013
target	13	45	4	2013
