# Supplementary material for: A stacked ensemble method for forecasting influenza-like illness visit volumes at emergency departments
Source: PLoS One. 2021 Mar 22;16(3):e0241725. doi: 10.1371/journal.pone.0241725 (PMC7984626; doi:10.1371/journal.pone.0241725)
Supplement: S1 Data — (ZIP) [file pone.0241725.s003.zip › ILI_plosone/tables/raw_estimates_2015_holdout_2014weeks-3-45.csv]

object	value	epiweek	weeks_ahead	season
rf	142.135	3	1	2014
rf	162.3345	4	1	2014
rf	154.315	5	1	2014
rf	164.9755	6	1	2014
rf	168.866	7	1	2014
rf	161.4435	8	1	2014
rf	163.633	9	1	2014
rf	158.9335	10	1	2014
rf	192.1935	11	1	2014
rf	217.039	12	1	2014
rf	237.9995	13	1	2014
rf	243.7	14	1	2014
rf	267.3385	15	1	2014
rf	340.5445	16	1	2014
rf	373.2695	17	1	2014
rf	374.0495	18	1	2014
rf	375.055	19	1	2014
rf	268.852	20	1	2014
rf	265.5945	21	1	2014
rf	281.188	22	1	2014
rf	287.2365	23	1	2014
rf	306.488	24	1	2014
rf	292.4535	25	1	2014
rf	264.5	26	1	2014
rf	249.14	27	1	2014
rf	248.038	28	1	2014
rf	245.5755	29	1	2014
rf	240.441	30	1	2014
rf	221.848	31	1	2014
rf	207.89	32	1	2014
rf	196.7685	33	1	2014
rf	196.528	34	1	2014
rf	179.7555	35	1	2014
rf	163.5835	36	1	2014
rf	157.375	37	1	2014
rf	165.846	38	1	2014
rf	165.336	39	1	2014
rf	149.368	40	1	2014
rf	118.3595	41	1	2014
rf	127.0185	42	1	2014
rf	118.7905	43	1	2014
rf	126.219	44	1	2014
rf	110.3175	45	1	2014
rf	163.1285	3	2	2014
rf	154.8785	4	2	2014
rf	154.5585	5	2	2014
rf	174.662	6	2	2014
rf	164.548	7	2	2014
rf	166.6595	8	2	2014
rf	164.652	9	2	2014
rf	183.1235	10	2	2014
rf	202.8555	11	2	2014
rf	221.277	12	2	2014
rf	252.496	13	2	2014
rf	246.3545	14	2	2014
rf	280.887	15	2	2014
rf	334.049	16	2	2014
rf	359.1225	17	2	2014
rf	355.593	18	2	2014
rf	326.6855	19	2	2014
rf	269.227	20	2	2014
rf	272.3295	21	2	2014
rf	272.5475	22	2	2014
rf	280.3345	23	2	2014
rf	288.234	24	2	2014
rf	278.3205	25	2	2014
rf	267.708	26	2	2014
rf	247.724	27	2	2014
rf	241.087	28	2	2014
rf	237.789	29	2	2014
rf	233.902	30	2	2014
rf	215.4405	31	2	2014
rf	203.4875	32	2	2014
rf	202.8815	33	2	2014
rf	192.8725	34	2	2014
rf	180.045	35	2	2014
rf	164.5625	36	2	2014
rf	165.323	37	2	2014
rf	172.398	38	2	2014
rf	159.6325	39	2	2014
rf	139.2645	40	2	2014
rf	113.3755	41	2	2014
rf	116.343	42	2	2014
rf	115.91	43	2	2014
rf	133.585	44	2	2014
rf	98.1035	45	2	2014
rf	162.233	3	3	2014
rf	163.3255	4	3	2014
rf	154.9105	5	3	2014
rf	172.4955	6	3	2014
rf	177.3695	7	3	2014
rf	168.917	8	3	2014
rf	184.43	9	3	2014
rf	189.9665	10	3	2014
rf	214.1295	11	3	2014
rf	240.427	12	3	2014
rf	246.037	13	3	2014
rf	273.6745	14	3	2014
rf	291.1785	15	3	2014
rf	317.2185	16	3	2014
rf	329.93	17	3	2014
rf	328.267	18	3	2014
rf	299.1395	19	3	2014
rf	272.989	20	3	2014
rf	268.1335	21	3	2014
rf	270.0795	22	3	2014
rf	276.973	23	3	2014
rf	281.1795	24	3	2014
rf	270.7135	25	3	2014
rf	255.4745	26	3	2014
rf	241.6485	27	3	2014
rf	242.937	28	3	2014
rf	227.155	29	3	2014
rf	225.068	30	3	2014
rf	216.243	31	3	2014
rf	201.0695	32	3	2014
rf	198.1085	33	3	2014
rf	191.2535	34	3	2014
rf	169.592	35	3	2014
rf	164.678	36	3	2014
rf	163.4655	37	3	2014
rf	173.03	38	3	2014
rf	166.3445	39	3	2014
rf	142.507	40	3	2014
rf	112.8725	41	3	2014
rf	121.2305	42	3	2014
rf	116.5575	43	3	2014
rf	116.503	44	3	2014
rf	91.903	45	3	2014
rf	168.9205	3	4	2014
rf	169.5145	4	4	2014
rf	166.458	5	4	2014
rf	182.407	6	4	2014
rf	179.222	7	4	2014
rf	192.8305	8	4	2014
rf	195.309	9	4	2014
rf	202.19	10	4	2014
rf	221.8815	11	4	2014
rf	241.624	12	4	2014
rf	269.6295	13	4	2014
rf	279.9145	14	4	2014
rf	290.255	15	4	2014
rf	305.421	16	4	2014
rf	305.657	17	4	2014
rf	308.506	18	4	2014
rf	291.9725	19	4	2014
rf	268.301	20	4	2014
rf	261.905	21	4	2014
rf	261.861	22	4	2014
rf	260.0915	23	4	2014
rf	270.072	24	4	2014
rf	259.5205	25	4	2014
rf	250.7765	26	4	2014
rf	239.721	27	4	2014
rf	236.1835	28	4	2014
rf	214.6255	29	4	2014
rf	219.1425	30	4	2014
rf	211.5525	31	4	2014
rf	190.1655	32	4	2014
rf	196.4925	33	4	2014
rf	173.878	34	4	2014
rf	168.681	35	4	2014
rf	165.1965	36	4	2014
rf	168.51	37	4	2014
rf	175.734	38	4	2014
rf	160.103	39	4	2014
rf	135.188	40	4	2014
rf	109.079	41	4	2014
rf	105.1655	42	4	2014
rf	105.117	43	4	2014
rf	106.2905	44	4	2014
rf	91.635	45	4	2014
Generalized Linear Mixture Model	158.209939392621	3	1	2018
Generalized Linear Mixture Model	161.551930133384	4	1	2018
Generalized Linear Mixture Model	186.155130656814	5	1	2018
Generalized Linear Mixture Model	171.552479612255	6	1	2018
Generalized Linear Mixture Model	209.61167767203	7	1	2018
Generalized Linear Mixture Model	275.345664167	8	1	2018
Generalized Linear Mixture Model	395.099804480709	9	1	2018
Generalized Linear Mixture Model	568.408962188765	10	1	2018
Generalized Linear Mixture Model	577.874039224953	11	1	2018
Generalized Linear Mixture Model	614.775640384994	12	1	2018
Generalized Linear Mixture Model	595.696562873691	13	1	2018
Generalized Linear Mixture Model	473.065811094647	14	1	2018
Generalized Linear Mixture Model	387.807985561084	15	1	2018
Generalized Linear Mixture Model	382.450846432355	16	1	2018
Generalized Linear Mixture Model	309.989659763078	17	1	2018
Generalized Linear Mixture Model	161.472048105919	3	2	2018
Generalized Linear Mixture Model	163.167857214004	4	2	2018
Generalized Linear Mixture Model	173.244819636954	5	2	2018
Generalized Linear Mixture Model	174.780053066663	6	2	2018
Generalized Linear Mixture Model	214.390758194527	7	2	2018
Generalized Linear Mixture Model	286.725109977423	8	2	2018
Generalized Linear Mixture Model	415.985725191682	9	2	2018
Generalized Linear Mixture Model	558.285659096391	10	2	2018
Generalized Linear Mixture Model	553.071034378816	11	2	2018
Generalized Linear Mixture Model	605.311000069922	12	2	2018
Generalized Linear Mixture Model	561.323839146733	13	2	2018
Generalized Linear Mixture Model	456.217613842907	14	2	2018
Generalized Linear Mixture Model	384.610296916036	15	2	2018
Generalized Linear Mixture Model	350.861652839645	16	2	2018
Generalized Linear Mixture Model	273.525945636604	17	2	2018
Generalized Linear Mixture Model	158.794295618727	3	3	2018
Generalized Linear Mixture Model	153.262899744296	4	3	2018
Generalized Linear Mixture Model	179.713770762481	5	3	2018
Generalized Linear Mixture Model	173.564216598452	6	3	2018
Generalized Linear Mixture Model	227.290827001446	7	3	2018
Generalized Linear Mixture Model	307.985202447836	8	3	2018
Generalized Linear Mixture Model	401.538004826767	9	3	2018
Generalized Linear Mixture Model	515.48400819765	10	3	2018
Generalized Linear Mixture Model	529.731050169173	11	3	2018
Generalized Linear Mixture Model	541.364415888963	12	3	2018
Generalized Linear Mixture Model	503.5808763327	13	3	2018
Generalized Linear Mixture Model	426.33007989784	14	3	2018
Generalized Linear Mixture Model	339.12857014003	15	3	2018
Generalized Linear Mixture Model	319.390674647652	16	3	2018
Generalized Linear Mixture Model	269.213693171138	17	3	2018
Generalized Linear Mixture Model	151.065132374913	3	4	2018
Generalized Linear Mixture Model	162.833134464778	4	4	2018
Generalized Linear Mixture Model	186.013440469493	5	4	2018
Generalized Linear Mixture Model	192.582409143754	6	4	2018
Generalized Linear Mixture Model	257.741913050277	7	4	2018
Generalized Linear Mixture Model	328.262945747957	8	4	2018
Generalized Linear Mixture Model	396.805493480499	9	4	2018
Generalized Linear Mixture Model	496.465040298625	10	4	2018
Generalized Linear Mixture Model	492.746299830138	11	4	2018
Generalized Linear Mixture Model	480.878473712429	12	4	2018
Generalized Linear Mixture Model	448.943226985839	13	4	2018
Generalized Linear Mixture Model	392.310253951827	14	4	2018
Generalized Linear Mixture Model	306.634916934834	15	4	2018
Generalized Linear Mixture Model	296.153299589187	16	4	2018
Generalized Linear Mixture Model	265.10979314269	17	4	2018
lm	158.16377177261	3	1	2014
lm	199.846485841736	4	1	2014
lm	183.061807794534	5	1	2014
lm	157.813841639075	6	1	2014
lm	173.871838163694	7	1	2014
lm	188.235039648744	8	1	2014
lm	203.737490303492	9	1	2014
lm	161.785768218151	10	1	2014
lm	213.152944227317	11	1	2014
lm	228.995141887703	12	1	2014
lm	253.823540669326	13	1	2014
lm	247.97006952376	14	1	2014
lm	293.921079989395	15	1	2014
lm	406.119593135635	16	1	2014
lm	402.608697409656	17	1	2014
lm	305.845755045105	18	1	2014
lm	346.818395211962	19	1	2014
lm	209.006507234264	20	1	2014
lm	242.574090681959	21	1	2014
lm	288.477051074271	22	1	2014
lm	332.195890652679	23	1	2014
lm	296.448207763192	24	1	2014
lm	285.706048284473	25	1	2014
lm	271.400674878707	26	1	2014
lm	230.653692229654	27	1	2014
lm	234.853907062421	28	1	2014
lm	229.231508588327	29	1	2014
lm	226.801165153201	30	1	2014
lm	188.123164618165	31	1	2014
lm	170.54223648041	32	1	2014
lm	159.913358003962	33	1	2014
lm	202.883984624387	34	1	2014
lm	154.787494778048	35	1	2014
lm	135.656094714992	36	1	2014
lm	161.020179691135	37	1	2014
lm	148.91433065592	38	1	2014
lm	154.616757479771	39	1	2014
lm	119.12140402539	40	1	2014
lm	120.660826144308	41	1	2014
lm	117.400621836543	42	1	2014
lm	113.717154264274	43	1	2014
lm	132.237147115266	44	1	2014
lm	96.4138232824333	45	1	2014
lm	170.646947148925	3	2	2014
lm	188.041689370164	4	2	2014
lm	181.413481786321	5	2	2014
lm	176.103729653729	6	2	2014
lm	200.957791248895	7	2	2014
lm	241.28326843626	8	2	2014
lm	246.756233082335	9	2	2014
lm	202.400377313332	10	2	2014
lm	200.860517283833	11	2	2014
lm	262.41201317852	12	2	2014
lm	247.780559213135	13	2	2014
lm	277.416845039142	14	2	2014
lm	319.442952432324	15	2	2014
lm	415.491100595949	16	2	2014
lm	376.20983568947	17	2	2014
lm	232.305116617616	18	2	2014
lm	253.736872275913	19	2	2014
lm	212.095783913684	20	2	2014
lm	215.501707188379	21	2	2014
lm	323.12438044338	22	2	2014
lm	306.716923496621	23	2	2014
lm	290.541945332916	24	2	2014
lm	284.082168494098	25	2	2014
lm	259.181013051653	26	2	2014
lm	204.017806845808	27	2	2014
lm	226.859593368838	28	2	2014
lm	220.164139781817	29	2	2014
lm	216.897417385478	30	2	2014
lm	165.128640571588	31	2	2014
lm	155.698405903266	32	2	2014
lm	171.679262560943	33	2	2014
lm	196.498107282283	34	2	2014
lm	156.309558126653	35	2	2014
lm	136.713576384371	36	2	2014
lm	156.78834773397	37	2	2014
lm	148.453805043345	38	2	2014
lm	126.630442817855	39	2	2014
lm	133.69966157731	40	2	2014
lm	108.655054552938	41	2	2014
lm	120.436832167607	42	2	2014
lm	101.391071404269	43	2	2014
lm	116.080736504658	44	2	2014
lm	90.6321274064361	45	2	2014
lm	164.705276235501	3	3	2014
lm	178.08754079451	4	3	2014
lm	192.876027935115	5	3	2014
lm	197.239917739091	6	3	2014
lm	241.958957617319	7	3	2014
lm	276.159108233435	8	3	2014
lm	274.752621645375	9	3	2014
lm	215.443472622591	10	3	2014
lm	230.824973448299	11	3	2014
lm	255.731040637101	12	3	2014
lm	279.808059466329	13	3	2014
lm	316.932744372225	14	3	2014
lm	340.884905439222	15	3	2014
lm	358.346852605601	16	3	2014
lm	289.280651362651	17	3	2014
lm	223.343057484336	18	3	2014
lm	243.980180086649	19	3	2014
lm	210.218322239756	20	3	2014
lm	262.40943463335	21	3	2014
lm	288.228692005955	22	3	2014
lm	310.084805329949	23	3	2014
lm	296.870901777562	24	3	2014
lm	269.651446057624	25	3	2014
lm	233.718885169253	26	3	2014
lm	202.330699103126	27	3	2014
lm	222.438078544443	28	3	2014
lm	207.14319370165	29	3	2014
lm	192.127476216023	30	3	2014
lm	157.185202090405	31	3	2014
lm	171.247418162105	32	3	2014
lm	178.909037405408	33	3	2014
lm	185.685146065927	34	3	2014
lm	166.51868111932	35	3	2014
lm	144.727058906271	36	3	2014
lm	154.604310193475	37	3	2014
lm	126.419887439439	38	3	2014
lm	142.124414457338	39	3	2014
lm	124.380182581136	40	3	2014
lm	120.317988903761	41	3	2014
lm	103.991950696367	42	3	2014
lm	90.5776334049975	43	3	2014
lm	99.7126758470278	44	3	2014
lm	78.2385362673183	45	3	2014
lm	157.647851227007	3	4	2014
lm	187.971508537497	4	4	2014
lm	212.829579195251	5	4	2014
lm	239.557194967731	6	4	2014
lm	275.60318559883	7	4	2014
lm	299.892398790423	8	4	2014
lm	272.762334300926	9	4	2014
lm	252.64732896591	10	4	2014
lm	224.297324844253	11	4	2014
lm	298.8745517277	12	4	2014
lm	315.717733791153	13	4	2014
lm	357.274703624594	14	4	2014
lm	311.324189825371	15	4	2014
lm	280.220950798172	16	4	2014
lm	279.140201086807	17	4	2014
lm	212.260981447094	18	4	2014
lm	229.996775170316	19	4	2014
lm	256.735159532931	20	4	2014
lm	219.502252131302	21	4	2014
lm	288.088185514227	22	4	2014
lm	302.98278748606	23	4	2014
lm	271.548126979888	24	4	2014
lm	233.545207974078	25	4	2014
lm	227.798640756323	26	4	2014
lm	200.389994602761	27	4	2014
lm	212.285947625315	28	4	2014
lm	180.695065294839	29	4	2014
lm	180.925174729573	30	4	2014
lm	170.467520554706	31	4	2014
lm	170.057807720977	32	4	2014
lm	168.572197080111	33	4	2014
lm	180.913585841314	34	4	2014
lm	170.829507112271	35	4	2014
lm	138.936755593375	36	4	2014
lm	133.830082802843	37	4	2014
lm	141.026569084657	38	4	2014
lm	127.676623384715	39	4	2014
lm	132.446275911449	40	4	2014
lm	106.183946054996	41	4	2014
lm	93.8348938021841	42	4	2014
lm	79.963508624191	43	4	2014
lm	80.7148382772686	44	4	2014
lm	75.5886983003542	45	4	2014
eb	177.186080409351	3	1	2014
eb	217.250801908163	4	1	2014
eb	207.487519604052	5	1	2014
eb	184.746880322385	6	1	2014
eb	164.799650981632	7	1	2014
eb	174.111319695135	8	1	2014
eb	164.954039227391	9	1	2014
eb	117.790580603745	10	1	2014
eb	226.133203642183	11	1	2014
eb	241.890734061035	12	1	2014
eb	266.88973228941	13	1	2014
eb	261.02032421803	14	1	2014
eb	311.504674628737	15	1	2014
eb	437.294973625249	16	1	2014
eb	426.894606312044	17	1	2014
eb	385.934314193824	18	1	2014
eb	410.933447270717	19	1	2014
eb	247.01568813259	20	1	2014
eb	255.683153722591	21	1	2014
eb	273.81544699337	22	1	2014
eb	283.197134098885	23	1	2014
eb	315.235199694601	24	1	2014
eb	287.312376642836	25	1	2014
eb	256.504283246138	26	1	2014
eb	237.759007789629	27	1	2014
eb	251.888342047211	28	1	2014
eb	238.076903106571	29	1	2014
eb	228.306465101984	30	1	2014
eb	190.530572673342	31	1	2014
eb	191.840943610245	32	1	2014
eb	151.024307195042	33	1	2014
eb	190.084802088535	34	1	2014
eb	117.063228248446	35	1	2014
eb	136.304946421357	36	1	2014
eb	131.570988293077	37	1	2014
eb	140.207066350641	38	1	2014
eb	143.102870225285	39	1	2014
eb	126.953859064975	40	1	2014
eb	92.7620378026636	41	1	2014
eb	121.340995822715	42	1	2014
eb	92.3329406265829	43	1	2014
eb	138.98595208504	44	1	2014
eb	80.7110502449648	45	1	2014
eb	205.566002752724	3	2	2014
eb	238.217090277703	4	2	2014
eb	227.347389638136	5	2	2014
eb	202.609706590906	6	2	2014
eb	180.806344452969	7	2	2014
eb	195.684055074626	8	2	2014
eb	185.703252204476	9	2	2014
eb	136.508262899586	10	2	2014
eb	261.255163446629	11	2	2014
eb	275.204292323179	12	2	2014
eb	300.04289594146	13	2	2014
eb	296.723370935096	14	2	2014
eb	346.509161727685	15	2	2014
eb	477.69766805798	16	2	2014
eb	462.724296970813	17	2	2014
eb	413.419143422345	18	2	2014
eb	429.479089042001	19	2	2014
eb	233.786400479975	20	2	2014
eb	242.220073115018	21	2	2014
eb	266.260696484465	22	2	2014
eb	275.67968423327	23	2	2014
eb	310.0090819279	24	2	2014
eb	280.007679002908	25	2	2014
eb	249.086342720156	26	2	2014
eb	228.92942329397	27	2	2014
eb	242.330325091687	28	2	2014
eb	226.819795396103	29	2	2014
eb	218.159071271896	30	2	2014
eb	178.258102935031	31	2	2014
eb	181.184888854585	32	2	2014
eb	140.724278795125	33	2	2014
eb	180.635754577978	34	2	2014
eb	106.315904952889	35	2	2014
eb	126.280081787045	36	2	2014
eb	121.464088429204	37	2	2014
eb	129.657757677142	38	2	2014
eb	131.073074253945	39	2	2014
eb	114.763373478722	40	2	2014
eb	81.6089052418912	41	2	2014
eb	109.000315167001	42	2	2014
eb	80.4006870229505	43	2	2014
eb	127.082052276106	44	2	2014
eb	69.588305105875	45	2	2014
eb	223.468961894801	3	3	2014
eb	251.776536015844	4	3	2014
eb	248.040457541013	5	3	2014
eb	226.573682575255	6	3	2014
eb	203.56997608825	7	3	2014
eb	220.970578968121	8	3	2014
eb	219.114842533097	9	3	2014
eb	162.650838735922	10	3	2014
eb	295.632921037622	11	3	2014
eb	312.399717650694	12	3	2014
eb	339.216387873247	13	3	2014
eb	335.06306814476	14	3	2014
eb	386.756394224567	15	3	2014
eb	507.871840792694	16	3	2014
eb	476.589910761845	17	3	2014
eb	446.704286944915	18	3	2014
eb	448.131472696426	19	3	2014
eb	223.578977957176	20	3	2014
eb	234.471355526169	21	3	2014
eb	257.870076904879	22	3	2014
eb	265.950584339195	23	3	2014
eb	301.049564565078	24	3	2014
eb	273.664253643911	25	3	2014
eb	240.535015602292	26	3	2014
eb	220.220160286056	27	3	2014
eb	233.19681903773	28	3	2014
eb	216.822046908674	29	3	2014
eb	206.498175419731	30	3	2014
eb	168.329784193115	31	3	2014
eb	170.73582387822	32	3	2014
eb	130.026596293351	33	3	2014
eb	171.55878320373	34	3	2014
eb	96.4663055972114	35	3	2014
eb	115.540373703634	36	3	2014
eb	109.864672578018	37	3	2014
eb	118.384253695822	38	3	2014
eb	120.076612780672	39	3	2014
eb	103.352113826712	40	3	2014
eb	68.6467921851265	41	3	2014
eb	96.9723229434379	42	3	2014
eb	68.8585586622694	43	3	2014
eb	116.270617912767	44	3	2014
eb	59.1128717552806	45	3	2014
eb	223.215161994305	3	4	2014
eb	261.702610005102	4	4	2014
eb	276.32250043882	5	4	2014
eb	256.546926916166	6	4	2014
eb	235.170511484128	7	4	2014
eb	251.799793150211	8	4	2014
eb	249.692564314507	9	4	2014
eb	196.291326176374	10	4	2014
eb	334.100177804588	11	4	2014
eb	354.788711494796	12	4	2014
eb	382.174930609405	13	4	2014
eb	374.018456873851	14	4	2014
eb	428.621652391913	15	4	2014
eb	510.243962295328	16	4	2014
eb	484.820003099787	17	4	2014
eb	471.957023571465	18	4	2014
eb	475.657559352829	19	4	2014
eb	212.954998718264	20	4	2014
eb	229.114008351216	21	4	2014
eb	248.846330547536	22	4	2014
eb	259.218117253419	23	4	2014
eb	290.060256360648	24	4	2014
eb	265.807636569217	25	4	2014
eb	231.91773317407	26	4	2014
eb	210.241305775754	27	4	2014
eb	220.300534496088	28	4	2014
eb	205.942565652068	29	4	2014
eb	197.275482792784	30	4	2014
eb	159.623886508202	31	4	2014
eb	161.19393620084	32	4	2014
eb	120.585224270303	33	4	2014
eb	161.345582633114	34	4	2014
eb	85.7298672929617	35	4	2014
eb	104.625372450798	36	4	2014
eb	98.7627819951263	37	4	2014
eb	106.783192144356	38	4	2014
eb	109.44950260299	39	4	2014
eb	92.4040152254366	40	4	2014
eb	57.8626571331839	41	4	2014
eb	84.971126069435	42	4	2014
eb	58.2612706566813	43	4	2014
eb	104.35748489369	44	4	2014
eb	49.4321366596656	45	4	2014
arima	115.769619164919	3	1	2014
arima	192.940411452435	4	1	2014
arima	158.114069184369	5	1	2014
arima	151.362466023554	6	1	2014
arima	163.414851010968	7	1	2014
arima	139.794998505893	8	1	2014
arima	180.279365909795	9	1	2014
arima	163.053841849431	10	1	2014
arima	220.815348522255	11	1	2014
arima	185.425670938514	12	1	2014
arima	235.778942947941	13	1	2014
arima	212.569206830952	14	1	2014
arima	258.36116119273	15	1	2014
arima	379.632998678999	16	1	2014
arima	400.495831814824	17	1	2014
arima	368.647737179255	18	1	2014
arima	300.791942825208	19	1	2014
arima	243.657813772027	20	1	2014
arima	236.67446306025	21	1	2014
arima	297.258916114943	22	1	2014
arima	284.902186855845	23	1	2014
arima	273.981482850964	24	1	2014
arima	301.311278270099	25	1	2014
arima	264.413632725483	26	1	2014
arima	247.213764375459	27	1	2014
arima	253.31753740928	28	1	2014
arima	233.290388331667	29	1	2014
arima	265.120323712628	30	1	2014
arima	215.350231130113	31	1	2014
arima	225.532488544777	32	1	2014
arima	203.372638849451	33	1	2014
arima	223.644827342642	34	1	2014
arima	167.12085107769	35	1	2014
arima	173.629637090148	36	1	2014
arima	147.524530353373	37	1	2014
arima	141.375219833187	38	1	2014
arima	132.073521172569	39	1	2014
arima	136.976167130889	40	1	2014
arima	126.295269809888	41	1	2014
arima	118.472176939619	42	1	2014
arima	114.402575010766	43	1	2014
arima	99.5980761149011	44	1	2014
arima	92.9711890454863	45	1	2014
arima	159.650554115581	3	2	2014
arima	166.934048524719	4	2	2014
arima	147.322759979788	5	2	2014
arima	163.248423593779	6	2	2014
arima	141.552623516637	7	2	2014
arima	175.19855038073	8	2	2014
arima	194.552444364202	9	2	2014
arima	202.049311802747	10	2	2014
arima	187.491301900403	11	2	2014
arima	216.40104527876	12	2	2014
arima	215.188285292127	13	2	2014
arima	235.716642667685	14	2	2014
arima	328.743563220409	15	2	2014
arima	409.397552114357	16	2	2014
arima	397.04765350762	17	2	2014
arima	289.782754198481	18	2	2014
arima	259.804434712246	19	2	2014
arima	220.128642276157	20	2	2014
arima	271.182250063542	21	2	2014
arima	285.316066960312	22	2	2014
arima	259.356573587863	23	2	2014
arima	292.988771185662	24	2	2014
arima	281.304881504938	25	2	2014
arima	251.115617653504	26	2	2014
arima	236.106051499808	27	2	2014
arima	233.970442771118	28	2	2014
arima	260.975433555436	29	2	2014
arima	240.034930419527	30	2	2014
arima	224.744830909038	31	2	2014
arima	231.102943816639	32	2	2014
arima	216.63400211725	33	2	2014
arima	197.300307562337	34	2	2014
arima	171.015755594506	35	2	2014
arima	152.022141866807	36	2	2014
arima	133.710393245881	37	2	2014
arima	123.54958507279	38	2	2014
arima	133.361640258234	39	2	2014
arima	138.113002213673	40	2	2014
arima	113.639211334534	41	2	2014
arima	118.953908041991	42	2	2014
arima	84.5161541680991	43	2	2014
arima	97.1707455239352	44	2	2014
arima	67.6671808170845	45	2	2014
arima	141.057350876592	3	3	2014
arima	154.292306500587	4	3	2014
arima	159.911951014211	5	3	2014
arima	141.34735844667	6	3	2014
arima	176.607979773463	7	3	2014
arima	190.484584812231	8	3	2014
arima	227.138761319792	9	3	2014
arima	172.380246174712	10	3	2014
arima	218.205641969083	11	3	2014
arima	197.619612632796	12	3	2014
arima	238.173834003753	13	3	2014
arima	304.626117234803	14	3	2014
arima	360.972141296872	15	3	2014
arima	405.254077382321	16	3	2014
arima	313.186114654883	17	3	2014
arima	250.920566483433	18	3	2014
arima	233.308418705519	19	3	2014
arima	257.943981666385	20	3	2014
arima	265.365854675545	21	3	2014
arima	257.512638537139	22	3	2014
arima	284.609797709487	23	3	2014
arima	274.293410130408	24	3	2014
arima	264.770736564746	25	3	2014
arima	239.16134652958	26	3	2014
arima	216.178281326289	27	3	2014
arima	261.488466125081	28	3	2014
arima	237.315458270959	29	3	2014
arima	241.164235626972	30	3	2014
arima	230.793246107285	31	3	2014
arima	242.501853538639	32	3	2014
arima	191.854762398222	33	3	2014
arima	196.839789563693	34	3	2014
arima	150.09041844436	35	3	2014
arima	137.687525158985	36	3	2014
arima	116.807505286565	37	3	2014
arima	125.9889703384	38	3	2014
arima	135.005829625742	39	3	2014
arima	123.766387335951	40	3	2014
arima	114.793147058787	41	3	2014
arima	88.4870225228293	42	3	2014
arima	83.8299393265814	43	3	2014
arima	71.3851078264113	44	3	2014
arima	61.2708044131053	45	3	2014
arima	133.595167166534	3	4	2014
arima	165.585837755436	4	4	2014
arima	138.535949537461	5	4	2014
arima	176.392408578241	6	4	2014
arima	191.646123380552	7	4	2014
arima	223.789791755793	8	4	2014
arima	192.370097199677	9	4	2014
arima	206.372870943957	10	4	2014
arima	199.049349612431	11	4	2014
arima	225.170227031516	12	4	2014
arima	306.430854318333	13	4	2014
arima	345.055446444951	14	4	2014
arima	365.888612837378	15	4	2014
arima	320.52457595456	16	4	2014
arima	270.559095984208	17	4	2014
arima	225.960360245638	18	4	2014
arima	268.577993344523	19	4	2014
arima	254.988156981396	20	4	2014
arima	240.451590448965	21	4	2014
arima	281.28461071953	22	4	2014
arima	271.094916982799	23	4	2014
arima	258.679991678389	24	4	2014
arima	250.568905280227	25	4	2014
arima	218.677145241148	26	4	2014
arima	243.103509525896	27	4	2014
arima	237.74020260117	28	4	2014
arima	239.195687099892	29	4	2014
arima	242.867794481093	30	4	2014
arima	242.423343689916	31	4	2014
arima	215.773908791697	32	4	2014
arima	192.565376257725	33	4	2014
arima	170.160641143768	34	4	2014
arima	136.209882889088	35	4	2014
arima	119.897602530654	36	4	2014
arima	120.828873481897	37	4	2014
arima	129.404744882984	38	4	2014
arima	121.427907762376	39	4	2014
arima	122.524461217279	40	4	2014
arima	85.3408733672408	41	4	2014
arima	86.8641298290328	42	4	2014
arima	61.5136076018942	43	4	2014
arima	64.044588523124	44	4	2014
arima	54.2569590066829	45	4	2014
target	194	3	1	2014
target	190	4	1	2014
target	172	5	1	2014
target	156	6	1	2014
target	161	7	1	2014
target	150	8	1	2014
target	105	9	1	2014
target	198	10	1	2014
target	210	11	1	2014
target	234	12	1	2014
target	231	13	1	2014
target	279	14	1	2014
target	395	15	1	2014
target	388	16	1	2014
target	356	17	1	2014
target	389	18	1	2014
target	262	19	1	2014
target	274	20	1	2014
target	291	21	1	2014
target	296	22	1	2014
target	327	23	1	2014
target	297	24	1	2014
target	265	25	1	2014
target	247	26	1	2014
target	261	27	1	2014
target	248	28	1	2014
target	239	29	1	2014
target	201	30	1	2014
target	203	31	1	2014
target	163	32	1	2014
target	201	33	1	2014
target	129	34	1	2014
target	148	35	1	2014
target	143	36	1	2014
target	152	37	1	2014
target	155	38	1	2014
target	139	39	1	2014
target	106	40	1	2014
target	134	41	1	2014
target	105	42	1	2014
target	152	43	1	2014
target	93	44	1	2014
target	79	45	1	2014
target	190	3	2	2014
target	172	4	2	2014
target	156	5	2	2014
target	161	6	2	2014
target	150	7	2	2014
target	105	8	2	2014
target	198	9	2	2014
target	210	10	2	2014
target	234	11	2	2014
target	231	12	2	2014
target	279	13	2	2014
target	395	14	2	2014
target	388	15	2	2014
target	356	16	2	2014
target	389	17	2	2014
target	262	18	2	2014
target	274	19	2	2014
target	291	20	2	2014
target	296	21	2	2014
target	327	22	2	2014
target	297	23	2	2014
target	265	24	2	2014
target	247	25	2	2014
target	261	26	2	2014
target	248	27	2	2014
target	239	28	2	2014
target	201	29	2	2014
target	203	30	2	2014
target	163	31	2	2014
target	201	32	2	2014
target	129	33	2	2014
target	148	34	2	2014
target	143	35	2	2014
target	152	36	2	2014
target	155	37	2	2014
target	139	38	2	2014
target	106	39	2	2014
target	134	40	2	2014
target	105	41	2	2014
target	152	42	2	2014
target	93	43	2	2014
target	79	44	2	2014
target	67	45	2	2014
target	172	3	3	2014
target	156	4	3	2014
target	161	5	3	2014
target	150	6	3	2014
target	105	7	3	2014
target	198	8	3	2014
target	210	9	3	2014
target	234	10	3	2014
target	231	11	3	2014
target	279	12	3	2014
target	395	13	3	2014
target	388	14	3	2014
target	356	15	3	2014
target	389	16	3	2014
target	262	17	3	2014
target	274	18	3	2014
target	291	19	3	2014
target	296	20	3	2014
target	327	21	3	2014
target	297	22	3	2014
target	265	23	3	2014
target	247	24	3	2014
target	261	25	3	2014
target	248	26	3	2014
target	239	27	3	2014
target	201	28	3	2014
target	203	29	3	2014
target	163	30	3	2014
target	201	31	3	2014
target	129	32	3	2014
target	148	33	3	2014
target	143	34	3	2014
target	152	35	3	2014
target	155	36	3	2014
target	139	37	3	2014
target	106	38	3	2014
target	134	39	3	2014
target	105	40	3	2014
target	152	41	3	2014
target	93	42	3	2014
target	79	43	3	2014
target	67	44	3	2014
target	83	45	3	2014
target	156	3	4	2014
target	161	4	4	2014
target	150	5	4	2014
target	105	6	4	2014
target	198	7	4	2014
target	210	8	4	2014
target	234	9	4	2014
target	231	10	4	2014
target	279	11	4	2014
target	395	12	4	2014
target	388	13	4	2014
target	356	14	4	2014
target	389	15	4	2014
target	262	16	4	2014
target	274	17	4	2014
target	291	18	4	2014
target	296	19	4	2014
target	327	20	4	2014
target	297	21	4	2014
target	265	22	4	2014
target	247	23	4	2014
target	261	24	4	2014
target	248	25	4	2014
target	239	26	4	2014
target	201	27	4	2014
target	203	28	4	2014
target	163	29	4	2014
target	201	30	4	2014
target	129	31	4	2014
target	148	32	4	2014
target	143	33	4	2014
target	152	34	4	2014
target	155	35	4	2014
target	139	36	4	2014
target	106	37	4	2014
target	134	38	4	2014
target	105	39	4	2014
target	152	40	4	2014
target	93	41	4	2014
target	79	42	4	2014
target	67	43	4	2014
target	83	44	4	2014
target	65	45	4	2014
