# Supplementary material for: A stacked ensemble method for forecasting influenza-like illness visit volumes at emergency departments
Source: PLoS One. 2021 Mar 22;16(3):e0241725. doi: 10.1371/journal.pone.0241725 (PMC7984626; doi:10.1371/journal.pone.0241725)
Supplement: S1 Data — (ZIP) [file pone.0241725.s003.zip › ILI_plosone/tables/raw_estimates_2015_holdout_2014weeks-3-45_fmc.csv]

object	value	epiweek	weeks_ahead	season
rf	23.54	3	1	2014
rf	23.7145	4	1	2014
rf	22.478	5	1	2014
rf	23.9755	6	1	2014
rf	23.1245	7	1	2014
rf	24.8925	8	1	2014
rf	26.777	9	1	2014
rf	27.64	10	1	2014
rf	29.7925	11	1	2014
rf	34.75	12	1	2014
rf	33.0015	13	1	2014
rf	36.0495	14	1	2014
rf	38.2945	15	1	2014
rf	43.966	16	1	2014
rf	55.82	17	1	2014
rf	51.704	18	1	2014
rf	57.46	19	1	2014
rf	56.922	20	1	2014
rf	45.3355	21	1	2014
rf	43.3085	22	1	2014
rf	38.624	23	1	2014
rf	34.4395	24	1	2014
rf	30.266	25	1	2014
rf	38.1225	26	1	2014
rf	37.9015	27	1	2014
rf	36.3215	28	1	2014
rf	34.6275	29	1	2014
rf	36.684	30	1	2014
rf	32.6915	31	1	2014
rf	35.471	32	1	2014
rf	34.846	33	1	2014
rf	31.084	34	1	2014
rf	30.323	35	1	2014
rf	28.46	36	1	2014
rf	25.664	37	1	2014
rf	25.913	38	1	2014
rf	26.303	39	1	2014
rf	24.1235	40	1	2014
rf	20.5565	41	1	2014
rf	19.116	42	1	2014
rf	19.8785	43	1	2014
rf	18.9355	44	1	2014
rf	20.764	45	1	2014
rf	24.372	3	2	2014
rf	24.8425	4	2	2014
rf	24.299	5	2	2014
rf	22.2695	6	2	2014
rf	24.221	7	2	2014
rf	27.8695	8	2	2014
rf	26.3415	9	2	2014
rf	29.2475	10	2	2014
rf	31.0075	11	2	2014
rf	36.7565	12	2	2014
rf	37.424	13	2	2014
rf	38.4905	14	2	2014
rf	45.737	15	2	2014
rf	53.8195	16	2	2014
rf	57.117	17	2	2014
rf	56.1915	18	2	2014
rf	60.981	19	2	2014
rf	46.4585	20	2	2014
rf	42.77	21	2	2014
rf	41.2265	22	2	2014
rf	39.4005	23	2	2014
rf	35.879	24	2	2014
rf	35.497	25	2	2014
rf	38.1235	26	2	2014
rf	35.439	27	2	2014
rf	37.314	28	2	2014
rf	34.191	29	2	2014
rf	32.3625	30	2	2014
rf	33.3815	31	2	2014
rf	33.401	32	2	2014
rf	32.4675	33	2	2014
rf	30.4075	34	2	2014
rf	28.4045	35	2	2014
rf	26.0965	36	2	2014
rf	24.9035	37	2	2014
rf	25.6665	38	2	2014
rf	27.1835	39	2	2014
rf	22.4875	40	2	2014
rf	21.512	41	2	2014
rf	18.791	42	2	2014
rf	20.138	43	2	2014
rf	20.074	44	2	2014
rf	17.435	45	2	2014
rf	25.7815	3	3	2014
rf	25.1925	4	3	2014
rf	22.8575	5	3	2014
rf	24.4975	6	3	2014
rf	25.8455	7	3	2014
rf	24.9355	8	3	2014
rf	27.533	9	3	2014
rf	29.3805	10	3	2014
rf	32.694	11	3	2014
rf	40.9055	12	3	2014
rf	42.696	13	3	2014
rf	51.286	14	3	2014
rf	50.5625	15	3	2014
rf	54.3515	16	3	2014
rf	56.6505	17	3	2014
rf	53.8835	18	3	2014
rf	54.3845	19	3	2014
rf	42.541	20	3	2014
rf	42.771	21	3	2014
rf	42.4455	22	3	2014
rf	40.1285	23	3	2014
rf	38.4935	24	3	2014
rf	36.1875	25	3	2014
rf	36.5175	26	3	2014
rf	36.541	27	3	2014
rf	36.062	28	3	2014
rf	30.559	29	3	2014
rf	35.447	30	3	2014
rf	32.584	31	3	2014
rf	32.237	32	3	2014
rf	31.51	33	3	2014
rf	29.457	34	3	2014
rf	28.661	35	3	2014
rf	24.7195	36	3	2014
rf	24.8085	37	3	2014
rf	26.036	38	3	2014
rf	25.314	39	3	2014
rf	23.4835	40	3	2014
rf	19.9815	41	3	2014
rf	18.4525	42	3	2014
rf	18.145	43	3	2014
rf	17.9865	44	3	2014
rf	15.7875	45	3	2014
rf	26.83	3	4	2014
rf	23.713	4	4	2014
rf	23.591	5	4	2014
rf	25.5695	6	4	2014
rf	24.7415	7	4	2014
rf	26.8615	8	4	2014
rf	26.8435	9	4	2014
rf	30.8795	10	4	2014
rf	36.324	11	4	2014
rf	44.586	12	4	2014
rf	51.503	13	4	2014
rf	53.664	14	4	2014
rf	54.6325	15	4	2014
rf	56.8085	16	4	2014
rf	54.9355	17	4	2014
rf	52.0055	18	4	2014
rf	47.424	19	4	2014
rf	44.834	20	4	2014
rf	43.483	21	4	2014
rf	42.96	22	4	2014
rf	40.625	23	4	2014
rf	36.8265	24	4	2014
rf	36.2095	25	4	2014
rf	35.434	26	4	2014
rf	34.6085	27	4	2014
rf	35.334	28	4	2014
rf	33.7825	29	4	2014
rf	31.722	30	4	2014
rf	33.913	31	4	2014
rf	31.8615	32	4	2014
rf	31.3525	33	4	2014
rf	31.059	34	4	2014
rf	27.2585	35	4	2014
rf	26.0515	36	4	2014
rf	24.52	37	4	2014
rf	26.363	38	4	2014
rf	24.913	39	4	2014
rf	21.8755	40	4	2014
rf	18.5385	41	4	2014
rf	17.033	42	4	2014
rf	18.97	43	4	2014
rf	16.822	44	4	2014
rf	15.4065	45	4	2014
Generalized Linear Mixture Model	150.253808582189	3	1	2018
Generalized Linear Mixture Model	150.931464292796	4	1	2018
Generalized Linear Mixture Model	182.386490135538	5	1	2018
Generalized Linear Mixture Model	164.906383932209	6	1	2018
Generalized Linear Mixture Model	207.341622003101	7	1	2018
Generalized Linear Mixture Model	280.997935732606	8	1	2018
Generalized Linear Mixture Model	419.71702862272	9	1	2018
Generalized Linear Mixture Model	600.303877258634	10	1	2018
Generalized Linear Mixture Model	601.287873723499	11	1	2018
Generalized Linear Mixture Model	629.587359462613	12	1	2018
Generalized Linear Mixture Model	613.364280351276	13	1	2018
Generalized Linear Mixture Model	483.316474190451	14	1	2018
Generalized Linear Mixture Model	395.239176424539	15	1	2018
Generalized Linear Mixture Model	395.781803555019	16	1	2018
Generalized Linear Mixture Model	318.143533140701	17	1	2018
Generalized Linear Mixture Model	150.589040034486	3	2	2018
Generalized Linear Mixture Model	148.900924890139	4	2	2018
Generalized Linear Mixture Model	168.331808607628	5	2	2018
Generalized Linear Mixture Model	165.800073546802	6	2	2018
Generalized Linear Mixture Model	211.598743240065	7	2	2018
Generalized Linear Mixture Model	294.336818520141	8	2	2018
Generalized Linear Mixture Model	448.020017955351	9	2	2018
Generalized Linear Mixture Model	602.857660743681	10	2	2018
Generalized Linear Mixture Model	586.210882722819	11	2	2018
Generalized Linear Mixture Model	627.673347513306	12	2	2018
Generalized Linear Mixture Model	588.874246788205	13	2	2018
Generalized Linear Mixture Model	472.862333331315	14	2	2018
Generalized Linear Mixture Model	396.087448035644	15	2	2018
Generalized Linear Mixture Model	370.950170177486	16	2	2018
Generalized Linear Mixture Model	285.718791132993	17	2	2018
Generalized Linear Mixture Model	144.924587925869	3	3	2018
Generalized Linear Mixture Model	135.262722439872	4	3	2018
Generalized Linear Mixture Model	172.664867887459	5	3	2018
Generalized Linear Mixture Model	160.766850781556	6	3	2018
Generalized Linear Mixture Model	222.234969595168	7	3	2018
Generalized Linear Mixture Model	318.001476103385	8	3	2018
Generalized Linear Mixture Model	443.713325825574	9	3	2018
Generalized Linear Mixture Model	574.191855372727	10	3	2018
Generalized Linear Mixture Model	574.891610078063	11	3	2018
Generalized Linear Mixture Model	574.540816997683	12	3	2018
Generalized Linear Mixture Model	545.199173293987	13	3	2018
Generalized Linear Mixture Model	450.769117738101	14	3	2018
Generalized Linear Mixture Model	356.796379679293	15	3	2018
Generalized Linear Mixture Model	346.314027781429	16	3	2018
Generalized Linear Mixture Model	283.544738921894	17	3	2018
Generalized Linear Mixture Model	134.527259670232	3	4	2018
Generalized Linear Mixture Model	141.893303154979	4	4	2018
Generalized Linear Mixture Model	176.761817885679	5	4	2018
Generalized Linear Mixture Model	175.445772934677	6	4	2018
Generalized Linear Mixture Model	250.606044533487	7	4	2018
Generalized Linear Mixture Model	339.069607099644	8	4	2018
Generalized Linear Mixture Model	446.094330074998	9	4	2018
Generalized Linear Mixture Model	569.085112143398	10	4	2018
Generalized Linear Mixture Model	551.091513099138	11	4	2018
Generalized Linear Mixture Model	525.920903885527	12	4	2018
Generalized Linear Mixture Model	498.912958849919	13	4	2018
Generalized Linear Mixture Model	421.883360227335	14	4	2018
Generalized Linear Mixture Model	325.992042026736	15	4	2018
Generalized Linear Mixture Model	327.960511948754	16	4	2018
Generalized Linear Mixture Model	283.236654258363	17	4	2018
lm	25.6514718582341	3	1	2014
lm	32.8662641330083	4	1	2014
lm	29.45066565641	5	1	2014
lm	25.6586538963141	6	1	2014
lm	20.7662709731024	7	1	2014
lm	25.9958131371746	8	1	2014
lm	23.8817894157701	9	1	2014
lm	30.5729458987518	10	1	2014
lm	37.3251177834528	11	1	2014
lm	27.9795479549442	12	1	2014
lm	38.3926516157443	13	1	2014
lm	35.1266945572535	14	1	2014
lm	40.0902250694451	15	1	2014
lm	52.5952299892982	16	1	2014
lm	77.2508723334572	17	1	2014
lm	52.7117059783209	18	1	2014
lm	76.152640032512	19	1	2014
lm	79.5946604442308	20	1	2014
lm	33.8297799315133	21	1	2014
lm	33.8587618856591	22	1	2014
lm	40.0543629670895	23	1	2014
lm	33.5946312937001	24	1	2014
lm	37.1073047144891	25	1	2014
lm	38.0946469916088	26	1	2014
lm	36.9767919933544	27	1	2014
lm	27.8948353505296	28	1	2014
lm	37.4103916970799	29	1	2014
lm	27.5803777291732	30	1	2014
lm	40.194245001171	31	1	2014
lm	31.0675725265194	32	1	2014
lm	32.291989366485	33	1	2014
lm	25.9912731607697	34	1	2014
lm	22.7194961280029	35	1	2014
lm	26.5777355347109	36	1	2014
lm	26.9054270912419	37	1	2014
lm	20.3076876277784	38	1	2014
lm	21.11329413043	39	1	2014
lm	21.1922209408382	40	1	2014
lm	19.111023532254	41	1	2014
lm	18.647921519652	42	1	2014
lm	18.6126056123906	43	1	2014
lm	23.0986453806612	44	1	2014
lm	13.0751348424282	45	1	2014
lm	31.0225890215766	3	2	2014
lm	32.613145127025	4	2	2014
lm	30.7347024237919	5	2	2014
lm	23.4480256068994	6	2	2014
lm	25.9573746848604	7	2	2014
lm	27.0654184024438	8	2	2014
lm	31.8438737524551	9	2	2014
lm	37.469605925685	10	2	2014
lm	30.9710156308225	11	2	2014
lm	36.0104891586183	12	2	2014
lm	42.1160910423033	13	2	2014
lm	40.7900558372349	14	2	2014
lm	46.3196079724801	15	2	2014
lm	62.6390493740071	16	2	2014
lm	66.8175830929117	17	2	2014
lm	60.1624897668213	18	2	2014
lm	79.0549971226685	19	2	2014
lm	52.0559198833666	20	2	2014
lm	31.1301456898053	21	2	2014
lm	39.5384367252049	22	2	2014
lm	41.8505589422072	23	2	2014
lm	39.5798708342987	24	2	2014
lm	35.5098760167798	25	2	2014
lm	39.1998197293385	26	2	2014
lm	30.4590079712188	27	2	2014
lm	31.6380567473349	28	2	2014
lm	27.3282388998563	29	2	2014
lm	36.9130649322924	30	2	2014
lm	33.1440920461505	31	2	2014
lm	29.4451224706865	32	2	2014
lm	27.8962952276488	33	2	2014
lm	22.9428057253632	34	2	2014
lm	24.2118989279845	35	2	2014
lm	29.2124760632681	36	2	2014
lm	23.1052075047231	37	2	2014
lm	17.4010035318059	38	2	2014
lm	22.6140984662022	39	2	2014
lm	20.0998486069405	40	2	2014
lm	19.6967757312419	41	2	2014
lm	19.4363861236573	42	2	2014
lm	16.2224389533022	43	2	2014
lm	18.6184991628777	44	2	2014
lm	18.2048301697343	45	2	2014
lm	32.3292972145098	3	3	2014
lm	31.7096252558217	4	3	2014
lm	25.3534449004688	5	3	2014
lm	27.4515848651152	6	3	2014
lm	26.3655854926641	7	3	2014
lm	32.8335431107247	8	3	2014
lm	37.6741177191512	9	3	2014
lm	31.2884094917663	10	3	2014
lm	38.1639725908626	11	3	2014
lm	42.5003547712135	12	3	2014
lm	45.1528059611538	13	3	2014
lm	49.0024002996814	14	3	2014
lm	59.9534485396701	15	3	2014
lm	58.2270797658815	16	3	2014
lm	70.1732285762138	17	3	2014
lm	40.3700956289539	18	3	2014
lm	51.7601213575986	19	3	2014
lm	42.0350566495614	20	3	2014
lm	39.0328563866837	21	3	2014
lm	38.6875930989192	22	3	2014
lm	46.2168845197885	23	3	2014
lm	37.9639002103791	24	3	2014
lm	36.7076661309776	25	3	2014
lm	30.2919675223731	26	3	2014
lm	32.2831686882919	27	3	2014
lm	23.7847681955727	28	3	2014
lm	36.2287665969641	29	3	2014
lm	29.9861277285298	30	3	2014
lm	31.5331266033065	31	3	2014
lm	25.9505971137378	32	3	2014
lm	23.3341879717082	33	3	2014
lm	25.4098358996661	34	3	2014
lm	29.0357477097752	35	3	2014
lm	24.0354647488473	36	3	2014
lm	20.14339105157	37	3	2014
lm	20.4016690168222	38	3	2014
lm	19.850354952586	39	3	2014
lm	19.7843573128282	40	3	2014
lm	19.0480185287314	41	3	2014
lm	17.551753816563	42	3	2014
lm	14.6465103321153	43	3	2014
lm	23.0153589068167	44	3	2014
lm	14.9289685342204	45	3	2014
lm	31.8200689515861	3	4	2014
lm	25.1835177309762	4	4	2014
lm	27.8560698186051	5	4	2014
lm	27.7731355664205	6	4	2014
lm	33.0587710033834	7	4	2014
lm	39.6113695875871	8	4	2014
lm	32.7489801898893	9	4	2014
lm	38.4808363556535	10	4	2014
lm	40.7206688617711	11	4	2014
lm	46.3926465037095	12	4	2014
lm	50.9476411597151	13	4	2014
lm	63.2550408386714	14	4	2014
lm	58.626014505692	15	4	2014
lm	65.3289277857579	16	4	2014
lm	47.8071467679667	17	4	2014
lm	32.3005155723001	18	4	2014
lm	46.0496798680537	19	4	2014
lm	44.5704471679189	20	4	2014
lm	37.3785548067429	21	4	2014
lm	47.3328707057783	22	4	2014
lm	41.8626876768855	23	4	2014
lm	39.0020222621177	24	4	2014
lm	29.7505567295235	25	4	2014
lm	32.8334672750857	26	4	2014
lm	24.0865108211077	27	4	2014
lm	35.5225818244286	28	4	2014
lm	28.851055130175	29	4	2014
lm	28.8456795772988	30	4	2014
lm	27.7856537264758	31	4	2014
lm	21.5978972055808	32	4	2014
lm	25.7264525461505	33	4	2014
lm	28.9204222207383	34	4	2014
lm	24.0141782870083	35	4	2014
lm	20.3030554427191	36	4	2014
lm	21.2584860063035	37	4	2014
lm	19.5725230754781	38	4	2014
lm	20.6357123477021	39	4	2014
lm	19.5165666851227	40	4	2014
lm	17.5938669603971	41	4	2014
lm	15.3204050171983	42	4	2014
lm	20.2522460052426	43	4	2014
lm	18.8267835829598	44	4	2014
lm	10.550509912324	45	4	2014
eb	32.4106393202437	3	1	2014
eb	26.000288412413	4	1	2014
eb	28.2595314771154	5	1	2014
eb	20.3158585976965	6	1	2014
eb	24.3944967289963	7	1	2014
eb	25.5969007367205	8	1	2014
eb	29.8746727991712	9	1	2014
eb	31.3763220994726	10	1	2014
eb	32.0942123850653	11	1	2014
eb	33.982527493393	12	1	2014
eb	35.8770200905294	13	1	2014
eb	28.2830342977476	14	1	2014
eb	41.6087126023745	15	1	2014
eb	56.5537327924686	16	1	2014
eb	92.2216886115058	17	1	2014
eb	55.9187948001405	18	1	2014
eb	90.7875728627119	19	1	2014
eb	73.742906561778	20	1	2014
eb	35.0551290826986	21	1	2014
eb	31.2082912705358	22	1	2014
eb	28.6502414814289	23	1	2014
eb	21.6588973987761	24	1	2014
eb	23.5734893848247	25	1	2014
eb	38.3328943175968	26	1	2014
eb	33.9904897946586	27	1	2014
eb	35.060644331573	28	1	2014
eb	33.8946972666369	29	1	2014
eb	37.9153264016549	30	1	2014
eb	32.9182579223508	31	1	2014
eb	36.5642842428782	32	1	2014
eb	35.6652492470085	33	1	2014
eb	26.1793061359859	34	1	2014
eb	25.1231518317744	35	1	2014
eb	25.3513978066575	36	1	2014
eb	18.1965935105131	37	1	2014
eb	23.4209557971305	38	1	2014
eb	28.4642724204435	39	1	2014
eb	21.6907166909004	40	1	2014
eb	24.7647738008531	41	1	2014
eb	16.6056445194442	42	1	2014
eb	15.7106121418155	43	1	2014
eb	30.9429266989666	44	1	2014
eb	9.71368192661436	45	1	2014
eb	35.9868477033044	3	2	2014
eb	28.4037799631104	4	2	2014
eb	30.2671678596624	5	2	2014
eb	21.6519938891933	6	2	2014
eb	26.169066671009	7	2	2014
eb	27.6482942395156	8	2	2014
eb	32.5799305609317	9	2	2014
eb	35.2941273924976	10	2	2014
eb	36.3828812153015	11	2	2014
eb	39.3138564321718	12	2	2014
eb	41.5995931979493	13	2	2014
eb	31.9969603487986	14	2	2014
eb	48.0155892675939	15	2	2014
eb	67.252565753683	16	2	2014
eb	98.4011788197885	17	2	2014
eb	63.4790748220404	18	2	2014
eb	83.1098984527658	19	2	2014
eb	64.6451766249632	20	2	2014
eb	30.0641047314065	21	2	2014
eb	28.6426635252041	22	2	2014
eb	26.6531972507478	23	2	2014
eb	20.3325584454336	24	2	2014
eb	21.9512289770262	25	2	2014
eb	37.3932231668969	26	2	2014
eb	32.8924352879	27	2	2014
eb	34.149117813189	28	2	2014
eb	32.7885942330413	29	2	2014
eb	36.9194779815751	30	2	2014
eb	31.6149299317808	31	2	2014
eb	35.2686037444275	32	2	2014
eb	33.9159198362078	33	2	2014
eb	24.4775581495146	34	2	2014
eb	23.3896043964879	35	2	2014
eb	23.4375444833116	36	2	2014
eb	16.509209423834	37	2	2014
eb	21.9232367120117	38	2	2014
eb	27.1925964721483	39	2	2014
eb	20.1522041909823	40	2	2014
eb	23.3496904559279	41	2	2014
eb	15.4064776610978	42	2	2014
eb	14.647884685451	43	2	2014
eb	30.0115065271473	44	2	2014
eb	8.98039086321653	45	2	2014
eb	38.8806871690568	3	3	2014
eb	30.4374443985039	4	3	2014
eb	32.2792007068508	5	3	2014
eb	24.0327409437675	6	3	2014
eb	28.131110562812	7	3	2014
eb	29.8823529367245	8	3	2014
eb	36.3629740006915	9	3	2014
eb	40.1375980295479	10	3	2014
eb	42.9843200165871	11	3	2014
eb	46.3576725341072	12	3	2014
eb	48.6042512048541	13	3	2014
eb	39.7503335556829	14	3	2014
eb	59.5538366957477	15	3	2014
eb	75.8413829195559	16	3	2014
eb	97.2148020931439	17	3	2014
eb	48.8999656704999	18	3	2014
eb	73.9618918916694	19	3	2014
eb	57.9562831010283	20	3	2014
eb	27.1028940243534	21	3	2014
eb	26.9214093290847	22	3	2014
eb	25.6035686514825	23	3	2014
eb	19.2593988213804	24	3	2014
eb	20.9103526119702	25	3	2014
eb	36.0789174319529	26	3	2014
eb	31.9212303599017	27	3	2014
eb	32.8633784045221	28	3	2014
eb	31.7846599029211	29	3	2014
eb	35.0735147635585	30	3	2014
eb	29.7188180163284	31	3	2014
eb	33.3408994649652	32	3	2014
eb	31.8911106019746	33	3	2014
eb	22.7440309656811	34	3	2014
eb	21.7430828547087	35	3	2014
eb	21.85543311522	36	3	2014
eb	15.1262338914289	37	3	2014
eb	20.5536831956563	38	3	2014
eb	25.9864028661682	39	3	2014
eb	18.8501160953706	40	3	2014
eb	22.0668583928404	41	3	2014
eb	14.1699518930225	42	3	2014
eb	13.430576322093	43	3	2014
eb	28.7811604865797	44	3	2014
eb	8.03358785749016	45	3	2014
eb	41.4574715920006	3	4	2014
eb	32.8688387772115	4	4	2014
eb	33.8257387850561	5	4	2014
eb	26.0846771381457	6	4	2014
eb	30.3676890745897	7	4	2014
eb	32.74940557917	8	4	2014
eb	41.6692691429702	9	4	2014
eb	46.9680107733997	10	4	2014
eb	50.652219587113	11	4	2014
eb	55.1190103666227	12	4	2014
eb	57.5861267877354	13	4	2014
eb	52.0840051276145	14	4	2014
eb	69.9278898128525	15	4	2014
eb	80.027104943395	16	4	2014
eb	88.3728127492388	17	4	2014
eb	42.475060667205	18	4	2014
eb	64.0992120162091	19	4	2014
eb	51.1886675092714	20	4	2014
eb	25.2269538569205	21	4	2014
eb	25.7586526004755	22	4	2014
eb	24.7290825636296	23	4	2014
eb	18.3358650491523	24	4	2014
eb	20.7026909868963	25	4	2014
eb	35.6332816652929	26	4	2014
eb	30.8659863110536	27	4	2014
eb	31.8253220454225	28	4	2014
eb	30.6969276625802	29	4	2014
eb	33.4663331530503	30	4	2014
eb	28.0930825017463	31	4	2014
eb	31.655398334797	32	4	2014
eb	30.2889629718022	33	4	2014
eb	21.1020218229104	34	4	2014
eb	20.0593492236282	35	4	2014
eb	20.4396025017444	36	4	2014
eb	13.5729092312205	37	4	2014
eb	19.293086889857	38	4	2014
eb	24.6066218714895	39	4	2014
eb	17.5348954301861	40	4	2014
eb	21.0096104065238	41	4	2014
eb	13.3719573112129	42	4	2014
eb	12.6766822502621	43	4	2014
eb	28.2670135689222	44	4	2014
eb	7.47863688703411	45	4	2014
arima	20.2256843856144	3	1	2014
arima	32.3036380182164	4	1	2014
arima	28.9492857124962	5	1	2014
arima	18.4729760847499	6	1	2014
arima	20.090192160977	7	1	2014
arima	25.2739423825701	8	1	2014
arima	23.4260684686838	9	1	2014
arima	32.5351475453129	10	1	2014
arima	34.1784454056166	11	1	2014
arima	27.5328858701606	12	1	2014
arima	32.7646786565089	13	1	2014
arima	31.7918341042524	14	1	2014
arima	41.531005744138	15	1	2014
arima	51.6503039265547	16	1	2014
arima	77.2756016015713	17	1	2014
arima	88.2602523547183	18	1	2014
arima	97.0213646940947	19	1	2014
arima	54.3615361371618	20	1	2014
arima	37.3637908150576	21	1	2014
arima	43.1176648373657	22	1	2014
arima	43.2926162823312	23	1	2014
arima	52.0352553528574	24	1	2014
arima	31.2127028832793	25	1	2014
arima	44.8126579941324	26	1	2014
arima	40.2556959614717	27	1	2014
arima	38.1877714065502	28	1	2014
arima	31.4355147879995	29	1	2014
arima	39.6643474327549	30	1	2014
arima	35.7187160624061	31	1	2014
arima	38.9884875248193	32	1	2014
arima	32.4003045298735	33	1	2014
arima	27.3281205144266	34	1	2014
arima	28.4153792883196	35	1	2014
arima	34.25690815351	36	1	2014
arima	22.8619261274841	37	1	2014
arima	23.4517556343692	38	1	2014
arima	24.3487295261946	39	1	2014
arima	24.0042319470876	40	1	2014
arima	20.8165417061224	41	1	2014
arima	22.3343583969766	42	1	2014
arima	15.8810378209237	43	1	2014
arima	24.6704634973601	44	1	2014
arima	22.3750829884352	45	1	2014
arima	31.5115749219598	3	2	2014
arima	30.0127956388678	4	2	2014
arima	19.8384676684643	5	2	2014
arima	19.0856958239109	6	2	2014
arima	24.4151459912226	7	2	2014
arima	22.9376371242206	8	2	2014
arima	31.3644594127033	9	2	2014
arima	34.7997997639568	10	2	2014
arima	28.0204224803919	11	2	2014
arima	31.9029274667824	12	2	2014
arima	32.7557942927578	13	2	2014
arima	40.376673878625	14	2	2014
arima	50.4293315904636	15	2	2014
arima	71.6591017855791	16	2	2014
arima	92.4769007840099	17	2	2014
arima	96.7016442442733	18	2	2014
arima	55.6987650800859	19	2	2014
arima	38.5327962159833	20	2	2014
arima	42.833428157622	21	2	2014
arima	44.6614034121198	22	2	2014
arima	54.4059174726678	23	2	2014
arima	35.7267126748376	24	2	2014
arima	42.9640478856441	25	2	2014
arima	41.9345314680581	26	2	2014
arima	38.7785554671469	27	2	2014
arima	32.1355943109983	28	2	2014
arima	38.6989239239196	29	2	2014
arima	36.7321194477418	30	2	2014
arima	38.8876032026424	31	2	2014
arima	32.8571787555597	32	2	2014
arima	28.1178555791267	33	2	2014
arima	28.6669522972499	34	2	2014
arima	34.6755195219543	35	2	2014
arima	25.2232121148561	36	2	2014
arima	23.2686240577272	37	2	2014
arima	23.6761807189636	38	2	2014
arima	24.5771738396837	39	2	2014
arima	20.7560356743873	40	2	2014
arima	23.0465691454177	41	2	2014
arima	16.9577708205845	42	2	2014
arima	22.5201744152128	43	2	2014
arima	24.5513784001075	44	2	2014
arima	18.9157110115023	45	2	2014
arima	29.521941589993	3	3	2014
arima	20.4987758718157	4	3	2014
arima	19.9422668605675	5	3	2014
arima	23.8171008723732	6	3	2014
arima	22.4258662297112	7	3	2014
arima	31.0622302192855	8	3	2014
arima	34.1066131356491	9	3	2014
arima	28.3867460329484	10	3	2014
arima	32.2019947938474	11	3	2014
arima	32.2591978710057	12	3	2014
arima	40.9447012656526	13	3	2014
arima	49.7583638876478	14	3	2014
arima	70.9500763597779	15	3	2014
arima	89.1776279999299	16	3	2014
arima	99.2544844016245	17	3	2014
arima	55.434556386572	18	3	2014
arima	40.0550341000536	19	3	2014
arima	44.0085531410713	20	3	2014
arima	44.4639970301087	21	3	2014
arima	55.4656907501291	22	3	2014
arima	37.4305102476569	23	3	2014
arima	45.9419198754613	24	3	2014
arima	40.7841766235036	25	3	2014
arima	39.9052939068199	26	3	2014
arima	32.5463856883937	27	3	2014
arima	39.1644972958536	28	3	2014
arima	36.0136236878191	29	3	2014
arima	39.7370208804021	30	3	2014
arima	32.6902352857072	31	3	2014
arima	28.5236341680193	32	3	2014
arima	29.3175990428844	33	3	2014
arima	34.8445346926547	34	3	2014
arima	25.4983873815637	35	3	2014
arima	24.9273273865846	36	3	2014
arima	23.5551608625158	37	3	2014
arima	24.0606087182376	38	3	2014
arima	21.1209238304623	39	3	2014
arima	23.0051271327457	40	3	2014
arima	17.3923765752571	41	3	2014
arima	23.1784067391186	42	3	2014
arima	23.246546100247	43	3	2014
arima	20.3827431178973	44	3	2014
arima	13.7302151158377	45	3	2014
arima	20.4992585896765	3	4	2014
arima	19.9101627415723	4	4	2014
arima	23.7989328878089	5	4	2014
arima	22.4459349459807	6	4	2014
arima	31.0906610159804	7	4	2014
arima	34.1096447872891	8	4	2014
arima	28.4012413717152	9	4	2014
arima	32.1888380272302	10	4	2014
arima	32.2576879917622	11	4	2014
arima	40.9530842098982	12	4	2014
arima	49.7441196753743	13	4	2014
arima	70.9765722149255	14	4	2014
arima	89.2090182547857	15	4	2014
arima	99.1948319050292	16	4	2014
arima	55.1254591517469	17	4	2014
arima	40.1514487478365	18	4	2014
arima	43.4247833416734	19	4	2014
arima	44.0364816939204	20	4	2014
arima	55.542740839122	21	4	2014
arima	37.1107213195191	22	4	2014
arima	45.61073369693	23	4	2014
arima	40.5107848705631	24	4	2014
arima	40.0229802265803	25	4	2014
arima	32.3512683763074	26	4	2014
arima	39.0967783970879	27	4	2014
arima	35.9377690198253	28	4	2014
arima	39.868870130872	29	4	2014
arima	32.4743547569037	30	4	2014
arima	28.5826175992986	31	4	2014
arima	29.2147185281244	32	4	2014
arima	34.7026687880832	33	4	2014
arima	25.4755178384339	34	4	2014
arima	24.8922654325755	35	4	2014
arima	23.3584141492553	36	4	2014
arima	24.0682773471584	37	4	2014
arima	21.1943001727944	38	4	2014
arima	22.9499121383034	39	4	2014
arima	17.386244002702	40	4	2014
arima	23.1287417481809	41	4	2014
arima	23.1907097505606	42	4	2014
arima	20.5025020553271	43	4	2014
arima	13.4822080167494	44	4	2014
arima	13.3057559643285	45	4	2014
target	24	3	1	2014
target	26	4	1	2014
target	19	5	1	2014
target	23	6	1	2014
target	24	7	1	2014
target	28	8	1	2014
target	29	9	1	2014
target	29	10	1	2014
target	30	11	1	2014
target	32	12	1	2014
target	26	13	1	2014
target	38	14	1	2014
target	48	15	1	2014
target	82	16	1	2014
target	48	17	1	2014
target	91	18	1	2014
target	80	19	1	2014
target	43	20	1	2014
target	37	21	1	2014
target	32	22	1	2014
target	24	23	1	2014
target	25	24	1	2014
target	40	25	1	2014
target	35	26	1	2014
target	36	27	1	2014
target	35	28	1	2014
target	39	29	1	2014
target	34	30	1	2014
target	38	31	1	2014
target	37	32	1	2014
target	28	33	1	2014
target	27	34	1	2014
target	27	35	1	2014
target	20	36	1	2014
target	25	37	1	2014
target	30	38	1	2014
target	23	39	1	2014
target	26	40	1	2014
target	18	41	1	2014
target	17	42	1	2014
target	32	43	1	2014
target	11	44	1	2014
target	18	45	1	2014
target	26	3	2	2014
target	19	4	2	2014
target	23	5	2	2014
target	24	6	2	2014
target	28	7	2	2014
target	29	8	2	2014
target	29	9	2	2014
target	30	10	2	2014
target	32	11	2	2014
target	26	12	2	2014
target	38	13	2	2014
target	48	14	2	2014
target	82	15	2	2014
target	48	16	2	2014
target	91	17	2	2014
target	80	18	2	2014
target	43	19	2	2014
target	37	20	2	2014
target	32	21	2	2014
target	24	22	2	2014
target	25	23	2	2014
target	40	24	2	2014
target	35	25	2	2014
target	36	26	2	2014
target	35	27	2	2014
target	39	28	2	2014
target	34	29	2	2014
target	38	30	2	2014
target	37	31	2	2014
target	28	32	2	2014
target	27	33	2	2014
target	27	34	2	2014
target	20	35	2	2014
target	25	36	2	2014
target	30	37	2	2014
target	23	38	2	2014
target	26	39	2	2014
target	18	40	2	2014
target	17	41	2	2014
target	32	42	2	2014
target	11	43	2	2014
target	18	44	2	2014
target	10	45	2	2014
target	19	3	3	2014
target	23	4	3	2014
target	24	5	3	2014
target	28	6	3	2014
target	29	7	3	2014
target	29	8	3	2014
target	30	9	3	2014
target	32	10	3	2014
target	26	11	3	2014
target	38	12	3	2014
target	48	13	3	2014
target	82	14	3	2014
target	48	15	3	2014
target	91	16	3	2014
target	80	17	3	2014
target	43	18	3	2014
target	37	19	3	2014
target	32	20	3	2014
target	24	21	3	2014
target	25	22	3	2014
target	40	23	3	2014
target	35	24	3	2014
target	36	25	3	2014
target	35	26	3	2014
target	39	27	3	2014
target	34	28	3	2014
target	38	29	3	2014
target	37	30	3	2014
target	28	31	3	2014
target	27	32	3	2014
target	27	33	3	2014
target	20	34	3	2014
target	25	35	3	2014
target	30	36	3	2014
target	23	37	3	2014
target	26	38	3	2014
target	18	39	3	2014
target	17	40	3	2014
target	32	41	3	2014
target	11	42	3	2014
target	18	43	3	2014
target	10	44	3	2014
target	16	45	3	2014
target	23	3	4	2014
target	24	4	4	2014
target	28	5	4	2014
target	29	6	4	2014
target	29	7	4	2014
target	30	8	4	2014
target	32	9	4	2014
target	26	10	4	2014
target	38	11	4	2014
target	48	12	4	2014
target	82	13	4	2014
target	48	14	4	2014
target	91	15	4	2014
target	80	16	4	2014
target	43	17	4	2014
target	37	18	4	2014
target	32	19	4	2014
target	24	20	4	2014
target	25	21	4	2014
target	40	22	4	2014
target	35	23	4	2014
target	36	24	4	2014
target	35	25	4	2014
target	39	26	4	2014
target	34	27	4	2014
target	38	28	4	2014
target	37	29	4	2014
target	28	30	4	2014
target	27	31	4	2014
target	27	32	4	2014
target	20	33	4	2014
target	25	34	4	2014
target	30	35	4	2014
target	23	36	4	2014
target	26	37	4	2014
target	18	38	4	2014
target	17	39	4	2014
target	32	40	4	2014
target	11	41	4	2014
target	18	42	4	2014
target	10	43	4	2014
target	16	44	4	2014
target	15	45	4	2014
