# Supplementary material for: A stacked ensemble method for forecasting influenza-like illness visit volumes at emergency departments
Source: PLoS One. 2021 Mar 22;16(3):e0241725. doi: 10.1371/journal.pone.0241725 (PMC7984626; doi:10.1371/journal.pone.0241725)
Supplement: S1 Data — (ZIP) [file pone.0241725.s003.zip › ILI_plosone/tables/raw_estimates_2015_holdout_2016weeks-3-45.csv]

object	value	epiweek	weeks_ahead	season
rf	137.9575	3	1	2016
rf	163.048	4	1	2016
rf	170.5065	5	1	2016
rf	193.4865	6	1	2016
rf	202.254	7	1	2016
rf	198.624	8	1	2016
rf	219.1875	9	1	2016
rf	244.75	10	1	2016
rf	320.9685	11	1	2016
rf	358.948	12	1	2016
rf	368.9425	13	1	2016
rf	397.3145	14	1	2016
rf	397.9635	15	1	2016
rf	410.941	16	1	2016
rf	424.4125	17	1	2016
rf	439.8995	18	1	2016
rf	337.439	19	1	2016
rf	286.004	20	1	2016
rf	275.357	21	1	2016
rf	252.9505	22	1	2016
rf	293.3615	23	1	2016
rf	259.0985	24	1	2016
rf	240.4095	25	1	2016
rf	256.8185	26	1	2016
rf	246.376	27	1	2016
rf	247.079	28	1	2016
rf	248.0295	29	1	2016
rf	244.534	30	1	2016
rf	262.1775	31	1	2016
rf	249.753	32	1	2016
rf	235.006	33	1	2016
rf	238.091	34	1	2016
rf	230.0255	35	1	2016
rf	217.297	36	1	2016
rf	222.514	37	1	2016
rf	216.555	38	1	2016
rf	206.0725	39	1	2016
rf	182.1375	40	1	2016
rf	166.791	41	1	2016
rf	163.187	42	1	2016
rf	156.4535	43	1	2016
rf	130.264	44	1	2016
rf	127.1255	45	1	2016
rf	154.6545	3	2	2016
rf	171.819	4	2	2016
rf	171.3925	5	2	2016
rf	208.97	6	2	2016
rf	210.9915	7	2	2016
rf	215.505	8	2	2016
rf	237.4285	9	2	2016
rf	260.7665	10	2	2016
rf	311.217	11	2	2016
rf	356.212	12	2	2016
rf	380.15	13	2	2016
rf	375.256	14	2	2016
rf	366.3595	15	2	2016
rf	393.741	16	2	2016
rf	407.081	17	2	2016
rf	380.732	18	2	2016
rf	322.828	19	2	2016
rf	295.214	20	2	2016
rf	280.3595	21	2	2016
rf	270.3465	22	2	2016
rf	285.3965	23	2	2016
rf	262.4185	24	2	2016
rf	255.623	25	2	2016
rf	258.8745	26	2	2016
rf	255.585	27	2	2016
rf	246.739	28	2	2016
rf	247.0825	29	2	2016
rf	238.6115	30	2	2016
rf	253.9835	31	2	2016
rf	252.096	32	2	2016
rf	235.872	33	2	2016
rf	237.092	34	2	2016
rf	230.5665	35	2	2016
rf	214.578	36	2	2016
rf	215.3515	37	2	2016
rf	208.066	38	2	2016
rf	193.1205	39	2	2016
rf	179.3065	40	2	2016
rf	160.4875	41	2	2016
rf	155.283	42	2	2016
rf	141.625	43	2	2016
rf	132.4155	44	2	2016
rf	133.7455	45	2	2016
rf	164.3975	3	3	2016
rf	181.467	4	3	2016
rf	188.2455	5	3	2016
rf	206.048	6	3	2016
rf	233.243	7	3	2016
rf	238.422	8	3	2016
rf	262.9845	9	3	2016
rf	278.9205	10	3	2016
rf	325.987	11	3	2016
rf	367.1195	12	3	2016
rf	380.482	13	3	2016
rf	365.3655	14	3	2016
rf	376.187	15	3	2016
rf	395.1845	16	3	2016
rf	355.4025	17	3	2016
rf	338.5465	18	3	2016
rf	317.0845	19	3	2016
rf	287.858	20	3	2016
rf	286.329	21	3	2016
rf	266.495	22	3	2016
rf	296.1885	23	3	2016
rf	267.3015	24	3	2016
rf	258.5875	25	3	2016
rf	256.296	26	3	2016
rf	270.306	27	3	2016
rf	248.681	28	3	2016
rf	242.0865	29	3	2016
rf	233.61	30	3	2016
rf	259.7765	31	3	2016
rf	249.38	32	3	2016
rf	238.4765	33	3	2016
rf	236.9	34	3	2016
rf	235.7365	35	3	2016
rf	214.1965	36	3	2016
rf	196.9225	37	3	2016
rf	206.751	38	3	2016
rf	193.043	39	3	2016
rf	168.8635	40	3	2016
rf	151.5025	41	3	2016
rf	145.655	42	3	2016
rf	138.7355	43	3	2016
rf	122.104	44	3	2016
rf	121.1495	45	3	2016
rf	170.246	3	4	2016
rf	193.407	4	4	2016
rf	177.3	5	4	2016
rf	227.9395	6	4	2016
rf	247.6565	7	4	2016
rf	268.577	8	4	2016
rf	291.6715	9	4	2016
rf	300.3675	10	4	2016
rf	341.551	11	4	2016
rf	375.083	12	4	2016
rf	390.5015	13	4	2016
rf	375.4845	14	4	2016
rf	381.1605	15	4	2016
rf	354.992	16	4	2016
rf	333.524	17	4	2016
rf	319.427	18	4	2016
rf	299.928	19	4	2016
rf	288.107	20	4	2016
rf	275.883	21	4	2016
rf	268.187	22	4	2016
rf	290.2225	23	4	2016
rf	261.5225	24	4	2016
rf	251.3985	25	4	2016
rf	260.5665	26	4	2016
rf	266.4915	27	4	2016
rf	242.362	28	4	2016
rf	235.82	29	4	2016
rf	238.5915	30	4	2016
rf	253.067	31	4	2016
rf	243.1865	32	4	2016
rf	248.028	33	4	2016
rf	240.048	34	4	2016
rf	241.655	35	4	2016
rf	199.954	36	4	2016
rf	190.308	37	4	2016
rf	200.105	38	4	2016
rf	182.61	39	4	2016
rf	158.091	40	4	2016
rf	143.6495	41	4	2016
rf	149.661	42	4	2016
rf	125.913	43	4	2016
rf	115.893	44	4	2016
rf	112.326	45	4	2016
Generalized Linear Mixture Model	158.209939392621	3	1	2018
Generalized Linear Mixture Model	161.551930133384	4	1	2018
Generalized Linear Mixture Model	186.155130656814	5	1	2018
Generalized Linear Mixture Model	171.552479612255	6	1	2018
Generalized Linear Mixture Model	209.61167767203	7	1	2018
Generalized Linear Mixture Model	275.345664167	8	1	2018
Generalized Linear Mixture Model	395.099804480709	9	1	2018
Generalized Linear Mixture Model	568.408962188765	10	1	2018
Generalized Linear Mixture Model	577.874039224953	11	1	2018
Generalized Linear Mixture Model	614.775640384994	12	1	2018
Generalized Linear Mixture Model	595.696562873691	13	1	2018
Generalized Linear Mixture Model	473.065811094647	14	1	2018
Generalized Linear Mixture Model	387.807985561084	15	1	2018
Generalized Linear Mixture Model	382.450846432355	16	1	2018
Generalized Linear Mixture Model	309.989659763078	17	1	2018
Generalized Linear Mixture Model	161.472048105919	3	2	2018
Generalized Linear Mixture Model	163.167857214004	4	2	2018
Generalized Linear Mixture Model	173.244819636954	5	2	2018
Generalized Linear Mixture Model	174.780053066663	6	2	2018
Generalized Linear Mixture Model	214.390758194527	7	2	2018
Generalized Linear Mixture Model	286.725109977423	8	2	2018
Generalized Linear Mixture Model	415.985725191682	9	2	2018
Generalized Linear Mixture Model	558.285659096391	10	2	2018
Generalized Linear Mixture Model	553.071034378816	11	2	2018
Generalized Linear Mixture Model	605.311000069922	12	2	2018
Generalized Linear Mixture Model	561.323839146733	13	2	2018
Generalized Linear Mixture Model	456.217613842907	14	2	2018
Generalized Linear Mixture Model	384.610296916036	15	2	2018
Generalized Linear Mixture Model	350.861652839645	16	2	2018
Generalized Linear Mixture Model	273.525945636604	17	2	2018
Generalized Linear Mixture Model	158.794295618727	3	3	2018
Generalized Linear Mixture Model	153.262899744296	4	3	2018
Generalized Linear Mixture Model	179.713770762481	5	3	2018
Generalized Linear Mixture Model	173.564216598452	6	3	2018
Generalized Linear Mixture Model	227.290827001446	7	3	2018
Generalized Linear Mixture Model	307.985202447836	8	3	2018
Generalized Linear Mixture Model	401.538004826767	9	3	2018
Generalized Linear Mixture Model	515.48400819765	10	3	2018
Generalized Linear Mixture Model	529.731050169173	11	3	2018
Generalized Linear Mixture Model	541.364415888963	12	3	2018
Generalized Linear Mixture Model	503.5808763327	13	3	2018
Generalized Linear Mixture Model	426.33007989784	14	3	2018
Generalized Linear Mixture Model	339.12857014003	15	3	2018
Generalized Linear Mixture Model	319.390674647652	16	3	2018
Generalized Linear Mixture Model	269.213693171138	17	3	2018
Generalized Linear Mixture Model	151.065132374913	3	4	2018
Generalized Linear Mixture Model	162.833134464778	4	4	2018
Generalized Linear Mixture Model	186.013440469493	5	4	2018
Generalized Linear Mixture Model	192.582409143754	6	4	2018
Generalized Linear Mixture Model	257.741913050277	7	4	2018
Generalized Linear Mixture Model	328.262945747957	8	4	2018
Generalized Linear Mixture Model	396.805493480499	9	4	2018
Generalized Linear Mixture Model	496.465040298625	10	4	2018
Generalized Linear Mixture Model	492.746299830138	11	4	2018
Generalized Linear Mixture Model	480.878473712429	12	4	2018
Generalized Linear Mixture Model	448.943226985839	13	4	2018
Generalized Linear Mixture Model	392.310253951827	14	4	2018
Generalized Linear Mixture Model	306.634916934834	15	4	2018
Generalized Linear Mixture Model	296.153299589187	16	4	2018
Generalized Linear Mixture Model	265.10979314269	17	4	2018
lm	168.323919143807	3	1	2016
lm	213.67726539171	4	1	2016
lm	190.023824270059	5	1	2016
lm	185.879689848626	6	1	2016
lm	188.98546440833	7	1	2016
lm	191.283886120241	8	1	2016
lm	266.058007251696	9	1	2016
lm	292.761198777816	10	1	2016
lm	344.513849099238	11	1	2016
lm	326.613140981778	12	1	2016
lm	349.180055300918	13	1	2016
lm	402.316455426913	14	1	2016
lm	487.410117182642	15	1	2016
lm	501.034217862727	16	1	2016
lm	487.486277505373	17	1	2016
lm	420.386849444027	18	1	2016
lm	279.943799404303	19	1	2016
lm	262.507698189667	20	1	2016
lm	265.883705491691	21	1	2016
lm	278.107092688952	22	1	2016
lm	288.982490752897	23	1	2016
lm	270.463670966315	24	1	2016
lm	219.81515444596	25	1	2016
lm	266.298835522252	26	1	2016
lm	226.889481299744	27	1	2016
lm	244.507781933797	28	1	2016
lm	250.934312208863	29	1	2016
lm	223.105259579157	30	1	2016
lm	241.236132479405	31	1	2016
lm	246.093351453101	32	1	2016
lm	209.762519291238	33	1	2016
lm	250.902031529715	34	1	2016
lm	210.83765863016	35	1	2016
lm	206.009510959759	36	1	2016
lm	221.452064055985	37	1	2016
lm	213.609437167629	38	1	2016
lm	189.006079740025	39	1	2016
lm	224.055665456086	40	1	2016
lm	159.236142519143	41	1	2016
lm	187.930471282098	42	1	2016
lm	160.108422053677	43	1	2016
lm	126.929629216061	44	1	2016
lm	151.164115590128	45	1	2016
lm	192.941401852938	3	2	2016
lm	207.164569289577	4	2	2016
lm	201.028138026721	5	2	2016
lm	204.24199513083	6	2	2016
lm	213.780528180877	7	2	2016
lm	230.683654401475	8	2	2016
lm	305.440811556488	9	2	2016
lm	321.4157647657	10	2	2016
lm	322.940719277131	11	2	2016
lm	326.175852584428	12	2	2016
lm	328.031643925817	13	2	2016
lm	419.576989392254	14	2	2016
lm	494.324673510502	15	2	2016
lm	505.71246496754	16	2	2016
lm	455.215708863486	17	2	2016
lm	347.479340140729	18	2	2016
lm	267.690207850768	19	2	2016
lm	262.246687702537	20	2	2016
lm	299.184338445963	21	2	2016
lm	279.040075929504	22	2	2016
lm	293.498754430018	23	2	2016
lm	289.670834060884	24	2	2016
lm	228.706152940845	25	2	2016
lm	246.646204987798	26	2	2016
lm	239.989379583648	27	2	2016
lm	238.543555631492	28	2	2016
lm	249.805395820828	29	2	2016
lm	205.385576250123	30	2	2016
lm	238.093576810608	31	2	2016
lm	240.798164822998	32	2	2016
lm	220.039752132291	33	2	2016
lm	229.41361899272	34	2	2016
lm	221.09464451823	35	2	2016
lm	192.235448087977	36	2	2016
lm	209.296176993248	37	2	2016
lm	186.65032056191	38	2	2016
lm	206.246440201189	39	2	2016
lm	197.013781939785	40	2	2016
lm	184.04603624541	41	2	2016
lm	155.254607844837	42	2	2016
lm	150.413703545574	43	2	2016
lm	121.451557451149	44	2	2016
lm	137.659915452319	45	2	2016
lm	193.547409118479	3	3	2016
lm	211.880421236411	4	3	2016
lm	225.309620483206	5	3	2016
lm	224.225306155376	6	3	2016
lm	256.679611961674	7	3	2016
lm	279.176361719374	8	3	2016
lm	328.080271630915	9	3	2016
lm	308.218715984956	10	3	2016
lm	315.157348175883	11	3	2016
lm	306.696789970761	12	3	2016
lm	350.728248755454	13	3	2016
lm	417.84060223808	14	3	2016
lm	485.336042493191	15	3	2016
lm	471.882436817595	16	3	2016
lm	356.526444064302	17	3	2016
lm	333.471600357461	18	3	2016
lm	272.724521486096	19	3	2016
lm	297.427915664698	20	3	2016
lm	290.680495174972	21	3	2016
lm	287.395029977175	22	3	2016
lm	297.090903560613	23	3	2016
lm	298.649733066678	24	3	2016
lm	226.681137444544	25	3	2016
lm	255.976557077426	26	3	2016
lm	238.380403351522	27	3	2016
lm	239.007323977489	28	3	2016
lm	237.154769181181	29	3	2016
lm	221.733887346514	30	3	2016
lm	230.062603687162	31	3	2016
lm	249.496278791462	32	3	2016
lm	208.311752242321	33	3	2016
lm	229.797671196701	34	3	2016
lm	211.065686309165	35	3	2016
lm	188.437022740878	36	3	2016
lm	174.084577555772	37	3	2016
lm	207.769016954706	38	3	2016
lm	182.945856704497	39	3	2016
lm	207.096963731902	40	3	2016
lm	166.031307892496	41	3	2016
lm	140.91701935404	42	3	2016
lm	137.404338012311	43	3	2016
lm	121.383846915276	44	3	2016
lm	128.863444550284	45	3	2016
lm	199.191953631186	3	4	2016
lm	229.015413417829	4	4	2016
lm	249.15730437087	5	4	2016
lm	259.339914191858	6	4	2016
lm	309.453768684492	7	4	2016
lm	307.153457642559	8	4	2016
lm	315.89463409262	9	4	2016
lm	305.588903340514	10	4	2016
lm	290.701327508401	11	4	2016
lm	337.241735555924	12	4	2016
lm	360.192381878646	13	4	2016
lm	417.631139415455	14	4	2016
lm	452.080859968611	15	4	2016
lm	370.064117575012	16	4	2016
lm	316.105186731653	17	4	2016
lm	322.599895476363	18	4	2016
lm	296.2121991981	19	4	2016
lm	287.903354790626	20	4	2016
lm	302.300520802665	21	4	2016
lm	301.272836932536	22	4	2016
lm	303.025839917957	23	4	2016
lm	297.644720455904	24	4	2016
lm	235.541480470022	25	4	2016
lm	254.357888624131	26	4	2016
lm	247.010604175797	27	4	2016
lm	225.567726871258	28	4	2016
lm	252.541922834834	29	4	2016
lm	215.614120168532	30	4	2016
lm	236.375414546982	31	4	2016
lm	237.438592196738	32	4	2016
lm	210.051688836988	33	4	2016
lm	214.555220305468	34	4	2016
lm	208.510042043322	35	4	2016
lm	153.939316041316	36	4	2016
lm	194.361759808081	37	4	2016
lm	185.182771016446	38	4	2016
lm	192.860980080622	39	4	2016
lm	177.794800679386	40	4	2016
lm	152.441354007247	41	4	2016
lm	122.464526988841	42	4	2016
lm	135.204581581097	43	4	2016
lm	114.682532098896	44	4	2016
lm	117.760331001383	45	4	2016
eb	176.55409593217	3	1	2016
eb	217.240641334609	4	1	2016
eb	194.366315939166	5	1	2016
eb	202.194651186689	6	1	2016
eb	160.076461436187	7	1	2016
eb	192.832726955497	8	1	2016
eb	258.265229161952	9	1	2016
eb	284.667138076026	10	1	2016
eb	381.02203544996	11	1	2016
eb	375.701629581323	12	1	2016
eb	405.136434089403	13	1	2016
eb	476.071244846661	14	1	2016
eb	513.082843491554	15	1	2016
eb	517.877817485083	16	1	2016
eb	523.25640019372	17	1	2016
eb	460.337018995389	18	1	2016
eb	310.296709454548	19	1	2016
eb	246.073905126232	20	1	2016
eb	242.21969594603	21	1	2016
eb	224.864679625467	22	1	2016
eb	287.118556690349	23	1	2016
eb	223.628420246926	24	1	2016
eb	210.133090106533	25	1	2016
eb	249.635289791536	26	1	2016
eb	224.949971915132	27	1	2016
eb	231.499653494549	28	1	2016
eb	233.433866725827	29	1	2016
eb	226.873814990356	30	1	2016
eb	265.666324688882	31	1	2016
eb	228.6809613276	32	1	2016
eb	218.127565315734	33	1	2016
eb	237.691595604831	34	1	2016
eb	206.802147668938	35	1	2016
eb	201.434681084227	36	1	2016
eb	224.661684947482	37	1	2016
eb	206.33783284696	38	1	2016
eb	214.533697986791	39	1	2016
eb	196.134986390456	40	1	2016
eb	157.793500383797	41	1	2016
eb	172.437270693728	42	1	2016
eb	159.324743300844	43	1	2016
eb	125.939378380495	44	1	2016
eb	151.651051814353	45	1	2016
eb	192.506123532457	3	2	2016
eb	238.803890020723	4	2	2016
eb	212.801731979535	5	2	2016
eb	222.751229031091	6	2	2016
eb	174.562357845246	7	2	2016
eb	215.74344242741	8	2	2016
eb	286.446482540591	9	2	2016
eb	314.584898374571	10	2	2016
eb	422.762299948846	11	2	2016
eb	412.650085525402	12	2	2016
eb	442.949700801087	13	2	2016
eb	514.669041043608	14	2	2016
eb	546.113071026446	15	2	2016
eb	534.35972071566	16	2	2016
eb	527.558947428328	17	2	2016
eb	472.273707164749	18	2	2016
eb	287.822350065118	19	2	2016
eb	234.130852927844	20	2	2016
eb	236.972693693179	21	2	2016
eb	219.526156489348	22	2	2016
eb	279.607889539556	23	2	2016
eb	217.440837115051	24	2	2016
eb	203.978420335385	25	2	2016
eb	242.815491722493	26	2	2016
eb	217.684201902162	27	2	2016
eb	224.607127383395	28	2	2016
eb	227.697217199336	29	2	2016
eb	219.862505329985	30	2	2016
eb	259.255594391432	31	2	2016
eb	223.005231095791	32	2	2016
eb	210.089066817751	33	2	2016
eb	229.98451968824	34	2	2016
eb	197.918799991328	35	2	2016
eb	192.403485792051	36	2	2016
eb	214.757890169838	37	2	2016
eb	196.660136254895	38	2	2016
eb	203.722384704258	39	2	2016
eb	184.578160455456	40	2	2016
eb	146.898200947632	41	2	2016
eb	160.204401853111	42	2	2016
eb	147.374971544675	43	2	2016
eb	114.637065362768	44	2	2016
eb	139.394450324565	45	2	2016
eb	212.478166395121	3	3	2016
eb	257.528830839866	4	3	2016
eb	233.363933234536	5	3	2016
eb	246.584907927221	6	3	2016
eb	199.638786404825	7	3	2016
eb	244.756789319065	8	3	2016
eb	316.650437386044	9	3	2016
eb	349.414765007726	10	3	2016
eb	462.26309794094	11	3	2016
eb	453.485843097833	12	3	2016
eb	479.420101519905	13	3	2016
eb	551.23494979771	14	3	2016
eb	561.372333406868	15	3	2016
eb	541.305254846578	16	3	2016
eb	518.755748767381	17	3	2016
eb	470.713463852656	18	3	2016
eb	279.151802598233	19	3	2016
eb	228.260362143865	20	3	2016
eb	227.998403436634	21	3	2016
eb	217.003585040221	22	3	2016
eb	270.536971586088	23	3	2016
eb	213.995024426031	24	3	2016
eb	198.945762115801	25	3	2016
eb	236.49554223825	26	3	2016
eb	212.337029602871	27	3	2016
eb	219.780284876379	28	3	2016
eb	222.884244673283	29	3	2016
eb	213.871864414782	30	3	2016
eb	249.950873906921	31	3	2016
eb	215.634586581314	32	3	2016
eb	202.190385380613	33	3	2016
eb	221.669332314662	34	3	2016
eb	189.007997073627	35	3	2016
eb	182.794252489229	36	3	2016
eb	204.947941423551	37	3	2016
eb	186.458225964193	38	3	2016
eb	194.289796099816	39	3	2016
eb	173.092482253414	40	3	2016
eb	134.340420440671	41	3	2016
eb	149.279877138271	42	3	2016
eb	135.960625223651	43	3	2016
eb	104.550702956622	44	3	2016
eb	128.434681764433	45	3	2016
eb	221.227918340325	3	4	2016
eb	274.830663562006	4	4	2016
eb	260.372817273876	5	4	2016
eb	273.551113401477	6	4	2016
eb	226.502198428121	7	4	2016
eb	274.83404406999	8	4	2016
eb	348.63847204408	9	4	2016
eb	384.699525438686	10	4	2016
eb	496.788999707518	11	4	2016
eb	489.817128847903	12	4	2016
eb	511.461353144211	13	4	2016
eb	560.070895272186	14	4	2016
eb	550.382854978944	15	4	2016
eb	530.346363793894	16	4	2016
eb	480.997475710023	17	4	2016
eb	451.47822208188	18	4	2016
eb	271.028264250586	19	4	2016
eb	220.451924696148	20	4	2016
eb	223.018805254098	21	4	2016
eb	210.634459668827	22	4	2016
eb	260.618656823293	23	4	2016
eb	208.328083646913	24	4	2016
eb	193.014132212873	25	4	2016
eb	231.331967799051	26	4	2016
eb	208.008775017744	27	4	2016
eb	213.665141206541	28	4	2016
eb	215.696284620831	29	4	2016
eb	208.111724371623	30	4	2016
eb	241.905261039751	31	4	2016
eb	209.615169148221	32	4	2016
eb	195.427261520039	33	4	2016
eb	213.75497243722	34	4	2016
eb	180.386747287792	35	4	2016
eb	172.290645680027	36	4	2016
eb	194.964604193527	37	4	2016
eb	175.991775509402	38	4	2016
eb	183.527143237854	39	4	2016
eb	162.552557832098	40	4	2016
eb	123.76657505662	41	4	2016
eb	137.015738308108	42	4	2016
eb	125.15384961778	43	4	2016
eb	94.2583081121016	44	4	2016
eb	119.42448779489	45	4	2016
arima	164.03156957483	3	1	2016
arima	156.4412149159	4	1	2016
arima	151.738243215882	5	1	2016
arima	172.652881519996	6	1	2016
arima	139.471679336723	7	1	2016
arima	159.818968624194	8	1	2016
arima	228.362961329739	9	1	2016
arima	254.401971359264	10	1	2016
arima	266.983802276838	11	1	2016
arima	302.918374832398	12	1	2016
arima	317.542296294397	13	1	2016
arima	413.613293311384	14	1	2016
arima	460.803825205537	15	1	2016
arima	466.765216139663	16	1	2016
arima	482.73065541954	17	1	2016
arima	354.465363359505	18	1	2016
arima	315.141192755695	19	1	2016
arima	275.104380184993	20	1	2016
arima	293.496652007013	21	1	2016
arima	278.747884574805	22	1	2016
arima	272.028134706057	23	1	2016
arima	267.755022526152	24	1	2016
arima	235.385896033492	25	1	2016
arima	256.318487408329	26	1	2016
arima	242.608887223065	27	1	2016
arima	230.770604002115	28	1	2016
arima	246.013453981005	29	1	2016
arima	230.072242356561	30	1	2016
arima	242.216656442159	31	1	2016
arima	253.218595308563	32	1	2016
arima	217.979298174776	33	1	2016
arima	222.575449710724	34	1	2016
arima	217.493717113919	35	1	2016
arima	197.686300496099	36	1	2016
arima	203.335152464355	37	1	2016
arima	186.725135289004	38	1	2016
arima	188.992562383196	39	1	2016
arima	201.880918643567	40	1	2016
arima	158.855893231256	41	1	2016
arima	182.095063409039	42	1	2016
arima	132.967157866876	43	1	2016
arima	125.379643906856	44	1	2016
arima	121.888596890253	45	1	2016
arima	146.841613578942	3	2	2016
arima	145.336479152365	4	2	2016
arima	160.914809476995	5	2	2016
arima	152.44592151054	6	2	2016
arima	146.197013023433	7	2	2016
arima	200.861265792819	8	2	2016
arima	247.894208926553	9	2	2016
arima	233.202615627652	10	2	2016
arima	277.492572292741	11	2	2016
arima	294.451092407739	12	2	2016
arima	363.395869397076	13	2	2016
arima	446.899766494262	14	2	2016
arima	466.964400649076	15	2	2016
arima	472.575558917958	16	2	2016
arima	380.939247272687	17	2	2016
arima	325.53673890153	18	2	2016
arima	299.904002115841	19	2	2016
arima	296.815987386978	20	2	2016
arima	300.415288603005	21	2	2016
arima	252.359291689487	22	2	2016
arima	280.090127836582	23	2	2016
arima	250.554405029893	24	2	2016
arima	234.155166916062	25	2	2016
arima	247.27185897406	26	2	2016
arima	225.487388789862	27	2	2016
arima	235.040986645423	28	2	2016
arima	230.008384103641	29	2	2016
arima	215.563396382828	30	2	2016
arima	253.946138187142	31	2	2016
arima	228.892911287063	32	2	2016
arima	202.873764226504	33	2	2016
arima	217.730900646052	34	2	2016
arima	197.932802985383	35	2	2016
arima	182.943265984441	36	2	2016
arima	180.123234641225	37	2	2016
arima	170.065655679686	38	2	2016
arima	194.544732491926	39	2	2016
arima	176.229257861371	40	2	2016
arima	167.985973105507	41	2	2016
arima	137.969640751853	42	2	2016
arima	121.439050529511	43	2	2016
arima	101.913861416878	44	2	2016
arima	119.219432361006	45	2	2016
arima	137.035385938376	3	3	2016
arima	155.432362117602	4	3	2016
arima	142.253063772176	5	3	2016
arima	157.523437162933	6	3	2016
arima	188.71227566834	7	3	2016
arima	224.101174230721	8	3	2016
arima	227.741530873954	9	3	2016
arima	246.417189923749	10	3	2016
arima	270.195811531377	11	3	2016
arima	341.462636780461	12	3	2016
arima	395.678558530754	13	3	2016
arima	452.524092402838	14	3	2016
arima	472.839055730183	15	3	2016
arima	370.132687413076	16	3	2016
arima	352.936937187361	17	3	2016
arima	310.259148038527	18	3	2016
arima	321.338614108463	19	3	2016
arima	303.646379259366	20	3	2016
arima	273.519452788828	21	3	2016
arima	260.818019438071	22	3	2016
arima	263.130802735693	23	3	2016
arima	249.212630186582	24	3	2016
arima	225.777585259848	25	3	2016
arima	230.083329768826	26	3	2016
arima	229.83922689633	27	3	2016
arima	219.240973749242	28	3	2016
arima	215.458307637989	29	3	2016
arima	227.734830505711	30	3	2016
arima	229.609690213242	31	3	2016
arima	213.571791765063	32	3	2016
arima	198.443928590752	33	3	2016
arima	198.166900124778	34	3	2016
arima	183.169800405301	35	3	2016
arima	160.087433561988	36	3	2016
arima	163.56525236851	37	3	2016
arima	175.735794695197	38	3	2016
arima	168.903936150413	39	3	2016
arima	185.185486449528	40	3	2016
arima	123.925390810368	41	3	2016
arima	126.452744801599	42	3	2016
arima	97.9653193548575	43	3	2016
arima	99.33009198934	44	3	2016
arima	103.231401930168	45	3	2016
arima	149.149722276545	3	4	2016
arima	138.096533015178	4	4	2016
arima	149.794985487136	5	4	2016
arima	197.227653389268	6	4	2016
arima	214.934471735982	7	4	2016
arima	208.57128117946	8	4	2016
arima	241.991436319824	9	4	2016
arima	245.252863174676	10	4	2016
arima	320.39097123939	11	4	2016
arima	376.357818822982	12	4	2016
arima	403.710815074502	13	4	2016
arima	458.599396234853	14	4	2016
arima	370.304548345149	15	4	2016
arima	342.003750162663	16	4	2016
arima	336.37355205016	17	4	2016
arima	330.863610080109	18	4	2016
arima	325.398112139014	19	4	2016
arima	276.349211157615	20	4	2016
arima	278.734403399633	21	4	2016
arima	246.964458597406	22	4	2016
arima	259.558560266425	23	4	2016
arima	238.357877387396	24	4	2016
arima	211.888960254875	25	4	2016
arima	233.685794021375	26	4	2016
arima	214.844434215595	27	4	2016
arima	206.343560509817	28	4	2016
arima	227.659240031769	29	4	2016
arima	207.360360419705	30	4	2016
arima	214.177151844313	31	4	2016
arima	207.591193003133	32	4	2016
arima	181.604775114518	33	4	2016
arima	183.361888645015	34	4	2016
arima	160.284051619166	35	4	2016
arima	146.214795705973	36	4	2016
arima	170.079342886349	37	4	2016
arima	152.467452996209	38	4	2016
arima	178.727141875925	39	4	2016
arima	139.064943213077	40	4	2016
arima	114.136197958902	41	4	2016
arima	102.346116677196	42	4	2016
arima	95.9059346990211	43	4	2016
arima	85.7847192238082	44	4	2016
arima	118.056243427917	45	4	2016
target	192	3	1	2016
target	178	4	1	2016
target	187	5	1	2016
target	151	6	1	2016
target	176	7	1	2016
target	231	8	1	2016
target	256	9	1	2016
target	341	10	1	2016
target	339	11	1	2016
target	368	12	1	2016
target	433	13	1	2016
target	472	14	1	2016
target	489	15	1	2016
target	506	16	1	2016
target	454	17	1	2016
target	340	18	1	2016
target	266	19	1	2016
target	258	20	1	2016
target	236	21	1	2016
target	298	22	1	2016
target	232	23	1	2016
target	218	24	1	2016
target	258	25	1	2016
target	232	26	1	2016
target	239	27	1	2016
target	241	28	1	2016
target	234	29	1	2016
target	274	30	1	2016
target	237	31	1	2016
target	226	32	1	2016
target	246	33	1	2016
target	216	34	1	2016
target	211	35	1	2016
target	234	36	1	2016
target	217	37	1	2016
target	226	38	1	2016
target	207	39	1	2016
target	171	40	1	2016
target	184	41	1	2016
target	171	42	1	2016
target	137	43	1	2016
target	162	44	1	2016
target	115	45	1	2016
target	178	3	2	2016
target	187	4	2	2016
target	151	5	2	2016
target	176	6	2	2016
target	231	7	2	2016
target	256	8	2	2016
target	341	9	2	2016
target	339	10	2	2016
target	368	11	2	2016
target	433	12	2	2016
target	472	13	2	2016
target	489	14	2	2016
target	506	15	2	2016
target	454	16	2	2016
target	340	17	2	2016
target	266	18	2	2016
target	258	19	2	2016
target	236	20	2	2016
target	298	21	2	2016
target	232	22	2	2016
target	218	23	2	2016
target	258	24	2	2016
target	232	25	2	2016
target	239	26	2	2016
target	241	27	2	2016
target	234	28	2	2016
target	274	29	2	2016
target	237	30	2	2016
target	226	31	2	2016
target	246	32	2	2016
target	216	33	2	2016
target	211	34	2	2016
target	234	35	2	2016
target	217	36	2	2016
target	226	37	2	2016
target	207	38	2	2016
target	171	39	2	2016
target	184	40	2	2016
target	171	41	2	2016
target	137	42	2	2016
target	162	43	2	2016
target	115	44	2	2016
target	125	45	2	2016
target	187	3	3	2016
target	151	4	3	2016
target	176	5	3	2016
target	231	6	3	2016
target	256	7	3	2016
target	341	8	3	2016
target	339	9	3	2016
target	368	10	3	2016
target	433	11	3	2016
target	472	12	3	2016
target	489	13	3	2016
target	506	14	3	2016
target	454	15	3	2016
target	340	16	3	2016
target	266	17	3	2016
target	258	18	3	2016
target	236	19	3	2016
target	298	20	3	2016
target	232	21	3	2016
target	218	22	3	2016
target	258	23	3	2016
target	232	24	3	2016
target	239	25	3	2016
target	241	26	3	2016
target	234	27	3	2016
target	274	28	3	2016
target	237	29	3	2016
target	226	30	3	2016
target	246	31	3	2016
target	216	32	3	2016
target	211	33	3	2016
target	234	34	3	2016
target	217	35	3	2016
target	226	36	3	2016
target	207	37	3	2016
target	171	38	3	2016
target	184	39	3	2016
target	171	40	3	2016
target	137	41	3	2016
target	162	42	3	2016
target	115	43	3	2016
target	125	44	3	2016
target	104	45	3	2016
target	151	3	4	2016
target	176	4	4	2016
target	231	5	4	2016
target	256	6	4	2016
target	341	7	4	2016
target	339	8	4	2016
target	368	9	4	2016
target	433	10	4	2016
target	472	11	4	2016
target	489	12	4	2016
target	506	13	4	2016
target	454	14	4	2016
target	340	15	4	2016
target	266	16	4	2016
target	258	17	4	2016
target	236	18	4	2016
target	298	19	4	2016
target	232	20	4	2016
target	218	21	4	2016
target	258	22	4	2016
target	232	23	4	2016
target	239	24	4	2016
target	241	25	4	2016
target	234	26	4	2016
target	274	27	4	2016
target	237	28	4	2016
target	226	29	4	2016
target	246	30	4	2016
target	216	31	4	2016
target	211	32	4	2016
target	234	33	4	2016
target	217	34	4	2016
target	226	35	4	2016
target	207	36	4	2016
target	171	37	4	2016
target	184	38	4	2016
target	171	39	4	2016
target	137	40	4	2016
target	162	41	4	2016
target	115	42	4	2016
target	125	43	4	2016
target	104	44	4	2016
target	98	45	4	2016
