# Supplementary material for: A stacked ensemble method for forecasting influenza-like illness visit volumes at emergency departments
Source: PLoS One. 2021 Mar 22;16(3):e0241725. doi: 10.1371/journal.pone.0241725 (PMC7984626; doi:10.1371/journal.pone.0241725)
Supplement: S1 Data — (ZIP) [file pone.0241725.s003.zip › ILI_plosone/tables/raw_estimates_2015_holdout_2016weeks-3-45_fmc.csv]

object	value	epiweek	weeks_ahead	season
rf	22.471	3	1	2016
rf	23.446	4	1	2016
rf	24.498	5	1	2016
rf	27.7855	6	1	2016
rf	36.7295	7	1	2016
rf	35.2645	8	1	2016
rf	29.419	9	1	2016
rf	27.2175	10	1	2016
rf	34.51	11	1	2016
rf	34.273	12	1	2016
rf	32.6325	13	1	2016
rf	44.801	14	1	2016
rf	46.3245	15	1	2016
rf	53.587	16	1	2016
rf	52.161	17	1	2016
rf	57.2025	18	1	2016
rf	45.7145	19	1	2016
rf	46.9705	20	1	2016
rf	48.5635	21	1	2016
rf	44.3935	22	1	2016
rf	43.3045	23	1	2016
rf	39.872	24	1	2016
rf	35.1885	25	1	2016
rf	37.7675	26	1	2016
rf	40.188	27	1	2016
rf	35.3305	28	1	2016
rf	33.682	29	1	2016
rf	31.013	30	1	2016
rf	31.8355	31	1	2016
rf	32.3095	32	1	2016
rf	30.8925	33	1	2016
rf	29.8425	34	1	2016
rf	30.537	35	1	2016
rf	26.8735	36	1	2016
rf	28.193	37	1	2016
rf	26.846	38	1	2016
rf	23.0635	39	1	2016
rf	20.991	40	1	2016
rf	20.213	41	1	2016
rf	19.128	42	1	2016
rf	18.9045	43	1	2016
rf	18.618	44	1	2016
rf	18.4135	45	1	2016
rf	23.0975	3	2	2016
rf	24.9145	4	2	2016
rf	25.196	5	2	2016
rf	31.4485	6	2	2016
rf	40.765	7	2	2016
rf	35.238	8	2	2016
rf	29.9225	9	2	2016
rf	31.608	10	2	2016
rf	33.734	11	2	2016
rf	34.2295	12	2	2016
rf	38.6915	13	2	2016
rf	50.3865	14	2	2016
rf	50.542	15	2	2016
rf	52.0765	16	2	2016
rf	63.1175	17	2	2016
rf	53.8515	18	2	2016
rf	40.9635	19	2	2016
rf	41.46	20	2	2016
rf	44.8115	21	2	2016
rf	44.3385	22	2	2016
rf	43.976	23	2	2016
rf	37.7585	24	2	2016
rf	36.5385	25	2	2016
rf	38.4195	26	2	2016
rf	39.9995	27	2	2016
rf	35.8	28	2	2016
rf	34.5495	29	2	2016
rf	33.0515	30	2	2016
rf	31.6165	31	2	2016
rf	32.1065	32	2	2016
rf	31.816	33	2	2016
rf	31.129	34	2	2016
rf	30.621	35	2	2016
rf	28.2935	36	2	2016
rf	25.691	37	2	2016
rf	24.759	38	2	2016
rf	23.7245	39	2	2016
rf	21.7215	40	2	2016
rf	18.4125	41	2	2016
rf	18.857	42	2	2016
rf	19.2775	43	2	2016
rf	20.2215	44	2	2016
rf	14.5605	45	2	2016
rf	24.8525	3	3	2016
rf	26.6175	4	3	2016
rf	28.021	5	3	2016
rf	32.691	6	3	2016
rf	37.871	7	3	2016
rf	36.6495	8	3	2016
rf	36.527	9	3	2016
rf	35.502	10	3	2016
rf	34.9925	11	3	2016
rf	37.5145	12	3	2016
rf	40.0155	13	3	2016
rf	49.701	14	3	2016
rf	49.4665	15	3	2016
rf	57.935	16	3	2016
rf	59.7175	17	3	2016
rf	57.479	18	3	2016
rf	39.019	19	3	2016
rf	41.0445	20	3	2016
rf	44.0745	21	3	2016
rf	42.3325	22	3	2016
rf	39.908	23	3	2016
rf	39.221	24	3	2016
rf	37.0725	25	3	2016
rf	39.0375	26	3	2016
rf	39.211	27	3	2016
rf	37.2025	28	3	2016
rf	36.2705	29	3	2016
rf	33.9925	30	3	2016
rf	32.01	31	3	2016
rf	31.942	32	3	2016
rf	31.952	33	3	2016
rf	29.01	34	3	2016
rf	31.5955	35	3	2016
rf	27.4005	36	3	2016
rf	23.3085	37	3	2016
rf	25.5705	38	3	2016
rf	23.4095	39	3	2016
rf	20.631	40	3	2016
rf	18.9085	41	3	2016
rf	19.3605	42	3	2016
rf	19.222	43	3	2016
rf	15.3165	44	3	2016
rf	14.9895	45	3	2016
rf	26.4525	3	4	2016
rf	29.7235	4	4	2016
rf	29.8515	5	4	2016
rf	31.265	6	4	2016
rf	37.855	7	4	2016
rf	40.9455	8	4	2016
rf	37.313	9	4	2016
rf	37.2255	10	4	2016
rf	36.5675	11	4	2016
rf	37.0495	12	4	2016
rf	45.521	13	4	2016
rf	49.046	14	4	2016
rf	53.83	15	4	2016
rf	54.603	16	4	2016
rf	52.4175	17	4	2016
rf	49.156	18	4	2016
rf	41.1665	19	4	2016
rf	41.4185	20	4	2016
rf	40.9735	21	4	2016
rf	42.0275	22	4	2016
rf	40.807	23	4	2016
rf	40.2595	24	4	2016
rf	38.26	25	4	2016
rf	37.8545	26	4	2016
rf	38.563	27	4	2016
rf	34.2865	28	4	2016
rf	34.7345	29	4	2016
rf	33.4705	30	4	2016
rf	32.4415	31	4	2016
rf	31.599	32	4	2016
rf	31.1035	33	4	2016
rf	31.876	34	4	2016
rf	31.422	35	4	2016
rf	26.865	36	4	2016
rf	25.6335	37	4	2016
rf	25.0355	38	4	2016
rf	21.9805	39	4	2016
rf	19.561	40	4	2016
rf	17.7415	41	4	2016
rf	17.6475	42	4	2016
rf	16.5325	43	4	2016
rf	16.302	44	4	2016
rf	15.1275	45	4	2016
Generalized Linear Mixture Model	150.253808582189	3	1	2018
Generalized Linear Mixture Model	150.931464292796	4	1	2018
Generalized Linear Mixture Model	182.386490135538	5	1	2018
Generalized Linear Mixture Model	164.906383932209	6	1	2018
Generalized Linear Mixture Model	207.341622003101	7	1	2018
Generalized Linear Mixture Model	280.997935732606	8	1	2018
Generalized Linear Mixture Model	419.71702862272	9	1	2018
Generalized Linear Mixture Model	600.303877258634	10	1	2018
Generalized Linear Mixture Model	601.287873723499	11	1	2018
Generalized Linear Mixture Model	629.587359462613	12	1	2018
Generalized Linear Mixture Model	613.364280351276	13	1	2018
Generalized Linear Mixture Model	483.316474190451	14	1	2018
Generalized Linear Mixture Model	395.239176424539	15	1	2018
Generalized Linear Mixture Model	395.781803555019	16	1	2018
Generalized Linear Mixture Model	318.143533140701	17	1	2018
Generalized Linear Mixture Model	150.589040034486	3	2	2018
Generalized Linear Mixture Model	148.900924890139	4	2	2018
Generalized Linear Mixture Model	168.331808607628	5	2	2018
Generalized Linear Mixture Model	165.800073546802	6	2	2018
Generalized Linear Mixture Model	211.598743240065	7	2	2018
Generalized Linear Mixture Model	294.336818520141	8	2	2018
Generalized Linear Mixture Model	448.020017955351	9	2	2018
Generalized Linear Mixture Model	602.857660743681	10	2	2018
Generalized Linear Mixture Model	586.210882722819	11	2	2018
Generalized Linear Mixture Model	627.673347513306	12	2	2018
Generalized Linear Mixture Model	588.874246788205	13	2	2018
Generalized Linear Mixture Model	472.862333331315	14	2	2018
Generalized Linear Mixture Model	396.087448035644	15	2	2018
Generalized Linear Mixture Model	370.950170177486	16	2	2018
Generalized Linear Mixture Model	285.718791132993	17	2	2018
Generalized Linear Mixture Model	144.924587925869	3	3	2018
Generalized Linear Mixture Model	135.262722439872	4	3	2018
Generalized Linear Mixture Model	172.664867887459	5	3	2018
Generalized Linear Mixture Model	160.766850781556	6	3	2018
Generalized Linear Mixture Model	222.234969595168	7	3	2018
Generalized Linear Mixture Model	318.001476103385	8	3	2018
Generalized Linear Mixture Model	443.713325825574	9	3	2018
Generalized Linear Mixture Model	574.191855372727	10	3	2018
Generalized Linear Mixture Model	574.891610078063	11	3	2018
Generalized Linear Mixture Model	574.540816997683	12	3	2018
Generalized Linear Mixture Model	545.199173293987	13	3	2018
Generalized Linear Mixture Model	450.769117738101	14	3	2018
Generalized Linear Mixture Model	356.796379679293	15	3	2018
Generalized Linear Mixture Model	346.314027781429	16	3	2018
Generalized Linear Mixture Model	283.544738921894	17	3	2018
Generalized Linear Mixture Model	134.527259670232	3	4	2018
Generalized Linear Mixture Model	141.893303154979	4	4	2018
Generalized Linear Mixture Model	176.761817885679	5	4	2018
Generalized Linear Mixture Model	175.445772934677	6	4	2018
Generalized Linear Mixture Model	250.606044533487	7	4	2018
Generalized Linear Mixture Model	339.069607099644	8	4	2018
Generalized Linear Mixture Model	446.094330074998	9	4	2018
Generalized Linear Mixture Model	569.085112143398	10	4	2018
Generalized Linear Mixture Model	551.091513099138	11	4	2018
Generalized Linear Mixture Model	525.920903885527	12	4	2018
Generalized Linear Mixture Model	498.912958849919	13	4	2018
Generalized Linear Mixture Model	421.883360227335	14	4	2018
Generalized Linear Mixture Model	325.992042026736	15	4	2018
Generalized Linear Mixture Model	327.960511948754	16	4	2018
Generalized Linear Mixture Model	283.236654258363	17	4	2018
lm	21.3796278978675	3	1	2016
lm	27.2175907709844	4	1	2016
lm	26.0030026827394	5	1	2016
lm	32.5549391479115	6	1	2016
lm	31.9987717894605	7	1	2016
lm	30.7462623963793	8	1	2016
lm	22.2450233180144	9	1	2016
lm	33.2007242479841	10	1	2016
lm	46.7128533405483	11	1	2016
lm	33.2211146711312	12	1	2016
lm	35.8288825816842	13	1	2016
lm	50.9186319504228	14	1	2016
lm	45.7080272658467	15	1	2016
lm	62.4377990422437	16	1	2016
lm	62.9537986942015	17	1	2016
lm	67.8695010148366	18	1	2016
lm	50.7012080223033	19	1	2016
lm	37.7229567869794	20	1	2016
lm	47.0398169283248	21	1	2016
lm	43.8986755545433	22	1	2016
lm	45.9173682426073	23	1	2016
lm	43.5697218209756	24	1	2016
lm	41.9338668062433	25	1	2016
lm	42.6197188991489	26	1	2016
lm	36.0869807086948	27	1	2016
lm	30.1202706271476	28	1	2016
lm	22.5650423110733	29	1	2016
lm	39.7973230241003	30	1	2016
lm	32.718995729953	31	1	2016
lm	31.7567422111998	32	1	2016
lm	29.4625735166518	33	1	2016
lm	26.3804646642633	34	1	2016
lm	28.7322961715446	35	1	2016
lm	32.4533863110978	36	1	2016
lm	30.1945267502449	37	1	2016
lm	28.1888662067412	38	1	2016
lm	22.0589053946208	39	1	2016
lm	26.1833469782139	40	1	2016
lm	20.2790857802476	41	1	2016
lm	24.4627205965412	42	1	2016
lm	17.7248392372006	43	1	2016
lm	19.180387832301	44	1	2016
lm	19.2430848114817	45	1	2016
lm	28.3622774212988	3	2	2016
lm	25.6769386148249	4	2	2016
lm	22.7541383225449	5	2	2016
lm	29.199027254505	6	2	2016
lm	35.7615448707542	7	2	2016
lm	30.2734665091592	8	2	2016
lm	26.9907525308336	9	2	2016
lm	41.5203712540822	10	2	2016
lm	41.2888403661581	11	2	2016
lm	37.4221774618328	12	2	2016
lm	43.0614294890808	13	2	2016
lm	49.9306207830334	14	2	2016
lm	59.3610439325187	15	2	2016
lm	64.7976289543497	16	2	2016
lm	71.8875270283577	17	2	2016
lm	66.1647675764292	18	2	2016
lm	32.5462509895314	19	2	2016
lm	34.8029658096293	20	2	2016
lm	47.5569953491803	21	2	2016
lm	47.896972834676	22	2	2016
lm	49.4005110464687	23	2	2016
lm	39.9966944377622	24	2	2016
lm	41.4432378263011	25	2	2016
lm	37.5901133342814	26	2	2016
lm	40.0370477335311	27	2	2016
lm	26.2760224083963	28	2	2016
lm	37.0727481194881	29	2	2016
lm	35.5508980049487	30	2	2016
lm	32.3193671997636	31	2	2016
lm	27.6073574152438	32	2	2016
lm	25.9587914183966	33	2	2016
lm	27.583337221445	34	2	2016
lm	31.617513449702	35	2	2016
lm	26.3838685429265	36	2	2016
lm	25.1105872512483	37	2	2016
lm	26.2364210334293	38	2	2016
lm	21.8141116494949	39	2	2016
lm	23.2138151787629	40	2	2016
lm	24.2338528183181	41	2	2016
lm	17.7307941626873	42	2	2016
lm	19.1960219389335	43	2	2016
lm	23.8090321165393	44	2	2016
lm	18.9386614584472	45	2	2016
lm	27.27647229096	3	3	2016
lm	26.2880567759633	4	3	2016
lm	23.0576898844828	5	3	2016
lm	32.5383236815829	6	3	2016
lm	31.3863534601478	7	3	2016
lm	33.156573948881	8	3	2016
lm	38.2625508217308	9	3	2016
lm	36.2954916044898	10	3	2016
lm	40.4576428062548	11	3	2016
lm	43.1304476164172	12	3	2016
lm	45.1286691685646	13	3	2016
lm	61.4436930410693	14	3	2016
lm	63.3357369736131	15	3	2016
lm	73.4146411894962	16	3	2016
lm	73.8483156535097	17	3	2016
lm	42.408873356162	18	3	2016
lm	32.0074632462361	19	3	2016
lm	40.3106905831364	20	3	2016
lm	44.3221433054817	21	3	2016
lm	51.4671256076914	22	3	2016
lm	44.957377537484	23	3	2016
lm	42.5331192936329	24	3	2016
lm	37.4663086935198	25	3	2016
lm	38.7988041264144	26	3	2016
lm	29.7928364498773	27	3	2016
lm	37.311993166042	28	3	2016
lm	33.2621053764608	29	3	2016
lm	32.3523381424505	30	3	2016
lm	28.8394355070181	31	3	2016
lm	23.9384000069137	32	3	2016
lm	26.4189424609466	33	3	2016
lm	30.3233277414716	34	3	2016
lm	26.9888205930073	35	3	2016
lm	23.9806759638986	36	3	2016
lm	24.6498600734701	37	3	2016
lm	24.6034225360678	38	3	2016
lm	21.6903907429459	39	3	2016
lm	25.9685101290362	40	3	2016
lm	18.2670152362702	41	3	2016
lm	18.7596558241715	42	3	2016
lm	21.0911852857044	43	3	2016
lm	21.3200197721519	44	3	2016
lm	15.1533876556758	45	3	2016
lm	27.0244187940212	3	4	2016
lm	24.3854413530135	4	4	2016
lm	29.8733223839595	5	4	2016
lm	29.138552418805	6	4	2016
lm	34.5188178019669	7	4	2016
lm	41.319742942425	8	4	2016
lm	35.5096077071792	9	4	2016
lm	38.0761085839481	10	4	2016
lm	43.9079097404056	11	4	2016
lm	42.4051803964112	12	4	2016
lm	58.4929096799771	13	4	2016
lm	63.6691021603341	14	4	2016
lm	71.6844085618522	15	4	2016
lm	77.2050995752298	16	4	2016
lm	43.9328553522054	17	4	2016
lm	39.1691974329623	18	4	2016
lm	39.1445012562794	19	4	2016
lm	42.340133548444	20	4	2016
lm	49.8325740593482	21	4	2016
lm	44.2334605627984	22	4	2016
lm	44.5751423160054	23	4	2016
lm	39.4896624595843	24	4	2016
lm	38.6840707322484	25	4	2016
lm	29.7033487468527	26	4	2016
lm	40.0001018103614	27	4	2016
lm	33.820536280027	28	4	2016
lm	33.0328144951436	29	4	2016
lm	28.8514262710981	30	4	2016
lm	23.8680791474664	31	4	2016
lm	25.6386434901874	32	4	2016
lm	29.5837215995521	33	4	2016
lm	26.3069723686742	34	4	2016
lm	24.3010711715782	35	4	2016
lm	23.1618295832083	36	4	2016
lm	22.9123618241674	37	4	2016
lm	22.857291189786	38	4	2016
lm	24.8881771858192	39	4	2016
lm	19.7990425779678	40	4	2016
lm	18.7248188630702	41	4	2016
lm	22.0654471321247	42	4	2016
lm	19.3905988243081	43	4	2016
lm	17.3608594858575	44	4	2016
lm	14.6107536842724	45	4	2016
eb	22.3265227093852	3	1	2016
eb	18.5885431509286	4	1	2016
eb	31.6851624811921	5	1	2016
eb	45.0406578765239	6	1	2016
eb	50.2141439781021	7	1	2016
eb	29.3737938577285	8	1	2016
eb	19.8095242932761	9	1	2016
eb	30.6890929285973	10	1	2016
eb	45.4417109716179	11	1	2016
eb	35.3793301402633	12	1	2016
eb	33.5322530283774	13	1	2016
eb	54.5356473514897	14	1	2016
eb	50.9015176920136	15	1	2016
eb	70.8870506544649	16	1	2016
eb	63.1591377938983	17	1	2016
eb	67.6937565878264	18	1	2016
eb	34.4978509207983	19	1	2016
eb	50.0068405484849	20	1	2016
eb	47.5543292390508	21	1	2016
eb	34.3680133907125	22	1	2016
eb	36.0093147609917	23	1	2016
eb	26.7470055581772	24	1	2016
eb	34.3078897089234	25	1	2016
eb	37.3911055190844	26	1	2016
eb	39.6012388999108	27	1	2016
eb	19.919109985686	28	1	2016
eb	25.3487083183911	29	1	2016
eb	23.4655533273033	30	1	2016
eb	30.8197045996355	31	1	2016
eb	29.7888531486066	32	1	2016
eb	30.5390389859575	33	1	2016
eb	29.371913441952	34	1	2016
eb	28.2216455515392	35	1	2016
eb	24.4074338941567	36	1	2016
eb	32.4563812520786	37	1	2016
eb	29.5385778372839	38	1	2016
eb	16.7170043348616	39	1	2016
eb	27.6799861582604	40	1	2016
eb	14.6630116820287	41	1	2016
eb	20.6462327011858	42	1	2016
eb	21.6318151441199	43	1	2016
eb	19.0308198464359	44	1	2016
eb	9.95912533458656	45	1	2016
eb	36.2898852567632	3	2	2016
eb	20.7719427333472	4	2	2016
eb	34.4343891840245	5	2	2016
eb	51.334419229991	6	2	2016
eb	55.8805310776535	7	2	2016
eb	31.3434160550927	8	2	2016
eb	23.1352438295456	9	2	2016
eb	35.2195054232622	10	2	2016
eb	50.5879280725188	11	2	2016
eb	40.3397978835717	12	2	2016
eb	38.9099521194554	13	2	2016
eb	64.2503673675968	14	2	2016
eb	59.4241955059565	15	2	2016
eb	81.3701798104088	16	2	2016
eb	73.1251811518896	17	2	2016
eb	69.2483403345779	18	2	2016
eb	29.3456556220103	19	2	2016
eb	43.6952870797201	20	2	2016
eb	41.7068778297514	21	2	2016
eb	31.5593171966418	22	2	2016
eb	33.6478577684378	23	2	2016
eb	24.9228560552075	24	2	2016
eb	32.8473574645359	25	2	2016
eb	35.8401118985349	26	2	2016
eb	38.0312581773936	27	2	2016
eb	18.0865877662101	28	2	2016
eb	24.1349600033948	29	2	2016
eb	21.9780397294815	30	2	2016
eb	29.6384111020843	31	2	2016
eb	28.2069153844265	32	2	2016
eb	28.8967381663531	33	2	2016
eb	27.6164171305958	34	2	2016
eb	26.856742068037	35	2	2016
eb	22.7461498556106	36	2	2016
eb	30.8816298325873	37	2	2016
eb	28.1149022897785	38	2	2016
eb	15.0757811158297	39	2	2016
eb	26.304712267558	40	2	2016
eb	13.3288366372553	41	2	2016
eb	19.614224931476	42	2	2016
eb	20.8460196961737	43	2	2016
eb	17.9667350849093	44	2	2016
eb	9.07888303265385	45	2	2016
eb	36.6276104470468	3	3	2016
eb	23.49079420765	4	3	2016
eb	37.7488235927965	5	3	2016
eb	56.2220916288302	6	3	2016
eb	59.9485903019739	7	3	2016
eb	34.1694181212363	8	3	2016
eb	27.9007576473357	9	3	2016
eb	40.1434776515497	10	3	2016
eb	57.4682314362687	11	3	2016
eb	46.1122136056978	12	3	2016
eb	44.9454043119484	13	3	2016
eb	74.2992951641617	14	3	2016
eb	70.5438238579224	15	3	2016
eb	87.4825734721233	16	3	2016
eb	79.6909724627081	17	3	2016
eb	57.8981413425927	18	3	2016
eb	25.5896935103861	19	3	2016
eb	38.7538673205202	20	3	2016
eb	38.0213585366456	21	3	2016
eb	29.6752384849816	22	3	2016
eb	32.0366023082009	23	3	2016
eb	23.3506543352515	24	3	2016
eb	31.1062797585733	25	3	2016
eb	34.3500038057026	26	3	2016
eb	36.5992087948476	27	3	2016
eb	16.1364026965772	28	3	2016
eb	22.7784450600017	29	3	2016
eb	20.5893428862489	30	3	2016
eb	27.8183190764602	31	3	2016
eb	26.591576494684	32	3	2016
eb	27.1192001144234	33	3	2016
eb	25.909782453433	34	3	2016
eb	25.0222146230611	35	3	2016
eb	21.178206403564	36	3	2016
eb	29.3840347625021	37	3	2016
eb	26.6789819994464	38	3	2016
eb	13.9733057820382	39	3	2016
eb	25.0880564881247	40	3	2016
eb	12.0579659802483	41	3	2016
eb	18.5457775507042	42	3	2016
eb	20.0510521422681	43	3	2016
eb	16.9530459712656	44	3	2016
eb	8.00931835974043	45	3	2016
eb	33.6672532704034	3	4	2016
eb	25.5608433167146	4	4	2016
eb	40.2519231265365	5	4	2016
eb	59.9322207674878	6	4	2016
eb	66.6741948616415	7	4	2016
eb	38.6228961595404	8	4	2016
eb	32.4042418422119	9	4	2016
eb	45.1513037691367	10	4	2016
eb	64.1845850762139	11	4	2016
eb	52.9162540436531	12	4	2016
eb	51.3403166284042	13	4	2016
eb	84.150708593156	14	4	2016
eb	81.128989027441	15	4	2016
eb	89.4920742840396	16	4	2016
eb	68.9000617378336	17	4	2016
eb	48.2068899015892	18	4	2016
eb	21.3923557625394	19	4	2016
eb	34.4509494836536	20	4	2016
eb	35.6253199089166	21	4	2016
eb	27.9098541486237	22	4	2016
eb	30.6327670145296	23	4	2016
eb	21.8807855553628	24	4	2016
eb	30.2221082643233	25	4	2016
eb	33.2443555873315	26	4	2016
eb	36.1751925021332	27	4	2016
eb	14.9455842344781	28	4	2016
eb	21.3029022992574	29	4	2016
eb	19.2557942368176	30	4	2016
eb	26.490948434877	31	4	2016
eb	24.9538542347825	32	4	2016
eb	25.5423749142657	33	4	2016
eb	24.8033382560855	34	4	2016
eb	23.5023097564042	35	4	2016
eb	19.9660436189849	36	4	2016
eb	28.1108158619421	37	4	2016
eb	25.262811187369	38	4	2016
eb	12.4574337973652	39	4	2016
eb	24.1612592419318	40	4	2016
eb	11.0215914533923	41	4	2016
eb	17.5661412086324	42	4	2016
eb	18.7942836406208	43	4	2016
eb	16.3061755739287	44	4	2016
eb	7.41135501916524	45	4	2016
arima	25.9874805712011	3	1	2016
arima	25.0338323451644	4	1	2016
arima	18.0461820483692	5	1	2016
arima	25.3035375152014	6	1	2016
arima	28.1147254124457	7	1	2016
arima	27.1686011231285	8	1	2016
arima	27.2011170040354	9	1	2016
arima	33.2888216901707	10	1	2016
arima	29.597108054026	11	1	2016
arima	31.5077781612584	12	1	2016
arima	32.6937553432811	13	1	2016
arima	46.7042014554662	14	1	2016
arima	60.6739253531116	15	1	2016
arima	63.6393069407368	16	1	2016
arima	88.6417823720433	17	1	2016
arima	87.5246610769417	18	1	2016
arima	34.761667166066	19	1	2016
arima	38.8126035626293	20	1	2016
arima	42.1481050037009	21	1	2016
arima	38.7245721282764	22	1	2016
arima	44.1919355765721	23	1	2016
arima	36.2469812659031	24	1	2016
arima	39.8531858147768	25	1	2016
arima	39.9918447754438	26	1	2016
arima	37.851486950555	27	1	2016
arima	32.1995652755811	28	1	2016
arima	34.7326049353643	29	1	2016
arima	34.870602228014	30	1	2016
arima	36.6698184613319	31	1	2016
arima	29.7986311845675	32	1	2016
arima	27.3344598325084	33	1	2016
arima	29.1403644085683	34	1	2016
arima	29.4578698074488	35	1	2016
arima	24.9615069334843	36	1	2016
arima	27.6859800463525	37	1	2016
arima	24.8376266013139	38	1	2016
arima	23.4056709590445	39	1	2016
arima	20.7141577544786	40	1	2016
arima	20.3150295358858	41	1	2016
arima	22.3220480886509	42	1	2016
arima	19.2810877740408	43	1	2016
arima	21.4066017312333	44	1	2016
arima	15.3968988886203	45	1	2016
arima	26.5045478766957	3	2	2016
arima	17.8582155325335	4	2	2016
arima	22.2179166298692	5	2	2016
arima	24.9478844879162	6	2	2016
arima	27.4105413490048	7	2	2016
arima	28.8721772891228	8	2	2016
arima	33.0729957389074	9	2	2016
arima	28.3445095223363	10	2	2016
arima	31.3638750300262	11	2	2016
arima	33.1279976479394	12	2	2016
arima	44.0533434438338	13	2	2016
arima	61.0690103150301	14	2	2016
arima	63.5842396439744	15	2	2016
arima	89.8262634951898	16	2	2016
arima	92.2625040699171	17	2	2016
arima	46.9627679578519	18	2	2016
arima	32.9196994467006	19	2	2016
arima	39.3938908839964	20	2	2016
arima	39.4378888668739	21	2	2016
arima	43.8877327684442	22	2	2016
arima	39.0451250157444	23	2	2016
arima	39.7561880726202	24	2	2016
arima	40.1616763051988	25	2	2016
arima	37.6049063657742	26	2	2016
arima	35.3266605117824	27	2	2016
arima	35.6622991524092	28	2	2016
arima	36.7968652096582	29	2	2016
arima	37.2724405956901	30	2	2016
arima	31.0422128795374	31	2	2016
arima	27.0567291193491	32	2	2016
arima	28.6396233219528	33	2	2016
arima	29.504851343731	34	2	2016
arima	25.7131499522248	35	2	2016
arima	26.0910847767446	36	2	2016
arima	24.4893813257031	37	2	2016
arima	24.9800182542511	38	2	2016
arima	19.6638484782698	39	2	2016
arima	21.3884136419837	40	2	2016
arima	22.0889636253186	41	2	2016
arima	19.3775749971198	42	2	2016
arima	21.4085459769852	43	2	2016
arima	17.4830539750026	44	2	2016
arima	12.7746259372641	45	2	2016
arima	18.884994399693	3	3	2016
arima	22.0808339492445	4	3	2016
arima	22.8304296702569	5	3	2016
arima	25.3527966049648	6	3	2016
arima	29.0230573899687	7	3	2016
arima	34.1458207106221	8	3	2016
arima	28.2063110250767	9	3	2016
arima	30.5592607948349	10	3	2016
arima	33.0367386146771	11	3	2016
arima	44.3230316006084	12	3	2016
arima	59.4005276535242	13	3	2016
arima	63.8359675657411	14	3	2016
arima	89.7893561181045	15	3	2016
arima	93.0550726298945	16	3	2016
arima	49.8673374391951	17	3	2016
arima	40.4499610833562	18	3	2016
arima	35.8091468815411	19	3	2016
arima	37.3464964061541	20	3	2016
arima	44.2976410323569	21	3	2016
arima	38.8741164893317	22	3	2016
arima	41.2398732330828	23	3	2016
arima	40.1125839242161	24	3	2016
arima	37.6897726581196	25	3	2016
arima	35.1971923314908	26	3	2016
arima	37.2610080688696	27	3	2016
arima	37.2776675137041	28	3	2016
arima	38.3019487376788	29	3	2016
arima	31.3627350150542	30	3	2016
arima	27.7321781593028	31	3	2016
arima	28.4896685033519	32	3	2016
arima	29.2329303992447	33	3	2016
arima	25.7362480548921	34	3	2016
arima	26.4913325277348	35	3	2016
arima	23.6329429245139	36	3	2016
arima	24.7902480687857	37	3	2016
arima	20.5053708122084	38	3	2016
arima	20.8383324166496	39	3	2016
arima	22.6516104310253	40	3	2016
arima	19.2545901679133	41	3	2016
arima	21.4588466024031	42	3	2016
arima	17.4840561865784	43	3	2016
arima	13.8902155607789	44	3	2016
arima	14.8402229208208	45	3	2016
arima	21.8894140866072	3	4	2016
arima	22.8378048230766	4	4	2016
arima	25.7275851071992	5	4	2016
arima	29.1790688885886	6	4	2016
arima	34.1012163934517	7	4	2016
arima	28.0598860292266	8	4	2016
arima	30.5696477879331	9	4	2016
arima	33.1195731537674	10	4	2016
arima	44.3255440449634	11	4	2016
arima	59.3587854795941	12	4	2016
arima	64.0273209438177	13	4	2016
arima	89.748589109911	14	4	2016
arima	93.0563783658687	15	4	2016
arima	49.7460598167372	16	4	2016
arima	40.1533412626152	17	4	2016
arima	36.7776444816415	18	4	2016
arima	37.0145599039966	19	4	2016
arima	44.626151504731	20	4	2016
arima	38.8352546168299	21	4	2016
arima	41.2381857173004	22	4	2016
arima	40.0834546221313	23	4	2016
arima	37.6921431979333	24	4	2016
arima	35.1923336210922	25	4	2016
arima	37.2515483706922	26	4	2016
arima	37.2835290900405	27	4	2016
arima	38.3166212564213	28	4	2016
arima	31.3812848470374	29	4	2016
arima	27.7403188658619	30	4	2016
arima	28.5028271829554	31	4	2016
arima	29.2284750774475	32	4	2016
arima	25.7329048566622	33	4	2016
arima	26.4841346558625	34	4	2016
arima	23.6367125520382	35	4	2016
arima	24.7799172074131	36	4	2016
arima	20.501957407179	37	4	2016
arima	20.8394245606557	38	4	2016
arima	22.6469331993466	39	4	2016
arima	19.2565265729692	40	4	2016
arima	21.4601889396044	41	4	2016
arima	17.4865563200391	42	4	2016
arima	13.8914563116146	43	4	2016
arima	14.8311827400774	44	4	2016
arima	13.3836691720107	45	4	2016
target	17	3	1	2016
target	27	4	1	2016
target	39	5	1	2016
target	45	6	1	2016
target	28	7	1	2016
target	18	8	1	2016
target	28	9	1	2016
target	41	10	1	2016
target	31	11	1	2016
target	29	12	1	2016
target	48	13	1	2016
target	45	14	1	2016
target	61	15	1	2016
target	55	16	1	2016
target	61	17	1	2016
target	37	18	1	2016
target	56	19	1	2016
target	56	20	1	2016
target	40	21	1	2016
target	40	22	1	2016
target	29	23	1	2016
target	36	24	1	2016
target	39	25	1	2016
target	41	26	1	2016
target	22	27	1	2016
target	27	28	1	2016
target	25	29	1	2016
target	32	30	1	2016
target	31	31	1	2016
target	32	32	1	2016
target	31	33	1	2016
target	30	34	1	2016
target	26	35	1	2016
target	34	36	1	2016
target	31	37	1	2016
target	18	38	1	2016
target	29	39	1	2016
target	16	40	1	2016
target	22	41	1	2016
target	23	42	1	2016
target	20	43	1	2016
target	11	44	1	2016
target	16	45	1	2016
target	27	3	2	2016
target	39	4	2	2016
target	45	5	2	2016
target	28	6	2	2016
target	18	7	2	2016
target	28	8	2	2016
target	41	9	2	2016
target	31	10	2	2016
target	29	11	2	2016
target	48	12	2	2016
target	45	13	2	2016
target	61	14	2	2016
target	55	15	2	2016
target	61	16	2	2016
target	37	17	2	2016
target	56	18	2	2016
target	56	19	2	2016
target	40	20	2	2016
target	40	21	2	2016
target	29	22	2	2016
target	36	23	2	2016
target	39	24	2	2016
target	41	25	2	2016
target	22	26	2	2016
target	27	27	2	2016
target	25	28	2	2016
target	32	29	2	2016
target	31	30	2	2016
target	32	31	2	2016
target	31	32	2	2016
target	30	33	2	2016
target	26	34	2	2016
target	34	35	2	2016
target	31	36	2	2016
target	18	37	2	2016
target	29	38	2	2016
target	16	39	2	2016
target	22	40	2	2016
target	23	41	2	2016
target	20	42	2	2016
target	11	43	2	2016
target	16	44	2	2016
target	14	45	2	2016
target	39	3	3	2016
target	45	4	3	2016
target	28	5	3	2016
target	18	6	3	2016
target	28	7	3	2016
target	41	8	3	2016
target	31	9	3	2016
target	29	10	3	2016
target	48	11	3	2016
target	45	12	3	2016
target	61	13	3	2016
target	55	14	3	2016
target	61	15	3	2016
target	37	16	3	2016
target	56	17	3	2016
target	56	18	3	2016
target	40	19	3	2016
target	40	20	3	2016
target	29	21	3	2016
target	36	22	3	2016
target	39	23	3	2016
target	41	24	3	2016
target	22	25	3	2016
target	27	26	3	2016
target	25	27	3	2016
target	32	28	3	2016
target	31	29	3	2016
target	32	30	3	2016
target	31	31	3	2016
target	30	32	3	2016
target	26	33	3	2016
target	34	34	3	2016
target	31	35	3	2016
target	18	36	3	2016
target	29	37	3	2016
target	16	38	3	2016
target	22	39	3	2016
target	23	40	3	2016
target	20	41	3	2016
target	11	42	3	2016
target	16	43	3	2016
target	14	44	3	2016
target	15	45	3	2016
target	45	3	4	2016
target	28	4	4	2016
target	18	5	4	2016
target	28	6	4	2016
target	41	7	4	2016
target	31	8	4	2016
target	29	9	4	2016
target	48	10	4	2016
target	45	11	4	2016
target	61	12	4	2016
target	55	13	4	2016
target	61	14	4	2016
target	37	15	4	2016
target	56	16	4	2016
target	56	17	4	2016
target	40	18	4	2016
target	40	19	4	2016
target	29	20	4	2016
target	36	21	4	2016
target	39	22	4	2016
target	41	23	4	2016
target	22	24	4	2016
target	27	25	4	2016
target	25	26	4	2016
target	32	27	4	2016
target	31	28	4	2016
target	32	29	4	2016
target	31	30	4	2016
target	30	31	4	2016
target	26	32	4	2016
target	34	33	4	2016
target	31	34	4	2016
target	18	35	4	2016
target	29	36	4	2016
target	16	37	4	2016
target	22	38	4	2016
target	23	39	4	2016
target	20	40	4	2016
target	11	41	4	2016
target	16	42	4	2016
target	14	43	4	2016
target	15	44	4	2016
target	11	45	4	2016
