# Supplementary material for: A stacked ensemble method for forecasting influenza-like illness visit volumes at emergency departments
Source: PLoS One. 2021 Mar 22;16(3):e0241725. doi: 10.1371/journal.pone.0241725 (PMC7984626; doi:10.1371/journal.pone.0241725)
Supplement: S1 Data — (ZIP) [file pone.0241725.s003.zip › ILI_plosone/tables/raw_estimates_2015_holdout_2017weeks-3-45.csv]

object	value	epiweek	weeks_ahead	season
rf	146.6725	3	1	2017
rf	189.3745	4	1	2017
rf	213.213	5	1	2017
rf	224.056	6	1	2017
rf	238.725	7	1	2017
rf	289.3195	8	1	2017
rf	279.216	9	1	2017
rf	304.536	10	1	2017
rf	343.278	11	1	2017
rf	362.497	12	1	2017
rf	406.4095	13	1	2017
rf	412.15	14	1	2017
rf	425.719	15	1	2017
rf	442.462	16	1	2017
rf	428.319	17	1	2017
rf	445.212	18	1	2017
rf	375.1515	19	1	2017
rf	309.9	20	1	2017
rf	303.2545	21	1	2017
rf	318.952	22	1	2017
rf	314.7045	23	1	2017
rf	318.962	24	1	2017
rf	299.3755	25	1	2017
rf	307.941	26	1	2017
rf	312.166	27	1	2017
rf	274.497	28	1	2017
rf	265.0925	29	1	2017
rf	273.457	30	1	2017
rf	260.874	31	1	2017
rf	244.1975	32	1	2017
rf	228.4745	33	1	2017
rf	229.883	34	1	2017
rf	223.536	35	1	2017
rf	213.5545	36	1	2017
rf	209.5985	37	1	2017
rf	195.5765	38	1	2017
rf	180.771	39	1	2017
rf	162.7655	40	1	2017
rf	165.2575	41	1	2017
rf	164.3435	42	1	2017
rf	156.8035	43	1	2017
rf	143.429	44	1	2017
rf	148.9935	45	1	2017
rf	154.7395	3	2	2017
rf	204.3445	4	2	2017
rf	198.401	5	2	2017
rf	234.007	6	2	2017
rf	257.7315	7	2	2017
rf	291.7905	8	2	2017
rf	295.913	9	2	2017
rf	315.1505	10	2	2017
rf	356.8145	11	2	2017
rf	359.3565	12	2	2017
rf	389.5315	13	2	2017
rf	398.697	14	2	2017
rf	417.3105	15	2	2017
rf	423.123	16	2	2017
rf	426.583	17	2	2017
rf	408.105	18	2	2017
rf	345.0065	19	2	2017
rf	303.7595	20	2	2017
rf	314.4165	21	2	2017
rf	320.3745	22	2	2017
rf	316.216	23	2	2017
rf	305.147	24	2	2017
rf	306.043	25	2	2017
rf	312.6745	26	2	2017
rf	301.054	27	2	2017
rf	279.347	28	2	2017
rf	278.6945	29	2	2017
rf	272.0635	30	2	2017
rf	256.671	31	2	2017
rf	243.4445	32	2	2017
rf	239.028	33	2	2017
rf	233.33	34	2	2017
rf	226.796	35	2	2017
rf	219.149	36	2	2017
rf	203.3655	37	2	2017
rf	185.4625	38	2	2017
rf	167.147	39	2	2017
rf	161.705	40	2	2017
rf	162.7825	41	2	2017
rf	151.9905	42	2	2017
rf	150.133	43	2	2017
rf	145.2365	44	2	2017
rf	139.4145	45	2	2017
rf	163.724	3	3	2017
rf	190.819	4	3	2017
rf	195.8625	5	3	2017
rf	237.8085	6	3	2017
rf	259.8235	7	3	2017
rf	310.0155	8	3	2017
rf	318.123	9	3	2017
rf	339.252	10	3	2017
rf	374.5355	11	3	2017
rf	347.408	12	3	2017
rf	374.459	13	3	2017
rf	384.027	14	3	2017
rf	397.1545	15	3	2017
rf	437.7915	16	3	2017
rf	406.371	17	3	2017
rf	369.5145	18	3	2017
rf	323.5795	19	3	2017
rf	310.2985	20	3	2017
rf	308.7825	21	3	2017
rf	319.1595	22	3	2017
rf	304.007	23	3	2017
rf	308.461	24	3	2017
rf	310.091	25	3	2017
rf	291.5525	26	3	2017
rf	283.9745	27	3	2017
rf	276.121	28	3	2017
rf	272.827	29	3	2017
rf	270.89	30	3	2017
rf	251.7885	31	3	2017
rf	241.808	32	3	2017
rf	237.913	33	3	2017
rf	244.885	34	3	2017
rf	233.064	35	3	2017
rf	216.536	36	3	2017
rf	198.7345	37	3	2017
rf	175.833	38	3	2017
rf	161.764	39	3	2017
rf	151.214	40	3	2017
rf	153.438	41	3	2017
rf	145.9145	42	3	2017
rf	144.3235	43	3	2017
rf	130.7155	44	3	2017
rf	131.9125	45	3	2017
rf	172.6655	3	4	2017
rf	207.9415	4	4	2017
rf	210.1375	5	4	2017
rf	247.876	6	4	2017
rf	290.4495	7	4	2017
rf	330.458	8	4	2017
rf	350.1735	9	4	2017
rf	369.0005	10	4	2017
rf	380.7405	11	4	2017
rf	330.193	12	4	2017
rf	353.434	13	4	2017
rf	366.1075	14	4	2017
rf	401.45	15	4	2017
rf	397.352	16	4	2017
rf	357.6735	17	4	2017
rf	338.17	18	4	2017
rf	325.881	19	4	2017
rf	311.0245	20	4	2017
rf	310.5385	21	4	2017
rf	315.8005	22	4	2017
rf	308.411	23	4	2017
rf	305.1105	24	4	2017
rf	284.6335	25	4	2017
rf	279.4715	26	4	2017
rf	279.1925	27	4	2017
rf	271.48	28	4	2017
rf	262.66	29	4	2017
rf	264.486	30	4	2017
rf	243.6045	31	4	2017
rf	238.331	32	4	2017
rf	234.427	33	4	2017
rf	247.149	34	4	2017
rf	228.3035	35	4	2017
rf	212.9455	36	4	2017
rf	175.1385	37	4	2017
rf	163.13	38	4	2017
rf	150.336	39	4	2017
rf	147.6265	40	4	2017
rf	148.1055	41	4	2017
rf	144.8345	42	4	2017
rf	136.046	43	4	2017
rf	125.2765	44	4	2017
rf	121.725	45	4	2017
Generalized Linear Mixture Model	158.209939392621	3	1	2018
Generalized Linear Mixture Model	161.551930133384	4	1	2018
Generalized Linear Mixture Model	186.155130656814	5	1	2018
Generalized Linear Mixture Model	171.552479612255	6	1	2018
Generalized Linear Mixture Model	209.61167767203	7	1	2018
Generalized Linear Mixture Model	275.345664167	8	1	2018
Generalized Linear Mixture Model	395.099804480709	9	1	2018
Generalized Linear Mixture Model	568.408962188765	10	1	2018
Generalized Linear Mixture Model	577.874039224953	11	1	2018
Generalized Linear Mixture Model	614.775640384994	12	1	2018
Generalized Linear Mixture Model	595.696562873691	13	1	2018
Generalized Linear Mixture Model	473.065811094647	14	1	2018
Generalized Linear Mixture Model	387.807985561084	15	1	2018
Generalized Linear Mixture Model	382.450846432355	16	1	2018
Generalized Linear Mixture Model	309.989659763078	17	1	2018
Generalized Linear Mixture Model	161.472048105919	3	2	2018
Generalized Linear Mixture Model	163.167857214004	4	2	2018
Generalized Linear Mixture Model	173.244819636954	5	2	2018
Generalized Linear Mixture Model	174.780053066663	6	2	2018
Generalized Linear Mixture Model	214.390758194527	7	2	2018
Generalized Linear Mixture Model	286.725109977423	8	2	2018
Generalized Linear Mixture Model	415.985725191682	9	2	2018
Generalized Linear Mixture Model	558.285659096391	10	2	2018
Generalized Linear Mixture Model	553.071034378816	11	2	2018
Generalized Linear Mixture Model	605.311000069922	12	2	2018
Generalized Linear Mixture Model	561.323839146733	13	2	2018
Generalized Linear Mixture Model	456.217613842907	14	2	2018
Generalized Linear Mixture Model	384.610296916036	15	2	2018
Generalized Linear Mixture Model	350.861652839645	16	2	2018
Generalized Linear Mixture Model	273.525945636604	17	2	2018
Generalized Linear Mixture Model	158.794295618727	3	3	2018
Generalized Linear Mixture Model	153.262899744296	4	3	2018
Generalized Linear Mixture Model	179.713770762481	5	3	2018
Generalized Linear Mixture Model	173.564216598452	6	3	2018
Generalized Linear Mixture Model	227.290827001446	7	3	2018
Generalized Linear Mixture Model	307.985202447836	8	3	2018
Generalized Linear Mixture Model	401.538004826767	9	3	2018
Generalized Linear Mixture Model	515.48400819765	10	3	2018
Generalized Linear Mixture Model	529.731050169173	11	3	2018
Generalized Linear Mixture Model	541.364415888963	12	3	2018
Generalized Linear Mixture Model	503.5808763327	13	3	2018
Generalized Linear Mixture Model	426.33007989784	14	3	2018
Generalized Linear Mixture Model	339.12857014003	15	3	2018
Generalized Linear Mixture Model	319.390674647652	16	3	2018
Generalized Linear Mixture Model	269.213693171138	17	3	2018
Generalized Linear Mixture Model	151.065132374913	3	4	2018
Generalized Linear Mixture Model	162.833134464778	4	4	2018
Generalized Linear Mixture Model	186.013440469493	5	4	2018
Generalized Linear Mixture Model	192.582409143754	6	4	2018
Generalized Linear Mixture Model	257.741913050277	7	4	2018
Generalized Linear Mixture Model	328.262945747957	8	4	2018
Generalized Linear Mixture Model	396.805493480499	9	4	2018
Generalized Linear Mixture Model	496.465040298625	10	4	2018
Generalized Linear Mixture Model	492.746299830138	11	4	2018
Generalized Linear Mixture Model	480.878473712429	12	4	2018
Generalized Linear Mixture Model	448.943226985839	13	4	2018
Generalized Linear Mixture Model	392.310253951827	14	4	2018
Generalized Linear Mixture Model	306.634916934834	15	4	2018
Generalized Linear Mixture Model	296.153299589187	16	4	2018
Generalized Linear Mixture Model	265.10979314269	17	4	2018
lm	205.432129147998	3	1	2017
lm	235.857085091781	4	1	2017
lm	218.80310837279	5	1	2017
lm	227.851531541813	6	1	2017
lm	254.814856873721	7	1	2017
lm	303.892038989083	8	1	2017
lm	310.042278089209	9	1	2017
lm	336.519785732699	10	1	2017
lm	363.059790171926	11	1	2017
lm	387.558842609963	12	1	2017
lm	428.388474572013	13	1	2017
lm	429.398546147777	14	1	2017
lm	453.908176301932	15	1	2017
lm	476.463112480449	16	1	2017
lm	431.961774829305	17	1	2017
lm	468.114903479313	18	1	2017
lm	399.963112521455	19	1	2017
lm	300.571823892909	20	1	2017
lm	291.437338876872	21	1	2017
lm	387.781917078679	22	1	2017
lm	328.200983467216	23	1	2017
lm	348.99532404899	24	1	2017
lm	313.077757393816	25	1	2017
lm	316.039791288667	26	1	2017
lm	309.203849413742	27	1	2017
lm	265.86319535357	28	1	2017
lm	236.877917248145	29	1	2017
lm	275.066478805133	30	1	2017
lm	236.337813838541	31	1	2017
lm	213.122098952545	32	1	2017
lm	210.789555884114	33	1	2017
lm	207.638512372419	34	1	2017
lm	212.878240264748	35	1	2017
lm	225.407810534225	36	1	2017
lm	199.539420345779	37	1	2017
lm	219.909247317911	38	1	2017
lm	178.658630312078	39	1	2017
lm	161.86609547593	40	1	2017
lm	178.330606933539	41	1	2017
lm	177.784669598752	42	1	2017
lm	133.650816330465	43	1	2017
lm	146.298532049066	44	1	2017
lm	148.072743885833	45	1	2017
lm	219.770657921029	3	2	2017
lm	230.893229376104	4	2	2017
lm	215.436949588733	5	2	2017
lm	241.407722382649	6	2	2017
lm	281.897168803027	7	2	2017
lm	333.279717940513	8	2	2017
lm	355.773584436843	9	2	2017
lm	350.418691699982	10	2	2017
lm	351.589036738199	11	2	2017
lm	390.324283526235	12	2	2017
lm	410.776569937428	13	2	2017
lm	447.987176749461	14	2	2017
lm	461.342531485669	15	2	2017
lm	456.977706398677	16	2	2017
lm	413.343427418661	17	2	2017
lm	396.120483997608	18	2	2017
lm	393.554436622099	19	2	2017
lm	295.333824443397	20	2	2017
lm	318.433153377554	21	2	2017
lm	364.026761720106	22	2	2017
lm	344.891209219458	23	2	2017
lm	344.447580950931	24	2	2017
lm	325.976940768188	25	2	2017
lm	299.641810627101	26	2	2017
lm	312.122993827677	27	2	2017
lm	261.035941702336	28	2	2017
lm	242.82576899851	29	2	2017
lm	253.629458954281	30	2	2017
lm	252.301538221762	31	2	2017
lm	210.721711429871	32	2	2017
lm	219.739779095755	33	2	2017
lm	206.489722633312	34	2	2017
lm	221.078316493337	35	2	2017
lm	219.161753944875	36	2	2017
lm	200.774418086376	37	2	2017
lm	189.495589247152	38	2	2017
lm	193.142183841528	39	2	2017
lm	150.737194853856	40	2	2017
lm	189.755535671051	41	2	2017
lm	158.147374456531	42	2	2017
lm	123.295208805907	43	2	2017
lm	132.322967195121	44	2	2017
lm	145.220363006277	45	2	2017
lm	212.252554174884	3	3	2017
lm	220.538784572529	4	3	2017
lm	236.817923181869	5	3	2017
lm	274.25840582302	6	3	2017
lm	321.013763293763	7	3	2017
lm	368.801465121576	8	3	2017
lm	364.251511838237	9	3	2017
lm	345.479242422287	10	3	2017
lm	359.796243460177	11	3	2017
lm	377.704262849875	12	3	2017
lm	422.880846633696	13	3	2017
lm	459.754775048889	14	3	2017
lm	442.756520894595	15	3	2017
lm	432.137434748095	16	3	2017
lm	343.166967235438	17	3	2017
lm	380.333782826745	18	3	2017
lm	365.18671024758	19	3	2017
lm	344.450331319146	20	3	2017
lm	302.770855596059	21	3	2017
lm	370.64115260961	22	3	2017
lm	350.29968863175	23	3	2017
lm	346.527466901196	24	3	2017
lm	317.192581846113	25	3	2017
lm	302.598330177885	26	3	2017
lm	293.33483059715	27	3	2017
lm	272.359090888068	28	3	2017
lm	230.031430567681	29	3	2017
lm	260.329144648632	30	3	2017
lm	250.767040091452	31	3	2017
lm	222.304838417042	32	3	2017
lm	212.536671345938	33	3	2017
lm	221.064828282982	34	3	2017
lm	209.595067317801	35	3	2017
lm	220.292435106692	36	3	2017
lm	187.52886978228	37	3	2017
lm	204.435429008528	38	3	2017
lm	186.647065444817	39	3	2017
lm	176.658096256006	40	3	2017
lm	164.052397941403	41	3	2017
lm	149.543390061704	42	3	2017
lm	122.73210058612	43	3	2017
lm	124.250432600941	44	3	2017
lm	138.251665951659	45	3	2017
lm	207.092905958089	3	4	2017
lm	238.484755576945	4	4	2017
lm	262.962195808668	5	4	2017
lm	303.539242860013	6	4	2017
lm	356.579254362047	7	4	2017
lm	367.8776228604	8	4	2017
lm	355.062278718787	9	4	2017
lm	349.732634419017	10	4	2017
lm	352.932865838332	11	4	2017
lm	399.068699902698	12	4	2017
lm	435.123909027968	13	4	2017
lm	438.259777991833	14	4	2017
lm	403.755121047617	15	4	2017
lm	344.223537588239	16	4	2017
lm	325.081721219047	17	4	2017
lm	348.96376037445	18	4	2017
lm	404.453291480601	19	4	2017
lm	322.491600977808	20	4	2017
lm	305.040849323208	21	4	2017
lm	369.962269224523	22	4	2017
lm	355.316164374947	23	4	2017
lm	332.557051329759	24	4	2017
lm	333.507942802108	25	4	2017
lm	285.020806772663	26	4	2017
lm	304.166813116476	27	4	2017
lm	266.238011938434	28	4	2017
lm	242.768745758836	29	4	2017
lm	261.053693965853	30	4	2017
lm	271.469979417175	31	4	2017
lm	223.516378094311	32	4	2017
lm	236.318482401527	33	4	2017
lm	222.074297486404	34	4	2017
lm	215.851638403135	35	4	2017
lm	205.425256518699	36	4	2017
lm	200.039323953227	37	4	2017
lm	190.543530629208	38	4	2017
lm	209.830443879256	39	4	2017
lm	155.4760862599	40	4	2017
lm	156.247893891373	41	4	2017
lm	149.255807296915	42	4	2017
lm	120.621993876014	43	4	2017
lm	122.293418149308	44	4	2017
lm	140.073195210925	45	4	2017
eb	214.653815031426	3	1	2017
eb	238.792893193542	4	1	2017
eb	240.917423970327	5	1	2017
eb	252.327333208522	6	1	2017
eb	255.490521679264	7	1	2017
eb	313.919724584221	8	1	2017
eb	288.270019252687	9	1	2017
eb	307.625695043933	10	1	2017
eb	374.546043205922	11	1	2017
eb	441.37450405008	12	1	2017
eb	479.951749926135	13	1	2017
eb	485.634092160064	14	1	2017
eb	486.705825646762	15	1	2017
eb	497.143907440682	16	1	2017
eb	463.579912167708	17	1	2017
eb	532.861715705143	18	1	2017
eb	418.665322528513	19	1	2017
eb	282.320702281285	20	1	2017
eb	298.379723962284	21	1	2017
eb	324.823523315599	22	1	2017
eb	328.137699539732	23	1	2017
eb	327.603683932468	24	1	2017
eb	279.715994833251	25	1	2017
eb	313.020744932196	26	1	2017
eb	304.144298462869	27	1	2017
eb	240.118400563078	28	1	2017
eb	239.04773641959	29	1	2017
eb	260.830749928905	30	1	2017
eb	227.996565791012	31	1	2017
eb	197.985495298669	32	1	2017
eb	194.850263656783	33	1	2017
eb	184.339459004302	34	1	2017
eb	217.443596233907	35	1	2017
eb	198.621772601514	36	1	2017
eb	201.909736405782	37	1	2017
eb	216.855780715831	38	1	2017
eb	185.597175460146	39	1	2017
eb	143.754947510407	40	1	2017
eb	181.529832060046	41	1	2017
eb	143.830524817467	42	1	2017
eb	150.539943006683	43	1	2017
eb	149.988568113416	44	1	2017
eb	141.341925211614	45	1	2017
eb	234.401489958573	3	2	2017
eb	259.166999269697	4	2	2017
eb	260.466489264864	5	2	2017
eb	272.91600600333	6	2	2017
eb	276.647865019792	7	2	2017
eb	341.573848576621	8	2	2017
eb	313.75151196006	9	2	2017
eb	335.619250834997	10	2	2017
eb	409.201795729253	11	2	2017
eb	483.501672941169	12	2	2017
eb	528.527713020178	13	2	2017
eb	522.713233570268	14	2	2017
eb	513.914978785683	15	2	2017
eb	517.545532126369	16	2	2017
eb	489.711191608415	17	2	2017
eb	557.012020743561	18	2	2017
eb	408.850470951463	19	2	2017
eb	271.077466288192	20	2	2017
eb	290.717980936219	21	2	2017
eb	316.117119837899	22	2	2017
eb	320.084616979606	23	2	2017
eb	321.042898935966	24	2	2017
eb	272.244233133517	25	2	2017
eb	304.257920080307	26	2	2017
eb	294.795312747928	27	2	2017
eb	231.308795423624	28	2	2017
eb	229.335630330318	29	2	2017
eb	251.958071211328	30	2	2017
eb	219.189031004658	31	2	2017
eb	188.468412224605	32	2	2017
eb	186.313645665163	33	2	2017
eb	174.451251472481	34	2	2017
eb	208.208245062316	35	2	2017
eb	188.9484885424	36	2	2017
eb	191.937507703266	37	2	2017
eb	207.4885862254	38	2	2017
eb	174.756799169751	39	2	2017
eb	130.853497121349	40	2	2017
eb	171.456765518839	41	2	2017
eb	133.294779703968	42	2	2017
eb	139.497512621345	43	2	2017
eb	139.822414037136	44	2	2017
eb	132.030272508525	45	2	2017
eb	258.355829451038	3	3	2017
eb	279.219089034997	4	3	2017
eb	283.226656949511	5	3	2017
eb	295.96114835118	6	3	2017
eb	302.13366288793	7	3	2017
eb	372.499425857713	8	3	2017
eb	343.552347308923	9	3	2017
eb	364.785890079528	10	3	2017
eb	446.754439601293	11	3	2017
eb	524.455793674512	12	3	2017
eb	563.638284781569	13	3	2017
eb	549.258049306164	14	3	2017
eb	536.280135097903	15	3	2017
eb	544.232681301727	16	3	2017
eb	520.094246452239	17	3	2017
eb	558.242408023536	18	3	2017
eb	405.04363415869	19	3	2017
eb	263.379088491334	20	3	2017
eb	282.569706374329	21	3	2017
eb	306.038103077945	22	3	2017
eb	311.726902069179	23	3	2017
eb	313.423814098606	24	3	2017
eb	264.146349223338	25	3	2017
eb	297.905744686381	26	3	2017
eb	287.02799007795	27	3	2017
eb	222.402201478925	28	3	2017
eb	221.105015172521	29	3	2017
eb	244.789355597571	30	3	2017
eb	211.198918601257	31	3	2017
eb	181.140146107186	32	3	2017
eb	177.173615701911	33	3	2017
eb	166.630253003056	34	3	2017
eb	198.008445071267	35	3	2017
eb	179.171054564839	36	3	2017
eb	181.911155568805	37	3	2017
eb	195.667495341776	38	3	2017
eb	163.667841650746	39	3	2017
eb	119.771509689008	40	3	2017
eb	159.251721728793	41	3	2017
eb	121.487854284351	42	3	2017
eb	128.660193478181	43	3	2017
eb	128.114283598443	44	3	2017
eb	121.304176670266	45	3	2017
eb	276.919956081482	3	4	2017
eb	301.287721052874	4	4	2017
eb	306.687528146751	5	4	2017
eb	322.570249544033	6	4	2017
eb	333.088657170544	7	4	2017
eb	406.119439945869	8	4	2017
eb	379.061583614016	9	4	2017
eb	399.248809018191	10	4	2017
eb	479.340365869089	11	4	2017
eb	557.75499550069	12	4	2017
eb	588.688651434256	13	4	2017
eb	575.204626959073	14	4	2017
eb	561.139378035738	15	4	2017
eb	557.264425045357	16	4	2017
eb	550.448447960727	17	4	2017
eb	587.992974693127	18	4	2017
eb	381.303929849661	19	4	2017
eb	253.261528178106	20	4	2017
eb	274.740925253957	21	4	2017
eb	301.368048780455	22	4	2017
eb	302.438140323326	23	4	2017
eb	302.147647648586	24	4	2017
eb	256.297021491295	25	4	2017
eb	289.345901797781	26	4	2017
eb	278.435788629316	27	4	2017
eb	214.200998478173	28	4	2017
eb	211.988727250166	29	4	2017
eb	236.740418941298	30	4	2017
eb	203.296366805129	31	4	2017
eb	172.212177054901	32	4	2017
eb	168.112905368747	33	4	2017
eb	157.366831443687	34	4	2017
eb	188.175659290432	35	4	2017
eb	168.670303535528	36	4	2017
eb	170.438514324349	37	4	2017
eb	185.666341506479	38	4	2017
eb	153.454622450328	39	4	2017
eb	109.58715173568	40	4	2017
eb	147.745546566523	41	4	2017
eb	111.969557912213	42	4	2017
eb	118.130777004566	43	4	2017
eb	119.312394653844	44	4	2017
eb	111.875979903709	45	4	2017
arima	210.063001226596	3	1	2017
arima	194.051925543247	4	1	2017
arima	201.702797655877	5	1	2017
arima	214.032851363652	6	1	2017
arima	214.744197251702	7	1	2017
arima	264.652008020269	8	1	2017
arima	293.258676135241	9	1	2017
arima	316.787100673542	10	1	2017
arima	312.839310304558	11	1	2017
arima	372.522142981647	12	1	2017
arima	415.910008501751	13	1	2017
arima	470.552337930852	14	1	2017
arima	478.519632515298	15	1	2017
arima	477.110527318692	16	1	2017
arima	447.040187184743	17	1	2017
arima	378.58024280852	18	1	2017
arima	367.206532280011	19	1	2017
arima	312.719447899758	20	1	2017
arima	323.278906680648	21	1	2017
arima	355.09285796924	22	1	2017
arima	308.574166832114	23	1	2017
arima	324.042141258777	24	1	2017
arima	303.360336096375	25	1	2017
arima	304.471584767734	26	1	2017
arima	302.637063485372	27	1	2017
arima	263.165893748574	28	1	2017
arima	256.948219427401	29	1	2017
arima	270.059559029275	30	1	2017
arima	236.424328840979	31	1	2017
arima	233.613399533972	32	1	2017
arima	214.542531820909	33	1	2017
arima	196.044894210129	34	1	2017
arima	217.236135930368	35	1	2017
arima	212.601807196016	36	1	2017
arima	201.443789466933	37	1	2017
arima	204.204282534196	38	1	2017
arima	184.265914427398	39	1	2017
arima	166.397016112954	40	1	2017
arima	172.010574455697	41	1	2017
arima	170.705192998542	42	1	2017
arima	126.373597647295	43	1	2017
arima	146.76525021156	44	1	2017
arima	118.793184495598	45	1	2017
arima	191.046958267154	3	2	2017
arima	186.589950988419	4	2	2017
arima	197.583748701014	5	2	2017
arima	204.868721784947	6	2	2017
arima	229.717779019123	7	2	2017
arima	298.651666964936	8	2	2017
arima	326.215339065525	9	2	2017
arima	301.115358266103	10	2	2017
arima	329.106637319382	11	2	2017
arima	388.248050522547	12	2	2017
arima	462.801105300233	13	2	2017
arima	496.573420975561	14	2	2017
arima	486.825554182581	15	2	2017
arima	468.31897747299	16	2	2017
arima	340.904535423058	17	2	2017
arima	341.4165449041	18	2	2017
arima	352.608477600011	19	2	2017
arima	319.157101451774	20	2	2017
arima	342.632329014478	21	2	2017
arima	314.496035435471	22	2	2017
arima	304.379271645522	23	2	2017
arima	319.822934874229	24	2	2017
arima	289.979932439816	25	2	2017
arima	295.119663824038	26	2	2017
arima	287.873467463858	27	2	2017
arima	258.160618844146	28	2	2017
arima	255.831476090636	29	2	2017
arima	248.179976178947	30	2	2017
arima	241.090042805443	31	2	2017
arima	221.737742722285	32	2	2017
arima	198.068764017838	33	2	2017
arima	192.952288938536	34	2	2017
arima	212.128946046911	35	2	2017
arima	197.939854955325	36	2	2017
arima	187.179823524725	37	2	2017
arima	187.111244212734	38	2	2017
arima	179.797010619166	39	2	2017
arima	153.959068046722	40	2	2017
arima	177.622724164434	41	2	2017
arima	128.672926585704	42	2	2017
arima	126.361809663042	43	2	2017
arima	116.215402009985	44	2	2017
arima	119.541201951205	45	2	2017
arima	183.56485005914	3	3	2017
arima	182.300906396249	4	3	2017
arima	188.232459354193	5	3	2017
arima	219.729672752872	6	3	2017
arima	262.779021611366	7	3	2017
arima	331.829201546595	8	3	2017
arima	310.832388911236	9	3	2017
arima	317.108262748808	10	3	2017
arima	343.992805952446	11	3	2017
arima	434.695358771157	12	3	2017
arima	488.750199103381	13	3	2017
arima	505.428009488098	14	3	2017
arima	478.204499377219	15	3	2017
arima	362.387464152328	16	3	2017
arima	303.330090871392	17	3	2017
arima	326.591326339707	18	3	2017
arima	357.813512571382	19	3	2017
arima	338.628184932587	20	3	2017
arima	302.462400972333	21	3	2017
arima	310.07919829409	22	3	2017
arima	300.825016478277	23	3	2017
arima	306.056864309395	24	3	2017
arima	280.942158600341	25	3	2017
arima	280.511335004377	26	3	2017
arima	282.089323060461	27	3	2017
arima	256.996111661863	28	3	2017
arima	234.540540199375	29	3	2017
arima	252.397592496617	30	3	2017
arima	228.871567941357	31	3	2017
arima	204.928619087594	32	3	2017
arima	194.868735775571	33	3	2017
arima	189.03501017687	34	3	2017
arima	197.486476541687	35	3	2017
arima	183.826415824639	36	3	2017
arima	170.832534885945	37	3	2017
arima	182.520596189062	38	3	2017
arima	166.707474390875	39	3	2017
arima	160.423260364973	40	3	2017
arima	135.305076775321	41	3	2017
arima	128.552799216895	42	3	2017
arima	96.7502565912421	43	3	2017
arima	117.079897360273	44	3	2017
arima	103.452859751806	45	3	2017
arima	179.671878805889	3	4	2017
arima	174.83637941568	4	4	2017
arima	205.018412697177	5	4	2017
arima	253.888694172564	6	4	2017
arima	299.563780330852	7	4	2017
arima	315.912844073213	8	4	2017
arima	325.889808413736	9	4	2017
arima	333.096841498171	10	4	2017
arima	393.909900391616	11	4	2017
arima	462.409291912782	12	4	2017
arima	498.008014783833	13	4	2017
arima	495.854167981677	14	4	2017
arima	371.660097984298	15	4	2017
arima	323.094010216481	16	4	2017
arima	291.610569297314	17	4	2017
arima	333.559416100847	18	4	2017
arima	374.767609454727	19	4	2017
arima	298.732137730103	20	4	2017
arima	298.799770453538	21	4	2017
arima	306.149582562009	22	4	2017
arima	288.317581620668	23	4	2017
arima	295.938021864573	24	4	2017
arima	267.341167074288	25	4	2017
arima	275.222985235197	26	4	2017
arima	279.241678861818	27	4	2017
arima	235.627392179403	28	4	2017
arima	239.733267844671	29	4	2017
arima	239.346525827754	30	4	2017
arima	211.535106620194	31	4	2017
arima	201.215604263537	32	4	2017
arima	190.812735738617	33	4	2017
arima	176.177904110389	34	4	2017
arima	183.410918516304	35	4	2017
arima	167.739815776363	36	4	2017
arima	167.458126420328	37	4	2017
arima	169.236474549727	38	4	2017
arima	172.232760798914	39	4	2017
arima	119.363046244639	40	4	2017
arima	134.704520348559	41	4	2017
arima	98.7832030345759	42	4	2017
arima	99.0160268726709	43	4	2017
arima	101.1687376456	44	4	2017
arima	114.518346447184	45	4	2017
target	215	3	1	2017
target	223	4	1	2017
target	236	5	1	2017
target	237	6	1	2017
target	287	7	1	2017
target	266	8	1	2017
target	284	9	1	2017
target	343	10	1	2017
target	401	11	1	2017
target	437	12	1	2017
target	449	13	1	2017
target	458	14	1	2017
target	471	15	1	2017
target	443	16	1	2017
target	512	17	1	2017
target	428	18	1	2017
target	301	19	1	2017
target	315	20	1	2017
target	339	21	1	2017
target	340	22	1	2017
target	338	23	1	2017
target	288	24	1	2017
target	322	25	1	2017
target	312	26	1	2017
target	250	27	1	2017
target	249	28	1	2017
target	270	29	1	2017
target	238	30	1	2017
target	209	31	1	2017
target	205	32	1	2017
target	194	33	1	2017
target	227	34	1	2017
target	209	35	1	2017
target	212	36	1	2017
target	228	37	1	2017
target	197	38	1	2017
target	155	39	1	2017
target	194	40	1	2017
target	156	41	1	2017
target	162	42	1	2017
target	161	43	1	2017
target	152	44	1	2017
target	127	45	1	2017
target	223	3	2	2017
target	236	4	2	2017
target	237	5	2	2017
target	287	6	2	2017
target	266	7	2	2017
target	284	8	2	2017
target	343	9	2	2017
target	401	10	2	2017
target	437	11	2	2017
target	449	12	2	2017
target	458	13	2	2017
target	471	14	2	2017
target	443	15	2	2017
target	512	16	2	2017
target	428	17	2	2017
target	301	18	2	2017
target	315	19	2	2017
target	339	20	2	2017
target	340	21	2	2017
target	338	22	2	2017
target	288	23	2	2017
target	322	24	2	2017
target	312	25	2	2017
target	250	26	2	2017
target	249	27	2	2017
target	270	28	2	2017
target	238	29	2	2017
target	209	30	2	2017
target	205	31	2	2017
target	194	32	2	2017
target	227	33	2	2017
target	209	34	2	2017
target	212	35	2	2017
target	228	36	2	2017
target	197	37	2	2017
target	155	38	2	2017
target	194	39	2	2017
target	156	40	2	2017
target	162	41	2	2017
target	161	42	2	2017
target	152	43	2	2017
target	127	44	2	2017
target	138	45	2	2017
target	236	3	3	2017
target	237	4	3	2017
target	287	5	3	2017
target	266	6	3	2017
target	284	7	3	2017
target	343	8	3	2017
target	401	9	3	2017
target	437	10	3	2017
target	449	11	3	2017
target	458	12	3	2017
target	471	13	3	2017
target	443	14	3	2017
target	512	15	3	2017
target	428	16	3	2017
target	301	17	3	2017
target	315	18	3	2017
target	339	19	3	2017
target	340	20	3	2017
target	338	21	3	2017
target	288	22	3	2017
target	322	23	3	2017
target	312	24	3	2017
target	250	25	3	2017
target	249	26	3	2017
target	270	27	3	2017
target	238	28	3	2017
target	209	29	3	2017
target	205	30	3	2017
target	194	31	3	2017
target	227	32	3	2017
target	209	33	3	2017
target	212	34	3	2017
target	228	35	3	2017
target	197	36	3	2017
target	155	37	3	2017
target	194	38	3	2017
target	156	39	3	2017
target	162	40	3	2017
target	161	41	3	2017
target	152	42	3	2017
target	127	43	3	2017
target	138	44	3	2017
target	107	45	3	2017
target	237	3	4	2017
target	287	4	4	2017
target	266	5	4	2017
target	284	6	4	2017
target	343	7	4	2017
target	401	8	4	2017
target	437	9	4	2017
target	449	10	4	2017
target	458	11	4	2017
target	471	12	4	2017
target	443	13	4	2017
target	512	14	4	2017
target	428	15	4	2017
target	301	16	4	2017
target	315	17	4	2017
target	339	18	4	2017
target	340	19	4	2017
target	338	20	4	2017
target	288	21	4	2017
target	322	22	4	2017
target	312	23	4	2017
target	250	24	4	2017
target	249	25	4	2017
target	270	26	4	2017
target	238	27	4	2017
target	209	28	4	2017
target	205	29	4	2017
target	194	30	4	2017
target	227	31	4	2017
target	209	32	4	2017
target	212	33	4	2017
target	228	34	4	2017
target	197	35	4	2017
target	155	36	4	2017
target	194	37	4	2017
target	156	38	4	2017
target	162	39	4	2017
target	161	40	4	2017
target	152	41	4	2017
target	127	42	4	2017
target	138	43	4	2017
target	107	44	4	2017
target	104	45	4	2017
