# Supplementary material for: A stacked ensemble method for forecasting influenza-like illness visit volumes at emergency departments
Source: PLoS One. 2021 Mar 22;16(3):e0241725. doi: 10.1371/journal.pone.0241725 (PMC7984626; doi:10.1371/journal.pone.0241725)
Supplement: S1 Data — (ZIP) [file pone.0241725.s003.zip › ILI_plosone/tables/raw_estimates_2015_holdout_2017weeks-3-45_fmc.csv]

object	value	epiweek	weeks_ahead	season
rf	20.36	3	1	2017
rf	25.1245	4	1	2017
rf	24.951	5	1	2017
rf	28.785	6	1	2017
rf	30.824	7	1	2017
rf	31.9265	8	1	2017
rf	31.8925	9	1	2017
rf	35.457	10	1	2017
rf	37.7305	11	1	2017
rf	51.451	12	1	2017
rf	48.1895	13	1	2017
rf	45.9055	14	1	2017
rf	55.257	15	1	2017
rf	57.1045	16	1	2017
rf	58.8785	17	1	2017
rf	63.428	18	1	2017
rf	51.4215	19	1	2017
rf	48.958	20	1	2017
rf	49.14	21	1	2017
rf	44.7115	22	1	2017
rf	45.6605	23	1	2017
rf	45.912	24	1	2017
rf	44.8425	25	1	2017
rf	44.127	26	1	2017
rf	43.851	27	1	2017
rf	40.1765	28	1	2017
rf	37.163	29	1	2017
rf	34.2515	30	1	2017
rf	38.966	31	1	2017
rf	34.49	32	1	2017
rf	31.8215	33	1	2017
rf	31.208	34	1	2017
rf	27.2165	35	1	2017
rf	27.5765	36	1	2017
rf	25.089	37	1	2017
rf	20.7655	38	1	2017
rf	19.0465	39	1	2017
rf	20.4495	40	1	2017
rf	18.5085	41	1	2017
rf	21.641	42	1	2017
rf	18.9895	43	1	2017
rf	19.861	44	1	2017
rf	16.9925	45	1	2017
rf	22.9285	3	2	2017
rf	23.9765	4	2	2017
rf	25.0805	5	2	2017
rf	30.0885	6	2	2017
rf	29.964	7	2	2017
rf	33.002	8	2	2017
rf	31.894	9	2	2017
rf	35.0425	10	2	2017
rf	42.4565	11	2	2017
rf	47.752	12	2	2017
rf	46.241	13	2	2017
rf	51.439	14	2	2017
rf	54.5055	15	2	2017
rf	59.799	16	2	2017
rf	62.3355	17	2	2017
rf	58.483	18	2	2017
rf	45.756	19	2	2017
rf	47.424	20	2	2017
rf	45.827	21	2	2017
rf	46.051	22	2	2017
rf	44.303	23	2	2017
rf	45.7285	24	2	2017
rf	43.618	25	2	2017
rf	43.468	26	2	2017
rf	43.647	27	2	2017
rf	39.554	28	2	2017
rf	37.1405	29	2	2017
rf	37.142	30	2	2017
rf	38.7135	31	2	2017
rf	33.812	32	2	2017
rf	34.8065	33	2	2017
rf	29.984	34	2	2017
rf	30.6305	35	2	2017
rf	27.768	36	2	2017
rf	23.0505	37	2	2017
rf	21.491	38	2	2017
rf	21.284	39	2	2017
rf	19.71	40	2	2017
rf	20.6155	41	2	2017
rf	20.342	42	2	2017
rf	20.216	43	2	2017
rf	20.1455	44	2	2017
rf	17.1665	45	2	2017
rf	22.828	3	3	2017
rf	26.059	4	3	2017
rf	26.494	5	3	2017
rf	28.063	6	3	2017
rf	31.344	7	3	2017
rf	32.1045	8	3	2017
rf	32.7955	9	3	2017
rf	37.988	10	3	2017
rf	41.825	11	3	2017
rf	47.1695	12	3	2017
rf	53.6365	13	3	2017
rf	53.6385	14	3	2017
rf	52.701	15	3	2017
rf	59.599	16	3	2017
rf	56.0025	17	3	2017
rf	51.4775	18	3	2017
rf	45.6575	19	3	2017
rf	43.851	20	3	2017
rf	44.3955	21	3	2017
rf	43.2895	22	3	2017
rf	43.1795	23	3	2017
rf	45.28	24	3	2017
rf	42.8245	25	3	2017
rf	42.1485	26	3	2017
rf	42.7255	27	3	2017
rf	38.5085	28	3	2017
rf	41.12	29	3	2017
rf	39.4725	30	3	2017
rf	36.5615	31	3	2017
rf	35.1445	32	3	2017
rf	30.8555	33	3	2017
rf	31.3095	34	3	2017
rf	30.296	35	3	2017
rf	27.3095	36	3	2017
rf	24.637	37	3	2017
rf	21.9215	38	3	2017
rf	19.4265	39	3	2017
rf	21.1175	40	3	2017
rf	20.1125	41	3	2017
rf	20.9055	42	3	2017
rf	20.667	43	3	2017
rf	17.189	44	3	2017
rf	17.221	45	3	2017
rf	26.113	3	4	2017
rf	28.275	4	4	2017
rf	26.136	5	4	2017
rf	28.8335	6	4	2017
rf	32.1915	7	4	2017
rf	34.615	8	4	2017
rf	39.045	9	4	2017
rf	39.59	10	4	2017
rf	46.546	11	4	2017
rf	51.9285	12	4	2017
rf	51.794	13	4	2017
rf	49.327	14	4	2017
rf	55.5	15	4	2017
rf	54.7025	16	4	2017
rf	52.328	17	4	2017
rf	55.0015	18	4	2017
rf	44.2815	19	4	2017
rf	44.5675	20	4	2017
rf	44.79	21	4	2017
rf	45.0115	22	4	2017
rf	45.2575	23	4	2017
rf	43.5605	24	4	2017
rf	42.488	25	4	2017
rf	42.4065	26	4	2017
rf	38.477	27	4	2017
rf	40.6255	28	4	2017
rf	39.874	29	4	2017
rf	37.888	30	4	2017
rf	37.518	31	4	2017
rf	33.4465	32	4	2017
rf	32.766	33	4	2017
rf	32.0855	34	4	2017
rf	30.108	35	4	2017
rf	27.145	36	4	2017
rf	23.0715	37	4	2017
rf	20.5135	38	4	2017
rf	19.156	39	4	2017
rf	21.3995	40	4	2017
rf	20.579	41	4	2017
rf	22.1695	42	4	2017
rf	17.8645	43	4	2017
rf	16.576	44	4	2017
rf	16.4065	45	4	2017
Generalized Linear Mixture Model	150.253808582189	3	1	2018
Generalized Linear Mixture Model	150.931464292796	4	1	2018
Generalized Linear Mixture Model	182.386490135538	5	1	2018
Generalized Linear Mixture Model	164.906383932209	6	1	2018
Generalized Linear Mixture Model	207.341622003101	7	1	2018
Generalized Linear Mixture Model	280.997935732606	8	1	2018
Generalized Linear Mixture Model	419.71702862272	9	1	2018
Generalized Linear Mixture Model	600.303877258634	10	1	2018
Generalized Linear Mixture Model	601.287873723499	11	1	2018
Generalized Linear Mixture Model	629.587359462613	12	1	2018
Generalized Linear Mixture Model	613.364280351276	13	1	2018
Generalized Linear Mixture Model	483.316474190451	14	1	2018
Generalized Linear Mixture Model	395.239176424539	15	1	2018
Generalized Linear Mixture Model	395.781803555019	16	1	2018
Generalized Linear Mixture Model	318.143533140701	17	1	2018
Generalized Linear Mixture Model	150.589040034486	3	2	2018
Generalized Linear Mixture Model	148.900924890139	4	2	2018
Generalized Linear Mixture Model	168.331808607628	5	2	2018
Generalized Linear Mixture Model	165.800073546802	6	2	2018
Generalized Linear Mixture Model	211.598743240065	7	2	2018
Generalized Linear Mixture Model	294.336818520141	8	2	2018
Generalized Linear Mixture Model	448.020017955351	9	2	2018
Generalized Linear Mixture Model	602.857660743681	10	2	2018
Generalized Linear Mixture Model	586.210882722819	11	2	2018
Generalized Linear Mixture Model	627.673347513306	12	2	2018
Generalized Linear Mixture Model	588.874246788205	13	2	2018
Generalized Linear Mixture Model	472.862333331315	14	2	2018
Generalized Linear Mixture Model	396.087448035644	15	2	2018
Generalized Linear Mixture Model	370.950170177486	16	2	2018
Generalized Linear Mixture Model	285.718791132993	17	2	2018
Generalized Linear Mixture Model	144.924587925869	3	3	2018
Generalized Linear Mixture Model	135.262722439872	4	3	2018
Generalized Linear Mixture Model	172.664867887459	5	3	2018
Generalized Linear Mixture Model	160.766850781556	6	3	2018
Generalized Linear Mixture Model	222.234969595168	7	3	2018
Generalized Linear Mixture Model	318.001476103385	8	3	2018
Generalized Linear Mixture Model	443.713325825574	9	3	2018
Generalized Linear Mixture Model	574.191855372727	10	3	2018
Generalized Linear Mixture Model	574.891610078063	11	3	2018
Generalized Linear Mixture Model	574.540816997683	12	3	2018
Generalized Linear Mixture Model	545.199173293987	13	3	2018
Generalized Linear Mixture Model	450.769117738101	14	3	2018
Generalized Linear Mixture Model	356.796379679293	15	3	2018
Generalized Linear Mixture Model	346.314027781429	16	3	2018
Generalized Linear Mixture Model	283.544738921894	17	3	2018
Generalized Linear Mixture Model	134.527259670232	3	4	2018
Generalized Linear Mixture Model	141.893303154979	4	4	2018
Generalized Linear Mixture Model	176.761817885679	5	4	2018
Generalized Linear Mixture Model	175.445772934677	6	4	2018
Generalized Linear Mixture Model	250.606044533487	7	4	2018
Generalized Linear Mixture Model	339.069607099644	8	4	2018
Generalized Linear Mixture Model	446.094330074998	9	4	2018
Generalized Linear Mixture Model	569.085112143398	10	4	2018
Generalized Linear Mixture Model	551.091513099138	11	4	2018
Generalized Linear Mixture Model	525.920903885527	12	4	2018
Generalized Linear Mixture Model	498.912958849919	13	4	2018
Generalized Linear Mixture Model	421.883360227335	14	4	2018
Generalized Linear Mixture Model	325.992042026736	15	4	2018
Generalized Linear Mixture Model	327.960511948754	16	4	2018
Generalized Linear Mixture Model	283.236654258363	17	4	2018
lm	19.9202539164318	3	1	2017
lm	33.2968016695817	4	1	2017
lm	29.8571270904857	5	1	2017
lm	30.2966167233754	6	1	2017
lm	31.7081548093233	7	1	2017
lm	32.2869182583769	8	1	2017
lm	27.8355163481144	9	1	2017
lm	40.306217642639	10	1	2017
lm	39.3320436777773	11	1	2017
lm	44.7983123418455	12	1	2017
lm	50.2386450147856	13	1	2017
lm	46.889358853412	14	1	2017
lm	64.2592810071238	15	1	2017
lm	65.8441315273592	16	1	2017
lm	71.083574408775	17	1	2017
lm	85.7398625823665	18	1	2017
lm	60.5440926824822	19	1	2017
lm	37.8274133639765	20	1	2017
lm	44.9574925840109	21	1	2017
lm	44.2954729026633	22	1	2017
lm	40.1829558909577	23	1	2017
lm	49.907024319283	24	1	2017
lm	36.0499495570528	25	1	2017
lm	44.2522259858072	26	1	2017
lm	42.7966400355674	27	1	2017
lm	35.1198686337868	28	1	2017
lm	31.6713951574911	29	1	2017
lm	35.2399671230549	30	1	2017
lm	34.4402356244336	31	1	2017
lm	28.0668520043224	32	1	2017
lm	25.8436327752197	33	1	2017
lm	23.3269695241242	34	1	2017
lm	22.7248167836779	35	1	2017
lm	31.6712928713377	36	1	2017
lm	26.4327081021987	37	1	2017
lm	19.9658516527202	38	1	2017
lm	24.6341336358682	39	1	2017
lm	21.864427180859	40	1	2017
lm	22.0181900883083	41	1	2017
lm	24.6576674009205	42	1	2017
lm	17.352760910953	43	1	2017
lm	20.0203603633884	44	1	2017
lm	18.3035404133879	45	1	2017
lm	30.1762006729049	3	2	2017
lm	32.4993078571474	4	2	2017
lm	29.3522821795031	5	2	2017
lm	27.298175273999	6	2	2017
lm	33.1889725243335	7	2	2017
lm	30.1491742382627	8	2	2017
lm	34.0751406727579	9	2	2017
lm	41.636048563462	10	2	2017
lm	37.6923908199716	11	2	2017
lm	46.7482063033695	12	2	2017
lm	46.5502067979833	13	2	2017
lm	49.8601884159459	14	2	2017
lm	63.9990961659013	15	2	2017
lm	63.9562401178531	16	2	2017
lm	78.4770762284511	17	2	2017
lm	81.8764216101106	18	2	2017
lm	43.1822004229228	19	2	2017
lm	35.8538826942998	20	2	2017
lm	45.9347877180919	21	2	2017
lm	42.8566144325403	22	2	2017
lm	52.7953108334921	23	2	2017
lm	46.0698655044239	24	2	2017
lm	42.2123921761781	25	2	2017
lm	40.5489431661378	26	2	2017
lm	43.3758826636955	27	2	2017
lm	31.3945285668832	28	2	2017
lm	39.7670123619148	29	2	2017
lm	34.8924472669524	30	2	2017
lm	34.1105545028489	31	2	2017
lm	29.2967907228404	32	2	2017
lm	23.388946174386	33	2	2017
lm	23.9981487875063	34	2	2017
lm	30.399695848658	35	2	2017
lm	27.8171875625791	36	2	2017
lm	23.0092970868565	37	2	2017
lm	23.4606883618788	38	2	2017
lm	20.8732517589312	39	2	2017
lm	23.2395848975217	40	2	2017
lm	25.2872027108533	41	2	2017
lm	19.1618338945584	42	2	2017
lm	18.9917055532066	43	2	2017
lm	23.1122514757843	44	2	2017
lm	20.8987964623647	45	2	2017
lm	29.2694684012182	3	3	2017
lm	30.0724230381038	4	3	2017
lm	26.5724141859017	5	3	2017
lm	30.3517122344209	6	3	2017
lm	29.9612306723003	7	3	2017
lm	36.700230802124	8	3	2017
lm	37.4659141536089	9	3	2017
lm	38.0822100988822	10	3	2017
lm	43.7254407704432	11	3	2017
lm	45.5538713302525	12	3	2017
lm	51.7095196447881	13	3	2017
lm	57.1393223701563	14	3	2017
lm	64.0671329673832	15	3	2017
lm	73.9756277900918	16	3	2017
lm	81.227333131686	17	3	2017
lm	53.9938967884682	18	3	2017
lm	40.6097809047423	19	3	2017
lm	42.8701721417921	20	3	2017
lm	41.9870277070874	21	3	2017
lm	52.8063216795293	22	3	2017
lm	46.3866491215864	23	3	2017
lm	46.9992558927994	24	3	2017
lm	39.1880764616656	25	3	2017
lm	42.4690429514071	26	3	2017
lm	36.0773237325085	27	3	2017
lm	40.4615621649257	28	3	2017
lm	38.4956989452269	29	3	2017
lm	33.8417507168461	30	3	2017
lm	32.8710627022054	31	3	2017
lm	26.988933819348	32	3	2017
lm	24.2011962014229	33	3	2017
lm	30.4807883918484	34	3	2017
lm	28.2007804146425	35	3	2017
lm	22.4693074664769	36	3	2017
lm	24.1659552746907	37	3	2017
lm	20.6754621597024	38	3	2017
lm	21.8360078077093	39	3	2017
lm	26.3408785900981	40	3	2017
lm	18.7447596274186	41	3	2017
lm	19.9145410375847	42	3	2017
lm	21.3509206651646	43	3	2017
lm	20.9867356986974	44	3	2017
lm	16.3373448328054	45	3	2017
lm	29.2406129432959	3	4	2017
lm	27.2286254060285	4	4	2017
lm	29.5806841673001	5	4	2017
lm	29.6476632964847	6	4	2017
lm	36.493293727045	7	4	2017
lm	38.738131734063	8	4	2017
lm	35.3311958407536	9	4	2017
lm	44.5454031875873	10	4	2017
lm	44.0360684707792	11	4	2017
lm	52.2814798521758	12	4	2017
lm	56.3408507264852	13	4	2017
lm	61.1623155777526	14	4	2017
lm	73.5170857545092	15	4	2017
lm	75.5675050995615	16	4	2017
lm	52.8582712325658	17	4	2017
lm	46.3314741660012	18	4	2017
lm	47.2549557843836	19	4	2017
lm	44.0961209940139	20	4	2017
lm	51.5600000993958	21	4	2017
lm	45.3579614565021	22	4	2017
lm	48.2149454657812	23	4	2017
lm	43.8233563004717	24	4	2017
lm	43.3370141939035	25	4	2017
lm	38.0145467023833	26	4	2017
lm	41.7610216425013	27	4	2017
lm	39.7607705239151	28	4	2017
lm	37.3636828372869	29	4	2017
lm	32.0643462716685	30	4	2017
lm	30.8433089452611	31	4	2017
lm	26.8248541055148	32	4	2017
lm	31.4979617612583	33	4	2017
lm	28.1514545961132	34	4	2017
lm	23.1870988839516	35	4	2017
lm	24.4523689431588	36	4	2017
lm	20.784895101861	37	4	2017
lm	21.6198783702518	38	4	2017
lm	25.5798091517078	39	4	2017
lm	19.311730705817	40	4	2017
lm	20.126793301346	41	4	2017
lm	21.8325746050679	42	4	2017
lm	20.1804532583813	43	4	2017
lm	16.7581598282961	44	4	2017
lm	17.3408747446596	45	4	2017
eb	22.2268323527767	3	1	2017
eb	36.4549482145075	4	1	2017
eb	29.0579162299247	5	1	2017
eb	36.6773646274667	6	1	2017
eb	43.3372886314622	7	1	2017
eb	32.4490380787727	8	1	2017
eb	29.4324340581465	9	1	2017
eb	43.2599026295098	10	1	2017
eb	38.3862032336689	11	1	2017
eb	68.563082748471	12	1	2017
eb	53.6398153398947	13	1	2017
eb	53.4826184791915	14	1	2017
eb	82.8673489442667	15	1	2017
eb	68.1320576960692	16	1	2017
eb	90.8651530545022	17	1	2017
eb	94.347067603484	18	1	2017
eb	46.8479537889928	19	1	2017
eb	44.9615851976109	20	1	2017
eb	41.7269818944202	21	1	2017
eb	32.5721844393562	22	1	2017
eb	36.4924389912448	23	1	2017
eb	42.2638334487141	24	1	2017
eb	34.8048816604897	25	1	2017
eb	45.0759328944607	26	1	2017
eb	43.1098363603715	27	1	2017
eb	24.7319479643135	28	1	2017
eb	30.0049972667883	29	1	2017
eb	14.7598301103067	30	1	2017
eb	33.4293502984933	31	1	2017
eb	18.2882914834456	32	1	2017
eb	16.3408442650106	33	1	2017
eb	14.5386390865125	34	1	2017
eb	12.5077697588694	35	1	2017
eb	22.3472899099882	36	1	2017
eb	23.3783850490702	37	1	2017
eb	17.5863821319037	38	1	2017
eb	17.862044906785	39	1	2017
eb	20.6719003011026	40	1	2017
eb	17.5064845564963	41	1	2017
eb	18.585092832538	42	1	2017
eb	18.6851698610077	43	1	2017
eb	19.8987028942648	44	1	2017
eb	9.77771214945721	45	1	2017
eb	23.0026086350376	3	2	2017
eb	40.8374091981444	4	2	2017
eb	31.1111541777107	5	2	2017
eb	39.2529593421333	6	2	2017
eb	46.6962605806229	7	2	2017
eb	34.3290156994028	8	2	2017
eb	32.1793238845629	9	2	2017
eb	47.2017173608169	10	2	2017
eb	43.5583222581672	11	2	2017
eb	76.3321275253586	12	2	2017
eb	61.2404585963184	13	2	2017
eb	61.4556545048458	14	2	2017
eb	92.9725588011245	15	2	2017
eb	78.1637696933073	16	2	2017
eb	94.4487607133617	17	2	2017
eb	93.1661617386553	18	2	2017
eb	41.5810227583186	19	2	2017
eb	39.7704690465555	20	2	2017
eb	37.7997170404072	21	2	2017
eb	29.9980589521931	22	2	2017
eb	34.4522374456974	23	2	2017
eb	40.1055844778768	24	2	2017
eb	33.1166006598978	25	2	2017
eb	43.1607648155908	26	2	2017
eb	41.6126046297441	27	2	2017
eb	22.1536209078995	28	2	2017
eb	28.3506316793622	29	2	2017
eb	12.3382870992926	30	2	2017
eb	31.7428523935976	31	2	2017
eb	16.8059868515794	32	2	2017
eb	14.8224675748234	33	2	2017
eb	13.144819689322	34	2	2017
eb	11.1049805569693	35	2	2017
eb	20.8729965955694	36	2	2017
eb	22.0809780518718	37	2	2017
eb	16.4484956827945	38	2	2017
eb	16.1484915691797	39	2	2017
eb	19.3963571909994	40	2	2017
eb	16.2806699185013	41	2	2017
eb	17.4570905028429	42	2	2017
eb	17.5892827639829	43	2	2017
eb	18.8934642456907	44	2	2017
eb	8.89504847940712	45	2	2017
eb	25.2316064018626	3	3	2017
eb	45.0185498012219	4	3	2017
eb	32.9966349631636	5	3	2017
eb	42.1934223824632	6	3	2017
eb	50.4908110984042	7	3	2017
eb	36.756447835812	8	3	2017
eb	36.420575942347	9	3	2017
eb	52.6205955446819	10	3	2017
eb	49.3812908452066	11	3	2017
eb	82.7616331130666	12	3	2017
eb	70.1774940127169	13	3	2017
eb	70.8978627486228	14	3	2017
eb	99.0479889272205	15	3	2017
eb	85.323601069381	16	3	2017
eb	91.39608632832	17	3	2017
eb	84.3626150880541	18	3	2017
eb	37.4469460653815	19	3	2017
eb	36.4968849465708	20	3	2017
eb	35.1359372112602	21	3	2017
eb	27.7182781327088	22	3	2017
eb	32.1998888241898	23	3	2017
eb	37.9201091764156	24	3	2017
eb	30.6282771702165	25	3	2017
eb	41.4640987670455	26	3	2017
eb	39.8840317480378	27	3	2017
eb	20.3046977864615	28	3	2017
eb	26.3262641276043	29	3	2017
eb	10.916372701407	30	3	2017
eb	30.2505910891968	31	3	2017
eb	15.1653769099991	32	3	2017
eb	13.4660488596913	33	3	2017
eb	11.5956105331971	34	3	2017
eb	9.87258733298859	35	3	2017
eb	19.5153874019508	36	3	2017
eb	20.5753728609316	37	3	2017
eb	14.8643460237211	38	3	2017
eb	15.1998793849301	39	3	2017
eb	17.929082417135	40	3	2017
eb	15.2178159926813	41	3	2017
eb	16.3536583726856	42	3	2017
eb	16.7620639696911	43	3	2017
eb	17.9523479789665	44	3	2017
eb	7.89849088456494	45	3	2017
eb	27.4628504143495	3	4	2017
eb	48.3495898693064	4	4	2017
eb	35.198431674058	5	4	2017
eb	44.9374317651984	6	4	2017
eb	54.3188190882679	7	4	2017
eb	41.0154790270645	8	4	2017
eb	41.2698668330345	9	4	2017
eb	59.6352876778207	10	4	2017
eb	56.6988445578897	11	4	2017
eb	87.4360641096558	12	4	2017
eb	79.7721897323108	13	4	2017
eb	82.6940550904934	14	4	2017
eb	98.7241068226003	15	4	2017
eb	88.7651179547517	16	4	2017
eb	85.5166696588551	17	4	2017
eb	75.50762553987	18	4	2017
eb	33.4945737048237	19	4	2017
eb	32.8764726396649	20	4	2017
eb	32.7586158647924	21	4	2017
eb	25.6090109058651	22	4	2017
eb	30.1202554382408	23	4	2017
eb	36.1850343962006	24	4	2017
eb	28.7514890411081	25	4	2017
eb	39.4547376232984	26	4	2017
eb	38.7322567648218	27	4	2017
eb	18.289811647694	28	4	2017
eb	24.6477810183663	29	4	2017
eb	9.33396367996177	30	4	2017
eb	28.2535677900763	31	4	2017
eb	13.7841244634222	32	4	2017
eb	12.1279656964678	33	4	2017
eb	10.6019500004303	34	4	2017
eb	8.61737779346394	35	4	2017
eb	17.9646477528432	36	4	2017
eb	19.015416215643	37	4	2017
eb	13.5191780205266	38	4	2017
eb	13.4711258804616	39	4	2017
eb	16.4219597592232	40	4	2017
eb	14.0402887711574	41	4	2017
eb	15.4158458819084	42	4	2017
eb	15.4378743195871	43	4	2017
eb	16.903380542531	44	4	2017
eb	7.07121847534643	45	4	2017
arima	25.3133015770968	3	1	2017
arima	27.1758644585998	4	1	2017
arima	25.7745234523471	5	1	2017
arima	29.1184189887722	6	1	2017
arima	28.5748941808379	7	1	2017
arima	24.2604961691493	8	1	2017
arima	30.8880809612056	9	1	2017
arima	37.721014238918	10	1	2017
arima	30.6591468732378	11	1	2017
arima	35.8561160912135	12	1	2017
arima	44.2254460011001	13	1	2017
arima	46.1412378653748	14	1	2017
arima	69.1817420742281	15	1	2017
arima	62.0803770095492	16	1	2017
arima	87.7629448028533	17	1	2017
arima	82.6279012922366	18	1	2017
arima	46.0191270805951	19	1	2017
arima	44.9300052212171	20	1	2017
arima	39.9682431009614	21	1	2017
arima	39.687036150238	22	1	2017
arima	40.0149630287662	23	1	2017
arima	40.816665824026	24	1	2017
arima	41.0029735798417	25	1	2017
arima	42.3702675252494	26	1	2017
arima	36.158491252052	27	1	2017
arima	32.3699170566445	28	1	2017
arima	34.7299945693015	29	1	2017
arima	33.1537256031248	30	1	2017
arima	36.8813779751306	31	1	2017
arima	29.3289754279413	32	1	2017
arima	25.7889793141642	33	1	2017
arima	26.6070443424706	34	1	2017
arima	24.9033036535756	35	1	2017
arima	26.0987209640756	36	1	2017
arima	27.7509594453185	37	1	2017
arima	19.7856446312547	38	1	2017
arima	24.904227270857	39	1	2017
arima	17.5846825456642	40	1	2017
arima	21.0569809956433	41	1	2017
arima	22.4975968668502	42	1	2017
arima	18.4497683470764	43	1	2017
arima	18.2970136514313	44	1	2017
arima	15.4623522357007	45	1	2017
arima	26.0717925048098	3	2	2017
arima	25.8706501486754	4	2	2017
arima	27.5940672997604	5	2	2017
arima	26.5076870172808	6	2	2017
arima	23.897692294985	7	2	2017
arima	30.0887336773519	8	2	2017
arima	35.8322308127936	9	2	2017
arima	31.2627907038613	10	2	2017
arima	29.5809363377248	11	2	2017
arima	41.5775183775428	12	2	2017
arima	45.4523959061801	13	2	2017
arima	62.796622855755	14	2	2017
arima	64.1511455524267	15	2	2017
arima	83.0544068505124	16	2	2017
arima	81.9587750161227	17	2	2017
arima	51.9518562922973	18	2	2017
arima	43.170893585647	19	2	2017
arima	38.9957061406496	20	2	2017
arima	40.0156382124257	21	2	2017
arima	39.544601984983	22	2	2017
arima	39.3332484109072	23	2	2017
arima	41.5276405162589	24	2	2017
arima	40.7813412277114	25	2	2017
arima	35.2969668535454	26	2	2017
arima	33.991205904291	27	2	2017
arima	34.3924715161873	28	2	2017
arima	36.5036192534301	29	2	2017
arima	36.0814055361338	30	2	2017
arima	32.4855275528706	31	2	2017
arima	27.940363786096	32	2	2017
arima	27.6313908167418	33	2	2017
arima	27.2007215091865	34	2	2017
arima	26.0256484616837	35	2	2017
arima	27.9407977566387	36	2	2017
arima	21.6503731872493	37	2	2017
arima	25.0141976051125	38	2	2017
arima	18.2269390694823	39	2	2017
arima	20.7918212345091	40	2	2017
arima	22.8121828766061	41	2	2017
arima	19.1282841073368	42	2	2017
arima	17.8552028183697	43	2	2017
arima	17.056962361088	44	2	2017
arima	12.6442375809563	45	2	2017
arima	25.2831529230055	3	3	2017
arima	27.6429489405635	4	3	2017
arima	25.6864836477812	5	3	2017
arima	22.7870123839722	6	3	2017
arima	29.8925489749399	7	3	2017
arima	35.4040264153839	8	3	2017
arima	30.2525551128812	9	3	2017
arima	29.8992191387561	10	3	2017
arima	38.1402841970882	11	3	2017
arima	43.9512379863929	12	3	2017
arima	62.3860570694641	13	3	2017
arima	60.6392564252448	14	3	2017
arima	84.1721094761236	15	3	2017
arima	78.7529588926072	16	3	2017
arima	51.5065940360788	17	3	2017
arima	46.5378346002624	18	3	2017
arima	38.1704857618346	19	3	2017
arima	39.558587523607	20	3	2017
arima	39.7021422646565	21	3	2017
arima	39.1188130444947	22	3	2017
arima	40.8441028135411	23	3	2017
arima	41.0304035020478	24	3	2017
arima	34.557215111277	25	3	2017
arima	33.5911329491685	26	3	2017
arima	35.1459590457123	27	3	2017
arima	36.3497990027336	28	3	2017
arima	37.623977872117	29	3	2017
arima	32.1128900774604	30	3	2017
arima	29.5164616423265	31	3	2017
arima	29.4730010919485	32	3	2017
arima	28.3139662528992	33	3	2017
arima	28.2780665592785	34	3	2017
arima	27.8929958025955	35	3	2017
arima	21.7748943868782	36	3	2017
arima	26.2622327842501	37	3	2017
arima	18.3033385100362	38	3	2017
arima	21.220305769011	39	3	2017
arima	22.6339529894914	40	3	2017
arima	19.3397107108795	41	3	2017
arima	18.310954537601	42	3	2017
arima	16.7635924321536	43	3	2017
arima	13.7147046847731	44	3	2017
arima	14.4347638365821	45	3	2017
arima	27.640619608938	3	4	2017
arima	25.6788799633726	4	4	2017
arima	22.7953273826101	5	4	2017
arima	29.8942932386404	6	4	2017
arima	35.3935394595245	7	4	2017
arima	30.2473655860672	8	4	2017
arima	29.8859143472889	9	4	2017
arima	38.1385050934648	10	4	2017
arima	43.9794125912787	11	4	2017
arima	62.3241657076122	12	4	2017
arima	60.6241922567335	13	4	2017
arima	83.9595446988613	14	4	2017
arima	78.8414513962065	15	4	2017
arima	51.5894478891182	16	4	2017
arima	46.5381230002865	17	4	2017
arima	38.1335310540018	18	4	2017
arima	39.5160683380796	19	4	2017
arima	39.682545722074	20	4	2017
arima	39.1334839987143	21	4	2017
arima	40.8387435785176	22	4	2017
arima	41.0001567665652	23	4	2017
arima	34.5810194768011	24	4	2017
arima	33.5651599916493	25	4	2017
arima	35.1346591984502	26	4	2017
arima	36.3942151094881	27	4	2017
arima	37.6245226825833	28	4	2017
arima	32.2040176645611	29	4	2017
arima	29.5190437714916	30	4	2017
arima	29.5044634722966	31	4	2017
arima	28.177322534149	32	4	2017
arima	27.8616234109206	33	4	2017
arima	27.9496791048514	34	4	2017
arima	21.7732209125621	35	4	2017
arima	26.3075912923591	36	4	2017
arima	18.6908533012081	37	4	2017
arima	21.2545668138228	38	4	2017
arima	22.774033699793	39	4	2017
arima	19.2891536343952	40	4	2017
arima	18.3779633733537	41	4	2017
arima	16.906181114015	42	4	2017
arima	13.6244135952219	43	4	2017
arima	14.7735401852729	44	4	2017
arima	12.9821416073591	45	4	2017
target	31	3	1	2017
target	27	4	1	2017
target	34	5	1	2017
target	40	6	1	2017
target	31	7	1	2017
target	28	8	1	2017
target	40	9	1	2017
target	35	10	1	2017
target	61	11	1	2017
target	48	12	1	2017
target	48	13	1	2017
target	73	14	1	2017
target	61	15	1	2017
target	83	16	1	2017
target	90	17	1	2017
target	51	18	1	2017
target	51	19	1	2017
target	48	20	1	2017
target	37	21	1	2017
target	40	22	1	2017
target	45	23	1	2017
target	37	24	1	2017
target	47	25	1	2017
target	45	26	1	2017
target	27	27	1	2017
target	32	28	1	2017
target	17	29	1	2017
target	35	30	1	2017
target	20	31	1	2017
target	18	32	1	2017
target	16	33	1	2017
target	14	34	1	2017
target	24	35	1	2017
target	25	36	1	2017
target	19	37	1	2017
target	19	38	1	2017
target	22	39	1	2017
target	19	40	1	2017
target	20	41	1	2017
target	20	42	1	2017
target	21	43	1	2017
target	11	44	1	2017
target	19	45	1	2017
target	27	3	2	2017
target	34	4	2	2017
target	40	5	2	2017
target	31	6	2	2017
target	28	7	2	2017
target	40	8	2	2017
target	35	9	2	2017
target	61	10	2	2017
target	48	11	2	2017
target	48	12	2	2017
target	73	13	2	2017
target	61	14	2	2017
target	83	15	2	2017
target	90	16	2	2017
target	51	17	2	2017
target	51	18	2	2017
target	48	19	2	2017
target	37	20	2	2017
target	40	21	2	2017
target	45	22	2	2017
target	37	23	2	2017
target	47	24	2	2017
target	45	25	2	2017
target	27	26	2	2017
target	32	27	2	2017
target	17	28	2	2017
target	35	29	2	2017
target	20	30	2	2017
target	18	31	2	2017
target	16	32	2	2017
target	14	33	2	2017
target	24	34	2	2017
target	25	35	2	2017
target	19	36	2	2017
target	19	37	2	2017
target	22	38	2	2017
target	19	39	2	2017
target	20	40	2	2017
target	20	41	2	2017
target	21	42	2	2017
target	11	43	2	2017
target	19	44	2	2017
target	16	45	2	2017
target	34	3	3	2017
target	40	4	3	2017
target	31	5	3	2017
target	28	6	3	2017
target	40	7	3	2017
target	35	8	3	2017
target	61	9	3	2017
target	48	10	3	2017
target	48	11	3	2017
target	73	12	3	2017
target	61	13	3	2017
target	83	14	3	2017
target	90	15	3	2017
target	51	16	3	2017
target	51	17	3	2017
target	48	18	3	2017
target	37	19	3	2017
target	40	20	3	2017
target	45	21	3	2017
target	37	22	3	2017
target	47	23	3	2017
target	45	24	3	2017
target	27	25	3	2017
target	32	26	3	2017
target	17	27	3	2017
target	35	28	3	2017
target	20	29	3	2017
target	18	30	3	2017
target	16	31	3	2017
target	14	32	3	2017
target	24	33	3	2017
target	25	34	3	2017
target	19	35	3	2017
target	19	36	3	2017
target	22	37	3	2017
target	19	38	3	2017
target	20	39	3	2017
target	20	40	3	2017
target	21	41	3	2017
target	11	42	3	2017
target	19	43	3	2017
target	16	44	3	2017
target	19	45	3	2017
target	40	3	4	2017
target	31	4	4	2017
target	28	5	4	2017
target	40	6	4	2017
target	35	7	4	2017
target	61	8	4	2017
target	48	9	4	2017
target	48	10	4	2017
target	73	11	4	2017
target	61	12	4	2017
target	83	13	4	2017
target	90	14	4	2017
target	51	15	4	2017
target	51	16	4	2017
target	48	17	4	2017
target	37	18	4	2017
target	40	19	4	2017
target	45	20	4	2017
target	37	21	4	2017
target	47	22	4	2017
target	45	23	4	2017
target	27	24	4	2017
target	32	25	4	2017
target	17	26	4	2017
target	35	27	4	2017
target	20	28	4	2017
target	18	29	4	2017
target	16	30	4	2017
target	14	31	4	2017
target	24	32	4	2017
target	25	33	4	2017
target	19	34	4	2017
target	19	35	4	2017
target	22	36	4	2017
target	19	37	4	2017
target	20	38	4	2017
target	20	39	4	2017
target	21	40	4	2017
target	11	41	4	2017
target	19	42	4	2017
target	16	43	4	2017
target	19	44	4	2017
target	7	45	4	2017
