# Supplementary material for: A stacked ensemble method for forecasting influenza-like illness visit volumes at emergency departments
Source: PLoS One. 2021 Mar 22;16(3):e0241725. doi: 10.1371/journal.pone.0241725 (PMC7984626; doi:10.1371/journal.pone.0241725)
Supplement: S1 Data — (ZIP) [file pone.0241725.s003.zip › ILI_plosone/tables/raw_estimates_2015_holdout_2018weeks-3-17.csv]

object	value	epiweek	weeks_ahead	season
rf	160.3275	3	1	2018
rf	181.783	4	1	2018
rf	199.0195	5	1	2018
rf	204.277	6	1	2018
rf	212.534	7	1	2018
rf	252.8	8	1	2018
rf	311.8885	9	1	2018
rf	374.31	10	1	2018
rf	443.902	11	1	2018
rf	492.423	12	1	2018
rf	528.815	13	1	2018
rf	488.534	14	1	2018
rf	426.264	15	1	2018
rf	409.7325	16	1	2018
rf	386.393	17	1	2018
rf	177.277	3	2	2018
rf	195.75	4	2	2018
rf	205.292	5	2	2018
rf	221.1875	6	2	2018
rf	235.001	7	2	2018
rf	271.5675	8	2	2018
rf	346.197	9	2	2018
rf	384.6345	10	2	2018
rf	453.29	11	2	2018
rf	476.5515	12	2	2018
rf	476.4325	13	2	2018
rf	445.165	14	2	2018
rf	400.1605	15	2	2018
rf	389.4155	16	2	2018
rf	368.9555	17	2	2018
rf	178.6985	3	3	2018
rf	199.7815	4	3	2018
rf	217.436	5	3	2018
rf	244.3705	6	3	2018
rf	281.953	7	3	2018
rf	314.75	8	3	2018
rf	362.9205	9	3	2018
rf	402.746	10	3	2018
rf	446.816	11	3	2018
rf	443.117	12	3	2018
rf	424.618	13	3	2018
rf	405.0045	14	3	2018
rf	368.661	15	3	2018
rf	379.35	16	3	2018
rf	358.0155	17	3	2018
rf	197.7845	3	4	2018
rf	215.5575	4	4	2018
rf	245.653	5	4	2018
rf	296.343	6	4	2018
rf	340.7435	7	4	2018
rf	329.706	8	4	2018
rf	397.424	9	4	2018
rf	417.4505	10	4	2018
rf	426.866	11	4	2018
rf	404.309	12	4	2018
rf	394.6515	13	4	2018
rf	377.466	14	4	2018
rf	363.5165	15	4	2018
rf	356.1885	16	4	2018
rf	351.301	17	4	2018
Generalized Linear Mixture Model	158.209939392621	3	1	2018
Generalized Linear Mixture Model	161.551930133384	4	1	2018
Generalized Linear Mixture Model	186.155130656814	5	1	2018
Generalized Linear Mixture Model	171.552479612255	6	1	2018
Generalized Linear Mixture Model	209.61167767203	7	1	2018
Generalized Linear Mixture Model	275.345664167	8	1	2018
Generalized Linear Mixture Model	395.099804480709	9	1	2018
Generalized Linear Mixture Model	568.408962188765	10	1	2018
Generalized Linear Mixture Model	577.874039224953	11	1	2018
Generalized Linear Mixture Model	614.775640384994	12	1	2018
Generalized Linear Mixture Model	595.696562873691	13	1	2018
Generalized Linear Mixture Model	473.065811094647	14	1	2018
Generalized Linear Mixture Model	387.807985561084	15	1	2018
Generalized Linear Mixture Model	382.450846432355	16	1	2018
Generalized Linear Mixture Model	309.989659763078	17	1	2018
Generalized Linear Mixture Model	161.472048105919	3	2	2018
Generalized Linear Mixture Model	163.167857214004	4	2	2018
Generalized Linear Mixture Model	173.244819636954	5	2	2018
Generalized Linear Mixture Model	174.780053066663	6	2	2018
Generalized Linear Mixture Model	214.390758194527	7	2	2018
Generalized Linear Mixture Model	286.725109977423	8	2	2018
Generalized Linear Mixture Model	415.985725191682	9	2	2018
Generalized Linear Mixture Model	558.285659096391	10	2	2018
Generalized Linear Mixture Model	553.071034378816	11	2	2018
Generalized Linear Mixture Model	605.311000069922	12	2	2018
Generalized Linear Mixture Model	561.323839146733	13	2	2018
Generalized Linear Mixture Model	456.217613842907	14	2	2018
Generalized Linear Mixture Model	384.610296916036	15	2	2018
Generalized Linear Mixture Model	350.861652839645	16	2	2018
Generalized Linear Mixture Model	273.525945636604	17	2	2018
Generalized Linear Mixture Model	158.794295618727	3	3	2018
Generalized Linear Mixture Model	153.262899744296	4	3	2018
Generalized Linear Mixture Model	179.713770762481	5	3	2018
Generalized Linear Mixture Model	173.564216598452	6	3	2018
Generalized Linear Mixture Model	227.290827001446	7	3	2018
Generalized Linear Mixture Model	307.985202447836	8	3	2018
Generalized Linear Mixture Model	401.538004826767	9	3	2018
Generalized Linear Mixture Model	515.48400819765	10	3	2018
Generalized Linear Mixture Model	529.731050169173	11	3	2018
Generalized Linear Mixture Model	541.364415888963	12	3	2018
Generalized Linear Mixture Model	503.5808763327	13	3	2018
Generalized Linear Mixture Model	426.33007989784	14	3	2018
Generalized Linear Mixture Model	339.12857014003	15	3	2018
Generalized Linear Mixture Model	319.390674647652	16	3	2018
Generalized Linear Mixture Model	269.213693171138	17	3	2018
Generalized Linear Mixture Model	151.065132374913	3	4	2018
Generalized Linear Mixture Model	162.833134464778	4	4	2018
Generalized Linear Mixture Model	186.013440469493	5	4	2018
Generalized Linear Mixture Model	192.582409143754	6	4	2018
Generalized Linear Mixture Model	257.741913050277	7	4	2018
Generalized Linear Mixture Model	328.262945747957	8	4	2018
Generalized Linear Mixture Model	396.805493480499	9	4	2018
Generalized Linear Mixture Model	496.465040298625	10	4	2018
Generalized Linear Mixture Model	492.746299830138	11	4	2018
Generalized Linear Mixture Model	480.878473712429	12	4	2018
Generalized Linear Mixture Model	448.943226985839	13	4	2018
Generalized Linear Mixture Model	392.310253951827	14	4	2018
Generalized Linear Mixture Model	306.634916934834	15	4	2018
Generalized Linear Mixture Model	296.153299589187	16	4	2018
Generalized Linear Mixture Model	265.10979314269	17	4	2018
lm	175.447581809065	3	1	2018
lm	179.286611810258	4	1	2018
lm	192.145595184576	5	1	2018
lm	187.855234705203	6	1	2018
lm	220.0350922381	7	1	2018
lm	280.70959109943	8	1	2018
lm	405.866873094359	9	1	2018
lm	589.899042625007	10	1	2018
lm	588.255462938133	11	1	2018
lm	583.954369231699	12	1	2018
lm	602.584117703507	13	1	2018
lm	481.939638757822	14	1	2018
lm	415.051889961052	15	1	2018
lm	422.926760153773	16	1	2018
lm	354.172332811225	17	1	2018
lm	191.087290534222	3	2	2018
lm	184.224809127248	4	2	2018
lm	184.425969674882	5	2	2018
lm	209.514595759026	6	2	2018
lm	223.257382043898	7	2	2018
lm	300.430788519951	8	2	2018
lm	447.081816269588	9	2	2018
lm	590.795307853578	10	2	2018
lm	582.337670468697	11	2	2018
lm	584.956130430669	12	2	2018
lm	582.948618113939	13	2	2018
lm	493.097792823275	14	2	2018
lm	429.371294469768	15	2	2018
lm	407.032624176101	16	2	2018
lm	330.755521958627	17	2	2018
lm	195.303760822758	3	3	2018
lm	181.716917947617	4	3	2018
lm	204.876936073675	5	3	2018
lm	214.43437735509	6	3	2018
lm	245.879099644221	7	3	2018
lm	344.579676664408	8	3	2018
lm	438.969752908876	9	3	2018
lm	539.102976623756	10	3	2018
lm	567.375098467079	11	3	2018
lm	555.553108133946	12	3	2018
lm	563.296505886519	13	3	2018
lm	501.84762311153	14	3	2018
lm	425.00401851	15	3	2018
lm	378.321021830335	16	3	2018
lm	273.506525588623	17	3	2018
lm	193.877234604859	3	4	2018
lm	206.74177385595	4	4	2018
lm	209.905690580306	5	4	2018
lm	246.978817528991	6	4	2018
lm	301.823739010407	7	4	2018
lm	363.126301266977	8	4	2018
lm	415.826774993483	9	4	2018
lm	532.996150870666	10	4	2018
lm	536.884637336044	11	4	2018
lm	510.99419779847	12	4	2018
lm	538.358125610039	13	4	2018
lm	468.697907921327	14	4	2018
lm	375.965621172171	15	4	2018
lm	303.895470355764	16	4	2018
lm	284.312219642669	17	4	2018
eb	155.939511767171	3	1	2018
eb	167.927785285476	4	1	2018
eb	213.569368441217	5	1	2018
eb	197.476138209042	6	1	2018
eb	224.649248695399	7	1	2018
eb	316.233090636642	8	1	2018
eb	465.900575127704	9	1	2018
eb	616.93113720309	10	1	2018
eb	644.687812363963	11	1	2018
eb	673.153553358023	12	1	2018
eb	636.209771221978	13	1	2018
eb	521.129929669022	14	1	2018
eb	429.739102232459	15	1	2018
eb	415.457761307507	16	1	2018
eb	325.287282323542	17	1	2018
eb	169.481617351803	3	2	2018
eb	184.059303162866	4	2	2018
eb	236.647228721479	5	2	2018
eb	220.640915246126	6	2	2018
eb	247.067659153247	7	2	2018
eb	351.980695155991	8	2	2018
eb	511.224320836818	9	2	2018
eb	655.275318195039	10	2	2018
eb	681.402401686932	11	2	2018
eb	697.083854342317	12	2	2018
eb	652.491305378516	13	2	2018
eb	549.788001571138	14	2	2018
eb	462.339752928269	15	2	2018
eb	434.871462699531	16	2	2018
eb	307.000806524986	17	2	2018
eb	188.051664632714	3	3	2018
eb	208.767120040489	4	3	2018
eb	258.231045391163	5	3	2018
eb	245.265340521298	6	3	2018
eb	270.267652956183	7	3	2018
eb	384.754069520469	8	3	2018
eb	550.358716139887	9	3	2018
eb	691.435234535164	10	3	2018
eb	687.844555844361	11	3	2018
eb	701.380711269492	12	3	2018
eb	660.510878470439	13	3	2018
eb	577.697238601038	14	3	2018
eb	492.623653755392	15	3	2018
eb	445.438502992188	16	3	2018
eb	298.278359030172	17	3	2018
eb	211.375254490453	3	4	2018
eb	232.173910972358	4	4	2018
eb	281.875663913446	5	4	2018
eb	270.27368811111	6	4	2018
eb	296.539517499938	7	4	2018
eb	421.337832198048	8	4	2018
eb	591.591884972749	9	4	2018
eb	712.196426859422	10	4	2018
eb	688.930809575126	11	4	2018
eb	650.019106548048	12	4	2018
eb	648.84283150799	13	4	2018
eb	599.24368990922	14	4	2018
eb	525.335628180412	15	4	2018
eb	452.672789311411	16	4	2018
eb	283.987382128666	17	4	2018
arima	182.229450490372	3	1	2018
arima	157.351641561593	4	1	2018
arima	178.126631212497	5	1	2018
arima	177.621653219264	6	1	2018
arima	199.61836228044	7	1	2018
arima	250.34639283439	8	1	2018
arima	372.199233189038	9	1	2018
arima	522.623634530957	10	1	2018
arima	526.203431301954	11	1	2018
arima	573.903709766791	12	1	2018
arima	567.214233134775	13	1	2018
arima	512.579146881886	14	1	2018
arima	435.535692732847	15	1	2018
arima	421.108379836325	16	1	2018
arima	389.069260125147	17	1	2018
arima	170.464651081074	3	2	2018
arima	158.417373487761	4	2	2018
arima	176.768031716802	5	2	2018
arima	185.319988281204	6	2	2018
arima	209.520290645667	7	2	2018
arima	281.512261223997	8	2	2018
arima	409.568128837322	9	2	2018
arima	513.713386784748	10	2	2018
arima	533.658617092861	11	2	2018
arima	580.846609453983	12	2	2018
arima	598.815248962449	13	2	2018
arima	528.333463806771	14	2	2018
arima	438.063075954101	15	2	2018
arima	432.89355646772	16	2	2018
arima	294.86729018422	17	2	2018
arima	170.904651668357	3	3	2018
arima	158.003925222809	4	3	2018
arima	184.51810949571	5	3	2018
arima	195.830263604281	6	3	2018
arima	242.532943025015	7	3	2018
arima	323.202072190058	8	3	2018
arima	405.783041200319	9	3	2018
arima	522.114541442629	10	3	2018
arima	538.292903112328	11	3	2018
arima	612.793028973384	12	3	2018
arima	615.084512459205	13	3	2018
arima	524.990244918066	14	3	2018
arima	448.193377961362	15	3	2018
arima	334.169945009604	16	3	2018
arima	243.034069636225	17	3	2018
arima	169.557716305931	3	4	2018
arima	167.200086555824	4	4	2018
arima	195.107135564257	5	4	2018
arima	229.902365470786	6	4	2018
arima	287.192102544248	7	4	2018
arima	325.89926338672	8	4	2018
arima	420.460919653032	9	4	2018
arima	527.665316442217	10	4	2018
arima	569.463170303116	11	4	2018
arima	628.815035556612	12	4	2018
arima	610.036014689484	13	4	2018
arima	528.733888787971	14	4	2018
arima	347.859631356611	15	4	2018
arima	277.983530540257	16	4	2018
arima	243.23861879125	17	4	2018
target	153	3	1	2018
target	189	4	1	2018
target	180	5	1	2018
target	204	6	1	2018
target	282	7	1	2018
target	421	8	1	2018
target	574	9	1	2018
target	593	10	1	2018
target	632	11	1	2018
target	607	12	1	2018
target	494	13	1	2018
target	405	14	1	2018
target	404	15	1	2018
target	345	16	1	2018
target	392	17	1	2018
target	189	3	2	2018
target	180	4	2	2018
target	204	5	2	2018
target	282	6	2	2018
target	421	7	2	2018
target	574	8	2	2018
target	593	9	2	2018
target	632	10	2	2018
target	607	11	2	2018
target	494	12	2	2018
target	405	13	2	2018
target	404	14	2	2018
target	345	15	2	2018
target	392	16	2	2018
target	403	17	2	2018
target	180	3	3	2018
target	204	4	3	2018
target	282	5	3	2018
target	421	6	3	2018
target	574	7	3	2018
target	593	8	3	2018
target	632	9	3	2018
target	607	10	3	2018
target	494	11	3	2018
target	405	12	3	2018
target	404	13	3	2018
target	345	14	3	2018
target	392	15	3	2018
target	403	16	3	2018
target	298	17	3	2018
target	204	3	4	2018
target	282	4	4	2018
target	421	5	4	2018
target	574	6	4	2018
target	593	7	4	2018
target	632	8	4	2018
target	607	9	4	2018
target	494	10	4	2018
target	405	11	4	2018
target	404	12	4	2018
target	345	13	4	2018
target	392	14	4	2018
target	403	15	4	2018
target	298	16	4	2018
target	315	17	4	2018
