# Supplementary material for: A stacked ensemble method for forecasting influenza-like illness visit volumes at emergency departments
Source: PLoS One. 2021 Mar 22;16(3):e0241725. doi: 10.1371/journal.pone.0241725 (PMC7984626; doi:10.1371/journal.pone.0241725)
Supplement: S1 Data — (ZIP) [file pone.0241725.s003.zip › ILI_plosone/tables/raw_estimates_2015_holdout_2018weeks-3-17_fmc.csv]

object	value	epiweek	weeks_ahead	season
rf	23.2685	3	1	2018
rf	26.7155	4	1	2018
rf	28.8695	5	1	2018
rf	29.047	6	1	2018
rf	32.209	7	1	2018
rf	32.6045	8	1	2018
rf	32.812	9	1	2018
rf	31.378	10	1	2018
rf	40.6255	11	1	2018
rf	52.483	12	1	2018
rf	57.5025	13	1	2018
rf	56.6955	14	1	2018
rf	58.9595	15	1	2018
rf	60.1	16	1	2018
rf	58.2645	17	1	2018
rf	25.28	3	2	2018
rf	28.814	4	2	2018
rf	29.82	5	2	2018
rf	30.976	6	2	2018
rf	34.4	7	2	2018
rf	32.8735	8	2	2018
rf	31.748	9	2	2018
rf	33.437	10	2	2018
rf	44.1345	11	2	2018
rf	51.8635	12	2	2018
rf	57.341	13	2	2018
rf	58.4295	14	2	2018
rf	58.651	15	2	2018
rf	57.8385	16	2	2018
rf	59.277	17	2	2018
rf	28.503	3	3	2018
rf	28.497	4	3	2018
rf	28.675	5	3	2018
rf	33.9415	6	3	2018
rf	33.3	7	3	2018
rf	34.2275	8	3	2018
rf	34.4105	9	3	2018
rf	36.0255	10	3	2018
rf	45.0985	11	3	2018
rf	49.097	12	3	2018
rf	54.762	13	3	2018
rf	55.6955	14	3	2018
rf	52.497	15	3	2018
rf	49.9745	16	3	2018
rf	58.031	17	3	2018
rf	28.422	3	4	2018
rf	28.214	4	4	2018
rf	30.9755	5	4	2018
rf	34.5205	6	4	2018
rf	34.2785	7	4	2018
rf	37.4685	8	4	2018
rf	37.999	9	4	2018
rf	41.613	10	4	2018
rf	46.6695	11	4	2018
rf	52.1635	12	4	2018
rf	53.641	13	4	2018
rf	52.75	14	4	2018
rf	47.04	15	4	2018
rf	52.8645	16	4	2018
rf	51.823	17	4	2018
Generalized Linear Mixture Model	150.253808582189	3	1	2018
Generalized Linear Mixture Model	150.931464292796	4	1	2018
Generalized Linear Mixture Model	182.386490135538	5	1	2018
Generalized Linear Mixture Model	164.906383932209	6	1	2018
Generalized Linear Mixture Model	207.341622003101	7	1	2018
Generalized Linear Mixture Model	280.997935732606	8	1	2018
Generalized Linear Mixture Model	419.71702862272	9	1	2018
Generalized Linear Mixture Model	600.303877258634	10	1	2018
Generalized Linear Mixture Model	601.287873723499	11	1	2018
Generalized Linear Mixture Model	629.587359462613	12	1	2018
Generalized Linear Mixture Model	613.364280351276	13	1	2018
Generalized Linear Mixture Model	483.316474190451	14	1	2018
Generalized Linear Mixture Model	395.239176424539	15	1	2018
Generalized Linear Mixture Model	395.781803555019	16	1	2018
Generalized Linear Mixture Model	318.143533140701	17	1	2018
Generalized Linear Mixture Model	150.589040034486	3	2	2018
Generalized Linear Mixture Model	148.900924890139	4	2	2018
Generalized Linear Mixture Model	168.331808607628	5	2	2018
Generalized Linear Mixture Model	165.800073546802	6	2	2018
Generalized Linear Mixture Model	211.598743240065	7	2	2018
Generalized Linear Mixture Model	294.336818520141	8	2	2018
Generalized Linear Mixture Model	448.020017955351	9	2	2018
Generalized Linear Mixture Model	602.857660743681	10	2	2018
Generalized Linear Mixture Model	586.210882722819	11	2	2018
Generalized Linear Mixture Model	627.673347513306	12	2	2018
Generalized Linear Mixture Model	588.874246788205	13	2	2018
Generalized Linear Mixture Model	472.862333331315	14	2	2018
Generalized Linear Mixture Model	396.087448035644	15	2	2018
Generalized Linear Mixture Model	370.950170177486	16	2	2018
Generalized Linear Mixture Model	285.718791132993	17	2	2018
Generalized Linear Mixture Model	144.924587925869	3	3	2018
Generalized Linear Mixture Model	135.262722439872	4	3	2018
Generalized Linear Mixture Model	172.664867887459	5	3	2018
Generalized Linear Mixture Model	160.766850781556	6	3	2018
Generalized Linear Mixture Model	222.234969595168	7	3	2018
Generalized Linear Mixture Model	318.001476103385	8	3	2018
Generalized Linear Mixture Model	443.713325825574	9	3	2018
Generalized Linear Mixture Model	574.191855372727	10	3	2018
Generalized Linear Mixture Model	574.891610078063	11	3	2018
Generalized Linear Mixture Model	574.540816997683	12	3	2018
Generalized Linear Mixture Model	545.199173293987	13	3	2018
Generalized Linear Mixture Model	450.769117738101	14	3	2018
Generalized Linear Mixture Model	356.796379679293	15	3	2018
Generalized Linear Mixture Model	346.314027781429	16	3	2018
Generalized Linear Mixture Model	283.544738921894	17	3	2018
Generalized Linear Mixture Model	134.527259670232	3	4	2018
Generalized Linear Mixture Model	141.893303154979	4	4	2018
Generalized Linear Mixture Model	176.761817885679	5	4	2018
Generalized Linear Mixture Model	175.445772934677	6	4	2018
Generalized Linear Mixture Model	250.606044533487	7	4	2018
Generalized Linear Mixture Model	339.069607099644	8	4	2018
Generalized Linear Mixture Model	446.094330074998	9	4	2018
Generalized Linear Mixture Model	569.085112143398	10	4	2018
Generalized Linear Mixture Model	551.091513099138	11	4	2018
Generalized Linear Mixture Model	525.920903885527	12	4	2018
Generalized Linear Mixture Model	498.912958849919	13	4	2018
Generalized Linear Mixture Model	421.883360227335	14	4	2018
Generalized Linear Mixture Model	325.992042026736	15	4	2018
Generalized Linear Mixture Model	327.960511948754	16	4	2018
Generalized Linear Mixture Model	283.236654258363	17	4	2018
lm	20.8038654551153	3	1	2018
lm	28.6908056142357	4	1	2018
lm	29.2801397064856	5	1	2018
lm	23.853634400396	6	1	2018
lm	27.8702159001829	7	1	2018
lm	31.2368317273735	8	1	2018
lm	32.5000360652748	9	1	2018
lm	40.5347707740918	10	1	2018
lm	44.1031122351894	11	1	2018
lm	45.0015418690874	12	1	2018
lm	53.8972014554778	13	1	2018
lm	52.8838332974365	14	1	2018
lm	56.8802640567148	15	1	2018
lm	65.8424838145508	16	1	2018
lm	63.8393306871298	17	1	2018
lm	28.3416198905168	3	2	2018
lm	30.353981636277	4	2	2018
lm	28.856728267149	5	2	2018
lm	21.9713507819094	6	2	2018
lm	27.776747004531	7	2	2018
lm	29.5665189115326	8	2	2018
lm	35.9753312199722	9	2	2018
lm	41.8423925105149	10	2	2018
lm	37.3142242926661	11	2	2018
lm	47.9692432306956	12	2	2018
lm	56.3996475996105	13	2	2018
lm	56.4660853280366	14	2	2018
lm	66.0146468617958	15	2	2018
lm	68.9372154171001	16	2	2018
lm	64.2447037584388	17	2	2018
lm	30.0148017429758	3	3	2018
lm	27.3898074716535	4	3	2018
lm	24.1640443824642	5	3	2018
lm	25.0045190242467	6	3	2018
lm	27.2632523534197	7	3	2018
lm	33.0280440953837	8	3	2018
lm	38.8102570867017	9	3	2018
lm	34.1312935322204	10	3	2018
lm	43.1333667583372	11	3	2018
lm	50.3932279769151	12	3	2018
lm	57.7115715807087	13	3	2018
lm	65.7259681018118	14	3	2018
lm	69.1304666703587	15	3	2018
lm	67.1704149876033	16	3	2018
lm	71.2684217591593	17	3	2018
lm	27.7877334410044	3	4	2018
lm	23.5546825232315	4	4	2018
lm	26.2639900535279	5	4	2018
lm	26.0549129057456	6	4	2018
lm	32.1678219527682	7	4	2018
lm	36.4080290974024	8	4	2018
lm	32.9103281405422	9	4	2018
lm	39.8715898270852	10	4	2018
lm	47.7358782574458	11	4	2018
lm	54.1084510681618	12	4	2018
lm	67.1179436066967	13	4	2018
lm	68.6526145293433	14	4	2018
lm	68.4027156858491	15	4	2018
lm	72.3406628664155	16	4	2018
lm	47.8597041979771	17	4	2018
eb	22.5817693924359	3	1	2018
eb	29.7888466751765	4	1	2018
eb	33.2609834008904	5	1	2018
eb	24.2285539076451	6	1	2018
eb	40.4102278941903	7	1	2018
eb	35.2956560736199	8	1	2018
eb	46.2956150653763	9	1	2018
eb	45.5927161902972	10	1	2018
eb	58.4571684892835	11	1	2018
eb	75.2965136893588	12	1	2018
eb	74.8688659693328	13	1	2018
eb	63.9806989081271	14	1	2018
eb	69.7774507885523	15	1	2018
eb	58.3474521238704	16	1	2018
eb	55.0809423782723	17	1	2018
eb	21.3278895844088	3	2	2018
eb	33.0173089058258	4	2	2018
eb	36.3310390043094	5	2	2018
eb	25.5831170512046	6	2	2018
eb	43.5422880629846	7	2	2018
eb	37.5263644377484	8	2	2018
eb	51.3651406236829	9	2	2018
eb	50.5812731841371	10	2	2018
eb	66.511800436546	11	2	2018
eb	84.5449035683503	12	2	2018
eb	81.7475292426868	13	2	2018
eb	72.8679530922619	14	2	2018
eb	79.8373901900969	15	2	2018
eb	68.4357776739735	16	2	2018
eb	67.5491591069518	17	2	2018
eb	25.6128935322681	3	3	2018
eb	35.5774976922609	4	3	2018
eb	39.0046327812274	5	3	2018
eb	27.1336426821823	6	3	2018
eb	47.2130872520448	7	3	2018
eb	41.3162257859339	8	3	2018
eb	57.4307696569838	9	3	2018
eb	57.3709592013618	10	3	2018
eb	74.198139890884	11	3	2018
eb	90.2457828773593	12	3	2018
eb	85.4620320898875	13	3	2018
eb	83.6522370977336	14	3	2018
eb	91.1320933953815	15	3	2018
eb	80.2779993223283	16	3	2018
eb	79.1349456653359	17	3	2018
eb	29.0703760991251	3	4	2018
eb	38.3143168739664	4	4	2018
eb	42.1973326843877	5	4	2018
eb	29.7173873076824	6	4	2018
eb	51.2693168035028	7	4	2018
eb	45.0446547972143	8	4	2018
eb	65.3614425030582	9	4	2018
eb	63.7320889036862	10	4	2018
eb	80.7582119447644	11	4	2018
eb	92.6116528208363	12	4	2018
eb	85.3034716643766	13	4	2018
eb	94.4526212997658	14	4	2018
eb	98.9523424331251	15	4	2018
eb	89.7845985163733	16	4	2018
eb	73.2403498216598	17	4	2018
arima	25.6564648306876	3	1	2018
arima	25.9395340035348	4	1	2018
arima	27.5737334765616	5	1	2018
arima	29.7716560851046	6	1	2018
arima	26.6262705128287	7	1	2018
arima	25.5379253816552	8	1	2018
arima	35.416509197638	9	1	2018
arima	38.7442130798064	10	1	2018
arima	40.7330047635837	11	1	2018
arima	41.3666935721834	12	1	2018
arima	50.6061135932638	13	1	2018
arima	58.0649967555047	14	1	2018
arima	65.0891451849974	15	1	2018
arima	64.4346648651406	16	1	2018
arima	79.1878408594631	17	1	2018
arima	26.0208352623284	3	2	2018
arima	26.8820968593963	4	2	2018
arima	31.0951695452513	5	2	2018
arima	25.5230231731157	6	2	2018
arima	24.4656482340479	7	2	2018
arima	32.2210635240543	8	2	2018
arima	37.707809651027	9	2	2018
arima	38.1141484959231	10	2	2018
arima	36.1288430922243	11	2	2018
arima	44.5399770958087	12	2	2018
arima	56.9127195707619	13	2	2018
arima	64.4841539042115	14	2	2018
arima	67.8809239309812	15	2	2018
arima	82.8711259128227	16	2	2018
arima	68.5433365316269	17	2	2018
arima	26.9394031646725	3	3	2018
arima	30.6261102687749	4	3	2018
arima	26.4306715669869	5	3	2018
arima	23.6972309156505	6	3	2018
arima	31.4693148968319	7	3	2018
arima	35.4989228450008	8	3	2018
arima	37.3942653165737	9	3	2018
arima	34.2835816631609	10	3	2018
arima	40.6749047298478	11	3	2018
arima	52.5103511738141	12	3	2018
arima	63.5925316231652	13	3	2018
arima	67.4378039478476	14	3	2018
arima	85.4716952623818	15	3	2018
arima	71.0865576924544	16	3	2018
arima	50.33035353187	17	3	2018
arima	30.6408826621783	3	4	2018
arima	26.2960408088391	4	4	2018
arima	23.9561430113977	5	4	2018
arima	31.2593546952758	6	4	2018
arima	35.2843212770133	7	4	2018
arima	36.8734000102209	8	4	2018
arima	34.1029228123663	9	4	2018
arima	40.1652650883346	10	4	2018
arima	51.1731679361893	11	4	2018
arima	61.8132665050282	12	4	2018
arima	67.0231694965671	13	4	2018
arima	85.2593048670231	14	4	2018
arima	71.9477284681256	15	4	2018
arima	51.0976414928411	16	4	2018
arima	45.1302601130558	17	4	2018
target	26	3	1	2018
target	30	4	1	2018
target	23	5	1	2018
target	37	6	1	2018
target	33	7	1	2018
target	42	8	1	2018
target	42	9	1	2018
target	52	10	1	2018
target	66	11	1	2018
target	67	12	1	2018
target	57	13	1	2018
target	62	14	1	2018
target	52	15	1	2018
target	48	16	1	2018
target	47	17	1	2018
target	30	3	2	2018
target	23	4	2	2018
target	37	5	2	2018
target	33	6	2	2018
target	42	7	2	2018
target	42	8	2	2018
target	52	9	2	2018
target	66	10	2	2018
target	67	11	2	2018
target	57	12	2	2018
target	62	13	2	2018
target	52	14	2	2018
target	48	15	2	2018
target	47	16	2	2018
target	73	17	2	2018
target	23	3	3	2018
target	37	4	3	2018
target	33	5	3	2018
target	42	6	3	2018
target	42	7	3	2018
target	52	8	3	2018
target	66	9	3	2018
target	67	10	3	2018
target	57	11	3	2018
target	62	12	3	2018
target	52	13	3	2018
target	48	14	3	2018
target	47	15	3	2018
target	73	16	3	2018
target	68	17	3	2018
target	37	3	4	2018
target	33	4	4	2018
target	42	5	4	2018
target	42	6	4	2018
target	52	7	4	2018
target	66	8	4	2018
target	67	9	4	2018
target	57	10	4	2018
target	62	11	4	2018
target	52	12	4	2018
target	48	13	4	2018
target	47	14	4	2018
target	73	15	4	2018
target	68	16	4	2018
target	44	17	4	2018
