# Supplementary material for: A stacked ensemble method for forecasting influenza-like illness visit volumes at emergency departments
Source: PLoS One. 2021 Mar 22;16(3):e0241725. doi: 10.1371/journal.pone.0241725 (PMC7984626; doi:10.1371/journal.pone.0241725)
Supplement: S1 Data — (ZIP) [file pone.0241725.s003.zip › ILI_plosone/tables/raw_estimates_2016weeks-3-45.csv]

object	value	epiweek	weeks_ahead	season
Random Forest	140.273	3	1	2016
Random Forest	164.2005	4	1	2016
Random Forest	169.4895	5	1	2016
Random Forest	192.9115	6	1	2016
Random Forest	203.4775	7	1	2016
Random Forest	200.187	8	1	2016
Random Forest	222.2135	9	1	2016
Random Forest	243.346	10	1	2016
Random Forest	317.274	11	1	2016
Random Forest	358.2375	12	1	2016
Random Forest	370.659	13	1	2016
Random Forest	393.425	14	1	2016
Random Forest	399.0785	15	1	2016
Random Forest	409.829	16	1	2016
Random Forest	427.152	17	1	2016
Random Forest	440.781	18	1	2016
Random Forest	337.8435	19	1	2016
Random Forest	290.403	20	1	2016
Random Forest	273.6115	21	1	2016
Random Forest	254.5775	22	1	2016
Random Forest	295.2755	23	1	2016
Random Forest	256.959	24	1	2016
Random Forest	239.9025	25	1	2016
Random Forest	260.614	26	1	2016
Random Forest	244.528	27	1	2016
Random Forest	244.189	28	1	2016
Random Forest	247.0535	29	1	2016
Random Forest	242.822	30	1	2016
Random Forest	260.8315	31	1	2016
Random Forest	247.536	32	1	2016
Random Forest	234.8805	33	1	2016
Random Forest	237.556	34	1	2016
Random Forest	229.658	35	1	2016
Random Forest	213.9265	36	1	2016
Random Forest	221.1745	37	1	2016
Random Forest	218.8855	38	1	2016
Random Forest	204.86	39	1	2016
Random Forest	184.7925	40	1	2016
Random Forest	166.4195	41	1	2016
Random Forest	161.6995	42	1	2016
Random Forest	155.7005	43	1	2016
Random Forest	130.616	44	1	2016
Random Forest	127.089	45	1	2016
Random Forest	153.621	3	2	2016
Random Forest	175.063	4	2	2016
Random Forest	171.8205	5	2	2016
Random Forest	209.94	6	2	2016
Random Forest	209.7555	7	2	2016
Random Forest	219.143	8	2	2016
Random Forest	236.329	9	2	2016
Random Forest	265.066	10	2	2016
Random Forest	315.208	11	2	2016
Random Forest	358.458	12	2	2016
Random Forest	378.0095	13	2	2016
Random Forest	373.9065	14	2	2016
Random Forest	367.9505	15	2	2016
Random Forest	392.3845	16	2	2016
Random Forest	406.1535	17	2	2016
Random Forest	384.498	18	2	2016
Random Forest	323.9615	19	2	2016
Random Forest	292.5705	20	2	2016
Random Forest	280.4295	21	2	2016
Random Forest	270.0235	22	2	2016
Random Forest	285.671	23	2	2016
Random Forest	264.9815	24	2	2016
Random Forest	255.5005	25	2	2016
Random Forest	261.167	26	2	2016
Random Forest	254.788	27	2	2016
Random Forest	246.922	28	2	2016
Random Forest	244.5095	29	2	2016
Random Forest	237.4005	30	2	2016
Random Forest	256.068	31	2	2016
Random Forest	250.446	32	2	2016
Random Forest	235.1475	33	2	2016
Random Forest	239.5485	34	2	2016
Random Forest	231.3695	35	2	2016
Random Forest	211.764	36	2	2016
Random Forest	216.73	37	2	2016
Random Forest	208.7155	38	2	2016
Random Forest	191.51	39	2	2016
Random Forest	180.9685	40	2	2016
Random Forest	160.032	41	2	2016
Random Forest	157.4225	42	2	2016
Random Forest	141.6075	43	2	2016
Random Forest	131.8815	44	2	2016
Random Forest	130.641	45	2	2016
Random Forest	164.419	3	3	2016
Random Forest	180.199	4	3	2016
Random Forest	184.595	5	3	2016
Random Forest	208.5715	6	3	2016
Random Forest	231.52	7	3	2016
Random Forest	234.7865	8	3	2016
Random Forest	263.5545	9	3	2016
Random Forest	275.15	10	3	2016
Random Forest	330.0195	11	3	2016
Random Forest	366.711	12	3	2016
Random Forest	379.163	13	3	2016
Random Forest	365.1135	14	3	2016
Random Forest	373.0645	15	3	2016
Random Forest	394.527	16	3	2016
Random Forest	356.801	17	3	2016
Random Forest	338.344	18	3	2016
Random Forest	318.5145	19	3	2016
Random Forest	286.999	20	3	2016
Random Forest	287.398	21	3	2016
Random Forest	267.2505	22	3	2016
Random Forest	290.371	23	3	2016
Random Forest	265.1165	24	3	2016
Random Forest	255.081	25	3	2016
Random Forest	256.704	26	3	2016
Random Forest	266.879	27	3	2016
Random Forest	248.014	28	3	2016
Random Forest	241.1055	29	3	2016
Random Forest	235.3145	30	3	2016
Random Forest	258.827	31	3	2016
Random Forest	246.686	32	3	2016
Random Forest	241.648	33	3	2016
Random Forest	231.826	34	3	2016
Random Forest	237.7775	35	3	2016
Random Forest	215.4575	36	3	2016
Random Forest	196.83	37	3	2016
Random Forest	208.7285	38	3	2016
Random Forest	193.065	39	3	2016
Random Forest	173.725	40	3	2016
Random Forest	151.0415	41	3	2016
Random Forest	146.134	42	3	2016
Random Forest	139.857	43	3	2016
Random Forest	122.794	44	3	2016
Random Forest	120.839	45	3	2016
Random Forest	169.799	3	4	2016
Random Forest	192.0165	4	4	2016
Random Forest	178.4885	5	4	2016
Random Forest	223.858	6	4	2016
Random Forest	248.0345	7	4	2016
Random Forest	276.577	8	4	2016
Random Forest	290.967	9	4	2016
Random Forest	293.722	10	4	2016
Random Forest	342.9095	11	4	2016
Random Forest	375.0885	12	4	2016
Random Forest	384.197	13	4	2016
Random Forest	376.2655	14	4	2016
Random Forest	380.309	15	4	2016
Random Forest	356.083	16	4	2016
Random Forest	329.764	17	4	2016
Random Forest	319.9995	18	4	2016
Random Forest	301.775	19	4	2016
Random Forest	288.8715	20	4	2016
Random Forest	275.5325	21	4	2016
Random Forest	267.855	22	4	2016
Random Forest	288.0475	23	4	2016
Random Forest	261.8065	24	4	2016
Random Forest	253.3805	25	4	2016
Random Forest	261.597	26	4	2016
Random Forest	270.404	27	4	2016
Random Forest	244.054	28	4	2016
Random Forest	238.437	29	4	2016
Random Forest	237.641	30	4	2016
Random Forest	256.1445	31	4	2016
Random Forest	247.7285	32	4	2016
Random Forest	246.581	33	4	2016
Random Forest	234.5065	34	4	2016
Random Forest	246.889	35	4	2016
Random Forest	198.173	36	4	2016
Random Forest	192.689	37	4	2016
Random Forest	200.6615	38	4	2016
Random Forest	186.929	39	4	2016
Random Forest	158.1235	40	4	2016
Random Forest	142.314	41	4	2016
Random Forest	146.8665	42	4	2016
Random Forest	126.0125	43	4	2016
Random Forest	117.603	44	4	2016
Random Forest	116.7815	45	4	2016
Generalized Linear Mixture Model	150.952550680996	3	1	2016
Generalized Linear Mixture Model	197.944730211358	4	1	2016
Generalized Linear Mixture Model	175.591164140723	5	1	2016
Generalized Linear Mixture Model	194.59103992929	6	1	2016
Generalized Linear Mixture Model	170.022175473149	7	1	2016
Generalized Linear Mixture Model	184.701246548749	8	1	2016
Generalized Linear Mixture Model	247.920792136859	9	1	2016
Generalized Linear Mixture Model	266.656210763534	10	1	2016
Generalized Linear Mixture Model	338.435768213177	11	1	2016
Generalized Linear Mixture Model	316.286872719082	12	1	2016
Generalized Linear Mixture Model	356.328769305536	13	1	2016
Generalized Linear Mixture Model	413.925575589864	14	1	2016
Generalized Linear Mixture Model	468.108849771447	15	1	2016
Generalized Linear Mixture Model	478.198357879001	16	1	2016
Generalized Linear Mixture Model	482.323582562888	17	1	2016
Generalized Linear Mixture Model	395.555789924965	18	1	2016
Generalized Linear Mixture Model	312.668637027774	19	1	2016
Generalized Linear Mixture Model	268.025550495051	20	1	2016
Generalized Linear Mixture Model	254.6794533922	21	1	2016
Generalized Linear Mixture Model	244.340852829456	22	1	2016
Generalized Linear Mixture Model	302.365878846913	23	1	2016
Generalized Linear Mixture Model	230.145755256524	24	1	2016
Generalized Linear Mixture Model	207.127861416792	25	1	2016
Generalized Linear Mixture Model	244.824479548083	26	1	2016
Generalized Linear Mixture Model	201.912885289438	27	1	2016
Generalized Linear Mixture Model	240.71130476008	28	1	2016
Generalized Linear Mixture Model	238.756385152038	29	1	2016
Generalized Linear Mixture Model	215.327144780468	30	1	2016
Generalized Linear Mixture Model	257.356935496194	31	1	2016
Generalized Linear Mixture Model	232.749306329282	32	1	2016
Generalized Linear Mixture Model	213.578030085837	33	1	2016
Generalized Linear Mixture Model	243.446733039973	34	1	2016
Generalized Linear Mixture Model	201.912211824841	35	1	2016
Generalized Linear Mixture Model	205.530304315325	36	1	2016
Generalized Linear Mixture Model	224.105323695791	37	1	2016
Generalized Linear Mixture Model	207.69941067679	38	1	2016
Generalized Linear Mixture Model	207.374683125309	39	1	2016
Generalized Linear Mixture Model	207.202609674898	40	1	2016
Generalized Linear Mixture Model	160.637967793928	41	1	2016
Generalized Linear Mixture Model	179.525030280669	42	1	2016
Generalized Linear Mixture Model	153.183981513046	43	1	2016
Generalized Linear Mixture Model	128.851833757066	44	1	2016
Generalized Linear Mixture Model	152.945510986357	45	1	2016
Generalized Linear Mixture Model	155.746739330558	3	2	2016
Generalized Linear Mixture Model	192.676330155047	4	2	2016
Generalized Linear Mixture Model	174.274450412722	5	2	2016
Generalized Linear Mixture Model	221.788684907905	6	2	2016
Generalized Linear Mixture Model	180.623055081248	7	2	2016
Generalized Linear Mixture Model	207.110972188317	8	2	2016
Generalized Linear Mixture Model	264.852737601557	9	2	2016
Generalized Linear Mixture Model	277.462254478761	10	2	2016
Generalized Linear Mixture Model	318.56629558868	11	2	2016
Generalized Linear Mixture Model	321.252669277535	12	2	2016
Generalized Linear Mixture Model	357.904973267021	13	2	2016
Generalized Linear Mixture Model	426.382258433982	14	2	2016
Generalized Linear Mixture Model	457.975622692272	15	2	2016
Generalized Linear Mixture Model	475.784999969466	16	2	2016
Generalized Linear Mixture Model	448.092923592168	17	2	2016
Generalized Linear Mixture Model	398.772188710784	18	2	2016
Generalized Linear Mixture Model	337.168302874386	19	2	2016
Generalized Linear Mixture Model	258.553636124924	20	2	2016
Generalized Linear Mixture Model	260.830897947572	21	2	2016
Generalized Linear Mixture Model	244.456022287762	22	2	2016
Generalized Linear Mixture Model	299.394820546427	23	2	2016
Generalized Linear Mixture Model	231.299945020678	24	2	2016
Generalized Linear Mixture Model	198.77897197972	25	2	2016
Generalized Linear Mixture Model	219.528660872989	26	2	2016
Generalized Linear Mixture Model	199.024978398036	27	2	2016
Generalized Linear Mixture Model	243.691494740389	28	2	2016
Generalized Linear Mixture Model	224.912291664585	29	2	2016
Generalized Linear Mixture Model	198.92227698203	30	2	2016
Generalized Linear Mixture Model	251.108988807526	31	2	2016
Generalized Linear Mixture Model	224.592619005211	32	2	2016
Generalized Linear Mixture Model	213.229471495093	33	2	2016
Generalized Linear Mixture Model	230.200604334834	34	2	2016
Generalized Linear Mixture Model	199.982068980492	35	2	2016
Generalized Linear Mixture Model	200.929008465188	36	2	2016
Generalized Linear Mixture Model	214.006116797921	37	2	2016
Generalized Linear Mixture Model	198.62534880031	38	2	2016
Generalized Linear Mixture Model	215.562086532857	39	2	2016
Generalized Linear Mixture Model	199.278547785657	40	2	2016
Generalized Linear Mixture Model	162.694806868317	41	2	2016
Generalized Linear Mixture Model	161.611550685179	42	2	2016
Generalized Linear Mixture Model	142.263656023437	43	2	2016
Generalized Linear Mixture Model	123.600168418825	44	2	2016
Generalized Linear Mixture Model	154.616079110196	45	2	2016
Generalized Linear Mixture Model	150.277816296201	3	3	2016
Generalized Linear Mixture Model	192.080889085328	4	3	2016
Generalized Linear Mixture Model	188.735604719616	5	3	2016
Generalized Linear Mixture Model	239.20657537458	6	3	2016
Generalized Linear Mixture Model	204.315236693862	7	3	2016
Generalized Linear Mixture Model	225.727423203766	8	3	2016
Generalized Linear Mixture Model	269.305919272113	9	3	2016
Generalized Linear Mixture Model	270.066437276567	10	3	2016
Generalized Linear Mixture Model	323.299037982839	11	3	2016
Generalized Linear Mixture Model	323.127947422203	12	3	2016
Generalized Linear Mixture Model	357.340999629702	13	3	2016
Generalized Linear Mixture Model	406.804814262545	14	3	2016
Generalized Linear Mixture Model	412.294920701995	15	3	2016
Generalized Linear Mixture Model	421.738959533836	16	3	2016
Generalized Linear Mixture Model	399.645474312781	17	3	2016
Generalized Linear Mixture Model	378.275194046935	18	3	2016
Generalized Linear Mixture Model	320.134137993527	19	3	2016
Generalized Linear Mixture Model	249.512493727382	20	3	2016
Generalized Linear Mixture Model	261.466448687593	21	3	2016
Generalized Linear Mixture Model	244.715885698683	22	3	2016
Generalized Linear Mixture Model	300.863671224461	23	3	2016
Generalized Linear Mixture Model	217.057401204609	24	3	2016
Generalized Linear Mixture Model	185.976050102489	25	3	2016
Generalized Linear Mixture Model	227.643158282112	26	3	2016
Generalized Linear Mixture Model	205.02543244717	27	3	2016
Generalized Linear Mixture Model	226.070459133991	28	3	2016
Generalized Linear Mixture Model	216.802667202143	29	3	2016
Generalized Linear Mixture Model	206.729598666766	30	3	2016
Generalized Linear Mixture Model	248.296162375653	31	3	2016
Generalized Linear Mixture Model	223.819503733899	32	3	2016
Generalized Linear Mixture Model	202.618912031719	33	3	2016
Generalized Linear Mixture Model	227.566816011996	34	3	2016
Generalized Linear Mixture Model	199.653109470205	35	3	2016
Generalized Linear Mixture Model	194.708482511626	36	3	2016
Generalized Linear Mixture Model	202.934669785479	37	3	2016
Generalized Linear Mixture Model	204.02940160288	38	3	2016
Generalized Linear Mixture Model	205.133235592226	39	3	2016
Generalized Linear Mixture Model	193.162444256285	40	3	2016
Generalized Linear Mixture Model	142.657742976318	41	3	2016
Generalized Linear Mixture Model	149.029699550247	42	3	2016
Generalized Linear Mixture Model	134.826736190949	43	3	2016
Generalized Linear Mixture Model	113.05116714778	44	3	2016
Generalized Linear Mixture Model	151.842047247605	45	3	2016
Generalized Linear Mixture Model	152.509281808815	3	4	2016
Generalized Linear Mixture Model	202.512103501953	4	4	2016
Generalized Linear Mixture Model	197.465810250951	5	4	2016
Generalized Linear Mixture Model	255.537907632383	6	4	2016
Generalized Linear Mixture Model	211.546885155316	7	4	2016
Generalized Linear Mixture Model	230.889423776688	8	4	2016
Generalized Linear Mixture Model	263.143306363323	9	4	2016
Generalized Linear Mixture Model	277.001007305345	10	4	2016
Generalized Linear Mixture Model	328.23135206803	11	4	2016
Generalized Linear Mixture Model	336.728892772647	12	4	2016
Generalized Linear Mixture Model	352.794829065729	13	4	2016
Generalized Linear Mixture Model	397.187351196493	14	4	2016
Generalized Linear Mixture Model	367.270391827829	15	4	2016
Generalized Linear Mixture Model	385.167034145652	16	4	2016
Generalized Linear Mixture Model	380.746118418277	17	4	2016
Generalized Linear Mixture Model	373.988271085102	18	4	2016
Generalized Linear Mixture Model	326.050530352622	19	4	2016
Generalized Linear Mixture Model	243.120729275398	20	4	2016
Generalized Linear Mixture Model	257.341808609657	21	4	2016
Generalized Linear Mixture Model	242.607189394021	22	4	2016
Generalized Linear Mixture Model	299.492106421751	23	4	2016
Generalized Linear Mixture Model	195.294317722746	24	4	2016
Generalized Linear Mixture Model	180.340270738871	25	4	2016
Generalized Linear Mixture Model	219.855310392775	26	4	2016
Generalized Linear Mixture Model	197.079134718874	27	4	2016
Generalized Linear Mixture Model	222.682996855893	28	4	2016
Generalized Linear Mixture Model	215.049994546477	29	4	2016
Generalized Linear Mixture Model	203.102322398051	30	4	2016
Generalized Linear Mixture Model	241.169002707494	31	4	2016
Generalized Linear Mixture Model	207.905498942641	32	4	2016
Generalized Linear Mixture Model	193.588647867096	33	4	2016
Generalized Linear Mixture Model	219.12737682687	34	4	2016
Generalized Linear Mixture Model	194.686067756463	35	4	2016
Generalized Linear Mixture Model	186.189610871257	36	4	2016
Generalized Linear Mixture Model	201.468980482929	37	4	2016
Generalized Linear Mixture Model	200.580563586567	38	4	2016
Generalized Linear Mixture Model	201.93693848073	39	4	2016
Generalized Linear Mixture Model	178.52713093965	40	4	2016
Generalized Linear Mixture Model	134.775131108252	41	4	2016
Generalized Linear Mixture Model	142.038823634077	42	4	2016
Generalized Linear Mixture Model	131.442777389488	43	4	2016
Generalized Linear Mixture Model	103.505989364021	44	4	2016
Generalized Linear Mixture Model	159.523281145655	45	4	2016
Linear Regression	168.323919143807	3	1	2016
Linear Regression	213.67726539171	4	1	2016
Linear Regression	190.023824270059	5	1	2016
Linear Regression	185.879689848626	6	1	2016
Linear Regression	188.98546440833	7	1	2016
Linear Regression	191.283886120241	8	1	2016
Linear Regression	266.058007251696	9	1	2016
Linear Regression	292.761198777816	10	1	2016
Linear Regression	344.513849099238	11	1	2016
Linear Regression	326.613140981778	12	1	2016
Linear Regression	349.180055300918	13	1	2016
Linear Regression	402.316455426913	14	1	2016
Linear Regression	487.410117182642	15	1	2016
Linear Regression	501.034217862727	16	1	2016
Linear Regression	487.486277505373	17	1	2016
Linear Regression	420.386849444027	18	1	2016
Linear Regression	279.943799404303	19	1	2016
Linear Regression	262.507698189667	20	1	2016
Linear Regression	265.883705491691	21	1	2016
Linear Regression	278.107092688952	22	1	2016
Linear Regression	288.982490752897	23	1	2016
Linear Regression	270.463670966315	24	1	2016
Linear Regression	219.81515444596	25	1	2016
Linear Regression	266.298835522252	26	1	2016
Linear Regression	226.889481299744	27	1	2016
Linear Regression	244.507781933797	28	1	2016
Linear Regression	250.934312208863	29	1	2016
Linear Regression	223.105259579157	30	1	2016
Linear Regression	241.236132479405	31	1	2016
Linear Regression	246.093351453101	32	1	2016
Linear Regression	209.762519291238	33	1	2016
Linear Regression	250.902031529715	34	1	2016
Linear Regression	210.83765863016	35	1	2016
Linear Regression	206.009510959759	36	1	2016
Linear Regression	221.452064055985	37	1	2016
Linear Regression	213.609437167629	38	1	2016
Linear Regression	189.006079740025	39	1	2016
Linear Regression	224.055665456086	40	1	2016
Linear Regression	159.236142519143	41	1	2016
Linear Regression	187.930471282098	42	1	2016
Linear Regression	160.108422053677	43	1	2016
Linear Regression	126.929629216061	44	1	2016
Linear Regression	151.164115590128	45	1	2016
Linear Regression	192.941401852938	3	2	2016
Linear Regression	207.164569289577	4	2	2016
Linear Regression	201.028138026721	5	2	2016
Linear Regression	204.24199513083	6	2	2016
Linear Regression	213.780528180877	7	2	2016
Linear Regression	230.683654401475	8	2	2016
Linear Regression	305.440811556488	9	2	2016
Linear Regression	321.4157647657	10	2	2016
Linear Regression	322.940719277131	11	2	2016
Linear Regression	326.175852584428	12	2	2016
Linear Regression	328.031643925817	13	2	2016
Linear Regression	419.576989392254	14	2	2016
Linear Regression	494.324673510502	15	2	2016
Linear Regression	505.71246496754	16	2	2016
Linear Regression	455.215708863486	17	2	2016
Linear Regression	347.479340140729	18	2	2016
Linear Regression	267.690207850768	19	2	2016
Linear Regression	262.246687702537	20	2	2016
Linear Regression	299.184338445963	21	2	2016
Linear Regression	279.040075929504	22	2	2016
Linear Regression	293.498754430018	23	2	2016
Linear Regression	289.670834060884	24	2	2016
Linear Regression	228.706152940845	25	2	2016
Linear Regression	246.646204987798	26	2	2016
Linear Regression	239.989379583648	27	2	2016
Linear Regression	238.543555631492	28	2	2016
Linear Regression	249.805395820828	29	2	2016
Linear Regression	205.385576250123	30	2	2016
Linear Regression	238.093576810608	31	2	2016
Linear Regression	240.798164822998	32	2	2016
Linear Regression	220.039752132291	33	2	2016
Linear Regression	229.41361899272	34	2	2016
Linear Regression	221.09464451823	35	2	2016
Linear Regression	192.235448087977	36	2	2016
Linear Regression	209.296176993248	37	2	2016
Linear Regression	186.65032056191	38	2	2016
Linear Regression	206.246440201189	39	2	2016
Linear Regression	197.013781939785	40	2	2016
Linear Regression	184.04603624541	41	2	2016
Linear Regression	155.254607844837	42	2	2016
Linear Regression	150.413703545574	43	2	2016
Linear Regression	121.451557451149	44	2	2016
Linear Regression	137.659915452319	45	2	2016
Linear Regression	193.547409118479	3	3	2016
Linear Regression	211.880421236411	4	3	2016
Linear Regression	225.309620483206	5	3	2016
Linear Regression	224.225306155376	6	3	2016
Linear Regression	256.679611961674	7	3	2016
Linear Regression	279.176361719374	8	3	2016
Linear Regression	328.080271630915	9	3	2016
Linear Regression	308.218715984956	10	3	2016
Linear Regression	315.157348175883	11	3	2016
Linear Regression	306.696789970761	12	3	2016
Linear Regression	350.728248755454	13	3	2016
Linear Regression	417.84060223808	14	3	2016
Linear Regression	485.336042493191	15	3	2016
Linear Regression	471.882436817595	16	3	2016
Linear Regression	356.526444064302	17	3	2016
Linear Regression	333.471600357461	18	3	2016
Linear Regression	272.724521486096	19	3	2016
Linear Regression	297.427915664698	20	3	2016
Linear Regression	290.680495174972	21	3	2016
Linear Regression	287.395029977175	22	3	2016
Linear Regression	297.090903560613	23	3	2016
Linear Regression	298.649733066678	24	3	2016
Linear Regression	226.681137444544	25	3	2016
Linear Regression	255.976557077426	26	3	2016
Linear Regression	238.380403351522	27	3	2016
Linear Regression	239.007323977489	28	3	2016
Linear Regression	237.154769181181	29	3	2016
Linear Regression	221.733887346514	30	3	2016
Linear Regression	230.062603687162	31	3	2016
Linear Regression	249.496278791462	32	3	2016
Linear Regression	208.311752242321	33	3	2016
Linear Regression	229.797671196701	34	3	2016
Linear Regression	211.065686309165	35	3	2016
Linear Regression	188.437022740878	36	3	2016
Linear Regression	174.084577555772	37	3	2016
Linear Regression	207.769016954706	38	3	2016
Linear Regression	182.945856704497	39	3	2016
Linear Regression	207.096963731902	40	3	2016
Linear Regression	166.031307892496	41	3	2016
Linear Regression	140.91701935404	42	3	2016
Linear Regression	137.404338012311	43	3	2016
Linear Regression	121.383846915276	44	3	2016
Linear Regression	128.863444550284	45	3	2016
Linear Regression	199.191953631186	3	4	2016
Linear Regression	229.015413417829	4	4	2016
Linear Regression	249.15730437087	5	4	2016
Linear Regression	259.339914191858	6	4	2016
Linear Regression	309.453768684492	7	4	2016
Linear Regression	307.153457642559	8	4	2016
Linear Regression	315.89463409262	9	4	2016
Linear Regression	305.588903340514	10	4	2016
Linear Regression	290.701327508401	11	4	2016
Linear Regression	337.241735555924	12	4	2016
Linear Regression	360.192381878646	13	4	2016
Linear Regression	417.631139415455	14	4	2016
Linear Regression	452.080859968611	15	4	2016
Linear Regression	370.064117575012	16	4	2016
Linear Regression	316.105186731653	17	4	2016
Linear Regression	322.599895476363	18	4	2016
Linear Regression	296.2121991981	19	4	2016
Linear Regression	287.903354790626	20	4	2016
Linear Regression	302.300520802665	21	4	2016
Linear Regression	301.272836932536	22	4	2016
Linear Regression	303.025839917957	23	4	2016
Linear Regression	297.644720455904	24	4	2016
Linear Regression	235.541480470022	25	4	2016
Linear Regression	254.357888624131	26	4	2016
Linear Regression	247.010604175797	27	4	2016
Linear Regression	225.567726871258	28	4	2016
Linear Regression	252.541922834834	29	4	2016
Linear Regression	215.614120168532	30	4	2016
Linear Regression	236.375414546982	31	4	2016
Linear Regression	237.438592196738	32	4	2016
Linear Regression	210.051688836988	33	4	2016
Linear Regression	214.555220305468	34	4	2016
Linear Regression	208.510042043322	35	4	2016
Linear Regression	153.939316041316	36	4	2016
Linear Regression	194.361759808081	37	4	2016
Linear Regression	185.182771016446	38	4	2016
Linear Regression	192.860980080622	39	4	2016
Linear Regression	177.794800679386	40	4	2016
Linear Regression	152.441354007247	41	4	2016
Linear Regression	122.464526988841	42	4	2016
Linear Regression	135.204581581097	43	4	2016
Linear Regression	114.682532098896	44	4	2016
Linear Regression	117.760331001383	45	4	2016
ARIMA	166.70618589926	3	1	2016
ARIMA	160.94156163654	4	1	2016
ARIMA	164.484922070615	5	1	2016
ARIMA	183.535461364294	6	1	2016
ARIMA	143.432370763593	7	1	2016
ARIMA	167.404067121385	8	1	2016
ARIMA	238.043337223784	9	1	2016
ARIMA	266.179495217625	10	1	2016
ARIMA	273.789609669304	11	1	2016
ARIMA	298.5512180787	12	1	2016
ARIMA	326.331882704904	13	1	2016
ARIMA	409.917149933134	14	1	2016
ARIMA	448.994686946819	15	1	2016
ARIMA	480.139620886325	16	1	2016
ARIMA	467.996677888706	17	1	2016
ARIMA	365.825030533614	18	1	2016
ARIMA	339.408070330738	19	1	2016
ARIMA	284.251227857728	20	1	2016
ARIMA	298.547528147172	21	1	2016
ARIMA	291.142670106158	22	1	2016
ARIMA	278.0131353605	23	1	2016
ARIMA	304.353312941331	24	1	2016
ARIMA	231.978307582288	25	1	2016
ARIMA	263.801308679376	26	1	2016
ARIMA	242.410735209204	27	1	2016
ARIMA	236.007466792384	28	1	2016
ARIMA	246.341837218028	29	1	2016
ARIMA	208.297396316717	30	1	2016
ARIMA	237.121911517644	31	1	2016
ARIMA	239.326662124367	32	1	2016
ARIMA	215.233863387695	33	1	2016
ARIMA	219.874079784921	34	1	2016
ARIMA	213.401421652242	35	1	2016
ARIMA	197.106294585674	36	1	2016
ARIMA	203.164048955719	37	1	2016
ARIMA	198.908200233524	38	1	2016
ARIMA	183.996091389806	39	1	2016
ARIMA	208.174265335158	40	1	2016
ARIMA	150.515151731357	41	1	2016
ARIMA	188.758269524491	42	1	2016
ARIMA	133.214209363126	43	1	2016
ARIMA	121.919970903493	44	1	2016
ARIMA	125.145575721996	45	1	2016
ARIMA	148.511154817947	3	2	2016
ARIMA	156.909893364259	4	2	2016
ARIMA	174.09878511945	5	2	2016
ARIMA	159.597276007355	6	2	2016
ARIMA	151.762883256812	7	2	2016
ARIMA	208.920521748442	8	2	2016
ARIMA	260.827196934996	9	2	2016
ARIMA	240.810323310299	10	2	2016
ARIMA	271.702256591406	11	2	2016
ARIMA	296.664754418371	12	2	2016
ARIMA	360.108970336044	13	2	2016
ARIMA	426.533747705891	14	2	2016
ARIMA	468.843116316962	15	2	2016
ARIMA	463.532744094098	16	2	2016
ARIMA	381.32811329355	17	2	2016
ARIMA	356.565616562141	18	2	2016
ARIMA	323.605878691256	19	2	2016
ARIMA	305.557672209472	20	2	2016
ARIMA	315.51010350787	21	2	2016
ARIMA	263.372269989619	22	2	2016
ARIMA	319.52266859489	23	2	2016
ARIMA	268.254463189557	24	2	2016
ARIMA	235.938057829287	25	2	2016
ARIMA	249.915533842962	26	2	2016
ARIMA	229.372981374906	27	2	2016
ARIMA	236.894095473861	28	2	2016
ARIMA	209.111612202788	29	2	2016
ARIMA	197.204978706391	30	2	2016
ARIMA	238.696975626863	31	2	2016
ARIMA	221.26929413653	32	2	2016
ARIMA	200.775886420802	33	2	2016
ARIMA	214.77395957479	34	2	2016
ARIMA	197.250631320789	35	2	2016
ARIMA	182.437533231443	36	2	2016
ARIMA	192.541957786837	37	2	2016
ARIMA	171.247602320895	38	2	2016
ARIMA	197.546979236924	39	2	2016
ARIMA	172.691154736691	40	2	2016
ARIMA	169.712788439218	41	2	2016
ARIMA	142.668697895841	42	2	2016
ARIMA	118.676281591467	43	2	2016
ARIMA	102.658790492861	44	2	2016
ARIMA	114.011881634823	45	2	2016
ARIMA	144.857613989308	3	3	2016
ARIMA	166.770782649145	4	3	2016
ARIMA	150.427518015484	5	3	2016
ARIMA	167.472999907436	6	3	2016
ARIMA	193.48352008973	7	3	2016
ARIMA	232.487946243597	8	3	2016
ARIMA	235.716452190901	9	3	2016
ARIMA	238.723765137655	10	3	2016
ARIMA	269.641054811951	11	3	2016
ARIMA	329.830618477612	12	3	2016
ARIMA	373.912699580433	13	3	2016
ARIMA	444.783076249087	14	3	2016
ARIMA	451.185583341683	15	3	2016
ARIMA	376.496332038647	16	3	2016
ARIMA	373.307652402879	17	3	2016
ARIMA	341.666151412442	18	3	2016
ARIMA	345.613064255849	19	3	2016
ARIMA	322.454948193448	20	3	2016
ARIMA	287.661009656311	21	3	2016
ARIMA	304.682629962658	22	3	2016
ARIMA	283.692383930534	23	3	2016
ARIMA	272.220789732972	24	3	2016
ARIMA	222.291735457782	25	3	2016
ARIMA	237.119366601435	26	3	2016
ARIMA	230.182002533421	27	3	2016
ARIMA	199.569746465246	28	3	2016
ARIMA	197.954030082885	29	3	2016
ARIMA	198.73080289285	30	3	2016
ARIMA	220.637822082856	31	3	2016
ARIMA	206.847432183364	32	3	2016
ARIMA	195.66787080782	33	3	2016
ARIMA	198.615571680517	34	3	2016
ARIMA	182.570691885512	35	3	2016
ARIMA	171.798420832762	36	3	2016
ARIMA	164.887973821867	37	3	2016
ARIMA	184.724718869969	38	3	2016
ARIMA	161.980865871899	39	3	2016
ARIMA	192.013651256436	40	3	2016
ARIMA	123.316525893662	41	3	2016
ARIMA	128.353474781903	42	3	2016
ARIMA	99.3248410999806	43	3	2016
ARIMA	91.1560297245672	44	3	2016
ARIMA	102.95623152232	45	3	2016
ARIMA	157.879882115131	3	4	2016
ARIMA	144.98950724214	4	4	2016
ARIMA	160.62372173271	5	4	2016
ARIMA	205.143432435835	6	4	2016
ARIMA	221.140473926438	7	4	2016
ARIMA	214.457048320192	8	4	2016
ARIMA	234.798269832146	9	4	2016
ARIMA	243.926275878842	10	4	2016
ARIMA	308.049864417522	11	4	2016
ARIMA	348.536409509377	12	4	2016
ARIMA	398.39683924376	13	4	2016
ARIMA	429.086742549104	14	4	2016
ARIMA	364.761040750594	15	4	2016
ARIMA	368.65879697708	16	4	2016
ARIMA	356.757335194126	17	4	2016
ARIMA	361.514274790081	18	4	2016
ARIMA	356.56903614642	19	4	2016
ARIMA	293.481532684345	20	4	2016
ARIMA	324.535516134258	21	4	2016
ARIMA	271.725724955463	22	4	2016
ARIMA	284.657181819829	23	4	2016
ARIMA	251.852698346995	24	4	2016
ARIMA	214.399593343988	25	4	2016
ARIMA	236.443916269074	26	4	2016
ARIMA	194.130394491245	27	4	2016
ARIMA	190.227844619792	28	4	2016
ARIMA	199.383048870878	29	4	2016
ARIMA	188.041925018276	30	4	2016
ARIMA	206.329061811154	31	4	2016
ARIMA	200.650135147105	32	4	2016
ARIMA	182.866041241819	33	4	2016
ARIMA	183.702329156933	34	4	2016
ARIMA	171.917290206395	35	4	2016
ARIMA	147.698813385365	36	4	2016
ARIMA	179.439177177678	37	4	2016
ARIMA	151.269512738503	38	4	2016
ARIMA	183.027485509015	39	4	2016
ARIMA	141.995761154759	40	4	2016
ARIMA	112.269913530797	41	4	2016
ARIMA	107.311482536959	42	4	2016
ARIMA	88.4185269197614	43	4	2016
ARIMA	83.9750457629952	44	4	2016
ARIMA	109.186291806368	45	4	2016
Empirical Bayes	179.822377450297	3	1	2016
Empirical Bayes	232.33533195355	4	1	2016
Empirical Bayes	196.66675849861	5	1	2016
Empirical Bayes	203.153788788825	6	1	2016
Empirical Bayes	159.366375503371	7	1	2016
Empirical Bayes	189.924654862954	8	1	2016
Empirical Bayes	253.306502934379	9	1	2016
Empirical Bayes	279.875836038323	10	1	2016
Empirical Bayes	377.465120503744	11	1	2016
Empirical Bayes	369.147576392107	12	1	2016
Empirical Bayes	397.122970565191	13	1	2016
Empirical Bayes	464.463787269901	14	1	2016
Empirical Bayes	499.473208286209	15	1	2016
Empirical Bayes	504.70367957269	16	1	2016
Empirical Bayes	515.165358387113	17	1	2016
Empirical Bayes	458.862961844995	18	1	2016
Empirical Bayes	336.941372585359	19	1	2016
Empirical Bayes	261.171892908362	20	1	2016
Empirical Bayes	249.794031739139	21	1	2016
Empirical Bayes	226.138991148941	22	1	2016
Empirical Bayes	289.468897465085	23	1	2016
Empirical Bayes	218.231787072551	24	1	2016
Empirical Bayes	203.648620995164	25	1	2016
Empirical Bayes	243.684477701849	26	1	2016
Empirical Bayes	216.056391565927	27	1	2016
Empirical Bayes	225.263866833399	28	1	2016
Empirical Bayes	227.077560573898	29	1	2016
Empirical Bayes	219.149271768604	30	1	2016
Empirical Bayes	260.530280007024	31	1	2016
Empirical Bayes	222.317063768016	32	1	2016
Empirical Bayes	211.83385438003	33	1	2016
Empirical Bayes	231.244777480189	34	1	2016
Empirical Bayes	201.604245456323	35	1	2016
Empirical Bayes	196.640760919766	36	1	2016
Empirical Bayes	219.740868297686	37	1	2016
Empirical Bayes	202.781064334415	38	1	2016
Empirical Bayes	211.618006548861	39	1	2016
Empirical Bayes	192.844027217594	40	1	2016
Empirical Bayes	157.655534599919	41	1	2016
Empirical Bayes	170.349459051221	42	1	2016
Empirical Bayes	157.643273076429	43	1	2016
Empirical Bayes	124.198548143484	44	1	2016
Empirical Bayes	150.333255547349	45	1	2016
Empirical Bayes	202.181891254752	3	2	2016
Empirical Bayes	286.311016152235	4	2	2016
Empirical Bayes	216.276401916496	5	2	2016
Empirical Bayes	221.499236613095	6	2	2016
Empirical Bayes	172.069311605789	7	2	2016
Empirical Bayes	209.441858467462	8	2	2016
Empirical Bayes	275.354072031514	9	2	2016
Empirical Bayes	303.004773574035	10	2	2016
Empirical Bayes	411.331828843459	11	2	2016
Empirical Bayes	399.405832891676	12	2	2016
Empirical Bayes	424.988555803791	13	2	2016
Empirical Bayes	486.811329994741	14	2	2016
Empirical Bayes	511.968438025318	15	2	2016
Empirical Bayes	515.170515252811	16	2	2016
Empirical Bayes	519.781925976178	17	2	2016
Empirical Bayes	470.433391209766	18	2	2016
Empirical Bayes	337.705702459833	19	2	2016
Empirical Bayes	254.825977979491	20	2	2016
Empirical Bayes	243.064246287224	21	2	2016
Empirical Bayes	213.387295910338	22	2	2016
Empirical Bayes	278.623753340646	23	2	2016
Empirical Bayes	202.669957699865	24	2	2016
Empirical Bayes	185.942966706245	25	2	2016
Empirical Bayes	229.306669339949	26	2	2016
Empirical Bayes	201.406631041399	27	2	2016
Empirical Bayes	209.696591527922	28	2	2016
Empirical Bayes	212.842738560423	29	2	2016
Empirical Bayes	206.788908784015	30	2	2016
Empirical Bayes	248.816684037425	31	2	2016
Empirical Bayes	210.980720798112	32	2	2016
Empirical Bayes	200.141655109476	33	2	2016
Empirical Bayes	219.359664107145	34	2	2016
Empirical Bayes	189.229587288219	35	2	2016
Empirical Bayes	184.290076191745	36	2	2016
Empirical Bayes	207.294152275223	37	2	2016
Empirical Bayes	190.659939753942	38	2	2016
Empirical Bayes	198.263464313432	39	2	2016
Empirical Bayes	180.273422598402	40	2	2016
Empirical Bayes	143.764905147143	41	2	2016
Empirical Bayes	157.721815605868	42	2	2016
Empirical Bayes	145.341164199751	43	2	2016
Empirical Bayes	112.331285091287	44	2	2016
Empirical Bayes	138.278303115185	45	2	2016
Empirical Bayes	235.597502439802	3	3	2016
Empirical Bayes	316.358520338525	4	3	2016
Empirical Bayes	236.771217890462	5	3	2016
Empirical Bayes	240.355683023314	6	3	2016
Empirical Bayes	189.098407173291	7	3	2016
Empirical Bayes	229.873862372736	8	3	2016
Empirical Bayes	296.26072844011	9	3	2016
Empirical Bayes	328.036592720896	10	3	2016
Empirical Bayes	432.749743411225	11	3	2016
Empirical Bayes	422.659245918573	12	3	2016
Empirical Bayes	442.759516313817	13	3	2016
Empirical Bayes	499.1527693751	14	3	2016
Empirical Bayes	518.749748460288	15	3	2016
Empirical Bayes	511.883133586587	16	3	2016
Empirical Bayes	514.242495221844	17	3	2016
Empirical Bayes	482.254154797467	18	3	2016
Empirical Bayes	338.897894680006	19	3	2016
Empirical Bayes	246.973262486133	20	3	2016
Empirical Bayes	233.32600470702	21	3	2016
Empirical Bayes	199.7846061117	22	3	2016
Empirical Bayes	264.78395510971	23	3	2016
Empirical Bayes	185.807364285318	24	3	2016
Empirical Bayes	168.904540357499	25	3	2016
Empirical Bayes	212.652337102484	26	3	2016
Empirical Bayes	186.211887089093	27	3	2016
Empirical Bayes	195.568068153269	28	3	2016
Empirical Bayes	199.481486465414	29	3	2016
Empirical Bayes	194.035958264889	30	3	2016
Empirical Bayes	235.526949732556	31	3	2016
Empirical Bayes	199.520004983994	32	3	2016
Empirical Bayes	189.515777252833	33	3	2016
Empirical Bayes	206.636993526178	34	3	2016
Empirical Bayes	176.888335009307	35	3	2016
Empirical Bayes	172.728548915127	36	3	2016
Empirical Bayes	194.704101259626	37	3	2016
Empirical Bayes	177.689680002491	38	3	2016
Empirical Bayes	186.375491633636	39	3	2016
Empirical Bayes	167.674921372219	40	3	2016
Empirical Bayes	132.809663025927	41	3	2016
Empirical Bayes	144.79699777151	42	3	2016
Empirical Bayes	133.274619419964	43	3	2016
Empirical Bayes	101.650813969677	44	3	2016
Empirical Bayes	127.762924071045	45	3	2016
Empirical Bayes	266.741082035265	3	4	2016
Empirical Bayes	371.315142551956	4	4	2016
Empirical Bayes	255.347773205175	5	4	2016
Empirical Bayes	262.283815865647	6	4	2016
Empirical Bayes	213.956956737573	7	4	2016
Empirical Bayes	253.058664134727	8	4	2016
Empirical Bayes	319.554553241681	9	4	2016
Empirical Bayes	348.282205564656	10	4	2016
Empirical Bayes	444.90308902485	11	4	2016
Empirical Bayes	438.066217850159	12	4	2016
Empirical Bayes	456.29398649647	13	4	2016
Empirical Bayes	501.53695639076	14	4	2016
Empirical Bayes	514.121152288039	15	4	2016
Empirical Bayes	498.957261983406	16	4	2016
Empirical Bayes	491.569040082896	17	4	2016
Empirical Bayes	489.039054023966	18	4	2016
Empirical Bayes	335.119304744507	19	4	2016
Empirical Bayes	236.851138410987	20	4	2016
Empirical Bayes	218.178803111143	21	4	2016
Empirical Bayes	184.47534927133	22	4	2016
Empirical Bayes	251.446565589354	23	4	2016
Empirical Bayes	171.020974616171	24	4	2016
Empirical Bayes	153.4695588704	25	4	2016
Empirical Bayes	197.882104552185	26	4	2016
Empirical Bayes	172.677273595904	27	4	2016
Empirical Bayes	182.027579488291	28	4	2016
Empirical Bayes	187.956753855338	29	4	2016
Empirical Bayes	182.230655772502	30	4	2016
Empirical Bayes	221.835841044142	31	4	2016
Empirical Bayes	186.495441247987	32	4	2016
Empirical Bayes	176.130439896409	33	4	2016
Empirical Bayes	193.336476016252	34	4	2016
Empirical Bayes	164.829046139172	35	4	2016
Empirical Bayes	159.814574688932	36	4	2016
Empirical Bayes	181.840809172265	37	4	2016
Empirical Bayes	165.949690681904	38	4	2016
Empirical Bayes	173.357421004877	39	4	2016
Empirical Bayes	153.086041961487	40	4	2016
Empirical Bayes	117.98956195529	41	4	2016
Empirical Bayes	131.988078287357	42	4	2016
Empirical Bayes	120.216515797755	43	4	2016
Empirical Bayes	90.5733065627495	44	4	2016
Empirical Bayes	117.067722798911	45	4	2016
Model Average	170.116736132201	3	1	2016
Model Average	212.122124902893	4	1	2016
Model Average	188.502890377404	5	1	2016
Model Average	196.101384528629	6	1	2016
Model Average	171.702772056199	7	1	2016
Model Average	190.073116408527	8	1	2016
Model Average	250.309395310524	9	1	2016
Model Average	276.19852968127	10	1	2016
Model Average	352.692201064214	11	1	2016
Model Average	352.254845612398	12	1	2016
Model Average	376.591452996878	13	1	2016
Model Average	435.096020048308	14	1	2016
Model Average	477.453454850193	15	1	2016
Model Average	487.455252065373	16	1	2016
Model Average	491.700889426696	17	1	2016
Model Average	440.079043923312	18	1	2016
Model Average	324.153220061114	19	1	2016
Model Average	267.72776992814	20	1	2016
Model Average	260.893851892442	21	1	2016
Model Average	247.453171326169	22	1	2016
Model Average	289.363073548192	23	1	2016
Model Average	242.806580443642	24	1	2016
Model Average	215.095819025557	25	1	2016
Model Average	253.027066259638	26	1	2016
Model Average	224.933752489993	27	1	2016
Model Average	233.414373047773	28	1	2016
Model Average	237.106394234205	29	1	2016
Model Average	222.845119917106	30	1	2016
Model Average	254.333987176572	31	1	2016
Model Average	232.955767456817	32	1	2016
Model Average	215.14435514136	33	1	2016
Model Average	235.858082917964	34	1	2016
Model Average	208.928661426186	35	1	2016
Model Average	201.476636405228	36	1	2016
Model Average	219.077508487764	37	1	2016
Model Average	207.438063616339	38	1	2016
Model Average	203.25397147723	39	1	2016
Model Average	199.975177429559	40	1	2016
Model Average	158.810028193036	41	1	2016
Model Average	174.489490036566	42	1	2016
Model Average	156.032306186404	43	1	2016
Model Average	125.633212272194	44	1	2016
Model Average	145.029402240978	45	1	2016
Model Average	169.19945719855	3	2	2016
Model Average	198.387757516939	4	2	2016
Model Average	184.634309958869	5	2	2016
Model Average	210.437131569483	6	2	2016
Model Average	205.031457702892	7	2	2016
Model Average	220.167070247582	8	2	2016
Model Average	256.848053090721	9	2	2016
Model Average	282.702590837321	10	2	2016
Model Average	331.095694784554	11	2	2016
Model Average	357.639255910243	12	2	2016
Model Average	374.310479997685	13	2	2016
Model Average	400.37029780753	14	2	2016
Model Average	416.233371538884	15	2	2016
Model Average	434.740172409085	16	2	2016
Model Average	433.447778811047	17	2	2016
Model Average	389.333111718261	18	2	2016
Model Average	313.997358477858	19	2	2016
Model Average	280.512807749081	20	2	2016
Model Average	278.894180241155	21	2	2016
Model Average	263.556887683505	22	2	2016
Model Average	286.296398590413	23	2	2016
Model Average	261.016479015246	24	2	2016
Model Average	239.483069066227	25	2	2016
Model Average	253.350971516095	26	2	2016
Model Average	243.72484806273	27	2	2016
Model Average	239.621128838739	28	2	2016
Model Average	240.948122500038	29	2	2016
Model Average	226.038761760596	30	2	2016
Model Average	251.160766477636	31	2	2016
Model Average	242.54263846648	32	2	2016
Model Average	226.740361907371	33	2	2016
Model Average	234.396662295673	34	2	2016
Model Average	222.936235126986	35	2	2016
Model Average	203.52980130577	36	2	2016
Model Average	213.746994821093	37	2	2016
Model Average	201.335483507438	38	2	2016
Model Average	195.652976494764	39	2	2016
Model Average	184.28725121574	40	2	2016
Model Average	162.743458154832	41	2	2016
Model Average	157.004526627799	42	2	2016
Model Average	144.038514952958	43	2	2016
Model Average	126.761337283416	44	2	2016
Model Average	133.269109234129	45	2	2016
Model Average	188.663442779664	3	3	2016
Model Average	218.650225202494	4	3	2016
Model Average	208.743988859673	5	3	2016
Model Average	219.821773912266	6	3	2016
Model Average	230.981527051627	7	3	2016
Model Average	249.057149994968	8	3	2016
Model Average	292.04400563488	9	3	2016
Model Average	296.77322304362	10	3	2016
Model Average	344.905453795941	11	3	2016
Model Average	356.855446378263	12	3	2016
Model Average	382.231260280717	13	3	2016
Model Average	411.794801061241	14	3	2016
Model Average	442.625443982987	15	3	2016
Model Average	444.827917694337	16	3	2016
Model Average	389.019734985744	17	3	2016
Model Average	366.022599253601	18	3	2016
Model Average	307.286163112056	19	3	2016
Model Average	282.978548018267	20	3	2016
Model Average	277.521585684732	21	3	2016
Model Average	261.021455880991	22	3	2016
Model Average	287.37623693388	23	3	2016
Model Average	260.634202083795	24	3	2016
Model Average	227.243120766559	25	3	2016
Model Average	247.186079647068	26	3	2016
Model Average	240.070116633352	27	3	2016
Model Average	233.496187509212	28	3	2016
Model Average	230.61486450412	29	3	2016
Model Average	221.672926496484	30	3	2016
Model Average	243.587216682148	31	3	2016
Model Average	237.44792935891	32	3	2016
Model Average	218.842314221517	33	3	2016
Model Average	225.495393118493	34	3	2016
Model Average	215.333260343344	35	3	2016
Model Average	196.779610537185	36	3	2016
Model Average	188.072173136544	37	3	2016
Model Average	201.714040046231	38	3	2016
Model Average	187.744309157316	39	3	2016
Model Average	184.275720568913	40	3	2016
Model Average	152.078513239801	41	3	2016
Model Average	143.79448679405	42	3	2016
Model Average	137.058957764527	43	3	2016
Model Average	117.524242474177	44	3	2016
Model Average	124.746057617704	45	3	2016
Model Average	201.638413195788	3	4	2016
Model Average	240.325330467759	4	4	2016
Model Average	217.534209638437	5	4	2016
Model Average	241.504329213991	6	4	2016
Model Average	254.144783267383	7	4	2016
Model Average	268.373329145073	8	4	2016
Model Average	295.307908509462	9	4	2016
Model Average	301.642426259669	10	4	2016
Model Average	344.889356095443	11	4	2016
Model Average	373.49160608812	12	4	2016
Model Average	397.444615522004	13	4	2016
Model Average	431.929764778493	14	4	2016
Model Average	434.617510210936	15	4	2016
Model Average	399.36152966036	16	4	2016
Model Average	371.659954186244	17	4	2016
Model Average	371.892334471396	18	4	2016
Model Average	319.193495288039	19	4	2016
Model Average	276.266142901015	20	4	2016
Model Average	279.355652388732	21	4	2016
Model Average	258.370848587569	22	4	2016
Model Average	282.984254740491	23	4	2016
Model Average	248.514933041892	24	4	2016
Model Average	214.548833327083	25	4	2016
Model Average	238.125623546057	26	4	2016
Model Average	222.980068127273	27	4	2016
Model Average	211.701901065883	28	4	2016
Model Average	222.55460074151	29	4	2016
Model Average	206.643028719842	30	4	2016
Model Average	231.193645628957	31	4	2016
Model Average	219.579422115655	32	4	2016
Model Average	204.25913741192	33	4	2016
Model Average	207.561230672751	34	4	2016
Model Average	198.804898908358	35	4	2016
Model Average	164.081539499357	36	4	2016
Model Average	187.877411401034	37	4	2016
Model Average	177.091763123821	38	4	2016
Model Average	184.654894414586	39	4	2016
Model Average	160.093597243505	40	4	2016
Model Average	133.540317924871	41	4	2016
Model Average	127.350358631724	42	4	2016
Model Average	120.14900115339	43	4	2016
Model Average	103.180281873508	44	4	2016
Model Average	115.67991605044	45	4	2016
Naive Average	163.781370623341	3	1	2016
Naive Average	192.78866474545	4	1	2016
Naive Average	180.166251209821	5	1	2016
Naive Average	191.370110000436	6	1	2016
Naive Average	173.815427668823	7	1	2016
Naive Average	187.199902026145	8	1	2016
Naive Average	244.905336852465	9	1	2016
Naive Average	270.540632508441	10	1	2016
Naive Average	328.260644818072	11	1	2016
Naive Average	338.137358863146	12	1	2016
Naive Average	360.823477142753	13	1	2016
Naive Average	417.530598157487	14	1	2016
Naive Average	458.739128103918	15	1	2016
Naive Average	473.926629580436	16	1	2016
Naive Average	474.450078445298	17	1	2016
Naive Average	421.463960455659	18	1	2016
Naive Average	323.5341855801	19	1	2016
Naive Average	274.583454738939	20	1	2016
Naive Average	271.959191344501	21	1	2016
Naive Average	262.491563486013	22	1	2016
Naive Average	287.93500589462	23	1	2016
Naive Average	262.501942745049	24	1	2016
Naive Average	223.836145755853	25	1	2016
Naive Average	258.599655475869	26	1	2016
Naive Average	232.471152018719	27	1	2016
Naive Average	237.492028889895	28	1	2016
Naive Average	242.851802500197	29	1	2016
Naive Average	223.34348191612	30	1	2016
Naive Average	249.929956001018	31	1	2016
Naive Average	238.818269336371	32	1	2016
Naive Average	217.927684264741	33	1	2016
Naive Average	234.894222198706	34	1	2016
Naive Average	213.875331434681	35	1	2016
Naive Average	203.4207666163	36	1	2016
Naive Average	216.382870327347	37	1	2016
Naive Average	208.546050433892	38	1	2016
Naive Average	197.370044419673	39	1	2016
Naive Average	202.46661450221	40	1	2016
Naive Average	158.456582212605	41	1	2016
Naive Average	177.184424964452	42	1	2016
Naive Average	151.666601123308	43	1	2016
Naive Average	125.91603706576	44	1	2016
Naive Average	138.432986714868	45	1	2016
Naive Average	174.313861981409	3	2	2016
Naive Average	206.362119701518	4	2	2016
Naive Average	190.805956265667	5	2	2016
Naive Average	198.81962693782	6	2	2016
Naive Average	186.842055760869	7	2	2016
Naive Average	217.047258654345	8	2	2016
Naive Average	269.487770130749	9	2	2016
Naive Average	282.574215412509	10	2	2016
Naive Average	330.295701177999	11	2	2016
Naive Average	345.176109973619	12	2	2016
Naive Average	372.784667516413	13	2	2016
Naive Average	426.707141773221	14	2	2016
Naive Average	460.771681963196	15	2	2016
Naive Average	469.200056078612	16	2	2016
Naive Average	440.619812033303	17	2	2016
Naive Average	389.744086978159	18	2	2016
Naive Average	313.240822250464	19	2	2016
Naive Average	278.800209472875	20	2	2016
Naive Average	284.547047060264	21	2	2016
Naive Average	256.455785457365	22	2	2016
Naive Average	294.329044091388	23	2	2016
Naive Average	256.394188737576	24	2	2016
Naive Average	226.521919369094	25	2	2016
Naive Average	246.758852042677	26	2	2016
Naive Average	231.389247999988	27	2	2016
Naive Average	233.014060658319	28	2	2016
Naive Average	229.06731164601	29	2	2016
Naive Average	211.694990935132	30	2	2016
Naive Average	245.418809118724	31	2	2016
Naive Average	230.87354493941	32	2	2016
Naive Average	214.026198415642	33	2	2016
Naive Average	225.773935668664	34	2	2016
Naive Average	209.73609078181	35	2	2016
Naive Average	192.681764377791	36	2	2016
Naive Average	206.465571763827	37	2	2016
Naive Average	189.318340659187	38	2	2016
Naive Average	198.391720937886	39	2	2016
Naive Average	182.73671481872	40	2	2016
Naive Average	164.388932457943	41	2	2016
Naive Average	153.266905336636	42	2	2016
Naive Average	139.009662334198	43	2	2016
Naive Average	117.080783258824	44	2	2016
Naive Average	130.147775050582	45	2	2016
Naive Average	184.605381386897	3	3	2016
Naive Average	218.80218105602	4	3	2016
Naive Average	199.275839097288	5	3	2016
Naive Average	210.156372271531	6	3	2016
Naive Average	217.695384806174	7	3	2016
Naive Average	244.081167583927	8	3	2016
Naive Average	280.902988065482	9	3	2016
Naive Average	287.532268460877	10	3	2016
Naive Average	336.891911599765	11	3	2016
Naive Average	356.474413591736	12	3	2016
Naive Average	386.640866162426	13	3	2016
Naive Average	431.722486965566	14	3	2016
Naive Average	457.083968573791	15	3	2016
Naive Average	438.697225610707	16	3	2016
Naive Average	400.219397922256	17	3	2016
Naive Average	373.933976641842	18	3	2016
Naive Average	318.937495105488	19	3	2016
Naive Average	288.46378158607	20	3	2016
Naive Average	274.766377384576	21	3	2016
Naive Average	264.778191512883	22	3	2016
Naive Average	283.984560650214	23	3	2016
Naive Average	255.448596771242	24	3	2016
Naive Average	218.239603314956	25	3	2016
Naive Average	240.613065195336	26	3	2016
Naive Average	230.413323243509	27	3	2016
Naive Average	220.539784649001	28	3	2016
Naive Average	218.92394643237	29	3	2016
Naive Average	212.453787126063	30	3	2016
Naive Average	236.263593875644	31	3	2016
Naive Average	225.637428989705	32	3	2016
Naive Average	208.785850075743	33	3	2016
Naive Average	216.719059100849	34	3	2016
Naive Average	202.075553300996	35	3	2016
Naive Average	187.105373122192	36	3	2016
Naive Average	182.626663159316	37	3	2016
Naive Average	194.727978956792	38	3	2016
Naive Average	181.091803552508	39	3	2016
Naive Average	185.127634090139	40	3	2016
Naive Average	143.299749203021	41	3	2016
Naive Average	140.050372976863	42	3	2016
Naive Average	127.465199633064	43	3	2016
Naive Average	109.24617265238	44	3	2016
Naive Average	120.105400035912	45	3	2016
Naive Average	198.402979445395	3	4	2016
Naive Average	234.334140802981	4	4	2016
Naive Average	210.904324827189	5	4	2016
Naive Average	237.656290623335	6	4	2016
Naive Average	248.146424837126	7	4	2016
Naive Average	262.811542524369	8	4	2016
Naive Average	290.303614291612	9	4	2016
Naive Average	297.879846196003	10	4	2016
Naive Average	346.640945237693	11	4	2016
Naive Average	374.733215728865	12	4	2016
Naive Average	399.770051904719	13	4	2016
Naive Average	431.13008458883	14	4	2016
Naive Average	427.818013251811	15	4	2016
Naive Average	398.440794133874	16	4	2016
Naive Average	373.548890502169	17	4	2016
Naive Average	373.288181072603	18	4	2016
Naive Average	322.418885022257	19	4	2016
Naive Average	276.776881471489	20	4	2016
Naive Average	280.136835012017	21	4	2016
Naive Average	256.332227789832	22	4	2016
Naive Average	281.794271831785	23	4	2016
Naive Average	245.581223354768	24	4	2016
Naive Average	214.197783171103	25	4	2016
Naive Average	237.570227361347	26	4	2016
Naive Average	221.055568065737	27	4	2016
Naive Average	210.469287744835	28	4	2016
Naive Average	219.579681390262	29	4	2016
Naive Average	205.881925239827	30	4	2016
Naive Average	230.17120435057	31	4	2016
Naive Average	218.078167147958	32	4	2016
Naive Average	203.907292493804	33	4	2016
Naive Average	206.525131369663	34	4	2016
Naive Average	198.036344597222	35	4	2016
Naive Average	164.906426028903	36	4	2016
Naive Average	187.082686539506	37	4	2016
Naive Average	175.765868609213	38	4	2016
Naive Average	184.043721648628	39	4	2016
Naive Average	157.750025948908	40	4	2016
Naive Average	131.253707373334	41	4	2016
Naive Average	127.157646953289	42	4	2016
Naive Average	117.463031074653	43	4	2016
Naive Average	101.70847110616	44	4	2016
Naive Average	115.198961401665	45	4	2016
Naive	146	3	1	2016
Naive	192	4	1	2016
Naive	178	5	1	2016
Naive	187	6	1	2016
Naive	151	7	1	2016
Naive	176	8	1	2016
Naive	231	9	1	2016
Naive	256	10	1	2016
Naive	341	11	1	2016
Naive	339	12	1	2016
Naive	368	13	1	2016
Naive	433	14	1	2016
Naive	472	15	1	2016
Naive	489	16	1	2016
Naive	506	17	1	2016
Naive	454	18	1	2016
Naive	340	19	1	2016
Naive	266	20	1	2016
Naive	258	21	1	2016
Naive	236	22	1	2016
Naive	298	23	1	2016
Naive	232	24	1	2016
Naive	218	25	1	2016
Naive	258	26	1	2016
Naive	232	27	1	2016
Naive	239	28	1	2016
Naive	241	29	1	2016
Naive	234	30	1	2016
Naive	274	31	1	2016
Naive	237	32	1	2016
Naive	226	33	1	2016
Naive	246	34	1	2016
Naive	216	35	1	2016
Naive	211	36	1	2016
Naive	234	37	1	2016
Naive	217	38	1	2016
Naive	226	39	1	2016
Naive	207	40	1	2016
Naive	171	41	1	2016
Naive	184	42	1	2016
Naive	171	43	1	2016
Naive	137	44	1	2016
Naive	162	45	1	2016
Naive	146	3	2	2016
Naive	192	4	2	2016
Naive	178	5	2	2016
Naive	187	6	2	2016
Naive	151	7	2	2016
Naive	176	8	2	2016
Naive	231	9	2	2016
Naive	256	10	2	2016
Naive	341	11	2	2016
Naive	339	12	2	2016
Naive	368	13	2	2016
Naive	433	14	2	2016
Naive	472	15	2	2016
Naive	489	16	2	2016
Naive	506	17	2	2016
Naive	454	18	2	2016
Naive	340	19	2	2016
Naive	266	20	2	2016
Naive	258	21	2	2016
Naive	236	22	2	2016
Naive	298	23	2	2016
Naive	232	24	2	2016
Naive	218	25	2	2016
Naive	258	26	2	2016
Naive	232	27	2	2016
Naive	239	28	2	2016
Naive	241	29	2	2016
Naive	234	30	2	2016
Naive	274	31	2	2016
Naive	237	32	2	2016
Naive	226	33	2	2016
Naive	246	34	2	2016
Naive	216	35	2	2016
Naive	211	36	2	2016
Naive	234	37	2	2016
Naive	217	38	2	2016
Naive	226	39	2	2016
Naive	207	40	2	2016
Naive	171	41	2	2016
Naive	184	42	2	2016
Naive	171	43	2	2016
Naive	137	44	2	2016
Naive	162	45	2	2016
Naive	146	3	3	2016
Naive	192	4	3	2016
Naive	178	5	3	2016
Naive	187	6	3	2016
Naive	151	7	3	2016
Naive	176	8	3	2016
Naive	231	9	3	2016
Naive	256	10	3	2016
Naive	341	11	3	2016
Naive	339	12	3	2016
Naive	368	13	3	2016
Naive	433	14	3	2016
Naive	472	15	3	2016
Naive	489	16	3	2016
Naive	506	17	3	2016
Naive	454	18	3	2016
Naive	340	19	3	2016
Naive	266	20	3	2016
Naive	258	21	3	2016
Naive	236	22	3	2016
Naive	298	23	3	2016
Naive	232	24	3	2016
Naive	218	25	3	2016
Naive	258	26	3	2016
Naive	232	27	3	2016
Naive	239	28	3	2016
Naive	241	29	3	2016
Naive	234	30	3	2016
Naive	274	31	3	2016
Naive	237	32	3	2016
Naive	226	33	3	2016
Naive	246	34	3	2016
Naive	216	35	3	2016
Naive	211	36	3	2016
Naive	234	37	3	2016
Naive	217	38	3	2016
Naive	226	39	3	2016
Naive	207	40	3	2016
Naive	171	41	3	2016
Naive	184	42	3	2016
Naive	171	43	3	2016
Naive	137	44	3	2016
Naive	162	45	3	2016
Naive	146	3	4	2016
Naive	192	4	4	2016
Naive	178	5	4	2016
Naive	187	6	4	2016
Naive	151	7	4	2016
Naive	176	8	4	2016
Naive	231	9	4	2016
Naive	256	10	4	2016
Naive	341	11	4	2016
Naive	339	12	4	2016
Naive	368	13	4	2016
Naive	433	14	4	2016
Naive	472	15	4	2016
Naive	489	16	4	2016
Naive	506	17	4	2016
Naive	454	18	4	2016
Naive	340	19	4	2016
Naive	266	20	4	2016
Naive	258	21	4	2016
Naive	236	22	4	2016
Naive	298	23	4	2016
Naive	232	24	4	2016
Naive	218	25	4	2016
Naive	258	26	4	2016
Naive	232	27	4	2016
Naive	239	28	4	2016
Naive	241	29	4	2016
Naive	234	30	4	2016
Naive	274	31	4	2016
Naive	237	32	4	2016
Naive	226	33	4	2016
Naive	246	34	4	2016
Naive	216	35	4	2016
Naive	211	36	4	2016
Naive	234	37	4	2016
Naive	217	38	4	2016
Naive	226	39	4	2016
Naive	207	40	4	2016
Naive	171	41	4	2016
Naive	184	42	4	2016
Naive	171	43	4	2016
Naive	137	44	4	2016
Naive	162	45	4	2016
lm ub	228.85813332165	3	1	2016
lm ub	274.292611496635	4	1	2016
lm ub	250.739506888021	5	1	2016
lm ub	246.169168403835	6	1	2016
lm ub	249.268432084094	7	1	2016
lm ub	251.322234710596	8	1	2016
lm ub	326.216267102161	9	1	2016
lm ub	353.356965371033	10	1	2016
lm ub	405.083333994791	11	1	2016
lm ub	387.165229868773	12	1	2016
lm ub	409.174342427043	13	1	2016
lm ub	463.422298802129	14	1	2016
lm ub	549.59085943135	15	1	2016
lm ub	563.150048911458	16	1	2016
lm ub	549.117926196872	17	1	2016
lm ub	480.370131606341	18	1	2016
lm ub	341.50352074288	19	1	2016
lm ub	324.182857750122	20	1	2016
lm ub	327.063718955615	21	1	2016
lm ub	340.226760218103	22	1	2016
lm ub	350.644141188178	23	1	2016
lm ub	333.204130568109	24	1	2016
lm ub	282.855057554074	25	1	2016
lm ub	328.40891332217	26	1	2016
lm ub	289.098017447726	27	1	2016
lm ub	306.6183144433	28	1	2016
lm ub	313.344808604675	29	1	2016
lm ub	285.349256078685	30	1	2016
lm ub	303.373005664761	31	1	2016
lm ub	307.680239018214	32	1	2016
lm ub	271.126331172516	33	1	2016
lm ub	312.155836157169	34	1	2016
lm ub	272.210132838591	35	1	2016
lm ub	267.270938722857	36	1	2016
lm ub	282.591742556501	37	1	2016
lm ub	274.859669822292	38	1	2016
lm ub	249.968634436702	39	1	2016
lm ub	284.865692904005	40	1	2016
lm ub	220.611434163338	41	1	2016
lm ub	249.043296366556	42	1	2016
lm ub	221.12501631265	43	1	2016
lm ub	188.482403759447	44	1	2016
lm ub	212.140146448626	45	1	2016
lm ub	268.499645580728	3	2	2016
lm ub	282.773951052672	4	2	2016
lm ub	276.642088751603	5	2	2016
lm ub	279.513730163455	6	2	2016
lm ub	288.960443239529	7	2	2016
lm ub	305.561098677035	8	2	2016
lm ub	380.330007739122	9	2	2016
lm ub	396.934153919118	10	2	2016
lm ub	398.180266616875	11	2	2016
lm ub	401.54208237023	12	2	2016
lm ub	403.343358698546	13	2	2016
lm ub	496.994696427148	14	2	2016
lm ub	572.889493631765	15	2	2016
lm ub	584.204588803695	16	2	2016
lm ub	533.27955778609	17	2	2016
lm ub	424.235073836881	18	2	2016
lm ub	346.179726266791	19	2	2016
lm ub	340.867938628459	20	2	2016
lm ub	377.219309874689	21	2	2016
lm ub	358.171639280343	22	2	2016
lm ub	372.152800942662	23	2	2016
lm ub	369.729647795286	24	2	2016
lm ub	308.915163341547	25	2	2016
lm ub	325.518976604758	26	2	2016
lm ub	318.863695368308	27	2	2016
lm ub	317.277923625633	28	2	2016
lm ub	328.920071297072	29	2	2016
lm ub	284.297409428846	30	2	2016
lm ub	316.661849528067	31	2	2016
lm ub	318.678725635728	32	2	2016
lm ub	297.59725974522	33	2	2016
lm ub	306.69422685446	34	2	2016
lm ub	298.418619991011	35	2	2016
lm ub	269.430521791472	36	2	2016
lm ub	286.296309641232	37	2	2016
lm ub	263.806056100088	38	2	2016
lm ub	283.050924933655	39	2	2016
lm ub	273.673770182662	40	2	2016
lm ub	261.135448829308	41	2	2016
lm ub	231.962853480238	42	2	2016
lm ub	226.993479937282	43	2	2016
lm ub	198.658039438233	44	2	2016
lm ub	214.022953607995	45	2	2016
lm ub	283.609156083493	3	3	2016
lm ub	301.98536852465	4	3	2016
lm ub	315.621117707985	5	3	2016
lm ub	314.055877092447	6	3	2016
lm ub	346.330964142584	7	3	2016
lm ub	368.440228280875	8	3	2016
lm ub	417.543784149345	9	3	2016
lm ub	398.326179746403	10	3	2016
lm ub	405.127755607848	11	3	2016
lm ub	397.5021615389	12	3	2016
lm ub	442.115193575079	13	3	2016
lm ub	511.092228635127	14	3	2016
lm ub	580.016159535185	15	3	2016
lm ub	566.520760009991	16	3	2016
lm ub	451.424632457604	17	3	2016
lm ub	426.142214720797	18	3	2016
lm ub	367.250574457401	19	3	2016
lm ub	392.1826219546	20	3	2016
lm ub	384.671775716677	21	3	2016
lm ub	382.90770094208	22	3	2016
lm ub	392.116059896629	23	3	2016
lm ub	394.984794881029	24	3	2016
lm ub	323.362670617893	25	3	2016
lm ub	351.054789861858	26	3	2016
lm ub	333.468266671712	27	3	2016
lm ub	333.927453083556	28	3	2016
lm ub	332.599881601413	29	3	2016
lm ub	316.887666786643	30	3	2016
lm ub	324.723826414613	31	3	2016
lm ub	343.331197065291	32	3	2016
lm ub	301.816938339219	33	3	2016
lm ub	322.96811332621	34	3	2016
lm ub	304.262192561136	35	3	2016
lm ub	281.466828910265	36	3	2016
lm ub	266.907882332704	37	3	2016
lm ub	300.817072736042	38	3	2016
lm ub	275.610887095329	39	3	2016
lm ub	299.489609361163	40	3	2016
lm ub	258.999293592064	41	3	2016
lm ub	233.457217020917	42	3	2016
lm ub	229.787373645839	43	3	2016
lm ub	214.539543042212	44	3	2016
lm ub	220.998960786231	45	3	2016
lm ub	297.735987255546	3	4	2016
lm ub	327.74097831935	4	4	2016
lm ub	348.013101476998	5	4	2016
lm ub	357.519499892686	6	4	2016
lm ub	407.434925173018	7	4	2016
lm ub	404.769006992351	8	4	2016
lm ub	413.521121965219	9	4	2016
lm ub	404.06874205394	10	4	2016
lm ub	389.711819943977	11	4	2016
lm ub	438.071248848681	12	4	2016
lm ub	461.090528964278	13	4	2016
lm ub	520.475265120564	14	4	2016
lm ub	556.057302524829	15	4	2016
lm ub	474.598215165118	16	4	2016
lm ub	420.386439696605	17	4	2016
lm ub	424.100583444907	18	4	2016
lm ub	399.781504645141	19	4	2016
lm ub	391.638034785241	20	4	2016
lm ub	405.361532629776	21	4	2016
lm ub	406.159445925389	22	4	2016
lm ub	407.176999934591	23	4	2016
lm ub	403.398726184801	24	4	2016
lm ub	341.579215938001	25	4	2016
lm ub	358.629627437099	26	4	2016
lm ub	351.300259402515	27	4	2016
lm ub	329.709064354067	28	4	2016
lm ub	357.191090513429	29	4	2016
lm ub	319.979021822947	30	4	2016
lm ub	340.244920525507	31	4	2016
lm ub	340.40683812264	32	4	2016
lm ub	312.62545883028	33	4	2016
lm ub	316.790090621741	34	4	2016
lm ub	310.772743401688	35	4	2016
lm ub	256.032271369764	36	4	2016
lm ub	296.283641919488	37	4	2016
lm ub	287.313460733427	38	4	2016
lm ub	294.490997202199	39	4	2016
lm ub	279.149664855137	40	4	2016
lm ub	254.432158804032	41	4	2016
lm ub	223.940952136824	42	4	2016
lm ub	236.485179588649	43	4	2016
lm ub	216.785515193969	44	4	2016
lm ub	218.749870178074	45	4	2016
lm lb	107.789704965963	3	1	2016
lm lb	153.061919286784	4	1	2016
lm lb	129.308141652098	5	1	2016
lm lb	125.590211293417	6	1	2016
lm lb	128.702496732567	7	1	2016
lm lb	131.245537529885	8	1	2016
lm lb	205.899747401231	9	1	2016
lm lb	232.1654321846	10	1	2016
lm lb	283.944364203685	11	1	2016
lm lb	266.061052094783	12	1	2016
lm lb	289.185768174792	13	1	2016
lm lb	341.210612051697	14	1	2016
lm lb	425.229374933935	15	1	2016
lm lb	438.918386813997	16	1	2016
lm lb	425.854628813873	17	1	2016
lm lb	360.403567281712	18	1	2016
lm lb	218.384078065725	19	1	2016
lm lb	200.832538629211	20	1	2016
lm lb	204.703692027767	21	1	2016
lm lb	215.987425159801	22	1	2016
lm lb	227.320840317616	23	1	2016
lm lb	207.72321136452	24	1	2016
lm lb	156.775251337846	25	1	2016
lm lb	204.188757722334	26	1	2016
lm lb	164.680945151761	27	1	2016
lm lb	182.397249424295	28	1	2016
lm lb	188.52381581305	29	1	2016
lm lb	160.86126307963	30	1	2016
lm lb	179.099259294049	31	1	2016
lm lb	184.506463887987	32	1	2016
lm lb	148.39870740996	33	1	2016
lm lb	189.64822690226	34	1	2016
lm lb	149.46518442173	35	1	2016
lm lb	144.748083196661	36	1	2016
lm lb	160.312385555468	37	1	2016
lm lb	152.359204512967	38	1	2016
lm lb	128.043525043347	39	1	2016
lm lb	163.245638008167	40	1	2016
lm lb	97.8608508749487	41	1	2016
lm lb	126.81764619764	42	1	2016
lm lb	99.091827794703	43	1	2016
lm lb	65.3768546726741	44	1	2016
lm lb	90.1880847316295	45	1	2016
lm lb	117.383158125148	3	2	2016
lm lb	131.555187526482	4	2	2016
lm lb	125.414187301839	5	2	2016
lm lb	128.970260098205	6	2	2016
lm lb	138.600613122225	7	2	2016
lm lb	155.806210125915	8	2	2016
lm lb	230.551615373854	9	2	2016
lm lb	245.897375612283	10	2	2016
lm lb	247.701171937387	11	2	2016
lm lb	250.809622798625	12	2	2016
lm lb	252.719929153088	13	2	2016
lm lb	342.159282357359	14	2	2016
lm lb	415.759853389239	15	2	2016
lm lb	427.220341131384	16	2	2016
lm lb	377.151859940882	17	2	2016
lm lb	270.723606444577	18	2	2016
lm lb	189.200689434745	19	2	2016
lm lb	183.625436776615	20	2	2016
lm lb	221.149367017237	21	2	2016
lm lb	199.908512578665	22	2	2016
lm lb	214.844707917375	23	2	2016
lm lb	209.612020326481	24	2	2016
lm lb	148.497142540143	25	2	2016
lm lb	167.773433370838	26	2	2016
lm lb	161.115063798988	27	2	2016
lm lb	159.809187637351	28	2	2016
lm lb	170.690720344584	29	2	2016
lm lb	126.4737430714	30	2	2016
lm lb	159.525304093148	31	2	2016
lm lb	162.917604010268	32	2	2016
lm lb	142.482244519363	33	2	2016
lm lb	152.133011130979	34	2	2016
lm lb	143.770669045449	35	2	2016
lm lb	115.040374384482	36	2	2016
lm lb	132.296044345264	37	2	2016
lm lb	109.494585023732	38	2	2016
lm lb	129.441955468722	39	2	2016
lm lb	120.353793696907	40	2	2016
lm lb	106.956623661512	41	2	2016
lm lb	78.5463622094366	42	2	2016
lm lb	73.833927153866	43	2	2016
lm lb	44.2450754640654	44	2	2016
lm lb	61.2968772966434	45	2	2016
lm lb	103.485662153464	3	3	2016
lm lb	121.775473948172	4	3	2016
lm lb	134.998123258427	5	3	2016
lm lb	134.394735218304	6	3	2016
lm lb	167.028259780765	7	3	2016
lm lb	189.912495157872	8	3	2016
lm lb	238.616759112486	9	3	2016
lm lb	218.11125222351	10	3	2016
lm lb	225.186940743917	11	3	2016
lm lb	215.891418402622	12	3	2016
lm lb	259.341303935829	13	3	2016
lm lb	324.588975841033	14	3	2016
lm lb	390.655925451198	15	3	2016
lm lb	377.244113625198	16	3	2016
lm lb	261.628255671	17	3	2016
lm lb	240.800985994125	18	3	2016
lm lb	178.198468514792	19	3	2016
lm lb	202.673209374796	20	3	2016
lm lb	196.689214633268	21	3	2016
lm lb	191.882359012271	22	3	2016
lm lb	202.065747224597	23	3	2016
lm lb	202.314671252328	24	3	2016
lm lb	129.999604271195	25	3	2016
lm lb	160.898324292994	26	3	2016
lm lb	143.292540031332	27	3	2016
lm lb	144.087194871422	28	3	2016
lm lb	141.70965676095	29	3	2016
lm lb	126.580107906385	30	3	2016
lm lb	135.401380959711	31	3	2016
lm lb	155.661360517633	32	3	2016
lm lb	114.806566145423	33	3	2016
lm lb	136.627229067193	34	3	2016
lm lb	117.869180057194	35	3	2016
lm lb	95.407216571491	36	3	2016
lm lb	81.2612727788395	37	3	2016
lm lb	114.72096117337	38	3	2016
lm lb	90.2808263136647	39	3	2016
lm lb	114.70431810264	40	3	2016
lm lb	73.0633221929282	41	3	2016
lm lb	48.3768216871636	42	3	2016
lm lb	45.0213023787835	43	3	2016
lm lb	28.2281507883403	44	3	2016
lm lb	36.7279283143369	45	3	2016
lm lb	100.647920006826	3	4	2016
lm lb	130.289848516308	4	4	2016
lm lb	150.301507264743	5	4	2016
lm lb	161.16032849103	6	4	2016
lm lb	211.472612195967	7	4	2016
lm lb	209.537908292766	8	4	2016
lm lb	218.268146220021	9	4	2016
lm lb	207.109064627087	10	4	2016
lm lb	191.690835072825	11	4	2016
lm lb	236.412222263167	12	4	2016
lm lb	259.294234793014	13	4	2016
lm lb	314.787013710347	14	4	2016
lm lb	348.104417412392	15	4	2016
lm lb	265.530019984905	16	4	2016
lm lb	211.823933766701	17	4	2016
lm lb	221.09920750782	18	4	2016
lm lb	192.64289375106	19	4	2016
lm lb	184.168674796011	20	4	2016
lm lb	199.239508975554	21	4	2016
lm lb	196.386227939683	22	4	2016
lm lb	198.874679901324	23	4	2016
lm lb	191.890714727007	24	4	2016
lm lb	129.503745002044	25	4	2016
lm lb	150.086149811162	26	4	2016
lm lb	142.72094894908	27	4	2016
lm lb	121.426389388449	28	4	2016
lm lb	147.892755156239	29	4	2016
lm lb	111.249218514117	30	4	2016
lm lb	132.505908568457	31	4	2016
lm lb	134.470346270835	32	4	2016
lm lb	107.477918843695	33	4	2016
lm lb	112.320349989196	34	4	2016
lm lb	106.247340684957	35	4	2016
lm lb	51.846360712867	36	4	2016
lm lb	92.4398776966745	37	4	2016
lm lb	83.0520812994639	38	4	2016
lm lb	91.2309629590459	39	4	2016
lm lb	76.4399365036353	40	4	2016
lm lb	50.450549210462	41	4	2016
lm lb	20.9881018408577	42	4	2016
lm lb	33.9239835735461	43	4	2016
lm lb	12.5795490038224	44	4	2016
lm lb	16.7707918246914	45	4	2016
rf ub	194	3	1	2016
rf ub	230	4	1	2016
rf ub	234	5	1	2016
rf ub	282.1	6	1	2016
rf ub	282	7	1	2016
rf ub	282	8	1	2016
rf ub	343.650000000002	9	1	2016
rf ub	421	10	1	2016
rf ub	593	11	1	2016
rf ub	607	12	1	2016
rf ub	593	13	1	2016
rf ub	512	14	1	2016
rf ub	512	15	1	2016
rf ub	512	16	1	2016
rf ub	512	17	1	2016
rf ub	512	18	1	2016
rf ub	506	19	1	2016
rf ub	392	20	1	2016
rf ub	340	21	1	2016
rf ub	340	22	1	2016
rf ub	401	23	1	2016
rf ub	340	24	1	2016
rf ub	341	25	1	2016
rf ub	348.400000000001	26	1	2016
rf ub	341	27	1	2016
rf ub	308	28	1	2016
rf ub	315	29	1	2016
rf ub	308	30	1	2016
rf ub	368	31	1	2016
rf ub	341	32	1	2016
rf ub	341	33	1	2016
rf ub	341	34	1	2016
rf ub	287.200000000001	35	1	2016
rf ub	284	36	1	2016
rf ub	339	37	1	2016
rf ub	313	38	1	2016
rf ub	266	39	1	2016
rf ub	237	40	1	2016
rf ub	226	41	1	2016
rf ub	215	42	1	2016
rf ub	194	43	1	2016
rf ub	187	44	1	2016
rf ub	189	45	1	2016
rf ub	198	3	2	2016
rf ub	236	4	2	2016
rf ub	237	5	2	2016
rf ub	290	6	2	2016
rf ub	319	7	2	2016
rf ub	421	8	2	2016
rf ub	421	9	2	2016
rf ub	574	10	2	2016
rf ub	593	11	2	2016
rf ub	607	12	2	2016
rf ub	607	13	2	2016
rf ub	512	14	2	2016
rf ub	489	15	2	2016
rf ub	506	16	2	2016
rf ub	506	17	2	2016
rf ub	506	18	2	2016
rf ub	454	19	2	2016
rf ub	348	20	2	2016
rf ub	383	21	2	2016
rf ub	395	22	2	2016
rf ub	428.250000000001	23	2	2016
rf ub	383	24	2	2016
rf ub	381	25	2	2016
rf ub	401	26	2	2016
rf ub	388.200000000001	27	2	2016
rf ub	339	28	2	2016
rf ub	340	29	2	2016
rf ub	341	30	2	2016
rf ub	388.05	31	2	2016
rf ub	401	32	2	2016
rf ub	401	33	2	2016
rf ub	343	34	2	2016
rf ub	341	35	2	2016
rf ub	300.950000000003	36	2	2016
rf ub	343	37	2	2016
rf ub	287	38	2	2016
rf ub	266.800000000003	39	2	2016
rf ub	269.05	40	2	2016
rf ub	223	41	2	2016
rf ub	215	42	2	2016
rf ub	194	43	2	2016
rf ub	189	44	2	2016
rf ub	215	45	2	2016
rf ub	223	3	3	2016
rf ub	282	4	3	2016
rf ub	287	5	3	2016
rf ub	401	6	3	2016
rf ub	421	7	3	2016
rf ub	449	8	3	2016
rf ub	574	9	3	2016
rf ub	574.950000000003	10	3	2016
rf ub	607	11	3	2016
rf ub	607	12	3	2016
rf ub	512	13	3	2016
rf ub	494	14	3	2016
rf ub	506	15	3	2016
rf ub	512	16	3	2016
rf ub	506	17	3	2016
rf ub	471	18	3	2016
rf ub	445	19	3	2016
rf ub	348	20	3	2016
rf ub	445	21	3	2016
rf ub	443.1	22	3	2016
rf ub	449	23	3	2016
rf ub	381.1	24	3	2016
rf ub	445	25	3	2016
rf ub	421	26	3	2016
rf ub	449	27	3	2016
rf ub	341	28	3	2016
rf ub	348	29	3	2016
rf ub	343	30	3	2016
rf ub	449	31	3	2016
rf ub	433	32	3	2016
rf ub	437	33	3	2016
rf ub	368	34	3	2016
rf ub	421	35	3	2016
rf ub	344.250000000005	36	3	2016
rf ub	287	37	3	2016
rf ub	287	38	3	2016
rf ub	287	39	3	2016
rf ub	282	40	3	2016
rf ub	215	41	3	2016
rf ub	223	42	3	2016
rf ub	194	43	3	2016
rf ub	192.1	44	3	2016
rf ub	215	45	3	2016
rf ub	237	3	4	2016
rf ub	287	4	4	2016
rf ub	282	5	4	2016
rf ub	421	6	4	2016
rf ub	494	7	4	2016
rf ub	593	8	4	2016
rf ub	593	9	4	2016
rf ub	574	10	4	2016
rf ub	607	11	4	2016
rf ub	607	12	4	2016
rf ub	494	13	4	2016
rf ub	512	14	4	2016
rf ub	512	15	4	2016
rf ub	512	16	4	2016
rf ub	471	17	4	2016
rf ub	471	18	4	2016
rf ub	368	19	4	2016
rf ub	359	20	4	2016
rf ub	445	21	4	2016
rf ub	445	22	4	2016
rf ub	449	23	4	2016
rf ub	388.05	24	4	2016
rf ub	443	25	4	2016
rf ub	445	26	4	2016
rf ub	458.650000000002	27	4	2016
rf ub	356	28	4	2016
rf ub	359	29	4	2016
rf ub	368	30	4	2016
rf ub	472	31	4	2016
rf ub	472	32	4	2016
rf ub	472	33	4	2016
rf ub	433	34	4	2016
rf ub	472	35	4	2016
rf ub	401	36	4	2016
rf ub	287	37	4	2016
rf ub	343	38	4	2016
rf ub	287	39	4	2016
rf ub	237	40	4	2016
rf ub	215	41	4	2016
rf ub	215.400000000001	42	4	2016
rf ub	192	43	4	2016
rf ub	189	44	4	2016
rf ub	223	45	4	2016
rf lb	95.85	3	1	2016
rf lb	111.95	4	1	2016
rf lb	105	5	1	2016
rf lb	117	6	1	2016
rf lb	148	7	1	2016
rf lb	148	8	1	2016
rf lb	159	9	1	2016
rf lb	151	10	1	2016
rf lb	159	11	1	2016
rf lb	193	12	1	2016
rf lb	204	13	1	2016
rf lb	262	14	1	2016
rf lb	262	15	1	2016
rf lb	262	16	1	2016
rf lb	288	17	1	2016
rf lb	301	18	1	2016
rf lb	250	19	1	2016
rf lb	236	20	1	2016
rf lb	209	21	1	2016
rf lb	198	22	1	2016
rf lb	205	23	1	2016
rf lb	197	24	1	2016
rf lb	186	25	1	2016
rf lb	198	26	1	2016
rf lb	181	27	1	2016
rf lb	205	28	1	2016
rf lb	194	29	1	2016
rf lb	197	30	1	2016
rf lb	194	31	1	2016
rf lb	189	32	1	2016
rf lb	162	33	1	2016
rf lb	162	34	1	2016
rf lb	176	35	1	2016
rf lb	146	36	1	2016
rf lb	148	37	1	2016
rf lb	151	38	1	2016
rf lb	132.9	39	1	2016
rf lb	115	40	1	2016
rf lb	106	41	1	2016
rf lb	104	42	1	2016
rf lb	105	43	1	2016
rf lb	79	44	1	2016
rf lb	67	45	1	2016
rf lb	104	3	2	2016
rf lb	106	4	2	2016
rf lb	106	5	2	2016
rf lb	148	6	2	2016
rf lb	139	7	2	2016
rf lb	152	8	2	2016
rf lb	159	9	2	2016
rf lb	148	10	2	2016
rf lb	148	11	2	2016
rf lb	176	12	2	2016
rf lb	197	13	2	2016
rf lb	250	14	2	2016
rf lb	262	15	2	2016
rf lb	272	16	2	2016
rf lb	274	17	2	2016
rf lb	274	18	2	2016
rf lb	249	19	2	2016
rf lb	228	20	2	2016
rf lb	198	21	2	2016
rf lb	191	22	2	2016
rf lb	197	23	2	2016
rf lb	194	24	2	2016
rf lb	178	25	2	2016
rf lb	185.75	26	2	2016
rf lb	191	27	2	2016
rf lb	194	28	2	2016
rf lb	197	29	2	2016
rf lb	189	30	2	2016
rf lb	176	31	2	2016
rf lb	155	32	2	2016
rf lb	146	33	2	2016
rf lb	161	34	2	2016
rf lb	162.95	35	2	2016
rf lb	148	36	2	2016
rf lb	146	37	2	2016
rf lb	138.75	38	2	2016
rf lb	115	39	2	2016
rf lb	113	40	2	2016
rf lb	98	41	2	2016
rf lb	98	42	2	2016
rf lb	85	43	2	2016
rf lb	67	44	2	2016
rf lb	66	45	2	2016
rf lb	105	3	3	2016
rf lb	106	4	3	2016
rf lb	106	5	3	2016
rf lb	127	6	3	2016
rf lb	148	7	3	2016
rf lb	148	8	3	2016
rf lb	158.8	9	3	2016
rf lb	143	10	3	2016
rf lb	145.85	11	3	2016
rf lb	162	12	3	2016
rf lb	193.95	13	3	2016
rf lb	250	14	3	2016
rf lb	270	15	3	2016
rf lb	286.75	16	3	2016
rf lb	262	17	3	2016
rf lb	262	18	3	2016
rf lb	247	19	3	2016
rf lb	209	20	3	2016
rf lb	198	21	3	2016
rf lb	194	22	3	2016
rf lb	194	23	3	2016
[truncated: 2,301 more rows]
