# Supplementary material for: A stacked ensemble method for forecasting influenza-like illness visit volumes at emergency departments
Source: PLoS One. 2021 Mar 22;16(3):e0241725. doi: 10.1371/journal.pone.0241725 (PMC7984626; doi:10.1371/journal.pone.0241725)
Supplement: S1 Data — (ZIP) [file pone.0241725.s003.zip › ILI_plosone/tables/raw_estimates_2016weeks-3-45_fmc.csv]

object	value	epiweek	weeks_ahead	season
Random Forest	22.6315	3	1	2016
Random Forest	23.3155	4	1	2016
Random Forest	24.3975	5	1	2016
Random Forest	28.0825	6	1	2016
Random Forest	36.9875	7	1	2016
Random Forest	35.364	8	1	2016
Random Forest	29.002	9	1	2016
Random Forest	27.152	10	1	2016
Random Forest	34.2535	11	1	2016
Random Forest	33.3615	12	1	2016
Random Forest	32.835	13	1	2016
Random Forest	45.3815	14	1	2016
Random Forest	46.205	15	1	2016
Random Forest	52.709	16	1	2016
Random Forest	52.611	17	1	2016
Random Forest	57.8845	18	1	2016
Random Forest	45.6515	19	1	2016
Random Forest	46.5875	20	1	2016
Random Forest	48.493	21	1	2016
Random Forest	44.1455	22	1	2016
Random Forest	43.447	23	1	2016
Random Forest	39.631	24	1	2016
Random Forest	35.9635	25	1	2016
Random Forest	37.7845	26	1	2016
Random Forest	40.362	27	1	2016
Random Forest	35.534	28	1	2016
Random Forest	33.277	29	1	2016
Random Forest	31.576	30	1	2016
Random Forest	32.029	31	1	2016
Random Forest	32.24	32	1	2016
Random Forest	30.764	33	1	2016
Random Forest	29.964	34	1	2016
Random Forest	30.736	35	1	2016
Random Forest	27.1725	36	1	2016
Random Forest	28.145	37	1	2016
Random Forest	27.0265	38	1	2016
Random Forest	23.2305	39	1	2016
Random Forest	21.289	40	1	2016
Random Forest	20.109	41	1	2016
Random Forest	19.1175	42	1	2016
Random Forest	18.804	43	1	2016
Random Forest	18.547	44	1	2016
Random Forest	18.643	45	1	2016
Random Forest	23.2675	3	2	2016
Random Forest	24.8755	4	2	2016
Random Forest	25.0145	5	2	2016
Random Forest	31.89	6	2	2016
Random Forest	40.83	7	2	2016
Random Forest	34.9675	8	2	2016
Random Forest	30.029	9	2	2016
Random Forest	31.302	10	2	2016
Random Forest	33.4455	11	2	2016
Random Forest	34.4695	12	2	2016
Random Forest	38.3895	13	2	2016
Random Forest	50.1115	14	2	2016
Random Forest	51.7105	15	2	2016
Random Forest	52.2325	16	2	2016
Random Forest	62.215	17	2	2016
Random Forest	53.771	18	2	2016
Random Forest	40.8035	19	2	2016
Random Forest	41.55	20	2	2016
Random Forest	45.0945	21	2	2016
Random Forest	44.7475	22	2	2016
Random Forest	44.9535	23	2	2016
Random Forest	38.431	24	2	2016
Random Forest	36.7035	25	2	2016
Random Forest	39.4105	26	2	2016
Random Forest	40.4555	27	2	2016
Random Forest	35.4105	28	2	2016
Random Forest	34.672	29	2	2016
Random Forest	32.8215	30	2	2016
Random Forest	32.057	31	2	2016
Random Forest	31.7705	32	2	2016
Random Forest	31.7385	33	2	2016
Random Forest	30.939	34	2	2016
Random Forest	30.303	35	2	2016
Random Forest	28.5125	36	2	2016
Random Forest	25.8605	37	2	2016
Random Forest	25.116	38	2	2016
Random Forest	23.479	39	2	2016
Random Forest	21.8515	40	2	2016
Random Forest	18.5855	41	2	2016
Random Forest	18.8255	42	2	2016
Random Forest	19.105	43	2	2016
Random Forest	20.298	44	2	2016
Random Forest	14.6205	45	2	2016
Random Forest	24.739	3	3	2016
Random Forest	26.438	4	3	2016
Random Forest	28.3505	5	3	2016
Random Forest	32.62	6	3	2016
Random Forest	37.6315	7	3	2016
Random Forest	36.793	8	3	2016
Random Forest	36.299	9	3	2016
Random Forest	35.676	10	3	2016
Random Forest	35.1305	11	3	2016
Random Forest	37.126	12	3	2016
Random Forest	39.7355	13	3	2016
Random Forest	49.436	14	3	2016
Random Forest	48.61	15	3	2016
Random Forest	58.024	16	3	2016
Random Forest	59.6665	17	3	2016
Random Forest	57.1505	18	3	2016
Random Forest	39.052	19	3	2016
Random Forest	40.938	20	3	2016
Random Forest	44.2775	21	3	2016
Random Forest	42.4275	22	3	2016
Random Forest	39.75	23	3	2016
Random Forest	39.2675	24	3	2016
Random Forest	36.9855	25	3	2016
Random Forest	39.3445	26	3	2016
Random Forest	39.056	27	3	2016
Random Forest	36.874	28	3	2016
Random Forest	36.387	29	3	2016
Random Forest	33.8175	30	3	2016
Random Forest	31.9475	31	3	2016
Random Forest	31.9365	32	3	2016
Random Forest	31.8355	33	3	2016
Random Forest	29.68	34	3	2016
Random Forest	31.462	35	3	2016
Random Forest	27.809	36	3	2016
Random Forest	23.309	37	3	2016
Random Forest	25.962	38	3	2016
Random Forest	23.153	39	3	2016
Random Forest	20.366	40	3	2016
Random Forest	19.061	41	3	2016
Random Forest	19.3445	42	3	2016
Random Forest	19.2485	43	3	2016
Random Forest	15.51	44	3	2016
Random Forest	15.1995	45	3	2016
Random Forest	26.5025	3	4	2016
Random Forest	29.866	4	4	2016
Random Forest	29.4485	5	4	2016
Random Forest	31.521	6	4	2016
Random Forest	38.0695	7	4	2016
Random Forest	40.94	8	4	2016
Random Forest	37.4585	9	4	2016
Random Forest	36.781	10	4	2016
Random Forest	36.9485	11	4	2016
Random Forest	37.537	12	4	2016
Random Forest	45.74	13	4	2016
Random Forest	49.095	14	4	2016
Random Forest	52.9405	15	4	2016
Random Forest	55.302	16	4	2016
Random Forest	53.193	17	4	2016
Random Forest	49.256	18	4	2016
Random Forest	41.2825	19	4	2016
Random Forest	42.3005	20	4	2016
Random Forest	42.084	21	4	2016
Random Forest	42.476	22	4	2016
Random Forest	40.4555	23	4	2016
Random Forest	40.807	24	4	2016
Random Forest	38.6195	25	4	2016
Random Forest	37.7735	26	4	2016
Random Forest	38.5295	27	4	2016
Random Forest	34.3335	28	4	2016
Random Forest	34.906	29	4	2016
Random Forest	33.3635	30	4	2016
Random Forest	32.3765	31	4	2016
Random Forest	31.4415	32	4	2016
Random Forest	30.8395	33	4	2016
Random Forest	31.906	34	4	2016
Random Forest	31.276	35	4	2016
Random Forest	26.807	36	4	2016
Random Forest	25.7865	37	4	2016
Random Forest	24.611	38	4	2016
Random Forest	21.687	39	4	2016
Random Forest	19.545	40	4	2016
Random Forest	17.733	41	4	2016
Random Forest	17.8025	42	4	2016
Random Forest	16.381	43	4	2016
Random Forest	16.3115	44	4	2016
Random Forest	14.9535	45	4	2016
Generalized Linear Mixture Model	150.952550680996	3	1	2016
Generalized Linear Mixture Model	197.944730211358	4	1	2016
Generalized Linear Mixture Model	175.591164140723	5	1	2016
Generalized Linear Mixture Model	194.59103992929	6	1	2016
Generalized Linear Mixture Model	170.022175473149	7	1	2016
Generalized Linear Mixture Model	184.701246548749	8	1	2016
Generalized Linear Mixture Model	247.920792136859	9	1	2016
Generalized Linear Mixture Model	266.656210763534	10	1	2016
Generalized Linear Mixture Model	338.435768213177	11	1	2016
Generalized Linear Mixture Model	316.286872719082	12	1	2016
Generalized Linear Mixture Model	356.328769305536	13	1	2016
Generalized Linear Mixture Model	413.925575589864	14	1	2016
Generalized Linear Mixture Model	468.108849771447	15	1	2016
Generalized Linear Mixture Model	478.198357879001	16	1	2016
Generalized Linear Mixture Model	482.323582562888	17	1	2016
Generalized Linear Mixture Model	395.555789924965	18	1	2016
Generalized Linear Mixture Model	312.668637027774	19	1	2016
Generalized Linear Mixture Model	268.025550495051	20	1	2016
Generalized Linear Mixture Model	254.6794533922	21	1	2016
Generalized Linear Mixture Model	244.340852829456	22	1	2016
Generalized Linear Mixture Model	302.365878846913	23	1	2016
Generalized Linear Mixture Model	230.145755256524	24	1	2016
Generalized Linear Mixture Model	207.127861416792	25	1	2016
Generalized Linear Mixture Model	244.824479548083	26	1	2016
Generalized Linear Mixture Model	201.912885289438	27	1	2016
Generalized Linear Mixture Model	240.71130476008	28	1	2016
Generalized Linear Mixture Model	238.756385152038	29	1	2016
Generalized Linear Mixture Model	215.327144780468	30	1	2016
Generalized Linear Mixture Model	257.356935496194	31	1	2016
Generalized Linear Mixture Model	232.749306329282	32	1	2016
Generalized Linear Mixture Model	213.578030085837	33	1	2016
Generalized Linear Mixture Model	243.446733039973	34	1	2016
Generalized Linear Mixture Model	201.912211824841	35	1	2016
Generalized Linear Mixture Model	205.530304315325	36	1	2016
Generalized Linear Mixture Model	224.105323695791	37	1	2016
Generalized Linear Mixture Model	207.69941067679	38	1	2016
Generalized Linear Mixture Model	207.374683125309	39	1	2016
Generalized Linear Mixture Model	207.202609674898	40	1	2016
Generalized Linear Mixture Model	160.637967793928	41	1	2016
Generalized Linear Mixture Model	179.525030280669	42	1	2016
Generalized Linear Mixture Model	153.183981513046	43	1	2016
Generalized Linear Mixture Model	128.851833757066	44	1	2016
Generalized Linear Mixture Model	152.945510986357	45	1	2016
Generalized Linear Mixture Model	155.746739330558	3	2	2016
Generalized Linear Mixture Model	192.676330155047	4	2	2016
Generalized Linear Mixture Model	174.274450412722	5	2	2016
Generalized Linear Mixture Model	221.788684907905	6	2	2016
Generalized Linear Mixture Model	180.623055081248	7	2	2016
Generalized Linear Mixture Model	207.110972188317	8	2	2016
Generalized Linear Mixture Model	264.852737601557	9	2	2016
Generalized Linear Mixture Model	277.462254478761	10	2	2016
Generalized Linear Mixture Model	318.56629558868	11	2	2016
Generalized Linear Mixture Model	321.252669277535	12	2	2016
Generalized Linear Mixture Model	357.904973267021	13	2	2016
Generalized Linear Mixture Model	426.382258433982	14	2	2016
Generalized Linear Mixture Model	457.975622692272	15	2	2016
Generalized Linear Mixture Model	475.784999969466	16	2	2016
Generalized Linear Mixture Model	448.092923592168	17	2	2016
Generalized Linear Mixture Model	398.772188710784	18	2	2016
Generalized Linear Mixture Model	337.168302874386	19	2	2016
Generalized Linear Mixture Model	258.553636124924	20	2	2016
Generalized Linear Mixture Model	260.830897947572	21	2	2016
Generalized Linear Mixture Model	244.456022287762	22	2	2016
Generalized Linear Mixture Model	299.394820546427	23	2	2016
Generalized Linear Mixture Model	231.299945020678	24	2	2016
Generalized Linear Mixture Model	198.77897197972	25	2	2016
Generalized Linear Mixture Model	219.528660872989	26	2	2016
Generalized Linear Mixture Model	199.024978398036	27	2	2016
Generalized Linear Mixture Model	243.691494740389	28	2	2016
Generalized Linear Mixture Model	224.912291664585	29	2	2016
Generalized Linear Mixture Model	198.92227698203	30	2	2016
Generalized Linear Mixture Model	251.108988807526	31	2	2016
Generalized Linear Mixture Model	224.592619005211	32	2	2016
Generalized Linear Mixture Model	213.229471495093	33	2	2016
Generalized Linear Mixture Model	230.200604334834	34	2	2016
Generalized Linear Mixture Model	199.982068980492	35	2	2016
Generalized Linear Mixture Model	200.929008465188	36	2	2016
Generalized Linear Mixture Model	214.006116797921	37	2	2016
Generalized Linear Mixture Model	198.62534880031	38	2	2016
Generalized Linear Mixture Model	215.562086532857	39	2	2016
Generalized Linear Mixture Model	199.278547785657	40	2	2016
Generalized Linear Mixture Model	162.694806868317	41	2	2016
Generalized Linear Mixture Model	161.611550685179	42	2	2016
Generalized Linear Mixture Model	142.263656023437	43	2	2016
Generalized Linear Mixture Model	123.600168418825	44	2	2016
Generalized Linear Mixture Model	154.616079110196	45	2	2016
Generalized Linear Mixture Model	150.277816296201	3	3	2016
Generalized Linear Mixture Model	192.080889085328	4	3	2016
Generalized Linear Mixture Model	188.735604719616	5	3	2016
Generalized Linear Mixture Model	239.20657537458	6	3	2016
Generalized Linear Mixture Model	204.315236693862	7	3	2016
Generalized Linear Mixture Model	225.727423203766	8	3	2016
Generalized Linear Mixture Model	269.305919272113	9	3	2016
Generalized Linear Mixture Model	270.066437276567	10	3	2016
Generalized Linear Mixture Model	323.299037982839	11	3	2016
Generalized Linear Mixture Model	323.127947422203	12	3	2016
Generalized Linear Mixture Model	357.340999629702	13	3	2016
Generalized Linear Mixture Model	406.804814262545	14	3	2016
Generalized Linear Mixture Model	412.294920701995	15	3	2016
Generalized Linear Mixture Model	421.738959533836	16	3	2016
Generalized Linear Mixture Model	399.645474312781	17	3	2016
Generalized Linear Mixture Model	378.275194046935	18	3	2016
Generalized Linear Mixture Model	320.134137993527	19	3	2016
Generalized Linear Mixture Model	249.512493727382	20	3	2016
Generalized Linear Mixture Model	261.466448687593	21	3	2016
Generalized Linear Mixture Model	244.715885698683	22	3	2016
Generalized Linear Mixture Model	300.863671224461	23	3	2016
Generalized Linear Mixture Model	217.057401204609	24	3	2016
Generalized Linear Mixture Model	185.976050102489	25	3	2016
Generalized Linear Mixture Model	227.643158282112	26	3	2016
Generalized Linear Mixture Model	205.02543244717	27	3	2016
Generalized Linear Mixture Model	226.070459133991	28	3	2016
Generalized Linear Mixture Model	216.802667202143	29	3	2016
Generalized Linear Mixture Model	206.729598666766	30	3	2016
Generalized Linear Mixture Model	248.296162375653	31	3	2016
Generalized Linear Mixture Model	223.819503733899	32	3	2016
Generalized Linear Mixture Model	202.618912031719	33	3	2016
Generalized Linear Mixture Model	227.566816011996	34	3	2016
Generalized Linear Mixture Model	199.653109470205	35	3	2016
Generalized Linear Mixture Model	194.708482511626	36	3	2016
Generalized Linear Mixture Model	202.934669785479	37	3	2016
Generalized Linear Mixture Model	204.02940160288	38	3	2016
Generalized Linear Mixture Model	205.133235592226	39	3	2016
Generalized Linear Mixture Model	193.162444256285	40	3	2016
Generalized Linear Mixture Model	142.657742976318	41	3	2016
Generalized Linear Mixture Model	149.029699550247	42	3	2016
Generalized Linear Mixture Model	134.826736190949	43	3	2016
Generalized Linear Mixture Model	113.05116714778	44	3	2016
Generalized Linear Mixture Model	151.842047247605	45	3	2016
Generalized Linear Mixture Model	152.509281808815	3	4	2016
Generalized Linear Mixture Model	202.512103501953	4	4	2016
Generalized Linear Mixture Model	197.465810250951	5	4	2016
Generalized Linear Mixture Model	255.537907632383	6	4	2016
Generalized Linear Mixture Model	211.546885155316	7	4	2016
Generalized Linear Mixture Model	230.889423776688	8	4	2016
Generalized Linear Mixture Model	263.143306363323	9	4	2016
Generalized Linear Mixture Model	277.001007305345	10	4	2016
Generalized Linear Mixture Model	328.23135206803	11	4	2016
Generalized Linear Mixture Model	336.728892772647	12	4	2016
Generalized Linear Mixture Model	352.794829065729	13	4	2016
Generalized Linear Mixture Model	397.187351196493	14	4	2016
Generalized Linear Mixture Model	367.270391827829	15	4	2016
Generalized Linear Mixture Model	385.167034145652	16	4	2016
Generalized Linear Mixture Model	380.746118418277	17	4	2016
Generalized Linear Mixture Model	373.988271085102	18	4	2016
Generalized Linear Mixture Model	326.050530352622	19	4	2016
Generalized Linear Mixture Model	243.120729275398	20	4	2016
Generalized Linear Mixture Model	257.341808609657	21	4	2016
Generalized Linear Mixture Model	242.607189394021	22	4	2016
Generalized Linear Mixture Model	299.492106421751	23	4	2016
Generalized Linear Mixture Model	195.294317722746	24	4	2016
Generalized Linear Mixture Model	180.340270738871	25	4	2016
Generalized Linear Mixture Model	219.855310392775	26	4	2016
Generalized Linear Mixture Model	197.079134718874	27	4	2016
Generalized Linear Mixture Model	222.682996855893	28	4	2016
Generalized Linear Mixture Model	215.049994546477	29	4	2016
Generalized Linear Mixture Model	203.102322398051	30	4	2016
Generalized Linear Mixture Model	241.169002707494	31	4	2016
Generalized Linear Mixture Model	207.905498942641	32	4	2016
Generalized Linear Mixture Model	193.588647867096	33	4	2016
Generalized Linear Mixture Model	219.12737682687	34	4	2016
Generalized Linear Mixture Model	194.686067756463	35	4	2016
Generalized Linear Mixture Model	186.189610871257	36	4	2016
Generalized Linear Mixture Model	201.468980482929	37	4	2016
Generalized Linear Mixture Model	200.580563586567	38	4	2016
Generalized Linear Mixture Model	201.93693848073	39	4	2016
Generalized Linear Mixture Model	178.52713093965	40	4	2016
Generalized Linear Mixture Model	134.775131108252	41	4	2016
Generalized Linear Mixture Model	142.038823634077	42	4	2016
Generalized Linear Mixture Model	131.442777389488	43	4	2016
Generalized Linear Mixture Model	103.505989364021	44	4	2016
Generalized Linear Mixture Model	159.523281145655	45	4	2016
Linear Regression	21.3796278978675	3	1	2016
Linear Regression	27.2175907709844	4	1	2016
Linear Regression	26.0030026827394	5	1	2016
Linear Regression	32.5549391479115	6	1	2016
Linear Regression	31.9987717894605	7	1	2016
Linear Regression	30.7462623963793	8	1	2016
Linear Regression	22.2450233180144	9	1	2016
Linear Regression	33.2007242479841	10	1	2016
Linear Regression	46.7128533405483	11	1	2016
Linear Regression	33.2211146711312	12	1	2016
Linear Regression	35.8288825816842	13	1	2016
Linear Regression	50.9186319504228	14	1	2016
Linear Regression	45.7080272658467	15	1	2016
Linear Regression	62.4377990422437	16	1	2016
Linear Regression	62.9537986942015	17	1	2016
Linear Regression	67.8695010148366	18	1	2016
Linear Regression	50.7012080223033	19	1	2016
Linear Regression	37.7229567869794	20	1	2016
Linear Regression	47.0398169283248	21	1	2016
Linear Regression	43.8986755545433	22	1	2016
Linear Regression	45.9173682426073	23	1	2016
Linear Regression	43.5697218209756	24	1	2016
Linear Regression	41.9338668062433	25	1	2016
Linear Regression	42.6197188991489	26	1	2016
Linear Regression	36.0869807086948	27	1	2016
Linear Regression	30.1202706271476	28	1	2016
Linear Regression	22.5650423110733	29	1	2016
Linear Regression	39.7973230241003	30	1	2016
Linear Regression	32.718995729953	31	1	2016
Linear Regression	31.7567422111998	32	1	2016
Linear Regression	29.4625735166518	33	1	2016
Linear Regression	26.3804646642633	34	1	2016
Linear Regression	28.7322961715446	35	1	2016
Linear Regression	32.4533863110978	36	1	2016
Linear Regression	30.1945267502449	37	1	2016
Linear Regression	28.1888662067412	38	1	2016
Linear Regression	22.0589053946208	39	1	2016
Linear Regression	26.1833469782139	40	1	2016
Linear Regression	20.2790857802476	41	1	2016
Linear Regression	24.4627205965412	42	1	2016
Linear Regression	17.7248392372006	43	1	2016
Linear Regression	19.180387832301	44	1	2016
Linear Regression	19.2430848114817	45	1	2016
Linear Regression	28.3622774212988	3	2	2016
Linear Regression	25.6769386148249	4	2	2016
Linear Regression	22.7541383225449	5	2	2016
Linear Regression	29.199027254505	6	2	2016
Linear Regression	35.7615448707542	7	2	2016
Linear Regression	30.2734665091592	8	2	2016
Linear Regression	26.9907525308336	9	2	2016
Linear Regression	41.5203712540822	10	2	2016
Linear Regression	41.2888403661581	11	2	2016
Linear Regression	37.4221774618328	12	2	2016
Linear Regression	43.0614294890808	13	2	2016
Linear Regression	49.9306207830334	14	2	2016
Linear Regression	59.3610439325187	15	2	2016
Linear Regression	64.7976289543497	16	2	2016
Linear Regression	71.8875270283577	17	2	2016
Linear Regression	66.1647675764292	18	2	2016
Linear Regression	32.5462509895314	19	2	2016
Linear Regression	34.8029658096293	20	2	2016
Linear Regression	47.5569953491803	21	2	2016
Linear Regression	47.896972834676	22	2	2016
Linear Regression	49.4005110464687	23	2	2016
Linear Regression	39.9966944377622	24	2	2016
Linear Regression	41.4432378263011	25	2	2016
Linear Regression	37.5901133342814	26	2	2016
Linear Regression	40.0370477335311	27	2	2016
Linear Regression	26.2760224083963	28	2	2016
Linear Regression	37.0727481194881	29	2	2016
Linear Regression	35.5508980049487	30	2	2016
Linear Regression	32.3193671997636	31	2	2016
Linear Regression	27.6073574152438	32	2	2016
Linear Regression	25.9587914183966	33	2	2016
Linear Regression	27.583337221445	34	2	2016
Linear Regression	31.617513449702	35	2	2016
Linear Regression	26.3838685429265	36	2	2016
Linear Regression	25.1105872512483	37	2	2016
Linear Regression	26.2364210334293	38	2	2016
Linear Regression	21.8141116494949	39	2	2016
Linear Regression	23.2138151787629	40	2	2016
Linear Regression	24.2338528183181	41	2	2016
Linear Regression	17.7307941626873	42	2	2016
Linear Regression	19.1960219389335	43	2	2016
Linear Regression	23.8090321165393	44	2	2016
Linear Regression	18.9386614584472	45	2	2016
Linear Regression	27.27647229096	3	3	2016
Linear Regression	26.2880567759633	4	3	2016
Linear Regression	23.0576898844828	5	3	2016
Linear Regression	32.5383236815829	6	3	2016
Linear Regression	31.3863534601478	7	3	2016
Linear Regression	33.156573948881	8	3	2016
Linear Regression	38.2625508217308	9	3	2016
Linear Regression	36.2954916044898	10	3	2016
Linear Regression	40.4576428062548	11	3	2016
Linear Regression	43.1304476164172	12	3	2016
Linear Regression	45.1286691685646	13	3	2016
Linear Regression	61.4436930410693	14	3	2016
Linear Regression	63.3357369736131	15	3	2016
Linear Regression	73.4146411894962	16	3	2016
Linear Regression	73.8483156535097	17	3	2016
Linear Regression	42.408873356162	18	3	2016
Linear Regression	32.0074632462361	19	3	2016
Linear Regression	40.3106905831364	20	3	2016
Linear Regression	44.3221433054817	21	3	2016
Linear Regression	51.4671256076914	22	3	2016
Linear Regression	44.957377537484	23	3	2016
Linear Regression	42.5331192936329	24	3	2016
Linear Regression	37.4663086935198	25	3	2016
Linear Regression	38.7988041264144	26	3	2016
Linear Regression	29.7928364498773	27	3	2016
Linear Regression	37.311993166042	28	3	2016
Linear Regression	33.2621053764608	29	3	2016
Linear Regression	32.3523381424505	30	3	2016
Linear Regression	28.8394355070181	31	3	2016
Linear Regression	23.9384000069137	32	3	2016
Linear Regression	26.4189424609466	33	3	2016
Linear Regression	30.3233277414716	34	3	2016
Linear Regression	26.9888205930073	35	3	2016
Linear Regression	23.9806759638986	36	3	2016
Linear Regression	24.6498600734701	37	3	2016
Linear Regression	24.6034225360678	38	3	2016
Linear Regression	21.6903907429459	39	3	2016
Linear Regression	25.9685101290362	40	3	2016
Linear Regression	18.2670152362702	41	3	2016
Linear Regression	18.7596558241715	42	3	2016
Linear Regression	21.0911852857044	43	3	2016
Linear Regression	21.3200197721519	44	3	2016
Linear Regression	15.1533876556758	45	3	2016
Linear Regression	27.0244187940212	3	4	2016
Linear Regression	24.3854413530135	4	4	2016
Linear Regression	29.8733223839595	5	4	2016
Linear Regression	29.138552418805	6	4	2016
Linear Regression	34.5188178019669	7	4	2016
Linear Regression	41.319742942425	8	4	2016
Linear Regression	35.5096077071792	9	4	2016
Linear Regression	38.0761085839481	10	4	2016
Linear Regression	43.9079097404056	11	4	2016
Linear Regression	42.4051803964112	12	4	2016
Linear Regression	58.4929096799771	13	4	2016
Linear Regression	63.6691021603341	14	4	2016
Linear Regression	71.6844085618522	15	4	2016
Linear Regression	77.2050995752298	16	4	2016
Linear Regression	43.9328553522054	17	4	2016
Linear Regression	39.1691974329623	18	4	2016
Linear Regression	39.1445012562794	19	4	2016
Linear Regression	42.340133548444	20	4	2016
Linear Regression	49.8325740593482	21	4	2016
Linear Regression	44.2334605627984	22	4	2016
Linear Regression	44.5751423160054	23	4	2016
Linear Regression	39.4896624595843	24	4	2016
Linear Regression	38.6840707322484	25	4	2016
Linear Regression	29.7033487468527	26	4	2016
Linear Regression	40.0001018103614	27	4	2016
Linear Regression	33.820536280027	28	4	2016
Linear Regression	33.0328144951436	29	4	2016
Linear Regression	28.8514262710981	30	4	2016
Linear Regression	23.8680791474664	31	4	2016
Linear Regression	25.6386434901874	32	4	2016
Linear Regression	29.5837215995521	33	4	2016
Linear Regression	26.3069723686742	34	4	2016
Linear Regression	24.3010711715782	35	4	2016
Linear Regression	23.1618295832083	36	4	2016
Linear Regression	22.9123618241674	37	4	2016
Linear Regression	22.857291189786	38	4	2016
Linear Regression	24.8881771858192	39	4	2016
Linear Regression	19.7990425779678	40	4	2016
Linear Regression	18.7248188630702	41	4	2016
Linear Regression	22.0654471321247	42	4	2016
Linear Regression	19.3905988243081	43	4	2016
Linear Regression	17.3608594858575	44	4	2016
Linear Regression	14.6107536842724	45	4	2016
ARIMA	23.4383378956401	3	1	2016
ARIMA	25.7373212698981	4	1	2016
ARIMA	21.2140805174319	5	1	2016
ARIMA	26.2478554007683	6	1	2016
ARIMA	31.3865971977168	7	1	2016
ARIMA	32.3020956518049	8	1	2016
ARIMA	22.8665226718777	9	1	2016
ARIMA	29.6268919708271	10	1	2016
ARIMA	31.0409460960079	11	1	2016
ARIMA	29.2206856819093	12	1	2016
ARIMA	35.613062372264	13	1	2016
ARIMA	46.0096506401369	14	1	2016
ARIMA	56.4297379977348	15	1	2016
ARIMA	59.9704752851397	16	1	2016
ARIMA	79.918052307488	17	1	2016
ARIMA	73.0803684448262	18	1	2016
ARIMA	34.9759751672491	19	1	2016
ARIMA	38.7676489405011	20	1	2016
ARIMA	44.435181206599	21	1	2016
ARIMA	44.9120210667073	22	1	2016
ARIMA	45.2784480255206	23	1	2016
ARIMA	40.770271743004	24	1	2016
ARIMA	42.5183084489275	25	1	2016
ARIMA	40.0381339656617	26	1	2016
ARIMA	38.3522529367789	27	1	2016
ARIMA	33.6886548679085	28	1	2016
ARIMA	31.6457113188885	29	1	2016
ARIMA	36.7548496741119	30	1	2016
ARIMA	35.7595323495079	31	1	2016
ARIMA	28.5617165291076	32	1	2016
ARIMA	29.1444297966179	33	1	2016
ARIMA	26.6737543728147	34	1	2016
ARIMA	28.5343023853359	35	1	2016
ARIMA	24.4784336324243	36	1	2016
ARIMA	28.3893590579756	37	1	2016
ARIMA	24.1837997910842	38	1	2016
ARIMA	20.9079371622316	39	1	2016
ARIMA	21.2109966875075	40	1	2016
ARIMA	20.795374430046	41	1	2016
ARIMA	21.3780184431023	42	1	2016
ARIMA	19.9397965376184	43	1	2016
ARIMA	19.6099653957906	44	1	2016
ARIMA	17.7226517701978	45	1	2016
ARIMA	27.2089069573256	3	2	2016
ARIMA	20.8571524568493	4	2	2016
ARIMA	21.9681357249695	5	2	2016
ARIMA	26.9011779806874	6	2	2016
ARIMA	33.5678183873522	7	2	2016
ARIMA	26.7310307747517	8	2	2016
ARIMA	28.0499125302859	9	2	2016
ARIMA	28.0095181296362	10	2	2016
ARIMA	29.3206464144779	11	2	2016
ARIMA	35.564107990242	12	2	2016
ARIMA	42.7966638992618	13	2	2016
ARIMA	56.7042010468103	14	2	2016
ARIMA	58.7160004000485	15	2	2016
ARIMA	80.8718235994783	16	2	2016
ARIMA	77.5085954461597	17	2	2016
ARIMA	43.9301109328849	18	2	2016
ARIMA	30.2778915062044	19	2	2016
ARIMA	39.8805873392815	20	2	2016
ARIMA	46.4454512587849	21	2	2016
ARIMA	46.5005250087005	22	2	2016
ARIMA	45.0325456451906	23	2	2016
ARIMA	43.5393359593734	24	2	2016
ARIMA	40.8709801437332	25	2	2016
ARIMA	37.9083813460045	26	2	2016
ARIMA	38.3238836007944	27	2	2016
ARIMA	33.3646083733953	28	2	2016
ARIMA	38.4961356636767	29	2	2016
ARIMA	37.1423777309192	30	2	2016
ARIMA	29.9705905004451	31	2	2016
ARIMA	28.2265541619068	32	2	2016
ARIMA	26.4159116753752	33	2	2016
ARIMA	27.806894362289	34	2	2016
ARIMA	25.3908626339272	35	2	2016
ARIMA	25.8656944613518	36	2	2016
ARIMA	23.8189967300748	37	2	2016
ARIMA	22.9888837549742	38	2	2016
ARIMA	18.9111301721414	39	2	2016
ARIMA	22.568583987403	40	2	2016
ARIMA	21.1409501748684	41	2	2016
ARIMA	19.6768278710858	42	2	2016
ARIMA	19.7796406550456	43	2	2016
ARIMA	20.2676856279575	44	2	2016
ARIMA	14.2862659450777	45	2	2016
ARIMA	22.2203615083703	3	3	2016
ARIMA	21.6352475986833	4	3	2016
ARIMA	23.020004924986	5	3	2016
ARIMA	29.6829781285279	6	3	2016
ARIMA	27.8314391265353	7	3	2016
ARIMA	31.2170964640671	8	3	2016
ARIMA	26.7184177550405	9	3	2016
ARIMA	26.8691971509037	10	3	2016
ARIMA	35.6467992732453	11	3	2016
ARIMA	42.7601889234749	12	3	2016
ARIMA	54.1082978713493	13	3	2016
ARIMA	58.9351869687898	14	3	2016
ARIMA	79.8491973512678	15	3	2016
ARIMA	78.3046600319761	16	3	2016
ARIMA	47.4675770503353	17	3	2016
ARIMA	36.893424600873	18	3	2016
ARIMA	34.412889057197	19	3	2016
ARIMA	43.668548904204	20	3	2016
ARIMA	47.3499838542139	21	3	2016
ARIMA	45.6887265698601	22	3	2016
ARIMA	45.7943223846426	23	3	2016
ARIMA	41.4171036667067	24	3	2016
ARIMA	38.3462215554206	25	3	2016
ARIMA	38.0934252469516	26	3	2016
ARIMA	35.80052141406	27	3	2016
ARIMA	39.4172479368337	28	3	2016
ARIMA	38.0819296619741	29	3	2016
ARIMA	30.7125008125225	30	3	2016
ARIMA	28.9895744177477	31	3	2016
ARIMA	25.9231819090387	32	3	2016
ARIMA	27.6669673573978	33	3	2016
ARIMA	24.9987116432531	34	3	2016
ARIMA	26.355977732024	35	3	2016
ARIMA	22.4553529270329	36	3	2016
ARIMA	22.7927553504794	37	3	2016
ARIMA	20.0408811749362	38	3	2016
ARIMA	21.3497000044437	39	3	2016
ARIMA	22.0777799417456	40	3	2016
ARIMA	19.548839590322	41	3	2016
ARIMA	19.6380439512047	42	3	2016
ARIMA	20.3636238736246	43	3	2016
ARIMA	15.6329753334659	44	3	2016
ARIMA	14.131804186208	45	3	2016
ARIMA	22.1937465670802	3	4	2016
ARIMA	22.8835937412198	4	4	2016
ARIMA	28.0775008660691	5	4	2016
ARIMA	26.2095333946391	6	4	2016
ARIMA	31.6767281253945	7	4	2016
ARIMA	27.9754911899034	8	4	2016
ARIMA	26.3588025385876	9	4	2016
ARIMA	34.6887943927414	10	4	2016
ARIMA	42.7875381001795	11	4	2016
ARIMA	54.0907028645119	12	4	2016
ARIMA	57.8639090848094	13	4	2016
ARIMA	79.9400535375458	14	4	2016
ARIMA	77.8770107031038	15	4	2016
ARIMA	47.7891916563817	16	4	2016
ARIMA	38.347927508967	17	4	2016
ARIMA	36.746467893333	18	4	2016
ARIMA	42.5794345720595	19	4	2016
ARIMA	47.0295546270951	20	4	2016
ARIMA	45.832311628645	21	4	2016
ARIMA	45.9209037518555	22	4	2016
ARIMA	41.8539236178514	23	4	2016
ARIMA	38.4915407418035	24	4	2016
ARIMA	38.1944928769439	25	4	2016
ARIMA	35.7608249231763	26	4	2016
ARIMA	39.940922247383	27	4	2016
ARIMA	38.3062708977842	28	4	2016
ARIMA	30.9294044267893	29	4	2016
ARIMA	29.1668670642204	30	4	2016
ARIMA	26.1034690887172	31	4	2016
ARIMA	27.5557408394158	32	4	2016
ARIMA	24.9661107328272	33	4	2016
ARIMA	26.2643182457426	34	4	2016
ARIMA	22.5634662073743	35	4	2016
ARIMA	22.4928961189476	36	4	2016
ARIMA	19.9974145239037	37	4	2016
ARIMA	21.5982935958802	38	4	2016
ARIMA	21.8095880377539	39	4	2016
ARIMA	19.7551437856045	40	4	2016
ARIMA	19.6092965772648	41	4	2016
ARIMA	20.3253164203818	42	4	2016
ARIMA	15.6566480645757	43	4	2016
ARIMA	14.4122986426694	44	4	2016
ARIMA	13.9468004241878	45	4	2016
Empirical Bayes	22.9243989722942	3	1	2016
Empirical Bayes	17.8130340677167	4	1	2016
Empirical Bayes	31.5388783977788	5	1	2016
Empirical Bayes	44.898622853455	6	1	2016
Empirical Bayes	52.4851100847435	7	1	2016
Empirical Bayes	29.8661159297077	8	1	2016
Empirical Bayes	20.6454903439892	9	1	2016
Empirical Bayes	31.8473904270494	10	1	2016
Empirical Bayes	46.9971123196723	11	1	2016
Empirical Bayes	35.6046717409282	12	1	2016
Empirical Bayes	33.2436903051499	13	1	2016
Empirical Bayes	54.8673414899441	14	1	2016
Empirical Bayes	50.0066452021527	15	1	2016
Empirical Bayes	68.30178102314	16	1	2016
Empirical Bayes	57.7852397674869	17	1	2016
Empirical Bayes	61.7356066756895	18	1	2016
Empirical Bayes	35.6790467178635	19	1	2016
Empirical Bayes	55.4795589848899	20	1	2016
Empirical Bayes	55.230535585538	21	1	2016
Empirical Bayes	38.0724465411841	22	1	2016
Empirical Bayes	38.3456122318552	23	1	2016
Empirical Bayes	27.6427385009172	24	1	2016
Empirical Bayes	35.047651825886	25	1	2016
Empirical Bayes	37.9979510013661	26	1	2016
Empirical Bayes	39.8730801845389	27	1	2016
Empirical Bayes	20.4645122423544	28	1	2016
Empirical Bayes	25.4828257300163	29	1	2016
Empirical Bayes	23.4669784858044	30	1	2016
Empirical Bayes	30.1960793154967	31	1	2016
Empirical Bayes	29.0698338509116	32	1	2016
Empirical Bayes	29.968673335524	33	1	2016
Empirical Bayes	29.0960812897035	34	1	2016
Empirical Bayes	28.1897627205709	35	1	2016
Empirical Bayes	24.063183738363	36	1	2016
Empirical Bayes	32.1483863292252	37	1	2016
Empirical Bayes	29.2157943362847	38	1	2016
Empirical Bayes	16.417229091394	39	1	2016
Empirical Bayes	27.6260322475258	40	1	2016
Empirical Bayes	14.777416545548	41	1	2016
Empirical Bayes	20.7708632804328	42	1	2016
Empirical Bayes	22.0057040174841	43	1	2016
Empirical Bayes	19.1088298142694	44	1	2016
Empirical Bayes	10.0046662789451	45	1	2016
Empirical Bayes	22.7164876887404	3	2	2016
Empirical Bayes	19.0613542275341	4	2	2016
Empirical Bayes	35.0341189124995	5	2	2016
Empirical Bayes	50.3750635961722	6	2	2016
Empirical Bayes	57.9731999334644	7	2	2016
Empirical Bayes	33.4278086123542	8	2	2016
Empirical Bayes	25.1254415825096	9	2	2016
Empirical Bayes	37.9738500607113	10	2	2016
Empirical Bayes	54.2343358608567	11	2	2016
Empirical Bayes	41.593463948184	12	2	2016
Empirical Bayes	40.4243025473311	13	2	2016
Empirical Bayes	62.736983205496	14	2	2016
Empirical Bayes	57.1572470415389	15	2	2016
Empirical Bayes	73.9558686972986	16	2	2016
Empirical Bayes	60.5879594752138	17	2	2016
Empirical Bayes	61.4317957393762	18	2	2016
Empirical Bayes	34.963659237883	19	2	2016
Empirical Bayes	55.4271633977465	20	2	2016
Empirical Bayes	55.7497357887311	21	2	2016
Empirical Bayes	36.4269871527394	22	2	2016
Empirical Bayes	37.0815872821427	23	2	2016
Empirical Bayes	26.4372933806104	24	2	2016
Empirical Bayes	33.9275647423618	25	2	2016
Empirical Bayes	36.6994623378427	26	2	2016
Empirical Bayes	38.6087634405621	27	2	2016
Empirical Bayes	18.7211564175178	28	2	2016
Empirical Bayes	23.9043623508314	29	2	2016
Empirical Bayes	21.619712686169	30	2	2016
Empirical Bayes	28.401340047548	31	2	2016
Empirical Bayes	27.1965093015504	32	2	2016
Empirical Bayes	28.2340219433575	33	2	2016
Empirical Bayes	27.2096171036219	34	2	2016
Empirical Bayes	26.2353284067594	35	2	2016
Empirical Bayes	22.4531965888594	36	2	2016
Empirical Bayes	30.512480928805	37	2	2016
Empirical Bayes	27.6207406061924	38	2	2016
Empirical Bayes	15.1849305346589	39	2	2016
Empirical Bayes	26.3335533885666	40	2	2016
Empirical Bayes	13.4438363293996	41	2	2016
Empirical Bayes	19.6761366102576	42	2	2016
Empirical Bayes	21.1266200951199	43	2	2016
Empirical Bayes	18.119694401691	44	2	2016
Empirical Bayes	9.27057614078928	45	2	2016
Empirical Bayes	44.7260410206922	3	3	2016
Empirical Bayes	22.079507357325	4	3	2016
Empirical Bayes	38.3337122566218	5	3	2016
Empirical Bayes	54.3632609001879	6	3	2016
Empirical Bayes	62.788994969952	7	3	2016
Empirical Bayes	37.88787920515	8	3	2016
Empirical Bayes	31.0726801144917	9	3	2016
Empirical Bayes	43.8414831688496	10	3	2016
Empirical Bayes	61.9054976740914	11	3	2016
Empirical Bayes	49.3984771930564	12	3	2016
Empirical Bayes	49.1589534419164	13	3	2016
Empirical Bayes	69.8570075514857	14	3	2016
Empirical Bayes	62.4312788233841	15	3	2016
Empirical Bayes	71.4103167214139	16	3	2016
Empirical Bayes	58.5441392780926	17	3	2016
Empirical Bayes	59.943185554618	18	3	2016
Empirical Bayes	34.242646127416	19	3	2016
Empirical Bayes	53.7855827930471	20	3	2016
Empirical Bayes	54.7370472550439	21	3	2016
Empirical Bayes	35.5603911106666	22	3	2016
Empirical Bayes	35.9684741426706	23	3	2016
Empirical Bayes	25.6240574473893	24	3	2016
Empirical Bayes	32.6909516039212	25	3	2016
Empirical Bayes	35.1797194263058	26	3	2016
Empirical Bayes	37.4601115362016	27	3	2016
Empirical Bayes	17.1198905622529	28	3	2016
Empirical Bayes	22.2814811367832	29	3	2016
Empirical Bayes	19.9226401209756	30	3	2016
Empirical Bayes	27.0258676618838	31	3	2016
Empirical Bayes	25.7211064465644	32	3	2016
Empirical Bayes	26.3438557471934	33	3	2016
Empirical Bayes	25.492346290381	34	3	2016
Empirical Bayes	24.7118915607591	35	3	2016
Empirical Bayes	21.0489977230147	36	3	2016
Empirical Bayes	29.0262502806951	37	3	2016
Empirical Bayes	26.39343720366	38	3	2016
Empirical Bayes	13.9352676462575	39	3	2016
Empirical Bayes	25.2434191598773	40	3	2016
Empirical Bayes	12.5606787094289	41	3	2016
Empirical Bayes	18.8108185807073	42	3	2016
Empirical Bayes	20.0425191761215	43	3	2016
Empirical Bayes	17.4624931981472	44	3	2016
Empirical Bayes	8.77040992792984	45	3	2016
Empirical Bayes	33.2198794943699	3	4	2016
Empirical Bayes	25.0326840169074	4	4	2016
Empirical Bayes	41.8909413416161	5	4	2016
Empirical Bayes	56.5919131852518	6	4	2016
Empirical Bayes	66.9395789273312	7	4	2016
Empirical Bayes	44.2518356033134	8	4	2016
Empirical Bayes	36.7405636633173	9	4	2016
Empirical Bayes	50.984043917306	10	4	2016
Empirical Bayes	65.5722801931366	11	4	2016
Empirical Bayes	55.6027898271408	12	4	2016
Empirical Bayes	56.6291931658313	13	4	2016
Empirical Bayes	72.3475903739118	14	4	2016
Empirical Bayes	65.1784723097651	15	4	2016
Empirical Bayes	71.3242603605558	16	4	2016
Empirical Bayes	59.7682647103058	17	4	2016
Empirical Bayes	62.0235845015354	18	4	2016
Empirical Bayes	34.2629238024563	19	4	2016
Empirical Bayes	54.5417892528906	20	4	2016
Empirical Bayes	54.2824296642925	21	4	2016
Empirical Bayes	34.7417354484216	22	4	2016
Empirical Bayes	34.8577801690536	23	4	2016
Empirical Bayes	24.7339039496454	24	4	2016
Empirical Bayes	31.6150390185118	25	4	2016
Empirical Bayes	34.3960481902508	26	4	2016
Empirical Bayes	35.836646291785	27	4	2016
Empirical Bayes	15.4107704009207	28	4	2016
Empirical Bayes	20.6425695683838	29	4	2016
Empirical Bayes	18.4634369288349	30	4	2016
Empirical Bayes	25.1573348380531	31	4	2016
Empirical Bayes	23.9604693098764	32	4	2016
Empirical Bayes	24.7669202620768	33	4	2016
Empirical Bayes	24.0293246435282	34	4	2016
Empirical Bayes	23.3711453322113	35	4	2016
Empirical Bayes	19.6712441208639	36	4	2016
Empirical Bayes	27.6168219028032	37	4	2016
Empirical Bayes	25.1721698179123	38	4	2016
Empirical Bayes	12.8151099492524	39	4	2016
Empirical Bayes	24.1749492330097	40	4	2016
Empirical Bayes	11.6086465402345	41	4	2016
Empirical Bayes	17.9039507160107	42	4	2016
Empirical Bayes	19.2861071688287	43	4	2016
Empirical Bayes	16.6815818872737	44	4	2016
Empirical Bayes	7.98498365957668	45	4	2016
Model Average	22.4605149651493	3	1	2016
Model Average	22.4512187010351	4	1	2016
Model Average	26.9052907476291	5	1	2016
Model Average	34.1314912189026	6	1	2016
Model Average	40.668918477842	7	1	2016
Model Average	32.7305764887394	8	1	2016
Model Average	25.0537236856083	9	1	2016
Model Average	29.8384882861684	10	1	2016
Model Average	40.722432659042	11	1	2016
Model Average	34.0152447607536	12	1	2016
Model Average	33.5815928943048	13	1	2016
Model Average	49.4200934424804	14	1	2016
Model Average	47.2591079168917	15	1	2016
Model Average	59.4778965561691	16	1	2016
Model Average	56.33563832642	17	1	2016
Model Average	61.1319639709412	18	1	2016
Model Average	43.6648513006781	19	1	2016
Model Average	47.4524547742033	20	1	2016
Model Average	50.2422066527412	21	1	2016
Model Average	42.2453056564215	22	1	2016
Model Average	42.407292719498	23	1	2016
Model Average	36.7997736982718	24	1	2016
Model Average	36.9254001653678	25	1	2016
Model Average	38.8543085119927	26	1	2016
Model Average	39.3247439928366	27	1	2016
Model Average	29.8211472374367	28	1	2016
Model Average	28.6780236938043	29	1	2016
Model Average	30.815765816707	30	1	2016
Model Average	31.6143700276404	31	1	2016
Model Average	31.1744363518291	32	1	2016
Model Average	30.2514138089961	33	1	2016
Model Average	28.9550601385068	34	1	2016
Model Average	29.5444178274141	35	1	2016
Model Average	27.323329857792	36	1	2016
Model Average	29.7897241661783	37	1	2016
Model Average	27.9345717700919	38	1	2016
Model Average	20.9127714476423	39	1	2016
Model Average	24.2353798272942	40	1	2016
Model Average	18.5211809408347	41	1	2016
Model Average	20.7316655978122	42	1	2016
Model Average	19.5544731496583	43	1	2016
Model Average	18.8496720343941	44	1	2016
Model Average	16.1378224506385	45	1	2016
Model Average	24.6723032155953	3	2	2016
Model Average	23.9310602400474	4	2	2016
Model Average	26.3802873336463	5	2	2016
Model Average	34.8501231263167	6	2	2016
Model Average	42.8092076125197	7	2	2016
Model Average	33.2565988052633	8	2	2016
Model Average	28.126615135526	9	2	2016
Model Average	35.7020120570278	10	2	2016
Model Average	40.0108887360368	11	2	2016
Model Average	36.7982146675784	12	2	2016
Model Average	40.1945650094893	13	2	2016
Model Average	52.6266746034708	14	2	2016
Model Average	55.0966815139386	15	2	2016
Model Average	60.393916265815	16	2	2016
Model Average	64.7638360762586	17	2	2016
Model Average	59.0199466568752	18	2	2016
Model Average	37.1566910399035	19	2	2016
Model Average	42.3648539769151	20	2	2016
Model Average	47.9958096467441	21	2	2016
Model Average	43.9921709407062	22	2	2016
Model Average	44.6757820166947	23	2	2016
Model Average	36.4566950911441	24	2	2016
Model Average	37.5498667598766	25	2	2016
Model Average	38.3168554690745	26	2	2016
Model Average	39.9551362637353	27	2	2016
Model Average	29.2948505694971	28	2	2016
Model Average	33.1958047968847	29	2	2016
Model Average	31.3548166227068	30	2	2016
Model Average	31.391264771617	31	2	2016
Model Average	29.6002483230303	32	2	2016
Model Average	29.3045548169372	33	2	2016
Model Average	29.1810285515782	34	2	2016
Model Average	29.8666956138357	35	2	2016
Model Average	26.6457742617719	36	2	2016
Model Average	26.5838041407755	37	2	2016
Model Average	25.9592589459112	38	2	2016
Model Average	21.2956199399694	39	2	2016
Model Average	23.1691237407027	40	2	2016
Model Average	19.221020760333	41	2	2016
Model Average	18.6726487164709	42	2	2016
Model Average	19.5434596245531	43	2	2016
Model Average	20.9001364664837	44	2	2016
Model Average	14.8175918129572	45	2	2016
Model Average	29.9347745321194	3	3	2016
Model Average	25.3854885951891	4	3	2016
Model Average	29.6364021942211	5	3	2016
Model Average	37.7050822538244	6	3	2016
Model Average	42.2875088880939	7	3	2016
Model Average	36.3241143245438	8	3	2016
Model Average	35.4646951648264	9	3	2016
Model Average	37.7154173408391	10	3	2016
Model Average	42.4756265587172	11	3	2016
Model Average	41.2037367255714	12	3	2016
Model Average	43.022801280294	13	3	2016
Model Average	56.6236769961889	14	3	2016
Model Average	54.7917275208006	15	3	2016
Model Average	64.2363800390104	16	3	2016
Model Average	62.2336079888868	17	3	2016
Model Average	54.8635538490122	18	3	2016
Model Average	36.51767115767	19	3	2016
Model Average	43.8270880935715	20	3	2016
Model Average	46.7404191182373	21	3	2016
Model Average	42.6204919890948	22	3	2016
Model Average	39.9020808178544	23	3	2016
Model Average	36.7182472149927	24	3	2016
Model Average	36.0738778664534	25	3	2016
Model Average	38.2584520309156	26	3	2016
Model Average	36.8328133983711	27	3	2016
Model Average	32.3267250182065	28	3	2016
Model Average	32.4539037255956	29	3	2016
Model Average	30.2650811312005	30	3	2016
Model Average	30.1724775165919	31	3	2016
Model Average	28.8819733898247	32	3	2016
Model Average	29.4660081876572	33	3	2016
Model Average	28.8258932744824	34	3	2016
Model Average	28.9855298055902	35	3	2016
Model Average	25.458910050601	36	3	2016
Model Average	24.9179874137493	37	3	2016
Model Average	25.7920757757689	38	3	2016
Model Average	20.69843383565	39	3	2016
Model Average	22.6284956907628	40	3	2016
Model Average	17.3774356748718	41	3	2016
Model Average	19.1025637951935	42	3	2016
Model Average	19.8025588546759	43	3	2016
Model Average	17.1276675092972	44	3	2016
Model Average	13.6819097532083	45	3	2016
Model Average	27.0750744481533	3	4	2016
Model Average	27.1716228415851	4	4	2016
Model Average	32.0053620979605	5	4	2016
Model Average	36.095946042611	6	4	2016
Model Average	43.2751453051789	7	4	2016
Model Average	38.7684169232821	8	4	2016
Model Average	34.7804382871634	9	4	2016
Model Average	39.5803136672392	10	4	2016
Model Average	44.8662850809264	11	4	2016
Model Average	45.4472838852773	12	4	2016
Model Average	50.9937565151651	13	4	2016
Model Average	61.4356321085877	14	4	2016
Model Average	61.4054360083843	15	4	2016
Model Average	57.2934768540716	16	4	2016
Model Average	51.3477351065129	17	4	2016
Model Average	49.3663745536056	18	4	2016
Model Average	39.9585070051849	19	4	2016
Model Average	46.1918689650915	20	4	2016
Model Average	45.7434831657134	21	4	2016
Model Average	41.4735480941085	22	4	2016
Model Average	39.4821308717256	23	4	2016
Model Average	36.5789985311097	24	4	2016
Model Average	36.9091967797704	25	4	2016
Model Average	36.5396000433906	26	4	2016
Model Average	38.2284653138161	27	4	2016
Model Average	30.8722914495984	28	4	2016
Model Average	30.7189855945854	29	4	2016
Model Average	28.9799716235153	30	4	2016
Model Average	29.2929124105341	31	4	2016
Model Average	28.8379717141494	32	4	2016
Model Average	28.110595706166	33	4	2016
Model Average	28.8138145384156	34	4	2016
Model Average	27.4821767998644	35	4	2016
Model Average	24.1860724520819	36	4	2016
Model Average	24.8978094255854	37	4	2016
Model Average	24.0583331214108	38	4	2016
Model Average	19.6703281801313	39	4	2016
Model Average	20.6594868466729	40	4	2016
Model Average	16.7464497770093	41	4	2016
Model Average	18.3969642678185	42	4	2016
Model Average	16.8864770515853	43	4	2016
Model Average	15.9668616332431	44	4	2016
Model Average	13.1198029518644	45	4	2016
Naive Average	22.5934661914504	3	1	2016
Naive Average	23.5208615271498	4	1	2016
Naive Average	25.7883653994875	5	1	2016
Naive Average	32.9459793505337	6	1	2016
Naive Average	38.2144947679802	7	1	2016
Naive Average	32.069618494473	8	1	2016
Naive Average	23.6897590834703	9	1	2016
Naive Average	30.4567516614651	10	1	2016
Naive Average	39.7511029390571	11	1	2016
Naive Average	32.8519930234922	12	1	2016
Naive Average	34.3801588147745	13	1	2016
Naive Average	49.2942810201259	14	1	2016
Naive Average	49.5873526164336	15	1	2016
Naive Average	60.8547638376308	16	1	2016
Naive Average	63.3170226922941	17	1	2016
Naive Average	65.1424940338381	18	1	2016
Naive Average	41.751932476854	19	1	2016
Naive Average	44.6394161780926	20	1	2016
Naive Average	48.7996334301154	21	1	2016
Naive Average	42.7571607906087	22	1	2016
Naive Average	43.2471071249958	23	1	2016
Naive Average	37.9034330162242	24	1	2016
Naive Average	38.8658317702642	25	1	2016
Naive Average	39.6100759665442	26	1	2016
Naive Average	38.6685784575032	27	1	2016
Naive Average	29.9518594343526	28	1	2016
Naive Average	28.2426448399945	29	1	2016
Naive Average	32.8987877960041	30	1	2016
Naive Average	32.6759018487394	31	1	2016
Naive Average	30.4070731478048	32	1	2016
Naive Average	29.8349191621984	33	1	2016
Naive Average	28.0285750816954	34	1	2016
Naive Average	29.0480903193629	35	1	2016
Naive Average	27.0418759204713	36	1	2016
Naive Average	29.7193180343614	37	1	2016
Naive Average	27.1537400835275	38	1	2016
Naive Average	20.6536429120616	39	1	2016
Naive Average	24.0773439783118	40	1	2016
Naive Average	18.9902191889604	41	1	2016
Naive Average	21.4322755800191	42	1	2016
Naive Average	19.6185849480758	43	1	2016
Naive Average	19.1115457605903	44	1	2016
Naive Average	16.4033507151561	45	1	2016
Naive Average	25.3887930168412	3	2	2016
Naive Average	22.6177363248021	4	2	2016
Naive Average	26.1927232400035	5	2	2016
Naive Average	34.5913172078412	6	2	2016
Naive Average	42.0331407978927	7	2	2016
Naive Average	31.3499514740663	8	2	2016
Naive Average	27.5487766609073	9	2	2016
Naive Average	34.7014348611074	10	2	2016
Naive Average	39.5723306603732	11	2	2016
Naive Average	37.2623123500647	12	2	2016
Naive Average	41.1679739839184	13	2	2016
Naive Average	54.8708262588349	14	2	2016
Naive Average	56.7361978435265	15	2	2016
Naive Average	67.9644553127817	16	2	2016
Naive Average	68.0497704874328	17	2	2016
Naive Average	56.3244185621726	18	2	2016
Naive Average	34.6478254334047	19	2	2016
Naive Average	42.9151791366643	20	2	2016
Naive Average	48.7116705991741	21	2	2016
Naive Average	43.892996249029	22	2	2016
Naive Average	44.1170359934505	23	2	2016
Naive Average	37.1010809444365	24	2	2016
Naive Average	38.236320678099	25	2	2016
Naive Average	37.9021142545321	26	2	2016
Naive Average	39.3562986937219	27	2	2016
Naive Average	28.4430717998274	28	2	2016
Naive Average	33.536311533499	29	2	2016
Naive Average	31.7836221055092	30	2	2016
Naive Average	30.6870744369392	31	2	2016
Naive Average	28.7002302196753	32	2	2016
Naive Average	28.0868062592823	33	2	2016
Naive Average	28.384712171839	34	2	2016
Naive Average	28.3866761225972	35	2	2016
Naive Average	25.8038148982844	36	2	2016
Naive Average	26.325641227532	37	2	2016
Naive Average	25.490511348649	38	2	2016
Naive Average	19.8472930890738	39	2	2016
Naive Average	23.4918631386831	40	2	2016
Naive Average	19.3510348306465	41	2	2016
Naive Average	18.9773146610077	42	2	2016
Naive Average	19.8018206722747	43	2	2016
Naive Average	20.6236030365469	44	2	2016
Naive Average	14.2790008860785	45	2	2016
Naive Average	29.7404687050056	3	3	2016
Naive Average	24.1102029329929	4	3	2016
Naive Average	28.1904767665226	5	3	2016
Naive Average	37.3011406775747	6	3	2016
Naive Average	39.9095718891588	7	3	2016
Naive Average	34.7636374045245	8	3	2016
Naive Average	33.0881621728157	9	3	2016
Naive Average	35.6705429810608	10	3	2016
Naive Average	43.2851099383979	11	3	2016
Naive Average	43.1037784332371	12	3	2016
Naive Average	47.0328551204576	13	3	2016
Naive Average	59.9179718903362	14	3	2016
Naive Average	63.5565532870663	15	3	2016
Naive Average	70.2884044857215	16	3	2016
Naive Average	59.8816329954844	17	3	2016
Naive Average	49.0989958779132	18	3	2016
Naive Average	34.9287496077123	19	3	2016
Naive Average	44.6757055700969	20	3	2016
Naive Average	47.6716686036849	21	3	2016
Naive Average	43.7859358220545	22	3	2016
Naive Average	41.6175435161993	23	3	2016
Naive Average	37.2104451019322	24	3	2016
Naive Average	36.3722454632154	25	3	2016
Naive Average	37.8541121999179	26	3	2016
Naive Average	35.5273673500348	27	3	2016
Naive Average	32.6807829162821	28	3	2016
Naive Average	32.5031290438045	29	3	2016
Naive Average	29.2012447689872	30	3	2016
Naive Average	29.2005943966624	31	3	2016
Naive Average	26.8797970906292	32	3	2016
Naive Average	28.0663163913845	33	3	2016
Naive Average	27.6235964187764	34	3	2016
Naive Average	27.3796724714476	35	3	2016
Naive Average	23.8235066534865	36	3	2016
Naive Average	24.9444664261612	37	3	2016
Naive Average	24.249935228666	38	3	2016
Naive Average	20.0320895984118	39	3	2016
Naive Average	23.4139273076648	40	3	2016
Naive Average	17.3593833840053	41	3	2016
Naive Average	19.1382545890209	42	3	2016
Naive Average	20.1864570838626	43	3	2016
Naive Average	17.4813720759413	44	3	2016
Naive Average	13.3137754424534	45	3	2016
Naive Average	27.2351362138678	3	4	2016
Naive Average	25.5419297777852	4	4	2016
Naive Average	32.3225661479112	5	4	2016
Naive Average	35.865249749674	6	4	2016
Naive Average	42.8011562136731	7	4	2016
Naive Average	38.6217674339104	8	4	2016
Naive Average	34.016868477271	9	4	2016
Naive Average	40.1324867234989	10	4	2016
Naive Average	47.3040570084304	11	4	2016
Naive Average	47.408918272016	12	4	2016
Naive Average	54.6815029826545	13	4	2016
Naive Average	66.2629365179479	14	4	2016
Naive Average	66.9200978936803	15	4	2016
Naive Average	62.9051378980418	16	4	2016
Naive Average	48.8105118928695	17	4	2016
Naive Average	46.7988124569577	18	4	2016
Naive Average	39.3173399076988	19	4	2016
Naive Average	46.5529943571074	20	4	2016
Naive Average	48.0078288380714	21	4	2016
Naive Average	41.8430249407689	22	4	2016
Naive Average	40.4355865257276	23	4	2016
Naive Average	35.8805267877583	24	4	2016
Naive Average	36.778275656926	25	4	2016
Naive Average	34.4084304650699	26	4	2016
Naive Average	38.5767925873823	27	4	2016
Naive Average	30.467769394683	28	4	2016
Naive Average	29.8776971225792	29	4	2016
Naive Average	27.4613075660384	30	4	2016
Naive Average	26.8763457685592	31	4	2016
Naive Average	27.1490884098699	32	4	2016
Naive Average	27.539063148614	33	4	2016
Naive Average	27.1266538144862	34	4	2016
Naive Average	25.3779206777909	35	4	2016
Naive Average	23.033242455755	36	4	2016
Naive Average	24.0782745627186	37	4	2016
Naive Average	23.5596886508946	38	4	2016
Naive Average	20.2999687932064	39	4	2016
Naive Average	20.8185338991455	40	4	2016
Naive Average	16.9189404951424	41	4	2016
Naive Average	19.5243035671293	42	4	2016
Naive Average	17.6785885144281	43	4	2016
Naive Average	16.1915600039501	44	4	2016
Naive Average	12.8740094420092	45	4	2016
lm ub	38.3953216250666	3	1	2016
lm ub	44.2881234188581	4	1	2016
lm ub	43.1419560621043	5	1	2016
lm ub	49.5646131427903	6	1	2016
lm ub	49.1577371513752	7	1	2016
lm ub	47.7446231220522	8	1	2016
lm ub	39.3141995186173	9	1	2016
lm ub	50.2985863517369	10	1	2016
lm ub	63.7981483034515	11	1	2016
lm ub	50.3956820103405	12	1	2016
lm ub	52.9650851341253	13	1	2016
lm ub	67.9459646719069	14	1	2016
lm ub	62.7994042044811	15	1	2016
lm ub	79.7059299377747	16	1	2016
lm ub	80.0223156627024	17	1	2016
lm ub	84.6829466915811	18	1	2016
lm ub	68.1831201800738	19	1	2016
lm ub	55.1112047452823	20	1	2016
lm ub	64.5101210623335	21	1	2016
lm ub	61.5409007587065	22	1	2016
lm ub	63.4614976680368	23	1	2016
lm ub	61.4049724723628	24	1	2016
lm ub	59.7294213935918	25	1	2016
lm ub	60.1721217776583	26	1	2016
lm ub	53.7331779610296	27	1	2016
lm ub	47.8002821876937	28	1	2016
lm ub	40.2103644311785	29	1	2016
lm ub	57.2744308778946	30	1	2016
lm ub	50.2700568698497	31	1	2016
lm ub	49.1911961676207	32	1	2016
lm ub	46.8385498252879	33	1	2016
lm ub	43.6736402080221	34	1	2016
lm ub	46.0042473280489	35	1	2016
lm ub	49.764417468259	36	1	2016
lm ub	47.4409354636906	37	1	2016
lm ub	45.4009798335878	38	1	2016
lm ub	39.2272522023162	39	1	2016
lm ub	43.3720598184472	40	1	2016
lm ub	37.4535240038236	41	1	2016
lm ub	41.6594740521292	42	1	2016
lm ub	34.869455760488	43	1	2016
lm ub	36.3370690811805	44	1	2016
lm ub	36.3006187021129	45	1	2016
lm ub	46.683428009784	3	2	2016
lm ub	44.0506638400343	4	2	2016
lm ub	41.2574426670164	5	2	2016
lm ub	47.6538789874501	6	2	2016
lm ub	54.3219943841252	7	2	2016
lm ub	48.7502692310763	8	2	2016
lm ub	45.4871435226066	9	2	2016
lm ub	60.0959298826112	10	2	2016
lm ub	59.8624963384193	11	2	2016
lm ub	56.0504992826202	12	2	2016
lm ub	61.6753087100064	13	2	2016
lm ub	68.375662827935	14	2	2016
lm ub	77.8999648091556	15	2	2016
lm ub	83.4517713023666	16	2	2016
lm ub	90.3114577630654	17	2	2016
lm ub	84.6648066945338	18	2	2016
lm ub	51.4688550772782	19	2	2016
lm ub	53.771068663359	20	2	2016
lm ub	66.5094441542095	21	2	2016
lm ub	67.0355796098517	22	2	2016
lm ub	68.526976872933	23	2	2016
lm ub	59.3953263651187	24	2	2016
lm ub	60.7804341095542	25	2	2016
lm ub	56.6603986623464	26	2	2016
lm ub	59.2759226199939	27	2	2016
lm ub	45.5338169549644	28	2	2016
lm ub	56.290063310751	29	2	2016
lm ub	54.5900424878738	30	2	2016
lm ub	51.4249895874332	31	2	2016
lm ub	46.5851287690505	32	2	2016
lm ub	44.8760085746972	33	2	2016
lm ub	46.4140677167173	34	2	2016
lm ub	50.4215951644733	35	2	2016
lm ub	45.2296344186497	36	2	2016
lm ub	43.8909642209592	37	2	2016
lm ub	44.9928458515866	38	2	2016
lm ub	40.4919024540351	39	2	2016
lm ub	41.9075162875469	40	2	2016
lm ub	42.8796811498437	41	2	2016
lm ub	36.4003222427053	42	2	2016
lm ub	37.8096453408401	43	2	2016
lm ub	42.4520051378503	44	2	2016
lm ub	37.4691622050745	45	2	2016
lm ub	46.2199053785214	3	3	2016
lm ub	45.3274099141991	4	3	2016
lm ub	42.2797132877119	5	3	2016
lm ub	51.5597853176914	6	3	2016
lm ub	50.5801014866595	7	3	2016
lm ub	52.1681592685674	8	3	2016
lm ub	57.3110447322767	9	3	2016
lm ub	55.379413385368	10	3	2016
lm ub	59.5208988706542	11	3	2016
lm ub	62.2197734185403	12	3	2016
lm ub	64.1699489607317	13	3	2016
lm ub	80.3839083079484	14	3	2016
lm ub	82.3466570495996	15	3	2016
lm ub	92.5394706567197	16	3	2016
lm ub	93.1054067777526	17	3	2016
lm ub	61.4658041540638	18	3	2016
lm ub	51.5215633203179	19	3	2016
lm ub	59.7282257785524	20	3	2016
lm ub	63.7158088937439	21	3	2016
lm ub	71.1002105208286	22	3	2016
lm ub	64.5410679418288	23	3	2016
lm ub	62.3533785483408	24	3	2016
lm ub	57.2241485899724	25	3	2016
lm ub	58.3470731738703	26	3	2016
lm ub	49.4824538053751	27	3	2016
lm ub	56.9796627225221	28	3	2016
lm ub	52.8954832968109	29	3	2016
lm ub	51.7979641567752	30	3	2016
lm ub	48.3471971775629	31	3	2016
lm ub	43.3168227655049	32	3	2016
lm ub	45.742096838684	33	3	2016
lm ub	49.5536751387305	34	3	2016
lm ub	46.1948528270463	35	3	2016
lm ub	43.2319897907035	36	3	2016
lm ub	43.8379359178541	37	3	2016
lm ub	43.7581140204271	38	3	2016
lm ub	40.7820907023769	39	3	2016
lm ub	45.0671990830818	40	3	2016
lm ub	37.318696431455	41	3	2016
lm ub	37.8359233176351	42	3	2016
lm ub	40.1245685236006	43	3	2016
lm ub	40.3718833014452	44	3	2016
lm ub	34.0877156342483	45	3	2016
lm ub	46.2689223519111	3	4	2016
lm ub	43.7820002070439	4	4	2016
lm ub	49.3515133609146	5	4	2016
lm ub	48.4473249258649	6	4	2016
lm ub	53.9379913928493	7	4	2016
lm ub	60.5634157201879	8	4	2016
lm ub	54.803465871447	9	4	2016
lm ub	57.4024088084723	10	4	2016
lm ub	63.2260378469256	11	4	2016
lm ub	61.7331087093774	12	4	2016
lm ub	77.8705847523035	13	4	2016
lm ub	82.8733239786093	14	4	2016
lm ub	90.9500324870468	15	4	2016
lm ub	96.9281048085152	16	4	2016
lm ub	63.5313520083238	17	4	2016
lm ub	58.5134460194181	18	4	2016
lm ub	58.8983138645058	19	4	2016
lm ub	61.9785162511103	20	4	2016
lm ub	69.4956719778761	21	4	2016
lm ub	64.1255272843396	22	4	2016
lm ub	64.3587654507602	23	4	2016
lm ub	59.5058678741508	24	4	2016
lm ub	58.7175233980951	25	4	2016
lm ub	49.4958235325228	26	4	2016
lm ub	59.9033793943239	27	4	2016
lm ub	53.7123186389824	28	4	2016
lm ub	52.8844194015099	29	4	2016
lm ub	48.5121078391546	30	4	2016
lm ub	43.5927747016196	31	4	2016
lm ub	45.2411229220314	32	4	2016
lm ub	49.1204661491692	33	4	2016
lm ub	45.7549437091865	34	4	2016
lm ub	43.7266075348601	35	4	2016
lm ub	42.6392805666124	36	4	2016
lm ub	42.3251747113929	37	4	2016
lm ub	42.2437214236229	38	4	2016
lm ub	44.1914086781171	39	4	2016
lm ub	39.1102435860003	40	4	2016
lm ub	37.9861695354464	41	4	2016
lm ub	41.3663279585502	42	4	2016
lm ub	38.6417147780333	43	4	2016
lm ub	36.6313212353896	44	4	2016
lm ub	33.7498133251849	45	4	2016
lm lb	4.3639341706684	3	1	2016
lm lb	10.1470581231106	4	1	2016
lm lb	8.86404930337446	5	1	2016
lm lb	15.5452651530326	6	1	2016
lm lb	14.8398064275458	7	1	2016
lm lb	13.7479016707064	8	1	2016
lm lb	5.17584711741151	9	1	2016
lm lb	16.1028621442313	10	1	2016
lm lb	29.6275583776451	11	1	2016
lm lb	16.0465473319219	12	1	2016
lm lb	18.6926800292431	13	1	2016
lm lb	33.8912992289388	14	1	2016
lm lb	28.6166503272123	15	1	2016
lm lb	45.1696681467126	16	1	2016
lm lb	45.8852817257007	17	1	2016
lm lb	51.0560553380922	18	1	2016
lm lb	33.2192958645328	19	1	2016
lm lb	20.3347088286765	20	1	2016
lm lb	29.5695127943161	21	1	2016
lm lb	26.2564503503802	22	1	2016
lm lb	28.3732388171777	23	1	2016
lm lb	25.7344711695885	24	1	2016
lm lb	24.1383122188949	25	1	2016
lm lb	25.0673160206395	26	1	2016
lm lb	18.44078345636	27	1	2016
lm lb	12.4402590666014	28	1	2016
lm lb	4.91972019096805	29	1	2016
lm lb	22.3202151703059	30	1	2016
lm lb	15.1679345900562	31	1	2016
lm lb	14.3222882547789	32	1	2016
lm lb	12.0865972080157	33	1	2016
lm lb	9.08728912050442	34	1	2016
lm lb	11.4603450150403	35	1	2016
lm lb	15.1423551539366	36	1	2016
lm lb	12.9481180367993	37	1	2016
lm lb	10.9767525798946	38	1	2016
lm lb	4.89055858692535	39	1	2016
lm lb	8.99463413798063	40	1	2016
lm lb	3.10464755667163	41	1	2016
lm lb	7.26596714095312	42	1	2016
lm lb	0.580222713913123	43	1	2016
lm lb	2.02370658342162	44	1	2016
lm lb	2.18555092085044	45	1	2016
lm lb	10.0411268328136	3	2	2016
lm lb	7.30321338961546	4	2	2016
lm lb	4.25083397807341	5	2	2016
lm lb	10.74417552156	6	2	2016
lm lb	17.2010953573831	7	2	2016
lm lb	11.7966637872422	8	2	2016
lm lb	8.49436153906066	9	2	2016
lm lb	22.9448126255531	10	2	2016
lm lb	22.7151843938969	11	2	2016
lm lb	18.7938556410455	12	2	2016
lm lb	24.4475502681553	13	2	2016
lm lb	31.4855787381318	14	2	2016
lm lb	40.8221230558817	15	2	2016
lm lb	46.1434866063328	16	2	2016
lm lb	53.4635962936499	17	2	2016
lm lb	47.6647284583246	18	2	2016
lm lb	13.6236469017847	19	2	2016
lm lb	15.8348629558995	20	2	2016
lm lb	28.6045465441512	21	2	2016
lm lb	28.7583660595004	22	2	2016
lm lb	30.2740452200045	23	2	2016
lm lb	20.5980625104058	24	2	2016
lm lb	22.106041543048	25	2	2016
lm lb	18.5198280062163	26	2	2016
lm lb	20.7981728470684	27	2	2016
lm lb	7.01822786182811	28	2	2016
lm lb	17.8554329282251	29	2	2016
lm lb	16.5117535220236	30	2	2016
lm lb	13.2137448120941	31	2	2016
lm lb	8.62958606143721	32	2	2016
lm lb	7.04157426209602	33	2	2016
lm lb	8.75260672617269	34	2	2016
lm lb	12.8134317349307	35	2	2016
lm lb	7.53810266720337	36	2	2016
lm lb	6.33021028153743	37	2	2016
lm lb	7.47999621527201	38	2	2016
lm lb	3.13632084495461	39	2	2016
lm lb	4.5201140699788	40	2	2016
lm lb	5.58802448679257	41	2	2016
lm lb	-0.938733917330666	42	2	2016
lm lb	0.582398537026886	43	2	2016
lm lb	5.1660590952283	44	2	2016
lm lb	0.408160711819956	45	2	2016
lm lb	8.33303920339862	3	3	2016
lm lb	7.24870363772749	4	3	2016
lm lb	3.83566648125367	5	3	2016
lm lb	13.5168620454743	6	3	2016
lm lb	12.1926054336361	7	3	2016
lm lb	14.1449886291946	8	3	2016
lm lb	19.2140569111849	9	3	2016
lm lb	17.2115698236116	10	3	2016
lm lb	21.3943867418554	11	3	2016
lm lb	24.0411218142941	12	3	2016
lm lb	26.0873893763974	13	3	2016
lm lb	42.5034777741902	14	3	2016
lm lb	44.3248168976267	15	3	2016
lm lb	54.2898117222726	16	3	2016
lm lb	54.5912245292668	17	3	2016
lm lb	23.3519425582601	18	3	2016
lm lb	12.4933631721543	19	3	2016
lm lb	20.8931553877204	20	3	2016
lm lb	24.9284777172195	21	3	2016
lm lb	31.8340406945542	22	3	2016
lm lb	25.3736871331392	23	3	2016
lm lb	22.7128600389249	24	3	2016
lm lb	17.7084687970671	25	3	2016
lm lb	19.2505350789584	26	3	2016
lm lb	10.1032190943795	27	3	2016
lm lb	17.6443236095618	28	3	2016
lm lb	13.6287274561107	29	3	2016
lm lb	12.9067121281259	30	3	2016
lm lb	9.33167383647332	31	3	2016
lm lb	4.55997724832258	32	3	2016
lm lb	7.0957880832092	33	3	2016
lm lb	11.0929803442128	34	3	2016
lm lb	7.78278835896838	35	3	2016
lm lb	4.72936213709366	36	3	2016
lm lb	5.46178422908611	37	3	2016
lm lb	5.44873105170861	38	3	2016
lm lb	2.59869078351484	39	3	2016
lm lb	6.86982117499059	40	3	2016
lm lb	-0.784665958914537	41	3	2016
lm lb	-0.31661166929214	42	3	2016
lm lb	2.0578020478082	43	3	2016
lm lb	2.26815624285872	44	3	2016
lm lb	-3.78094032289675	45	3	2016
lm lb	7.77991523613131	3	4	2016
lm lb	4.98888249898312	4	4	2016
lm lb	10.3951314070045	5	4	2016
lm lb	9.82977991174509	6	4	2016
lm lb	15.0996442110845	7	4	2016
lm lb	22.0760701646621	8	4	2016
lm lb	16.2157495429114	9	4	2016
lm lb	18.7498083594239	10	4	2016
lm lb	24.5897816338855	11	4	2016
lm lb	23.077252083445	12	4	2016
lm lb	39.1152346076507	13	4	2016
lm lb	44.4648803420589	14	4	2016
lm lb	52.4187846366576	15	4	2016
lm lb	57.4820943419444	16	4	2016
lm lb	24.3343586960869	17	4	2016
lm lb	19.8249488465064	18	4	2016
lm lb	19.390688648053	19	4	2016
lm lb	22.7017508457778	20	4	2016
lm lb	30.1694761408203	21	4	2016
lm lb	24.3413938412572	22	4	2016
lm lb	24.7915191812505	23	4	2016
lm lb	19.4734570450177	24	4	2016
lm lb	18.6506180664016	25	4	2016
lm lb	9.91087396118262	26	4	2016
lm lb	20.0968242263989	27	4	2016
lm lb	13.9287539210715	28	4	2016
lm lb	13.1812095887774	29	4	2016
lm lb	9.19074470304161	30	4	2016
lm lb	4.14338359331312	31	4	2016
lm lb	6.0361640583435	32	4	2016
lm lb	10.0469770499349	33	4	2016
lm lb	6.85900102816191	34	4	2016
lm lb	4.87553480829637	35	4	2016
lm lb	3.68437859980431	36	4	2016
lm lb	3.49954893694188	37	4	2016
lm lb	3.47086095594906	38	4	2016
lm lb	5.58494569352125	39	4	2016
lm lb	0.487841569935373	40	4	2016
lm lb	-0.536531809305874	41	4	2016
lm lb	2.76456630569911	42	4	2016
lm lb	0.139482870582761	43	4	2016
lm lb	-1.90960226367465	44	4	2016
lm lb	-4.52830595664017	45	4	2016
rf ub	30	3	1	2016
rf ub	33	4	1	2016
rf ub	34	5	1	2016
rf ub	44	6	1	2016
rf ub	66	7	1	2016
rf ub	63	8	1	2016
rf ub	42	9	1	2016
rf ub	42	10	1	2016
rf ub	52	11	1	2016
rf ub	62	12	1	2016
rf ub	61	13	1	2016
rf ub	73	14	1	2016
rf ub	73	15	1	2016
rf ub	89	16	1	2016
rf ub	89	17	1	2016
rf ub	90	18	1	2016
rf ub	68	19	1	2016
rf ub	82	20	1	2016
rf ub	83	21	1	2016
rf ub	80	22	1	2016
rf ub	63.1500000000005	23	1	2016
rf ub	60	24	1	2016
rf ub	60	25	1	2016
rf ub	56.0500000000002	26	1	2016
rf ub	63	27	1	2016
rf ub	57	28	1	2016
rf ub	60	29	1	2016
rf ub	48	30	1	2016
rf ub	47	31	1	2016
rf ub	47	32	1	2016
rf ub	45	33	1	2016
rf ub	42	34	1	2016
rf ub	42	35	1	2016
rf ub	40	36	1	2016
rf ub	42	37	1	2016
rf ub	39	38	1	2016
rf ub	37	39	1	2016
rf ub	33	40	1	2016
rf ub	32	41	1	2016
rf ub	32	42	1	2016
rf ub	28	43	1	2016
rf ub	29	44	1	2016
rf ub	28	45	1	2016
rf ub	34	3	2	2016
rf ub	37	4	2	2016
rf ub	40	5	2	2016
rf ub	61	6	2	2016
rf ub	67	7	2	2016
rf ub	57	8	2	2016
rf ub	48	9	2	2016
rf ub	45	10	2	2016
rf ub	66	11	2	2016
rf ub	66	12	2	2016
rf ub	66	13	2	2016
rf ub	80	14	2	2016
rf ub	89	15	2	2016
rf ub	89	16	2	2016
rf ub	115	17	2	2016
rf ub	110	18	2	2016
rf ub	60	19	2	2016
rf ub	61	20	2	2016
rf ub	80	21	2	2016
rf ub	73	22	2	2016
rf ub	73	23	2	2016
rf ub	57	24	2	2016
rf ub	58	25	2	2016
rf ub	67	26	2	2016
rf ub	61	27	2	2016
rf ub	60	28	2	2016
rf ub	54	29	2	2016
rf ub	57.0500000000002	30	2	2016
rf ub	47.0500000000002	31	2	2016
rf ub	45	32	2	2016
rf ub	51	33	2	2016
rf ub	42	34	2	2016
rf ub	42	35	2	2016
rf ub	41	36	2	2016
rf ub	40	37	2	2016
rf ub	40	38	2	2016
rf ub	39	39	2	2016
rf ub	33	40	2	2016
rf ub	30	41	2	2016
rf ub	29	42	2	2016
rf ub	29	43	2	2016
rf ub	32	44	2	2016
rf ub	26	45	2	2016
rf ub	37	3	3	2016
rf ub	40	4	3	2016
rf ub	44.0500000000002	5	3	2016
rf ub	62	6	3	2016
rf ub	67	7	3	2016
rf ub	66	8	3	2016
rf ub	66	9	3	2016
rf ub	66	10	3	2016
rf ub	66	11	3	2016
rf ub	67	12	3	2016
rf ub	63	13	3	2016
rf ub	89	14	3	2016
rf ub	83	15	3	2016
rf ub	115	16	3	2016
rf ub	110	17	3	2016
rf ub	90.0500000000002	18	3	2016
rf ub	60	19	3	2016
rf ub	68	20	3	2016
rf ub	73	21	3	2016
rf ub	68	22	3	2016
rf ub	60	23	3	2016
rf ub	61	24	3	2016
rf ub	63	25	3	2016
rf ub	67	26	3	2016
rf ub	61	27	3	2016
rf ub	60	28	3	2016
rf ub	63	29	3	2016
rf ub	61	30	3	2016
rf ub	48	31	3	2016
rf ub	52	32	3	2016
rf ub	49.1000000000004	33	3	2016
rf ub	48	34	3	2016
rf ub	48	35	3	2016
rf ub	47.0500000000002	36	3	2016
rf ub	37	37	3	2016
rf ub	40	38	3	2016
rf ub	37	39	3	2016
rf ub	32	40	3	2016
rf ub	31.0500000000002	41	3	2016
rf ub	32	42	3	2016
rf ub	32	43	3	2016
rf ub	27	44	3	2016
rf ub	21	45	3	2016
rf ub	39	3	4	2016
rf ub	45	4	4	2016
rf ub	45	5	4	2016
rf ub	52	6	4	2016
rf ub	62	7	4	2016
rf ub	67	8	4	2016
rf ub	66	9	4	2016
rf ub	66	10	4	2016
rf ub	66.0500000000002	11	4	2016
rf ub	67	12	4	2016
rf ub	73	13	4	2016
rf ub	82	14	4	2016
rf ub	110	15	4	2016
rf ub	110	16	4	2016
rf ub	91	17	4	2016
rf ub	89	18	4	2016
rf ub	63	19	4	2016
rf ub	63	20	4	2016
rf ub	80	21	4	2016
rf ub	61.0500000000002	22	4	2016
rf ub	61	23	4	2016
rf ub	63	24	4	2016
rf ub	66.0500000000002	25	4	2016
rf ub	63	26	4	2016
rf ub	61	27	4	2016
rf ub	62.0500000000002	28	4	2016
rf ub	61	29	4	2016
rf ub	61	30	4	2016
rf ub	57	31	4	2016
rf ub	61	32	4	2016
rf ub	52	33	4	2016
rf ub	57	34	4	2016
rf ub	48	35	4	2016
rf ub	48	36	4	2016
rf ub	40	37	4	2016
rf ub	40	38	4	2016
rf ub	33	39	4	2016
rf ub	32	40	4	2016
rf ub	28	41	4	2016
rf ub	31	42	4	2016
rf ub	27	43	4	2016
rf ub	21	44	4	2016
rf ub	22	45	4	2016
rf lb	13	3	1	2016
rf lb	13	4	1	2016
rf lb	17	5	1	2016
rf lb	13	6	1	2016
rf lb	14	7	1	2016
rf lb	18	8	1	2016
rf lb	18	9	1	2016
rf lb	17	10	1	2016
rf lb	18	11	1	2016
rf lb	18	12	1	2016
rf lb	18	13	1	2016
rf lb	24	14	1	2016
rf lb	27	15	1	2016
rf lb	34	16	1	2016
rf lb	32	17	1	2016
rf lb	35	18	1	2016
rf lb	32	19	1	2016
rf lb	28	20	1	2016
rf lb	27	21	1	2016
rf lb	28	22	1	2016
rf lb	27	23	1	2016
rf lb	18	24	1	2016
rf lb	16	25	1	2016
rf lb	24	26	1	2016
rf lb	20	27	1	2016
rf lb	17	28	1	2016
rf lb	16	29	1	2016
rf lb	14	30	1	2016
rf lb	18	31	1	2016
rf lb	18	32	1	2016
rf lb	18	33	1	2016
rf lb	18	34	1	2016
rf lb	18	35	1	2016
rf lb	18	36	1	2016
rf lb	16	37	1	2016
rf lb	16	38	1	2016
rf lb	16	39	1	2016
rf lb	12	40	1	2016
rf lb	12	41	1	2016
rf lb	10	42	1	2016
rf lb	11	43	1	2016
rf lb	11	44	1	2016
rf lb	10	45	1	2016
rf lb	13	3	2	2016
rf lb	14	4	2	2016
rf lb	13	5	2	2016
rf lb	18	6	2	2016
rf lb	20	7	2	2016
rf lb	18	8	2	2016
rf lb	18	9	2	2016
rf lb	18	10	2	2016
rf lb	18	11	2	2016
rf lb	19	12	2	2016
rf lb	18	13	2	2016
rf lb	28	14	2	2016
rf lb	28	15	2	2016
rf lb	35	16	2	2016
rf lb	32	17	2	2016
rf lb	32	18	2	2016
rf lb	24	19	2	2016
rf lb	27	20	2	2016
rf lb	27	21	2	2016
rf lb	24	22	2	2016
rf lb	25	23	2	2016
rf lb	17	24	2	2016
rf lb	21	25	2	2016
rf lb	18	26	2	2016
rf lb	18.95	27	2	2016
rf lb	16	28	2	2016
rf lb	14	29	2	2016
rf lb	16	30	2	2016
rf lb	19	31	2	2016
rf lb	19	32	2	2016
rf lb	19	33	2	2016
rf lb	19	34	2	2016
rf lb	20	35	2	2016
rf lb	18	36	2	2016
rf lb	17	37	2	2016
rf lb	13	38	2	2016
rf lb	15	39	2	2016
rf lb	16	40	2	2016
rf lb	10	41	2	2016
rf lb	11	42	2	2016
rf lb	11	43	2	2016
rf lb	11	44	2	2016
rf lb	7	45	2	2016
rf lb	14	3	3	2016
rf lb	15	4	3	2016
rf lb	17	5	3	2016
rf lb	18	6	3	2016
rf lb	18	7	3	2016
rf lb	19	8	3	2016
rf lb	18	9	3	2016
rf lb	18	10	3	2016
rf lb	18	11	3	2016
rf lb	18	12	3	2016
rf lb	18	13	3	2016
rf lb	30	14	3	2016
rf lb	32	15	3	2016
rf lb	32	16	3	2016
rf lb	27	17	3	2016
rf lb	32	18	3	2016
rf lb	17	19	3	2016
rf lb	24	20	3	2016
rf lb	20	21	3	2016
rf lb	24	22	3	2016
rf lb	24	23	3	2016
rf lb	18	24	3	2016
rf lb	19	25	3	2016
rf lb	17	26	3	2016
rf lb	17	27	3	2016
rf lb	14	28	3	2016
rf lb	17	29	3	2016
rf lb	18	30	3	2016
rf lb	18	31	3	2016
rf lb	18	32	3	2016
rf lb	18	33	3	2016
rf lb	19	34	3	2016
rf lb	19	35	3	2016
rf lb	18	36	3	2016
rf lb	16	37	3	2016
rf lb	16	38	3	2016
rf lb	16	39	3	2016
rf lb	11	40	3	2016
rf lb	11	41	3	2016
rf lb	11	42	3	2016
rf lb	10	43	3	2016
rf lb	8	44	3	2016
rf lb	7	45	3	2016
rf lb	16	3	4	2016
rf lb	18	4	4	2016
rf lb	16	5	4	2016
rf lb	18	6	4	2016
rf lb	18	7	4	2016
rf lb	20	8	4	2016
rf lb	18	9	4	2016
rf lb	18	10	4	2016
rf lb	18	11	4	2016
rf lb	18	12	4	2016
rf lb	27	13	4	2016
rf lb	31	14	4	2016
rf lb	31	15	4	2016
rf lb	27	16	4	2016
rf lb	26	17	4	2016
rf lb	29	18	4	2016
rf lb	20	19	4	2016
rf lb	18	20	4	2016
rf lb	18	21	4	2016
rf lb	24	22	4	2016
rf lb	24	23	4	2016
rf lb	18	24	4	2016
rf lb	18	25	4	2016
rf lb	16	26	4	2016
rf lb	19	27	4	2016
rf lb	17	28	4	2016
rf lb	18	29	4	2016
rf lb	17	30	4	2016
rf lb	18	31	4	2016
rf lb	18	32	4	2016
rf lb	18	33	4	2016
rf lb	18	34	4	2016
rf lb	18	35	4	2016
rf lb	17	36	4	2016
rf lb	18	37	4	2016
rf lb	16	38	4	2016
rf lb	12	39	4	2016
rf lb	11	40	4	2016
rf lb	10	41	4	2016
rf lb	10	42	4	2016
rf lb	10	43	4	2016
rf lb	7	44	4	2016
rf lb	7	45	4	2016
glm ub	223.031467419032	3	1	2016
glm ub	270.167178189121	4	1	2016
glm ub	247.778679658421	5	1	2016
glm ub	266.662065716829	6	1	2016
glm ub	241.985519678557	7	1	2016
glm ub	256.610924442838	8	1	2016
glm ub	319.896702649411	9	1	2016
glm ub	338.768245079634	10	1	2016
glm ub	410.389976486032	11	1	2016
glm ub	388.319291815214	12	1	2016
glm ub	428.665858210574	13	1	2016
glm ub	486.33618839905	14	1	2016
glm ub	540.897412518695	15	1	2016
glm ub	551.10974836376	16	1	2016
glm ub	555.811770394797	17	1	2016
glm ub	469.650919732511	18	1	2016
glm ub	386.709901580909	19	1	2016
glm ub	341.67954903651	20	1	2016
glm ub	328.11222894492	21	1	2016
glm ub	318.002887714038	22	1	2016
glm ub	376.233158739378	23	1	2016
glm ub	304.047005760901	24	1	2016
glm ub	280.957555188791	25	1	2016
glm ub	318.542609178091	26	1	2016
glm ub	275.653167306323	27	1	2016
glm ub	314.460166397832	28	1	2016
glm ub	312.478942530907	29	1	2016
glm ub	288.936314251473	30	1	2016
glm ub	331.178536479715	31	1	2016
glm ub	306.584182212273	32	1	2016
glm ub	287.30799368192	33	1	2016
glm ub	317.253256694492	34	1	2016
glm ub	275.761673809592	35	1	2016
glm ub	279.267224327851	36	1	2016
glm ub	297.864030439489	37	1	2016
glm ub	281.431610365535	38	1	2016
glm ub	280.952273926079	39	1	2016
glm ub	280.656048943212	40	1	2016
glm ub	234.105483625254	41	1	2016
glm ub	252.880482005987	42	1	2016
glm ub	226.470950027643	43	1	2016
glm ub	202.067823183227	44	1	2016
glm ub	226.088824357531	45	1	2016
glm ub	248.580964708348	3	2	2016
glm ub	285.512348092894	4	2	2016
glm ub	267.015750136371	5	2	2016
glm ub	314.439635702227	6	2	2016
glm ub	273.08515236866	7	2	2016
glm ub	299.707730545794	8	2	2016
glm ub	357.804088651672	9	2	2016
glm ub	370.293422477681	10	2	2016
glm ub	411.266980067631	11	2	2016
glm ub	414.416379823847	12	2	2016
glm ub	451.419172348523	13	2	2016
glm ub	520.38989459842	14	2	2016
glm ub	552.115552543614	15	2	2016
glm ub	570.693632421702	16	2	2016
glm ub	542.85048206538	17	2	2016
glm ub	494.626906158348	18	2	2016
glm ub	433.61311071611	19	2	2016
glm ub	354.360815078995	20	2	2016
glm ub	356.661801944974	21	2	2016
glm ub	340.069757595004	22	2	2016
glm ub	394.901893483446	23	2	2016
glm ub	327.031176089628	24	2	2016
glm ub	294.373367901583	25	2	2016
glm ub	315.137189309947	26	2	2016
glm ub	294.532445872516	27	2	2016
glm ub	339.035131678256	28	2	2016
glm ub	320.079055712035	29	2	2016
glm ub	294.057155546714	30	2	2016
glm ub	346.067249553472	31	2	2016
glm ub	319.527349670745	32	2	2016
glm ub	308.132275543207	33	2	2016
glm ub	324.930271505169	34	2	2016
glm ub	294.720116575144	35	2	2016
glm ub	295.577953301592	36	2	2016
glm ub	308.552745706912	37	2	2016
glm ub	293.095377266265	38	2	2016
glm ub	309.861859078581	39	2	2016
glm ub	293.471309216837	40	2	2016
glm ub	256.965812003521	41	2	2016
glm ub	255.709534767885	42	2	2016
glm ub	236.293999051484	43	2	2016
glm ub	217.572780186738	44	2	2016
glm ub	248.452002842456	45	2	2016
glm ub	257.556965214892	3	3	2016
glm ub	299.248193680503	4	3	2016
glm ub	295.897110031639	5	3	2016
glm ub	346.235340663789	6	3	2016
glm ub	311.178812536368	7	3	2016
glm ub	333.108910605583	8	3	2016
glm ub	376.694970772989	9	3	2016
glm ub	377.596232197045	10	3	2016
glm ub	431.046598480912	11	3	2016
glm ub	431.4056707002	12	3	2016
glm ub	466.624449248448	13	3	2016
glm ub	516.402924065598	14	3	2016
glm ub	523.256892876086	15	3	2016
glm ub	533.009298765616	16	3	2016
glm ub	510.866358828212	17	3	2016
glm ub	491.09998661658	18	3	2016
glm ub	433.39871465811	19	3	2016
glm ub	363.013804118692	20	3	2016
glm ub	374.633900616845	21	3	2016
glm ub	357.779342208046	22	3	2016
glm ub	413.817147442841	23	3	2016
[truncated: 1,785 more rows]
