# Supplementary material for: A stacked ensemble method for forecasting influenza-like illness visit volumes at emergency departments
Source: PLoS One. 2021 Mar 22;16(3):e0241725. doi: 10.1371/journal.pone.0241725 (PMC7984626; doi:10.1371/journal.pone.0241725)
Supplement: S1 Data — (ZIP) [file pone.0241725.s003.zip › ILI_plosone/tables/raw_estimates_2016_holdout_2012weeks-3-45.csv]

object	value	epiweek	weeks_ahead	season
rf	127.114	3	1	2012
rf	123.985	4	1	2012
rf	126.287	5	1	2012
rf	152.5365	6	1	2012
rf	157.4185	7	1	2012
rf	152.6195	8	1	2012
rf	170.1905	9	1	2012
rf	183.251	10	1	2012
rf	205.9045	11	1	2012
rf	216.976	12	1	2012
rf	204.724	13	1	2012
rf	217.074	14	1	2012
rf	212.3675	15	1	2012
rf	217.985	16	1	2012
rf	297.034	17	1	2012
rf	310.537	18	1	2012
rf	295.351	19	1	2012
rf	271.456	20	1	2012
rf	243.936	21	1	2012
rf	226.7815	22	1	2012
rf	241.0645	23	1	2012
rf	247.9565	24	1	2012
rf	226.666	25	1	2012
rf	232.4695	26	1	2012
rf	222.3405	27	1	2012
rf	226.2055	28	1	2012
rf	214.7895	29	1	2012
rf	214.849	30	1	2012
rf	234.896	31	1	2012
rf	235.171	32	1	2012
rf	212.8205	33	1	2012
rf	220.046	34	1	2012
rf	242.39	35	1	2012
rf	221.402	36	1	2012
rf	195.992	37	1	2012
rf	163.791	38	1	2012
rf	142.193	39	1	2012
rf	126.6765	40	1	2012
rf	123.494	41	1	2012
rf	120.8195	42	1	2012
rf	109.672	43	1	2012
rf	101.6155	44	1	2012
rf	84.8715	45	1	2012
rf	136.866	3	2	2012
rf	130.5085	4	2	2012
rf	131.3135	5	2	2012
rf	171.52	6	2	2012
rf	166.795	7	2	2012
rf	157.1635	8	2	2012
rf	200.6805	9	2	2012
rf	210.298	10	2	2012
rf	236.172	11	2	2012
rf	221.586	12	2	2012
rf	226.1	13	2	2012
rf	231.017	14	2	2012
rf	224.798	15	2	2012
rf	251.59	16	2	2012
rf	305.003	17	2	2012
rf	305.353	18	2	2012
rf	288.865	19	2	2012
rf	273.875	20	2	2012
rf	245.8465	21	2	2012
rf	233.704	22	2	2012
rf	262.177	23	2	2012
rf	254.6245	24	2	2012
rf	233.5595	25	2	2012
rf	238.8815	26	2	2012
rf	232.1635	27	2	2012
rf	228.0375	28	2	2012
rf	222.751	29	2	2012
rf	215.8465	30	2	2012
rf	240.7815	31	2	2012
rf	232.1935	32	2	2012
rf	218.2	33	2	2012
rf	230.418	34	2	2012
rf	240.9905	35	2	2012
rf	221.636	36	2	2012
rf	181.446	37	2	2012
rf	151.8655	38	2	2012
rf	132.767	39	2	2012
rf	126.7565	40	2	2012
rf	123.1215	41	2	2012
rf	118.5555	42	2	2012
rf	103.98	43	2	2012
rf	97.0065	44	2	2012
rf	84.809	45	2	2012
rf	148.4655	3	3	2012
rf	136.428	4	3	2012
rf	134.9985	5	3	2012
rf	167.246	6	3	2012
rf	170.154	7	3	2012
rf	185.066	8	3	2012
rf	216.311	9	3	2012
rf	244.4635	10	3	2012
rf	238.959	11	3	2012
rf	244.4825	12	3	2012
rf	240.92	13	3	2012
rf	249.452	14	3	2012
rf	249.651	15	3	2012
rf	273.447	16	3	2012
rf	297.131	17	3	2012
rf	289.117	18	3	2012
rf	286.792	19	3	2012
rf	267.379	20	3	2012
rf	252.49	21	3	2012
rf	254.3505	22	3	2012
rf	266.512	23	3	2012
rf	253.145	24	3	2012
rf	232.131	25	3	2012
rf	236.4835	26	3	2012
rf	230.6785	27	3	2012
rf	228.271	28	3	2012
rf	226.0705	29	3	2012
rf	218.6845	30	3	2012
rf	235.261	31	3	2012
rf	225.8385	32	3	2012
rf	221.4255	33	3	2012
rf	227.7805	34	3	2012
rf	234.9355	35	3	2012
rf	207.116	36	3	2012
rf	176.599	37	3	2012
rf	145.7725	38	3	2012
rf	129.8315	39	3	2012
rf	131.5855	40	3	2012
rf	123.7825	41	3	2012
rf	113.0275	42	3	2012
rf	99.8625	43	3	2012
rf	88.847	44	3	2012
rf	80.0075	45	3	2012
rf	143.4615	3	4	2012
rf	128.0165	4	4	2012
rf	128.7945	5	4	2012
rf	164.5945	6	4	2012
rf	196.5805	7	4	2012
rf	203.5255	8	4	2012
rf	245.8775	9	4	2012
rf	245.2065	10	4	2012
rf	258.168	11	4	2012
rf	259.3665	12	4	2012
rf	258.4795	13	4	2012
rf	268.244	14	4	2012
rf	273.7305	15	4	2012
rf	283.271	16	4	2012
rf	287.026	17	4	2012
rf	283.424	18	4	2012
rf	284.1035	19	4	2012
rf	277.5205	20	4	2012
rf	266.4355	21	4	2012
rf	267.796	22	4	2012
rf	267.6435	23	4	2012
rf	259.905	24	4	2012
rf	233.892	25	4	2012
rf	235.932	26	4	2012
rf	225.703	27	4	2012
rf	231.5965	28	4	2012
rf	234.2155	29	4	2012
rf	218.891	30	4	2012
rf	226.885	31	4	2012
rf	222.4125	32	4	2012
rf	221.439	33	4	2012
rf	228.442	34	4	2012
rf	234.841	35	4	2012
rf	194.8595	36	4	2012
rf	166.088	37	4	2012
rf	139.1115	38	4	2012
rf	123.4375	39	4	2012
rf	123.7415	40	4	2012
rf	112.1285	41	4	2012
rf	106.4195	42	4	2012
rf	85.7305	43	4	2012
rf	81.7965	44	4	2012
rf	85.874	45	4	2012
Generalized Linear Mixture Model	158.209939392621	3	1	2018
Generalized Linear Mixture Model	161.551930133384	4	1	2018
Generalized Linear Mixture Model	186.155130656814	5	1	2018
Generalized Linear Mixture Model	171.552479612255	6	1	2018
Generalized Linear Mixture Model	209.61167767203	7	1	2018
Generalized Linear Mixture Model	275.345664167	8	1	2018
Generalized Linear Mixture Model	395.099804480709	9	1	2018
Generalized Linear Mixture Model	568.408962188765	10	1	2018
Generalized Linear Mixture Model	577.874039224953	11	1	2018
Generalized Linear Mixture Model	614.775640384994	12	1	2018
Generalized Linear Mixture Model	595.696562873691	13	1	2018
Generalized Linear Mixture Model	473.065811094647	14	1	2018
Generalized Linear Mixture Model	387.807985561084	15	1	2018
Generalized Linear Mixture Model	382.450846432355	16	1	2018
Generalized Linear Mixture Model	309.989659763078	17	1	2018
Generalized Linear Mixture Model	161.472048105919	3	2	2018
Generalized Linear Mixture Model	163.167857214004	4	2	2018
Generalized Linear Mixture Model	173.244819636954	5	2	2018
Generalized Linear Mixture Model	174.780053066663	6	2	2018
Generalized Linear Mixture Model	214.390758194527	7	2	2018
Generalized Linear Mixture Model	286.725109977423	8	2	2018
Generalized Linear Mixture Model	415.985725191682	9	2	2018
Generalized Linear Mixture Model	558.285659096391	10	2	2018
Generalized Linear Mixture Model	553.071034378816	11	2	2018
Generalized Linear Mixture Model	605.311000069922	12	2	2018
Generalized Linear Mixture Model	561.323839146733	13	2	2018
Generalized Linear Mixture Model	456.217613842907	14	2	2018
Generalized Linear Mixture Model	384.610296916036	15	2	2018
Generalized Linear Mixture Model	350.861652839645	16	2	2018
Generalized Linear Mixture Model	273.525945636604	17	2	2018
Generalized Linear Mixture Model	158.794295618727	3	3	2018
Generalized Linear Mixture Model	153.262899744296	4	3	2018
Generalized Linear Mixture Model	179.713770762481	5	3	2018
Generalized Linear Mixture Model	173.564216598452	6	3	2018
Generalized Linear Mixture Model	227.290827001446	7	3	2018
Generalized Linear Mixture Model	307.985202447836	8	3	2018
Generalized Linear Mixture Model	401.538004826767	9	3	2018
Generalized Linear Mixture Model	515.48400819765	10	3	2018
Generalized Linear Mixture Model	529.731050169173	11	3	2018
Generalized Linear Mixture Model	541.364415888963	12	3	2018
Generalized Linear Mixture Model	503.5808763327	13	3	2018
Generalized Linear Mixture Model	426.33007989784	14	3	2018
Generalized Linear Mixture Model	339.12857014003	15	3	2018
Generalized Linear Mixture Model	319.390674647652	16	3	2018
Generalized Linear Mixture Model	269.213693171138	17	3	2018
Generalized Linear Mixture Model	151.065132374913	3	4	2018
Generalized Linear Mixture Model	162.833134464778	4	4	2018
Generalized Linear Mixture Model	186.013440469493	5	4	2018
Generalized Linear Mixture Model	192.582409143754	6	4	2018
Generalized Linear Mixture Model	257.741913050277	7	4	2018
Generalized Linear Mixture Model	328.262945747957	8	4	2018
Generalized Linear Mixture Model	396.805493480499	9	4	2018
Generalized Linear Mixture Model	496.465040298625	10	4	2018
Generalized Linear Mixture Model	492.746299830138	11	4	2018
Generalized Linear Mixture Model	480.878473712429	12	4	2018
Generalized Linear Mixture Model	448.943226985839	13	4	2018
Generalized Linear Mixture Model	392.310253951827	14	4	2018
Generalized Linear Mixture Model	306.634916934834	15	4	2018
Generalized Linear Mixture Model	296.153299589187	16	4	2018
Generalized Linear Mixture Model	265.10979314269	17	4	2018
lm	108.881603038324	3	1	2012
lm	100.953872149845	4	1	2012
lm	96.625732867425	5	1	2012
lm	126.172535660847	6	1	2012
lm	123.755053761641	7	1	2012
lm	141.627347223993	8	1	2012
lm	150.22827472124	9	1	2012
lm	170.889046221965	10	1	2012
lm	188.614518819075	11	1	2012
lm	207.037817563405	12	1	2012
lm	176.210279686921	13	1	2012
lm	194.414775662829	14	1	2012
lm	244.039866147705	15	1	2012
lm	230.049574105681	16	1	2012
lm	301.504155583435	17	1	2012
lm	269.742518727007	18	1	2012
lm	229.060667149196	19	1	2012
lm	244.115017464682	20	1	2012
lm	216.709440735751	21	1	2012
lm	222.231739908116	22	1	2012
lm	207.85604904641	23	1	2012
lm	232.786749205673	24	1	2012
lm	210.485085196357	25	1	2012
lm	218.764601090894	26	1	2012
lm	188.854217900977	27	1	2012
lm	205.353487118695	28	1	2012
lm	200.141887879437	29	1	2012
lm	155.287663668412	30	1	2012
lm	223.318641128767	31	1	2012
lm	232.292113231459	32	1	2012
lm	179.555328418668	33	1	2012
lm	210.638179486866	34	1	2012
lm	239.484287205802	35	1	2012
lm	229.22454269675	36	1	2012
lm	176.232420336088	37	1	2012
lm	130.835764697546	38	1	2012
lm	78.1558488064276	39	1	2012
lm	109.9992163815	40	1	2012
lm	95.6552910410628	41	1	2012
lm	125.575876948151	42	1	2012
lm	60.4918188446299	43	1	2012
lm	75.6280639230283	44	1	2012
lm	58.311093967513	45	1	2012
lm	116.354446964919	3	2	2012
lm	98.1401533421619	4	2	2012
lm	95.7252006630176	5	2	2012
lm	151.879533403821	6	2	2012
lm	161.866132322631	7	2	2012
lm	178.435172442991	8	2	2012
lm	216.734138006022	9	2	2012
lm	191.970668527165	10	2	2012
lm	208.144807503241	11	2	2012
lm	216.228411399221	12	2	2012
lm	192.308197433897	13	2	2012
lm	230.886584220321	14	2	2012
lm	268.150796842611	15	2	2012
lm	256.540016550718	16	2	2012
lm	270.599310117037	17	2	2012
lm	226.686690768233	18	2	2012
lm	214.478193263837	19	2	2012
lm	250.939499907091	20	2	2012
lm	243.005558155169	21	2	2012
lm	200.872079602328	22	2	2012
lm	210.98956205629	23	2	2012
lm	227.056451465944	24	2	2012
lm	210.611574617049	25	2	2012
lm	181.716634758363	26	2	2012
lm	190.069094279279	27	2	2012
lm	186.280382189153	28	2	2012
lm	179.148651323037	29	2	2012
lm	133.148300129502	30	2	2012
lm	208.009874840042	31	2	2012
lm	223.252081070334	32	2	2012
lm	167.905915637597	33	2	2012
lm	183.885630997957	34	2	2012
lm	238.673714631092	35	2	2012
lm	216.756706622887	36	2	2012
lm	157.673498851544	37	2	2012
lm	90.5443554700899	38	2	2012
lm	85.1194340906633	39	2	2012
lm	85.7157029254787	40	2	2012
lm	115.474044768071	41	2	2012
lm	90.0329771754076	42	2	2012
lm	57.2191117636178	43	2	2012
lm	45.4007011151613	44	2	2012
lm	52.6225995439273	45	2	2012
lm	118.110160549897	3	3	2012
lm	105.32795392496	4	3	2012
lm	126.186534023131	5	3	2012
lm	184.198926003681	6	3	2012
lm	207.015320973426	7	3	2012
lm	238.021431811569	8	3	2012
lm	244.586236092283	9	3	2012
lm	217.567628542702	10	3	2012
lm	227.039351454821	11	3	2012
lm	229.018175704602	12	3	2012
lm	240.031570933223	13	3	2012
lm	260.566906956512	14	3	2012
lm	288.013151909437	15	3	2012
lm	248.119781182565	16	3	2012
lm	207.253706792542	17	3	2012
lm	224.621092996461	18	3	2012
lm	216.523131546878	19	3	2012
lm	261.497366258764	20	3	2012
lm	215.403528220574	21	3	2012
lm	207.820914472211	22	3	2012
lm	213.800246019473	23	3	2012
lm	219.305368541408	24	3	2012
lm	184.616103878025	25	3	2012
lm	189.746929297332	26	3	2012
lm	179.226822893743	27	3	2012
lm	161.525799905298	28	3	2012
lm	151.372838262906	29	3	2012
lm	141.229843358871	30	3	2012
lm	178.990483534456	31	3	2012
lm	195.886969654452	32	3	2012
lm	152.761164727646	33	3	2012
lm	181.906148099569	34	3	2012
lm	211.614258829984	35	3	2012
lm	195.381839189857	36	3	2012
lm	118.03251859006	37	3	2012
lm	100.674711360464	38	3	2012
lm	64.6245537320741	39	3	2012
lm	101.104981829833	40	3	2012
lm	80.2010005978966	41	3	2012
lm	78.0848151850062	42	3	2012
lm	36.896769964903	43	3	2012
lm	36.8767573041625	44	3	2012
lm	32.7874675642883	45	3	2012
lm	114.884590972386	3	4	2012
lm	131.072896059091	4	4	2012
lm	154.171322927309	5	4	2012
lm	221.504905125424	6	4	2012
lm	261.967079588472	7	4	2012
lm	254.986058100846	8	4	2012
lm	267.382926570436	9	4	2012
lm	229.685013487667	10	4	2012
lm	248.594990883351	11	4	2012
lm	275.56572477381	12	4	2012
lm	275.363195979049	13	4	2012
lm	283.178788300382	14	4	2012
lm	277.093749481634	15	4	2012
lm	194.637245773931	16	4	2012
lm	204.841294980707	17	4	2012
lm	246.75482752664	18	4	2012
lm	224.93910528691	19	4	2012
lm	233.447847019119	20	4	2012
lm	218.53859541207	21	4	2012
lm	216.481533976456	22	4	2012
lm	212.454933422464	23	4	2012
lm	181.811412910831	24	4	2012
lm	185.909184335014	25	4	2012
lm	170.757427197611	26	4	2012
lm	154.925705323105	27	4	2012
lm	129.631278806196	28	4	2012
lm	156.760129726556	29	4	2012
lm	127.309352508584	30	4	2012
lm	153.291549769818	31	4	2012
lm	178.994905190316	32	4	2012
lm	149.18755580892	33	4	2012
lm	155.437270793165	34	4	2012
lm	181.258273302104	35	4	2012
lm	141.468494705609	36	4	2012
lm	111.947924904248	37	4	2012
lm	74.4975492157637	38	4	2012
lm	82.6338023007463	39	4	2012
lm	66.9980982247121	40	4	2012
lm	72.0478732413263	41	4	2012
lm	53.840850859106	42	4	2012
lm	35.5478220139526	43	4	2012
lm	13.9330303104313	44	4	2012
lm	33.7158237334024	45	4	2012
eb	99.3783385692218	3	1	2012
eb	93.872243123279	4	1	2012
eb	120.811705478566	5	1	2012
eb	133.023300617646	6	1	2012
eb	95.4674407722633	7	1	2012
eb	124.121487111126	8	1	2012
eb	96.0890997142089	9	1	2012
eb	129.773501050284	10	1	2012
eb	173.221493769436	11	1	2012
eb	218.39749791029	12	1	2012
eb	171.022345977792	13	1	2012
eb	211.01476534181	14	1	2012
eb	211.510770062324	15	1	2012
eb	219.087632874888	16	1	2012
eb	313.813013640355	17	1	2012
eb	306.525151507159	18	1	2012
eb	321.955736929166	19	1	2012
eb	249.767479789126	20	1	2012
eb	218.790740558604	21	1	2012
eb	182.784087305659	22	1	2012
eb	238.157318024378	23	1	2012
eb	237.675832143123	24	1	2012
eb	200.87995987497	25	1	2012
eb	226.334782792089	26	1	2012
eb	206.996941993989	27	1	2012
eb	214.528016810897	28	1	2012
eb	194.332632677047	29	1	2012
eb	167.988116382375	30	1	2012
eb	259.741367808911	31	1	2012
eb	210.445100829091	32	1	2012
eb	191.255711746854	33	1	2012
eb	218.019869871148	34	1	2012
eb	247.90630821773	35	1	2012
eb	210.530421051057	36	1	2012
eb	180.903927936486	37	1	2012
eb	131.232094028291	38	1	2012
eb	105.784970557799	39	1	2012
eb	88.8838592286527	40	1	2012
eb	100.69938171833	41	1	2012
eb	96.9648998252784	42	1	2012
eb	74.37398022288	43	1	2012
eb	86.4639338367939	44	1	2012
eb	62.3819611206868	45	1	2012
eb	105.570562072241	3	2	2012
eb	99.5194529556963	4	2	2012
eb	132.326868840671	5	2	2012
eb	150.524970294271	6	2	2012
eb	103.514250364377	7	2	2012
eb	136.048635270249	8	2	2012
eb	106.380605678105	9	2	2012
eb	147.392245431978	10	2	2012
eb	193.382715503458	11	2	2012
eb	240.57116617971	12	2	2012
eb	189.816976039223	13	2	2012
eb	228.56334854162	14	2	2012
eb	228.595256850716	15	2	2012
eb	235.3249682761	16	2	2012
eb	334.913230301082	17	2	2012
eb	326.409539250365	18	2	2012
eb	342.462507728548	19	2	2012
eb	262.107094702419	20	2	2012
eb	226.268052218727	21	2	2012
eb	180.07310734292	22	2	2012
eb	241.899859149493	23	2	2012
eb	236.766892747313	24	2	2012
eb	193.948445494433	25	2	2012
eb	219.721353571296	26	2	2012
eb	196.22944907678	27	2	2012
eb	204.085636299211	28	2	2012
eb	182.930808138651	29	2	2012
eb	155.811703781653	30	2	2012
eb	248.702018662682	31	2	2012
eb	197.178538567319	32	2	2012
eb	177.957148142261	33	2	2012
eb	203.644247573719	34	2	2012
eb	235.936242563573	35	2	2012
eb	195.558603375821	36	2	2012
eb	168.7467109857	37	2	2012
eb	118.538313270513	38	2	2012
eb	93.1259227583195	39	2	2012
eb	76.0839484165666	40	2	2012
eb	88.2611701204477	41	2	2012
eb	85.5736349145757	42	2	2012
eb	61.2836237075849	43	2	2012
eb	73.4261523484201	44	2	2012
eb	50.7612148486953	45	2	2012
eb	113.540232833544	3	3	2012
eb	110.110275379133	4	3	2012
eb	147.028585293507	5	3	2012
eb	172.522036756685	6	3	2012
eb	117.170576834287	7	3	2012
eb	154.26714123415	8	3	2012
eb	122.829079176338	9	3	2012
eb	167.327485912286	10	3	2012
eb	216.023596270802	11	3	2012
eb	266.104361456936	12	3	2012
eb	212.104583301417	13	3	2012
eb	246.117488165235	14	3	2012
eb	245.319344755333	15	3	2012
eb	250.275911081769	16	3	2012
eb	357.613374324951	17	3	2012
eb	345.496619383187	18	3	2012
eb	360.37722788786	19	3	2012
eb	276.14837841861	20	3	2012
eb	227.330179503791	21	3	2012
eb	172.545073763002	22	3	2012
eb	239.08701336605	23	3	2012
eb	235.215078088923	24	3	2012
eb	184.37615114786	25	3	2012
eb	211.197688124573	26	3	2012
eb	185.760321386982	27	3	2012
eb	193.002617534138	28	3	2012
eb	170.761278045269	29	3	2012
eb	143.533037213457	30	3	2012
eb	234.084044072026	31	3	2012
eb	184.613609501261	32	3	2012
eb	163.991901672934	33	3	2012
eb	190.552806786952	34	3	2012
eb	218.244418680346	35	3	2012
eb	183.528462546386	36	3	2012
eb	156.044705900791	37	3	2012
eb	107.128928889796	38	3	2012
eb	80.9239405968767	39	3	2012
eb	64.2135969494428	40	3	2012
eb	74.9397527141913	41	3	2012
eb	72.8910045107459	42	3	2012
eb	48.2801727895441	43	3	2012
eb	60.818527614972	44	3	2012
eb	39.2446781621959	45	3	2012
eb	125.113545258511	3	4	2012
eb	124.277246836846	4	4	2012
eb	169.736507733651	5	4	2012
eb	195.273176768862	6	4	2012
eb	136.536630415946	7	4	2012
eb	176.553783125938	8	4	2012
eb	141.192856051619	9	4	2012
eb	188.807423992957	10	4	2012
eb	236.93291244571	11	4	2012
eb	287.800737518375	12	4	2012
eb	230.792801555343	13	4	2012
eb	264.810839662445	14	4	2012
eb	262.670096800182	15	4	2012
eb	266.77023741526	16	4	2012
eb	375.304741427628	17	4	2012
eb	367.012815665079	18	4	2012
eb	384.362827327176	19	4	2012
eb	291.395470543433	20	4	2012
eb	228.572966100415	21	4	2012
eb	166.746485635504	22	4	2012
eb	237.135546295116	23	4	2012
eb	224.890457767307	24	4	2012
eb	174.534641909745	25	4	2012
eb	198.566685012181	26	4	2012
eb	175.456896930043	27	4	2012
eb	180.328152890789	28	4	2012
eb	158.247123994725	29	4	2012
eb	130.058913856127	30	4	2012
eb	219.233629038013	31	4	2012
eb	171.082326903769	32	4	2012
eb	151.661601530097	33	4	2012
eb	177.338682866344	34	4	2012
eb	202.179748090402	35	4	2012
eb	167.166012313361	36	4	2012
eb	140.949335974055	37	4	2012
eb	93.6595095959664	38	4	2012
eb	68.5833916767582	39	4	2012
eb	51.1965165590817	40	4	2012
eb	62.0330288445282	41	4	2012
eb	60.8361662887118	42	4	2012
eb	35.3103670532275	43	4	2012
eb	49.9161826074681	44	4	2012
eb	28.037848270418	45	4	2012
arima	193.087691660553	3	1	2012
arima	153.117257273891	4	1	2012
arima	173.304322382153	5	1	2012
arima	145.957282987145	6	1	2012
arima	138.89159008501	7	1	2012
arima	142.720116730589	8	1	2012
arima	97.514606474265	9	1	2012
arima	124.302562853948	10	1	2012
arima	153.188764154356	11	1	2012
arima	167.825477920415	12	1	2012
arima	158.763611781753	13	1	2012
arima	177.312766303828	14	1	2012
arima	183.599762025072	15	1	2012
arima	186.813927690287	16	1	2012
arima	236.19341681873	17	1	2012
arima	210.957244206194	18	1	2012
arima	274.850458427271	19	1	2012
arima	182.859913992896	20	1	2012
arima	211.786122994238	21	1	2012
arima	140.913322039716	22	1	2012
arima	185.960354131552	23	1	2012
arima	178.510911076162	24	1	2012
arima	168.321915201586	25	1	2012
arima	179.570345686626	26	1	2012
arima	179.971568848666	27	1	2012
arima	183.890308822889	28	1	2012
arima	174.496042995102	29	1	2012
arima	192.932662675044	30	1	2012
arima	233.514041840572	31	1	2012
arima	225.694062399223	32	1	2012
arima	221.466229363306	33	1	2012
arima	244.418670748836	34	1	2012
arima	248.522424340931	35	1	2012
arima	228.13429443487	36	1	2012
arima	215.917243243016	37	1	2012
arima	189.82551258392	38	1	2012
arima	184.893018370296	39	1	2012
arima	210.720820504865	40	1	2012
arima	199.662023433818	41	1	2012
arima	186.88623250851	42	1	2012
arima	150.234481360334	43	1	2012
arima	142.685099451917	44	1	2012
arima	145.423653309718	45	1	2012
arima	190.772724429283	3	2	2012
arima	168.055302017259	4	2	2012
arima	155.715473118172	5	2	2012
arima	152.981795649469	6	2	2012
arima	138.529228607228	7	2	2012
arima	118.164549530617	8	2	2012
arima	94.406725270538	9	2	2012
arima	127.562573760492	10	2	2012
arima	138.577570636161	11	2	2012
arima	174.298754835605	12	2	2012
arima	158.541559992235	13	2	2012
arima	178.357506543853	14	2	2012
arima	181.219365960619	15	2	2012
arima	174.553870433212	16	2	2012
arima	194.407493850887	17	2	2012
arima	230.500741940616	18	2	2012
arima	229.135437334875	19	2	2012
arima	200.378660943348	20	2	2012
arima	168.740716270271	21	2	2012
arima	127.961591755371	22	2	2012
arima	156.688980086192	23	2	2012
arima	163.958954371375	24	2	2012
arima	150.23144857682	25	2	2012
arima	171.436097823724	26	2	2012
arima	165.063777413729	27	2	2012
arima	170.906156770652	28	2	2012
arima	196.53965037563	29	2	2012
arima	186.238323488383	30	2	2012
arima	243.26307212047	31	2	2012
arima	239.611273733358	32	2	2012
arima	237.22375247542	33	2	2012
arima	234.184460252443	34	2	2012
arima	245.316725706251	35	2	2012
arima	234.561073136083	36	2	2012
arima	231.266346385536	37	2	2012
arima	222.02911610438	38	2	2012
arima	253.894398761725	39	2	2012
arima	251.602357205074	40	2	2012
arima	229.758271052809	41	2	2012
arima	201.461968254536	42	2	2012
arima	154.538246841076	43	2	2012
arima	172.623584443889	44	2	2012
arima	170.326948337365	45	2	2012
arima	203.178742646805	3	3	2012
arima	151.118437673193	4	3	2012
arima	162.107909165139	5	3	2012
arima	151.482282016999	6	3	2012
arima	114.420748116847	7	3	2012
arima	113.331940903064	8	3	2012
arima	100.404402346506	9	3	2012
arima	115.551868837791	10	3	2012
arima	148.22110231677	11	3	2012
arima	172.386804150098	12	3	2012
arima	161.564089050573	13	3	2012
arima	176.538780182377	14	3	2012
arima	169.564396993529	15	3	2012
arima	139.385034959056	16	3	2012
arima	215.73249019284	17	3	2012
arima	188.935851927999	18	3	2012
arima	242.22960271372	19	3	2012
arima	158.229958804836	20	3	2012
arima	153.140336596868	21	3	2012
arima	103.105340453676	22	3	2012
arima	143.718111559777	23	3	2012
arima	146.156452537438	24	3	2012
arima	144.395952182595	25	3	2012
arima	157.179285961074	26	3	2012
arima	153.44041368801	27	3	2012
arima	193.166092153092	28	3	2012
arima	189.577517557237	29	3	2012
arima	199.159230939017	30	3	2012
arima	256.026407573421	31	3	2012
arima	254.112496941196	32	3	2012
arima	227.503294560063	33	3	2012
arima	232.073529574138	34	3	2012
arima	250.44633353765	35	3	2012
arima	248.436195964769	36	3	2012
arima	260.071617246775	37	3	2012
arima	287.859479566922	38	3	2012
arima	291.088198928768	39	3	2012
arima	277.559664013787	40	3	2012
arima	241.322167395581	41	3	2012
arima	202.77757041823	42	3	2012
arima	183.732034106669	43	3	2012
arima	196.456414098611	44	3	2012
arima	191.605186920771	45	3	2012
arima	183.039612547962	3	4	2012
arima	158.024564305848	4	4	2012
arima	159.827204734693	5	4	2012
arima	126.133570504318	6	4	2012
arima	110.066564691721	7	4	2012
arima	117.423210481626	8	4	2012
arima	91.3605520584297	9	4	2012
arima	127.896650254949	10	4	2012
arima	149.454963815345	11	4	2012
arima	173.716751073916	12	4	2012
arima	161.822577480977	13	4	2012
arima	165.465312561828	14	4	2012
arima	135.02291741637	15	4	2012
arima	167.499706791817	16	4	2012
arima	176.01073587508	17	4	2012
arima	206.491918871632	18	4	2012
arima	195.276968836951	19	4	2012
arima	143.881331299478	20	4	2012
arima	125.116184176878	21	4	2012
arima	97.2493943354319	22	4	2012
arima	128.602870814152	23	4	2012
arima	140.824393280477	24	4	2012
arima	133.213052226292	25	4	2012
arima	146.426262210225	26	4	2012
arima	177.591021670988	27	4	2012
arima	186.49404576028	28	4	2012
arima	202.095802846034	29	4	2012
arima	216.649706815505	30	4	2012
arima	268.77849809617	31	4	2012
arima	242.534690204272	32	4	2012
arima	226.098491442676	33	4	2012
arima	238.704420204906	34	4	2012
arima	262.517579240274	35	4	2012
arima	275.260374270378	36	4	2012
arima	321.418546966529	37	4	2012
arima	321.014578555799	38	4	2012
arima	312.524531812963	39	4	2012
arima	284.052802497757	40	4	2012
arima	238.969139952557	41	4	2012
arima	228.100440326081	42	4	2012
arima	206.590125910326	43	4	2012
arima	216.109235223552	44	4	2012
arima	225.823352195632	45	4	2012
target	90	3	1	2012
target	111	4	1	2012
target	120	5	1	2012
target	90	6	1	2012
target	113	7	1	2012
target	89	8	1	2012
target	117	9	1	2012
target	150	10	1	2012
target	194	11	1	2012
target	152	12	1	2012
target	191	13	1	2012
target	194	14	1	2012
target	202	15	1	2012
target	290	16	1	2012
target	287	17	1	2012
target	302	18	1	2012
target	240	19	1	2012
target	216	20	1	2012
target	186	21	1	2012
target	238	22	1	2012
target	240	23	1	2012
target	208	24	1	2012
target	232	25	1	2012
target	215	26	1	2012
target	223	27	1	2012
target	205	28	1	2012
target	181	29	1	2012
target	269	30	1	2012
target	224	31	1	2012
target	206	32	1	2012
target	233	33	1	2012
target	264	34	1	2012
target	226	35	1	2012
target	197	36	1	2012
target	146	37	1	2012
target	121	38	1	2012
target	104	39	1	2012
target	115	40	1	2012
target	112	41	1	2012
target	88	42	1	2012
target	100	43	1	2012
target	75	44	1	2012
target	71	45	1	2012
target	111	3	2	2012
target	120	4	2	2012
target	90	5	2	2012
target	113	6	2	2012
target	89	7	2	2012
target	117	8	2	2012
target	150	9	2	2012
target	194	10	2	2012
target	152	11	2	2012
target	191	12	2	2012
target	194	13	2	2012
target	202	14	2	2012
target	290	15	2	2012
target	287	16	2	2012
target	302	17	2	2012
target	240	18	2	2012
target	216	19	2	2012
target	186	20	2	2012
target	238	21	2	2012
target	240	22	2	2012
target	208	23	2	2012
target	232	24	2	2012
target	215	25	2	2012
target	223	26	2	2012
target	205	27	2	2012
target	181	28	2	2012
target	269	29	2	2012
target	224	30	2	2012
target	206	31	2	2012
target	233	32	2	2012
target	264	33	2	2012
target	226	34	2	2012
target	197	35	2	2012
target	146	36	2	2012
target	121	37	2	2012
target	104	38	2	2012
target	115	39	2	2012
target	112	40	2	2012
target	88	41	2	2012
target	100	42	2	2012
target	75	43	2	2012
target	71	44	2	2012
target	75	45	2	2012
target	120	3	3	2012
target	90	4	3	2012
target	113	5	3	2012
target	89	6	3	2012
target	117	7	3	2012
target	150	8	3	2012
target	194	9	3	2012
target	152	10	3	2012
target	191	11	3	2012
target	194	12	3	2012
target	202	13	3	2012
target	290	14	3	2012
target	287	15	3	2012
target	302	16	3	2012
target	240	17	3	2012
target	216	18	3	2012
target	186	19	3	2012
target	238	20	3	2012
target	240	21	3	2012
target	208	22	3	2012
target	232	23	3	2012
target	215	24	3	2012
target	223	25	3	2012
target	205	26	3	2012
target	181	27	3	2012
target	269	28	3	2012
target	224	29	3	2012
target	206	30	3	2012
target	233	31	3	2012
target	264	32	3	2012
target	226	33	3	2012
target	197	34	3	2012
target	146	35	3	2012
target	121	36	3	2012
target	104	37	3	2012
target	115	38	3	2012
target	112	39	3	2012
target	88	40	3	2012
target	100	41	3	2012
target	75	42	3	2012
target	71	43	3	2012
target	75	44	3	2012
target	72	45	3	2012
target	90	3	4	2012
target	113	4	4	2012
target	89	5	4	2012
target	117	6	4	2012
target	150	7	4	2012
target	194	8	4	2012
target	152	9	4	2012
target	191	10	4	2012
target	194	11	4	2012
target	202	12	4	2012
target	290	13	4	2012
target	287	14	4	2012
target	302	15	4	2012
target	240	16	4	2012
target	216	17	4	2012
target	186	18	4	2012
target	238	19	4	2012
target	240	20	4	2012
target	208	21	4	2012
target	232	22	4	2012
target	215	23	4	2012
target	223	24	4	2012
target	205	25	4	2012
target	181	26	4	2012
target	269	27	4	2012
target	224	28	4	2012
target	206	29	4	2012
target	233	30	4	2012
target	264	31	4	2012
target	226	32	4	2012
target	197	33	4	2012
target	146	34	4	2012
target	121	35	4	2012
target	104	36	4	2012
target	115	37	4	2012
target	112	38	4	2012
target	88	39	4	2012
target	100	40	4	2012
target	75	41	4	2012
target	71	42	4	2012
target	75	43	4	2012
target	72	44	4	2012
target	52	45	4	2012
