# Supplementary material for: A stacked ensemble method for forecasting influenza-like illness visit volumes at emergency departments
Source: PLoS One. 2021 Mar 22;16(3):e0241725. doi: 10.1371/journal.pone.0241725 (PMC7984626; doi:10.1371/journal.pone.0241725)
Supplement: S1 Data — (ZIP) [file pone.0241725.s003.zip › ILI_plosone/tables/raw_estimates_2016_holdout_2012weeks-3-45_fmc.csv]

object	value	epiweek	weeks_ahead	season
rf	17.419	3	1	2012
rf	17.7085	4	1	2012
rf	19.8665	5	1	2012
rf	24.001	6	1	2012
rf	24.9105	7	1	2012
rf	24.849	8	1	2012
rf	31.7365	9	1	2012
rf	33.582	10	1	2012
rf	34.058	11	1	2012
rf	32.026	12	1	2012
rf	29.673	13	1	2012
rf	32.571	14	1	2012
rf	37.658	15	1	2012
rf	43.7875	16	1	2012
rf	57.373	17	1	2012
rf	66.2865	18	1	2012
rf	57.7255	19	1	2012
rf	62.294	20	1	2012
rf	53.2745	21	1	2012
rf	45.714	22	1	2012
rf	44.109	23	1	2012
rf	41.526	24	1	2012
rf	51.8575	25	1	2012
rf	45.8365	26	1	2012
rf	42.5785	27	1	2012
rf	53.6525	28	1	2012
rf	42.871	29	1	2012
rf	40.9055	30	1	2012
rf	39.428	31	1	2012
rf	37.4185	32	1	2012
rf	36.768	33	1	2012
rf	32.536	34	1	2012
rf	29.197	35	1	2012
rf	32.2725	36	1	2012
rf	28.943	37	1	2012
rf	25.3715	38	1	2012
rf	22.462	39	1	2012
rf	23.104	40	1	2012
rf	23.822	41	1	2012
rf	24.163	42	1	2012
rf	23.933	43	1	2012
rf	19.3645	44	1	2012
rf	17.202	45	1	2012
rf	19.03	3	2	2012
rf	20.258	4	2	2012
rf	20.944	5	2	2012
rf	23.643	6	2	2012
rf	25.036	7	2	2012
rf	25.977	8	2	2012
rf	35.494	9	2	2012
rf	35.0305	10	2	2012
rf	36.203	11	2	2012
rf	33.039	12	2	2012
rf	35.896	13	2	2012
rf	38.301	14	2	2012
rf	45.959	15	2	2012
rf	53.1875	16	2	2012
rf	59.2125	17	2	2012
rf	57.9825	18	2	2012
rf	48.4475	19	2	2012
rf	47.9075	20	2	2012
rf	46.1465	21	2	2012
rf	46.0415	22	2	2012
rf	42.6955	23	2	2012
rf	44.363	24	2	2012
rf	46.554	25	2	2012
rf	45.2285	26	2	2012
rf	43.2345	27	2	2012
rf	48.4195	28	2	2012
rf	40.4165	29	2	2012
rf	41.966	30	2	2012
rf	39.2445	31	2	2012
rf	37.8275	32	2	2012
rf	33.4245	33	2	2012
rf	33.7165	34	2	2012
rf	31.172	35	2	2012
rf	30.147	36	2	2012
rf	27.1135	37	2	2012
rf	22.916	38	2	2012
rf	22.6	39	2	2012
rf	24.2375	40	2	2012
rf	23.794	41	2	2012
rf	25.0805	42	2	2012
rf	21.578	43	2	2012
rf	20.1565	44	2	2012
rf	18.162	45	2	2012
rf	21.4635	3	3	2012
rf	21.2075	4	3	2012
rf	21.7975	5	3	2012
rf	25.214	6	3	2012
rf	27.569	7	3	2012
rf	30.618	8	3	2012
rf	36.632	9	3	2012
rf	36.4615	10	3	2012
rf	40.373	11	3	2012
rf	39.84	12	3	2012
rf	45.375	13	3	2012
rf	49.283	14	3	2012
rf	47.961	15	3	2012
rf	58.633	16	3	2012
rf	56.0065	17	3	2012
rf	61.5765	18	3	2012
rf	43.778	19	3	2012
rf	45.09	20	3	2012
rf	43.612	21	3	2012
rf	42.739	22	3	2012
rf	41.9645	23	3	2012
rf	43.5995	24	3	2012
rf	45.344	25	3	2012
rf	42.6405	26	3	2012
rf	39.968	27	3	2012
rf	43.2045	28	3	2012
rf	39.4755	29	3	2012
rf	41.449	30	3	2012
rf	38.5595	31	3	2012
rf	33.6085	32	3	2012
rf	36.161	33	3	2012
rf	34.5365	34	3	2012
rf	31.076	35	3	2012
rf	30.105	36	3	2012
rf	25.412	37	3	2012
rf	23.9485	38	3	2012
rf	22.2985	39	3	2012
rf	23.759	40	3	2012
rf	24.6805	41	3	2012
rf	23.7465	42	3	2012
rf	21.5555	43	3	2012
rf	19.5055	44	3	2012
rf	15.056	45	3	2012
rf	23.2175	3	4	2012
rf	22.488	4	4	2012
rf	22.447	5	4	2012
rf	27.382	6	4	2012
rf	29.7235	7	4	2012
rf	31.541	8	4	2012
rf	37.041	9	4	2012
rf	42.0065	10	4	2012
rf	44.1325	11	4	2012
rf	45.9535	12	4	2012
rf	48.242	13	4	2012
rf	47.8455	14	4	2012
rf	56.106	15	4	2012
rf	55.34	16	4	2012
rf	58.8	17	4	2012
rf	53.8815	18	4	2012
rf	45.446	19	4	2012
rf	44.5345	20	4	2012
rf	43.156	21	4	2012
rf	43.64	22	4	2012
rf	43.0195	23	4	2012
rf	43.7135	24	4	2012
rf	43.257	25	4	2012
rf	40.361	26	4	2012
rf	40.604	27	4	2012
rf	40.9055	28	4	2012
rf	38.419	29	4	2012
rf	38.9895	30	4	2012
rf	36.687	31	4	2012
rf	33.8885	32	4	2012
rf	33.1	33	4	2012
rf	33.7725	34	4	2012
rf	31.624	35	4	2012
rf	27.6895	36	4	2012
rf	25.9915	37	4	2012
rf	24.1	38	4	2012
rf	23.654	39	4	2012
rf	24.129	40	4	2012
rf	23.0375	41	4	2012
rf	21.893	42	4	2012
rf	20.139	43	4	2012
rf	16.255	44	4	2012
rf	15.85	45	4	2012
Generalized Linear Mixture Model	150.253808582189	3	1	2018
Generalized Linear Mixture Model	150.931464292796	4	1	2018
Generalized Linear Mixture Model	182.386490135538	5	1	2018
Generalized Linear Mixture Model	164.906383932209	6	1	2018
Generalized Linear Mixture Model	207.341622003101	7	1	2018
Generalized Linear Mixture Model	280.997935732606	8	1	2018
Generalized Linear Mixture Model	419.71702862272	9	1	2018
Generalized Linear Mixture Model	600.303877258634	10	1	2018
Generalized Linear Mixture Model	601.287873723499	11	1	2018
Generalized Linear Mixture Model	629.587359462613	12	1	2018
Generalized Linear Mixture Model	613.364280351276	13	1	2018
Generalized Linear Mixture Model	483.316474190451	14	1	2018
Generalized Linear Mixture Model	395.239176424539	15	1	2018
Generalized Linear Mixture Model	395.781803555019	16	1	2018
Generalized Linear Mixture Model	318.143533140701	17	1	2018
Generalized Linear Mixture Model	150.589040034486	3	2	2018
Generalized Linear Mixture Model	148.900924890139	4	2	2018
Generalized Linear Mixture Model	168.331808607628	5	2	2018
Generalized Linear Mixture Model	165.800073546802	6	2	2018
Generalized Linear Mixture Model	211.598743240065	7	2	2018
Generalized Linear Mixture Model	294.336818520141	8	2	2018
Generalized Linear Mixture Model	448.020017955351	9	2	2018
Generalized Linear Mixture Model	602.857660743681	10	2	2018
Generalized Linear Mixture Model	586.210882722819	11	2	2018
Generalized Linear Mixture Model	627.673347513306	12	2	2018
Generalized Linear Mixture Model	588.874246788205	13	2	2018
Generalized Linear Mixture Model	472.862333331315	14	2	2018
Generalized Linear Mixture Model	396.087448035644	15	2	2018
Generalized Linear Mixture Model	370.950170177486	16	2	2018
Generalized Linear Mixture Model	285.718791132993	17	2	2018
Generalized Linear Mixture Model	144.924587925869	3	3	2018
Generalized Linear Mixture Model	135.262722439872	4	3	2018
Generalized Linear Mixture Model	172.664867887459	5	3	2018
Generalized Linear Mixture Model	160.766850781556	6	3	2018
Generalized Linear Mixture Model	222.234969595168	7	3	2018
Generalized Linear Mixture Model	318.001476103385	8	3	2018
Generalized Linear Mixture Model	443.713325825574	9	3	2018
Generalized Linear Mixture Model	574.191855372727	10	3	2018
Generalized Linear Mixture Model	574.891610078063	11	3	2018
Generalized Linear Mixture Model	574.540816997683	12	3	2018
Generalized Linear Mixture Model	545.199173293987	13	3	2018
Generalized Linear Mixture Model	450.769117738101	14	3	2018
Generalized Linear Mixture Model	356.796379679293	15	3	2018
Generalized Linear Mixture Model	346.314027781429	16	3	2018
Generalized Linear Mixture Model	283.544738921894	17	3	2018
Generalized Linear Mixture Model	134.527259670232	3	4	2018
Generalized Linear Mixture Model	141.893303154979	4	4	2018
Generalized Linear Mixture Model	176.761817885679	5	4	2018
Generalized Linear Mixture Model	175.445772934677	6	4	2018
Generalized Linear Mixture Model	250.606044533487	7	4	2018
Generalized Linear Mixture Model	339.069607099644	8	4	2018
Generalized Linear Mixture Model	446.094330074998	9	4	2018
Generalized Linear Mixture Model	569.085112143398	10	4	2018
Generalized Linear Mixture Model	551.091513099138	11	4	2018
Generalized Linear Mixture Model	525.920903885527	12	4	2018
Generalized Linear Mixture Model	498.912958849919	13	4	2018
Generalized Linear Mixture Model	421.883360227335	14	4	2018
Generalized Linear Mixture Model	325.992042026736	15	4	2018
Generalized Linear Mixture Model	327.960511948754	16	4	2018
Generalized Linear Mixture Model	283.236654258363	17	4	2018
lm	21.1003077792067	3	1	2012
lm	25.9143587524305	4	1	2012
lm	28.2969947849946	5	1	2012
lm	27.4555810327241	6	1	2012
lm	21.9157582153449	7	1	2012
lm	24.5599994881064	8	1	2012
lm	27.740456448491	9	1	2012
lm	37.0689061986176	10	1	2012
lm	36.7243169669826	11	1	2012
lm	31.3375112270186	12	1	2012
lm	31.2989173854674	13	1	2012
lm	40.1477028896819	14	1	2012
lm	42.4454228541248	15	1	2012
lm	47.569212200563	16	1	2012
lm	59.7425788213118	17	1	2012
lm	71.7504213372821	18	1	2012
lm	59.846331856922	19	1	2012
lm	59.632603559044	20	1	2012
lm	39.6356353437659	21	1	2012
lm	42.8837758642847	22	1	2012
lm	42.1308465252657	23	1	2012
lm	49.2280866459262	24	1	2012
lm	50.1680508317552	25	1	2012
lm	43.0743496630882	26	1	2012
lm	33.3231087019878	27	1	2012
lm	49.5419668020474	28	1	2012
lm	23.6461623748072	29	1	2012
lm	42.6705051865472	30	1	2012
lm	32.2921190141614	31	1	2012
lm	33.3830802141202	32	1	2012
lm	30.5247556198636	33	1	2012
lm	23.9110365848567	34	1	2012
lm	21.2468342479067	35	1	2012
lm	31.9701262290999	36	1	2012
lm	32.842769982571	37	1	2012
lm	23.1267645818233	38	1	2012
lm	22.1458812392863	39	1	2012
lm	18.9431609788936	40	1	2012
lm	23.1741351774338	41	1	2012
lm	27.2111145203605	42	1	2012
lm	17.9959824301621	43	1	2012
lm	19.7518517146203	44	1	2012
lm	21.461408402999	45	1	2012
lm	30.3573829196064	3	2	2012
lm	29.3816104455825	4	2	2012
lm	29.5319017812676	5	2	2012
lm	24.4165088155475	6	2	2012
lm	26.7045944250792	7	2	2012
lm	26.0100367756202	8	2	2012
lm	35.067498770162	9	2	2012
lm	42.2150962377617	10	2	2012
lm	34.2277306408956	11	2	2012
lm	35.4942185523302	12	2	2012
lm	38.1914009994559	13	2	2012
lm	44.7988950427233	14	2	2012
lm	53.5662589417002	15	2	2012
lm	53.8801507995129	16	2	2012
lm	66.2417813413181	17	2	2012
lm	66.4791411544698	18	2	2012
lm	45.7245821877365	19	2	2012
lm	45.2372522609907	20	2	2012
lm	44.443354960745	21	2	2012
lm	40.7831370263639	22	2	2012
lm	44.4859616273969	23	2	2012
lm	45.3535429321281	24	2	2012
lm	46.7434308836834	25	2	2012
lm	31.5037931857161	26	2	2012
lm	38.2718412336093	27	2	2012
lm	34.0062007379394	28	2	2012
lm	38.2776689988297	29	2	2012
lm	33.1840756634828	30	2	2012
lm	30.0186339451018	31	2	2012
lm	31.168329310369	32	2	2012
lm	26.5855548639104	33	2	2012
lm	21.4789332118153	34	2	2012
lm	25.1599486134102	35	2	2012
lm	27.6881875294886	36	2	2012
lm	27.1908249778218	37	2	2012
lm	24.6704358187809	38	2	2012
lm	17.8006671935525	39	2	2012
lm	21.9269832220459	40	2	2012
lm	27.3435591370661	41	2	2012
lm	20.5645289093854	42	2	2012
lm	16.3956749874965	43	2	2012
lm	17.3221411976605	44	2	2012
lm	20.0200183527035	45	2	2012
lm	32.1216059276305	3	3	2012
lm	30.7542074428543	4	3	2012
lm	26.8340332800024	5	3	2012
lm	27.9278513476982	6	3	2012
lm	27.6552322993873	7	3	2012
lm	34.3539140643311	8	3	2012
lm	42.2774130453735	9	3	2012
lm	38.8407522910433	10	3	2012
lm	40.2402739352739	11	3	2012
lm	44.8298086258922	12	3	2012
lm	44.2053282139987	13	3	2012
lm	53.3948157154634	14	3	2012
lm	56.7315080055866	15	3	2012
lm	62.1717213827606	16	3	2012
lm	66.039302112386	17	3	2012
lm	47.154777778249	18	3	2012
lm	37.2590657989654	19	3	2012
lm	46.5791493545542	20	3	2012
lm	39.3935073672381	21	3	2012
lm	45.5842201337396	22	3	2012
lm	43.7396214205618	23	3	2012
lm	43.1841618406758	24	3	2012
lm	33.4537313522839	25	3	2012
lm	37.9519608636462	26	3	2012
lm	26.3840928428417	27	3	2012
lm	43.6308938436294	28	3	2012
lm	31.139755381508	29	3	2012
lm	32.6972138898146	30	3	2012
lm	28.9019625288998	31	3	2012
lm	27.4946095450636	32	3	2012
lm	24.4894757407734	33	3	2012
lm	26.7870280253667	34	3	2012
lm	25.496573936775	35	3	2012
lm	24.2452414251163	36	3	2012
lm	25.6600900444287	37	3	2012
lm	19.7897436587903	38	3	2012
lm	20.1461834275391	39	3	2012
lm	26.6797414906101	40	3	2012
lm	20.2520050536414	41	3	2012
lm	18.6149456435618	42	3	2012
lm	18.5870604735121	43	3	2012
lm	20.3163338749353	44	3	2012
lm	15.4458254751872	45	3	2012
lm	32.1603469507517	3	4	2012
lm	27.1216363935931	4	4	2012
lm	28.8322777080895	5	4	2012
lm	28.6909962953018	6	4	2012
lm	36.0007226303344	7	4	2012
lm	41.0384113273891	8	4	2012
lm	38.97501539083	9	4	2012
lm	40.1769879722215	10	4	2012
lm	47.0223703697246	11	4	2012
lm	49.66397377751	12	4	2012
lm	52.7246401718053	13	4	2012
lm	57.9149200376381	14	4	2012
lm	63.2357433245334	15	4	2012
lm	64.693846793556	16	4	2012
lm	46.7065227788141	17	4	2012
lm	38.2311428749247	18	4	2012
lm	40.3433515171391	19	4	2012
lm	41.4063803565797	20	4	2012
lm	43.009326581672	21	4	2012
lm	45.8963916527861	22	4	2012
lm	43.1255923418558	23	4	2012
lm	29.7113866954517	24	4	2012
lm	38.8402084263753	25	4	2012
lm	25.879222445675	26	4	2012
lm	38.5924943326247	27	4	2012
lm	34.3906155071426	28	4	2012
lm	29.671036925642	29	4	2012
lm	32.9033672159698	30	4	2012
lm	25.0915721865011	31	4	2012
lm	25.1898795218288	32	4	2012
lm	27.8736764206469	33	4	2012
lm	26.5468480194841	34	4	2012
lm	22.9192417427905	35	4	2012
lm	25.5876216453109	36	4	2012
lm	18.8827187427378	37	4	2012
lm	20.5834520304549	38	4	2012
lm	24.9542258529074	39	4	2012
lm	20.6199414346741	40	4	2012
lm	18.8239253634771	41	4	2012
lm	19.04689493007	42	4	2012
lm	19.8178230073451	43	4	2012
lm	14.8086371755516	44	4	2012
lm	12.6782624236805	45	4	2012
eb	9.44171698920103	3	1	2012
eb	11.1132997660092	4	1	2012
eb	23.3997643098631	5	1	2012
eb	23.5282924932438	6	1	2012
eb	25.1210410129508	7	1	2012
eb	18.7079397200187	8	1	2012
eb	29.8056105869644	9	1	2012
eb	29.1228985581291	10	1	2012
eb	24.8260334881185	11	1	2012
eb	28.1464896909046	12	1	2012
eb	18.9174283257866	13	1	2012
eb	35.418960441804	14	1	2012
eb	39.8387619202955	15	1	2012
eb	44.1376347422136	16	1	2012
eb	68.4888235662391	17	1	2012
eb	76.3379114803065	18	1	2012
eb	59.1753897016498	19	1	2012
eb	85.8517754176484	20	1	2012
eb	44.9323935683274	21	1	2012
eb	42.187387885481	22	1	2012
eb	39.6043088671409	23	1	2012
eb	42.4881766414407	24	1	2012
eb	56.254801158457	25	1	2012
eb	41.9182828308211	26	1	2012
eb	42.600917245532	27	1	2012
eb	52.5756235578025	28	1	2012
eb	30.7264161624854	29	1	2012
eb	38.3784269865428	30	1	2012
eb	32.0512265587718	31	1	2012
eb	36.745712787861	32	1	2012
eb	30.0549448897875	33	1	2012
eb	24.754035875502	34	1	2012
eb	17.7165533753625	35	1	2012
eb	32.7569965157943	36	1	2012
eb	37.8962555325096	37	1	2012
eb	25.0645978948958	38	1	2012
eb	16.3203494299166	39	1	2012
eb	22.3721798418516	40	1	2012
eb	26.5745808448297	41	1	2012
eb	24.6998400515871	42	1	2012
eb	19.860892879765	43	1	2012
eb	15.793962932325	44	1	2012
eb	15.9358981584072	45	1	2012
eb	13.2790758421862	3	2	2012
eb	13.2467541256264	4	2	2012
eb	27.3446345711511	5	2	2012
eb	27.246319184135	6	2	2012
eb	28.5774349454179	7	2	2012
eb	21.9456036648454	8	2	2012
eb	35.2907486351897	9	2	2012
eb	34.9943475205188	10	2	2012
eb	30.1088767708485	11	2	2012
eb	34.5436116861146	12	2	2012
eb	25.8058111760584	13	2	2012
eb	42.8296503726733	14	2	2012
eb	47.6102647100159	15	2	2012
eb	49.7574139633014	16	2	2012
eb	73.0708631405548	17	2	2012
eb	75.0373356767689	18	2	2012
eb	58.3623281763335	19	2	2012
eb	82.1917712299683	20	2	2012
eb	43.4786293132486	21	2	2012
eb	40.5743303004465	22	2	2012
eb	37.909018603914	23	2	2012
eb	41.0898828207377	24	2	2012
eb	55.1172208606869	25	2	2012
eb	40.4200799800019	26	2	2012
eb	41.2602989323062	27	2	2012
eb	50.7153845536481	28	2	2012
eb	29.4975990978831	29	2	2012
eb	36.543320471599	30	2	2012
eb	30.3336246287391	31	2	2012
eb	34.7196167926363	32	2	2012
eb	27.662937532775	33	2	2012
eb	22.8106371863462	34	2	2012
eb	15.9262307267108	35	2	2012
eb	30.969047597618	36	2	2012
eb	35.9191059151741	37	2	2012
eb	23.4854172261487	38	2	2012
eb	14.7475163885674	39	2	2012
eb	20.9200947981375	40	2	2012
eb	25.3477332756036	41	2	2012
eb	23.4812413979622	42	2	2012
eb	18.736663037527	43	2	2012
eb	14.9352682773039	44	2	2012
eb	15.3019640497456	45	2	2012
eb	2.63900596821291	3	3	2012
eb	15.7685354282282	4	3	2012
eb	30.5890080860016	5	3	2012
eb	31.0421714511553	6	3	2012
eb	31.8204376536294	7	3	2012
eb	27.2648054605705	8	3	2012
eb	42.2077689449089	9	3	2012
eb	42.8080301938086	10	3	2012
eb	37.6368779063413	11	3	2012
eb	42.2904163763273	12	3	2012
eb	34.9385481421841	13	3	2012
eb	52.3954897415014	14	3	2012
eb	54.8173044176091	15	3	2012
eb	55.9901423831082	16	3	2012
eb	65.8234423865113	17	3	2012
eb	69.9257794166329	18	3	2012
eb	57.3339744161491	19	3	2012
eb	77.6403380660312	20	3	2012
eb	41.6666484183548	21	3	2012
eb	39.1809504752003	22	3	2012
eb	36.8000326610526	23	3	2012
eb	39.7774833522581	24	3	2012
eb	53.7120349561844	25	3	2012
eb	38.9957989457277	26	3	2012
eb	39.8550327360451	27	3	2012
eb	48.8580216071079	28	3	2012
eb	27.7069140881343	29	3	2012
eb	35.0124197166558	30	3	2012
eb	28.4685800380599	31	3	2012
eb	32.7891396829745	32	3	2012
eb	25.9908084561063	33	3	2012
eb	21.0867187733644	34	3	2012
eb	13.9495757176237	35	3	2012
eb	29.2684712291779	36	3	2012
eb	34.1439421925773	37	3	2012
eb	21.9027985067348	38	3	2012
eb	13.4928177299597	39	3	2012
eb	19.6367248528758	40	3	2012
eb	24.2269152056791	41	3	2012
eb	22.3401041530091	42	3	2012
eb	17.7947653913395	43	3	2012
eb	14.2008724020368	44	3	2012
eb	14.5379845434719	45	3	2012
eb	17.4352771371784	3	4	2012
eb	20.0591789448373	4	4	2012
eb	33.9165700090712	5	4	2012
eb	34.5895952727587	6	4	2012
eb	36.6683031260495	7	4	2012
eb	34.8034600623353	8	4	2012
eb	50.4002205846544	9	4	2012
eb	52.2796275067227	10	4	2012
eb	45.043578006911	11	4	2012
eb	51.4163665169376	12	4	2012
eb	43.0245384543591	13	4	2012
eb	57.5163818917202	14	4	2012
eb	56.895376179197	15	4	2012
eb	58.0203129510143	16	4	2012
eb	64.613350954179	17	4	2012
eb	63.0666293699403	18	4	2012
eb	58.9499502753864	19	4	2012
eb	72.283602214955	20	4	2012
eb	40.8495577739304	21	4	2012
eb	38.0172460401948	22	4	2012
eb	35.7703419429808	23	4	2012
eb	38.9536209240213	24	4	2012
eb	52.1002935884349	25	4	2012
eb	37.7510945608761	26	4	2012
eb	38.1594714378658	27	4	2012
eb	46.6157063186585	28	4	2012
eb	25.9633569899224	29	4	2012
eb	32.412977666947	30	4	2012
eb	26.626667867827	31	4	2012
eb	30.8042506150258	32	4	2012
eb	24.0201064716168	33	4	2012
eb	19.0883858466504	34	4	2012
eb	12.3738815876861	35	4	2012
eb	27.4400256410916	36	4	2012
eb	32.6065645087063	37	4	2012
eb	20.5202993743404	38	4	2012
eb	12.1600584757807	39	4	2012
eb	18.7323674910989	40	4	2012
eb	22.8814993077038	41	4	2012
eb	21.5264007437911	42	4	2012
eb	16.9987409096773	43	4	2012
eb	13.4920379805905	44	4	2012
eb	13.7598060570072	45	4	2012
arima	29.3039447784435	3	1	2012
arima	31.1264553659386	4	1	2012
arima	27.2849367597089	5	1	2012
arima	25.7456040383283	6	1	2012
arima	29.0388663285747	7	1	2012
arima	21.3051253804044	8	1	2012
arima	34.3534944713373	9	1	2012
arima	29.0627273905278	10	1	2012
arima	20.4207841995282	11	1	2012
arima	23.9221214417761	12	1	2012
arima	15.6056985268948	13	1	2012
arima	24.8559166039905	14	1	2012
arima	28.7028259963258	15	1	2012
arima	31.147248041606	16	1	2012
arima	35.0330451417025	17	1	2012
arima	46.1479198426029	18	1	2012
arima	39.8153448430572	19	1	2012
arima	56.2052387285814	20	1	2012
arima	45.5746047296662	21	1	2012
arima	33.1437004833857	22	1	2012
arima	29.5476602315913	23	1	2012
arima	37.9059279896636	24	1	2012
arima	36.7687202311606	25	1	2012
arima	32.6306250576629	26	1	2012
arima	31.1018353208461	27	1	2012
arima	37.1800287944112	28	1	2012
arima	31.6150936582121	29	1	2012
arima	30.2525946723782	30	1	2012
arima	31.2832400568957	31	1	2012
arima	37.6865499942606	32	1	2012
arima	32.5882494921127	33	1	2012
arima	34.3619789530205	34	1	2012
arima	30.6953897540402	35	1	2012
arima	30.0909214780487	36	1	2012
arima	40.6676986934004	37	1	2012
arima	30.8779411436498	38	1	2012
arima	30.1017993136182	39	1	2012
arima	29.6159427925856	40	1	2012
arima	35.5280962202633	41	1	2012
arima	42.2980894172306	42	1	2012
arima	29.3415729492522	43	1	2012
arima	29.998715887278	44	1	2012
arima	39.855648008383	45	1	2012
arima	36.8603228179065	3	2	2012
arima	30.7233362163154	4	2	2012
arima	27.5843265460609	5	2	2012
arima	29.6879184193727	6	2	2012
arima	25.545657567508	7	2	2012
arima	32.0760601273093	8	2	2012
arima	32.5639037102269	9	2	2012
arima	23.218863418656	10	2	2012
arima	22.3838694185175	11	2	2012
arima	19.0220886973707	12	2	2012
arima	19.7676621765334	13	2	2012
arima	26.0625896486656	14	2	2012
arima	28.7401874987846	15	2	2012
arima	24.9339486297152	16	2	2012
arima	32.7807209250023	17	2	2012
arima	36.4511533318768	18	2	2012
arima	36.6548557793228	19	2	2012
arima	52.1768299091966	20	2	2012
arima	34.9515181147605	21	2	2012
arima	26.3264503147372	22	2	2012
arima	32.3367265780253	23	2	2012
arima	29.3142611382382	24	2	2012
arima	30.8747046941081	25	2	2012
arima	26.7713937549639	26	2	2012
arima	27.5351232825073	27	2	2012
arima	34.6797575450475	28	2	2012
arima	26.622601755156	29	2	2012
arima	29.5254444977119	30	2	2012
arima	34.0626106687772	31	2	2012
arima	34.5777589780041	32	2	2012
arima	35.813189506881	33	2	2012
arima	35.3893445403792	34	2	2012
arima	26.5496472897279	35	2	2012
arima	35.3751148136552	36	2	2012
arima	36.0508922331364	37	2	2012
arima	34.3152872399943	38	2	2012
arima	30.6204097897367	39	2	2012
arima	34.5025734110967	40	2	2012
arima	44.8230641481624	41	2	2012
arima	37.2828898660959	42	2	2012
arima	33.678686958793	43	2	2012
arima	43.7431083464797	44	2	2012
arima	42.4721435621108	45	2	2012
arima	35.5916443640993	3	3	2012
arima	30.6099976000068	4	3	2012
arima	31.2581529721021	5	3	2012
arima	26.1015535853096	6	3	2012
arima	35.7473180301126	7	3	2012
arima	30.5699918519481	8	3	2012
arima	26.3133745341059	9	3	2012
arima	24.8747345195879	10	3	2012
arima	17.6794199597761	11	3	2012
arima	22.7693176435628	12	3	2012
arima	21.5568015565512	13	3	2012
arima	26.4224444990493	14	3	2012
arima	22.830616627645	15	3	2012
arima	23.9339577395135	16	3	2012
arima	24.9269992339601	17	3	2012
arima	33.715989854251	18	3	2012
arima	33.0978447769044	19	3	2012
arima	41.6841572217056	20	3	2012
arima	28.0878845924345	21	3	2012
arima	29.1523076039455	22	3	2012
arima	23.9553379959735	23	3	2012
arima	23.6539200723392	24	3	2012
arima	25.0731696585178	25	3	2012
arima	23.2749951634869	26	3	2012
arima	25.0515584926171	27	3	2012
arima	29.6859966591859	28	3	2012
arima	25.8580029513287	29	3	2012
arima	32.2738005379819	30	3	2012
arima	30.917414691519	31	3	2012
arima	37.8293308308237	32	3	2012
arima	36.8342387112977	33	3	2012
arima	31.2134506527397	34	3	2012
arima	31.8015768439562	35	3	2012
arima	30.7510086426533	36	3	2012
arima	39.4082695103713	37	3	2012
arima	34.7305542174107	38	3	2012
arima	35.4531543059258	39	3	2012
arima	43.7912765287854	40	3	2012
arima	39.7393419291299	41	3	2012
arima	41.4069200053512	42	3	2012
arima	47.2621977264448	43	3	2012
arima	46.2395416151275	44	3	2012
arima	49.3510789632604	45	3	2012
arima	33.3075715071223	3	4	2012
arima	33.0418111528765	4	4	2012
arima	27.0399398819529	5	4	2012
arima	36.0830843933308	6	4	2012
arima	32.7052404360174	7	4	2012
arima	25.1775102527068	8	4	2012
arima	26.6290061613132	9	4	2012
arima	19.1013091458966	10	4	2012
arima	21.9918377978516	11	4	2012
arima	23.3104972127939	12	4	2012
arima	23.8335221847677	13	4	2012
arima	21.5077035095013	14	4	2012
arima	22.7305935852208	15	4	2012
arima	19.6851504593269	16	4	2012
arima	26.5416495499048	17	4	2012
arima	31.0903115012481	18	4	2012
arima	28.0308921716513	19	4	2012
arima	32.7549341275824	20	4	2012
arima	30.3145893168728	21	4	2012
arima	21.8146973819763	22	4	2012
arima	20.0540347551732	23	4	2012
arima	20.0670936741374	24	4	2012
arima	22.0630395255223	25	4	2012
arima	21.9969504053395	26	4	2012
arima	22.6331808477532	27	4	2012
arima	28.0955996174001	28	4	2012
arima	29.5914541860123	29	4	2012
arima	29.6150565312398	30	4	2012
arima	35.1583438336396	31	4	2012
arima	38.3023480725703	32	4	2012
arima	32.2603907574862	33	4	2012
arima	35.1171626014115	34	4	2012
arima	28.2468121258218	35	4	2012
arima	35.6757930452319	36	4	2012
arima	38.3786953399393	37	4	2012
arima	38.3865948366932	38	4	2012
arima	44.4837425320738	39	4	2012
arima	39.0269615806027	40	4	2012
arima	43.1616549776211	41	4	2012
arima	52.7953950586337	42	4	2012
arima	48.7764410925321	43	4	2012
arima	52.0939854230396	44	4	2012
arima	68.4907288353116	45	4	2012
target	10	3	1	2012
target	19	4	1	2012
target	20	5	1	2012
target	22	6	1	2012
target	17	7	1	2012
target	26	8	1	2012
target	25	9	1	2012
target	21	10	1	2012
target	24	11	1	2012
target	15	12	1	2012
target	30	13	1	2012
target	34	14	1	2012
target	38	15	1	2012
target	61	16	1	2012
target	73	17	1	2012
target	60	18	1	2012
target	89	19	1	2012
target	48	20	1	2012
target	45	21	1	2012
target	42	22	1	2012
target	44	23	1	2012
target	57	24	1	2012
target	43	25	1	2012
target	44	26	1	2012
target	54	27	1	2012
target	32	28	1	2012
target	40	29	1	2012
target	34	30	1	2012
target	39	31	1	2012
target	32	32	1	2012
target	27	33	1	2012
target	20	34	1	2012
target	35	35	1	2012
target	40	36	1	2012
target	27	37	1	2012
target	18	38	1	2012
target	24	39	1	2012
target	28	40	1	2012
target	26	41	1	2012
target	21	42	1	2012
target	17	43	1	2012
target	17	44	1	2012
target	28	45	1	2012
target	19	3	2	2012
target	20	4	2	2012
target	22	5	2	2012
target	17	6	2	2012
target	26	7	2	2012
target	25	8	2	2012
target	21	9	2	2012
target	24	10	2	2012
target	15	11	2	2012
target	30	12	2	2012
target	34	13	2	2012
target	38	14	2	2012
target	61	15	2	2012
target	73	16	2	2012
target	60	17	2	2012
target	89	18	2	2012
target	48	19	2	2012
target	45	20	2	2012
target	42	21	2	2012
target	44	22	2	2012
target	57	23	2	2012
target	43	24	2	2012
target	44	25	2	2012
target	54	26	2	2012
target	32	27	2	2012
target	40	28	2	2012
target	34	29	2	2012
target	39	30	2	2012
target	32	31	2	2012
target	27	32	2	2012
target	20	33	2	2012
target	35	34	2	2012
target	40	35	2	2012
target	27	36	2	2012
target	18	37	2	2012
target	24	38	2	2012
target	28	39	2	2012
target	26	40	2	2012
target	21	41	2	2012
target	17	42	2	2012
target	17	43	2	2012
target	28	44	2	2012
target	12	45	2	2012
target	20	3	3	2012
target	22	4	3	2012
target	17	5	3	2012
target	26	6	3	2012
target	25	7	3	2012
target	21	8	3	2012
target	24	9	3	2012
target	15	10	3	2012
target	30	11	3	2012
target	34	12	3	2012
target	38	13	3	2012
target	61	14	3	2012
target	73	15	3	2012
target	60	16	3	2012
target	89	17	3	2012
target	48	18	3	2012
target	45	19	3	2012
target	42	20	3	2012
target	44	21	3	2012
target	57	22	3	2012
target	43	23	3	2012
target	44	24	3	2012
target	54	25	3	2012
target	32	26	3	2012
target	40	27	3	2012
target	34	28	3	2012
target	39	29	3	2012
target	32	30	3	2012
target	27	31	3	2012
target	20	32	3	2012
target	35	33	3	2012
target	40	34	3	2012
target	27	35	3	2012
target	18	36	3	2012
target	24	37	3	2012
target	28	38	3	2012
target	26	39	3	2012
target	21	40	3	2012
target	17	41	3	2012
target	17	42	3	2012
target	28	43	3	2012
target	12	44	3	2012
target	18	45	3	2012
target	22	3	4	2012
target	17	4	4	2012
target	26	5	4	2012
target	25	6	4	2012
target	21	7	4	2012
target	24	8	4	2012
target	15	9	4	2012
target	30	10	4	2012
target	34	11	4	2012
target	38	12	4	2012
target	61	13	4	2012
target	73	14	4	2012
target	60	15	4	2012
target	89	16	4	2012
target	48	17	4	2012
target	45	18	4	2012
target	42	19	4	2012
target	44	20	4	2012
target	57	21	4	2012
target	43	22	4	2012
target	44	23	4	2012
target	54	24	4	2012
target	32	25	4	2012
target	40	26	4	2012
target	34	27	4	2012
target	39	28	4	2012
target	32	29	4	2012
target	27	30	4	2012
target	20	31	4	2012
target	35	32	4	2012
target	40	33	4	2012
target	27	34	4	2012
target	18	35	4	2012
target	24	36	4	2012
target	28	37	4	2012
target	26	38	4	2012
target	21	39	4	2012
target	17	40	4	2012
target	17	41	4	2012
target	28	42	4	2012
target	12	43	4	2012
target	18	44	4	2012
target	21	45	4	2012
