# Supplementary material for: A stacked ensemble method for forecasting influenza-like illness visit volumes at emergency departments
Source: PLoS One. 2021 Mar 22;16(3):e0241725. doi: 10.1371/journal.pone.0241725 (PMC7984626; doi:10.1371/journal.pone.0241725)
Supplement: S1 Data — (ZIP) [file pone.0241725.s003.zip › ILI_plosone/tables/raw_estimates_2016_holdout_2013weeks-3-45.csv]

object	value	epiweek	weeks_ahead	season
rf	95.412	3	1	2013
rf	99.001	4	1	2013
rf	131.829	5	1	2013
rf	147.8345	6	1	2013
rf	158.7265	7	1	2013
rf	166.385	8	1	2013
rf	159.4535	9	1	2013
rf	184.5375	10	1	2013
rf	210.065	11	1	2013
rf	219.679	12	1	2013
rf	232.655	13	1	2013
rf	230.5075	14	1	2013
rf	245.195	15	1	2013
rf	247.8105	16	1	2013
rf	291.199	17	1	2013
rf	348.4605	18	1	2013
rf	329.379	19	1	2013
rf	312.9385	20	1	2013
rf	264.099	21	1	2013
rf	243.1925	22	1	2013
rf	244.7165	23	1	2013
rf	257.0635	24	1	2013
rf	257.4405	25	1	2013
rf	273.007	26	1	2013
rf	262.302	27	1	2013
rf	258.7385	28	1	2013
rf	254.867	29	1	2013
rf	237.5355	30	1	2013
rf	222.739	31	1	2013
rf	210.578	32	1	2013
rf	227.892	33	1	2013
rf	206.0465	34	1	2013
rf	195.0295	35	1	2013
rf	174.879	36	1	2013
rf	184.2955	37	1	2013
rf	183.508	38	1	2013
rf	166.246	39	1	2013
rf	150.8125	40	1	2013
rf	150.098	41	1	2013
rf	147.068	42	1	2013
rf	139.46	43	1	2013
rf	133.3265	44	1	2013
rf	108.856	45	1	2013
rf	101.039	3	2	2013
rf	111.012	4	2	2013
rf	144.6065	5	2	2013
rf	157.873	6	2	2013
rf	169.76	7	2	2013
rf	179.805	8	2	2013
rf	167.9435	9	2	2013
rf	207.656	10	2	2013
rf	224.55	11	2	2013
rf	231.791	12	2	2013
rf	245.661	13	2	2013
rf	248.4125	14	2	2013
rf	257.985	15	2	2013
rf	266.555	16	2	2013
rf	300.3805	17	2	2013
rf	333.9995	18	2	2013
rf	319.1105	19	2	2013
rf	292.7785	20	2	2013
rf	268.8455	21	2	2013
rf	241.3535	22	2	2013
rf	237.7985	23	2	2013
rf	259.9725	24	2	2013
rf	269.853	25	2	2013
rf	270.8865	26	2	2013
rf	263.9565	27	2	2013
rf	263.469	28	2	2013
rf	245.803	29	2	2013
rf	230.574	30	2	2013
rf	223.4735	31	2	2013
rf	239.664	32	2	2013
rf	218.607	33	2	2013
rf	210.232	34	2	2013
rf	185.4775	35	2	2013
rf	176.4885	36	2	2013
rf	193.0055	37	2	2013
rf	181.006	38	2	2013
rf	158.1525	39	2	2013
rf	143.5055	40	2	2013
rf	142.387	41	2	2013
rf	147.4195	42	2	2013
rf	141.062	43	2	2013
rf	121.419	44	2	2013
rf	99.5115	45	2	2013
rf	128.2895	3	3	2013
rf	123.913	4	3	2013
rf	143.676	5	3	2013
rf	168.435	6	3	2013
rf	180.8055	7	3	2013
rf	195.023	8	3	2013
rf	194.69	9	3	2013
rf	225.8745	10	3	2013
rf	242.041	11	3	2013
rf	246.7255	12	3	2013
rf	257.3515	13	3	2013
rf	258.49	14	3	2013
rf	267.8405	15	3	2013
rf	284.204	16	3	2013
rf	292.599	17	3	2013
rf	310.3465	18	3	2013
rf	296.687	19	3	2013
rf	288.683	20	3	2013
rf	261.184	21	3	2013
rf	234.172	22	3	2013
rf	239.372	23	3	2013
rf	266.3005	24	3	2013
rf	269.551	25	3	2013
rf	268.0885	26	3	2013
rf	263.9445	27	3	2013
rf	253.025	28	3	2013
rf	232.355	29	3	2013
rf	222.1875	30	3	2013
rf	239.8195	31	3	2013
rf	226.539	32	3	2013
rf	215.7035	33	3	2013
rf	197.553	34	3	2013
rf	187.72	35	3	2013
rf	173.2385	36	3	2013
rf	189.569	37	3	2013
rf	179.4055	38	3	2013
rf	149.6405	39	3	2013
rf	139.819	40	3	2013
rf	135.913	41	3	2013
rf	141.2105	42	3	2013
rf	121.1	43	3	2013
rf	106.449	44	3	2013
rf	89.147	45	3	2013
rf	136.4465	3	4	2013
rf	135.7885	4	4	2013
rf	158.0665	5	4	2013
rf	190.353	6	4	2013
rf	204.9055	7	4	2013
rf	211.6325	8	4	2013
rf	212.25	9	4	2013
rf	237.7315	10	4	2013
rf	264.1355	11	4	2013
rf	259.8655	12	4	2013
rf	266.516	13	4	2013
rf	258.7565	14	4	2013
rf	288.417	15	4	2013
rf	300.7755	16	4	2013
rf	288.4925	17	4	2013
rf	292.969	18	4	2013
rf	290.8975	19	4	2013
rf	292.248	20	4	2013
rf	252.794	21	4	2013
rf	227.4875	22	4	2013
rf	240.2835	23	4	2013
rf	265.3985	24	4	2013
rf	258.053	25	4	2013
rf	262.427	26	4	2013
rf	255.0015	27	4	2013
rf	236.169	28	4	2013
rf	223.6035	29	4	2013
rf	227.294	30	4	2013
rf	233.6565	31	4	2013
rf	233.202	32	4	2013
rf	207.98	33	4	2013
rf	206.8845	34	4	2013
rf	180.708	35	4	2013
rf	169.5535	36	4	2013
rf	191.498	37	4	2013
rf	166.945	38	4	2013
rf	145.2265	39	4	2013
rf	126.4545	40	4	2013
rf	121.7685	41	4	2013
rf	120.56	42	4	2013
rf	107.541	43	4	2013
rf	89.1145	44	4	2013
rf	82.062	45	4	2013
Generalized Linear Mixture Model	158.209939392621	3	1	2018
Generalized Linear Mixture Model	161.551930133384	4	1	2018
Generalized Linear Mixture Model	186.155130656814	5	1	2018
Generalized Linear Mixture Model	171.552479612255	6	1	2018
Generalized Linear Mixture Model	209.61167767203	7	1	2018
Generalized Linear Mixture Model	275.345664167	8	1	2018
Generalized Linear Mixture Model	395.099804480709	9	1	2018
Generalized Linear Mixture Model	568.408962188765	10	1	2018
Generalized Linear Mixture Model	577.874039224953	11	1	2018
Generalized Linear Mixture Model	614.775640384994	12	1	2018
Generalized Linear Mixture Model	595.696562873691	13	1	2018
Generalized Linear Mixture Model	473.065811094647	14	1	2018
Generalized Linear Mixture Model	387.807985561084	15	1	2018
Generalized Linear Mixture Model	382.450846432355	16	1	2018
Generalized Linear Mixture Model	309.989659763078	17	1	2018
Generalized Linear Mixture Model	161.472048105919	3	2	2018
Generalized Linear Mixture Model	163.167857214004	4	2	2018
Generalized Linear Mixture Model	173.244819636954	5	2	2018
Generalized Linear Mixture Model	174.780053066663	6	2	2018
Generalized Linear Mixture Model	214.390758194527	7	2	2018
Generalized Linear Mixture Model	286.725109977423	8	2	2018
Generalized Linear Mixture Model	415.985725191682	9	2	2018
Generalized Linear Mixture Model	558.285659096391	10	2	2018
Generalized Linear Mixture Model	553.071034378816	11	2	2018
Generalized Linear Mixture Model	605.311000069922	12	2	2018
Generalized Linear Mixture Model	561.323839146733	13	2	2018
Generalized Linear Mixture Model	456.217613842907	14	2	2018
Generalized Linear Mixture Model	384.610296916036	15	2	2018
Generalized Linear Mixture Model	350.861652839645	16	2	2018
Generalized Linear Mixture Model	273.525945636604	17	2	2018
Generalized Linear Mixture Model	158.794295618727	3	3	2018
Generalized Linear Mixture Model	153.262899744296	4	3	2018
Generalized Linear Mixture Model	179.713770762481	5	3	2018
Generalized Linear Mixture Model	173.564216598452	6	3	2018
Generalized Linear Mixture Model	227.290827001446	7	3	2018
Generalized Linear Mixture Model	307.985202447836	8	3	2018
Generalized Linear Mixture Model	401.538004826767	9	3	2018
Generalized Linear Mixture Model	515.48400819765	10	3	2018
Generalized Linear Mixture Model	529.731050169173	11	3	2018
Generalized Linear Mixture Model	541.364415888963	12	3	2018
Generalized Linear Mixture Model	503.5808763327	13	3	2018
Generalized Linear Mixture Model	426.33007989784	14	3	2018
Generalized Linear Mixture Model	339.12857014003	15	3	2018
Generalized Linear Mixture Model	319.390674647652	16	3	2018
Generalized Linear Mixture Model	269.213693171138	17	3	2018
Generalized Linear Mixture Model	151.065132374913	3	4	2018
Generalized Linear Mixture Model	162.833134464778	4	4	2018
Generalized Linear Mixture Model	186.013440469493	5	4	2018
Generalized Linear Mixture Model	192.582409143754	6	4	2018
Generalized Linear Mixture Model	257.741913050277	7	4	2018
Generalized Linear Mixture Model	328.262945747957	8	4	2018
Generalized Linear Mixture Model	396.805493480499	9	4	2018
Generalized Linear Mixture Model	496.465040298625	10	4	2018
Generalized Linear Mixture Model	492.746299830138	11	4	2018
Generalized Linear Mixture Model	480.878473712429	12	4	2018
Generalized Linear Mixture Model	448.943226985839	13	4	2018
Generalized Linear Mixture Model	392.310253951827	14	4	2018
Generalized Linear Mixture Model	306.634916934834	15	4	2018
Generalized Linear Mixture Model	296.153299589187	16	4	2018
Generalized Linear Mixture Model	265.10979314269	17	4	2018
lm	115.990917880748	3	1	2013
lm	94.0720291439273	4	1	2013
lm	156.747138838773	5	1	2013
lm	128.149922422256	6	1	2013
lm	160.276835196534	7	1	2013
lm	186.762616410874	8	1	2013
lm	185.061783048459	9	1	2013
lm	248.089533211836	10	1	2013
lm	235.227017450655	11	1	2013
lm	228.854127226684	12	1	2013
lm	231.362325062479	13	1	2013
lm	236.145410454202	14	1	2013
lm	245.137264339714	15	1	2013
lm	265.402420747658	16	1	2013
lm	306.529784538756	17	1	2013
lm	341.220186570478	18	1	2013
lm	331.404035763749	19	1	2013
lm	299.979574338282	20	1	2013
lm	224.932807900349	21	1	2013
lm	256.224233598858	22	1	2013
lm	234.947280644049	23	1	2013
lm	256.640468277666	24	1	2013
lm	252.826875314115	25	1	2013
lm	260.124797227267	26	1	2013
lm	253.715788036222	27	1	2013
lm	236.641416300179	28	1	2013
lm	211.258839909259	29	1	2013
lm	225.076825123918	30	1	2013
lm	170.829877524696	31	1	2013
lm	185.483124167935	32	1	2013
lm	209.208097209357	33	1	2013
lm	202.310809309378	34	1	2013
lm	165.486850725794	35	1	2013
lm	164.784137749677	36	1	2013
lm	183.298404411086	37	1	2013
lm	184.227597364293	38	1	2013
lm	144.775512249422	39	1	2013
lm	164.424190162237	40	1	2013
lm	132.0883005686	41	1	2013
lm	162.214013283819	42	1	2013
lm	128.81002542509	43	1	2013
lm	125.520104334096	44	1	2013
lm	88.5610669209212	45	1	2013
lm	118.129534816559	3	2	2013
lm	103.416687957266	4	2	2013
lm	137.264929647909	5	2	2013
lm	166.140888128311	6	2	2013
lm	176.981698649172	7	2	2013
lm	223.959417877005	8	2	2013
lm	242.282074956607	9	2	2013
lm	262.815435451201	10	2	2013
lm	246.197527621148	11	2	2013
lm	233.480628892095	12	2	2013
lm	249.101287656881	13	2	2013
lm	265.633197911022	14	2	2013
lm	280.446582840733	15	2	2013
lm	266.684210500214	16	2	2013
lm	293.870179644895	17	2	2013
lm	282.207750214737	18	2	2013
lm	331.279936322613	19	2	2013
lm	296.550809126402	20	2	2013
lm	241.138265344227	21	2	2013
lm	222.720135232296	22	2	2013
lm	234.440926852981	23	2	2013
lm	252.69838664543	24	2	2013
lm	250.892060327571	25	2	2013
lm	229.962394951647	26	2	2013
lm	247.451653317199	27	2	2013
lm	221.530309432646	28	2	2013
lm	202.652844862582	29	2	2013
lm	191.023691084401	30	2	2013
lm	168.907447703807	31	2	2013
lm	175.914938858262	32	2	2013
lm	211.944213117275	33	2	2013
lm	184.702890168184	34	2	2013
lm	159.031693235167	35	2	2013
lm	147.599166557588	36	2	2013
lm	170.422575100252	37	2	2013
lm	147.913173396306	38	2	2013
lm	154.664409512066	39	2	2013
lm	132.396199043713	40	2	2013
lm	147.078426590245	41	2	2013
lm	122.367663803077	42	2	2013
lm	120.486219330866	43	2	2013
lm	93.4255258839928	44	2	2013
lm	88.5509098965743	45	2	2013
lm	113.138444762077	3	3	2013
lm	94.0564175450804	4	3	2013
lm	157.675053715716	5	3	2013
lm	176.497796328617	6	3	2013
lm	217.871304273132	7	3	2013
lm	272.119827924746	8	3	2013
lm	273.939124984702	9	3	2013
lm	266.018132430146	10	3	2013
lm	257.369364552492	11	3	2013
lm	260.12418848908	12	3	2013
lm	282.992091246415	13	3	2013
lm	298.423980385998	14	3	2013
lm	279.965295002902	15	3	2013
lm	260.278201885369	16	3	2013
lm	227.421512133053	17	3	2013
lm	282.278365262731	18	3	2013
lm	311.409859782649	19	3	2013
lm	312.361263710468	20	3	2013
lm	211.39246048574	21	3	2013
lm	219.992859445526	22	3	2013
lm	230.660318623798	23	3	2013
lm	238.909383355724	24	3	2013
lm	220.641148999976	25	3	2013
lm	217.347917299936	26	3	2013
lm	219.789505329087	27	3	2013
lm	210.781407199352	28	3	2013
lm	160.266767951035	29	3	2013
lm	172.771129249919	30	3	2013
lm	159.491346876298	31	3	2013
lm	176.500846532	32	3	2013
lm	184.206692956992	33	3	2013
lm	174.038585766493	34	3	2013
lm	142.128373708609	35	3	2013
lm	132.228996881659	36	3	2013
lm	128.635847124852	37	3	2013
lm	149.509888030514	38	3	2013
lm	119.802576549739	39	3	2013
lm	131.820405166216	40	3	2013
lm	107.216168905566	41	3	2013
lm	107.425180239309	42	3	2013
lm	86.331967754216	43	3	2013
lm	85.6600711461251	44	3	2013
lm	63.5047165839247	45	3	2013
lm	104.048824388151	3	4	2013
lm	127.691782646278	4	4	2013
lm	173.831550091125	5	4	2013
lm	221.239492105997	6	4	2013
lm	260.724833659044	7	4	2013
lm	292.274406415805	8	4	2013
lm	274.56466368804	9	4	2013
lm	270.058880323903	10	4	2013
lm	277.205655871191	11	4	2013
lm	289.086506336328	12	4	2013
lm	321.479564663271	13	4	2013
lm	300.962647011913	14	4	2013
lm	286.209346823789	15	4	2013
lm	204.038533946114	16	4	2013
lm	243.480654972477	17	4	2013
lm	275.329560315808	18	4	2013
lm	327.12095403026	19	4	2013
lm	276.078002202658	20	4	2013
lm	200.666165637223	21	4	2013
lm	211.491651524013	22	4	2013
lm	226.105485267435	23	4	2013
lm	217.475016447315	24	4	2013
lm	220.760532697111	25	4	2013
lm	196.987688207406	26	4	2013
lm	220.159718017816	27	4	2013
lm	177.204812313976	28	4	2013
lm	146.211179438734	29	4	2013
lm	166.636629775539	30	4	2013
lm	170.52340083406	31	4	2013
lm	155.358675119554	32	4	2013
lm	174.110576026508	33	4	2013
lm	155.370865109623	34	4	2013
lm	128.290554498913	35	4	2013
lm	96.2565322829768	36	4	2013
lm	136.046931765851	37	4	2013
lm	118.151922207419	38	4	2013
lm	123.443737543143	39	4	2013
lm	93.0382236991298	40	4	2013
lm	96.8539083873992	41	4	2013
lm	71.1640778994269	42	4	2013
lm	81.3501577946418	43	4	2013
lm	57.47728067597	44	4	2013
lm	50.289932355284	45	4	2013
eb	139.318941323465	3	1	2013
eb	94.0143636975554	4	1	2013
eb	196.548997813241	5	1	2013
eb	141.669966103795	6	1	2013
eb	164.478284565253	7	1	2013
eb	177.36585432364	8	1	2013
eb	165.526526382442	9	1	2013
eb	218.57892883738	10	1	2013
eb	219.204328053889	11	1	2013
eb	247.525057490629	12	1	2013
eb	220.649656752579	13	1	2013
eb	246.179416081163	14	1	2013
eb	205.953483690132	15	1	2013
eb	254.917245928922	16	1	2013
eb	313.221386326111	17	1	2013
eb	409.908441876767	18	1	2013
eb	410.617550496057	19	1	2013
eb	307.449553937917	20	1	2013
eb	250.455656912512	21	1	2013
eb	232.862868273498	22	1	2013
eb	259.7701763708	23	1	2013
eb	252.37607077015	24	1	2013
eb	237.835846338832	25	1	2013
eb	270.100465251176	26	1	2013
eb	260.506601298042	27	1	2013
eb	229.72587787406	28	1	2013
eb	229.404416871417	29	1	2013
eb	215.221879208671	30	1	2013
eb	183.797651647102	31	1	2013
eb	182.899194723534	32	1	2013
eb	205.238611120178	33	1	2013
eb	182.808756507631	34	1	2013
eb	175.59298765546	35	1	2013
eb	159.845437959756	36	1	2013
eb	186.778241698175	37	1	2013
eb	182.852071717314	38	1	2013
eb	170.740517007679	39	1	2013
eb	147.407637258485	40	1	2013
eb	140.993644246692	41	1	2013
eb	149.334617737888	42	1	2013
eb	147.4823185189	43	1	2013
eb	133.930406920551	44	1	2013
eb	100.08167253427	45	1	2013
eb	175.756972489331	3	2	2013
eb	100.412748165203	4	2	2013
eb	225.97587176366	5	2	2013
eb	158.551933153976	6	2	2013
eb	180.74378582198	7	2	2013
eb	196.642191207644	8	2	2013
eb	184.423134891641	9	2	2013
eb	239.370345999059	10	2	2013
eb	238.529997120951	11	2	2013
eb	265.601073175411	12	2	2013
eb	238.17868176877	13	2	2013
eb	263.427283745566	14	2	2013
eb	226.105314937572	15	2	2013
eb	272.36145676886	16	2	2013
eb	332.611759931897	17	2	2013
eb	433.394303859071	18	2	2013
eb	434.972648446104	19	2	2013
eb	324.480204209241	20	2	2013
eb	251.317877957359	21	2	2013
eb	230.533916063103	22	2	2013
eb	259.489060724764	23	2	2013
eb	247.148828462687	24	2	2013
eb	230.208061581483	25	2	2013
eb	261.863020880874	26	2	2013
eb	251.847956786953	27	2	2013
eb	217.174844661639	28	2	2013
eb	216.451850563674	29	2	2013
eb	202.750828334633	30	2	2013
eb	170.606418774832	31	2	2013
eb	169.760665868599	32	2	2013
eb	193.140892819609	33	2	2013
eb	173.960471027914	34	2	2013
eb	164.022294749633	35	2	2013
eb	150.32830808205	36	2	2013
eb	174.3793685137	37	2	2013
eb	172.030747607232	38	2	2013
eb	161.015333639523	39	2	2013
eb	136.788164778019	40	2	2013
eb	126.784377199379	41	2	2013
eb	135.891242317526	42	2	2013
eb	135.123318716967	43	2	2013
eb	121.762275488445	44	2	2013
eb	87.2041352633475	45	2	2013
eb	184.926376439893	3	3	2013
eb	108.508600639273	4	3	2013
eb	250.677292908428	5	3	2013
eb	178.281939542689	6	3	2013
eb	202.222927864686	7	3	2013
eb	215.508655253638	8	3	2013
eb	205.22048320059	9	3	2013
eb	258.735903407552	10	3	2013
eb	257.343979384608	11	3	2013
eb	285.433915725083	12	3	2013
eb	256.609157674914	13	3	2013
eb	280.491898008685	14	3	2013
eb	242.550914390707	15	3	2013
eb	290.282750272263	16	3	2013
eb	353.226363922692	17	3	2013
eb	441.633024894727	18	3	2013
eb	457.519110732254	19	3	2013
eb	338.488862112065	20	3	2013
eb	255.028630702704	21	3	2013
eb	227.972216537305	22	3	2013
eb	254.110729969641	23	3	2013
eb	241.378858530726	24	3	2013
eb	220.89011696348	25	3	2013
eb	253.813010884575	26	3	2013
eb	240.607951756819	27	3	2013
eb	204.472501690477	28	3	2013
eb	205.192288508466	29	3	2013
eb	188.44258631573	30	3	2013
eb	159.324780154444	31	3	2013
eb	159.665074005868	32	3	2013
eb	181.993294115301	33	3	2013
eb	163.129042967459	34	3	2013
eb	155.133764690485	35	3	2013
eb	137.308501389459	36	3	2013
eb	162.392176069074	37	3	2013
eb	159.569399082597	38	3	2013
eb	149.620685266544	39	3	2013
eb	124.0176508845	40	3	2013
eb	115.464012090045	41	3	2013
eb	124.616248191628	42	3	2013
eb	123.233916321061	43	3	2013
eb	108.076325792869	44	3	2013
eb	75.612472017102	45	3	2013
eb	250.876646243213	3	4	2013
eb	122.286800888756	4	4	2013
eb	273.234267122135	5	4	2013
eb	198.317638719097	6	4	2013
eb	224.747560525292	7	4	2013
eb	239.444654244454	8	4	2013
eb	229.597174969435	9	4	2013
eb	277.690809086233	10	4	2013
eb	276.935684738258	11	4	2013
eb	303.097282848238	12	4	2013
eb	276.849262474528	13	4	2013
eb	296.350627875263	14	4	2013
eb	262.788211369114	15	4	2013
eb	311.592909895347	16	4	2013
eb	373.663246733432	17	4	2013
eb	455.138137402693	18	4	2013
eb	475.093244928423	19	4	2013
eb	355.932951136962	20	4	2013
eb	251.613366984238	21	4	2013
eb	223.764536382236	22	4	2013
eb	247.735788619179	23	4	2013
eb	230.885004657573	24	4	2013
eb	209.218000447194	25	4	2013
eb	246.639641474835	26	4	2013
eb	226.235758743683	27	4	2013
eb	190.640185219208	28	4	2013
eb	191.10283773998	29	4	2013
eb	179.06905059813	30	4	2013
eb	147.459950258019	31	4	2013
eb	150.457853771071	32	4	2013
eb	167.526487472829	33	4	2013
eb	153.009413837275	34	4	2013
eb	141.179254876237	35	4	2013
eb	127.696866145817	36	4	2013
eb	150.727432591848	37	4	2013
eb	145.605033617221	38	4	2013
eb	137.277454475836	39	4	2013
eb	112.263949694954	40	4	2013
eb	102.125163338755	41	4	2013
eb	110.671334892331	42	4	2013
eb	108.153718705539	43	4	2013
eb	95.1066750525325	44	4	2013
eb	63.2080884369103	45	4	2013
arima	192.039936887426	3	1	2013
arima	146.687762829331	4	1	2013
arima	213.086626701869	5	1	2013
arima	150.242084030736	6	1	2013
arima	170.964380795552	7	1	2013
arima	199.351939876372	8	1	2013
arima	137.863524858549	9	1	2013
arima	173.588425855488	10	1	2013
arima	201.790128170251	11	1	2013
arima	206.17235044556	12	1	2013
arima	200.839820393688	13	1	2013
arima	200.549143936132	14	1	2013
arima	176.87232846793	15	1	2013
arima	206.843604983507	16	1	2013
arima	240.828133013347	17	1	2013
arima	279.245883526856	18	1	2013
arima	335.716818291436	19	1	2013
arima	221.191247206689	20	1	2013
arima	243.410195416407	21	1	2013
arima	181.432908522598	22	1	2013
arima	209.742598939027	23	1	2013
arima	206.478796352582	24	1	2013
arima	204.272792256925	25	1	2013
arima	214.604862342203	26	1	2013
arima	237.061018530295	27	1	2013
arima	209.949012417204	28	1	2013
arima	212.368327470653	29	1	2013
arima	232.20955787217	30	1	2013
arima	200.033232326264	31	1	2013
arima	210.00790875319	32	1	2013
arima	240.3331375978	33	1	2013
arima	221.432144317087	34	1	2013
arima	205.392925532355	35	1	2013
arima	186.769699895164	36	1	2013
arima	218.893329527304	37	1	2013
arima	224.808929783937	38	1	2013
arima	228.743682585165	39	1	2013
arima	256.295033451099	40	1	2013
arima	232.389532329809	41	1	2013
arima	223.097402973584	42	1	2013
arima	207.304907017551	43	1	2013
arima	188.852473207058	44	1	2013
arima	174.831282392025	45	1	2013
arima	184.555247967268	3	2	2013
arima	166.143294179979	4	2	2013
arima	186.415936659593	5	2	2013
arima	150.085798341512	6	2	2013
arima	191.509273375965	7	2	2013
arima	159.613322284538	8	2	2013
arima	121.433364921154	9	2	2013
arima	181.965317962126	10	2	2013
arima	190.618507602959	11	2	2013
arima	205.575080927692	12	2	2013
arima	185.002491213893	13	2	2013
arima	188.940835627428	14	2	2013
arima	170.481546229421	15	2	2013
arima	193.691951132971	16	2	2013
arima	201.731742718784	17	2	2013
arima	291.10693587074	18	2	2013
arima	279.163244946396	19	2	2013
arima	238.11609760512	20	2	2013
arima	198.220263792701	21	2	2013
arima	162.426019064608	22	2	2013
arima	187.805587005998	23	2	2013
arima	191.28043364024	24	2	2013
arima	177.829603096944	25	2	2013
arima	215.143931121286	26	2	2013
arima	218.417359970968	27	2	2013
arima	197.093181676387	28	2	2013
arima	225.752564375938	29	2	2013
arima	227.212385570962	30	2	2013
arima	209.317230863162	31	2	2013
arima	228.69828522174	32	2	2013
arima	246.90173263577	33	2	2013
arima	219.583884568536	34	2	2013
arima	198.924233500026	35	2	2013
arima	198.717413510623	36	2	2013
arima	232.181965088953	37	2	2013
arima	249.821796391384	38	2	2013
arima	296.26006787744	39	2	2013
arima	293.623418937226	40	2	2013
arima	255.034400628067	41	2	2013
arima	235.253909290529	42	2	2013
arima	212.602749482894	43	2	2013
arima	208.633465162495	44	2	2013
arima	202.150177450575	45	2	2013
arima	202.038367379809	3	3	2013
arima	143.275596097934	4	3	2013
arima	184.583935813675	5	3	2013
arima	172.097567448826	6	3	2013
arima	152.413865193346	7	3	2013
arima	141.674385618477	8	3	2013
arima	133.787105422379	9	3	2013
arima	172.356954747424	10	3	2013
arima	191.325353287578	11	3	2013
arima	189.34497478473	12	3	2013
arima	174.675728892263	13	3	2013
arima	181.566564979372	14	3	2013
arima	160.112693795475	15	3	2013
arima	158.384514733619	16	3	2013
arima	219.358239148135	17	3	2013
arima	237.472309958034	18	3	2013
arima	291.984113658091	19	3	2013
arima	193.149097193069	20	3	2013
arima	177.839351344656	21	3	2013
arima	143.880092302678	22	3	2013
arima	173.916873353529	23	3	2013
arima	165.713737204068	24	3	2013
arima	180.701952239333	25	3	2013
arima	197.742679258822	26	3	2013
arima	205.097983255313	27	3	2013
arima	211.316764012983	28	3	2013
arima	221.107016470469	29	3	2013
arima	234.820692745458	30	3	2013
arima	228.030136062061	31	3	2013
arima	236.070938729972	32	3	2013
arima	243.254609244025	33	3	2013
arima	212.086727581607	34	3	2013
arima	209.881775538221	35	3	2013
arima	213.560056950063	36	3	2013
arima	256.623263326645	37	3	2013
arima	315.724715305157	38	3	2013
arima	330.394631532831	39	3	2013
arima	311.269770806094	40	3	2013
arima	264.765496507771	41	3	2013
arima	238.481255584826	42	3	2013
arima	230.563679785819	43	3	2013
arima	233.875164869231	44	3	2013
arima	207.262433222665	45	3	2013
arima	176.139849434176	3	4	2013
arima	145.838685708221	4	4	2013
arima	202.701245972872	5	4	2013
arima	135.236213779756	6	4	2013
arima	135.354197874445	7	4	2013
arima	151.702819889709	8	4	2013
arima	129.892919694079	9	4	2013
arima	175.268243397034	10	4	2013
arima	176.852976413754	11	4	2013
arima	178.476776665197	12	4	2013
arima	169.062074157432	13	4	2013
arima	169.813753180603	14	4	2013
arima	129.019772609949	15	4	2013
arima	181.299566022427	16	4	2013
arima	173.76860705611	17	4	2013
arima	254.414515274222	18	4	2013
arima	242.055167442388	19	4	2013
arima	173.225012270662	20	4	2013
arima	157.579464561889	21	4	2013
arima	134.886918135386	22	4	2013
arima	150.247136426397	23	4	2013
arima	169.882143788198	24	4	2013
arima	166.579614152784	25	4	2013
arima	186.259241812777	26	4	2013
arima	218.601595243649	27	4	2013
arima	207.926722413979	28	4	2013
arima	229.231138377588	29	4	2013
arima	251.153020189679	30	4	2013
arima	235.439632377879	31	4	2013
arima	233.51213251558	32	4	2013
arima	233.333576167785	33	4	2013
arima	221.698883952335	34	4	2013
arima	223.49891226249	35	4	2013
arima	240.019435353794	36	4	2013
arima	321.78138803061	37	4	2013
arima	347.782938300666	38	4	2013
arima	344.09245769887	39	4	2013
arima	315.038027513607	40	4	2013
arima	265.162460247289	41	4	2013
arima	254.062950724526	42	4	2013
arima	253.79102676096	43	4	2013
arima	236.521815202243	44	4	2013
arima	241.158391133923	45	4	2013
target	89	3	1	2013
target	166	4	1	2013
target	127	5	1	2013
target	147	6	1	2013
target	159	7	1	2013
target	148	8	1	2013
target	197	9	1	2013
target	200	10	1	2013
target	227	11	1	2013
target	204	12	1	2013
target	229	13	1	2013
target	190	14	1	2013
target	238	15	1	2013
target	293	16	1	2013
target	381	17	1	2013
target	383	18	1	2013
target	296	19	1	2013
target	250	20	1	2013
target	236	21	1	2013
target	262	22	1	2013
target	256	23	1	2013
target	244	24	1	2013
target	275	25	1	2013
target	268	26	1	2013
target	240	27	1	2013
target	240	28	1	2013
target	228	29	1	2013
target	198	30	1	2013
target	197	31	1	2013
target	220	32	1	2013
target	199	33	1	2013
target	189	34	1	2013
target	173	35	1	2013
target	200	36	1	2013
target	197	37	1	2013
target	186	38	1	2013
target	162	39	1	2013
target	154	40	1	2013
target	162	41	1	2013
target	160	42	1	2013
target	148	43	1	2013
target	113	44	1	2013
target	114	45	1	2013
target	166	3	2	2013
target	127	4	2	2013
target	147	5	2	2013
target	159	6	2	2013
target	148	7	2	2013
target	197	8	2	2013
target	200	9	2	2013
target	227	10	2	2013
target	204	11	2	2013
target	229	12	2	2013
target	190	13	2	2013
target	238	14	2	2013
target	293	15	2	2013
target	381	16	2	2013
target	383	17	2	2013
target	296	18	2	2013
target	250	19	2	2013
target	236	20	2	2013
target	262	21	2	2013
target	256	22	2	2013
target	244	23	2	2013
target	275	24	2	2013
target	268	25	2	2013
target	240	26	2	2013
target	240	27	2	2013
target	228	28	2	2013
target	198	29	2	2013
target	197	30	2	2013
target	220	31	2	2013
target	199	32	2	2013
target	189	33	2	2013
target	173	34	2	2013
target	200	35	2	2013
target	197	36	2	2013
target	186	37	2	2013
target	162	38	2	2013
target	154	39	2	2013
target	162	40	2	2013
target	160	41	2	2013
target	148	42	2	2013
target	113	43	2	2013
target	114	44	2	2013
target	65	45	2	2013
target	127	3	3	2013
target	147	4	3	2013
target	159	5	3	2013
target	148	6	3	2013
target	197	7	3	2013
target	200	8	3	2013
target	227	9	3	2013
target	204	10	3	2013
target	229	11	3	2013
target	190	12	3	2013
target	238	13	3	2013
target	293	14	3	2013
target	381	15	3	2013
target	383	16	3	2013
target	296	17	3	2013
target	250	18	3	2013
target	236	19	3	2013
target	262	20	3	2013
target	256	21	3	2013
target	244	22	3	2013
target	275	23	3	2013
target	268	24	3	2013
target	240	25	3	2013
target	240	26	3	2013
target	228	27	3	2013
target	198	28	3	2013
target	197	29	3	2013
target	220	30	3	2013
target	199	31	3	2013
target	189	32	3	2013
target	173	33	3	2013
target	200	34	3	2013
target	197	35	3	2013
target	186	36	3	2013
target	162	37	3	2013
target	154	38	3	2013
target	162	39	3	2013
target	160	40	3	2013
target	148	41	3	2013
target	113	42	3	2013
target	114	43	3	2013
target	65	44	3	2013
target	57	45	3	2013
target	147	3	4	2013
target	159	4	4	2013
target	148	5	4	2013
target	197	6	4	2013
target	200	7	4	2013
target	227	8	4	2013
target	204	9	4	2013
target	229	10	4	2013
target	190	11	4	2013
target	238	12	4	2013
target	293	13	4	2013
target	381	14	4	2013
target	383	15	4	2013
target	296	16	4	2013
target	250	17	4	2013
target	236	18	4	2013
target	262	19	4	2013
target	256	20	4	2013
target	244	21	4	2013
target	275	22	4	2013
target	268	23	4	2013
target	240	24	4	2013
target	240	25	4	2013
target	228	26	4	2013
target	198	27	4	2013
target	197	28	4	2013
target	220	29	4	2013
target	199	30	4	2013
target	189	31	4	2013
target	173	32	4	2013
target	200	33	4	2013
target	197	34	4	2013
target	186	35	4	2013
target	162	36	4	2013
target	154	37	4	2013
target	162	38	4	2013
target	160	39	4	2013
target	148	40	4	2013
target	113	41	4	2013
target	114	42	4	2013
target	65	43	4	2013
target	57	44	4	2013
target	65	45	4	2013
