# Supplementary material for: A stacked ensemble method for forecasting influenza-like illness visit volumes at emergency departments
Source: PLoS One. 2021 Mar 22;16(3):e0241725. doi: 10.1371/journal.pone.0241725 (PMC7984626; doi:10.1371/journal.pone.0241725)
Supplement: S1 Data — (ZIP) [file pone.0241725.s003.zip › ILI_plosone/tables/raw_estimates_2016_holdout_2013weeks-3-45_fmc.csv]

object	value	epiweek	weeks_ahead	season
rf	14.391	3	1	2013
rf	17.93	4	1	2013
rf	25.094	5	1	2013
rf	29.742	6	1	2013
rf	26.6915	7	1	2013
rf	27.4095	8	1	2013
rf	25.1525	9	1	2013
rf	26.695	10	1	2013
rf	33.645	11	1	2013
rf	43.0745	12	1	2013
rf	44.1575	13	1	2013
rf	42.97	14	1	2013
rf	37.8615	15	1	2013
rf	47.997	16	1	2013
rf	47.6685	17	1	2013
rf	52.824	18	1	2013
rf	54.301	19	1	2013
rf	65.5885	20	1	2013
rf	54.7535	21	1	2013
rf	44.3475	22	1	2013
rf	41.039	23	1	2013
rf	49.7645	24	1	2013
rf	50.7495	25	1	2013
rf	42.57	26	1	2013
rf	44.7295	27	1	2013
rf	40.0935	28	1	2013
rf	40.729	29	1	2013
rf	38.031	30	1	2013
rf	41.1415	31	1	2013
rf	44.573	32	1	2013
rf	41.169	33	1	2013
rf	40.1295	34	1	2013
rf	34.093	35	1	2013
rf	29.4685	36	1	2013
rf	30.4305	37	1	2013
rf	26.7555	38	1	2013
rf	27.1285	39	1	2013
rf	21.714	40	1	2013
rf	22.273	41	1	2013
rf	21.862	42	1	2013
rf	21.5175	43	1	2013
rf	19.5415	44	1	2013
rf	18.6675	45	1	2013
rf	18.939	3	2	2013
rf	21.032	4	2	2013
rf	25.343	5	2	2013
rf	27.1285	6	2	2013
rf	28.85	7	2	2013
rf	26.614	8	2	2013
rf	26.286	9	2	2013
rf	27.447	10	2	2013
rf	37.2975	11	2	2013
rf	43.6005	12	2	2013
rf	46.8625	13	2	2013
rf	42.849	14	2	2013
rf	47.6785	15	2	2013
rf	52.2605	16	2	2013
rf	49.1135	17	2	2013
rf	58.43	18	2	2013
rf	51.482	19	2	2013
rf	49.1845	20	2	2013
rf	45.7345	21	2	2013
rf	40.559	22	2	2013
rf	42.1715	23	2	2013
rf	45.928	24	2	2013
rf	45.601	25	2	2013
rf	40.538	26	2	2013
rf	40.6325	27	2	2013
rf	39.466	28	2	2013
rf	38.0195	29	2	2013
rf	36.8225	30	2	2013
rf	44.0355	31	2	2013
rf	39.8175	32	2	2013
rf	38.856	33	2	2013
rf	37.9105	34	2	2013
rf	33.7835	35	2	2013
rf	29.3295	36	2	2013
rf	27.6615	37	2	2013
rf	28.321	38	2	2013
rf	22.7555	39	2	2013
rf	21.498	40	2	2013
rf	20.908	41	2	2013
rf	21.871	42	2	2013
rf	20.924	43	2	2013
rf	20.7445	44	2	2013
rf	19.3595	45	2	2013
rf	21.2655	3	3	2013
rf	23.5485	4	3	2013
rf	25.677	5	3	2013
rf	29.1535	6	3	2013
rf	28.3085	7	3	2013
rf	27.389	8	3	2013
rf	26.8625	9	3	2013
rf	32.475	10	3	2013
rf	35.9845	11	3	2013
rf	46.158	12	3	2013
rf	46.541	13	3	2013
rf	48.0565	14	3	2013
rf	54.2535	15	3	2013
rf	45.499	16	3	2013
rf	59.394	17	3	2013
rf	62.97	18	3	2013
rf	46.8685	19	3	2013
rf	45.18	20	3	2013
rf	44.353	21	3	2013
rf	42.591	22	3	2013
rf	40.2705	23	3	2013
rf	42.215	24	3	2013
rf	41.3185	25	3	2013
rf	40.2065	26	3	2013
rf	41.139	27	3	2013
rf	39.2845	28	3	2013
rf	37.88	29	3	2013
rf	38.5685	30	3	2013
rf	39.096	31	3	2013
rf	39.7775	32	3	2013
rf	35.952	33	3	2013
rf	38.797	34	3	2013
rf	32.739	35	3	2013
rf	27.0725	36	3	2013
rf	29.894	37	3	2013
rf	26.145	38	3	2013
rf	24.886	39	3	2013
rf	21.461	40	3	2013
rf	22.0035	41	3	2013
rf	20.949	42	3	2013
rf	21.84	43	3	2013
rf	20.135	44	3	2013
rf	16.602	45	3	2013
rf	25.948	3	4	2013
rf	23.204	4	4	2013
rf	27.342	5	4	2013
rf	26.9235	6	4	2013
rf	28.474	7	4	2013
rf	29.3635	8	4	2013
rf	31.254	9	4	2013
rf	34.822	10	4	2013
rf	44.971	11	4	2013
rf	47.3645	12	4	2013
rf	48.0975	13	4	2013
rf	52.501	14	4	2013
rf	45.5415	15	4	2013
rf	57.9915	16	4	2013
rf	59.8845	17	4	2013
rf	55.8635	18	4	2013
rf	46.187	19	4	2013
rf	44.598	20	4	2013
rf	44.537	21	4	2013
rf	40.4905	22	4	2013
rf	39.631	23	4	2013
rf	39.551	24	4	2013
rf	39.9125	25	4	2013
rf	40.3955	26	4	2013
rf	39.8595	27	4	2013
rf	38.5995	28	4	2013
rf	36.242	29	4	2013
rf	36.0665	30	4	2013
rf	40.4325	31	4	2013
rf	39.229	32	4	2013
rf	36.664	33	4	2013
rf	34.986	34	4	2013
rf	32.6275	35	4	2013
rf	29.7145	36	4	2013
rf	29.7225	37	4	2013
rf	27.79	38	4	2013
rf	24.4535	39	4	2013
rf	21.1375	40	4	2013
rf	20.148	41	4	2013
rf	22.399	42	4	2013
rf	19.663	43	4	2013
rf	17.6865	44	4	2013
rf	16.932	45	4	2013
Generalized Linear Mixture Model	150.253808582189	3	1	2018
Generalized Linear Mixture Model	150.931464292796	4	1	2018
Generalized Linear Mixture Model	182.386490135538	5	1	2018
Generalized Linear Mixture Model	164.906383932209	6	1	2018
Generalized Linear Mixture Model	207.341622003101	7	1	2018
Generalized Linear Mixture Model	280.997935732606	8	1	2018
Generalized Linear Mixture Model	419.71702862272	9	1	2018
Generalized Linear Mixture Model	600.303877258634	10	1	2018
Generalized Linear Mixture Model	601.287873723499	11	1	2018
Generalized Linear Mixture Model	629.587359462613	12	1	2018
Generalized Linear Mixture Model	613.364280351276	13	1	2018
Generalized Linear Mixture Model	483.316474190451	14	1	2018
Generalized Linear Mixture Model	395.239176424539	15	1	2018
Generalized Linear Mixture Model	395.781803555019	16	1	2018
Generalized Linear Mixture Model	318.143533140701	17	1	2018
Generalized Linear Mixture Model	150.589040034486	3	2	2018
Generalized Linear Mixture Model	148.900924890139	4	2	2018
Generalized Linear Mixture Model	168.331808607628	5	2	2018
Generalized Linear Mixture Model	165.800073546802	6	2	2018
Generalized Linear Mixture Model	211.598743240065	7	2	2018
Generalized Linear Mixture Model	294.336818520141	8	2	2018
Generalized Linear Mixture Model	448.020017955351	9	2	2018
Generalized Linear Mixture Model	602.857660743681	10	2	2018
Generalized Linear Mixture Model	586.210882722819	11	2	2018
Generalized Linear Mixture Model	627.673347513306	12	2	2018
Generalized Linear Mixture Model	588.874246788205	13	2	2018
Generalized Linear Mixture Model	472.862333331315	14	2	2018
Generalized Linear Mixture Model	396.087448035644	15	2	2018
Generalized Linear Mixture Model	370.950170177486	16	2	2018
Generalized Linear Mixture Model	285.718791132993	17	2	2018
Generalized Linear Mixture Model	144.924587925869	3	3	2018
Generalized Linear Mixture Model	135.262722439872	4	3	2018
Generalized Linear Mixture Model	172.664867887459	5	3	2018
Generalized Linear Mixture Model	160.766850781556	6	3	2018
Generalized Linear Mixture Model	222.234969595168	7	3	2018
Generalized Linear Mixture Model	318.001476103385	8	3	2018
Generalized Linear Mixture Model	443.713325825574	9	3	2018
Generalized Linear Mixture Model	574.191855372727	10	3	2018
Generalized Linear Mixture Model	574.891610078063	11	3	2018
Generalized Linear Mixture Model	574.540816997683	12	3	2018
Generalized Linear Mixture Model	545.199173293987	13	3	2018
Generalized Linear Mixture Model	450.769117738101	14	3	2018
Generalized Linear Mixture Model	356.796379679293	15	3	2018
Generalized Linear Mixture Model	346.314027781429	16	3	2018
Generalized Linear Mixture Model	283.544738921894	17	3	2018
Generalized Linear Mixture Model	134.527259670232	3	4	2018
Generalized Linear Mixture Model	141.893303154979	4	4	2018
Generalized Linear Mixture Model	176.761817885679	5	4	2018
Generalized Linear Mixture Model	175.445772934677	6	4	2018
Generalized Linear Mixture Model	250.606044533487	7	4	2018
Generalized Linear Mixture Model	339.069607099644	8	4	2018
Generalized Linear Mixture Model	446.094330074998	9	4	2018
Generalized Linear Mixture Model	569.085112143398	10	4	2018
Generalized Linear Mixture Model	551.091513099138	11	4	2018
Generalized Linear Mixture Model	525.920903885527	12	4	2018
Generalized Linear Mixture Model	498.912958849919	13	4	2018
Generalized Linear Mixture Model	421.883360227335	14	4	2018
Generalized Linear Mixture Model	325.992042026736	15	4	2018
Generalized Linear Mixture Model	327.960511948754	16	4	2018
Generalized Linear Mixture Model	283.236654258363	17	4	2018
lm	23.3163051632036	3	1	2013
lm	28.6834822295078	4	1	2013
lm	31.1554936069519	5	1	2013
lm	36.2986127867379	6	1	2013
lm	17.7732377044785	7	1	2013
lm	28.0422510926334	8	1	2013
lm	25.9760764062158	9	1	2013
lm	26.8107852536069	10	1	2013
lm	39.9837348014212	11	1	2013
lm	35.7905672677276	12	1	2013
lm	39.4292060002297	13	1	2013
lm	46.868965545255	14	1	2013
lm	37.2110184840622	15	1	2013
lm	58.0933488118914	16	1	2013
lm	48.2150127952467	17	1	2013
lm	61.9049086162066	18	1	2013
lm	84.1128094879898	19	1	2013
lm	67.1327140652288	20	1	2013
lm	44.8583383352702	21	1	2013
lm	43.4765947887254	22	1	2013
lm	37.54483363959	23	1	2013
lm	48.5470094371472	24	1	2013
lm	41.2866025817259	25	1	2013
lm	38.1195191446775	26	1	2013
lm	31.2194258606017	27	1	2013
lm	29.4659758053774	28	1	2013
lm	34.9286155776511	29	1	2013
lm	34.2942387753618	30	1	2013
lm	33.6638406186478	31	1	2013
lm	27.3602652593494	32	1	2013
lm	34.4689507163061	33	1	2013
lm	27.4611038147297	34	1	2013
lm	32.4643606451885	35	1	2013
lm	29.2924202367362	36	1	2013
lm	25.8719104148446	37	1	2013
lm	19.1276130009608	38	1	2013
lm	29.2951569308842	39	1	2013
lm	20.5723008688438	40	1	2013
lm	22.7773976236647	41	1	2013
lm	22.8237230899008	42	1	2013
lm	20.7076710235679	43	1	2013
lm	15.688328852351	44	1	2013
lm	26.8087665261852	45	1	2013
lm	25.2188808096775	3	2	2013
lm	29.3631578068489	4	2	2013
lm	35.5971681699814	5	2	2013
lm	29.5979961154776	6	2	2013
lm	23.5801107534104	7	2	2013
lm	24.2660051426111	8	2	2013
lm	30.9044208175494	9	2	2013
lm	33.7267916353964	10	2	2013
lm	35.5853669392753	11	2	2013
lm	44.284237853091	12	2	2013
lm	47.7972605696265	13	2	2013
lm	47.1292391651233	14	2	2013
lm	52.0380546014427	15	2	2013
lm	56.4046141352801	16	2	2013
lm	49.2510654062967	17	2	2013
lm	60.4459148564647	18	2	2013
lm	65.3580970074258	19	2	2013
lm	59.0850404397557	20	2	2013
lm	44.4361722753913	21	2	2013
lm	35.7342610610421	22	2	2013
lm	44.2452978713451	23	2	2013
lm	44.0706229826079	24	2	2013
lm	41.1115758579246	25	2	2013
lm	30.9822663001751	26	2	2013
lm	31.1214418319493	27	2	2013
lm	26.155583672412	28	2	2013
lm	39.0875714348233	29	2	2013
lm	32.2969650215929	30	2	2013
lm	28.0191537433664	31	2	2013
lm	26.9752283390012	32	2	2013
lm	27.2287001187308	33	2	2013
lm	29.9161858492391	34	2	2013
lm	32.3669484556265	35	2	2013
lm	26.6263963275597	36	2	2013
lm	18.2908874761031	37	2	2013
lm	22.777208075206	38	2	2013
lm	22.6068508585416	39	2	2013
lm	22.0642510654927	40	2	2013
lm	22.6083833752398	41	2	2013
lm	18.0300252045336	42	2	2013
lm	14.7661318395539	43	2	2013
lm	20.7045724001939	44	2	2013
lm	19.7117593707322	45	2	2013
lm	26.8465415960512	3	3	2013
lm	33.4381660440175	4	3	2013
lm	29.1030838952953	5	3	2013
lm	33.9798073006004	6	3	2013
lm	24.3365657054075	7	3	2013
lm	30.8496121686998	8	3	2013
lm	36.2938786257915	9	3	2013
lm	31.2220650483533	10	3	2013
lm	41.7806616499127	11	3	2013
lm	50.6648579200954	12	3	2013
lm	48.1735088850792	13	3	2013
lm	60.17203628377	14	3	2013
lm	51.2263976622435	15	3	2013
lm	54.2126381065871	16	3	2013
lm	56.797864539441	17	3	2013
lm	44.7778663766396	18	3	2013
lm	53.8844774634858	19	3	2013
lm	52.7877081372784	20	3	2013
lm	38.5874236248959	21	3	2013
lm	46.283660070822	22	3	2013
lm	42.9233336961603	23	3	2013
lm	42.4852647727716	24	3	2013
lm	33.5787027599448	25	3	2013
lm	32.2910737783892	26	3	2013
lm	27.0416312270248	27	3	2013
lm	34.1916566084025	28	3	2013
lm	34.0274715655074	29	3	2013
lm	26.5494029343467	30	3	2013
lm	27.0228573493103	31	3	2013
lm	22.2990745790458	32	3	2013
lm	29.0380826543132	33	3	2013
lm	31.3057259464969	34	3	2013
lm	28.1851315319147	35	3	2013
lm	19.2871119944246	36	3	2013
lm	23.478744181055	37	3	2013
lm	19.3028943765785	38	3	2013
lm	23.0991748062286	39	3	2013
lm	22.4537545035697	40	3	2013
lm	17.9188855654287	41	3	2013
lm	14.6629995895738	42	3	2013
lm	20.2772407340281	43	3	2013
lm	15.8403132985666	44	3	2013
lm	18.169844229451	45	3	2013
lm	31.0095522409669	3	4	2013
lm	25.2986449791538	4	4	2013
lm	32.6470221877012	5	4	2013
lm	32.4038021890322	6	4	2013
lm	29.7943101949927	7	4	2013
lm	39.8173059149897	8	4	2013
lm	31.5990015615845	9	4	2013
lm	40.0494108047533	10	4	2013
lm	48.6006501199504	11	4	2013
lm	50.0772975900855	12	4	2013
lm	61.090745909156	13	4	2013
lm	59.2939046430662	14	4	2013
lm	50.7935628509968	15	4	2013
lm	63.2298694281461	16	4	2013
lm	41.5677059510304	17	4	2013
lm	40.1803199222956	18	4	2013
lm	47.0575298175728	19	4	2013
lm	36.2032202555541	20	4	2013
lm	46.45445385478	21	4	2013
lm	44.7149344625967	22	4	2013
lm	41.6570900551994	23	4	2013
lm	35.5416627457752	24	4	2013
lm	34.356442525912	25	4	2013
lm	27.7965845916542	26	4	2013
lm	37.3330455438802	27	4	2013
lm	32.4677066014017	28	4	2013
lm	27.0267942267026	29	4	2013
lm	25.7031230640672	30	4	2013
lm	23.161412951656	31	4	2013
lm	25.967720279129	32	4	2013
lm	30.8060215881504	33	4	2013
lm	26.4715904802216	34	4	2013
lm	20.2476023057871	35	4	2013
lm	23.021849057524	36	4	2013
lm	20.874491770092	37	4	2013
lm	21.1742516014936	38	4	2013
lm	23.1909701637124	39	4	2013
lm	16.6033968666445	40	4	2013
lm	14.9060875580252	41	4	2013
lm	19.8305130941198	42	4	2013
lm	15.5061275349332	43	4	2013
lm	15.4348256612194	44	4	2013
lm	15.5094778395568	45	4	2013
eb	19.8727047435936	3	1	2013
eb	28.8090779541877	4	1	2013
eb	42.2387006583449	5	1	2013
eb	42.340745843926	6	1	2013
eb	16.215966522649	7	1	2013
eb	24.1639449615466	8	1	2013
eb	21.1605563626161	9	1	2013
eb	23.6601381270596	10	1	2013
eb	42.7202051796772	11	1	2013
eb	50.6531043471301	12	1	2013
eb	42.0808835464573	13	1	2013
eb	37.0183896252155	14	1	2013
eb	31.1257052681648	15	1	2013
eb	49.0766644743598	16	1	2013
eb	40.1771419028022	17	1	2013
eb	73.4327359730845	18	1	2013
eb	112.65446800186	19	1	2013
eb	105.114045704009	20	1	2013
eb	52.9695985926774	21	1	2013
eb	37.7562150011335	22	1	2013
eb	37.6946508338548	23	1	2013
eb	49.5510979068524	24	1	2013
eb	47.7637034654692	25	1	2013
eb	35.8063651576297	26	1	2013
eb	42.9214981970338	27	1	2013
eb	32.9120695324904	28	1	2013
eb	45.795903622775	29	1	2013
eb	27.4972132560231	30	1	2013
eb	43.3859486629181	31	1	2013
eb	35.4083822250753	32	1	2013
eb	46.5877100500398	33	1	2013
eb	38.8361474977479	34	1	2013
eb	37.7910785622704	35	1	2013
eb	23.9432370563665	36	1	2013
eb	31.0781278291865	37	1	2013
eb	25.1685225646068	38	1	2013
eb	33.3219685120667	39	1	2013
eb	24.4175683340667	40	1	2013
eb	23.6707358355094	41	1	2013
eb	17.5117845632584	42	1	2013
eb	27.88006591884	43	1	2013
eb	19.7340927782393	44	1	2013
eb	31.9683507224193	45	1	2013
eb	22.1572746407082	3	2	2013
eb	32.3088178858375	4	2	2013
eb	46.0934110989215	5	2	2013
eb	45.8138223374395	6	2	2013
eb	19.1575156781828	7	2	2013
eb	27.7759010489877	8	2	2013
eb	25.9062356397979	9	2	2013
eb	28.8424678664298	10	2	2013
eb	48.5161332951959	11	2	2013
eb	58.2079188817902	12	2	2013
eb	46.8605766285699	13	2	2013
eb	43.3561181760953	14	2	2013
eb	38.245705433582	15	2	2013
eb	55.1161950354776	16	2	2013
eb	47.9087961074285	17	2	2013
eb	73.1847144428242	18	2	2013
eb	102.707113103365	19	2	2013
eb	96.3689117300045	20	2	2013
eb	51.1298095525684	21	2	2013
eb	36.6542730010265	22	2	2013
eb	36.842874314547	23	2	2013
eb	48.2023447959351	24	2	2013
eb	46.3078759566788	25	2	2013
eb	34.6797242297102	26	2	2013
eb	41.7656475343354	27	2	2013
eb	31.6570832892593	28	2	2013
eb	44.1018943688098	29	2	2013
eb	25.9234410125219	30	2	2013
eb	41.587742224253	31	2	2013
eb	33.431207829161	32	2	2013
eb	44.5191710060607	33	2	2013
eb	36.5026800985251	34	2	2013
eb	35.6871571674774	35	2	2013
eb	22.0821922311149	36	2	2013
eb	29.1793088233533	37	2	2013
eb	23.6511054604434	38	2	2013
eb	31.8251556471165	39	2	2013
eb	23.2750519121133	40	2	2013
eb	22.481174077822	41	2	2013
eb	16.6208704324924	42	2	2013
eb	26.8599200857882	43	2	2013
eb	18.9556707486242	44	2	2013
eb	31.0871713458368	45	2	2013
eb	24.9212586403939	3	3	2013
eb	35.1394581050924	4	3	2013
eb	50.3977849517609	5	3	2013
eb	49.0251010991711	6	3	2013
eb	23.0804183325318	7	3	2013
eb	32.6807344185358	8	3	2013
eb	31.7370667931303	9	3	2013
eb	35.1054594143716	10	3	2013
eb	55.1781910038735	11	3	2013
eb	64.3727699124894	12	3	2013
eb	54.1418051602274	13	3	2013
eb	52.6051660720039	14	3	2013
eb	49.2001922742372	15	3	2013
eb	61.7494960621303	16	3	2013
eb	60.7463939141305	17	3	2013
eb	67.7823923357311	18	3	2013
eb	95.9643876145986	19	3	2013
eb	89.3113811396896	20	3	2013
eb	49.5624852746327	21	3	2013
eb	35.8499497977756	22	3	2013
eb	35.6317686113512	23	3	2013
eb	47.2018563754403	24	3	2013
eb	45.2821021588992	25	3	2013
eb	33.8160793863428	26	3	2013
eb	41.0067368462801	27	3	2013
eb	30.6951367952321	28	3	2013
eb	42.6974063464136	29	3	2013
eb	24.0924184437273	30	3	2013
eb	40.0191996254843	31	3	2013
eb	31.3559821015819	32	3	2013
eb	42.3260067836105	33	3	2013
eb	34.7626077404553	34	3	2013
eb	33.7837131042311	35	3	2013
eb	20.260255306335	36	3	2013
eb	27.9240017905445	37	3	2013
eb	22.1212488209181	38	3	2013
eb	30.4966463894199	39	3	2013
eb	21.9122381415791	40	3	2013
eb	21.4782729662271	41	3	2013
eb	15.527749807136	42	3	2013
eb	25.8169881922628	43	3	2013
eb	18.1324195254064	44	3	2013
eb	30.1809160502869	45	3	2013
eb	27.6871620816024	3	4	2013
eb	37.7882378070697	4	4	2013
eb	53.3627724205246	5	4	2013
eb	51.0098575032861	6	4	2013
eb	28.0358219378802	7	4	2013
eb	38.2298063324185	8	4	2013
eb	36.2538248388655	9	4	2013
eb	40.4733698930896	10	4	2013
eb	58.5854354894646	11	4	2013
eb	67.0697916362567	12	4	2013
eb	60.410717930701	13	4	2013
eb	61.5378102621339	14	4	2013
eb	58.796467777645	15	4	2013
eb	60.8773857918386	16	4	2013
eb	61.2152120274203	17	4	2013
eb	62.7213701425515	18	4	2013
eb	87.8812027729428	19	4	2013
eb	82.0914224306703	20	4	2013
eb	48.5319792908935	21	4	2013
eb	34.4384960933081	22	4	2013
eb	34.7285407940303	23	4	2013
eb	46.0009140360478	24	4	2013
eb	44.4822524310829	25	4	2013
eb	32.8645203135663	26	4	2013
eb	39.4391106574796	27	4	2013
eb	29.6569746979185	28	4	2013
eb	41.0303736213482	29	4	2013
eb	22.3571106732144	30	4	2013
eb	37.7068124232932	31	4	2013
eb	29.4756291300803	32	4	2013
eb	40.7600391818141	33	4	2013
eb	32.7711578357841	34	4	2013
eb	32.0286842693984	35	4	2013
eb	18.8909137367599	36	4	2013
eb	26.2708547446044	37	4	2013
eb	20.8545642815537	38	4	2013
eb	29.0815383504214	39	4	2013
eb	21.0658772642722	40	4	2013
eb	20.2787949124352	41	4	2013
eb	14.7209552865663	42	4	2013
eb	24.9796493595134	43	4	2013
eb	17.4729391568624	44	4	2013
eb	29.3651945659053	45	4	2013
arima	34.046843118394	3	1	2013
arima	34.9084431544289	4	1	2013
arima	38.1331919227337	5	1	2013
arima	28.999138624074	6	1	2013
arima	32.1286936144028	7	1	2013
arima	19.5216869357886	8	1	2013
arima	32.5018068769987	9	1	2013
arima	22.727193865057	10	1	2013
arima	22.145148698017	11	1	2013
arima	28.6844079610151	12	1	2013
arima	30.3728505005414	13	1	2013
arima	32.0772005793438	14	1	2013
arima	27.4206421694055	15	1	2013
arima	28.8163450896867	16	1	2013
arima	28.1722229750952	17	1	2013
arima	40.1745938404095	18	1	2013
arima	63.9030294649667	19	1	2013
arima	77.5552938338049	20	1	2013
arima	52.6928275864581	21	1	2013
arima	32.2916107507824	22	1	2013
arima	31.96526050851	23	1	2013
arima	38.5587591987889	24	1	2013
arima	39.285770916655	25	1	2013
arima	32.772157213642	26	1	2013
arima	32.981038331037	27	1	2013
arima	30.8700073231178	28	1	2013
arima	37.6851009284751	29	1	2013
arima	28.352044465539	30	1	2013
arima	36.9379513282385	31	1	2013
arima	38.9595848157711	32	1	2013
arima	40.1740802795004	33	1	2013
arima	43.5707272255074	34	1	2013
arima	42.5894625964479	35	1	2013
arima	34.8217143815652	36	1	2013
arima	38.6101438634731	37	1	2013
arima	32.1073239532001	38	1	2013
arima	40.353369501285	39	1	2013
arima	31.1266061762956	40	1	2013
arima	33.9583960333864	41	1	2013
arima	37.2044736061447	42	1	2013
arima	33.5349775257929	43	1	2013
arima	35.3407962565726	44	1	2013
arima	47.1137589908858	45	1	2013
arima	36.5670593762872	3	2	2013
arima	36.6689971360325	4	2	2013
arima	28.4574982066051	5	2	2013
arima	36.0512744875752	6	2	2013
arima	21.935533301666	7	2	2013
arima	32.3498383016946	8	2	2013
arima	26.0048497226927	9	2	2013
arima	17.7349441256337	10	2	2013
arima	22.4370434097924	11	2	2013
arima	28.127228088986	12	2	2013
arima	31.4932525273146	13	2	2013
arima	29.0374211995666	14	2	2013
arima	24.217803823592	15	2	2013
arima	26.4898612684902	16	2	2013
arima	28.0151767275073	17	2	2013
arima	36.3261139150924	18	2	2013
arima	58.0562697005351	19	2	2013
arima	70.7307115558585	20	2	2013
arima	41.0654754838726	21	2	2013
arima	28.5631769452428	22	2	2013
arima	28.8118596975869	23	2	2013
arima	34.4420842993787	24	2	2013
arima	34.1044812023925	25	2	2013
arima	27.0839673957921	26	2	2013
arima	30.125437339018	27	2	2013
arima	29.2263795819098	28	2	2013
arima	32.3283329547805	29	2	2013
arima	28.1583091855898	30	2	2013
arima	38.6475370160388	31	2	2013
arima	34.7595481859261	32	2	2013
arima	42.8085764271517	33	2	2013
arima	43.6107271965972	34	2	2013
arima	41.7276596311465	35	2	2013
arima	37.6139554169892	36	2	2013
arima	36.2616277326471	37	2	2013
arima	36.9330750260882	38	2	2013
arima	36.1773600141448	39	2	2013
arima	34.9455730601501	40	2	2013
arima	42.2800376368189	41	2	2013
arima	35.8484287917137	42	2	2013
arima	39.3210903325055	43	2	2013
arima	46.0770244150527	44	2	2013
arima	53.03070089301	45	2	2013
arima	38.2748031325459	3	3	2013
arima	26.9274736650629	4	3	2013
arima	35.4835793830819	5	3	2013
arima	25.9570503737506	6	3	2013
arima	34.8294753922948	7	3	2013
arima	25.8354158171625	8	3	2013
arima	21.1283919511558	9	3	2013
arima	17.760380962204	10	3	2013
arima	21.957875460864	11	3	2013
arima	29.3848832243742	12	3	2013
arima	28.486580005873	13	3	2013
arima	25.799755399549	14	3	2013
arima	21.9504557317675	15	3	2013
arima	26.3483940528472	16	3	2013
arima	23.8205201710473	17	3	2013
arima	32.0666546840531	18	3	2013
arima	52.2466677398501	19	3	2013
arima	58.3898933573756	20	3	2013
arima	36.2562573154842	21	3	2013
arima	25.9900555286114	22	3	2013
arima	26.3992138354465	23	3	2013
arima	30.012228315747	24	3	2013
arima	28.1491269872313	25	3	2013
arima	25.4600338631237	26	3	2013
arima	28.6169254816903	27	3	2013
arima	25.7120182014292	28	3	2013
arima	31.2888035855772	29	3	2013
arima	31.7982601137592	30	3	2013
arima	34.5141545718144	31	3	2013
arima	38.5787427650593	32	3	2013
arima	43.0134403985453	33	3	2013
arima	42.5192143465719	34	3	2013
arima	43.0173509360933	35	3	2013
arima	35.5163184502537	36	3	2013
arima	40.2180754287122	37	3	2013
arima	33.5816239352446	38	3	2013
arima	38.9146720052407	39	3	2013
arima	43.0877132952235	40	3	2013
arima	39.9062238399664	41	3	2013
arima	41.1786935950619	42	3	2013
arima	49.3177216351136	43	3	2013
arima	52.1574272896994	44	3	2013
arima	54.7343849076792	45	3	2013
arima	28.0725445479658	3	4	2013
arima	34.3967199418781	4	4	2013
arima	25.5626313398242	5	4	2013
arima	37.7258362572377	6	4	2013
arima	27.646609753438	7	4	2013
arima	21.0080964894138	8	4	2013
arima	20.2737576322861	9	4	2013
arima	18.581025789693	10	4	2013
arima	25.0098486260136	11	4	2013
arima	27.0090029639207	12	4	2013
arima	25.4046524005367	13	4	2013
arima	23.061386906522	14	4	2013
arima	23.1240929591392	15	4	2013
arima	22.6212070454839	16	4	2013
arima	23.0601777113748	17	4	2013
arima	31.0667817483119	18	4	2013
arima	42.1038319532378	19	4	2013
arima	51.9885987354788	20	4	2013
arima	32.3832953076957	21	4	2013
arima	24.1444500957302	22	4	2013
arima	23.1925530074433	23	4	2013
arima	24.4057042880712	24	4	2013
arima	26.3834585584254	25	4	2013
arima	24.5925363981496	26	4	2013
arima	25.1653298507916	27	4	2013
arima	25.548056314612	28	4	2013
arima	34.5358169389799	29	4	2013
arima	28.5805774995391	30	4	2013
arima	38.3624254190254	31	4	2013
arima	39.3221121904511	32	4	2013
arima	41.9928012528941	33	4	2013
arima	43.6968755779293	34	4	2013
arima	40.2006715406387	35	4	2013
arima	39.5904815257656	36	4	2013
arima	36.4137779868057	37	4	2013
arima	36.7286930769606	38	4	2013
arima	46.4783414843179	39	4	2013
arima	40.5970641203385	40	4	2013
arima	44.5833701058173	41	4	2013
arima	50.8554085392354	42	4	2013
arima	54.766186328503	43	4	2013
arima	54.0116060640234	44	4	2013
arima	64.06336278886	45	4	2013
target	25	3	1	2013
target	37	4	1	2013
target	38	5	1	2013
target	14	6	1	2013
target	22	7	1	2013
target	18	8	1	2013
target	20	9	1	2013
target	37	10	1	2013
target	44	11	1	2013
target	38	12	1	2013
target	34	13	1	2013
target	28	14	1	2013
target	44	15	1	2013
target	36	16	1	2013
target	70	17	1	2013
target	115	18	1	2013
target	110	19	1	2013
target	57	20	1	2013
target	40	21	1	2013
target	39	22	1	2013
target	51	23	1	2013
target	49	24	1	2013
target	37	25	1	2013
target	44	26	1	2013
target	34	27	1	2013
target	47	28	1	2013
target	29	29	1	2013
target	45	30	1	2013
target	37	31	1	2013
target	49	32	1	2013
target	41	33	1	2013
target	40	34	1	2013
target	26	35	1	2013
target	33	36	1	2013
target	27	37	1	2013
target	35	38	1	2013
target	26	39	1	2013
target	25	40	1	2013
target	19	41	1	2013
target	29	42	1	2013
target	21	43	1	2013
target	33	44	1	2013
target	22	45	1	2013
target	37	3	2	2013
target	38	4	2	2013
target	14	5	2	2013
target	22	6	2	2013
target	18	7	2	2013
target	20	8	2	2013
target	37	9	2	2013
target	44	10	2	2013
target	38	11	2	2013
target	34	12	2	2013
target	28	13	2	2013
target	44	14	2	2013
target	36	15	2	2013
target	70	16	2	2013
target	115	17	2	2013
target	110	18	2	2013
target	57	19	2	2013
target	40	20	2	2013
target	39	21	2	2013
target	51	22	2	2013
target	49	23	2	2013
target	37	24	2	2013
target	44	25	2	2013
target	34	26	2	2013
target	47	27	2	2013
target	29	28	2	2013
target	45	29	2	2013
target	37	30	2	2013
target	49	31	2	2013
target	41	32	2	2013
target	40	33	2	2013
target	26	34	2	2013
target	33	35	2	2013
target	27	36	2	2013
target	35	37	2	2013
target	26	38	2	2013
target	25	39	2	2013
target	19	40	2	2013
target	29	41	2	2013
target	21	42	2	2013
target	33	43	2	2013
target	22	44	2	2013
target	33	45	2	2013
target	38	3	3	2013
target	14	4	3	2013
target	22	5	3	2013
target	18	6	3	2013
target	20	7	3	2013
target	37	8	3	2013
target	44	9	3	2013
target	38	10	3	2013
target	34	11	3	2013
target	28	12	3	2013
target	44	13	3	2013
target	36	14	3	2013
target	70	15	3	2013
target	115	16	3	2013
target	110	17	3	2013
target	57	18	3	2013
target	40	19	3	2013
target	39	20	3	2013
target	51	21	3	2013
target	49	22	3	2013
target	37	23	3	2013
target	44	24	3	2013
target	34	25	3	2013
target	47	26	3	2013
target	29	27	3	2013
target	45	28	3	2013
target	37	29	3	2013
target	49	30	3	2013
target	41	31	3	2013
target	40	32	3	2013
target	26	33	3	2013
target	33	34	3	2013
target	27	35	3	2013
target	35	36	3	2013
target	26	37	3	2013
target	25	38	3	2013
target	19	39	3	2013
target	29	40	3	2013
target	21	41	3	2013
target	33	42	3	2013
target	22	43	3	2013
target	33	44	3	2013
target	11	45	3	2013
target	14	3	4	2013
target	22	4	4	2013
target	18	5	4	2013
target	20	6	4	2013
target	37	7	4	2013
target	44	8	4	2013
target	38	9	4	2013
target	34	10	4	2013
target	28	11	4	2013
target	44	12	4	2013
target	36	13	4	2013
target	70	14	4	2013
target	115	15	4	2013
target	110	16	4	2013
target	57	17	4	2013
target	40	18	4	2013
target	39	19	4	2013
target	51	20	4	2013
target	49	21	4	2013
target	37	22	4	2013
target	44	23	4	2013
target	34	24	4	2013
target	47	25	4	2013
target	29	26	4	2013
target	45	27	4	2013
target	37	28	4	2013
target	49	29	4	2013
target	41	30	4	2013
target	40	31	4	2013
target	26	32	4	2013
target	33	33	4	2013
target	27	34	4	2013
target	35	35	4	2013
target	26	36	4	2013
target	25	37	4	2013
target	19	38	4	2013
target	29	39	4	2013
target	21	40	4	2013
target	33	41	4	2013
target	22	42	4	2013
target	33	43	4	2013
target	11	44	4	2013
target	13	45	4	2013
