# Supplementary material for: A stacked ensemble method for forecasting influenza-like illness visit volumes at emergency departments
Source: PLoS One. 2021 Mar 22;16(3):e0241725. doi: 10.1371/journal.pone.0241725 (PMC7984626; doi:10.1371/journal.pone.0241725)
Supplement: S1 Data — (ZIP) [file pone.0241725.s003.zip › ILI_plosone/tables/raw_estimates_2016_holdout_2014weeks-3-45.csv]

object	value	epiweek	weeks_ahead	season
rf	143.7405	3	1	2014
rf	163.011	4	1	2014
rf	155.0595	5	1	2014
rf	166.959	6	1	2014
rf	170.048	7	1	2014
rf	161.883	8	1	2014
rf	165.1735	9	1	2014
rf	157.349	10	1	2014
rf	192.1085	11	1	2014
rf	217.751	12	1	2014
rf	238.419	13	1	2014
rf	243.168	14	1	2014
rf	267.751	15	1	2014
rf	342.3815	16	1	2014
rf	375.034	17	1	2014
rf	374.621	18	1	2014
rf	373.4095	19	1	2014
rf	266.5555	20	1	2014
rf	264.1835	21	1	2014
rf	279.236	22	1	2014
rf	286.291	23	1	2014
rf	305.752	24	1	2014
rf	291.809	25	1	2014
rf	265.5905	26	1	2014
rf	249.3825	27	1	2014
rf	249.241	28	1	2014
rf	242.7995	29	1	2014
rf	241.9725	30	1	2014
rf	221.7165	31	1	2014
rf	207.8365	32	1	2014
rf	197.769	33	1	2014
rf	196.384	34	1	2014
rf	183.4555	35	1	2014
rf	164.478	36	1	2014
rf	157.645	37	1	2014
rf	163.9635	38	1	2014
rf	166.1295	39	1	2014
rf	150.7595	40	1	2014
rf	118.746	41	1	2014
rf	127.4	42	1	2014
rf	118.012	43	1	2014
rf	127.758	44	1	2014
rf	110.792	45	1	2014
rf	161.1905	3	2	2014
rf	157.4875	4	2	2014
rf	154.609	5	2	2014
rf	175.08	6	2	2014
rf	165.984	7	2	2014
rf	167.653	8	2	2014
rf	163.2245	9	2	2014
rf	182.5385	10	2	2014
rf	202.445	11	2	2014
rf	225.3125	12	2	2014
rf	250.8095	13	2	2014
rf	245.364	14	2	2014
rf	283.394	15	2	2014
rf	338.573	16	2	2014
rf	358.072	17	2	2014
rf	353.627	18	2	2014
rf	327.6395	19	2	2014
rf	269.865	20	2	2014
rf	267.8795	21	2	2014
rf	275.122	22	2	2014
rf	279.059	23	2	2014
rf	286.439	24	2	2014
rf	279.593	25	2	2014
rf	267.2345	26	2	2014
rf	247.63	27	2	2014
rf	241.92	28	2	2014
rf	240.163	29	2	2014
rf	234.0985	30	2	2014
rf	215.941	31	2	2014
rf	204.5115	32	2	2014
rf	202.4715	33	2	2014
rf	194.05	34	2	2014
rf	178.5175	35	2	2014
rf	162.773	36	2	2014
rf	167.3425	37	2	2014
rf	170.7605	38	2	2014
rf	159.734	39	2	2014
rf	139.4035	40	2	2014
rf	113.5375	41	2	2014
rf	117.8995	42	2	2014
rf	118.878	43	2	2014
rf	135.2955	44	2	2014
rf	98.2085	45	2	2014
rf	162.3395	3	3	2014
rf	162.492	4	3	2014
rf	155.779	5	3	2014
rf	171.319	6	3	2014
rf	174.267	7	3	2014
rf	169.9085	8	3	2014
rf	184.379	9	3	2014
rf	188.979	10	3	2014
rf	213.485	11	3	2014
rf	239.762	12	3	2014
rf	246.4685	13	3	2014
rf	273.402	14	3	2014
rf	293.5445	15	3	2014
rf	316.3855	16	3	2014
rf	325.792	17	3	2014
rf	331.8865	18	3	2014
rf	298.4255	19	3	2014
rf	272.4235	20	3	2014
rf	269.4155	21	3	2014
rf	268.187	22	3	2014
rf	274.821	23	3	2014
rf	286.0755	24	3	2014
rf	270.8615	25	3	2014
rf	257.2615	26	3	2014
rf	240.594	27	3	2014
rf	243.5625	28	3	2014
rf	226.43	29	3	2014
rf	223.9165	30	3	2014
rf	213.4345	31	3	2014
rf	202.601	32	3	2014
rf	198.798	33	3	2014
rf	190.074	34	3	2014
rf	171.045	35	3	2014
rf	165.6095	36	3	2014
rf	163.2115	37	3	2014
rf	171.7005	38	3	2014
rf	166.552	39	3	2014
rf	142.965	40	3	2014
rf	113.2395	41	3	2014
rf	121.919	42	3	2014
rf	114.9395	43	3	2014
rf	116.219	44	3	2014
rf	92.138	45	3	2014
rf	168.391	3	4	2014
rf	168.94	4	4	2014
rf	165.188	5	4	2014
rf	180.435	6	4	2014
rf	180.953	7	4	2014
rf	189.811	8	4	2014
rf	198.973	9	4	2014
rf	205.912	10	4	2014
rf	215.6295	11	4	2014
rf	242.1425	12	4	2014
rf	272.4715	13	4	2014
rf	276.499	14	4	2014
rf	292.54	15	4	2014
rf	305.945	16	4	2014
rf	308.635	17	4	2014
rf	308.0675	18	4	2014
rf	294.109	19	4	2014
rf	266.165	20	4	2014
rf	263.316	21	4	2014
rf	262.547	22	4	2014
rf	260.648	23	4	2014
rf	267.423	24	4	2014
rf	260.0165	25	4	2014
rf	247.962	26	4	2014
rf	239.341	27	4	2014
rf	236.9245	28	4	2014
rf	214.326	29	4	2014
rf	216.5845	30	4	2014
rf	211.5995	31	4	2014
rf	189.5405	32	4	2014
rf	197.4195	33	4	2014
rf	173.716	34	4	2014
rf	169.8115	35	4	2014
rf	163.6795	36	4	2014
rf	170.211	37	4	2014
rf	173.7195	38	4	2014
rf	159.8585	39	4	2014
rf	135.306	40	4	2014
rf	107.9815	41	4	2014
rf	105.9655	42	4	2014
rf	105.8445	43	4	2014
rf	107.201	44	4	2014
rf	91.9995	45	4	2014
Generalized Linear Mixture Model	158.209939392621	3	1	2018
Generalized Linear Mixture Model	161.551930133384	4	1	2018
Generalized Linear Mixture Model	186.155130656814	5	1	2018
Generalized Linear Mixture Model	171.552479612255	6	1	2018
Generalized Linear Mixture Model	209.61167767203	7	1	2018
Generalized Linear Mixture Model	275.345664167	8	1	2018
Generalized Linear Mixture Model	395.099804480709	9	1	2018
Generalized Linear Mixture Model	568.408962188765	10	1	2018
Generalized Linear Mixture Model	577.874039224953	11	1	2018
Generalized Linear Mixture Model	614.775640384994	12	1	2018
Generalized Linear Mixture Model	595.696562873691	13	1	2018
Generalized Linear Mixture Model	473.065811094647	14	1	2018
Generalized Linear Mixture Model	387.807985561084	15	1	2018
Generalized Linear Mixture Model	382.450846432355	16	1	2018
Generalized Linear Mixture Model	309.989659763078	17	1	2018
Generalized Linear Mixture Model	161.472048105919	3	2	2018
Generalized Linear Mixture Model	163.167857214004	4	2	2018
Generalized Linear Mixture Model	173.244819636954	5	2	2018
Generalized Linear Mixture Model	174.780053066663	6	2	2018
Generalized Linear Mixture Model	214.390758194527	7	2	2018
Generalized Linear Mixture Model	286.725109977423	8	2	2018
Generalized Linear Mixture Model	415.985725191682	9	2	2018
Generalized Linear Mixture Model	558.285659096391	10	2	2018
Generalized Linear Mixture Model	553.071034378816	11	2	2018
Generalized Linear Mixture Model	605.311000069922	12	2	2018
Generalized Linear Mixture Model	561.323839146733	13	2	2018
Generalized Linear Mixture Model	456.217613842907	14	2	2018
Generalized Linear Mixture Model	384.610296916036	15	2	2018
Generalized Linear Mixture Model	350.861652839645	16	2	2018
Generalized Linear Mixture Model	273.525945636604	17	2	2018
Generalized Linear Mixture Model	158.794295618727	3	3	2018
Generalized Linear Mixture Model	153.262899744296	4	3	2018
Generalized Linear Mixture Model	179.713770762481	5	3	2018
Generalized Linear Mixture Model	173.564216598452	6	3	2018
Generalized Linear Mixture Model	227.290827001446	7	3	2018
Generalized Linear Mixture Model	307.985202447836	8	3	2018
Generalized Linear Mixture Model	401.538004826767	9	3	2018
Generalized Linear Mixture Model	515.48400819765	10	3	2018
Generalized Linear Mixture Model	529.731050169173	11	3	2018
Generalized Linear Mixture Model	541.364415888963	12	3	2018
Generalized Linear Mixture Model	503.5808763327	13	3	2018
Generalized Linear Mixture Model	426.33007989784	14	3	2018
Generalized Linear Mixture Model	339.12857014003	15	3	2018
Generalized Linear Mixture Model	319.390674647652	16	3	2018
Generalized Linear Mixture Model	269.213693171138	17	3	2018
Generalized Linear Mixture Model	151.065132374913	3	4	2018
Generalized Linear Mixture Model	162.833134464778	4	4	2018
Generalized Linear Mixture Model	186.013440469493	5	4	2018
Generalized Linear Mixture Model	192.582409143754	6	4	2018
Generalized Linear Mixture Model	257.741913050277	7	4	2018
Generalized Linear Mixture Model	328.262945747957	8	4	2018
Generalized Linear Mixture Model	396.805493480499	9	4	2018
Generalized Linear Mixture Model	496.465040298625	10	4	2018
Generalized Linear Mixture Model	492.746299830138	11	4	2018
Generalized Linear Mixture Model	480.878473712429	12	4	2018
Generalized Linear Mixture Model	448.943226985839	13	4	2018
Generalized Linear Mixture Model	392.310253951827	14	4	2018
Generalized Linear Mixture Model	306.634916934834	15	4	2018
Generalized Linear Mixture Model	296.153299589187	16	4	2018
Generalized Linear Mixture Model	265.10979314269	17	4	2018
lm	158.16377177261	3	1	2014
lm	199.846485841736	4	1	2014
lm	183.061807794534	5	1	2014
lm	157.813841639075	6	1	2014
lm	173.871838163694	7	1	2014
lm	188.235039648744	8	1	2014
lm	203.737490303492	9	1	2014
lm	161.785768218151	10	1	2014
lm	213.152944227317	11	1	2014
lm	228.995141887703	12	1	2014
lm	253.823540669326	13	1	2014
lm	247.97006952376	14	1	2014
lm	293.921079989395	15	1	2014
lm	406.119593135635	16	1	2014
lm	402.608697409656	17	1	2014
lm	305.845755045105	18	1	2014
lm	346.818395211962	19	1	2014
lm	209.006507234264	20	1	2014
lm	242.574090681959	21	1	2014
lm	288.477051074271	22	1	2014
lm	332.195890652679	23	1	2014
lm	296.448207763192	24	1	2014
lm	285.706048284473	25	1	2014
lm	271.400674878707	26	1	2014
lm	230.653692229654	27	1	2014
lm	234.853907062421	28	1	2014
lm	229.231508588327	29	1	2014
lm	226.801165153201	30	1	2014
lm	188.123164618165	31	1	2014
lm	170.54223648041	32	1	2014
lm	159.913358003962	33	1	2014
lm	202.883984624387	34	1	2014
lm	154.787494778048	35	1	2014
lm	135.656094714992	36	1	2014
lm	161.020179691135	37	1	2014
lm	148.91433065592	38	1	2014
lm	154.616757479771	39	1	2014
lm	119.12140402539	40	1	2014
lm	120.660826144308	41	1	2014
lm	117.400621836543	42	1	2014
lm	113.717154264274	43	1	2014
lm	132.237147115266	44	1	2014
lm	96.4138232824333	45	1	2014
lm	170.646947148925	3	2	2014
lm	188.041689370164	4	2	2014
lm	181.413481786321	5	2	2014
lm	176.103729653729	6	2	2014
lm	200.957791248895	7	2	2014
lm	241.28326843626	8	2	2014
lm	246.756233082335	9	2	2014
lm	202.400377313332	10	2	2014
lm	200.860517283833	11	2	2014
lm	262.41201317852	12	2	2014
lm	247.780559213135	13	2	2014
lm	277.416845039142	14	2	2014
lm	319.442952432324	15	2	2014
lm	415.491100595949	16	2	2014
lm	376.20983568947	17	2	2014
lm	232.305116617616	18	2	2014
lm	253.736872275913	19	2	2014
lm	212.095783913684	20	2	2014
lm	215.501707188379	21	2	2014
lm	323.12438044338	22	2	2014
lm	306.716923496621	23	2	2014
lm	290.541945332916	24	2	2014
lm	284.082168494098	25	2	2014
lm	259.181013051653	26	2	2014
lm	204.017806845808	27	2	2014
lm	226.859593368838	28	2	2014
lm	220.164139781817	29	2	2014
lm	216.897417385478	30	2	2014
lm	165.128640571588	31	2	2014
lm	155.698405903266	32	2	2014
lm	171.679262560943	33	2	2014
lm	196.498107282283	34	2	2014
lm	156.309558126653	35	2	2014
lm	136.713576384371	36	2	2014
lm	156.78834773397	37	2	2014
lm	148.453805043345	38	2	2014
lm	126.630442817855	39	2	2014
lm	133.69966157731	40	2	2014
lm	108.655054552938	41	2	2014
lm	120.436832167607	42	2	2014
lm	101.391071404269	43	2	2014
lm	116.080736504658	44	2	2014
lm	90.6321274064361	45	2	2014
lm	164.705276235501	3	3	2014
lm	178.08754079451	4	3	2014
lm	192.876027935115	5	3	2014
lm	197.239917739091	6	3	2014
lm	241.958957617319	7	3	2014
lm	276.159108233435	8	3	2014
lm	274.752621645375	9	3	2014
lm	215.443472622591	10	3	2014
lm	230.824973448299	11	3	2014
lm	255.731040637101	12	3	2014
lm	279.808059466329	13	3	2014
lm	316.932744372225	14	3	2014
lm	340.884905439222	15	3	2014
lm	358.346852605601	16	3	2014
lm	289.280651362651	17	3	2014
lm	223.343057484336	18	3	2014
lm	243.980180086649	19	3	2014
lm	210.218322239756	20	3	2014
lm	262.40943463335	21	3	2014
lm	288.228692005955	22	3	2014
lm	310.084805329949	23	3	2014
lm	296.870901777562	24	3	2014
lm	269.651446057624	25	3	2014
lm	233.718885169253	26	3	2014
lm	202.330699103126	27	3	2014
lm	222.438078544443	28	3	2014
lm	207.14319370165	29	3	2014
lm	192.127476216023	30	3	2014
lm	157.185202090405	31	3	2014
lm	171.247418162105	32	3	2014
lm	178.909037405408	33	3	2014
lm	185.685146065927	34	3	2014
lm	166.51868111932	35	3	2014
lm	144.727058906271	36	3	2014
lm	154.604310193475	37	3	2014
lm	126.419887439439	38	3	2014
lm	142.124414457338	39	3	2014
lm	124.380182581136	40	3	2014
lm	120.317988903761	41	3	2014
lm	103.991950696367	42	3	2014
lm	90.5776334049975	43	3	2014
lm	99.7126758470278	44	3	2014
lm	78.2385362673183	45	3	2014
lm	157.647851227007	3	4	2014
lm	187.971508537497	4	4	2014
lm	212.829579195251	5	4	2014
lm	239.557194967731	6	4	2014
lm	275.60318559883	7	4	2014
lm	299.892398790423	8	4	2014
lm	272.762334300926	9	4	2014
lm	252.64732896591	10	4	2014
lm	224.297324844253	11	4	2014
lm	298.8745517277	12	4	2014
lm	315.717733791153	13	4	2014
lm	357.274703624594	14	4	2014
lm	311.324189825371	15	4	2014
lm	280.220950798172	16	4	2014
lm	279.140201086807	17	4	2014
lm	212.260981447094	18	4	2014
lm	229.996775170316	19	4	2014
lm	256.735159532931	20	4	2014
lm	219.502252131302	21	4	2014
lm	288.088185514227	22	4	2014
lm	302.98278748606	23	4	2014
lm	271.548126979888	24	4	2014
lm	233.545207974078	25	4	2014
lm	227.798640756323	26	4	2014
lm	200.389994602761	27	4	2014
lm	212.285947625315	28	4	2014
lm	180.695065294839	29	4	2014
lm	180.925174729573	30	4	2014
lm	170.467520554706	31	4	2014
lm	170.057807720977	32	4	2014
lm	168.572197080111	33	4	2014
lm	180.913585841314	34	4	2014
lm	170.829507112271	35	4	2014
lm	138.936755593375	36	4	2014
lm	133.830082802843	37	4	2014
lm	141.026569084657	38	4	2014
lm	127.676623384715	39	4	2014
lm	132.446275911449	40	4	2014
lm	106.183946054996	41	4	2014
lm	93.8348938021841	42	4	2014
lm	79.963508624191	43	4	2014
lm	80.7148382772686	44	4	2014
lm	75.5886983003542	45	4	2014
eb	185.011304973113	3	1	2014
eb	234.707847436022	4	1	2014
eb	211.783022404531	5	1	2014
eb	185.38702501995	6	1	2014
eb	165.344975022952	7	1	2014
eb	172.876351201369	8	1	2014
eb	160.801586736106	9	1	2014
eb	116.01886648868	10	1	2014
eb	220.776508738173	11	1	2014
eb	232.311065863585	12	1	2014
eb	257.672309471853	13	1	2014
eb	250.598337802174	14	1	2014
eb	301.341652569713	15	1	2014
eb	424.133314385983	16	1	2014
eb	413.895748277944	17	1	2014
eb	374.495335705627	18	1	2014
eb	407.798957444158	19	1	2014
eb	264.268146999136	20	1	2014
eb	275.45779961452	21	1	2014
eb	290.571085468924	22	1	2014
eb	294.010837019645	23	1	2014
eb	324.90052594351	24	1	2014
eb	290.130551654102	25	1	2014
eb	255.704471641136	26	1	2014
eb	235.811645365618	27	1	2014
eb	249.970203749069	28	1	2014
eb	236.000478403267	29	1	2014
eb	225.482250196455	30	1	2014
eb	186.40643693509	31	1	2014
eb	187.530700312772	32	1	2014
eb	147.673995160565	33	1	2014
eb	185.920174459112	34	1	2014
eb	114.04542800588	35	1	2014
eb	134.035679807239	36	1	2014
eb	128.969244019155	37	1	2014
eb	138.907149501712	38	1	2014
eb	141.983170976553	39	1	2014
eb	125.230116123265	40	1	2014
eb	92.2682651498959	41	1	2014
eb	120.54424441292	42	1	2014
eb	91.6776178240743	43	1	2014
eb	138.325276054235	44	1	2014
eb	80.9771554992556	45	1	2014
eb	209.768847122323	3	2	2014
eb	273.493927274983	4	2	2014
eb	234.134490097345	5	2	2014
eb	202.185336000169	6	2	2014
eb	178.072538613357	7	2	2014
eb	188.452198253131	8	2	2014
eb	180.501280676881	9	2	2014
eb	130.475923860529	10	2	2014
eb	242.928203124783	11	2	2014
eb	255.218621750511	12	2	2014
eb	278.134325543655	13	2	2014
eb	270.586415879651	14	2	2014
eb	322.48733430069	15	2	2014
eb	449.163076008379	16	2	2014
eb	435.805088405788	17	2	2014
eb	394.113067956477	18	2	2014
eb	426.927953160829	19	2	2014
eb	268.046035335745	20	2	2014
eb	275.128691223366	21	2	2014
eb	291.172155819099	22	2	2014
eb	289.919257947014	23	2	2014
eb	322.761101099487	24	2	2014
eb	283.98051369782	25	2	2014
eb	245.432043521002	26	2	2014
eb	223.879654093787	27	2	2014
eb	239.337971230339	28	2	2014
eb	223.03315906252	29	2	2014
eb	213.173175500591	30	2	2014
eb	173.234495238113	31	2	2014
eb	175.86207589135	32	2	2014
eb	135.812410584521	33	2	2014
eb	174.540603270374	34	2	2014
eb	102.407576980701	35	2	2014
eb	121.198339216999	36	2	2014
eb	117.288515437943	37	2	2014
eb	125.488191878228	38	2	2014
eb	129.136327466404	39	2	2014
eb	112.618009783393	40	2	2014
eb	79.1568324071102	41	2	2014
eb	107.107862020933	42	2	2014
eb	79.0212517936938	43	2	2014
eb	126.315320974574	44	2	2014
eb	69.7111971415994	45	2	2014
eb	246.734669488287	3	3	2014
eb	319.422406514367	4	3	2014
eb	256.660910860365	5	3	2014
eb	216.98677281034	6	3	2014
eb	195.409750870484	7	3	2014
eb	209.026008968989	8	3	2014
eb	201.891401213252	9	3	2014
eb	147.146251903862	10	3	2014
eb	266.710070847055	11	3	2014
eb	279.596710054333	12	3	2014
eb	300.339039694071	13	3	2014
eb	290.222263671075	14	3	2014
eb	340.867876222206	15	3	2014
eb	458.179485484464	16	3	2014
eb	449.789419202434	17	3	2014
eb	412.692101755669	18	3	2014
eb	445.567207188553	19	3	2014
eb	271.993899526509	20	3	2014
eb	277.489568414962	21	3	2014
eb	287.951841363084	22	3	2014
eb	286.832136450981	23	3	2014
eb	320.382153669496	24	3	2014
eb	274.322113205541	25	3	2014
eb	231.793609380831	26	3	2014
eb	211.023975237001	27	3	2014
eb	225.326473026567	28	3	2014
eb	211.834871947605	29	3	2014
eb	199.540293867204	30	3	2014
eb	162.262095401433	31	3	2014
eb	164.864487630885	32	3	2014
eb	123.779823824132	33	3	2014
eb	163.958769420815	34	3	2014
eb	90.9056414669544	35	3	2014
eb	109.579563094371	36	3	2014
eb	105.340882916312	37	3	2014
eb	113.621755785858	38	3	2014
eb	116.021888533389	39	3	2014
eb	100.243393208099	40	3	2014
eb	66.1046537386012	41	3	2014
eb	93.9199212728942	42	3	2014
eb	66.1225298652735	43	3	2014
eb	113.991719650733	44	3	2014
eb	58.1957294495016	45	3	2014
eb	283.984690589069	3	4	2014
eb	360.280575746983	4	4	2014
eb	279.638676238954	5	4	2014
eb	240.022171708402	6	4	2014
eb	219.863423377498	7	4	2014
eb	232.552080980516	8	4	2014
eb	227.487640841042	9	4	2014
eb	170.493238364026	10	4	2014
eb	287.513628071309	11	4	2014
eb	299.27977691119	12	4	2014
eb	322.262401788048	13	4	2014
eb	310.091919280647	14	4	2014
eb	359.346143355522	15	4	2014
eb	471.283139514713	16	4	2014
eb	463.556683367382	17	4	2014
eb	434.25810732304	18	4	2014
eb	473.741691814553	19	4	2014
eb	272.81108007673	20	4	2014
eb	273.366349028004	21	4	2014
eb	281.813943794707	22	4	2014
eb	279.269856223824	23	4	2014
eb	312.341412238936	24	4	2014
eb	264.144979869367	25	4	2014
eb	220.60740630916	26	4	2014
eb	197.824634379705	27	4	2014
eb	211.402027806735	28	4	2014
eb	195.313687816128	29	4	2014
eb	186.905116159273	30	4	2014
eb	148.442268626237	31	4	2014
eb	152.317509430082	32	4	2014
eb	111.768000466141	33	4	2014
eb	151.567289711042	34	4	2014
eb	77.0713299296516	35	4	2014
eb	100.183196120984	36	4	2014
eb	93.7415600106502	37	4	2014
eb	101.450763912604	38	4	2014
eb	104.088069678448	39	4	2014
eb	88.3167209921936	40	4	2014
eb	52.7959639590106	41	4	2014
eb	80.0428352001502	42	4	2014
eb	53.4769423224812	43	4	2014
eb	102.861093168276	44	4	2014
eb	48.2886041549767	45	4	2014
arima	115.769619164919	3	1	2014
arima	192.940411452435	4	1	2014
arima	158.114069184369	5	1	2014
arima	151.362466023554	6	1	2014
arima	163.414851010968	7	1	2014
arima	139.794998505893	8	1	2014
arima	180.279365909795	9	1	2014
arima	163.053841849431	10	1	2014
arima	220.815348522255	11	1	2014
arima	185.425670938514	12	1	2014
arima	235.778942947941	13	1	2014
arima	212.569206830952	14	1	2014
arima	258.36116119273	15	1	2014
arima	379.632998678999	16	1	2014
arima	400.495831814824	17	1	2014
arima	368.647737179255	18	1	2014
arima	300.791942825208	19	1	2014
arima	243.657813772027	20	1	2014
arima	236.67446306025	21	1	2014
arima	297.258916114943	22	1	2014
arima	284.902186855845	23	1	2014
arima	273.981482850964	24	1	2014
arima	301.311278270099	25	1	2014
arima	264.413632725483	26	1	2014
arima	247.213764375459	27	1	2014
arima	253.31753740928	28	1	2014
arima	233.290388331667	29	1	2014
arima	265.120323712628	30	1	2014
arima	215.350231130113	31	1	2014
arima	225.532488544777	32	1	2014
arima	203.372638849451	33	1	2014
arima	223.644827342642	34	1	2014
arima	167.12085107769	35	1	2014
arima	173.629637090148	36	1	2014
arima	147.524530353373	37	1	2014
arima	141.375219833187	38	1	2014
arima	132.073521172569	39	1	2014
arima	136.976167130889	40	1	2014
arima	126.295269809888	41	1	2014
arima	118.472176939619	42	1	2014
arima	114.402575010766	43	1	2014
arima	99.5980761149011	44	1	2014
arima	92.9711890454863	45	1	2014
arima	159.650554115581	3	2	2014
arima	166.934048524719	4	2	2014
arima	147.322759979788	5	2	2014
arima	163.248423593779	6	2	2014
arima	141.552623516637	7	2	2014
arima	175.19855038073	8	2	2014
arima	194.552444364202	9	2	2014
arima	202.049311802747	10	2	2014
arima	187.491301900403	11	2	2014
arima	216.40104527876	12	2	2014
arima	215.188285292127	13	2	2014
arima	235.716642667685	14	2	2014
arima	328.743563220409	15	2	2014
arima	409.397552114357	16	2	2014
arima	397.04765350762	17	2	2014
arima	289.782754198481	18	2	2014
arima	259.804434712246	19	2	2014
arima	220.128642276157	20	2	2014
arima	271.182250063542	21	2	2014
arima	285.316066960312	22	2	2014
arima	259.356573587863	23	2	2014
arima	292.988771185662	24	2	2014
arima	281.304881504938	25	2	2014
arima	251.115617653504	26	2	2014
arima	236.106051499808	27	2	2014
arima	233.970442771118	28	2	2014
arima	260.975433555436	29	2	2014
arima	240.034930419527	30	2	2014
arima	224.744830909038	31	2	2014
arima	231.102943816639	32	2	2014
arima	216.63400211725	33	2	2014
arima	197.300307562337	34	2	2014
arima	171.015755594506	35	2	2014
arima	152.022141866807	36	2	2014
arima	133.710393245881	37	2	2014
arima	123.54958507279	38	2	2014
arima	133.361640258234	39	2	2014
arima	138.113002213673	40	2	2014
arima	113.639211334534	41	2	2014
arima	118.953908041991	42	2	2014
arima	84.5161541680991	43	2	2014
arima	97.1707455239352	44	2	2014
arima	67.6671808170845	45	2	2014
arima	141.057350876592	3	3	2014
arima	154.292306500587	4	3	2014
arima	159.911951014211	5	3	2014
arima	141.34735844667	6	3	2014
arima	176.607979773463	7	3	2014
arima	190.484584812231	8	3	2014
arima	227.138761319792	9	3	2014
arima	172.380246174712	10	3	2014
arima	218.205641969083	11	3	2014
arima	197.619612632796	12	3	2014
arima	238.173834003753	13	3	2014
arima	304.626117234803	14	3	2014
arima	360.972141296872	15	3	2014
arima	405.254077382321	16	3	2014
arima	313.186114654883	17	3	2014
arima	250.920566483433	18	3	2014
arima	233.308418705519	19	3	2014
arima	257.943981666385	20	3	2014
arima	265.365854675545	21	3	2014
arima	257.512638537139	22	3	2014
arima	284.609797709487	23	3	2014
arima	274.293410130408	24	3	2014
arima	264.770736564746	25	3	2014
arima	239.16134652958	26	3	2014
arima	216.178281326289	27	3	2014
arima	261.488466125081	28	3	2014
arima	237.315458270959	29	3	2014
arima	241.164235626972	30	3	2014
arima	230.793246107285	31	3	2014
arima	242.501853538639	32	3	2014
arima	191.854762398222	33	3	2014
arima	196.839789563693	34	3	2014
arima	150.09041844436	35	3	2014
arima	137.687525158985	36	3	2014
arima	116.807505286565	37	3	2014
arima	125.9889703384	38	3	2014
arima	135.005829625742	39	3	2014
arima	123.766387335951	40	3	2014
arima	114.793147058787	41	3	2014
arima	88.4870225228293	42	3	2014
arima	83.8299393265814	43	3	2014
arima	71.3851078264113	44	3	2014
arima	61.2708044131053	45	3	2014
arima	133.595167166534	3	4	2014
arima	165.585837755436	4	4	2014
arima	138.535949537461	5	4	2014
arima	176.392408578241	6	4	2014
arima	191.646123380552	7	4	2014
arima	223.789791755793	8	4	2014
arima	192.370097199677	9	4	2014
arima	206.372870943957	10	4	2014
arima	199.049349612431	11	4	2014
arima	225.170227031516	12	4	2014
arima	306.430854318333	13	4	2014
arima	345.055446444951	14	4	2014
arima	365.888612837378	15	4	2014
arima	320.52457595456	16	4	2014
arima	270.559095984208	17	4	2014
arima	225.960360245638	18	4	2014
arima	268.577993344523	19	4	2014
arima	254.988156981396	20	4	2014
arima	240.451590448965	21	4	2014
arima	281.28461071953	22	4	2014
arima	271.094916982799	23	4	2014
arima	258.679991678389	24	4	2014
arima	250.568905280227	25	4	2014
arima	218.677145241148	26	4	2014
arima	243.103509525896	27	4	2014
arima	237.74020260117	28	4	2014
arima	239.195687099892	29	4	2014
arima	242.867794481093	30	4	2014
arima	242.423343689916	31	4	2014
arima	215.773908791697	32	4	2014
arima	192.565376257725	33	4	2014
arima	170.160641143768	34	4	2014
arima	136.209882889088	35	4	2014
arima	119.897602530654	36	4	2014
arima	120.828873481897	37	4	2014
arima	129.404744882984	38	4	2014
arima	121.427907762376	39	4	2014
arima	122.524461217279	40	4	2014
arima	85.3408733672408	41	4	2014
arima	86.8641298290328	42	4	2014
arima	61.5136076018942	43	4	2014
arima	64.044588523124	44	4	2014
arima	54.2569590066829	45	4	2014
target	194	3	1	2014
target	190	4	1	2014
target	172	5	1	2014
target	156	6	1	2014
target	161	7	1	2014
target	150	8	1	2014
target	105	9	1	2014
target	198	10	1	2014
target	210	11	1	2014
target	234	12	1	2014
target	231	13	1	2014
target	279	14	1	2014
target	395	15	1	2014
target	388	16	1	2014
target	356	17	1	2014
target	389	18	1	2014
target	262	19	1	2014
target	274	20	1	2014
target	291	21	1	2014
target	296	22	1	2014
target	327	23	1	2014
target	297	24	1	2014
target	265	25	1	2014
target	247	26	1	2014
target	261	27	1	2014
target	248	28	1	2014
target	239	29	1	2014
target	201	30	1	2014
target	203	31	1	2014
target	163	32	1	2014
target	201	33	1	2014
target	129	34	1	2014
target	148	35	1	2014
target	143	36	1	2014
target	152	37	1	2014
target	155	38	1	2014
target	139	39	1	2014
target	106	40	1	2014
target	134	41	1	2014
target	105	42	1	2014
target	152	43	1	2014
target	93	44	1	2014
target	79	45	1	2014
target	190	3	2	2014
target	172	4	2	2014
target	156	5	2	2014
target	161	6	2	2014
target	150	7	2	2014
target	105	8	2	2014
target	198	9	2	2014
target	210	10	2	2014
target	234	11	2	2014
target	231	12	2	2014
target	279	13	2	2014
target	395	14	2	2014
target	388	15	2	2014
target	356	16	2	2014
target	389	17	2	2014
target	262	18	2	2014
target	274	19	2	2014
target	291	20	2	2014
target	296	21	2	2014
target	327	22	2	2014
target	297	23	2	2014
target	265	24	2	2014
target	247	25	2	2014
target	261	26	2	2014
target	248	27	2	2014
target	239	28	2	2014
target	201	29	2	2014
target	203	30	2	2014
target	163	31	2	2014
target	201	32	2	2014
target	129	33	2	2014
target	148	34	2	2014
target	143	35	2	2014
target	152	36	2	2014
target	155	37	2	2014
target	139	38	2	2014
target	106	39	2	2014
target	134	40	2	2014
target	105	41	2	2014
target	152	42	2	2014
target	93	43	2	2014
target	79	44	2	2014
target	67	45	2	2014
target	172	3	3	2014
target	156	4	3	2014
target	161	5	3	2014
target	150	6	3	2014
target	105	7	3	2014
target	198	8	3	2014
target	210	9	3	2014
target	234	10	3	2014
target	231	11	3	2014
target	279	12	3	2014
target	395	13	3	2014
target	388	14	3	2014
target	356	15	3	2014
target	389	16	3	2014
target	262	17	3	2014
target	274	18	3	2014
target	291	19	3	2014
target	296	20	3	2014
target	327	21	3	2014
target	297	22	3	2014
target	265	23	3	2014
target	247	24	3	2014
target	261	25	3	2014
target	248	26	3	2014
target	239	27	3	2014
target	201	28	3	2014
target	203	29	3	2014
target	163	30	3	2014
target	201	31	3	2014
target	129	32	3	2014
target	148	33	3	2014
target	143	34	3	2014
target	152	35	3	2014
target	155	36	3	2014
target	139	37	3	2014
target	106	38	3	2014
target	134	39	3	2014
target	105	40	3	2014
target	152	41	3	2014
target	93	42	3	2014
target	79	43	3	2014
target	67	44	3	2014
target	83	45	3	2014
target	156	3	4	2014
target	161	4	4	2014
target	150	5	4	2014
target	105	6	4	2014
target	198	7	4	2014
target	210	8	4	2014
target	234	9	4	2014
target	231	10	4	2014
target	279	11	4	2014
target	395	12	4	2014
target	388	13	4	2014
target	356	14	4	2014
target	389	15	4	2014
target	262	16	4	2014
target	274	17	4	2014
target	291	18	4	2014
target	296	19	4	2014
target	327	20	4	2014
target	297	21	4	2014
target	265	22	4	2014
target	247	23	4	2014
target	261	24	4	2014
target	248	25	4	2014
target	239	26	4	2014
target	201	27	4	2014
target	203	28	4	2014
target	163	29	4	2014
target	201	30	4	2014
target	129	31	4	2014
target	148	32	4	2014
target	143	33	4	2014
target	152	34	4	2014
target	155	35	4	2014
target	139	36	4	2014
target	106	37	4	2014
target	134	38	4	2014
target	105	39	4	2014
target	152	40	4	2014
target	93	41	4	2014
target	79	42	4	2014
target	67	43	4	2014
target	83	44	4	2014
target	65	45	4	2014
