# Supplementary material for: A stacked ensemble method for forecasting influenza-like illness visit volumes at emergency departments
Source: PLoS One. 2021 Mar 22;16(3):e0241725. doi: 10.1371/journal.pone.0241725 (PMC7984626; doi:10.1371/journal.pone.0241725)
Supplement: S1 Data — (ZIP) [file pone.0241725.s003.zip › ILI_plosone/tables/raw_estimates_2016_holdout_2014weeks-3-45_fmc.csv]

object	value	epiweek	weeks_ahead	season
rf	23.6515	3	1	2014
rf	23.837	4	1	2014
rf	22.497	5	1	2014
rf	24.249	6	1	2014
rf	23.6455	7	1	2014
rf	24.622	8	1	2014
rf	26.6625	9	1	2014
rf	27.662	10	1	2014
rf	29.267	11	1	2014
rf	35.65	12	1	2014
rf	32.391	13	1	2014
rf	35.4245	14	1	2014
rf	38.2715	15	1	2014
rf	43.858	16	1	2014
rf	54.702	17	1	2014
rf	51.356	18	1	2014
rf	57.961	19	1	2014
rf	57.957	20	1	2014
rf	44.969	21	1	2014
rf	42.91	22	1	2014
rf	38.211	23	1	2014
rf	34.5565	24	1	2014
rf	30.5205	25	1	2014
rf	37.7975	26	1	2014
rf	37.4915	27	1	2014
rf	36.2985	28	1	2014
rf	34.2945	29	1	2014
rf	36.4255	30	1	2014
rf	32.991	31	1	2014
rf	35.465	32	1	2014
rf	35.3675	33	1	2014
rf	31.565	34	1	2014
rf	30.5275	35	1	2014
rf	28.618	36	1	2014
rf	25.6415	37	1	2014
rf	26.038	38	1	2014
rf	26.238	39	1	2014
rf	24.0945	40	1	2014
rf	20.985	41	1	2014
rf	19.167	42	1	2014
rf	19.6975	43	1	2014
rf	18.938	44	1	2014
rf	20.411	45	1	2014
rf	23.925	3	2	2014
rf	24.4655	4	2	2014
rf	23.9325	5	2	2014
rf	22.429	6	2	2014
rf	24.9425	7	2	2014
rf	27.5375	8	2	2014
rf	26.2935	9	2	2014
rf	29.258	10	2	2014
rf	30.438	11	2	2014
rf	36.511	12	2	2014
rf	37.1565	13	2	2014
rf	37.71	14	2	2014
rf	45.169	15	2	2014
rf	53.092	16	2	2014
rf	56.681	17	2	2014
rf	55.7285	18	2	2014
rf	61.3125	19	2	2014
rf	46.6185	20	2	2014
rf	42.427	21	2	2014
rf	41.147	22	2	2014
rf	39.253	23	2	2014
rf	35.7945	24	2	2014
rf	35.735	25	2	2014
rf	37.1595	26	2	2014
rf	35.4205	27	2	2014
rf	38.1285	28	2	2014
rf	33.935	29	2	2014
rf	32.678	30	2	2014
rf	32.9615	31	2	2014
rf	33.578	32	2	2014
rf	32.306	33	2	2014
rf	30.3065	34	2	2014
rf	28.6685	35	2	2014
rf	26.009	36	2	2014
rf	24.8855	37	2	2014
rf	25.7735	38	2	2014
rf	27.3605	39	2	2014
rf	22.311	40	2	2014
rf	21.3335	41	2	2014
rf	18.9245	42	2	2014
rf	19.9865	43	2	2014
rf	20.2295	44	2	2014
rf	17.2115	45	2	2014
rf	26.171	3	3	2014
rf	25.153	4	3	2014
rf	22.619	5	3	2014
rf	24.506	6	3	2014
rf	25.9145	7	3	2014
rf	24.6975	8	3	2014
rf	27.3505	9	3	2014
rf	28.516	10	3	2014
rf	33.285	11	3	2014
rf	41.1015	12	3	2014
rf	42.1895	13	3	2014
rf	50.7605	14	3	2014
rf	50.313	15	3	2014
rf	55.055	16	3	2014
rf	57.9775	17	3	2014
rf	53.981	18	3	2014
rf	53.8985	19	3	2014
rf	42.6565	20	3	2014
rf	43.084	21	3	2014
rf	42.481	22	3	2014
rf	41.1475	23	3	2014
rf	38.198	24	3	2014
rf	36.211	25	3	2014
rf	37.183	26	3	2014
rf	37.151	27	3	2014
rf	36.7055	28	3	2014
rf	30.4385	29	3	2014
rf	35.5175	30	3	2014
rf	32.444	31	3	2014
rf	32.3875	32	3	2014
rf	31.5695	33	3	2014
rf	29.736	34	3	2014
rf	28.3395	35	3	2014
rf	24.6035	36	3	2014
rf	24.676	37	3	2014
rf	26.051	38	3	2014
rf	25.5155	39	3	2014
rf	23.122	40	3	2014
rf	19.8035	41	3	2014
rf	18.567	42	3	2014
rf	18.0615	43	3	2014
rf	18.196	44	3	2014
rf	15.745	45	3	2014
rf	27.1735	3	4	2014
rf	23.375	4	4	2014
rf	23.414	5	4	2014
rf	25.4145	6	4	2014
rf	24.618	7	4	2014
rf	26.623	8	4	2014
rf	26.0955	9	4	2014
rf	30.958	10	4	2014
rf	35.9475	11	4	2014
rf	44.407	12	4	2014
rf	51.4745	13	4	2014
rf	53.961	14	4	2014
rf	54.554	15	4	2014
rf	57.3385	16	4	2014
rf	54.8345	17	4	2014
rf	52.854	18	4	2014
rf	47.6705	19	4	2014
rf	44.4775	20	4	2014
rf	43.27	21	4	2014
rf	43.728	22	4	2014
rf	39.889	23	4	2014
rf	37.09	24	4	2014
rf	35.921	25	4	2014
rf	36.121	26	4	2014
rf	35.442	27	4	2014
rf	34.793	28	4	2014
rf	34.2655	29	4	2014
rf	32.3125	30	4	2014
rf	33.754	31	4	2014
rf	31.771	32	4	2014
rf	30.934	33	4	2014
rf	31.164	34	4	2014
rf	27.6025	35	4	2014
rf	25.473	36	4	2014
rf	24.532	37	4	2014
rf	26.1875	38	4	2014
rf	24.706	39	4	2014
rf	21.8805	40	4	2014
rf	18.436	41	4	2014
rf	17.296	42	4	2014
rf	18.782	43	4	2014
rf	16.781	44	4	2014
rf	15.1795	45	4	2014
Generalized Linear Mixture Model	150.253808582189	3	1	2018
Generalized Linear Mixture Model	150.931464292796	4	1	2018
Generalized Linear Mixture Model	182.386490135538	5	1	2018
Generalized Linear Mixture Model	164.906383932209	6	1	2018
Generalized Linear Mixture Model	207.341622003101	7	1	2018
Generalized Linear Mixture Model	280.997935732606	8	1	2018
Generalized Linear Mixture Model	419.71702862272	9	1	2018
Generalized Linear Mixture Model	600.303877258634	10	1	2018
Generalized Linear Mixture Model	601.287873723499	11	1	2018
Generalized Linear Mixture Model	629.587359462613	12	1	2018
Generalized Linear Mixture Model	613.364280351276	13	1	2018
Generalized Linear Mixture Model	483.316474190451	14	1	2018
Generalized Linear Mixture Model	395.239176424539	15	1	2018
Generalized Linear Mixture Model	395.781803555019	16	1	2018
Generalized Linear Mixture Model	318.143533140701	17	1	2018
Generalized Linear Mixture Model	150.589040034486	3	2	2018
Generalized Linear Mixture Model	148.900924890139	4	2	2018
Generalized Linear Mixture Model	168.331808607628	5	2	2018
Generalized Linear Mixture Model	165.800073546802	6	2	2018
Generalized Linear Mixture Model	211.598743240065	7	2	2018
Generalized Linear Mixture Model	294.336818520141	8	2	2018
Generalized Linear Mixture Model	448.020017955351	9	2	2018
Generalized Linear Mixture Model	602.857660743681	10	2	2018
Generalized Linear Mixture Model	586.210882722819	11	2	2018
Generalized Linear Mixture Model	627.673347513306	12	2	2018
Generalized Linear Mixture Model	588.874246788205	13	2	2018
Generalized Linear Mixture Model	472.862333331315	14	2	2018
Generalized Linear Mixture Model	396.087448035644	15	2	2018
Generalized Linear Mixture Model	370.950170177486	16	2	2018
Generalized Linear Mixture Model	285.718791132993	17	2	2018
Generalized Linear Mixture Model	144.924587925869	3	3	2018
Generalized Linear Mixture Model	135.262722439872	4	3	2018
Generalized Linear Mixture Model	172.664867887459	5	3	2018
Generalized Linear Mixture Model	160.766850781556	6	3	2018
Generalized Linear Mixture Model	222.234969595168	7	3	2018
Generalized Linear Mixture Model	318.001476103385	8	3	2018
Generalized Linear Mixture Model	443.713325825574	9	3	2018
Generalized Linear Mixture Model	574.191855372727	10	3	2018
Generalized Linear Mixture Model	574.891610078063	11	3	2018
Generalized Linear Mixture Model	574.540816997683	12	3	2018
Generalized Linear Mixture Model	545.199173293987	13	3	2018
Generalized Linear Mixture Model	450.769117738101	14	3	2018
Generalized Linear Mixture Model	356.796379679293	15	3	2018
Generalized Linear Mixture Model	346.314027781429	16	3	2018
Generalized Linear Mixture Model	283.544738921894	17	3	2018
Generalized Linear Mixture Model	134.527259670232	3	4	2018
Generalized Linear Mixture Model	141.893303154979	4	4	2018
Generalized Linear Mixture Model	176.761817885679	5	4	2018
Generalized Linear Mixture Model	175.445772934677	6	4	2018
Generalized Linear Mixture Model	250.606044533487	7	4	2018
Generalized Linear Mixture Model	339.069607099644	8	4	2018
Generalized Linear Mixture Model	446.094330074998	9	4	2018
Generalized Linear Mixture Model	569.085112143398	10	4	2018
Generalized Linear Mixture Model	551.091513099138	11	4	2018
Generalized Linear Mixture Model	525.920903885527	12	4	2018
Generalized Linear Mixture Model	498.912958849919	13	4	2018
Generalized Linear Mixture Model	421.883360227335	14	4	2018
Generalized Linear Mixture Model	325.992042026736	15	4	2018
Generalized Linear Mixture Model	327.960511948754	16	4	2018
Generalized Linear Mixture Model	283.236654258363	17	4	2018
lm	25.6514718582341	3	1	2014
lm	32.8662641330083	4	1	2014
lm	29.45066565641	5	1	2014
lm	25.6586538963141	6	1	2014
lm	20.7662709731024	7	1	2014
lm	25.9958131371746	8	1	2014
lm	23.8817894157701	9	1	2014
lm	30.5729458987518	10	1	2014
lm	37.3251177834528	11	1	2014
lm	27.9795479549442	12	1	2014
lm	38.3926516157443	13	1	2014
lm	35.1266945572535	14	1	2014
lm	40.0902250694451	15	1	2014
lm	52.5952299892982	16	1	2014
lm	77.2508723334572	17	1	2014
lm	52.7117059783209	18	1	2014
lm	76.152640032512	19	1	2014
lm	79.5946604442308	20	1	2014
lm	33.8297799315133	21	1	2014
lm	33.8587618856591	22	1	2014
lm	40.0543629670895	23	1	2014
lm	33.5946312937001	24	1	2014
lm	37.1073047144891	25	1	2014
lm	38.0946469916088	26	1	2014
lm	36.9767919933544	27	1	2014
lm	27.8948353505296	28	1	2014
lm	37.4103916970799	29	1	2014
lm	27.5803777291732	30	1	2014
lm	40.194245001171	31	1	2014
lm	31.0675725265194	32	1	2014
lm	32.291989366485	33	1	2014
lm	25.9912731607697	34	1	2014
lm	22.7194961280029	35	1	2014
lm	26.5777355347109	36	1	2014
lm	26.9054270912419	37	1	2014
lm	20.3076876277784	38	1	2014
lm	21.11329413043	39	1	2014
lm	21.1922209408382	40	1	2014
lm	19.111023532254	41	1	2014
lm	18.647921519652	42	1	2014
lm	18.6126056123906	43	1	2014
lm	23.0986453806612	44	1	2014
lm	13.0751348424282	45	1	2014
lm	31.0225890215766	3	2	2014
lm	32.613145127025	4	2	2014
lm	30.7347024237919	5	2	2014
lm	23.4480256068994	6	2	2014
lm	25.9573746848604	7	2	2014
lm	27.0654184024438	8	2	2014
lm	31.8438737524551	9	2	2014
lm	37.469605925685	10	2	2014
lm	30.9710156308225	11	2	2014
lm	36.0104891586183	12	2	2014
lm	42.1160910423033	13	2	2014
lm	40.7900558372349	14	2	2014
lm	46.3196079724801	15	2	2014
lm	62.6390493740071	16	2	2014
lm	66.8175830929117	17	2	2014
lm	60.1624897668213	18	2	2014
lm	79.0549971226685	19	2	2014
lm	52.0559198833666	20	2	2014
lm	31.1301456898053	21	2	2014
lm	39.5384367252049	22	2	2014
lm	41.8505589422072	23	2	2014
lm	39.5798708342987	24	2	2014
lm	35.5098760167798	25	2	2014
lm	39.1998197293385	26	2	2014
lm	30.4590079712188	27	2	2014
lm	31.6380567473349	28	2	2014
lm	27.3282388998563	29	2	2014
lm	36.9130649322924	30	2	2014
lm	33.1440920461505	31	2	2014
lm	29.4451224706865	32	2	2014
lm	27.8962952276488	33	2	2014
lm	22.9428057253632	34	2	2014
lm	24.2118989279845	35	2	2014
lm	29.2124760632681	36	2	2014
lm	23.1052075047231	37	2	2014
lm	17.4010035318059	38	2	2014
lm	22.6140984662022	39	2	2014
lm	20.0998486069405	40	2	2014
lm	19.6967757312419	41	2	2014
lm	19.4363861236573	42	2	2014
lm	16.2224389533022	43	2	2014
lm	18.6184991628777	44	2	2014
lm	18.2048301697343	45	2	2014
lm	32.3292972145098	3	3	2014
lm	31.7096252558217	4	3	2014
lm	25.3534449004688	5	3	2014
lm	27.4515848651152	6	3	2014
lm	26.3655854926641	7	3	2014
lm	32.8335431107247	8	3	2014
lm	37.6741177191512	9	3	2014
lm	31.2884094917663	10	3	2014
lm	38.1639725908626	11	3	2014
lm	42.5003547712135	12	3	2014
lm	45.1528059611538	13	3	2014
lm	49.0024002996814	14	3	2014
lm	59.9534485396701	15	3	2014
lm	58.2270797658815	16	3	2014
lm	70.1732285762138	17	3	2014
lm	40.3700956289539	18	3	2014
lm	51.7601213575986	19	3	2014
lm	42.0350566495614	20	3	2014
lm	39.0328563866837	21	3	2014
lm	38.6875930989192	22	3	2014
lm	46.2168845197885	23	3	2014
lm	37.9639002103791	24	3	2014
lm	36.7076661309776	25	3	2014
lm	30.2919675223731	26	3	2014
lm	32.2831686882919	27	3	2014
lm	23.7847681955727	28	3	2014
lm	36.2287665969641	29	3	2014
lm	29.9861277285298	30	3	2014
lm	31.5331266033065	31	3	2014
lm	25.9505971137378	32	3	2014
lm	23.3341879717082	33	3	2014
lm	25.4098358996661	34	3	2014
lm	29.0357477097752	35	3	2014
lm	24.0354647488473	36	3	2014
lm	20.14339105157	37	3	2014
lm	20.4016690168222	38	3	2014
lm	19.850354952586	39	3	2014
lm	19.7843573128282	40	3	2014
lm	19.0480185287314	41	3	2014
lm	17.551753816563	42	3	2014
lm	14.6465103321153	43	3	2014
lm	23.0153589068167	44	3	2014
lm	14.9289685342204	45	3	2014
lm	31.8200689515861	3	4	2014
lm	25.1835177309762	4	4	2014
lm	27.8560698186051	5	4	2014
lm	27.7731355664205	6	4	2014
lm	33.0587710033834	7	4	2014
lm	39.6113695875871	8	4	2014
lm	32.7489801898893	9	4	2014
lm	38.4808363556535	10	4	2014
lm	40.7206688617711	11	4	2014
lm	46.3926465037095	12	4	2014
lm	50.9476411597151	13	4	2014
lm	63.2550408386714	14	4	2014
lm	58.626014505692	15	4	2014
lm	65.3289277857579	16	4	2014
lm	47.8071467679667	17	4	2014
lm	32.3005155723001	18	4	2014
lm	46.0496798680537	19	4	2014
lm	44.5704471679189	20	4	2014
lm	37.3785548067429	21	4	2014
lm	47.3328707057783	22	4	2014
lm	41.8626876768855	23	4	2014
lm	39.0020222621177	24	4	2014
lm	29.7505567295235	25	4	2014
lm	32.8334672750857	26	4	2014
lm	24.0865108211077	27	4	2014
lm	35.5225818244286	28	4	2014
lm	28.851055130175	29	4	2014
lm	28.8456795772988	30	4	2014
lm	27.7856537264758	31	4	2014
lm	21.5978972055808	32	4	2014
lm	25.7264525461505	33	4	2014
lm	28.9204222207383	34	4	2014
lm	24.0141782870083	35	4	2014
lm	20.3030554427191	36	4	2014
lm	21.2584860063035	37	4	2014
lm	19.5725230754781	38	4	2014
lm	20.6357123477021	39	4	2014
lm	19.5165666851227	40	4	2014
lm	17.5938669603971	41	4	2014
lm	15.3204050171983	42	4	2014
lm	20.2522460052426	43	4	2014
lm	18.8267835829598	44	4	2014
lm	10.550509912324	45	4	2014
eb	31.4162695148825	3	1	2014
eb	25.9275942197811	4	1	2014
eb	28.2214282920345	5	1	2014
eb	20.4127827118277	6	1	2014
eb	25.1303250931291	7	1	2014
eb	26.709678305628	8	1	2014
eb	31.2315080129072	9	1	2014
eb	32.583421374341	10	1	2014
eb	32.3560661671558	11	1	2014
eb	34.1385016400615	12	1	2014
eb	36.6345860142701	13	1	2014
eb	29.9978351954633	14	1	2014
eb	43.6033280424406	15	1	2014
eb	54.549861312624	16	1	2014
eb	87.0518602675422	17	1	2014
eb	48.2579789346107	18	1	2014
eb	89.4947528231902	19	1	2014
eb	78.0224057726909	20	1	2014
eb	40.2554300546291	21	1	2014
eb	34.7343705810411	22	1	2014
eb	30.275717425844	23	1	2014
eb	22.6246387592178	24	1	2014
eb	23.6325198401852	25	1	2014
eb	39.0155412329867	26	1	2014
eb	34.0181537106347	27	1	2014
eb	35.1028793854724	28	1	2014
eb	33.9542202332576	29	1	2014
eb	37.4755780784935	30	1	2014
eb	32.4032758785792	31	1	2014
eb	36.2766912634231	32	1	2014
eb	34.9466847012119	33	1	2014
eb	25.9102791161935	34	1	2014
eb	24.9525275289676	35	1	2014
eb	25.1435724098698	36	1	2014
eb	18.1487028239181	37	1	2014
eb	23.1803184009704	38	1	2014
eb	28.0158605991351	39	1	2014
eb	21.4813885391771	40	1	2014
eb	24.6329832503477	41	1	2014
eb	16.6095728180319	42	1	2014
eb	15.7506695477488	43	1	2014
eb	30.9873898688467	44	1	2014
eb	10.1542211815729	45	1	2014
eb	34.1074020431284	3	2	2014
eb	28.3158212258372	4	2	2014
eb	30.9197495304732	5	2	2014
eb	23.1987529751016	6	2	2014
eb	27.9939684412864	7	2	2014
eb	29.4401641804484	8	2	2014
eb	35.6867352791278	9	2	2014
eb	37.5987378394266	10	2	2014
eb	38.0493889336695	11	2	2014
eb	40.1552519167555	12	2	2014
eb	43.7510932910679	13	2	2014
eb	37.8418893928757	14	2	2014
eb	50.6280839772819	15	2	2014
eb	62.0245430817224	16	2	2014
eb	87.3737484727739	17	2	2014
eb	47.8939341461005	18	2	2014
eb	85.1348796812169	19	2	2014
eb	75.4448938023793	20	2	2014
eb	39.0185454113505	21	2	2014
eb	33.6818637463086	22	2	2014
eb	29.4733391022488	23	2	2014
eb	21.3473580900304	24	2	2014
eb	22.6320840579242	25	2	2014
eb	38.1915694295386	26	2	2014
eb	32.9732076127717	27	2	2014
eb	33.9686849341859	28	2	2014
eb	32.5128333265684	29	2	2014
eb	36.1025514192329	30	2	2014
eb	30.836751802906	31	2	2014
eb	34.5691231789441	32	2	2014
eb	33.1466943160656	33	2	2014
eb	23.989811917417	34	2	2014
eb	23.0878324480944	35	2	2014
eb	23.2886546492396	36	2	2014
eb	16.4662054644135	37	2	2014
eb	21.7787182753544	38	2	2014
eb	26.86110626655	39	2	2014
eb	20.0657328569377	40	2	2014
eb	23.2929567756412	41	2	2014
eb	15.5017658980529	42	2	2014
eb	14.8872030153612	43	2	2014
eb	29.980135704213	44	2	2014
eb	9.33129547423519	45	2	2014
eb	37.0540982547107	3	3	2014
eb	31.1244172379651	4	3	2014
eb	34.0511155282253	5	3	2014
eb	26.4398251094037	6	3	2014
eb	31.1333564079241	7	3	2014
eb	33.664599377064	8	3	2014
eb	41.4170810936908	9	3	2014
eb	43.9881438702299	10	3	2014
eb	44.6346794164953	11	3	2014
eb	49.4970962652446	12	3	2014
eb	52.568280169907	13	3	2014
eb	49.2303418998943	14	3	2014
eb	58.5313144132419	15	3	2014
eb	63.6792542208105	16	3	2014
eb	79.1451160997935	17	3	2014
eb	47.928455302654	18	3	2014
eb	79.9143640570172	19	3	2014
eb	73.2378927998016	20	3	2014
eb	37.9775801406053	21	3	2014
eb	32.837582101771	22	3	2014
eb	28.1925384598362	23	3	2014
eb	20.5725558011156	24	3	2014
eb	21.7626390718069	25	3	2014
eb	36.8694148933925	26	3	2014
eb	31.8700947247083	27	3	2014
eb	32.6350718883218	28	3	2014
eb	31.0695602668235	29	3	2014
eb	34.4868941799861	30	3	2014
eb	29.1184272251268	31	3	2014
eb	32.6538222238212	32	3	2014
eb	31.2193109980599	33	3	2014
eb	22.3092617453475	34	3	2014
eb	21.4594920997968	35	3	2014
eb	21.8048339276501	36	3	2014
eb	14.9528159542174	37	3	2014
eb	20.1835067922526	38	3	2014
eb	25.3275000139969	39	3	2014
eb	18.9660459774031	40	3	2014
eb	22.2972329967031	41	3	2014
eb	14.7287211712571	42	3	2014
eb	14.2004210843414	43	3	2014
eb	28.9631414022765	44	3	2014
eb	8.53091448327428	45	3	2014
eb	39.3449039710948	3	4	2014
eb	34.3067985638254	4	4	2014
eb	38.3887251570027	5	4	2014
eb	30.666176990559	6	4	2014
eb	35.7070568436848	7	4	2014
eb	37.8486329658306	8	4	2014
eb	48.0621867982666	9	4	2014
eb	50.8791723454159	10	4	2014
eb	53.7780652638478	11	4	2014
eb	58.0230390556388	12	4	2014
eb	60.4264687515927	13	4	2014
eb	58.4252841900636	14	4	2014
eb	59.306199004701	15	4	2014
eb	63.2872150814411	16	4	2014
eb	67.8472725323406	17	4	2014
eb	51.9818804537586	18	4	2014
eb	73.8788162444817	19	4	2014
eb	69.8799595014695	20	4	2014
eb	36.815743496145	21	4	2014
eb	31.3348610200923	22	4	2014
eb	27.414332392679	23	4	2014
eb	19.6455711232672	24	4	2014
eb	21.0056007895188	25	4	2014
eb	35.710752698979	26	4	2014
eb	30.9184999984301	27	4	2014
eb	31.0330368092063	28	4	2014
eb	29.1012118784163	29	4	2014
eb	32.501692593946	30	4	2014
eb	27.309726007481	31	4	2014
eb	30.585882152732	32	4	2014
eb	29.191456050606	33	4	2014
eb	20.684715367332	34	4	2014
eb	19.9100219279275	35	4	2014
eb	20.1501087564206	36	4	2014
eb	13.529380354995	37	4	2014
eb	18.8321905118315	38	4	2014
eb	24.5810028686696	39	4	2014
eb	17.8955689007148	40	4	2014
eb	21.2368038367657	41	4	2014
eb	13.7813986567561	42	4	2014
eb	13.1707906252971	43	4	2014
eb	28.2978492366559	44	4	2014
eb	7.98442123502822	45	4	2014
arima	20.2256843856144	3	1	2014
arima	32.3036380182164	4	1	2014
arima	28.9492857124962	5	1	2014
arima	18.4729760847499	6	1	2014
arima	20.090192160977	7	1	2014
arima	25.2739423825701	8	1	2014
arima	23.4260684686838	9	1	2014
arima	32.5351475453129	10	1	2014
arima	34.1784454056166	11	1	2014
arima	27.5328858701606	12	1	2014
arima	32.7646786565089	13	1	2014
arima	31.7918341042524	14	1	2014
arima	41.531005744138	15	1	2014
arima	51.6503039265547	16	1	2014
arima	77.2756016015713	17	1	2014
arima	88.2602523547183	18	1	2014
arima	97.0213646940947	19	1	2014
arima	54.3615361371618	20	1	2014
arima	37.3637908150576	21	1	2014
arima	43.1176648373657	22	1	2014
arima	43.2926162823312	23	1	2014
arima	52.0352553528574	24	1	2014
arima	31.2127028832793	25	1	2014
arima	44.8126579941324	26	1	2014
arima	40.2556959614717	27	1	2014
arima	38.1877714065502	28	1	2014
arima	31.4355147879995	29	1	2014
arima	39.6643474327549	30	1	2014
arima	35.7187160624061	31	1	2014
arima	38.9884875248193	32	1	2014
arima	32.4003045298735	33	1	2014
arima	27.3281205144266	34	1	2014
arima	28.4153792883196	35	1	2014
arima	34.25690815351	36	1	2014
arima	22.8619261274841	37	1	2014
arima	23.4517556343692	38	1	2014
arima	24.3487295261946	39	1	2014
arima	24.0042319470876	40	1	2014
arima	20.8165417061224	41	1	2014
arima	22.3343583969766	42	1	2014
arima	15.8810378209237	43	1	2014
arima	24.6704634973601	44	1	2014
arima	22.3750829884352	45	1	2014
arima	31.5115749219598	3	2	2014
arima	30.0127956388678	4	2	2014
arima	19.8384676684643	5	2	2014
arima	19.0856958239109	6	2	2014
arima	24.4151459912226	7	2	2014
arima	22.9376371242206	8	2	2014
arima	31.3644594127033	9	2	2014
arima	34.7997997639568	10	2	2014
arima	28.0204224803919	11	2	2014
arima	31.9029274667824	12	2	2014
arima	32.7557942927578	13	2	2014
arima	40.376673878625	14	2	2014
arima	50.4293315904636	15	2	2014
arima	71.6591017855791	16	2	2014
arima	92.4769007840099	17	2	2014
arima	96.7016442442733	18	2	2014
arima	55.6987650800859	19	2	2014
arima	38.5327962159833	20	2	2014
arima	42.833428157622	21	2	2014
arima	44.6614034121198	22	2	2014
arima	54.4059174726678	23	2	2014
arima	35.7267126748376	24	2	2014
arima	42.9640478856441	25	2	2014
arima	41.9345314680581	26	2	2014
arima	38.7785554671469	27	2	2014
arima	32.1355943109983	28	2	2014
arima	38.6989239239196	29	2	2014
arima	36.7321194477418	30	2	2014
arima	38.8876032026424	31	2	2014
arima	32.8571787555597	32	2	2014
arima	28.1178555791267	33	2	2014
arima	28.6669522972499	34	2	2014
arima	34.6755195219543	35	2	2014
arima	25.2232121148561	36	2	2014
arima	23.2686240577272	37	2	2014
arima	23.6761807189636	38	2	2014
arima	24.5771738396837	39	2	2014
arima	20.7560356743873	40	2	2014
arima	23.0465691454177	41	2	2014
arima	16.9577708205845	42	2	2014
arima	22.5201744152128	43	2	2014
arima	24.5513784001075	44	2	2014
arima	18.9157110115023	45	2	2014
arima	29.521941589993	3	3	2014
arima	20.4987758718157	4	3	2014
arima	19.9422668605675	5	3	2014
arima	23.8171008723732	6	3	2014
arima	22.4258662297112	7	3	2014
arima	31.0622302192855	8	3	2014
arima	34.1066131356491	9	3	2014
arima	28.3867460329484	10	3	2014
arima	32.2019947938474	11	3	2014
arima	32.2591978710057	12	3	2014
arima	40.9447012656526	13	3	2014
arima	49.7583638876478	14	3	2014
arima	70.9500763597779	15	3	2014
arima	89.1776279999299	16	3	2014
arima	99.2544844016245	17	3	2014
arima	55.434556386572	18	3	2014
arima	40.0550341000536	19	3	2014
arima	44.0085531410713	20	3	2014
arima	44.4639970301087	21	3	2014
arima	55.4656907501291	22	3	2014
arima	37.4305102476569	23	3	2014
arima	45.9419198754613	24	3	2014
arima	40.7841766235036	25	3	2014
arima	39.9052939068199	26	3	2014
arima	32.5463856883937	27	3	2014
arima	39.1644972958536	28	3	2014
arima	36.0136236878191	29	3	2014
arima	39.7370208804021	30	3	2014
arima	32.6902352857072	31	3	2014
arima	28.5236341680193	32	3	2014
arima	29.3175990428844	33	3	2014
arima	34.8445346926547	34	3	2014
arima	25.4983873815637	35	3	2014
arima	24.9273273865846	36	3	2014
arima	23.5551608625158	37	3	2014
arima	24.0606087182376	38	3	2014
arima	21.1209238304623	39	3	2014
arima	23.0051271327457	40	3	2014
arima	17.3923765752571	41	3	2014
arima	23.1784067391186	42	3	2014
arima	23.246546100247	43	3	2014
arima	20.3827431178973	44	3	2014
arima	13.7302151158377	45	3	2014
arima	20.4992585896765	3	4	2014
arima	19.9101627415723	4	4	2014
arima	23.7989328878089	5	4	2014
arima	22.4459349459807	6	4	2014
arima	31.0906610159804	7	4	2014
arima	34.1096447872891	8	4	2014
arima	28.4012413717152	9	4	2014
arima	32.1888380272302	10	4	2014
arima	32.2576879917622	11	4	2014
arima	40.9530842098982	12	4	2014
arima	49.7441196753743	13	4	2014
arima	70.9765722149255	14	4	2014
arima	89.2090182547857	15	4	2014
arima	99.1948319050292	16	4	2014
arima	55.1254591517469	17	4	2014
arima	40.1514487478365	18	4	2014
arima	43.4247833416734	19	4	2014
arima	44.0364816939204	20	4	2014
arima	55.542740839122	21	4	2014
arima	37.1107213195191	22	4	2014
arima	45.61073369693	23	4	2014
arima	40.5107848705631	24	4	2014
arima	40.0229802265803	25	4	2014
arima	32.3512683763074	26	4	2014
arima	39.0967783970879	27	4	2014
arima	35.9377690198253	28	4	2014
arima	39.868870130872	29	4	2014
arima	32.4743547569037	30	4	2014
arima	28.5826175992986	31	4	2014
arima	29.2147185281244	32	4	2014
arima	34.7026687880832	33	4	2014
arima	25.4755178384339	34	4	2014
arima	24.8922654325755	35	4	2014
arima	23.3584141492553	36	4	2014
arima	24.0682773471584	37	4	2014
arima	21.1943001727944	38	4	2014
arima	22.9499121383034	39	4	2014
arima	17.386244002702	40	4	2014
arima	23.1287417481809	41	4	2014
arima	23.1907097505606	42	4	2014
arima	20.5025020553271	43	4	2014
arima	13.4822080167494	44	4	2014
arima	13.3057559643285	45	4	2014
target	24	3	1	2014
target	26	4	1	2014
target	19	5	1	2014
target	23	6	1	2014
target	24	7	1	2014
target	28	8	1	2014
target	29	9	1	2014
target	29	10	1	2014
target	30	11	1	2014
target	32	12	1	2014
target	26	13	1	2014
target	38	14	1	2014
target	48	15	1	2014
target	82	16	1	2014
target	48	17	1	2014
target	91	18	1	2014
target	80	19	1	2014
target	43	20	1	2014
target	37	21	1	2014
target	32	22	1	2014
target	24	23	1	2014
target	25	24	1	2014
target	40	25	1	2014
target	35	26	1	2014
target	36	27	1	2014
target	35	28	1	2014
target	39	29	1	2014
target	34	30	1	2014
target	38	31	1	2014
target	37	32	1	2014
target	28	33	1	2014
target	27	34	1	2014
target	27	35	1	2014
target	20	36	1	2014
target	25	37	1	2014
target	30	38	1	2014
target	23	39	1	2014
target	26	40	1	2014
target	18	41	1	2014
target	17	42	1	2014
target	32	43	1	2014
target	11	44	1	2014
target	18	45	1	2014
target	26	3	2	2014
target	19	4	2	2014
target	23	5	2	2014
target	24	6	2	2014
target	28	7	2	2014
target	29	8	2	2014
target	29	9	2	2014
target	30	10	2	2014
target	32	11	2	2014
target	26	12	2	2014
target	38	13	2	2014
target	48	14	2	2014
target	82	15	2	2014
target	48	16	2	2014
target	91	17	2	2014
target	80	18	2	2014
target	43	19	2	2014
target	37	20	2	2014
target	32	21	2	2014
target	24	22	2	2014
target	25	23	2	2014
target	40	24	2	2014
target	35	25	2	2014
target	36	26	2	2014
target	35	27	2	2014
target	39	28	2	2014
target	34	29	2	2014
target	38	30	2	2014
target	37	31	2	2014
target	28	32	2	2014
target	27	33	2	2014
target	27	34	2	2014
target	20	35	2	2014
target	25	36	2	2014
target	30	37	2	2014
target	23	38	2	2014
target	26	39	2	2014
target	18	40	2	2014
target	17	41	2	2014
target	32	42	2	2014
target	11	43	2	2014
target	18	44	2	2014
target	10	45	2	2014
target	19	3	3	2014
target	23	4	3	2014
target	24	5	3	2014
target	28	6	3	2014
target	29	7	3	2014
target	29	8	3	2014
target	30	9	3	2014
target	32	10	3	2014
target	26	11	3	2014
target	38	12	3	2014
target	48	13	3	2014
target	82	14	3	2014
target	48	15	3	2014
target	91	16	3	2014
target	80	17	3	2014
target	43	18	3	2014
target	37	19	3	2014
target	32	20	3	2014
target	24	21	3	2014
target	25	22	3	2014
target	40	23	3	2014
target	35	24	3	2014
target	36	25	3	2014
target	35	26	3	2014
target	39	27	3	2014
target	34	28	3	2014
target	38	29	3	2014
target	37	30	3	2014
target	28	31	3	2014
target	27	32	3	2014
target	27	33	3	2014
target	20	34	3	2014
target	25	35	3	2014
target	30	36	3	2014
target	23	37	3	2014
target	26	38	3	2014
target	18	39	3	2014
target	17	40	3	2014
target	32	41	3	2014
target	11	42	3	2014
target	18	43	3	2014
target	10	44	3	2014
target	16	45	3	2014
target	23	3	4	2014
target	24	4	4	2014
target	28	5	4	2014
target	29	6	4	2014
target	29	7	4	2014
target	30	8	4	2014
target	32	9	4	2014
target	26	10	4	2014
target	38	11	4	2014
target	48	12	4	2014
target	82	13	4	2014
target	48	14	4	2014
target	91	15	4	2014
target	80	16	4	2014
target	43	17	4	2014
target	37	18	4	2014
target	32	19	4	2014
target	24	20	4	2014
target	25	21	4	2014
target	40	22	4	2014
target	35	23	4	2014
target	36	24	4	2014
target	35	25	4	2014
target	39	26	4	2014
target	34	27	4	2014
target	38	28	4	2014
target	37	29	4	2014
target	28	30	4	2014
target	27	31	4	2014
target	27	32	4	2014
target	20	33	4	2014
target	25	34	4	2014
target	30	35	4	2014
target	23	36	4	2014
target	26	37	4	2014
target	18	38	4	2014
target	17	39	4	2014
target	32	40	4	2014
target	11	41	4	2014
target	18	42	4	2014
target	10	43	4	2014
target	16	44	4	2014
target	15	45	4	2014
