# Supplementary material for: A stacked ensemble method for forecasting influenza-like illness visit volumes at emergency departments
Source: PLoS One. 2021 Mar 22;16(3):e0241725. doi: 10.1371/journal.pone.0241725 (PMC7984626; doi:10.1371/journal.pone.0241725)
Supplement: S1 Data — (ZIP) [file pone.0241725.s003.zip › ILI_plosone/tables/raw_estimates_2016_holdout_2015weeks-3-45.csv]

object	value	epiweek	weeks_ahead	season
rf	140.195	3	1	2015
rf	155.6765	4	1	2015
rf	144.6345	5	1	2015
rf	145.84	6	1	2015
rf	155.7245	7	1	2015
rf	149.8155	8	1	2015
rf	180.554	9	1	2015
rf	199.6735	10	1	2015
rf	229.143	11	1	2015
rf	236.258	12	1	2015
rf	221.2425	13	1	2015
rf	208.296	14	1	2015
rf	216.4745	15	1	2015
rf	236.108	16	1	2015
rf	308.69	17	1	2015
rf	283.696	18	1	2015
rf	247.2025	19	1	2015
rf	255.0345	20	1	2015
rf	256.4765	21	1	2015
rf	290.6275	22	1	2015
rf	336.4645	23	1	2015
rf	328.3275	24	1	2015
rf	385.6695	25	1	2015
rf	384.448	26	1	2015
rf	369.6465	27	1	2015
rf	372.0205	28	1	2015
rf	342.7025	29	1	2015
rf	329.5265	30	1	2015
rf	241.771	31	1	2015
rf	202.776	32	1	2015
rf	174.304	33	1	2015
rf	171.4215	34	1	2015
rf	171.0745	35	1	2015
rf	171.234	36	1	2015
rf	164.066	37	1	2015
rf	158.456	38	1	2015
rf	161.1545	39	1	2015
rf	148.669	40	1	2015
rf	134.861	41	1	2015
rf	135.366	42	1	2015
rf	127.715	43	1	2015
rf	124.5865	44	1	2015
rf	108.264	45	1	2015
rf	154.88	3	2	2015
rf	152.4835	4	2	2015
rf	145.2345	5	2	2015
rf	155.2535	6	2	2015
rf	153.927	7	2	2015
rf	165.707	8	2	2015
rf	199.209	9	2	2015
rf	226.5635	10	2	2015
rf	264.161	11	2	2015
rf	245.0395	12	2	2015
rf	229.4815	13	2	2015
rf	232.1035	14	2	2015
rf	253.8255	15	2	2015
rf	261.102	16	2	2015
rf	316.6345	17	2	2015
rf	281.659	18	2	2015
rf	258.255	19	2	2015
rf	259.5625	20	2	2015
rf	267.3165	21	2	2015
rf	294.6785	22	2	2015
rf	317.9895	23	2	2015
rf	331.0705	24	2	2015
rf	392.755	25	2	2015
rf	379.894	26	2	2015
rf	354.4305	27	2	2015
rf	344.156	28	2	2015
rf	334.5905	29	2	2015
rf	300.222	30	2	2015
rf	240.286	31	2	2015
rf	191.0455	32	2	2015
rf	185.842	33	2	2015
rf	164.312	34	2	2015
rf	182.7155	35	2	2015
rf	167.2825	36	2	2015
rf	177.2185	37	2	2015
rf	157.336	38	2	2015
rf	158.751	39	2	2015
rf	145.0525	40	2	2015
rf	131.3435	41	2	2015
rf	127.876	42	2	2015
rf	136.735	43	2	2015
rf	106.4505	44	2	2015
rf	100.3715	45	2	2015
rf	158.4895	3	3	2015
rf	154.658	4	3	2015
rf	159.8635	5	3	2015
rf	160.159	6	3	2015
rf	167.225	7	3	2015
rf	189.1655	8	3	2015
rf	229.502	9	3	2015
rf	244.6525	10	3	2015
rf	278.6055	11	3	2015
rf	256.8185	12	3	2015
rf	253.9105	13	3	2015
rf	268.642	14	3	2015
rf	274.4435	15	3	2015
rf	277.9325	16	3	2015
rf	305.908	17	3	2015
rf	283.564	18	3	2015
rf	261.8285	19	3	2015
rf	265.2375	20	3	2015
rf	273.2745	21	3	2015
rf	281.0155	22	3	2015
rf	335.434	23	3	2015
rf	348.9105	24	3	2015
rf	369.347	25	3	2015
rf	363.0535	26	3	2015
rf	340.8035	27	3	2015
rf	337.9255	28	3	2015
rf	314.0345	29	3	2015
rf	286.657	30	3	2015
rf	234.239	31	3	2015
rf	197.099	32	3	2015
rf	187.096	33	3	2015
rf	173.136	34	3	2015
rf	181.967	35	3	2015
rf	178.5005	36	3	2015
rf	174.766	37	3	2015
rf	160.046	38	3	2015
rf	158.6025	39	3	2015
rf	147.355	40	3	2015
rf	127.906	41	3	2015
rf	130.4785	42	3	2015
rf	123.1395	43	3	2015
rf	104.0775	44	3	2015
rf	97.2355	45	3	2015
rf	157.4425	3	4	2015
rf	165.5935	4	4	2015
rf	165.445	5	4	2015
rf	179.358	6	4	2015
rf	192.7845	7	4	2015
rf	221.499	8	4	2015
rf	252.888	9	4	2015
rf	265.8185	10	4	2015
rf	298.526	11	4	2015
rf	288.7615	12	4	2015
rf	278.8	13	4	2015
rf	278.914	14	4	2015
rf	272.029	15	4	2015
rf	281.263	16	4	2015
rf	292.8495	17	4	2015
rf	276.4685	18	4	2015
rf	260.3945	19	4	2015
rf	272.894	20	4	2015
rf	274.64	21	4	2015
rf	296.1755	22	4	2015
rf	331.227	23	4	2015
rf	329.024	24	4	2015
rf	342.296	25	4	2015
rf	335.0315	26	4	2015
rf	323.524	27	4	2015
rf	298.252	28	4	2015
rf	282.234	29	4	2015
rf	272.879	30	4	2015
rf	230.4705	31	4	2015
rf	187.942	32	4	2015
rf	192.564	33	4	2015
rf	176.065	34	4	2015
rf	200.4905	35	4	2015
rf	178.304	36	4	2015
rf	175.7655	37	4	2015
rf	162.307	38	4	2015
rf	164.001	39	4	2015
rf	148.353	40	4	2015
rf	118.323	41	4	2015
rf	125.277	42	4	2015
rf	124.0025	43	4	2015
rf	98.9915	44	4	2015
rf	93.6285	45	4	2015
Generalized Linear Mixture Model	158.209939392621	3	1	2018
Generalized Linear Mixture Model	161.551930133384	4	1	2018
Generalized Linear Mixture Model	186.155130656814	5	1	2018
Generalized Linear Mixture Model	171.552479612255	6	1	2018
Generalized Linear Mixture Model	209.61167767203	7	1	2018
Generalized Linear Mixture Model	275.345664167	8	1	2018
Generalized Linear Mixture Model	395.099804480709	9	1	2018
Generalized Linear Mixture Model	568.408962188765	10	1	2018
Generalized Linear Mixture Model	577.874039224953	11	1	2018
Generalized Linear Mixture Model	614.775640384994	12	1	2018
Generalized Linear Mixture Model	595.696562873691	13	1	2018
Generalized Linear Mixture Model	473.065811094647	14	1	2018
Generalized Linear Mixture Model	387.807985561084	15	1	2018
Generalized Linear Mixture Model	382.450846432355	16	1	2018
Generalized Linear Mixture Model	309.989659763078	17	1	2018
Generalized Linear Mixture Model	161.472048105919	3	2	2018
Generalized Linear Mixture Model	163.167857214004	4	2	2018
Generalized Linear Mixture Model	173.244819636954	5	2	2018
Generalized Linear Mixture Model	174.780053066663	6	2	2018
Generalized Linear Mixture Model	214.390758194527	7	2	2018
Generalized Linear Mixture Model	286.725109977423	8	2	2018
Generalized Linear Mixture Model	415.985725191682	9	2	2018
Generalized Linear Mixture Model	558.285659096391	10	2	2018
Generalized Linear Mixture Model	553.071034378816	11	2	2018
Generalized Linear Mixture Model	605.311000069922	12	2	2018
Generalized Linear Mixture Model	561.323839146733	13	2	2018
Generalized Linear Mixture Model	456.217613842907	14	2	2018
Generalized Linear Mixture Model	384.610296916036	15	2	2018
Generalized Linear Mixture Model	350.861652839645	16	2	2018
Generalized Linear Mixture Model	273.525945636604	17	2	2018
Generalized Linear Mixture Model	158.794295618727	3	3	2018
Generalized Linear Mixture Model	153.262899744296	4	3	2018
Generalized Linear Mixture Model	179.713770762481	5	3	2018
Generalized Linear Mixture Model	173.564216598452	6	3	2018
Generalized Linear Mixture Model	227.290827001446	7	3	2018
Generalized Linear Mixture Model	307.985202447836	8	3	2018
Generalized Linear Mixture Model	401.538004826767	9	3	2018
Generalized Linear Mixture Model	515.48400819765	10	3	2018
Generalized Linear Mixture Model	529.731050169173	11	3	2018
Generalized Linear Mixture Model	541.364415888963	12	3	2018
Generalized Linear Mixture Model	503.5808763327	13	3	2018
Generalized Linear Mixture Model	426.33007989784	14	3	2018
Generalized Linear Mixture Model	339.12857014003	15	3	2018
Generalized Linear Mixture Model	319.390674647652	16	3	2018
Generalized Linear Mixture Model	269.213693171138	17	3	2018
Generalized Linear Mixture Model	151.065132374913	3	4	2018
Generalized Linear Mixture Model	162.833134464778	4	4	2018
Generalized Linear Mixture Model	186.013440469493	5	4	2018
Generalized Linear Mixture Model	192.582409143754	6	4	2018
Generalized Linear Mixture Model	257.741913050277	7	4	2018
Generalized Linear Mixture Model	328.262945747957	8	4	2018
Generalized Linear Mixture Model	396.805493480499	9	4	2018
Generalized Linear Mixture Model	496.465040298625	10	4	2018
Generalized Linear Mixture Model	492.746299830138	11	4	2018
Generalized Linear Mixture Model	480.878473712429	12	4	2018
Generalized Linear Mixture Model	448.943226985839	13	4	2018
Generalized Linear Mixture Model	392.310253951827	14	4	2018
Generalized Linear Mixture Model	306.634916934834	15	4	2018
Generalized Linear Mixture Model	296.153299589187	16	4	2018
Generalized Linear Mixture Model	265.10979314269	17	4	2018
lm	156.959989509779	3	1	2015
lm	171.230935261257	4	1	2015
lm	136.238397835243	5	1	2015
lm	135.493837897294	6	1	2015
lm	199.735424310005	7	1	2015
lm	175.39769975699	8	1	2015
lm	202.343124711775	9	1	2015
lm	255.416322020191	10	1	2015
lm	271.30148697286	11	1	2015
lm	220.538639543733	12	1	2015
lm	196.266290711022	13	1	2015
lm	211.113942121124	14	1	2015
lm	254.269469641248	15	1	2015
lm	243.355135670481	16	1	2015
lm	321.742381383543	17	1	2015
lm	231.248868119461	18	1	2015
lm	148.161704033502	19	1	2015
lm	269.58313495499	20	1	2015
lm	290.125856152374	21	1	2015
lm	338.652690398292	22	1	2015
lm	321.369499229177	23	1	2015
lm	273.934949096137	24	1	2015
lm	428.566856274719	25	1	2015
lm	359.340785856876	26	1	2015
lm	310.54300291488	27	1	2015
lm	304.083407936268	28	1	2015
lm	287.103993505054	29	1	2015
lm	307.36054807042	30	1	2015
lm	176.520298027435	31	1	2015
lm	183.391415873088	32	1	2015
lm	166.546897187324	33	1	2015
lm	183.345695859601	34	1	2015
lm	161.355565855672	35	1	2015
lm	169.61026161947	36	1	2015
lm	161.206506957147	37	1	2015
lm	141.35823309667	38	1	2015
lm	153.929409774744	39	1	2015
lm	155.09564459868	40	1	2015
lm	149.981825799502	41	1	2015
lm	134.145447899507	42	1	2015
lm	139.913409212814	43	1	2015
lm	116.931579962051	44	1	2015
lm	90.2411446442487	45	1	2015
lm	182.639657611929	3	2	2015
lm	161.797834047713	4	2	2015
lm	140.008017942294	5	2	2015
lm	164.881411346313	6	2	2015
lm	222.101405955539	7	2	2015
lm	232.739068273309	8	2	2015
lm	253.287148402175	9	2	2015
lm	297.441453590306	10	2	2015
lm	279.290300817612	11	2	2015
lm	241.875558416686	12	2	2015
lm	212.974365083915	13	2	2015
lm	263.183123805981	14	2	2015
lm	282.252858109858	15	2	2015
lm	295.755120630521	16	2	2015
lm	311.667909358704	17	2	2015
lm	190.93480151757	18	2	2015
lm	159.170377813925	19	2	2015
lm	267.732033022874	20	2	2015
lm	356.943541511489	21	2	2015
lm	314.190945372977	22	2	2015
lm	295.745316526961	23	2	2015
lm	296.526313225535	24	2	2015
lm	380.774490445995	25	2	2015
lm	362.686470818097	26	2	2015
lm	265.408764725063	27	2	2015
lm	287.215870991669	28	2	2015
lm	287.349854321071	29	2	2015
lm	270.60731092628	30	2	2015
lm	194.533864185366	31	2	2015
lm	157.534792649351	32	2	2015
lm	194.225258920082	33	2	2015
lm	164.33767516631	34	2	2015
lm	181.297026576865	35	2	2015
lm	160.101238008966	36	2	2015
lm	157.690982458304	37	2	2015
lm	122.902994067719	38	2	2015
lm	164.258874673373	39	2	2015
lm	159.511723088196	40	2	2015
lm	143.692818372008	41	2	2015
lm	127.887986529084	42	2	2015
lm	119.162785171724	43	2	2015
lm	109.53564907861	44	2	2015
lm	88.3430163866039	45	2	2015
lm	177.755876933848	3	3	2015
lm	161.329072289161	4	3	2015
lm	178.707458744037	5	3	2015
lm	199.614673018331	6	3	2015
lm	260.505706361008	7	3	2015
lm	288.633928440454	8	3	2015
lm	298.392779697833	9	3	2015
lm	306.917537081011	10	3	2015
lm	300.317466386889	11	3	2015
lm	261.560626800873	12	3	2015
lm	272.502115840796	13	3	2015
lm	297.001707257271	14	3	2015
lm	331.846860328519	15	3	2015
lm	291.254238956457	16	3	2015
lm	224.325687745886	17	3	2015
lm	203.994985779411	18	3	2015
lm	180.065860109533	19	3	2015
lm	295.664297749362	20	3	2015
lm	314.388775593752	21	3	2015
lm	283.428733164226	22	3	2015
lm	313.390579009812	23	3	2015
lm	290.075885389633	24	3	2015
lm	340.629151269551	25	3	2015
lm	325.031600529982	26	3	2015
lm	258.158490298402	27	3	2015
lm	292.513485581396	28	3	2015
lm	251.467529298939	29	3	2015
lm	263.358423104816	30	3	2015
lm	189.137152896449	31	3	2015
lm	185.495279603046	32	3	2015
lm	181.75104919986	33	3	2015
lm	183.715281358281	34	3	2015
lm	175.860874978261	35	3	2015
lm	155.186235375452	36	3	2015
lm	130.273230703833	37	3	2015
lm	133.396487891156	38	3	2015
lm	153.520525160784	39	3	2015
lm	163.668285732538	40	3	2015
lm	132.870341698869	41	3	2015
lm	119.371486299548	42	3	2015
lm	107.968539867053	43	3	2015
lm	105.545780761932	44	3	2015
lm	80.9188913136559	45	3	2015
lm	174.63099818451	3	4	2015
lm	197.825213113188	4	4	2015
lm	210.139853689244	5	4	2015
lm	243.515234430592	6	4	2015
lm	309.347019777218	7	4	2015
lm	331.308509206184	8	4	2015
lm	310.078395599914	9	4	2015
lm	322.17790698345	10	4	2015
lm	310.024633327131	11	4	2015
lm	321.52624461577	12	4	2015
lm	313.975717629545	13	4	2015
lm	343.1599891828	14	4	2015
lm	328.56633343527	15	4	2015
lm	223.112840612296	16	4	2015
lm	237.352267223219	17	4	2015
lm	231.728028271978	18	4	2015
lm	237.663141513487	19	4	2015
lm	273.517507331253	20	4	2015
lm	295.277188866912	21	4	2015
lm	297.819883355791	22	4	2015
lm	294.373800135616	23	4	2015
lm	260.063721110114	24	4	2015
lm	288.69337977011	25	4	2015
lm	305.881691677357	26	4	2015
lm	239.126628885928	27	4	2015
lm	245.487263912431	28	4	2015
lm	237.974864688425	29	4	2015
lm	237.822376577703	30	4	2015
lm	209.962112152631	31	4	2015
lm	161.446606760423	32	4	2015
lm	206.879988947774	33	4	2015
lm	174.387372661208	34	4	2015
lm	175.30636384881	35	4	2015
lm	134.07993351247	36	4	2015
lm	152.665930062974	37	4	2015
lm	136.698680637232	38	4	2015
lm	159.833128512813	39	4	2015
lm	155.345473559071	40	4	2015
lm	113.940241451494	41	4	2015
lm	114.411976474739	42	4	2015
lm	97.8465512639858	43	4	2015
lm	99.0966272964604	44	4	2015
lm	77.6810238225018	45	4	2015
eb	144.291917410154	3	1	2015
eb	168.834457180638	4	1	2015
eb	136.017667193349	5	1	2015
eb	159.262136848155	6	1	2015
eb	181.959687018296	7	1	2015
eb	141.037393546884	8	1	2015
eb	177.746654534522	9	1	2015
eb	214.737376198431	10	1	2015
eb	253.983769101663	11	1	2015
eb	221.396831819324	12	1	2015
eb	187.067707713773	13	1	2015
eb	215.481304754739	14	1	2015
eb	222.049967732496	15	1	2015
eb	214.451797241426	16	1	2015
eb	301.011960969105	17	1	2015
eb	237.622398949611	18	1	2015
eb	216.119241484132	19	1	2015
eb	284.605129341935	20	1	2015
eb	280.974884332579	21	1	2015
eb	320.053849348837	22	1	2015
eb	362.283977286805	23	1	2015
eb	329.357281861702	24	1	2015
eb	459.852029003467	25	1	2015
eb	368.00706231067	26	1	2015
eb	377.206099685012	27	1	2015
eb	316.32725865465	28	1	2015
eb	307.615654615795	29	1	2015
eb	292.558999319935	30	1	2015
eb	182.128953352492	31	1	2015
eb	173.846884488985	32	1	2015
eb	141.39875748275	33	1	2015
eb	161.482355018023	34	1	2015
eb	148.073132859636	35	1	2015
eb	145.49435865951	36	1	2015
eb	144.703404842493	37	1	2015
eb	132.844422033697	38	1	2015
eb	161.146208180651	39	1	2015
eb	115.958042013416	40	1	2015
eb	156.480351249465	41	1	2015
eb	100.595938057253	42	1	2015
eb	156.239806171421	43	1	2015
eb	103.511619418006	44	1	2015
eb	92.79192018997	45	1	2015
eb	160.891538620307	3	2	2015
eb	186.719810830897	4	2	2015
eb	144.137965894335	5	2	2015
eb	174.021123985899	6	2	2015
eb	200.898484792991	7	2	2015
eb	152.817415511157	8	2	2015
eb	196.989964200985	9	2	2015
eb	237.243749514074	10	2	2015
eb	277.38158005044	11	2	2015
eb	239.18807550037	12	2	2015
eb	206.149079060026	13	2	2015
eb	234.848345557151	14	2	2015
eb	240.536466291199	15	2	2015
eb	234.313684737916	16	2	2015
eb	319.461571505722	17	2	2015
eb	253.309998049384	18	2	2015
eb	227.848182202989	19	2	2015
eb	298.662365341784	20	2	2015
eb	291.805857172771	21	2	2015
eb	334.05851483664	22	2	2015
eb	381.516961370079	23	2	2015
eb	340.235571962598	24	2	2015
eb	475.584288171896	25	2	2015
eb	381.999184429847	26	2	2015
eb	384.952765071939	27	2	2015
eb	314.458143728484	28	2	2015
eb	303.029824287571	29	2	2015
eb	281.525292484606	30	2	2015
eb	167.486141054606	31	2	2015
eb	159.838402161375	32	2	2015
eb	127.762185539911	33	2	2015
eb	147.896270025592	34	2	2015
eb	135.531200855555	35	2	2015
eb	133.727634227779	36	2	2015
eb	132.983445806991	37	2	2015
eb	121.396603372706	38	2	2015
eb	148.889349714728	39	2	2015
eb	105.233062986668	40	2	2015
eb	143.023738850771	41	2	2015
eb	87.9294351224351	42	2	2015
eb	141.771778030927	43	2	2015
eb	91.4360558429188	44	2	2015
eb	81.1746533619145	45	2	2015
eb	174.084715796062	3	3	2015
eb	204.274391827358	4	3	2015
eb	153.668860201003	5	3	2015
eb	192.233811361815	6	3	2015
eb	221.519734479403	7	3	2015
eb	169.493980505551	8	3	2015
eb	219.921315557899	9	3	2015
eb	255.920452310205	10	3	2015
eb	301.270565230859	11	3	2015
eb	257.354429613076	12	3	2015
eb	225.805548367581	13	3	2015
eb	253.924430611145	14	3	2015
eb	260.936597046014	15	3	2015
eb	250.525654585255	16	3	2015
eb	339.165045959938	17	3	2015
eb	270.560166445509	18	3	2015
eb	238.027239016608	19	3	2015
eb	315.188556264189	20	3	2015
eb	307.144085527314	21	3	2015
eb	349.126744139381	22	3	2015
eb	397.291231956838	23	3	2015
eb	356.412612365179	24	3	2015
eb	486.646776324304	25	3	2015
eb	397.682650750995	26	3	2015
eb	399.522309750124	27	3	2015
eb	307.918525983189	28	3	2015
eb	292.474080284515	29	3	2015
eb	271.412009402186	30	3	2015
eb	153.431860851159	31	3	2015
eb	146.095176406077	32	3	2015
eb	113.446804475316	33	3	2015
eb	134.885438923868	34	3	2015
eb	122.656644002542	35	3	2015
eb	121.52042492553	36	3	2015
eb	119.459207496779	37	3	2015
eb	108.894135751943	38	3	2015
eb	137.762768250414	39	3	2015
eb	89.8323670759424	40	3	2015
eb	129.987739353003	41	3	2015
eb	75.2675634507502	42	3	2015
eb	130.632829357598	43	3	2015
eb	79.6337401276872	44	3	2015
eb	71.2662832666285	45	3	2015
eb	186.940408567645	3	4	2015
eb	218.346099259487	4	4	2015
eb	171.306015291298	5	4	2015
eb	215.619292135253	6	4	2015
eb	242.657201863935	7	4	2015
eb	186.024857371796	8	4	2015
eb	240.003832591972	9	4	2015
eb	277.034168755221	10	4	2015
eb	321.34859083694	11	4	2015
eb	276.704442635194	12	4	2015
eb	246.692520446983	13	4	2015
eb	272.507330691164	14	4	2015
eb	279.325645793296	15	4	2015
eb	269.846746632502	16	4	2015
eb	360.59045196381	17	4	2015
eb	284.19161910364	18	4	2015
eb	248.280420014545	19	4	2015
eb	329.138273165904	20	4	2015
eb	321.962249970633	21	4	2015
eb	370.217571361693	22	4	2015
eb	419.471397442489	23	4	2015
eb	370.982286757446	24	4	2015
eb	503.386953253418	25	4	2015
eb	413.856984745565	26	4	2015
eb	399.061397369551	27	4	2015
eb	301.292207239763	28	4	2015
eb	283.541116973928	29	4	2015
eb	257.187888684988	30	4	2015
eb	139.374656760797	31	4	2015
eb	133.778159765514	32	4	2015
eb	102.460122201674	33	4	2015
eb	122.025063806006	34	4	2015
eb	111.751069776286	35	4	2015
eb	108.724837627044	36	4	2015
eb	109.726661865223	37	4	2015
eb	95.8036835251394	38	4	2015
eb	124.348739528849	39	4	2015
eb	79.0411619229132	40	4	2015
eb	118.813600664398	41	4	2015
eb	62.4737319442302	42	4	2015
eb	118.277157159065	43	4	2015
eb	67.6105940301663	44	4	2015
eb	59.9403618154465	45	4	2015
arima	158.775728863253	3	1	2015
arima	136.963561262521	4	1	2015
arima	125.857517659759	5	1	2015
arima	148.250694748006	6	1	2015
arima	138.268193385628	7	1	2015
arima	142.34292722211	8	1	2015
arima	191.328441200935	9	1	2015
arima	216.266640751454	10	1	2015
arima	206.250988634304	11	1	2015
arima	220.702612430616	12	1	2015
arima	201.544656222732	13	1	2015
arima	262.944405450501	14	1	2015
arima	286.917144654923	15	1	2015
arima	274.055552051846	16	1	2015
arima	313.730515241028	17	1	2015
arima	194.764255699193	18	1	2015
arima	194.849139045526	19	1	2015
arima	234.518841842323	20	1	2015
arima	274.81392310005	21	1	2015
arima	289.904603738959	22	1	2015
arima	280.593250186846	23	1	2015
arima	290.225115483691	24	1	2015
arima	330.441582468526	25	1	2015
arima	313.844356300164	26	1	2015
arima	301.20883579168	27	1	2015
arima	274.124605488938	28	1	2015
arima	278.419538548948	29	1	2015
arima	261.591179202908	30	1	2015
arima	207.243214821004	31	1	2015
arima	211.363493387714	32	1	2015
arima	174.798431072081	33	1	2015
arima	173.404190329639	34	1	2015
arima	176.992889468425	35	1	2015
arima	159.885256298852	36	1	2015
arima	153.452022826878	37	1	2015
arima	134.895117525483	38	1	2015
arima	144.415139111727	39	1	2015
arima	148.56664053805	40	1	2015
arima	135.74921368034	41	1	2015
arima	141.111234602731	42	1	2015
arima	110.225310515917	43	1	2015
arima	107.400628088224	44	1	2015
arima	82.7675075914601	45	1	2015
arima	141.972968471802	3	2	2015
arima	129.149930613909	4	2	2015
arima	140.25808369604	5	2	2015
arima	133.135748805547	6	2	2015
arima	146.791532780516	7	2	2015
arima	184.742540599787	8	2	2015
arima	217.537766315717	9	2	2015
arima	201.811559888125	10	2	2015
arima	224.698298933858	11	2	2015
arima	223.673721190809	12	2	2015
arima	262.988650710076	13	2	2015
arima	311.625988196814	14	2	2015
arima	310.175947635174	15	2	2015
arima	302.997526305262	16	2	2015
arima	231.371846408271	17	2	2015
arima	183.25411383361	18	2	2015
arima	198.421617180906	19	2	2015
arima	263.828319898697	20	2	2015
arima	281.275068311277	21	2	2015
arima	261.636279253204	22	2	2015
arima	281.324883812172	23	2	2015
arima	268.380159090101	24	2	2015
arima	316.060638775376	25	2	2015
arima	286.87447235989	26	2	2015
arima	275.226975553726	27	2	2015
arima	267.239670279573	28	2	2015
arima	255.924404305342	29	2	2015
arima	240.809876050168	30	2	2015
arima	215.9776672876	31	2	2015
arima	193.799471595433	32	2	2015
arima	164.469191799335	33	2	2015
arima	175.38952686959	34	2	2015
arima	162.573415481145	35	2	2015
arima	149.96848019749	36	2	2015
arima	134.926553860105	37	2	2015
arima	124.084756771371	38	2	2015
arima	154.427952953465	39	2	2015
arima	125.747565204027	40	2	2015
arima	150.018984785984	41	2	2015
arima	97.1089363654159	42	2	2015
arima	104.105636063329	43	2	2015
arima	83.22796340476	44	2	2015
arima	81.5613031047716	45	2	2015
arima	133.476025507741	3	3	2015
arima	143.095650911325	4	3	2015
arima	126.27690411954	5	3	2015
arima	142.400383350401	6	3	2015
arima	188.544371428916	7	3	2015
arima	211.876340973634	8	3	2015
arima	202.905101215227	9	3	2015
arima	220.859748706965	10	3	2015
arima	227.15325164	11	3	2015
arima	281.882207267099	12	3	2015
arima	311.631914948073	13	3	2015
arima	332.359175742548	14	3	2015
arima	334.982769056605	15	3	2015
arima	222.024239490544	16	3	2015
arima	219.112019989078	17	3	2015
arima	186.615741080875	18	3	2015
arima	231.422062678828	19	3	2015
arima	272.25329560598	20	3	2015
arima	254.380502057709	21	3	2015
arima	265.211326437841	22	3	2015
arima	260.823030455147	23	3	2015
arima	259.811287663789	24	3	2015
arima	288.648484371945	25	3	2015
arima	260.781323826284	26	3	2015
arima	268.113646018848	27	3	2015
arima	245.024906785774	28	3	2015
arima	235.265406987245	29	3	2015
arima	247.670008678571	30	3	2015
arima	198.083233316061	31	3	2015
arima	182.323710951358	32	3	2015
arima	166.992846879148	33	3	2015
arima	161.085621269894	34	3	2015
arima	152.46502059855	35	3	2015
arima	131.628986283188	36	3	2015
arima	124.077956140719	37	3	2015
arima	135.376473565207	38	3	2015
arima	131.283399539705	39	3	2015
arima	140.463320443984	40	3	2015
arima	105.688005786858	41	3	2015
arima	91.3610068805477	42	3	2015
arima	80.0200818085116	43	3	2015
arima	81.9950752048083	44	3	2015
arima	68.9671173130183	45	3	2015
arima	146.335506583381	3	4	2015
arima	128.400551385407	4	4	2015
arima	137.234421387679	5	4	2015
arima	185.233212868526	6	4	2015
arima	214.731153442269	7	4	2015
arima	198.64018624436	8	4	2015
arima	221.677915164082	9	4	2015
arima	224.273135616627	10	4	2015
arima	284.477787467956	11	4	2015
arima	325.779238813254	12	4	2015
arima	332.361450489884	13	4	2015
arima	351.292536895564	14	4	2015
arima	247.146468579767	15	4	2015
arima	211.622788921375	16	4	2015
arima	216.14823428361	17	4	2015
arima	221.889995053706	18	4	2015
arima	246.486787376785	19	4	2015
arima	247.557426745721	20	4	2015
arima	259.829888454673	21	4	2015
arima	248.68570611307	22	4	2015
arima	254.04335907571	23	4	2015
arima	244.789722882761	24	4	2015
arima	262.440248401958	25	4	2015
arima	256.265050237034	26	4	2015
arima	245.496154082255	27	4	2015
arima	226.330921537434	28	4	2015
arima	243.072535228678	29	4	2015
arima	223.225765545222	30	4	2015
arima	185.632728638227	31	4	2015
arima	180.410324154549	32	4	2015
arima	154.791374806359	33	4	2015
arima	151.336221829948	34	4	2015
arima	133.500246030972	35	4	2015
arima	121.587974466881	36	4	2015
arima	135.357921457943	37	4	2015
arima	116.963552852748	38	4	2015
arima	144.607761638311	39	4	2015
arima	98.5479899677806	40	4	2015
arima	97.7267422083743	41	4	2015
arima	70.6324660699572	42	4	2015
arima	79.6170840569281	43	4	2015
arima	69.2759269515591	44	4	2015
arima	84.1924030006401	45	4	2015
target	150	3	1	2015
target	130	4	1	2015
target	146	5	1	2015
target	164	6	1	2015
target	133	7	1	2015
target	160	8	1	2015
target	193	9	1	2015
target	230	10	1	2015
target	202	11	1	2015
target	170	12	1	2015
target	198	13	1	2015
target	204	14	1	2015
target	198	15	1	2015
target	282	16	1	2015
target	225	17	1	2015
target	208	18	1	2015
target	272	19	1	2015
target	270	20	1	2015
target	308	21	1	2015
target	348	22	1	2015
target	319	23	1	2015
target	445	24	1	2015
target	359	25	1	2015
target	368	26	1	2015
target	319	27	1	2015
target	313	28	1	2015
target	300	29	1	2015
target	197	30	1	2015
target	191	31	1	2015
target	159	32	1	2015
target	178	33	1	2015
target	165	34	1	2015
target	162	35	1	2015
target	160	36	1	2015
target	148	37	1	2015
target	176	38	1	2015
target	131	39	1	2015
target	170	40	1	2015
target	115	41	1	2015
target	169	42	1	2015
target	117	43	1	2015
target	106	44	1	2015
target	98	45	1	2015
target	130	3	2	2015
target	146	4	2	2015
target	164	5	2	2015
target	133	6	2	2015
target	160	7	2	2015
target	193	8	2	2015
target	230	9	2	2015
target	202	10	2	2015
target	170	11	2	2015
target	198	12	2	2015
target	204	13	2	2015
target	198	14	2	2015
target	282	15	2	2015
target	225	16	2	2015
target	208	17	2	2015
target	272	18	2	2015
target	270	19	2	2015
target	308	20	2	2015
target	348	21	2	2015
target	319	22	2	2015
target	445	23	2	2015
target	359	24	2	2015
target	368	25	2	2015
target	319	26	2	2015
target	313	27	2	2015
target	300	28	2	2015
target	197	29	2	2015
target	191	30	2	2015
target	159	31	2	2015
target	178	32	2	2015
target	165	33	2	2015
target	162	34	2	2015
target	160	35	2	2015
target	148	36	2	2015
target	176	37	2	2015
target	131	38	2	2015
target	170	39	2	2015
target	115	40	2	2015
target	169	41	2	2015
target	117	42	2	2015
target	106	43	2	2015
target	98	44	2	2015
target	66	45	2	2015
target	146	3	3	2015
target	164	4	3	2015
target	133	5	3	2015
target	160	6	3	2015
target	193	7	3	2015
target	230	8	3	2015
target	202	9	3	2015
target	170	10	3	2015
target	198	11	3	2015
target	204	12	3	2015
target	198	13	3	2015
target	282	14	3	2015
target	225	15	3	2015
target	208	16	3	2015
target	272	17	3	2015
target	270	18	3	2015
target	308	19	3	2015
target	348	20	3	2015
target	319	21	3	2015
target	445	22	3	2015
target	359	23	3	2015
target	368	24	3	2015
target	319	25	3	2015
target	313	26	3	2015
target	300	27	3	2015
target	197	28	3	2015
target	191	29	3	2015
target	159	30	3	2015
target	178	31	3	2015
target	165	32	3	2015
target	162	33	3	2015
target	160	34	3	2015
target	148	35	3	2015
target	176	36	3	2015
target	131	37	3	2015
target	170	38	3	2015
target	115	39	3	2015
target	169	40	3	2015
target	117	41	3	2015
target	106	42	3	2015
target	98	43	3	2015
target	66	44	3	2015
target	77	45	3	2015
target	164	3	4	2015
target	133	4	4	2015
target	160	5	4	2015
target	193	6	4	2015
target	230	7	4	2015
target	202	8	4	2015
target	170	9	4	2015
target	198	10	4	2015
target	204	11	4	2015
target	198	12	4	2015
target	282	13	4	2015
target	225	14	4	2015
target	208	15	4	2015
target	272	16	4	2015
target	270	17	4	2015
target	308	18	4	2015
target	348	19	4	2015
target	319	20	4	2015
target	445	21	4	2015
target	359	22	4	2015
target	368	23	4	2015
target	319	24	4	2015
target	313	25	4	2015
target	300	26	4	2015
target	197	27	4	2015
target	191	28	4	2015
target	159	29	4	2015
target	178	30	4	2015
target	165	31	4	2015
target	162	32	4	2015
target	160	33	4	2015
target	148	34	4	2015
target	176	35	4	2015
target	131	36	4	2015
target	170	37	4	2015
target	115	38	4	2015
target	169	39	4	2015
target	117	40	4	2015
target	106	41	4	2015
target	98	42	4	2015
target	66	43	4	2015
target	77	44	4	2015
target	66	45	4	2015
