# Supplementary material for: A stacked ensemble method for forecasting influenza-like illness visit volumes at emergency departments
Source: PLoS One. 2021 Mar 22;16(3):e0241725. doi: 10.1371/journal.pone.0241725 (PMC7984626; doi:10.1371/journal.pone.0241725)
Supplement: S1 Data — (ZIP) [file pone.0241725.s003.zip › ILI_plosone/tables/raw_estimates_2016_holdout_2015weeks-3-45_fmc.csv]

object	value	epiweek	weeks_ahead	season
rf	25.0975	3	1	2015
rf	23.102	4	1	2015
rf	25.7555	5	1	2015
rf	27.56	6	1	2015
rf	26.3155	7	1	2015
rf	26.1715	8	1	2015
rf	33.265	9	1	2015
rf	31.1655	10	1	2015
rf	31.6545	11	1	2015
rf	30.369	12	1	2015
rf	29.572	13	1	2015
rf	37.074	14	1	2015
rf	42.346	15	1	2015
rf	46.374	16	1	2015
rf	51.854	17	1	2015
rf	56.694	18	1	2015
rf	44.03	19	1	2015
rf	38.9365	20	1	2015
rf	35.3415	21	1	2015
rf	36.7965	22	1	2015
rf	46.2665	23	1	2015
rf	49.4505	24	1	2015
rf	53.296	25	1	2015
rf	54.4305	26	1	2015
rf	52.43	27	1	2015
rf	40.8745	28	1	2015
rf	43.592	29	1	2015
rf	37.0125	30	1	2015
rf	36.822	31	1	2015
rf	35.236	32	1	2015
rf	28.58	33	1	2015
rf	27.865	34	1	2015
rf	27.081	35	1	2015
rf	26.1345	36	1	2015
rf	26.527	37	1	2015
rf	26.1255	38	1	2015
rf	25.0565	39	1	2015
rf	24.7465	40	1	2015
rf	18.824	41	1	2015
rf	22.27	42	1	2015
rf	17.762	43	1	2015
rf	19.9565	44	1	2015
rf	18.443	45	1	2015
rf	26.1945	3	2	2015
rf	25.756	4	2	2015
rf	28.4825	5	2	2015
rf	27.941	6	2	2015
rf	27.5715	7	2	2015
rf	29.712	8	2	2015
rf	32.175	9	2	2015
rf	33.275	10	2	2015
rf	37.3925	11	2	2015
rf	34.2915	12	2	2015
rf	36.0545	13	2	2015
rf	45.09	14	2	2015
rf	49.727	15	2	2015
rf	54.537	16	2	2015
rf	57.5195	17	2	2015
rf	56.652	18	2	2015
rf	36.1995	19	2	2015
rf	37.3975	20	2	2015
rf	33.483	21	2	2015
rf	37.527	22	2	2015
rf	43.254	23	2	2015
rf	44.3675	24	2	2015
rf	48.3005	25	2	2015
rf	49.186	26	2	2015
rf	45.975	27	2	2015
rf	39.1695	28	2	2015
rf	42.248	29	2	2015
rf	35.9725	30	2	2015
rf	39.497	31	2	2015
rf	30.0115	32	2	2015
rf	29.988	33	2	2015
rf	28.861	34	2	2015
rf	28.7915	35	2	2015
rf	26.1085	36	2	2015
rf	26.981	37	2	2015
rf	26.4425	38	2	2015
rf	25.578	39	2	2015
rf	21.4025	40	2	2015
rf	21.4545	41	2	2015
rf	18.4215	42	2	2015
rf	19.9775	43	2	2015
rf	20.4885	44	2	2015
rf	14.857	45	2	2015
rf	27.734	3	3	2015
rf	28.129	4	3	2015
rf	28.581	5	3	2015
rf	26.7225	6	3	2015
rf	28.436	7	3	2015
rf	27.839	8	3	2015
rf	32.813	9	3	2015
rf	38.1175	10	3	2015
rf	39.251	11	3	2015
rf	39.1215	12	3	2015
rf	43.2145	13	3	2015
rf	47.583	14	3	2015
rf	54.735	15	3	2015
rf	52.064	16	3	2015
rf	51.7445	17	3	2015
rf	55.858	18	3	2015
rf	35.4265	19	3	2015
rf	34.485	20	3	2015
rf	36.7315	21	3	2015
rf	37.7735	22	3	2015
rf	44.2805	23	3	2015
rf	43.45	24	3	2015
rf	46.025	25	3	2015
rf	42.717	26	3	2015
rf	42.702	27	3	2015
rf	35.1615	28	3	2015
rf	40.4615	29	3	2015
rf	37.7495	30	3	2015
rf	33.422	31	3	2015
rf	32.8035	32	3	2015
rf	29.0935	33	3	2015
rf	25.469	34	3	2015
rf	28.924	35	3	2015
rf	24.98	36	3	2015
rf	26.166	37	3	2015
rf	24.3205	38	3	2015
rf	23.579	39	3	2015
rf	22.113	40	3	2015
rf	18.887	41	3	2015
rf	20.8395	42	3	2015
rf	19.746	43	3	2015
rf	17.259	44	3	2015
rf	17.6405	45	3	2015
rf	28.799	3	4	2015
rf	28.1375	4	4	2015
rf	27.835	5	4	2015
rf	28.228	6	4	2015
rf	27.7515	7	4	2015
rf	28.844	8	4	2015
rf	34.3055	9	4	2015
rf	40.266	10	4	2015
rf	42.0455	11	4	2015
rf	43.3085	12	4	2015
rf	46.681	13	4	2015
rf	51.822	14	4	2015
rf	54.362	15	4	2015
rf	49.9945	16	4	2015
rf	52.4355	17	4	2015
rf	53.2545	18	4	2015
rf	32.6405	19	4	2015
rf	35.2015	20	4	2015
rf	38.2875	21	4	2015
rf	39.346	22	4	2015
rf	40.925	23	4	2015
rf	39.0715	24	4	2015
rf	39.6705	25	4	2015
rf	39.6415	26	4	2015
rf	37.8675	27	4	2015
rf	36.5355	28	4	2015
rf	38.5415	29	4	2015
rf	34.2115	30	4	2015
rf	34.7745	31	4	2015
rf	29.6105	32	4	2015
rf	28.102	33	4	2015
rf	26.0995	34	4	2015
rf	28.0955	35	4	2015
rf	25.061	36	4	2015
rf	26.305	37	4	2015
rf	22.2765	38	4	2015
rf	23.6585	39	4	2015
rf	20.544	40	4	2015
rf	19.1095	41	4	2015
rf	20.59	42	4	2015
rf	17.451	43	4	2015
rf	16.582	44	4	2015
rf	16.481	45	4	2015
Generalized Linear Mixture Model	150.253808582189	3	1	2018
Generalized Linear Mixture Model	150.931464292796	4	1	2018
Generalized Linear Mixture Model	182.386490135538	5	1	2018
Generalized Linear Mixture Model	164.906383932209	6	1	2018
Generalized Linear Mixture Model	207.341622003101	7	1	2018
Generalized Linear Mixture Model	280.997935732606	8	1	2018
Generalized Linear Mixture Model	419.71702862272	9	1	2018
Generalized Linear Mixture Model	600.303877258634	10	1	2018
Generalized Linear Mixture Model	601.287873723499	11	1	2018
Generalized Linear Mixture Model	629.587359462613	12	1	2018
Generalized Linear Mixture Model	613.364280351276	13	1	2018
Generalized Linear Mixture Model	483.316474190451	14	1	2018
Generalized Linear Mixture Model	395.239176424539	15	1	2018
Generalized Linear Mixture Model	395.781803555019	16	1	2018
Generalized Linear Mixture Model	318.143533140701	17	1	2018
Generalized Linear Mixture Model	150.589040034486	3	2	2018
Generalized Linear Mixture Model	148.900924890139	4	2	2018
Generalized Linear Mixture Model	168.331808607628	5	2	2018
Generalized Linear Mixture Model	165.800073546802	6	2	2018
Generalized Linear Mixture Model	211.598743240065	7	2	2018
Generalized Linear Mixture Model	294.336818520141	8	2	2018
Generalized Linear Mixture Model	448.020017955351	9	2	2018
Generalized Linear Mixture Model	602.857660743681	10	2	2018
Generalized Linear Mixture Model	586.210882722819	11	2	2018
Generalized Linear Mixture Model	627.673347513306	12	2	2018
Generalized Linear Mixture Model	588.874246788205	13	2	2018
Generalized Linear Mixture Model	472.862333331315	14	2	2018
Generalized Linear Mixture Model	396.087448035644	15	2	2018
Generalized Linear Mixture Model	370.950170177486	16	2	2018
Generalized Linear Mixture Model	285.718791132993	17	2	2018
Generalized Linear Mixture Model	144.924587925869	3	3	2018
Generalized Linear Mixture Model	135.262722439872	4	3	2018
Generalized Linear Mixture Model	172.664867887459	5	3	2018
Generalized Linear Mixture Model	160.766850781556	6	3	2018
Generalized Linear Mixture Model	222.234969595168	7	3	2018
Generalized Linear Mixture Model	318.001476103385	8	3	2018
Generalized Linear Mixture Model	443.713325825574	9	3	2018
Generalized Linear Mixture Model	574.191855372727	10	3	2018
Generalized Linear Mixture Model	574.891610078063	11	3	2018
Generalized Linear Mixture Model	574.540816997683	12	3	2018
Generalized Linear Mixture Model	545.199173293987	13	3	2018
Generalized Linear Mixture Model	450.769117738101	14	3	2018
Generalized Linear Mixture Model	356.796379679293	15	3	2018
Generalized Linear Mixture Model	346.314027781429	16	3	2018
Generalized Linear Mixture Model	283.544738921894	17	3	2018
Generalized Linear Mixture Model	134.527259670232	3	4	2018
Generalized Linear Mixture Model	141.893303154979	4	4	2018
Generalized Linear Mixture Model	176.761817885679	5	4	2018
Generalized Linear Mixture Model	175.445772934677	6	4	2018
Generalized Linear Mixture Model	250.606044533487	7	4	2018
Generalized Linear Mixture Model	339.069607099644	8	4	2018
Generalized Linear Mixture Model	446.094330074998	9	4	2018
Generalized Linear Mixture Model	569.085112143398	10	4	2018
Generalized Linear Mixture Model	551.091513099138	11	4	2018
Generalized Linear Mixture Model	525.920903885527	12	4	2018
Generalized Linear Mixture Model	498.912958849919	13	4	2018
Generalized Linear Mixture Model	421.883360227335	14	4	2018
Generalized Linear Mixture Model	325.992042026736	15	4	2018
Generalized Linear Mixture Model	327.960511948754	16	4	2018
Generalized Linear Mixture Model	283.236654258363	17	4	2018
lm	18.391453684587	3	1	2015
lm	22.0132743815289	4	1	2015
lm	29.309829478367	5	1	2015
lm	30.7827737435075	6	1	2015
lm	25.2878581985139	7	1	2015
lm	26.7178274711313	8	1	2015
lm	35.5562253099001	9	1	2015
lm	28.6960634240747	10	1	2015
lm	34.4168571135265	11	1	2015
lm	28.4905099159169	12	1	2015
lm	28.6546089232646	13	1	2015
lm	43.3184501885525	14	1	2015
lm	47.9110553623415	15	1	2015
lm	53.3558239004041	16	1	2015
lm	55.6006282968029	17	1	2015
lm	61.1935818438301	18	1	2015
lm	49.3968328773705	19	1	2015
lm	33.5566193711443	20	1	2015
lm	29.9016636722392	21	1	2015
lm	33.2527057917886	22	1	2015
lm	48.08669574078	23	1	2015
lm	52.1643582687487	24	1	2015
lm	49.7557044549607	25	1	2015
lm	52.975549088258	26	1	2015
lm	39.4829062368226	27	1	2015
lm	41.66088825623	28	1	2015
lm	36.2296583352649	29	1	2015
lm	38.7345690844558	30	1	2015
lm	38.055987837491	31	1	2015
lm	36.1341054412906	32	1	2015
lm	28.1825912974766	33	1	2015
lm	28.0472605653666	34	1	2015
lm	23.6573065350803	35	1	2015
lm	27.6615134152517	36	1	2015
lm	23.0251025143307	37	1	2015
lm	20.0898350042234	38	1	2015
lm	23.8551846741332	39	1	2015
lm	16.7701185233156	40	1	2015
lm	20.2601367208571	41	1	2015
lm	24.8043371052525	42	1	2015
lm	13.4077193955054	43	1	2015
lm	17.3530507149824	44	1	2015
lm	17.8471755447767	45	1	2015
lm	26.2605841372601	3	2	2015
lm	26.9696909254128	4	2	2015
lm	32.8605412605578	5	2	2015
lm	25.8822427787447	6	2	2015
lm	26.0607724506547	7	2	2015
lm	31.5460086714431	8	2	2015
lm	38.820465152298	9	2	2015
lm	40.05188499054	10	2	2015
lm	32.5870179552156	11	2	2015
lm	34.5880833441255	12	2	2015
lm	41.1225913322856	13	2	2015
lm	47.9591214999543	14	2	2015
lm	59.8685964642361	15	2	2015
lm	60.2331548722978	16	2	2015
lm	65.2048840770862	17	2	2015
lm	62.9909887819321	18	2	2015
lm	34.9664994641552	19	2	2015
lm	30.3463881833534	20	2	2015
lm	33.0818610892581	21	2	2015
lm	37.8169503217794	22	2	2015
lm	50.6600440170452	23	2	2015
lm	47.299981101647	24	2	2015
lm	47.792599296321	25	2	2015
lm	41.2756831682172	26	2	2015
lm	38.6850883026762	27	2	2015
lm	32.0838552892861	28	2	2015
lm	41.0902828326674	29	2	2015
lm	33.2187569387935	30	2	2015
lm	34.819007664643	31	2	2015
lm	31.762113979058	32	2	2015
lm	25.4444931219245	33	2	2015
lm	28.123261479851	34	2	2015
lm	31.0042081535514	35	2	2015
lm	26.4421400244747	36	2	2015
lm	20.853078387847	37	2	2015
lm	23.1475334562198	38	2	2015
lm	20.5847708503505	39	2	2015
lm	16.9250310014408	40	2	2015
lm	24.2642964864915	41	2	2015
lm	18.4098235966127	42	2	2015
lm	17.0545993803379	43	2	2015
lm	18.996380603378	44	2	2015
lm	16.077022028039	45	2	2015
lm	28.0585485930712	3	3	2015
lm	29.4128747217604	4	3	2015
lm	28.8850417857025	5	3	2015
lm	25.9734061331264	6	3	2015
lm	32.2786801209241	7	3	2015
lm	38.9633938671244	8	3	2015
lm	45.8458795457029	9	3	2015
lm	36.5769753807798	10	3	2015
lm	35.2449255745823	11	3	2015
lm	41.7364477168277	12	3	2015
lm	46.4239818980335	13	3	2015
lm	57.4617450958912	14	3	2015
lm	62.270356551693	15	3	2015
lm	68.6088602188055	16	3	2015
lm	72.0502616618007	17	3	2015
lm	40.2840690992518	18	3	2015
lm	28.5425678974717	19	3	2015
lm	31.6151986638807	20	3	2015
lm	33.0990701347846	21	3	2015
lm	41.8008677589841	22	3	2015
lm	42.6354601976827	23	3	2015
lm	44.9427844737454	24	3	2015
lm	37.1801495992844	25	3	2015
lm	39.8795512283588	26	3	2015
lm	31.272827386507	27	3	2015
lm	38.8343657370753	28	3	2015
lm	36.0805580388218	29	3	2015
lm	31.8025373968195	30	3	2015
lm	29.8886691254034	31	3	2015
lm	28.0478165170356	32	3	2015
lm	25.812020990527	33	3	2015
lm	32.0711692636028	34	3	2015
lm	25.6383555362355	35	3	2015
lm	21.2760856312956	36	3	2015
lm	24.6111133358641	37	3	2015
lm	19.484010746751	38	3	2015
lm	20.7693093511544	39	3	2015
lm	22.5032862276878	40	3	2015
lm	17.1921843869018	41	3	2015
lm	17.8902987109291	42	3	2015
lm	17.7230902048898	43	3	2015
lm	17.7454876449889	44	3	2015
lm	14.0333057947693	45	3	2015
lm	29.2806268138056	3	4	2015
lm	26.1406408689018	4	4	2015
lm	28.942510204718	5	4	2015
lm	29.4475885181112	6	4	2015
lm	36.6444490669564	7	4	2015
lm	45.0613369261707	8	4	2015
lm	40.0494310998399	9	4	2015
lm	37.7405839491924	10	4	2015
lm	44.3434336138567	11	4	2015
lm	46.3581032492515	12	4	2015
lm	57.9402136406901	13	4	2015
lm	61.5114525178481	14	4	2015
lm	67.3438433228893	15	4	2015
lm	73.3177957618834	16	4	2015
lm	46.0685541545779	17	4	2015
lm	32.2961209987415	18	4	2015
lm	31.3152983167561	19	4	2015
lm	32.3208676982975	20	4	2015
lm	41.9325510444351	21	4	2015
lm	38.6655540267502	22	4	2015
lm	42.2862819032912	23	4	2015
lm	33.4161104814597	24	4	2015
lm	36.9323709762208	25	4	2015
lm	30.974957189309	26	4	2015
lm	37.5494840926469	27	4	2015
lm	33.5829615358999	28	4	2015
lm	33.5600980495008	29	4	2015
lm	27.461865727852	30	4	2015
lm	27.3488423739415	31	4	2015
lm	26.1897390196937	32	4	2015
lm	31.120065918539	33	4	2015
lm	27.3689264529259	34	4	2015
lm	21.3841780616511	35	4	2015
lm	25.7490221233245	36	4	2015
lm	20.6316468997471	37	4	2015
lm	20.1743772230265	38	4	2015
lm	24.84382481256	39	4	2015
lm	16.3243920614204	40	4	2015
lm	17.2388358596792	41	4	2015
lm	18.8978394233781	42	4	2015
lm	17.310752057418	43	4	2015
lm	16.058418955214	44	4	2015
lm	12.056600717812	45	4	2015
eb	12.9016100499516	3	1	2015
eb	14.436491399735	4	1	2015
eb	33.8535324685779	5	1	2015
eb	32.6541685218592	6	1	2015
eb	26.2995515490264	7	1	2015
eb	22.9112122790291	8	1	2015
eb	41.8618805771067	9	1	2015
eb	16.3367764563603	10	1	2015
eb	25.089405455205	11	1	2015
eb	26.6261816575891	12	1	2015
eb	22.1635618539778	13	1	2015
eb	42.7974650334666	14	1	2015
eb	41.7804780372408	15	1	2015
eb	39.5158250352304	16	1	2015
eb	47.407871910607	17	1	2015
eb	50.6099085841649	18	1	2015
eb	35.700468416933	19	1	2015
eb	41.1950558492279	20	1	2015
eb	30.9413585571056	21	1	2015
eb	36.9101172294333	22	1	2015
eb	62.0303292901506	23	1	2015
eb	54.328698810225	24	1	2015
eb	63.7303326593628	25	1	2015
eb	57.8440373563681	26	1	2015
eb	46.9303426914852	27	1	2015
eb	38.5734281932851	28	1	2015
eb	45.2033054697103	29	1	2015
eb	29.4181889604524	30	1	2015
eb	44.5806033635744	31	1	2015
eb	35.7135245078454	32	1	2015
eb	27.6270995345453	33	1	2015
eb	29.8105791515399	34	1	2015
eb	18.8063512687871	35	1	2015
eb	21.9395889411329	36	1	2015
eb	20.8256639123299	37	1	2015
eb	22.1253918815852	38	1	2015
eb	17.1485583284709	39	1	2015
eb	14.4050344191097	40	1	2015
eb	16.6474201431529	41	1	2015
eb	21.4336030880767	42	1	2015
eb	16.7958337239072	43	1	2015
eb	18.9184664825095	44	1	2015
eb	14.0131049147158	45	1	2015
eb	14.6817460430206	3	2	2015
eb	16.7027057620145	4	2	2015
eb	37.3558557943625	5	2	2015
eb	36.1170837719754	6	2	2015
eb	29.4861912724143	7	2	2015
eb	26.3962779074832	8	2	2015
eb	47.4393643529851	9	2	2015
eb	21.2964382208591	10	2	2015
eb	30.8036897977729	11	2	2015
eb	33.3342028144588	12	2	2015
eb	29.2789018640587	13	2	2015
eb	50.5603700263918	14	2	2015
eb	47.858963875553	15	2	2015
eb	45.2251552004439	16	2	2015
eb	51.2310342203603	17	2	2015
eb	53.9927978728337	18	2	2015
eb	37.3516261433971	19	2	2015
eb	41.4253392523375	20	2	2015
eb	29.9179232048052	21	2	2015
eb	36.0226628754769	22	2	2015
eb	62.9498863774488	23	2	2015
eb	53.8450524768611	24	2	2015
eb	64.4135130194671	25	2	2015
eb	57.2989096850105	26	2	2015
eb	45.5774132501819	27	2	2015
eb	37.0967285255351	28	2	2015
eb	43.6264081140988	29	2	2015
eb	27.6981259324505	30	2	2015
eb	42.2936153106633	31	2	2015
eb	33.5731190959834	32	2	2015
eb	25.6664848539902	33	2	2015
eb	27.5175392030898	34	2	2015
eb	16.8910904724566	35	2	2015
eb	19.8407543586071	36	2	2015
eb	19.1939215454839	37	2	2015
eb	20.5336481254643	38	2	2015
eb	15.8796214760226	39	2	2015
eb	13.021934110112	40	2	2015
eb	15.2078367319573	41	2	2015
eb	20.3730341455419	42	2	2015
eb	15.7000855177973	43	2	2015
eb	18.0898867820042	44	2	2015
eb	13.1929607087022	45	2	2015
eb	17.0966730177071	3	3	2015
eb	19.065030503609	4	3	2015
eb	40.1027991726465	5	3	2015
eb	39.1815026272566	6	3	2015
eb	33.5167551032724	7	3	2015
eb	30.7585500383951	8	3	2015
eb	53.958185197431	9	3	2015
eb	27.8402646265578	10	3	2015
eb	37.4118826637547	11	3	2015
eb	40.4588917320141	12	3	2015
eb	37.5340132476431	13	3	2015
eb	56.8465540431638	14	3	2015
eb	55.5122474852505	15	3	2015
eb	53.3991045231703	16	3	2015
eb	52.2566813088138	17	3	2015
eb	51.1218858467062	18	3	2015
eb	37.7839357598774	19	3	2015
eb	41.889149320921	20	3	2015
eb	29.2558918562224	21	3	2015
eb	35.4955809236372	22	3	2015
eb	62.2042883269596	23	3	2015
eb	53.8558389726661	24	3	2015
eb	64.4578143330074	25	3	2015
eb	57.4127664514656	26	3	2015
eb	44.075894191432	27	3	2015
eb	35.6146527888536	28	3	2015
eb	41.6238688055394	29	3	2015
eb	25.8071129593647	30	3	2015
eb	40.1737962206925	31	3	2015
eb	31.6396419342681	32	3	2015
eb	23.8338137693855	33	3	2015
eb	25.6806574246288	34	3	2015
eb	15.1777289184114	35	3	2015
eb	18.3388605437096	36	3	2015
eb	17.7523377263215	37	3	2015
eb	19.1249440794697	38	3	2015
eb	14.3192792487683	39	3	2015
eb	11.8196797163657	40	3	2015
eb	14.0604300338257	41	3	2015
eb	19.5062095008807	42	3	2015
eb	14.8255203099793	43	3	2015
eb	17.1765372606303	44	3	2015
eb	12.3927273695166	45	3	2015
eb	20.0187244841348	3	4	2015
eb	22.6985009746969	4	4	2015
eb	42.9911765875641	5	4	2015
eb	42.9651488803355	6	4	2015
eb	38.7057981596431	7	4	2015
eb	36.6514701543207	8	4	2015
eb	59.9093285863141	9	4	2015
eb	33.7695733503409	10	4	2015
eb	43.9047300537471	11	4	2015
eb	47.7705056525383	12	4	2015
eb	45.0688087621343	13	4	2015
eb	61.8426273292142	14	4	2015
eb	56.7169697068342	15	4	2015
eb	57.1051384937001	16	4	2015
eb	53.6118850004687	17	4	2015
eb	52.6232432570443	18	4	2015
eb	39.4618741578452	19	4	2015
eb	42.0904815460076	20	4	2015
eb	28.2130651130479	21	4	2015
eb	34.6780837639982	22	4	2015
eb	64.0205403605638	23	4	2015
eb	53.3075159563211	24	4	2015
eb	66.4036635603622	25	4	2015
eb	56.0479250300518	26	4	2015
eb	42.0717857563403	27	4	2015
eb	33.7244770264867	28	4	2015
eb	39.3240719729427	29	4	2015
eb	24.040630268178	30	4	2015
eb	37.9164815914527	31	4	2015
eb	29.4392284680839	32	4	2015
eb	22.1455973981807	33	4	2015
eb	24.1780288672261	34	4	2015
eb	13.4929472027455	35	4	2015
eb	17.0421433475887	36	4	2015
eb	16.5215480667997	37	4	2015
eb	17.7515818899415	38	4	2015
eb	13.4412685176849	39	4	2015
eb	10.8438664308739	40	4	2015
eb	13.1676463744643	41	4	2015
eb	18.5218403259107	42	4	2015
eb	13.9593582800005	43	4	2015
eb	16.3916136541514	44	4	2015
eb	11.987996073521	45	4	2015
arima	25.429715040734	3	1	2015
arima	23.5430040962475	4	1	2015
arima	18.9468498791114	5	1	2015
arima	23.621177121586	6	1	2015
arima	23.8398334508955	7	1	2015
arima	24.7649570045916	8	1	2015
arima	30.2668021409662	9	1	2015
arima	31.8932602423536	10	1	2015
arima	24.5472357144168	11	1	2015
arima	29.8636465835505	12	1	2015
arima	29.7376625455521	13	1	2015
arima	44.1908448707441	14	1	2015
arima	58.0814248409764	15	1	2015
arima	59.1584649435063	16	1	2015
arima	83.8311156390819	17	1	2015
arima	83.1964373477507	18	1	2015
arima	27.1980423379923	19	1	2015
arima	30.2375702061344	20	1	2015
arima	34.2359274892754	21	1	2015
arima	36.6055031628548	22	1	2015
arima	46.58989309228	23	1	2015
arima	43.2889004993209	24	1	2015
arima	45.744604782224	25	1	2015
arima	46.7245515201741	26	1	2015
arima	40.4899363881905	27	1	2015
arima	36.0055587302961	28	1	2015
arima	39.6437108001648	29	1	2015
arima	37.0016245973083	30	1	2015
arima	39.6334123640086	31	1	2015
arima	32.4528390472706	32	1	2015
arima	27.508098585397	33	1	2015
arima	28.9472119913961	34	1	2015
arima	28.7167022543087	35	1	2015
arima	23.1119423651533	36	1	2015
arima	25.7896681270714	37	1	2015
arima	22.3422282399894	38	1	2015
arima	23.8601715682152	39	1	2015
arima	17.1512303757478	40	1	2015
arima	19.6970227061595	41	1	2015
arima	22.7434103785836	42	1	2015
arima	18.4309500033185	43	1	2015
arima	20.9926308206084	44	1	2015
arima	16.137561612188	45	1	2015
arima	25.5378207484723	3	2	2015
arima	17.9837358728861	4	2	2015
arima	22.172615562969	5	2	2015
arima	24.0370953579068	6	2	2015
arima	25.280929881327	7	2	2015
arima	28.4986324083373	8	2	2015
arima	34.490261933023	9	2	2015
arima	26.2258083329976	10	2	2015
arima	30.2399550051169	11	2	2015
arima	31.6783529564173	12	2	2015
arima	43.0477692274613	13	2	2015
arima	59.3406923545955	14	2	2015
arima	62.693735655661	15	2	2015
arima	86.7352351909535	16	2	2015
arima	91.2563957958159	17	2	2015
arima	43.2346838890585	18	2	2015
arima	24.3908410165061	19	2	2015
arima	33.4713486632795	20	2	2015
arima	36.1701526077318	21	2	2015
arima	42.4556689112329	22	2	2015
arima	42.2862078198782	23	2	2015
arima	41.7688080140617	24	2	2015
arima	44.4958406140562	25	2	2015
arima	40.8718008936371	26	2	2015
arima	36.6740804295484	27	2	2015
arima	37.2422624893239	28	2	2015
arima	39.444278235796	29	2	2015
arima	37.4748269340769	30	2	2015
arima	33.0517906307859	31	2	2015
arima	28.2796594170546	32	2	2015
arima	28.0064688330997	33	2	2015
arima	30.6169921076251	34	2	2015
arima	24.083906482233	35	2	2015
arima	25.7301215592695	36	2	2015
arima	22.8652846307319	37	2	2015
arima	24.6660458722498	38	2	2015
arima	18.9919040806021	39	2	2015
arima	19.3787487094868	40	2	2015
arima	21.9707342595356	41	2	2015
arima	19.7758943699581	42	2	2015
arima	20.6768440417525	43	2	2015
arima	17.5474467375407	44	2	2015
arima	12.746314266133	45	2	2015
arima	19.36669017439	3	3	2015
arima	21.539348221181	4	3	2015
arima	23.0850238147445	5	3	2015
arima	25.4031499270334	6	3	2015
arima	28.8251163050098	7	3	2015
arima	33.3441296203153	8	3	2015
arima	27.9293380512262	9	3	2015
arima	31.3629002407755	10	3	2015
arima	31.9280001759568	11	3	2015
arima	44.2780951668834	12	3	2015
arima	58.6296457468008	13	3	2015
arima	63.4920728781098	14	3	2015
arima	88.893627115011	15	3	2015
arima	92.9481248570543	16	3	2015
arima	48.0721411206565	17	3	2015
arima	39.7454311352527	18	3	2015
arima	28.2767343341735	19	3	2015
arima	35.6991391299026	20	3	2015
arima	41.3322027586825	21	3	2015
arima	37.665394424997	22	3	2015
arima	41.0291179699656	23	3	2015
arima	41.0628336903252	24	3	2015
arima	38.8636526253978	25	3	2015
arima	37.0131590072066	26	3	2015
arima	37.8217916704004	27	3	2015
arima	37.3848242868112	28	3	2015
arima	39.6173262991971	29	3	2015
arima	31.0825888129636	30	3	2015
arima	28.844663646769	31	3	2015
arima	28.7222872745206	32	3	2015
arima	29.7725803864015	33	3	2015
arima	25.7887891233998	34	3	2015
arima	26.6017910623877	35	3	2015
arima	22.8095652841472	36	3	2015
arima	25.1358109778602	37	3	2015
arima	19.7148725225299	38	3	2015
arima	21.0301695021149	39	3	2015
arima	21.6836567963605	40	3	2015
arima	19.0858206707869	41	3	2015
arima	21.8818107946049	42	3	2015
arima	17.2650577261746	43	3	2015
arima	14.0231310358791	44	3	2015
arima	14.2271831263476	45	3	2015
arima	21.2985843616069	3	4	2015
arima	23.1690069911291	4	4	2015
arima	25.5379510360062	5	4	2015
arima	28.7794738304312	6	4	2015
arima	33.2748671479357	7	4	2015
arima	28.1052989743237	8	4	2015
arima	30.9904436392307	9	4	2015
arima	31.6987940792555	10	4	2015
arima	44.2355839491193	11	4	2015
arima	58.4133435785288	12	4	2015
arima	63.5980641149857	13	4	2015
arima	88.735072335406	14	4	2015
arima	92.608229986057	15	4	2015
arima	47.9889790085353	16	4	2015
arima	39.9546461297357	17	4	2015
arima	34.749747284104	18	4	2015
arima	32.8836308940311	19	4	2015
arima	41.0003134946411	20	4	2015
arima	37.9733324113589	21	4	2015
arima	40.1418122069611	22	4	2015
arima	40.7490157953805	23	4	2015
arima	37.4933141408232	24	4	2015
arima	36.1599826952117	25	4	2015
arima	37.9421388532774	26	4	2015
arima	37.6131648073238	27	4	2015
arima	38.7350204089989	28	4	2015
arima	31.9627352359499	29	4	2015
arima	28.0518173200864	30	4	2015
arima	28.9394751009653	31	4	2015
arima	30.0538299920278	32	4	2015
arima	25.4388406817805	33	4	2015
arima	27.3233156542427	34	4	2015
arima	23.1776580837772	35	4	2015
arima	25.1115228999089	36	4	2015
arima	19.9197681368017	37	4	2015
arima	21.3437107566603	38	4	2015
arima	22.4056078511216	39	4	2015
arima	18.964510469642	40	4	2015
arima	21.584199562477	41	4	2015
arima	17.7916873437065	42	4	2015
arima	13.8994316505532	43	4	2015
arima	14.7721988275054	44	4	2015
arima	13.4539244208273	45	4	2015
target	13	3	1	2015
target	30	4	1	2015
target	29	5	1	2015
target	24	6	1	2015
target	21	7	1	2015
target	37	8	1	2015
target	13	9	1	2015
target	21	10	1	2015
target	22	11	1	2015
target	18	12	1	2015
target	37	13	1	2015
target	37	14	1	2015
target	36	15	1	2015
target	43	16	1	2015
target	48	17	1	2015
target	35	18	1	2015
target	41	19	1	2015
target	32	20	1	2015
target	38	21	1	2015
target	60	22	1	2015
target	54	23	1	2015
target	63	24	1	2015
target	58	25	1	2015
target	48	26	1	2015
target	40	27	1	2015
target	47	28	1	2015
target	31	29	1	2015
target	47	30	1	2015
target	38	31	1	2015
target	30	32	1	2015
target	32	33	1	2015
target	21	34	1	2015
target	24	35	1	2015
target	23	36	1	2015
target	24	37	1	2015
target	19	38	1	2015
target	16	39	1	2015
target	18	40	1	2015
target	23	41	1	2015
target	18	42	1	2015
target	20	43	1	2015
target	15	44	1	2015
target	27	45	1	2015
target	30	3	2	2015
target	29	4	2	2015
target	24	5	2	2015
target	21	6	2	2015
target	37	7	2	2015
target	13	8	2	2015
target	21	9	2	2015
target	22	10	2	2015
target	18	11	2	2015
target	37	12	2	2015
target	37	13	2	2015
target	36	14	2	2015
target	43	15	2	2015
target	48	16	2	2015
target	35	17	2	2015
target	41	18	2	2015
target	32	19	2	2015
target	38	20	2	2015
target	60	21	2	2015
target	54	22	2	2015
target	63	23	2	2015
target	58	24	2	2015
target	48	25	2	2015
target	40	26	2	2015
target	47	27	2	2015
target	31	28	2	2015
target	47	29	2	2015
target	38	30	2	2015
target	30	31	2	2015
target	32	32	2	2015
target	21	33	2	2015
target	24	34	2	2015
target	23	35	2	2015
target	24	36	2	2015
target	19	37	2	2015
target	16	38	2	2015
target	18	39	2	2015
target	23	40	2	2015
target	18	41	2	2015
target	20	42	2	2015
target	15	43	2	2015
target	27	44	2	2015
target	20	45	2	2015
target	29	3	3	2015
target	24	4	3	2015
target	21	5	3	2015
target	37	6	3	2015
target	13	7	3	2015
target	21	8	3	2015
target	22	9	3	2015
target	18	10	3	2015
target	37	11	3	2015
target	37	12	3	2015
target	36	13	3	2015
target	43	14	3	2015
target	48	15	3	2015
target	35	16	3	2015
target	41	17	3	2015
target	32	18	3	2015
target	38	19	3	2015
target	60	20	3	2015
target	54	21	3	2015
target	63	22	3	2015
target	58	23	3	2015
target	48	24	3	2015
target	40	25	3	2015
target	47	26	3	2015
target	31	27	3	2015
target	47	28	3	2015
target	38	29	3	2015
target	30	30	3	2015
target	32	31	3	2015
target	21	32	3	2015
target	24	33	3	2015
target	23	34	3	2015
target	24	35	3	2015
target	19	36	3	2015
target	16	37	3	2015
target	18	38	3	2015
target	23	39	3	2015
target	18	40	3	2015
target	20	41	3	2015
target	15	42	3	2015
target	27	43	3	2015
target	20	44	3	2015
target	13	45	3	2015
target	24	3	4	2015
target	21	4	4	2015
target	37	5	4	2015
target	13	6	4	2015
target	21	7	4	2015
target	22	8	4	2015
target	18	9	4	2015
target	37	10	4	2015
target	37	11	4	2015
target	36	12	4	2015
target	43	13	4	2015
target	48	14	4	2015
target	35	15	4	2015
target	41	16	4	2015
target	32	17	4	2015
target	38	18	4	2015
target	60	19	4	2015
target	54	20	4	2015
target	63	21	4	2015
target	58	22	4	2015
target	48	23	4	2015
target	40	24	4	2015
target	47	25	4	2015
target	31	26	4	2015
target	47	27	4	2015
target	38	28	4	2015
target	30	29	4	2015
target	32	30	4	2015
target	21	31	4	2015
target	24	32	4	2015
target	23	33	4	2015
target	24	34	4	2015
target	19	35	4	2015
target	16	36	4	2015
target	18	37	4	2015
target	23	38	4	2015
target	18	39	4	2015
target	20	40	4	2015
target	15	41	4	2015
target	27	42	4	2015
target	20	43	4	2015
target	13	44	4	2015
target	16	45	4	2015
