# Supplementary material for: A stacked ensemble method for forecasting influenza-like illness visit volumes at emergency departments
Source: PLoS One. 2021 Mar 22;16(3):e0241725. doi: 10.1371/journal.pone.0241725 (PMC7984626; doi:10.1371/journal.pone.0241725)
Supplement: S1 Data — (ZIP) [file pone.0241725.s003.zip › ILI_plosone/tables/raw_estimates_2016_holdout_2017weeks-3-45.csv]

object	value	epiweek	weeks_ahead	season
rf	145.564	3	1	2017
rf	189.551	4	1	2017
rf	214.309	5	1	2017
rf	224.0615	6	1	2017
rf	236.0925	7	1	2017
rf	289.135	8	1	2017
rf	273.8115	9	1	2017
rf	307.582	10	1	2017
rf	344.1985	11	1	2017
rf	360.2125	12	1	2017
rf	405.7095	13	1	2017
rf	414.3585	14	1	2017
rf	428.0725	15	1	2017
rf	440.9455	16	1	2017
rf	429.1815	17	1	2017
rf	445.15	18	1	2017
rf	373.507	19	1	2017
rf	306.501	20	1	2017
rf	304.9915	21	1	2017
rf	321.929	22	1	2017
rf	316.229	23	1	2017
rf	319.097	24	1	2017
rf	298.5765	25	1	2017
rf	309.504	26	1	2017
rf	314.288	27	1	2017
rf	275.763	28	1	2017
rf	265.312	29	1	2017
rf	272.181	30	1	2017
rf	260.2425	31	1	2017
rf	242.845	32	1	2017
rf	230.4805	33	1	2017
rf	229.7895	34	1	2017
rf	222.382	35	1	2017
rf	215.334	36	1	2017
rf	209.329	37	1	2017
rf	198.0075	38	1	2017
rf	180.661	39	1	2017
rf	163.568	40	1	2017
rf	164.0275	41	1	2017
rf	163.612	42	1	2017
rf	154.86	43	1	2017
rf	143.2605	44	1	2017
rf	147.085	45	1	2017
rf	154.8525	3	2	2017
rf	202.8035	4	2	2017
rf	197.0915	5	2	2017
rf	231.727	6	2	2017
rf	260.7055	7	2	2017
rf	292.599	8	2	2017
rf	293.988	9	2	2017
rf	319.704	10	2	2017
rf	362.2735	11	2	2017
rf	359.409	12	2	2017
rf	390.933	13	2	2017
rf	402.3	14	2	2017
rf	415.102	15	2	2017
rf	423.1255	16	2	2017
rf	429.6405	17	2	2017
rf	411.0715	18	2	2017
rf	344.8495	19	2	2017
rf	303.672	20	2	2017
rf	315.9025	21	2	2017
rf	319.963	22	2	2017
rf	316.159	23	2	2017
rf	309.3805	24	2	2017
rf	306.765	25	2	2017
rf	313.607	26	2	2017
rf	300.8505	27	2	2017
rf	281.1975	28	2	2017
rf	275.647	29	2	2017
rf	270.82	30	2	2017
rf	257.6365	31	2	2017
rf	245.4935	32	2	2017
rf	236.5315	33	2	2017
rf	233.1425	34	2	2017
rf	227.7965	35	2	2017
rf	219.1765	36	2	2017
rf	201.361	37	2	2017
rf	186.2315	38	2	2017
rf	166.783	39	2	2017
rf	161.312	40	2	2017
rf	162.483	41	2	2017
rf	153.149	42	2	2017
rf	150.003	43	2	2017
rf	144.0445	44	2	2017
rf	139.4025	45	2	2017
rf	165.763	3	3	2017
rf	194.6335	4	3	2017
rf	200.983	5	3	2017
rf	233.311	6	3	2017
rf	266.8125	7	3	2017
rf	311.823	8	3	2017
rf	319.9355	9	3	2017
rf	343.6575	10	3	2017
rf	375.794	11	3	2017
rf	342.053	12	3	2017
rf	375.9165	13	3	2017
rf	386.654	14	3	2017
rf	399.4855	15	3	2017
rf	435.977	16	3	2017
rf	401.9355	17	3	2017
rf	368.801	18	3	2017
rf	322.609	19	3	2017
rf	309.235	20	3	2017
rf	308.455	21	3	2017
rf	320.1555	22	3	2017
rf	307.394	23	3	2017
rf	308.5565	24	3	2017
rf	309.732	25	3	2017
rf	291.5905	26	3	2017
rf	285.064	27	3	2017
rf	272.7595	28	3	2017
rf	272.7335	29	3	2017
rf	269.281	30	3	2017
rf	251.47	31	3	2017
rf	242.553	32	3	2017
rf	238.334	33	3	2017
rf	245.079	34	3	2017
rf	233.0605	35	3	2017
rf	214.116	36	3	2017
rf	197.0465	37	3	2017
rf	175.7495	38	3	2017
rf	162.5465	39	3	2017
rf	150.7585	40	3	2017
rf	152.8545	41	3	2017
rf	145.564	42	3	2017
rf	144.0525	43	3	2017
rf	128.746	44	3	2017
rf	132.0305	45	3	2017
rf	170.334	3	4	2017
rf	210.383	4	4	2017
rf	208.855	5	4	2017
rf	241.6785	6	4	2017
rf	281.751	7	4	2017
rf	329.747	8	4	2017
rf	340.8645	9	4	2017
rf	368.3955	10	4	2017
rf	374.3545	11	4	2017
rf	328.545	12	4	2017
rf	356.8915	13	4	2017
rf	362.9735	14	4	2017
rf	407.0555	15	4	2017
rf	393.991	16	4	2017
rf	356.348	17	4	2017
rf	342.1385	18	4	2017
rf	324.1645	19	4	2017
rf	314.3755	20	4	2017
rf	310.917	21	4	2017
rf	321.003	22	4	2017
rf	310.856	23	4	2017
rf	305.7725	24	4	2017
rf	284.3975	25	4	2017
rf	279.166	26	4	2017
rf	281.194	27	4	2017
rf	273.707	28	4	2017
rf	267.056	29	4	2017
rf	266.247	30	4	2017
rf	243.431	31	4	2017
rf	240.356	32	4	2017
rf	234.3595	33	4	2017
rf	246.0845	34	4	2017
rf	229.69	35	4	2017
rf	210.0165	36	4	2017
rf	176.92	37	4	2017
rf	160.9365	38	4	2017
rf	150.8885	39	4	2017
rf	146.909	40	4	2017
rf	147.6195	41	4	2017
rf	142.8745	42	4	2017
rf	134.875	43	4	2017
rf	125.456	44	4	2017
rf	123.531	45	4	2017
Generalized Linear Mixture Model	158.209939392621	3	1	2018
Generalized Linear Mixture Model	161.551930133384	4	1	2018
Generalized Linear Mixture Model	186.155130656814	5	1	2018
Generalized Linear Mixture Model	171.552479612255	6	1	2018
Generalized Linear Mixture Model	209.61167767203	7	1	2018
Generalized Linear Mixture Model	275.345664167	8	1	2018
Generalized Linear Mixture Model	395.099804480709	9	1	2018
Generalized Linear Mixture Model	568.408962188765	10	1	2018
Generalized Linear Mixture Model	577.874039224953	11	1	2018
Generalized Linear Mixture Model	614.775640384994	12	1	2018
Generalized Linear Mixture Model	595.696562873691	13	1	2018
Generalized Linear Mixture Model	473.065811094647	14	1	2018
Generalized Linear Mixture Model	387.807985561084	15	1	2018
Generalized Linear Mixture Model	382.450846432355	16	1	2018
Generalized Linear Mixture Model	309.989659763078	17	1	2018
Generalized Linear Mixture Model	161.472048105919	3	2	2018
Generalized Linear Mixture Model	163.167857214004	4	2	2018
Generalized Linear Mixture Model	173.244819636954	5	2	2018
Generalized Linear Mixture Model	174.780053066663	6	2	2018
Generalized Linear Mixture Model	214.390758194527	7	2	2018
Generalized Linear Mixture Model	286.725109977423	8	2	2018
Generalized Linear Mixture Model	415.985725191682	9	2	2018
Generalized Linear Mixture Model	558.285659096391	10	2	2018
Generalized Linear Mixture Model	553.071034378816	11	2	2018
Generalized Linear Mixture Model	605.311000069922	12	2	2018
Generalized Linear Mixture Model	561.323839146733	13	2	2018
Generalized Linear Mixture Model	456.217613842907	14	2	2018
Generalized Linear Mixture Model	384.610296916036	15	2	2018
Generalized Linear Mixture Model	350.861652839645	16	2	2018
Generalized Linear Mixture Model	273.525945636604	17	2	2018
Generalized Linear Mixture Model	158.794295618727	3	3	2018
Generalized Linear Mixture Model	153.262899744296	4	3	2018
Generalized Linear Mixture Model	179.713770762481	5	3	2018
Generalized Linear Mixture Model	173.564216598452	6	3	2018
Generalized Linear Mixture Model	227.290827001446	7	3	2018
Generalized Linear Mixture Model	307.985202447836	8	3	2018
Generalized Linear Mixture Model	401.538004826767	9	3	2018
Generalized Linear Mixture Model	515.48400819765	10	3	2018
Generalized Linear Mixture Model	529.731050169173	11	3	2018
Generalized Linear Mixture Model	541.364415888963	12	3	2018
Generalized Linear Mixture Model	503.5808763327	13	3	2018
Generalized Linear Mixture Model	426.33007989784	14	3	2018
Generalized Linear Mixture Model	339.12857014003	15	3	2018
Generalized Linear Mixture Model	319.390674647652	16	3	2018
Generalized Linear Mixture Model	269.213693171138	17	3	2018
Generalized Linear Mixture Model	151.065132374913	3	4	2018
Generalized Linear Mixture Model	162.833134464778	4	4	2018
Generalized Linear Mixture Model	186.013440469493	5	4	2018
Generalized Linear Mixture Model	192.582409143754	6	4	2018
Generalized Linear Mixture Model	257.741913050277	7	4	2018
Generalized Linear Mixture Model	328.262945747957	8	4	2018
Generalized Linear Mixture Model	396.805493480499	9	4	2018
Generalized Linear Mixture Model	496.465040298625	10	4	2018
Generalized Linear Mixture Model	492.746299830138	11	4	2018
Generalized Linear Mixture Model	480.878473712429	12	4	2018
Generalized Linear Mixture Model	448.943226985839	13	4	2018
Generalized Linear Mixture Model	392.310253951827	14	4	2018
Generalized Linear Mixture Model	306.634916934834	15	4	2018
Generalized Linear Mixture Model	296.153299589187	16	4	2018
Generalized Linear Mixture Model	265.10979314269	17	4	2018
lm	205.432129147998	3	1	2017
lm	235.857085091781	4	1	2017
lm	218.80310837279	5	1	2017
lm	227.851531541813	6	1	2017
lm	254.814856873721	7	1	2017
lm	303.892038989083	8	1	2017
lm	310.042278089209	9	1	2017
lm	336.519785732699	10	1	2017
lm	363.059790171926	11	1	2017
lm	387.558842609963	12	1	2017
lm	428.388474572013	13	1	2017
lm	429.398546147777	14	1	2017
lm	453.908176301932	15	1	2017
lm	476.463112480449	16	1	2017
lm	431.961774829305	17	1	2017
lm	468.114903479313	18	1	2017
lm	399.963112521455	19	1	2017
lm	300.571823892909	20	1	2017
lm	291.437338876872	21	1	2017
lm	387.781917078679	22	1	2017
lm	328.200983467216	23	1	2017
lm	348.99532404899	24	1	2017
lm	313.077757393816	25	1	2017
lm	316.039791288667	26	1	2017
lm	309.203849413742	27	1	2017
lm	265.86319535357	28	1	2017
lm	236.877917248145	29	1	2017
lm	275.066478805133	30	1	2017
lm	236.337813838541	31	1	2017
lm	213.122098952545	32	1	2017
lm	210.789555884114	33	1	2017
lm	207.638512372419	34	1	2017
lm	212.878240264748	35	1	2017
lm	225.407810534225	36	1	2017
lm	199.539420345779	37	1	2017
lm	219.909247317911	38	1	2017
lm	178.658630312078	39	1	2017
lm	161.86609547593	40	1	2017
lm	178.330606933539	41	1	2017
lm	177.784669598752	42	1	2017
lm	133.650816330465	43	1	2017
lm	146.298532049066	44	1	2017
lm	148.072743885833	45	1	2017
lm	219.770657921029	3	2	2017
lm	230.893229376104	4	2	2017
lm	215.436949588733	5	2	2017
lm	241.407722382649	6	2	2017
lm	281.897168803027	7	2	2017
lm	333.279717940513	8	2	2017
lm	355.773584436843	9	2	2017
lm	350.418691699982	10	2	2017
lm	351.589036738199	11	2	2017
lm	390.324283526235	12	2	2017
lm	410.776569937428	13	2	2017
lm	447.987176749461	14	2	2017
lm	461.342531485669	15	2	2017
lm	456.977706398677	16	2	2017
lm	413.343427418661	17	2	2017
lm	396.120483997608	18	2	2017
lm	393.554436622099	19	2	2017
lm	295.333824443397	20	2	2017
lm	318.433153377554	21	2	2017
lm	364.026761720106	22	2	2017
lm	344.891209219458	23	2	2017
lm	344.447580950931	24	2	2017
lm	325.976940768188	25	2	2017
lm	299.641810627101	26	2	2017
lm	312.122993827677	27	2	2017
lm	261.035941702336	28	2	2017
lm	242.82576899851	29	2	2017
lm	253.629458954281	30	2	2017
lm	252.301538221762	31	2	2017
lm	210.721711429871	32	2	2017
lm	219.739779095755	33	2	2017
lm	206.489722633312	34	2	2017
lm	221.078316493337	35	2	2017
lm	219.161753944875	36	2	2017
lm	200.774418086376	37	2	2017
lm	189.495589247152	38	2	2017
lm	193.142183841528	39	2	2017
lm	150.737194853856	40	2	2017
lm	189.755535671051	41	2	2017
lm	158.147374456531	42	2	2017
lm	123.295208805907	43	2	2017
lm	132.322967195121	44	2	2017
lm	145.220363006277	45	2	2017
lm	212.252554174884	3	3	2017
lm	220.538784572529	4	3	2017
lm	236.817923181869	5	3	2017
lm	274.25840582302	6	3	2017
lm	321.013763293763	7	3	2017
lm	368.801465121576	8	3	2017
lm	364.251511838237	9	3	2017
lm	345.479242422287	10	3	2017
lm	359.796243460177	11	3	2017
lm	377.704262849875	12	3	2017
lm	422.880846633696	13	3	2017
lm	459.754775048889	14	3	2017
lm	442.756520894595	15	3	2017
lm	432.137434748095	16	3	2017
lm	343.166967235438	17	3	2017
lm	380.333782826745	18	3	2017
lm	365.18671024758	19	3	2017
lm	344.450331319146	20	3	2017
lm	302.770855596059	21	3	2017
lm	370.64115260961	22	3	2017
lm	350.29968863175	23	3	2017
lm	346.527466901196	24	3	2017
lm	317.192581846113	25	3	2017
lm	302.598330177885	26	3	2017
lm	293.33483059715	27	3	2017
lm	272.359090888068	28	3	2017
lm	230.031430567681	29	3	2017
lm	260.329144648632	30	3	2017
lm	250.767040091452	31	3	2017
lm	222.304838417042	32	3	2017
lm	212.536671345938	33	3	2017
lm	221.064828282982	34	3	2017
lm	209.595067317801	35	3	2017
lm	220.292435106692	36	3	2017
lm	187.52886978228	37	3	2017
lm	204.435429008528	38	3	2017
lm	186.647065444817	39	3	2017
lm	176.658096256006	40	3	2017
lm	164.052397941403	41	3	2017
lm	149.543390061704	42	3	2017
lm	122.73210058612	43	3	2017
lm	124.250432600941	44	3	2017
lm	138.251665951659	45	3	2017
lm	207.092905958089	3	4	2017
lm	238.484755576945	4	4	2017
lm	262.962195808668	5	4	2017
lm	303.539242860013	6	4	2017
lm	356.579254362047	7	4	2017
lm	367.8776228604	8	4	2017
lm	355.062278718787	9	4	2017
lm	349.732634419017	10	4	2017
lm	352.932865838332	11	4	2017
lm	399.068699902698	12	4	2017
lm	435.123909027968	13	4	2017
lm	438.259777991833	14	4	2017
lm	403.755121047617	15	4	2017
lm	344.223537588239	16	4	2017
lm	325.081721219047	17	4	2017
lm	348.96376037445	18	4	2017
lm	404.453291480601	19	4	2017
lm	322.491600977808	20	4	2017
lm	305.040849323208	21	4	2017
lm	369.962269224523	22	4	2017
lm	355.316164374947	23	4	2017
lm	332.557051329759	24	4	2017
lm	333.507942802108	25	4	2017
lm	285.020806772663	26	4	2017
lm	304.166813116476	27	4	2017
lm	266.238011938434	28	4	2017
lm	242.768745758836	29	4	2017
lm	261.053693965853	30	4	2017
lm	271.469979417175	31	4	2017
lm	223.516378094311	32	4	2017
lm	236.318482401527	33	4	2017
lm	222.074297486404	34	4	2017
lm	215.851638403135	35	4	2017
lm	205.425256518699	36	4	2017
lm	200.039323953227	37	4	2017
lm	190.543530629208	38	4	2017
lm	209.830443879256	39	4	2017
lm	155.4760862599	40	4	2017
lm	156.247893891373	41	4	2017
lm	149.255807296915	42	4	2017
lm	120.621993876014	43	4	2017
lm	122.293418149308	44	4	2017
lm	140.073195210925	45	4	2017
eb	214.826691848022	3	1	2017
eb	242.014195278232	4	1	2017
eb	244.7412297264	5	1	2017
eb	255.923014658157	6	1	2017
eb	253.00782480207	7	1	2017
eb	310.527800145406	8	1	2017
eb	283.953008986594	9	1	2017
eb	301.448638212808	10	1	2017
eb	370.331281061711	11	1	2017
eb	438.375226869719	12	1	2017
eb	471.228824474013	13	1	2017
eb	476.642689689434	14	1	2017
eb	477.262261719251	15	1	2017
eb	486.883198407908	16	1	2017
eb	456.997039511645	17	1	2017
eb	529.266010627988	18	1	2017
eb	433.312369259515	19	1	2017
eb	295.095477512393	20	1	2017
eb	307.327294229129	21	1	2017
eb	331.427135273557	22	1	2017
eb	330.842144166432	23	1	2017
eb	327.269657815026	24	1	2017
eb	274.601908729618	25	1	2017
eb	309.945214294274	26	1	2017
eb	299.390824387534	27	1	2017
eb	234.706203937388	28	1	2017
eb	234.211480751932	29	1	2017
eb	255.836964745927	30	1	2017
eb	224.787875119953	31	1	2017
eb	195.457658712387	32	1	2017
eb	192.546155594148	33	1	2017
eb	180.895168292476	34	1	2017
eb	212.954440238804	35	1	2017
eb	194.942770346061	36	1	2017
eb	199.001392648432	37	1	2017
eb	215.119437450876	38	1	2017
eb	184.082418929074	39	1	2017
eb	141.722644259012	40	1	2017
eb	180.172811971931	41	1	2017
eb	142.198895208355	42	1	2017
eb	149.275141392181	43	1	2017
eb	149.547825937101	44	1	2017
eb	141.840067671378	45	1	2017
eb	243.083302777695	3	2	2017
eb	269.008404656365	4	2	2017
eb	266.107617358374	5	2	2017
eb	274.737922849857	6	2	2017
eb	269.610178612373	7	2	2017
eb	333.600177767991	8	2	2017
eb	302.695263755746	9	2	2017
eb	321.751172505206	10	2	2017
eb	395.88979737087	11	2	2017
eb	477.890315451532	12	2	2017
eb	504.25477984992	13	2	2017
eb	498.363184679757	14	2	2017
eb	497.539615208246	15	2	2017
eb	502.974975291407	16	2	2017
eb	473.105305878816	17	2	2017
eb	547.129764656153	18	2	2017
eb	441.638550994546	19	2	2017
eb	289.207548086301	20	2	2017
eb	298.835009022818	21	2	2017
eb	322.220411238865	22	2	2017
eb	320.318805787502	23	2	2017
eb	316.104493762387	24	2	2017
eb	258.870738677664	25	2	2017
eb	295.991888025017	26	2	2017
eb	285.258076197909	27	2	2017
eb	220.226701361546	28	2	2017
eb	220.472768647232	29	2	2017
eb	244.170886788494	30	2	2017
eb	211.601872031949	31	2	2017
eb	183.499648330093	32	2	2017
eb	180.499782057531	33	2	2017
eb	168.978172634147	34	2	2017
eb	202.302210811318	35	2	2017
eb	184.26057234736	36	2	2017
eb	186.552895420577	37	2	2017
eb	203.160960997183	38	2	2017
eb	171.324983647095	39	2	2017
eb	128.720913734198	40	2	2017
eb	169.013698235005	41	2	2017
eb	131.352078151429	42	2	2017
eb	137.952052034109	43	2	2017
eb	137.662830374731	44	2	2017
eb	129.684297030089	45	2	2017
eb	268.868237113482	3	3	2017
eb	295.540419042068	4	3	2017
eb	287.010189730235	5	3	2017
eb	292.578911123178	6	3	2017
eb	289.885119841413	7	3	2017
eb	356.233322631071	8	3	2017
eb	322.544084753074	9	3	2017
eb	344.548234499594	10	3	2017
eb	418.678111232795	11	3	2017
eb	489.17009252204	12	3	2017
eb	515.314341097756	13	3	2017
eb	510.591557917273	14	3	2017
eb	509.437427940081	15	3	2017
eb	519.096424410421	16	3	2017
eb	495.250318996335	17	3	2017
eb	567.952919763158	18	3	2017
eb	452.431035128902	19	3	2017
eb	281.913453327065	20	3	2017
eb	290.878759506861	21	3	2017
eb	312.601526611913	22	3	2017
eb	307.164134771305	23	3	2017
eb	302.22827669461	24	3	2017
eb	244.17589071565	25	3	2017
eb	282.097833321657	26	3	2017
eb	271.576088024695	27	3	2017
eb	208.199560314466	28	3	2017
eb	207.94568775557	29	3	2017
eb	230.889006628477	30	3	2017
eb	200.713145748583	31	3	2017
eb	171.813907104619	32	3	2017
eb	168.559341808321	33	3	2017
eb	158.545891410588	34	3	2017
eb	190.18836186174	35	3	2017
eb	173.845028265715	36	3	2017
eb	175.211045347479	37	3	2017
eb	191.748358445199	38	3	2017
eb	158.514135374243	39	3	2017
eb	116.305699462626	40	3	2017
eb	155.157384846028	41	3	2017
eb	118.983189548137	42	3	2017
eb	126.423141758947	43	3	2017
eb	126.019663839443	44	3	2017
eb	120.915803792229	45	3	2017
eb	296.063995700126	3	4	2017
eb	321.01149437599	4	4	2017
eb	308.504559231033	5	4	2017
eb	315.407941830568	6	4	2017
eb	312.663508272355	7	4	2017
eb	384.171752219384	8	4	2017
eb	345.209336275906	9	4	2017
eb	360.10663562585	10	4	2017
eb	437.639070855329	11	4	2017
eb	499.239963397669	12	4	2017
eb	522.414948133134	13	4	2017
eb	526.350384159714	14	4	2017
eb	527.503041048291	15	4	2017
eb	541.262505515667	16	4	2017
eb	514.953903488281	17	4	2017
eb	589.091462261309	18	4	2017
eb	454.985500023347	19	4	2017
eb	271.744515581052	20	4	2017
eb	279.41572411375	21	4	2017
eb	299.683725248577	22	4	2017
eb	292.153372886869	23	4	2017
eb	289.361982868311	24	4	2017
eb	230.619049004619	25	4	2017
eb	267.139975650634	26	4	2017
eb	257.809451618422	27	4	2017
eb	195.344302847739	28	4	2017
eb	195.202349967111	29	4	2017
eb	220.024349131407	30	4	2017
eb	189.461399340958	31	4	2017
eb	162.099975775811	32	4	2017
eb	158.654323621474	33	4	2017
eb	147.322357145741	34	4	2017
eb	179.083222163852	35	4	2017
eb	160.864118713879	36	4	2017
eb	163.496635569422	37	4	2017
eb	176.671252484356	38	4	2017
eb	146.681707304445	39	4	2017
eb	105.286446183926	40	4	2017
eb	142.766563819984	41	4	2017
eb	107.93381415257	42	4	2017
eb	113.546388569939	43	4	2017
eb	117.47236773181	44	4	2017
eb	113.877189063697	45	4	2017
arima	191.837075570685	3	1	2017
arima	179.083276427249	4	1	2017
arima	189.493992263056	5	1	2017
arima	216.171565135443	6	1	2017
arima	193.497262339033	7	1	2017
arima	239.483627449648	8	1	2017
arima	280.285785920682	9	1	2017
arima	290.255809570529	10	1	2017
arima	287.716562389986	11	1	2017
arima	339.393857286959	12	1	2017
arima	386.960072078592	13	1	2017
arima	442.864403589942	14	1	2017
arima	452.306475541793	15	1	2017
arima	475.588900123249	16	1	2017
arima	435.960246444122	17	1	2017
arima	391.790919139385	18	1	2017
arima	408.45861932945	19	1	2017
arima	326.425424051293	20	1	2017
arima	342.659475124603	21	1	2017
arima	361.508272174458	22	1	2017
arima	325.269474235585	23	1	2017
arima	372.869744845605	24	1	2017
arima	296.416507995914	25	1	2017
arima	315.450671331973	26	1	2017
arima	301.748277231796	27	1	2017
arima	265.759277168194	28	1	2017
arima	260.41840684996	29	1	2017
arima	237.189362166459	30	1	2017
arima	233.663141263693	31	1	2017
arima	226.610215205612	32	1	2017
arima	209.73831808558	33	1	2017
arima	197.311959383641	34	1	2017
arima	216.891154524589	35	1	2017
arima	205.642346606595	36	1	2017
arima	197.796388074776	37	1	2017
arima	206.515215903926	38	1	2017
arima	177.189455586834	39	1	2017
arima	181.393510225451	40	1	2017
arima	158.665436010906	41	1	2017
arima	183.334455036758	42	1	2017
arima	126.232841117568	43	1	2017
arima	136.738429615782	44	1	2017
arima	126.324261468411	45	1	2017
arima	169.887331347239	3	2	2017
arima	170.631929082329	4	2	2017
arima	196.953174764675	5	2	2017
arima	187.398370086377	6	2	2017
arima	196.633345145717	7	2	2017
arima	273.289034500694	8	2	2017
arima	294.182524607891	9	2	2017
arima	263.633615948154	10	2	2017
arima	284.549105959664	11	2	2017
arima	341.066167144542	12	2	2017
arima	419.658331522864	13	2	2017
arima	457.545071109928	14	2	2017
arima	473.025395828986	15	2	2017
arima	460.974654350408	16	2	2017
arima	349.204019543363	17	2	2017
arima	391.660409947189	18	2	2017
arima	391.274007220739	19	2	2017
arima	343.409150324491	20	2	2017
arima	356.204503124476	21	2	2017
arima	330.311384498166	22	2	2017
arima	358.387352374747	23	2	2017
arima	335.237206149703	24	2	2017
arima	291.519882736255	25	2	2017
arima	295.34942023667	26	2	2017
arima	285.24415331528	27	2	2017
arima	259.687168046549	28	2	2017
arima	222.233460284947	29	2	2017
arima	224.984820073797	30	2	2017
arima	232.240271461203	31	2	2017
arima	212.813306551244	32	2	2017
arima	196.690052823284	33	2	2017
arima	193.587921140576	34	2	2017
arima	204.792284464631	35	2	2017
arima	190.339131457451	36	2	2017
arima	187.532164061543	37	2	2017
arima	181.258158799012	38	2	2017
arima	190.54046551022	39	2	2017
arima	148.64580687552	40	2	2017
arima	181.844844761035	41	2	2017
arima	135.010282026194	42	2	2017
arima	115.136986400902	43	2	2017
arima	117.119488098451	44	2	2017
arima	114.107055517725	45	2	2017
arima	161.730176684092	3	3	2017
arima	178.426371239916	4	3	2017
arima	168.387760505191	5	3	2017
arima	190.605408262265	6	3	2017
arima	229.460324078971	7	3	2017
arima	286.916981904728	8	3	2017
arima	267.685250020374	9	3	2017
arima	259.546167611273	10	3	2017
arima	284.020354645927	11	3	2017
arima	371.542617780001	12	3	2017
arima	432.646329633133	13	3	2017
arima	478.743395946899	14	3	2017
arima	458.14432476072	15	3	2017
arima	376.035540549455	16	3	2017
arima	345.419569051795	17	3	2017
arima	372.627102572982	18	3	2017
arima	410.02391238098	19	3	2017
arima	357.043939998983	20	3	2017
arima	324.999120999879	21	3	2017
arima	363.353905844937	22	3	2017
arima	320.829238592341	23	3	2017
arima	330.517505341136	24	3	2017
arima	271.136622132122	25	3	2017
arima	278.803337038075	26	3	2017
arima	279.084920842993	27	3	2017
arima	221.440084803374	28	3	2017
arima	210.068191080599	29	3	2017
arima	223.566204818493	30	3	2017
arima	218.33508947079	31	3	2017
arima	199.684183551823	32	3	2017
arima	192.915026366497	33	3	2017
arima	181.683812873057	34	3	2017
arima	189.455710462946	35	3	2017
arima	180.073995941776	36	3	2017
arima	162.346626135647	37	3	2017
arima	194.594330295693	38	3	2017
arima	157.721924623153	39	3	2017
arima	171.881642658714	40	3	2017
arima	133.508187859098	41	3	2017
arima	123.793220011325	42	3	2017
arima	95.6682933744359	43	3	2017
arima	104.950939539586	44	3	2017
arima	104.845623081813	45	3	2017
arima	171.770728588313	3	4	2017
arima	154.378290708274	4	4	2017
arima	175.922386669828	5	4	2017
arima	224.675004957883	6	4	2017
arima	251.710261562935	7	4	2017
arima	261.722421818442	8	4	2017
arima	262.783438801854	9	4	2017
arima	263.028008025301	10	4	2017
arima	322.098971543954	11	4	2017
arima	388.959406520827	12	4	2017
arima	455.152071122874	13	4	2017
arima	463.278610859262	14	4	2017
arima	373.14243954119	15	4	2017
arima	369.768778334513	16	4	2017
arima	331.023572472765	17	4	2017
arima	393.13450520561	18	4	2017
arima	418.372373937294	19	4	2017
arima	325.789151491856	20	4	2017
arima	358.641476117077	21	4	2017
arima	325.265569971253	22	4	2017
arima	317.734697883337	23	4	2017
arima	305.401200399112	24	4	2017
arima	257.735166055584	25	4	2017
arima	273.472820377213	26	4	2017
arima	238.479126252047	27	4	2017
arima	209.408361034275	28	4	2017
arima	210.498517625916	29	4	2017
arima	210.730439735	30	4	2017
arima	204.565183356403	31	4	2017
arima	195.579088928866	32	4	2017
arima	181.123937294739	33	4	2017
arima	169.127487728079	34	4	2017
arima	179.281221770655	35	4	2017
arima	155.801450967631	36	4	2017
arima	177.870920809876	37	4	2017
arima	161.346074660587	38	4	2017
arima	179.970431114005	39	4	2017
arima	124.679897655907	40	4	2017
arima	122.474668690039	41	4	2017
arima	103.357753685815	42	4	2017
arima	85.9198635806228	43	4	2017
arima	96.7055920301607	44	4	2017
arima	112.472285693685	45	4	2017
target	215	3	1	2017
target	223	4	1	2017
target	236	5	1	2017
target	237	6	1	2017
target	287	7	1	2017
target	266	8	1	2017
target	284	9	1	2017
target	343	10	1	2017
target	401	11	1	2017
target	437	12	1	2017
target	449	13	1	2017
target	458	14	1	2017
target	471	15	1	2017
target	443	16	1	2017
target	512	17	1	2017
target	428	18	1	2017
target	301	19	1	2017
target	315	20	1	2017
target	339	21	1	2017
target	340	22	1	2017
target	338	23	1	2017
target	288	24	1	2017
target	322	25	1	2017
target	312	26	1	2017
target	250	27	1	2017
target	249	28	1	2017
target	270	29	1	2017
target	238	30	1	2017
target	209	31	1	2017
target	205	32	1	2017
target	194	33	1	2017
target	227	34	1	2017
target	209	35	1	2017
target	212	36	1	2017
target	228	37	1	2017
target	197	38	1	2017
target	155	39	1	2017
target	194	40	1	2017
target	156	41	1	2017
target	162	42	1	2017
target	161	43	1	2017
target	152	44	1	2017
target	127	45	1	2017
target	223	3	2	2017
target	236	4	2	2017
target	237	5	2	2017
target	287	6	2	2017
target	266	7	2	2017
target	284	8	2	2017
target	343	9	2	2017
target	401	10	2	2017
target	437	11	2	2017
target	449	12	2	2017
target	458	13	2	2017
target	471	14	2	2017
target	443	15	2	2017
target	512	16	2	2017
target	428	17	2	2017
target	301	18	2	2017
target	315	19	2	2017
target	339	20	2	2017
target	340	21	2	2017
target	338	22	2	2017
target	288	23	2	2017
target	322	24	2	2017
target	312	25	2	2017
target	250	26	2	2017
target	249	27	2	2017
target	270	28	2	2017
target	238	29	2	2017
target	209	30	2	2017
target	205	31	2	2017
target	194	32	2	2017
target	227	33	2	2017
target	209	34	2	2017
target	212	35	2	2017
target	228	36	2	2017
target	197	37	2	2017
target	155	38	2	2017
target	194	39	2	2017
target	156	40	2	2017
target	162	41	2	2017
target	161	42	2	2017
target	152	43	2	2017
target	127	44	2	2017
target	138	45	2	2017
target	236	3	3	2017
target	237	4	3	2017
target	287	5	3	2017
target	266	6	3	2017
target	284	7	3	2017
target	343	8	3	2017
target	401	9	3	2017
target	437	10	3	2017
target	449	11	3	2017
target	458	12	3	2017
target	471	13	3	2017
target	443	14	3	2017
target	512	15	3	2017
target	428	16	3	2017
target	301	17	3	2017
target	315	18	3	2017
target	339	19	3	2017
target	340	20	3	2017
target	338	21	3	2017
target	288	22	3	2017
target	322	23	3	2017
target	312	24	3	2017
target	250	25	3	2017
target	249	26	3	2017
target	270	27	3	2017
target	238	28	3	2017
target	209	29	3	2017
target	205	30	3	2017
target	194	31	3	2017
target	227	32	3	2017
target	209	33	3	2017
target	212	34	3	2017
target	228	35	3	2017
target	197	36	3	2017
target	155	37	3	2017
target	194	38	3	2017
target	156	39	3	2017
target	162	40	3	2017
target	161	41	3	2017
target	152	42	3	2017
target	127	43	3	2017
target	138	44	3	2017
target	107	45	3	2017
target	237	3	4	2017
target	287	4	4	2017
target	266	5	4	2017
target	284	6	4	2017
target	343	7	4	2017
target	401	8	4	2017
target	437	9	4	2017
target	449	10	4	2017
target	458	11	4	2017
target	471	12	4	2017
target	443	13	4	2017
target	512	14	4	2017
target	428	15	4	2017
target	301	16	4	2017
target	315	17	4	2017
target	339	18	4	2017
target	340	19	4	2017
target	338	20	4	2017
target	288	21	4	2017
target	322	22	4	2017
target	312	23	4	2017
target	250	24	4	2017
target	249	25	4	2017
target	270	26	4	2017
target	238	27	4	2017
target	209	28	4	2017
target	205	29	4	2017
target	194	30	4	2017
target	227	31	4	2017
target	209	32	4	2017
target	212	33	4	2017
target	228	34	4	2017
target	197	35	4	2017
target	155	36	4	2017
target	194	37	4	2017
target	156	38	4	2017
target	162	39	4	2017
target	161	40	4	2017
target	152	41	4	2017
target	127	42	4	2017
target	138	43	4	2017
target	107	44	4	2017
target	104	45	4	2017
