# Supplementary material for: A stacked ensemble method for forecasting influenza-like illness visit volumes at emergency departments
Source: PLoS One. 2021 Mar 22;16(3):e0241725. doi: 10.1371/journal.pone.0241725 (PMC7984626; doi:10.1371/journal.pone.0241725)
Supplement: S1 Data — (ZIP) [file pone.0241725.s003.zip › ILI_plosone/tables/raw_estimates_2016_holdout_2017weeks-3-45_fmc.csv]

object	value	epiweek	weeks_ahead	season
rf	20.064	3	1	2017
rf	25.299	4	1	2017
rf	25.0205	5	1	2017
rf	28.567	6	1	2017
rf	31.1795	7	1	2017
rf	31.9925	8	1	2017
rf	32.1195	9	1	2017
rf	35.0395	10	1	2017
rf	37.808	11	1	2017
rf	51.4015	12	1	2017
rf	48.1755	13	1	2017
rf	46.39	14	1	2017
rf	55.364	15	1	2017
rf	57.0055	16	1	2017
rf	58.077	17	1	2017
rf	63.5845	18	1	2017
rf	52.1685	19	1	2017
rf	49.4755	20	1	2017
rf	48.5575	21	1	2017
rf	44.916	22	1	2017
rf	46.2005	23	1	2017
rf	45.639	24	1	2017
rf	45.0315	25	1	2017
rf	43.9905	26	1	2017
rf	43.6375	27	1	2017
rf	40.1185	28	1	2017
rf	37.26	29	1	2017
rf	33.8625	30	1	2017
rf	38.882	31	1	2017
rf	34.126	32	1	2017
rf	32.052	33	1	2017
rf	30.878	34	1	2017
rf	27.2315	35	1	2017
rf	27.7505	36	1	2017
rf	24.9525	37	1	2017
rf	20.8045	38	1	2017
rf	19.174	39	1	2017
rf	20.637	40	1	2017
rf	18.5735	41	1	2017
rf	21.6055	42	1	2017
rf	19.251	43	1	2017
rf	20.0425	44	1	2017
rf	16.848	45	1	2017
rf	22.908	3	2	2017
rf	24.241	4	2	2017
rf	25.4015	5	2	2017
rf	30.301	6	2	2017
rf	29.964	7	2	2017
rf	32.6755	8	2	2017
rf	31.8915	9	2	2017
rf	35.1625	10	2	2017
rf	42.2305	11	2	2017
rf	47.9095	12	2	2017
rf	46.7045	13	2	2017
rf	50.644	14	2	2017
rf	54.314	15	2	2017
rf	59.474	16	2	2017
rf	61.4055	17	2	2017
rf	57.5865	18	2	2017
rf	45.921	19	2	2017
rf	48.3155	20	2	2017
rf	46.0645	21	2	2017
rf	46.222	22	2	2017
rf	43.2985	23	2	2017
rf	46.7105	24	2	2017
rf	43.482	25	2	2017
rf	42.964	26	2	2017
rf	43.6925	27	2	2017
rf	39.729	28	2	2017
rf	37.34	29	2	2017
rf	37.749	30	2	2017
rf	38.6895	31	2	2017
rf	34.0925	32	2	2017
rf	34.406	33	2	2017
rf	29.8385	34	2	2017
rf	30.377	35	2	2017
rf	27.5275	36	2	2017
rf	22.766	37	2	2017
rf	21.5945	38	2	2017
rf	21.316	39	2	2017
rf	19.6595	40	2	2017
rf	20.732	41	2	2017
rf	20.636	42	2	2017
rf	20.2005	43	2	2017
rf	19.6995	44	2	2017
rf	17.303	45	2	2017
rf	23.231	3	3	2017
rf	25.7625	4	3	2017
rf	26.3855	5	3	2017
rf	28.7105	6	3	2017
rf	31.331	7	3	2017
rf	32.2785	8	3	2017
rf	32.685	9	3	2017
rf	38.1845	10	3	2017
rf	41.653	11	3	2017
rf	47.3305	12	3	2017
rf	53.4205	13	3	2017
rf	53.9365	14	3	2017
rf	52.57	15	3	2017
rf	60.249	16	3	2017
rf	55.1505	17	3	2017
rf	51.728	18	3	2017
rf	46.1115	19	3	2017
rf	43.749	20	3	2017
rf	44.0095	21	3	2017
rf	43.5955	22	3	2017
rf	43.701	23	3	2017
rf	45.1105	24	3	2017
rf	43.5595	25	3	2017
rf	42.4475	26	3	2017
rf	42.7675	27	3	2017
rf	38.714	28	3	2017
rf	40.8315	29	3	2017
rf	38.4625	30	3	2017
rf	36.5415	31	3	2017
rf	35.539	32	3	2017
rf	31.4705	33	3	2017
rf	31.988	34	3	2017
rf	30.377	35	3	2017
rf	27.7905	36	3	2017
rf	24.8325	37	3	2017
rf	21.993	38	3	2017
rf	19.586	39	3	2017
rf	21.165	40	3	2017
rf	20.515	41	3	2017
rf	20.9925	42	3	2017
rf	20.553	43	3	2017
rf	17.458	44	3	2017
rf	17.3495	45	3	2017
rf	26.2415	3	4	2017
rf	28.394	4	4	2017
rf	26.391	5	4	2017
rf	29.3585	6	4	2017
rf	33.173	7	4	2017
rf	34.2295	8	4	2017
rf	39.138	9	4	2017
rf	39.1575	10	4	2017
rf	46.2085	11	4	2017
rf	51.057	12	4	2017
rf	51.474	13	4	2017
rf	49.543	14	4	2017
rf	55.2175	15	4	2017
rf	54.8055	16	4	2017
rf	51.6185	17	4	2017
rf	55.2205	18	4	2017
rf	44.514	19	4	2017
rf	43.6395	20	4	2017
rf	44.543	21	4	2017
rf	45.3575	22	4	2017
rf	45.5525	23	4	2017
rf	42.912	24	4	2017
rf	42.8775	25	4	2017
rf	42.6515	26	4	2017
rf	38.32	27	4	2017
rf	39.949	28	4	2017
rf	39.6475	29	4	2017
rf	37.473	30	4	2017
rf	36.98	31	4	2017
rf	33.4715	32	4	2017
rf	32.4075	33	4	2017
rf	32.628	34	4	2017
rf	30.0165	35	4	2017
rf	26.8985	36	4	2017
rf	23.0315	37	4	2017
rf	20.3985	38	4	2017
rf	19.5315	39	4	2017
rf	21.0235	40	4	2017
rf	20.538	41	4	2017
rf	22.319	42	4	2017
rf	18.1035	43	4	2017
rf	16.6365	44	4	2017
rf	16.4035	45	4	2017
Generalized Linear Mixture Model	150.253808582189	3	1	2018
Generalized Linear Mixture Model	150.931464292796	4	1	2018
Generalized Linear Mixture Model	182.386490135538	5	1	2018
Generalized Linear Mixture Model	164.906383932209	6	1	2018
Generalized Linear Mixture Model	207.341622003101	7	1	2018
Generalized Linear Mixture Model	280.997935732606	8	1	2018
Generalized Linear Mixture Model	419.71702862272	9	1	2018
Generalized Linear Mixture Model	600.303877258634	10	1	2018
Generalized Linear Mixture Model	601.287873723499	11	1	2018
Generalized Linear Mixture Model	629.587359462613	12	1	2018
Generalized Linear Mixture Model	613.364280351276	13	1	2018
Generalized Linear Mixture Model	483.316474190451	14	1	2018
Generalized Linear Mixture Model	395.239176424539	15	1	2018
Generalized Linear Mixture Model	395.781803555019	16	1	2018
Generalized Linear Mixture Model	318.143533140701	17	1	2018
Generalized Linear Mixture Model	150.589040034486	3	2	2018
Generalized Linear Mixture Model	148.900924890139	4	2	2018
Generalized Linear Mixture Model	168.331808607628	5	2	2018
Generalized Linear Mixture Model	165.800073546802	6	2	2018
Generalized Linear Mixture Model	211.598743240065	7	2	2018
Generalized Linear Mixture Model	294.336818520141	8	2	2018
Generalized Linear Mixture Model	448.020017955351	9	2	2018
Generalized Linear Mixture Model	602.857660743681	10	2	2018
Generalized Linear Mixture Model	586.210882722819	11	2	2018
Generalized Linear Mixture Model	627.673347513306	12	2	2018
Generalized Linear Mixture Model	588.874246788205	13	2	2018
Generalized Linear Mixture Model	472.862333331315	14	2	2018
Generalized Linear Mixture Model	396.087448035644	15	2	2018
Generalized Linear Mixture Model	370.950170177486	16	2	2018
Generalized Linear Mixture Model	285.718791132993	17	2	2018
Generalized Linear Mixture Model	144.924587925869	3	3	2018
Generalized Linear Mixture Model	135.262722439872	4	3	2018
Generalized Linear Mixture Model	172.664867887459	5	3	2018
Generalized Linear Mixture Model	160.766850781556	6	3	2018
Generalized Linear Mixture Model	222.234969595168	7	3	2018
Generalized Linear Mixture Model	318.001476103385	8	3	2018
Generalized Linear Mixture Model	443.713325825574	9	3	2018
Generalized Linear Mixture Model	574.191855372727	10	3	2018
Generalized Linear Mixture Model	574.891610078063	11	3	2018
Generalized Linear Mixture Model	574.540816997683	12	3	2018
Generalized Linear Mixture Model	545.199173293987	13	3	2018
Generalized Linear Mixture Model	450.769117738101	14	3	2018
Generalized Linear Mixture Model	356.796379679293	15	3	2018
Generalized Linear Mixture Model	346.314027781429	16	3	2018
Generalized Linear Mixture Model	283.544738921894	17	3	2018
Generalized Linear Mixture Model	134.527259670232	3	4	2018
Generalized Linear Mixture Model	141.893303154979	4	4	2018
Generalized Linear Mixture Model	176.761817885679	5	4	2018
Generalized Linear Mixture Model	175.445772934677	6	4	2018
Generalized Linear Mixture Model	250.606044533487	7	4	2018
Generalized Linear Mixture Model	339.069607099644	8	4	2018
Generalized Linear Mixture Model	446.094330074998	9	4	2018
Generalized Linear Mixture Model	569.085112143398	10	4	2018
Generalized Linear Mixture Model	551.091513099138	11	4	2018
Generalized Linear Mixture Model	525.920903885527	12	4	2018
Generalized Linear Mixture Model	498.912958849919	13	4	2018
Generalized Linear Mixture Model	421.883360227335	14	4	2018
Generalized Linear Mixture Model	325.992042026736	15	4	2018
Generalized Linear Mixture Model	327.960511948754	16	4	2018
Generalized Linear Mixture Model	283.236654258363	17	4	2018
lm	19.9202539164318	3	1	2017
lm	33.2968016695817	4	1	2017
lm	29.8571270904857	5	1	2017
lm	30.2966167233754	6	1	2017
lm	31.7081548093233	7	1	2017
lm	32.2869182583769	8	1	2017
lm	27.8355163481144	9	1	2017
lm	40.306217642639	10	1	2017
lm	39.3320436777773	11	1	2017
lm	44.7983123418455	12	1	2017
lm	50.2386450147856	13	1	2017
lm	46.889358853412	14	1	2017
lm	64.2592810071238	15	1	2017
lm	65.8441315273592	16	1	2017
lm	71.083574408775	17	1	2017
lm	85.7398625823665	18	1	2017
lm	60.5440926824822	19	1	2017
lm	37.8274133639765	20	1	2017
lm	44.9574925840109	21	1	2017
lm	44.2954729026633	22	1	2017
lm	40.1829558909577	23	1	2017
lm	49.907024319283	24	1	2017
lm	36.0499495570528	25	1	2017
lm	44.2522259858072	26	1	2017
lm	42.7966400355674	27	1	2017
lm	35.1198686337868	28	1	2017
lm	31.6713951574911	29	1	2017
lm	35.2399671230549	30	1	2017
lm	34.4402356244336	31	1	2017
lm	28.0668520043224	32	1	2017
lm	25.8436327752197	33	1	2017
lm	23.3269695241242	34	1	2017
lm	22.7248167836779	35	1	2017
lm	31.6712928713377	36	1	2017
lm	26.4327081021987	37	1	2017
lm	19.9658516527202	38	1	2017
lm	24.6341336358682	39	1	2017
lm	21.864427180859	40	1	2017
lm	22.0181900883083	41	1	2017
lm	24.6576674009205	42	1	2017
lm	17.352760910953	43	1	2017
lm	20.0203603633884	44	1	2017
lm	18.3035404133879	45	1	2017
lm	30.1762006729049	3	2	2017
lm	32.4993078571474	4	2	2017
lm	29.3522821795031	5	2	2017
lm	27.298175273999	6	2	2017
lm	33.1889725243335	7	2	2017
lm	30.1491742382627	8	2	2017
lm	34.0751406727579	9	2	2017
lm	41.636048563462	10	2	2017
lm	37.6923908199716	11	2	2017
lm	46.7482063033695	12	2	2017
lm	46.5502067979833	13	2	2017
lm	49.8601884159459	14	2	2017
lm	63.9990961659013	15	2	2017
lm	63.9562401178531	16	2	2017
lm	78.4770762284511	17	2	2017
lm	81.8764216101106	18	2	2017
lm	43.1822004229228	19	2	2017
lm	35.8538826942998	20	2	2017
lm	45.9347877180919	21	2	2017
lm	42.8566144325403	22	2	2017
lm	52.7953108334921	23	2	2017
lm	46.0698655044239	24	2	2017
lm	42.2123921761781	25	2	2017
lm	40.5489431661378	26	2	2017
lm	43.3758826636955	27	2	2017
lm	31.3945285668832	28	2	2017
lm	39.7670123619148	29	2	2017
lm	34.8924472669524	30	2	2017
lm	34.1105545028489	31	2	2017
lm	29.2967907228404	32	2	2017
lm	23.388946174386	33	2	2017
lm	23.9981487875063	34	2	2017
lm	30.399695848658	35	2	2017
lm	27.8171875625791	36	2	2017
lm	23.0092970868565	37	2	2017
lm	23.4606883618788	38	2	2017
lm	20.8732517589312	39	2	2017
lm	23.2395848975217	40	2	2017
lm	25.2872027108533	41	2	2017
lm	19.1618338945584	42	2	2017
lm	18.9917055532066	43	2	2017
lm	23.1122514757843	44	2	2017
lm	20.8987964623647	45	2	2017
lm	29.2694684012182	3	3	2017
lm	30.0724230381038	4	3	2017
lm	26.5724141859017	5	3	2017
lm	30.3517122344209	6	3	2017
lm	29.9612306723003	7	3	2017
lm	36.700230802124	8	3	2017
lm	37.4659141536089	9	3	2017
lm	38.0822100988822	10	3	2017
lm	43.7254407704432	11	3	2017
lm	45.5538713302525	12	3	2017
lm	51.7095196447881	13	3	2017
lm	57.1393223701563	14	3	2017
lm	64.0671329673832	15	3	2017
lm	73.9756277900918	16	3	2017
lm	81.227333131686	17	3	2017
lm	53.9938967884682	18	3	2017
lm	40.6097809047423	19	3	2017
lm	42.8701721417921	20	3	2017
lm	41.9870277070874	21	3	2017
lm	52.8063216795293	22	3	2017
lm	46.3866491215864	23	3	2017
lm	46.9992558927994	24	3	2017
lm	39.1880764616656	25	3	2017
lm	42.4690429514071	26	3	2017
lm	36.0773237325085	27	3	2017
lm	40.4615621649257	28	3	2017
lm	38.4956989452269	29	3	2017
lm	33.8417507168461	30	3	2017
lm	32.8710627022054	31	3	2017
lm	26.988933819348	32	3	2017
lm	24.2011962014229	33	3	2017
lm	30.4807883918484	34	3	2017
lm	28.2007804146425	35	3	2017
lm	22.4693074664769	36	3	2017
lm	24.1659552746907	37	3	2017
lm	20.6754621597024	38	3	2017
lm	21.8360078077093	39	3	2017
lm	26.3408785900981	40	3	2017
lm	18.7447596274186	41	3	2017
lm	19.9145410375847	42	3	2017
lm	21.3509206651646	43	3	2017
lm	20.9867356986974	44	3	2017
lm	16.3373448328054	45	3	2017
lm	29.2406129432959	3	4	2017
lm	27.2286254060285	4	4	2017
lm	29.5806841673001	5	4	2017
lm	29.6476632964847	6	4	2017
lm	36.493293727045	7	4	2017
lm	38.738131734063	8	4	2017
lm	35.3311958407536	9	4	2017
lm	44.5454031875873	10	4	2017
lm	44.0360684707792	11	4	2017
lm	52.2814798521758	12	4	2017
lm	56.3408507264852	13	4	2017
lm	61.1623155777526	14	4	2017
lm	73.5170857545092	15	4	2017
lm	75.5675050995615	16	4	2017
lm	52.8582712325658	17	4	2017
lm	46.3314741660012	18	4	2017
lm	47.2549557843836	19	4	2017
lm	44.0961209940139	20	4	2017
lm	51.5600000993958	21	4	2017
lm	45.3579614565021	22	4	2017
lm	48.2149454657812	23	4	2017
lm	43.8233563004717	24	4	2017
lm	43.3370141939035	25	4	2017
lm	38.0145467023833	26	4	2017
lm	41.7610216425013	27	4	2017
lm	39.7607705239151	28	4	2017
lm	37.3636828372869	29	4	2017
lm	32.0643462716685	30	4	2017
lm	30.8433089452611	31	4	2017
lm	26.8248541055148	32	4	2017
lm	31.4979617612583	33	4	2017
lm	28.1514545961132	34	4	2017
lm	23.1870988839516	35	4	2017
lm	24.4523689431588	36	4	2017
lm	20.784895101861	37	4	2017
lm	21.6198783702518	38	4	2017
lm	25.5798091517078	39	4	2017
lm	19.311730705817	40	4	2017
lm	20.126793301346	41	4	2017
lm	21.8325746050679	42	4	2017
lm	20.1804532583813	43	4	2017
lm	16.7581598282961	44	4	2017
lm	17.3408747446596	45	4	2017
eb	24.3809701483701	3	1	2017
eb	35.9538857120212	4	1	2017
eb	29.2277766301323	5	1	2017
eb	37.663942715586	6	1	2017
eb	44.5900583655729	7	1	2017
eb	32.79895875598	8	1	2017
eb	30.1176391859344	9	1	2017
eb	44.8639150394776	10	1	2017
eb	39.2159487139061	11	1	2017
eb	72.0495180388244	12	1	2017
eb	53.1024424168151	13	1	2017
eb	52.1744255317197	14	1	2017
eb	80.7918382699131	15	1	2017
eb	65.0351725025968	16	1	2017
eb	86.3648807049263	17	1	2017
eb	90.2205968721179	18	1	2017
eb	48.0192894034158	19	1	2017
eb	48.1606741149278	20	1	2017
eb	45.6350856536934	21	1	2017
eb	34.8747286934439	22	1	2017
eb	38.1578439221223	23	1	2017
eb	43.6883449778627	24	1	2017
eb	35.8770745927087	25	1	2017
eb	45.8475954391137	26	1	2017
eb	43.9074157339204	27	1	2017
eb	25.3414991181171	28	1	2017
eb	30.2807965760621	29	1	2017
eb	14.9093457442294	30	1	2017
eb	33.2544828786533	31	1	2017
eb	18.0252990421119	32	1	2017
eb	15.9585557560699	33	1	2017
eb	14.1942392313987	34	1	2017
eb	12.3572477259649	35	1	2017
eb	22.1983793000845	36	1	2017
eb	23.1173286070859	37	1	2017
eb	17.4767623597029	38	1	2017
eb	17.5374715700495	39	1	2017
eb	20.5366899763384	40	1	2017
eb	17.8248514833781	41	1	2017
eb	18.9047481028573	42	1	2017
eb	18.9725363358192	43	1	2017
eb	20.0582053885261	44	1	2017
eb	10.0620206047918	45	1	2017
eb	25.5076991350603	3	2	2017
eb	39.2923382040979	4	2	2017
eb	32.2775850664716	5	2	2017
eb	40.9957351347032	6	2	2017
eb	49.2063711365599	7	2	2017
eb	35.9823852367616	8	2	2017
eb	34.5037072978329	9	2	2017
eb	50.2847596034436	10	2	2017
eb	45.2748352094068	11	2	2017
eb	81.5859894037332	12	2	2017
eb	59.7443250215011	13	2	2017
eb	57.0577154830468	14	2	2017
eb	87.3744604675884	15	2	2017
eb	66.3230515415893	16	2	2017
eb	86.0381458577205	17	2	2017
eb	86.9814017039031	18	2	2017
eb	46.2195259760899	19	2	2017
eb	46.3945330735252	20	2	2017
eb	43.5825644358257	21	2	2017
eb	33.6436617943858	22	2	2017
eb	36.683316518037	23	2	2017
eb	42.2915989676678	24	2	2017
eb	34.3550875914942	25	2	2017
eb	44.7812885079754	26	2	2017
eb	42.8062503779884	27	2	2017
eb	23.2010031424816	28	2	2017
eb	28.6898620720743	29	2	2017
eb	13.1821599038625	30	2	2017
eb	31.4220943689846	31	2	2017
eb	16.2841196014773	32	2	2017
eb	14.4079616068606	33	2	2017
eb	12.4632768755611	34	2	2017
eb	10.4085178970271	35	2	2017
eb	20.780855964968	36	2	2017
eb	22.0417897866067	37	2	2017
eb	16.1152330090035	38	2	2017
eb	16.2190876782351	39	2	2017
eb	19.3624645269789	40	2	2017
eb	16.7396380620816	41	2	2017
eb	17.8284262434592	42	2	2017
eb	17.9354335341979	43	2	2017
eb	19.0968229445553	44	2	2017
eb	9.32671934933239	45	2	2017
eb	28.9319191827216	3	3	2017
eb	42.6017048462525	4	3	2017
eb	34.9689034509977	5	3	2017
eb	43.5470661124574	6	3	2017
eb	53.0441406798303	7	3	2017
eb	41.2053871807416	8	3	2017
eb	40.7283481214145	9	3	2017
eb	58.4728029214154	10	3	2017
eb	52.450922330589	11	3	2017
eb	85.7084786663677	12	3	2017
eb	66.7676390444264	13	3	2017
eb	65.1541232647722	14	3	2017
eb	85.1240197864984	15	3	2017
eb	68.0186281005203	16	3	2017
eb	79.6173147654689	17	3	2017
eb	82.5449834314889	18	3	2017
eb	44.9731829482056	19	3	2017
eb	44.4030088939748	20	3	2017
eb	42.1891110656958	21	3	2017
eb	32.2444891461857	22	3	2017
eb	35.6816670967716	23	3	2017
eb	41.2314340675717	24	3	2017
eb	33.3978769477384	25	3	2017
eb	43.5491288754151	26	3	2017
eb	41.0391158666055	27	3	2017
eb	21.5581088214533	28	3	2017
eb	26.7587865581506	29	3	2017
eb	10.9702405310129	30	3	2017
eb	29.6473664729635	31	3	2017
eb	14.574634469495	32	3	2017
eb	12.8928712089015	33	3	2017
eb	11.127422850731	34	3	2017
eb	9.20955590722038	35	3	2017
eb	19.0928207275364	36	3	2017
eb	20.4986465801165	37	3	2017
eb	14.7197039223923	38	3	2017
eb	14.9146081245006	39	3	2017
eb	18.2101896359108	40	3	2017
eb	15.5397332093742	41	3	2017
eb	16.9404055632025	42	3	2017
eb	17.0998152322007	43	3	2017
eb	18.1904055246368	44	3	2017
eb	8.48071495194826	45	3	2017
eb	35.4761093948106	3	4	2017
eb	44.3703082492266	4	4	2017
eb	38.7694829475398	5	4	2017
eb	46.7140720264155	6	4	2017
eb	56.6968054727244	7	4	2017
eb	48.7706739538787	8	4	2017
eb	47.3319975927093	9	4	2017
eb	66.4253112974078	10	4	2017
eb	60.9735659101737	11	4	2017
eb	86.6185659034782	12	4	2017
eb	72.5530751267673	13	4	2017
eb	70.7531915573078	14	4	2017
eb	82.2448504809266	15	4	2017
eb	69.1784889699308	16	4	2017
eb	76.9362972812648	17	4	2017
eb	76.6009735133682	18	4	2017
eb	43.6521112117072	19	4	2017
eb	43.121431457039	20	4	2017
eb	41.2959990283665	21	4	2017
eb	31.1581190100431	22	4	2017
eb	34.9713837689996	23	4	2017
eb	40.3321148971809	24	4	2017
eb	32.1726858242376	25	4	2017
eb	41.5960434454637	26	4	2017
eb	39.611367003021	27	4	2017
eb	19.6675532516177	28	4	2017
eb	25.1797065754395	29	4	2017
eb	9.48978137799016	30	4	2017
eb	27.7099756754491	31	4	2017
eb	12.8918940672439	32	4	2017
eb	11.3215201245447	33	4	2017
eb	9.4104362427084	34	4	2017
eb	7.85734019369013	35	4	2017
eb	17.6310573018211	36	4	2017
eb	19.0309569273952	37	4	2017
eb	13.3983834413162	38	4	2017
eb	13.6714678551253	39	4	2017
eb	17.089194501945	40	4	2017
eb	14.4447324904721	41	4	2017
eb	15.923997218756	42	4	2017
eb	16.5195791114961	43	4	2017
eb	17.5448904991485	44	4	2017
eb	8.13274116195189	45	4	2017
arima	23.9844734962653	3	1	2017
arima	29.2262203359369	4	1	2017
arima	23.3525405343153	5	1	2017
arima	24.8757962581528	6	1	2017
arima	29.5268829819914	7	1	2017
arima	32.7351213252185	8	1	2017
arima	26.1950575876803	9	1	2017
arima	33.8565111547936	10	1	2017
arima	31.2545300931286	11	1	2017
arima	36.111508661398	12	1	2017
arima	45.9607455792631	13	1	2017
arima	49.2760598807825	14	1	2017
arima	65.1139923655474	15	1	2017
arima	65.984561644986	16	1	2017
arima	88.4044625606133	17	1	2017
arima	86.7488277846033	18	1	2017
arima	44.3412202339022	19	1	2017
arima	36.5605261989942	20	1	2017
arima	41.5827027330243	21	1	2017
arima	47.5508690185774	22	1	2017
arima	45.9121302929416	23	1	2017
arima	46.5377627742522	24	1	2017
arima	44.1031593143012	25	1	2017
arima	42.52321184649	26	1	2017
arima	40.4025654677357	27	1	2017
arima	37.352938416747	28	1	2017
arima	33.407104226955	29	1	2017
arima	35.1929075705887	30	1	2017
arima	35.3771760779101	31	1	2017
arima	26.0179761711717	32	1	2017
arima	23.7647125532812	33	1	2017
arima	20.6745844745445	34	1	2017
arima	22.5885791579105	35	1	2017
arima	21.6084430608035	36	1	2017
arima	25.5863190208998	37	1	2017
arima	20.1413639443165	38	1	2017
arima	20.5948887571877	39	1	2017
arima	18.1365115190059	40	1	2017
arima	21.2306144770468	41	1	2017
arima	20.7410504872369	42	1	2017
arima	18.4248217228088	43	1	2017
arima	19.2515600318753	44	1	2017
arima	17.7512291093937	45	1	2017
arima	27.4852382414683	3	2	2017
arima	23.9856359702425	4	2	2017
arima	22.3850397352694	5	2	2017
arima	25.9454101663243	6	2	2017
arima	32.5855822577107	7	2	2017
arima	27.5531470334774	8	2	2017
arima	30.3152147296783	9	2	2017
arima	30.9457915426428	10	2	2017
arima	28.8283027624467	11	2	2017
arima	43.0261214260434	12	2	2017
arima	49.0386070373887	13	2	2017
arima	58.404922627897	14	2	2017
arima	67.2083149563297	15	2	2017
arima	83.7031632021126	16	2	2017
arima	86.1525563487869	17	2	2017
arima	53.20224607545	18	2	2017
arima	34.1314973670623	19	2	2017
arima	38.2405389972205	20	2	2017
arima	48.304366709488	21	2	2017
arima	47.3650961407254	22	2	2017
arima	46.1852359683956	23	2	2017
arima	46.0226106837098	24	2	2017
arima	41.3283959933206	25	2	2017
arima	39.3352945518207	26	2	2017
arima	40.2867940694376	27	2	2017
arima	34.2851066275022	28	2	2017
arima	38.7094200399837	29	2	2017
arima	34.9102522625608	30	2	2017
arima	29.3753728976262	31	2	2017
arima	25.3061920330446	32	2	2017
arima	22.2529287711713	33	2	2017
arima	23.8989576256201	34	2	2017
arima	20.8751446429883	35	2	2017
arima	24.5960143121085	36	2	2017
arima	21.8642201756556	37	2	2017
arima	20.8715298442177	38	2	2017
arima	17.7674367613265	39	2	2017
arima	21.0901183046761	40	2	2017
arima	21.1920855801715	41	2	2017
arima	18.7884952978388	42	2	2017
arima	18.7397083569394	43	2	2017
arima	19.9300448677601	44	2	2017
arima	13.2227738675872	45	2	2017
arima	22.398546136528	3	3	2017
arima	22.9615527215191	4	3	2017
arima	23.6379396707524	5	3	2017
arima	29.2988885172947	6	3	2017
arima	27.427688909553	7	3	2017
arima	31.5271429227646	8	3	2017
arima	27.7527199735302	9	3	2017
arima	28.5455987347082	10	3	2017
arima	35.8870240453518	11	3	2017
arima	46.0882408518797	12	3	2017
arima	58.1854803013234	13	3	2017
arima	60.6036197214802	14	3	2017
arima	84.9579300636287	15	3	2017
arima	81.0461700700908	16	3	2017
arima	52.5316857080579	17	3	2017
arima	42.7189692688022	18	3	2017
arima	35.9066841800656	19	3	2017
arima	44.9909629934839	20	3	2017
arima	48.0340819116942	21	3	2017
arima	47.5189301264612	22	3	2017
arima	45.6838960930898	23	3	2017
arima	43.0967817868218	24	3	2017
arima	38.2142353384072	25	3	2017
arima	39.28961384334	26	3	2017
arima	36.9583329965191	27	3	2017
arima	39.5076734559061	28	3	2017
arima	38.1579611304995	29	3	2017
arima	28.9256246648821	30	3	2017
arima	28.5408604852582	31	3	2017
arima	23.7500561184052	32	3	2017
arima	25.403392700941	33	3	2017
arima	22.1373445394949	34	3	2017
arima	23.8774929214445	35	3	2017
arima	20.9127422982745	36	3	2017
arima	22.5179626896314	37	3	2017
arima	18.03485865697	38	3	2017
arima	20.7337917557327	39	3	2017
arima	21.0572532733187	40	3	2017
arima	19.220258601784	41	3	2017
arima	19.088260059664	42	3	2017
arima	19.4404001833632	43	3	2017
arima	15.3127495392702	44	3	2017
arima	12.8660410280992	45	3	2017
arima	22.2956684231369	3	4	2017
arima	23.8757353250249	4	4	2017
arima	28.3274253769237	5	4	2017
arima	25.9858069148915	6	4	2017
arima	31.4604550556152	7	4	2017
arima	28.2888793947475	8	4	2017
arima	27.0656505911366	9	4	2017
arima	35.7527058956129	10	4	2017
arima	42.8910077441177	11	4	2017
arima	56.7587525152449	12	4	2017
arima	60.4799403718825	13	4	2017
arima	81.0708779148472	14	4	2017
arima	81.7648670846167	15	4	2017
arima	49.6429892186044	16	4	2017
arima	42.3353817530637	17	4	2017
arima	40.81948398353	18	4	2017
arima	43.6898035128587	19	4	2017
arima	46.1152985079554	20	4	2017
arima	47.9272703815822	21	4	2017
arima	46.499260117586	22	4	2017
arima	42.9016009732168	23	4	2017
arima	39.2837066237133	24	4	2017
arima	38.6276004041836	25	4	2017
arima	36.368966358656	26	4	2017
arima	41.1458317047358	27	4	2017
arima	38.6542096439626	28	4	2017
arima	30.8926556394062	29	4	2017
arima	28.2796070321424	30	4	2017
arima	25.7213418331819	31	4	2017
arima	26.3486444110184	32	4	2017
arima	23.0940218416398	33	4	2017
arima	24.6982089847317	34	4	2017
arima	20.4671102058147	35	4	2017
arima	21.9296375083421	36	4	2017
arima	19.0830472176118	37	4	2017
arima	20.9122876504812	38	4	2017
arima	20.8352650871522	39	4	2017
arima	19.1368219981372	40	4	2017
arima	19.3614024798237	41	4	2017
arima	19.6608593265588	42	4	2017
arima	15.0043501513243	43	4	2017
arima	14.1835190040582	44	4	2017
arima	13.2593547949677	45	4	2017
target	31	3	1	2017
target	27	4	1	2017
target	34	5	1	2017
target	40	6	1	2017
target	31	7	1	2017
target	28	8	1	2017
target	40	9	1	2017
target	35	10	1	2017
target	61	11	1	2017
target	48	12	1	2017
target	48	13	1	2017
target	73	14	1	2017
target	61	15	1	2017
target	83	16	1	2017
target	90	17	1	2017
target	51	18	1	2017
target	51	19	1	2017
target	48	20	1	2017
target	37	21	1	2017
target	40	22	1	2017
target	45	23	1	2017
target	37	24	1	2017
target	47	25	1	2017
target	45	26	1	2017
target	27	27	1	2017
target	32	28	1	2017
target	17	29	1	2017
target	35	30	1	2017
target	20	31	1	2017
target	18	32	1	2017
target	16	33	1	2017
target	14	34	1	2017
target	24	35	1	2017
target	25	36	1	2017
target	19	37	1	2017
target	19	38	1	2017
target	22	39	1	2017
target	19	40	1	2017
target	20	41	1	2017
target	20	42	1	2017
target	21	43	1	2017
target	11	44	1	2017
target	19	45	1	2017
target	27	3	2	2017
target	34	4	2	2017
target	40	5	2	2017
target	31	6	2	2017
target	28	7	2	2017
target	40	8	2	2017
target	35	9	2	2017
target	61	10	2	2017
target	48	11	2	2017
target	48	12	2	2017
target	73	13	2	2017
target	61	14	2	2017
target	83	15	2	2017
target	90	16	2	2017
target	51	17	2	2017
target	51	18	2	2017
target	48	19	2	2017
target	37	20	2	2017
target	40	21	2	2017
target	45	22	2	2017
target	37	23	2	2017
target	47	24	2	2017
target	45	25	2	2017
target	27	26	2	2017
target	32	27	2	2017
target	17	28	2	2017
target	35	29	2	2017
target	20	30	2	2017
target	18	31	2	2017
target	16	32	2	2017
target	14	33	2	2017
target	24	34	2	2017
target	25	35	2	2017
target	19	36	2	2017
target	19	37	2	2017
target	22	38	2	2017
target	19	39	2	2017
target	20	40	2	2017
target	20	41	2	2017
target	21	42	2	2017
target	11	43	2	2017
target	19	44	2	2017
target	16	45	2	2017
target	34	3	3	2017
target	40	4	3	2017
target	31	5	3	2017
target	28	6	3	2017
target	40	7	3	2017
target	35	8	3	2017
target	61	9	3	2017
target	48	10	3	2017
target	48	11	3	2017
target	73	12	3	2017
target	61	13	3	2017
target	83	14	3	2017
target	90	15	3	2017
target	51	16	3	2017
target	51	17	3	2017
target	48	18	3	2017
target	37	19	3	2017
target	40	20	3	2017
target	45	21	3	2017
target	37	22	3	2017
target	47	23	3	2017
target	45	24	3	2017
target	27	25	3	2017
target	32	26	3	2017
target	17	27	3	2017
target	35	28	3	2017
target	20	29	3	2017
target	18	30	3	2017
target	16	31	3	2017
target	14	32	3	2017
target	24	33	3	2017
target	25	34	3	2017
target	19	35	3	2017
target	19	36	3	2017
target	22	37	3	2017
target	19	38	3	2017
target	20	39	3	2017
target	20	40	3	2017
target	21	41	3	2017
target	11	42	3	2017
target	19	43	3	2017
target	16	44	3	2017
target	19	45	3	2017
target	40	3	4	2017
target	31	4	4	2017
target	28	5	4	2017
target	40	6	4	2017
target	35	7	4	2017
target	61	8	4	2017
target	48	9	4	2017
target	48	10	4	2017
target	73	11	4	2017
target	61	12	4	2017
target	83	13	4	2017
target	90	14	4	2017
target	51	15	4	2017
target	51	16	4	2017
target	48	17	4	2017
target	37	18	4	2017
target	40	19	4	2017
target	45	20	4	2017
target	37	21	4	2017
target	47	22	4	2017
target	45	23	4	2017
target	27	24	4	2017
target	32	25	4	2017
target	17	26	4	2017
target	35	27	4	2017
target	20	28	4	2017
target	18	29	4	2017
target	16	30	4	2017
target	14	31	4	2017
target	24	32	4	2017
target	25	33	4	2017
target	19	34	4	2017
target	19	35	4	2017
target	22	36	4	2017
target	19	37	4	2017
target	20	38	4	2017
target	20	39	4	2017
target	21	40	4	2017
target	11	41	4	2017
target	19	42	4	2017
target	16	43	4	2017
target	19	44	4	2017
target	7	45	4	2017
