# Supplementary material for: A stacked ensemble method for forecasting influenza-like illness visit volumes at emergency departments
Source: PLoS One. 2021 Mar 22;16(3):e0241725. doi: 10.1371/journal.pone.0241725 (PMC7984626; doi:10.1371/journal.pone.0241725)
Supplement: S1 Data — (ZIP) [file pone.0241725.s003.zip › ILI_plosone/tables/raw_estimates_2016_holdout_2018weeks-3-17.csv]

object	value	epiweek	weeks_ahead	season
rf	163.2495	3	1	2018
rf	180.412	4	1	2018
rf	198.6095	5	1	2018
rf	202.6875	6	1	2018
rf	211.029	7	1	2018
rf	251.3415	8	1	2018
rf	316.0885	9	1	2018
rf	378.5455	10	1	2018
rf	437.7915	11	1	2018
rf	494.6615	12	1	2018
rf	531.763	13	1	2018
rf	491.194	14	1	2018
rf	429.888	15	1	2018
rf	409.93	16	1	2018
rf	387.112	17	1	2018
rf	178.9615	3	2	2018
rf	194.1655	4	2	2018
rf	206.0765	5	2	2018
rf	219.0555	6	2	2018
rf	233.343	7	2	2018
rf	272.307	8	2	2018
rf	346.1355	9	2	2018
rf	385.537	10	2	2018
rf	450.829	11	2	2018
rf	478.507	12	2	2018
rf	475.778	13	2	2018
rf	440.867	14	2	2018
rf	400.6955	15	2	2018
rf	392.4435	16	2	2018
rf	372.42	17	2	2018
rf	177.512	3	3	2018
rf	200.364	4	3	2018
rf	216.043	5	3	2018
rf	241.298	6	3	2018
rf	277.566	7	3	2018
rf	316.967	8	3	2018
rf	366.001	9	3	2018
rf	400.9275	10	3	2018
rf	443.1545	11	3	2018
rf	445.5795	12	3	2018
rf	427.126	13	3	2018
rf	404.9135	14	3	2018
rf	368.541	15	3	2018
rf	381.451	16	3	2018
rf	355.8255	17	3	2018
rf	200.093	3	4	2018
rf	215.3035	4	4	2018
rf	249.0935	5	4	2018
rf	301.3285	6	4	2018
rf	340.974	7	4	2018
rf	324.7115	8	4	2018
rf	387.4145	9	4	2018
rf	407.0575	10	4	2018
rf	423.197	11	4	2018
rf	406.7125	12	4	2018
rf	395.5175	13	4	2018
rf	376.9845	14	4	2018
rf	363.366	15	4	2018
rf	359.4865	16	4	2018
rf	347.4105	17	4	2018
Generalized Linear Mixture Model	158.209939392621	3	1	2018
Generalized Linear Mixture Model	161.551930133384	4	1	2018
Generalized Linear Mixture Model	186.155130656814	5	1	2018
Generalized Linear Mixture Model	171.552479612255	6	1	2018
Generalized Linear Mixture Model	209.61167767203	7	1	2018
Generalized Linear Mixture Model	275.345664167	8	1	2018
Generalized Linear Mixture Model	395.099804480709	9	1	2018
Generalized Linear Mixture Model	568.408962188765	10	1	2018
Generalized Linear Mixture Model	577.874039224953	11	1	2018
Generalized Linear Mixture Model	614.775640384994	12	1	2018
Generalized Linear Mixture Model	595.696562873691	13	1	2018
Generalized Linear Mixture Model	473.065811094647	14	1	2018
Generalized Linear Mixture Model	387.807985561084	15	1	2018
Generalized Linear Mixture Model	382.450846432355	16	1	2018
Generalized Linear Mixture Model	309.989659763078	17	1	2018
Generalized Linear Mixture Model	161.472048105919	3	2	2018
Generalized Linear Mixture Model	163.167857214004	4	2	2018
Generalized Linear Mixture Model	173.244819636954	5	2	2018
Generalized Linear Mixture Model	174.780053066663	6	2	2018
Generalized Linear Mixture Model	214.390758194527	7	2	2018
Generalized Linear Mixture Model	286.725109977423	8	2	2018
Generalized Linear Mixture Model	415.985725191682	9	2	2018
Generalized Linear Mixture Model	558.285659096391	10	2	2018
Generalized Linear Mixture Model	553.071034378816	11	2	2018
Generalized Linear Mixture Model	605.311000069922	12	2	2018
Generalized Linear Mixture Model	561.323839146733	13	2	2018
Generalized Linear Mixture Model	456.217613842907	14	2	2018
Generalized Linear Mixture Model	384.610296916036	15	2	2018
Generalized Linear Mixture Model	350.861652839645	16	2	2018
Generalized Linear Mixture Model	273.525945636604	17	2	2018
Generalized Linear Mixture Model	158.794295618727	3	3	2018
Generalized Linear Mixture Model	153.262899744296	4	3	2018
Generalized Linear Mixture Model	179.713770762481	5	3	2018
Generalized Linear Mixture Model	173.564216598452	6	3	2018
Generalized Linear Mixture Model	227.290827001446	7	3	2018
Generalized Linear Mixture Model	307.985202447836	8	3	2018
Generalized Linear Mixture Model	401.538004826767	9	3	2018
Generalized Linear Mixture Model	515.48400819765	10	3	2018
Generalized Linear Mixture Model	529.731050169173	11	3	2018
Generalized Linear Mixture Model	541.364415888963	12	3	2018
Generalized Linear Mixture Model	503.5808763327	13	3	2018
Generalized Linear Mixture Model	426.33007989784	14	3	2018
Generalized Linear Mixture Model	339.12857014003	15	3	2018
Generalized Linear Mixture Model	319.390674647652	16	3	2018
Generalized Linear Mixture Model	269.213693171138	17	3	2018
Generalized Linear Mixture Model	151.065132374913	3	4	2018
Generalized Linear Mixture Model	162.833134464778	4	4	2018
Generalized Linear Mixture Model	186.013440469493	5	4	2018
Generalized Linear Mixture Model	192.582409143754	6	4	2018
Generalized Linear Mixture Model	257.741913050277	7	4	2018
Generalized Linear Mixture Model	328.262945747957	8	4	2018
Generalized Linear Mixture Model	396.805493480499	9	4	2018
Generalized Linear Mixture Model	496.465040298625	10	4	2018
Generalized Linear Mixture Model	492.746299830138	11	4	2018
Generalized Linear Mixture Model	480.878473712429	12	4	2018
Generalized Linear Mixture Model	448.943226985839	13	4	2018
Generalized Linear Mixture Model	392.310253951827	14	4	2018
Generalized Linear Mixture Model	306.634916934834	15	4	2018
Generalized Linear Mixture Model	296.153299589187	16	4	2018
Generalized Linear Mixture Model	265.10979314269	17	4	2018
lm	175.447581809065	3	1	2018
lm	179.286611810258	4	1	2018
lm	192.145595184576	5	1	2018
lm	187.855234705203	6	1	2018
lm	220.0350922381	7	1	2018
lm	280.70959109943	8	1	2018
lm	405.866873094359	9	1	2018
lm	589.899042625007	10	1	2018
lm	588.255462938133	11	1	2018
lm	583.954369231699	12	1	2018
lm	602.584117703507	13	1	2018
lm	481.939638757822	14	1	2018
lm	415.051889961052	15	1	2018
lm	422.926760153773	16	1	2018
lm	354.172332811225	17	1	2018
lm	191.087290534222	3	2	2018
lm	184.224809127248	4	2	2018
lm	184.425969674882	5	2	2018
lm	209.514595759026	6	2	2018
lm	223.257382043898	7	2	2018
lm	300.430788519951	8	2	2018
lm	447.081816269588	9	2	2018
lm	590.795307853578	10	2	2018
lm	582.337670468697	11	2	2018
lm	584.956130430669	12	2	2018
lm	582.948618113939	13	2	2018
lm	493.097792823275	14	2	2018
lm	429.371294469768	15	2	2018
lm	407.032624176101	16	2	2018
lm	330.755521958627	17	2	2018
lm	195.303760822758	3	3	2018
lm	181.716917947617	4	3	2018
lm	204.876936073675	5	3	2018
lm	214.43437735509	6	3	2018
lm	245.879099644221	7	3	2018
lm	344.579676664408	8	3	2018
lm	438.969752908876	9	3	2018
lm	539.102976623756	10	3	2018
lm	567.375098467079	11	3	2018
lm	555.553108133946	12	3	2018
lm	563.296505886519	13	3	2018
lm	501.84762311153	14	3	2018
lm	425.00401851	15	3	2018
lm	378.321021830335	16	3	2018
lm	273.506525588623	17	3	2018
lm	193.877234604859	3	4	2018
lm	206.74177385595	4	4	2018
lm	209.905690580306	5	4	2018
lm	246.978817528991	6	4	2018
lm	301.823739010407	7	4	2018
lm	363.126301266977	8	4	2018
lm	415.826774993483	9	4	2018
lm	532.996150870666	10	4	2018
lm	536.884637336044	11	4	2018
lm	510.99419779847	12	4	2018
lm	538.358125610039	13	4	2018
lm	468.697907921327	14	4	2018
lm	375.965621172171	15	4	2018
lm	303.895470355764	16	4	2018
lm	284.312219642669	17	4	2018
eb	157.989791218798	3	1	2018
eb	170.170007381659	4	1	2018
eb	215.60808918357	5	1	2018
eb	197.407919069256	6	1	2018
eb	223.076994274514	7	1	2018
eb	314.671528431296	8	1	2018
eb	464.993545214315	9	1	2018
eb	615.071965229541	10	1	2018
eb	624.868543293742	11	1	2018
eb	653.438573002656	12	1	2018
eb	615.533319917524	13	1	2018
eb	495.978859747272	14	1	2018
eb	405.662217157005	15	1	2018
eb	402.939264405877	16	1	2018
eb	342.913217186213	17	1	2018
eb	173.972842678596	3	2	2018
eb	190.200861803155	4	2	2018
eb	241.470838798627	5	2	2018
eb	214.323644433028	6	2	2018
eb	239.634866707275	7	2	2018
eb	347.818025941084	8	2	2018
eb	502.913396117084	9	2	2018
eb	627.42763665347	10	2	2018
eb	634.918429037176	11	2	2018
eb	651.444827158017	12	2	2018
eb	607.194546501622	13	2	2018
eb	498.407345479583	14	2	2018
eb	411.335295831091	15	2	2018
eb	404.260161979601	16	2	2018
eb	340.471089120263	17	2	2018
eb	195.667143082841	3	3	2018
eb	209.843623395484	4	3	2018
eb	265.196466693172	5	3	2018
eb	233.719032703874	6	3	2018
eb	259.923805251443	7	3	2018
eb	379.880778494686	8	3	2018
eb	528.249214169236	9	3	2018
eb	640.733012572299	10	3	2018
eb	624.90771270807	11	3	2018
eb	621.418773425318	12	3	2018
eb	568.008556785934	13	3	2018
eb	498.797687004113	14	3	2018
eb	411.639653351361	15	3	2018
eb	404.518686748244	16	3	2018
eb	334.574411472055	17	3	2018
eb	215.690662847	3	4	2018
eb	230.801454265545	4	4	2018
eb	290.374058637428	5	4	2018
eb	252.773980694356	6	4	2018
eb	280.914984690776	7	4	2018
eb	412.827049321315	8	4	2018
eb	532.703531214769	9	4	2018
eb	624.886338074747	10	4	2018
eb	591.07868415443	11	4	2018
eb	591.321836555966	12	4	2018
eb	539.285577473065	13	4	2018
eb	484.465904096461	14	4	2018
eb	411.394259324327	15	4	2018
eb	399.096921312329	16	4	2018
eb	326.482307012428	17	4	2018
arima	174.71696121472	3	1	2018
arima	153.64835721075	4	1	2018
arima	177.488238950119	5	1	2018
arima	190.080890637962	6	1	2018
arima	191.003544699882	7	1	2018
arima	240.169641702766	8	1	2018
arima	369.666483332966	9	1	2018
arima	507.971368763558	10	1	2018
arima	514.939966070932	11	1	2018
arima	553.366898529736	12	1	2018
arima	552.355110973789	13	1	2018
arima	498.704831133114	14	1	2018
arima	422.836790389203	15	1	2018
arima	424.691323259427	16	1	2018
arima	383.659332705878	17	1	2018
arima	161.81264423307	3	2	2018
arima	155.601013035065	4	2	2018
arima	188.845108327923	5	2	2018
arima	183.960726327344	6	2	2018
arima	194.473886238374	7	2	2018
arima	274.029091999272	8	2	2018
arima	395.853615008989	9	2	2018
arima	491.176154726035	10	2	2018
arima	505.124381507573	11	2	2018
arima	550.836320946873	12	2	2018
arima	574.562786991892	13	2	2018
arima	505.233092050723	14	2	2018
arima	434.442329356553	15	2	2018
arima	430.571562022429	16	2	2018
arima	304.899064345752	17	2	2018
arima	163.663292309327	3	3	2018
arima	167.113440566677	4	3	2018
arima	182.734178275469	5	3	2018
arima	187.455062743463	6	3	2018
arima	228.707601762183	7	3	2018
arima	302.622806113487	8	3	2018
arima	381.949299908745	9	3	2018
arima	481.51848782802	10	3	2018
arima	498.579460862612	11	3	2018
arima	572.515951054501	12	3	2018
arima	584.051713852151	13	3	2018
arima	514.861065686109	14	3	2018
arima	439.74953572937	15	3	2018
arima	348.725956592548	16	3	2018
arima	280.465032635193	17	3	2018
arima	174.267772783415	3	4	2018
arima	163.578479766862	4	4	2018
arima	186.402214357352	5	4	2018
arima	222.52460806317	6	4	2018
arima	262.407856977489	7	4	2018
arima	298.352963217478	8	4	2018
arima	380.528185577727	9	4	2018
arima	475.865340599734	10	4	2018
arima	519.688642857023	11	4	2018
arima	581.507198844299	12	4	2018
arima	592.159241479011	13	4	2018
arima	514.848821454723	14	4	2018
arima	357.002535246012	15	4	2018
arima	319.23623913277	16	4	2018
arima	278.158313500618	17	4	2018
target	153	3	1	2018
target	189	4	1	2018
target	180	5	1	2018
target	204	6	1	2018
target	282	7	1	2018
target	421	8	1	2018
target	574	9	1	2018
target	593	10	1	2018
target	632	11	1	2018
target	607	12	1	2018
target	494	13	1	2018
target	405	14	1	2018
target	404	15	1	2018
target	345	16	1	2018
target	392	17	1	2018
target	189	3	2	2018
target	180	4	2	2018
target	204	5	2	2018
target	282	6	2	2018
target	421	7	2	2018
target	574	8	2	2018
target	593	9	2	2018
target	632	10	2	2018
target	607	11	2	2018
target	494	12	2	2018
target	405	13	2	2018
target	404	14	2	2018
target	345	15	2	2018
target	392	16	2	2018
target	403	17	2	2018
target	180	3	3	2018
target	204	4	3	2018
target	282	5	3	2018
target	421	6	3	2018
target	574	7	3	2018
target	593	8	3	2018
target	632	9	3	2018
target	607	10	3	2018
target	494	11	3	2018
target	405	12	3	2018
target	404	13	3	2018
target	345	14	3	2018
target	392	15	3	2018
target	403	16	3	2018
target	298	17	3	2018
target	204	3	4	2018
target	282	4	4	2018
target	421	5	4	2018
target	574	6	4	2018
target	593	7	4	2018
target	632	8	4	2018
target	607	9	4	2018
target	494	10	4	2018
target	405	11	4	2018
target	404	12	4	2018
target	345	13	4	2018
target	392	14	4	2018
target	403	15	4	2018
target	298	16	4	2018
target	315	17	4	2018
