# Supplementary material for: A stacked ensemble method for forecasting influenza-like illness visit volumes at emergency departments
Source: PLoS One. 2021 Mar 22;16(3):e0241725. doi: 10.1371/journal.pone.0241725 (PMC7984626; doi:10.1371/journal.pone.0241725)
Supplement: S1 Data — (ZIP) [file pone.0241725.s003.zip › ILI_plosone/tables/raw_estimates_2016_holdout_2018weeks-3-17_fmc.csv]

object	value	epiweek	weeks_ahead	season
rf	23.069	3	1	2018
rf	26.511	4	1	2018
rf	29.28	5	1	2018
rf	29.413	6	1	2018
rf	32.002	7	1	2018
rf	32.922	8	1	2018
rf	32.821	9	1	2018
rf	31.509	10	1	2018
rf	41.113	11	1	2018
rf	52.8315	12	1	2018
rf	58.0395	13	1	2018
rf	57.342	14	1	2018
rf	59.264	15	1	2018
rf	61.2035	16	1	2018
rf	58.6215	17	1	2018
rf	25.736	3	2	2018
rf	28.538	4	2	2018
rf	29.7505	5	2	2018
rf	30.6995	6	2	2018
rf	34.4105	7	2	2018
rf	33.33	8	2	2018
rf	31.4915	9	2	2018
rf	33.7125	10	2	2018
rf	43.1335	11	2	2018
rf	52.895	12	2	2018
rf	57.0555	13	2	2018
rf	58.4825	14	2	2018
rf	59.965	15	2	2018
rf	58.2675	16	2	2018
rf	58.6405	17	2	2018
rf	28.0315	3	3	2018
rf	28.68	4	3	2018
rf	28.4105	5	3	2018
rf	33.2785	6	3	2018
rf	33.4675	7	3	2018
rf	33.8685	8	3	2018
rf	34.4185	9	3	2018
rf	35.9155	10	3	2018
rf	44.9865	11	3	2018
rf	49.6425	12	3	2018
rf	54.255	13	3	2018
rf	55.832	14	3	2018
rf	51.8545	15	3	2018
rf	50.3445	16	3	2018
rf	58.767	17	3	2018
rf	28.4715	3	4	2018
rf	28.3515	4	4	2018
rf	31.0145	5	4	2018
rf	35.137	6	4	2018
rf	34.9875	7	4	2018
rf	37.7665	8	4	2018
rf	38.1535	9	4	2018
rf	42.509	10	4	2018
rf	47.021	11	4	2018
rf	52.433	12	4	2018
rf	53.506	13	4	2018
rf	52.518	14	4	2018
rf	47.136	15	4	2018
rf	52.6195	16	4	2018
rf	51.8445	17	4	2018
Generalized Linear Mixture Model	150.253808582189	3	1	2018
Generalized Linear Mixture Model	150.931464292796	4	1	2018
Generalized Linear Mixture Model	182.386490135538	5	1	2018
Generalized Linear Mixture Model	164.906383932209	6	1	2018
Generalized Linear Mixture Model	207.341622003101	7	1	2018
Generalized Linear Mixture Model	280.997935732606	8	1	2018
Generalized Linear Mixture Model	419.71702862272	9	1	2018
Generalized Linear Mixture Model	600.303877258634	10	1	2018
Generalized Linear Mixture Model	601.287873723499	11	1	2018
Generalized Linear Mixture Model	629.587359462613	12	1	2018
Generalized Linear Mixture Model	613.364280351276	13	1	2018
Generalized Linear Mixture Model	483.316474190451	14	1	2018
Generalized Linear Mixture Model	395.239176424539	15	1	2018
Generalized Linear Mixture Model	395.781803555019	16	1	2018
Generalized Linear Mixture Model	318.143533140701	17	1	2018
Generalized Linear Mixture Model	150.589040034486	3	2	2018
Generalized Linear Mixture Model	148.900924890139	4	2	2018
Generalized Linear Mixture Model	168.331808607628	5	2	2018
Generalized Linear Mixture Model	165.800073546802	6	2	2018
Generalized Linear Mixture Model	211.598743240065	7	2	2018
Generalized Linear Mixture Model	294.336818520141	8	2	2018
Generalized Linear Mixture Model	448.020017955351	9	2	2018
Generalized Linear Mixture Model	602.857660743681	10	2	2018
Generalized Linear Mixture Model	586.210882722819	11	2	2018
Generalized Linear Mixture Model	627.673347513306	12	2	2018
Generalized Linear Mixture Model	588.874246788205	13	2	2018
Generalized Linear Mixture Model	472.862333331315	14	2	2018
Generalized Linear Mixture Model	396.087448035644	15	2	2018
Generalized Linear Mixture Model	370.950170177486	16	2	2018
Generalized Linear Mixture Model	285.718791132993	17	2	2018
Generalized Linear Mixture Model	144.924587925869	3	3	2018
Generalized Linear Mixture Model	135.262722439872	4	3	2018
Generalized Linear Mixture Model	172.664867887459	5	3	2018
Generalized Linear Mixture Model	160.766850781556	6	3	2018
Generalized Linear Mixture Model	222.234969595168	7	3	2018
Generalized Linear Mixture Model	318.001476103385	8	3	2018
Generalized Linear Mixture Model	443.713325825574	9	3	2018
Generalized Linear Mixture Model	574.191855372727	10	3	2018
Generalized Linear Mixture Model	574.891610078063	11	3	2018
Generalized Linear Mixture Model	574.540816997683	12	3	2018
Generalized Linear Mixture Model	545.199173293987	13	3	2018
Generalized Linear Mixture Model	450.769117738101	14	3	2018
Generalized Linear Mixture Model	356.796379679293	15	3	2018
Generalized Linear Mixture Model	346.314027781429	16	3	2018
Generalized Linear Mixture Model	283.544738921894	17	3	2018
Generalized Linear Mixture Model	134.527259670232	3	4	2018
Generalized Linear Mixture Model	141.893303154979	4	4	2018
Generalized Linear Mixture Model	176.761817885679	5	4	2018
Generalized Linear Mixture Model	175.445772934677	6	4	2018
Generalized Linear Mixture Model	250.606044533487	7	4	2018
Generalized Linear Mixture Model	339.069607099644	8	4	2018
Generalized Linear Mixture Model	446.094330074998	9	4	2018
Generalized Linear Mixture Model	569.085112143398	10	4	2018
Generalized Linear Mixture Model	551.091513099138	11	4	2018
Generalized Linear Mixture Model	525.920903885527	12	4	2018
Generalized Linear Mixture Model	498.912958849919	13	4	2018
Generalized Linear Mixture Model	421.883360227335	14	4	2018
Generalized Linear Mixture Model	325.992042026736	15	4	2018
Generalized Linear Mixture Model	327.960511948754	16	4	2018
Generalized Linear Mixture Model	283.236654258363	17	4	2018
lm	20.8038654551153	3	1	2018
lm	28.6908056142357	4	1	2018
lm	29.2801397064856	5	1	2018
lm	23.853634400396	6	1	2018
lm	27.8702159001829	7	1	2018
lm	31.2368317273735	8	1	2018
lm	32.5000360652748	9	1	2018
lm	40.5347707740918	10	1	2018
lm	44.1031122351894	11	1	2018
lm	45.0015418690874	12	1	2018
lm	53.8972014554778	13	1	2018
lm	52.8838332974365	14	1	2018
lm	56.8802640567148	15	1	2018
lm	65.8424838145508	16	1	2018
lm	63.8393306871298	17	1	2018
lm	28.3416198905168	3	2	2018
lm	30.353981636277	4	2	2018
lm	28.856728267149	5	2	2018
lm	21.9713507819094	6	2	2018
lm	27.776747004531	7	2	2018
lm	29.5665189115326	8	2	2018
lm	35.9753312199722	9	2	2018
lm	41.8423925105149	10	2	2018
lm	37.3142242926661	11	2	2018
lm	47.9692432306956	12	2	2018
lm	56.3996475996105	13	2	2018
lm	56.4660853280366	14	2	2018
lm	66.0146468617958	15	2	2018
lm	68.9372154171001	16	2	2018
lm	64.2447037584388	17	2	2018
lm	30.0148017429758	3	3	2018
lm	27.3898074716535	4	3	2018
lm	24.1640443824642	5	3	2018
lm	25.0045190242467	6	3	2018
lm	27.2632523534197	7	3	2018
lm	33.0280440953837	8	3	2018
lm	38.8102570867017	9	3	2018
lm	34.1312935322204	10	3	2018
lm	43.1333667583372	11	3	2018
lm	50.3932279769151	12	3	2018
lm	57.7115715807087	13	3	2018
lm	65.7259681018118	14	3	2018
lm	69.1304666703587	15	3	2018
lm	67.1704149876033	16	3	2018
lm	71.2684217591593	17	3	2018
lm	27.7877334410044	3	4	2018
lm	23.5546825232315	4	4	2018
lm	26.2639900535279	5	4	2018
lm	26.0549129057456	6	4	2018
lm	32.1678219527682	7	4	2018
lm	36.4080290974024	8	4	2018
lm	32.9103281405422	9	4	2018
lm	39.8715898270852	10	4	2018
lm	47.7358782574458	11	4	2018
lm	54.1084510681618	12	4	2018
lm	67.1179436066967	13	4	2018
lm	68.6526145293433	14	4	2018
lm	68.4027156858491	15	4	2018
lm	72.3406628664155	16	4	2018
lm	47.8597041979771	17	4	2018
eb	17.2201313018318	3	1	2018
eb	29.9545186899973	4	1	2018
eb	33.6570714058984	5	1	2018
eb	24.5884987903039	6	1	2018
eb	41.4418184842105	7	1	2018
eb	35.6988366343645	8	1	2018
eb	47.3711029748086	9	1	2018
eb	46.5110342460092	10	1	2018
eb	59.5101842473902	11	1	2018
eb	76.6443097809272	12	1	2018
eb	75.4079109191398	13	1	2018
eb	60.0443043266624	14	1	2018
eb	64.8626190970916	15	1	2018
eb	51.5795518340278	16	1	2018
eb	47.6846027920871	17	1	2018
eb	24.5637954329639	3	2	2018
eb	33.0955933581016	4	2	2018
eb	35.8219962819594	5	2	2018
eb	26.9445734359358	6	2	2018
eb	45.9638515951297	7	2	2018
eb	39.4384173699655	8	2	2018
eb	53.240228425208	9	2	2018
eb	51.7779348106107	10	2	2018
eb	68.3898305828423	11	2	2018
eb	86.0508692153449	12	2	2018
eb	83.1880360101829	13	2	2018
eb	64.8858145711145	14	2	2018
eb	69.2503551370632	15	2	2018
eb	53.3629776534544	16	2	2018
eb	50.0594039349931	17	2	2018
eb	23.3433450829959	3	3	2018
eb	35.3017793018424	4	3	2018
eb	37.9621106439026	5	3	2018
eb	30.2375264308621	6	3	2018
eb	49.3979992639183	7	3	2018
eb	43.9583707095933	8	3	2018
eb	60.7340665280771	9	3	2018
eb	59.2046500763165	10	3	2018
eb	76.2901793937601	11	3	2018
eb	90.0176827482015	12	3	2018
eb	84.8384681607087	13	3	2018
eb	70.2995022182921	14	3	2018
eb	66.6104600698588	15	3	2018
eb	55.4685388466009	16	3	2018
eb	50.1470683659277	17	3	2018
eb	24.1957344831911	3	4	2018
eb	38.2990381473493	4	4	2018
eb	39.6808998726079	5	4	2018
eb	34.2233667308334	6	4	2018
eb	54.8416438335557	7	4	2018
eb	51.1135503144762	8	4	2018
eb	68.1457532459366	9	4	2018
eb	65.8216257830383	10	4	2018
eb	81.4231416034119	11	4	2018
eb	88.3355155657126	12	4	2018
eb	81.866910792735	13	4	2018
eb	71.9267495200331	14	4	2018
eb	69.9564867613372	15	4	2018
eb	59.5580915015437	16	4	2018
eb	52.2644246611887	17	4	2018
arima	24.4073223305238	3	1	2018
arima	26.8043537309162	4	1	2018
arima	25.2973032299342	5	1	2018
arima	25.5331487008661	6	1	2018
arima	26.5273466139016	7	1	2018
arima	31.398506339271	8	1	2018
arima	32.7200602110093	9	1	2018
arima	36.492298971999	10	1	2018
arima	42.7562621680704	11	1	2018
arima	43.2420305153804	12	1	2018
arima	53.5393243810388	13	1	2018
arima	61.9047503247641	14	1	2018
arima	63.6412912966151	15	1	2018
arima	65.0897546803959	16	1	2018
arima	77.5155153794825	17	1	2018
arima	26.5725488545663	3	2	2018
arima	24.7423725917674	4	2	2018
arima	26.4956808016027	5	2	2018
arima	24.0971330002729	6	2	2018
arima	30.1263379597908	7	2	2018
arima	30.5236822397579	8	2	2018
arima	34.5415401909905	9	2	2018
arima	39.109631974634	10	2	2018
arima	37.7072014450697	11	2	2018
arima	47.2468151065888	12	2	2018
arima	61.7921586609235	13	2	2018
arima	64.4145629290843	14	2	2018
arima	68.7788343414377	15	2	2018
arima	82.0758697751287	16	2	2018
arima	67.2600909048825	17	2	2018
arima	24.5196245652307	3	3	2018
arima	25.9556933193191	4	3	2018
arima	25.0544527290997	5	3	2018
arima	27.7082150769303	6	3	2018
arima	29.2657489086076	7	3	2018
arima	32.3775406797194	8	3	2018
arima	37.1861601237718	9	3	2018
arima	34.0799644441677	10	3	2018
arima	41.7503349419043	11	3	2018
arima	55.496343830675	12	3	2018
arima	64.306415762505	13	3	2018
arima	69.5671590645487	14	3	2018
arima	85.72123156458	15	3	2018
arima	71.5924911372029	16	3	2018
arima	45.8763502613617	17	3	2018
arima	25.8160235719867	3	4	2018
arima	24.719563304186	4	4	2018
arima	28.2980571686476	5	4	2018
arima	27.7758597600767	6	4	2018
arima	31.5977611542724	7	4	2018
arima	35.8665911092206	8	4	2018
arima	32.8870614951938	9	4	2018
arima	39.473460838843	10	4	2018
arima	51.9143759083921	11	4	2018
arima	59.9675472219949	12	4	2018
arima	69.4589159990863	13	4	2018
arima	86.2595120627067	14	4	2018
arima	74.0045607689498	15	4	2018
arima	48.5536217688457	16	4	2018
arima	38.8556365709306	17	4	2018
target	26	3	1	2018
target	30	4	1	2018
target	23	5	1	2018
target	37	6	1	2018
target	33	7	1	2018
target	42	8	1	2018
target	42	9	1	2018
target	52	10	1	2018
target	66	11	1	2018
target	67	12	1	2018
target	57	13	1	2018
target	62	14	1	2018
target	52	15	1	2018
target	48	16	1	2018
target	47	17	1	2018
target	30	3	2	2018
target	23	4	2	2018
target	37	5	2	2018
target	33	6	2	2018
target	42	7	2	2018
target	42	8	2	2018
target	52	9	2	2018
target	66	10	2	2018
target	67	11	2	2018
target	57	12	2	2018
target	62	13	2	2018
target	52	14	2	2018
target	48	15	2	2018
target	47	16	2	2018
target	73	17	2	2018
target	23	3	3	2018
target	37	4	3	2018
target	33	5	3	2018
target	42	6	3	2018
target	42	7	3	2018
target	52	8	3	2018
target	66	9	3	2018
target	67	10	3	2018
target	57	11	3	2018
target	62	12	3	2018
target	52	13	3	2018
target	48	14	3	2018
target	47	15	3	2018
target	73	16	3	2018
target	68	17	3	2018
target	37	3	4	2018
target	33	4	4	2018
target	42	5	4	2018
target	42	6	4	2018
target	52	7	4	2018
target	66	8	4	2018
target	67	9	4	2018
target	57	10	4	2018
target	62	11	4	2018
target	52	12	4	2018
target	48	13	4	2018
target	47	14	4	2018
target	73	15	4	2018
target	68	16	4	2018
target	44	17	4	2018
