# Supplementary material for: A stacked ensemble method for forecasting influenza-like illness visit volumes at emergency departments
Source: PLoS One. 2021 Mar 22;16(3):e0241725. doi: 10.1371/journal.pone.0241725 (PMC7984626; doi:10.1371/journal.pone.0241725)
Supplement: S1 Data — (ZIP) [file pone.0241725.s003.zip › ILI_plosone/tables/raw_estimates_2017weeks-3-45.csv]

object	value	epiweek	weeks_ahead	season
Random Forest	145.166	3	1	2017
Random Forest	188.7585	4	1	2017
Random Forest	210.5135	5	1	2017
Random Forest	223.7905	6	1	2017
Random Forest	242.4985	7	1	2017
Random Forest	284.2555	8	1	2017
Random Forest	274.04	9	1	2017
Random Forest	304.598	10	1	2017
Random Forest	348.6475	11	1	2017
Random Forest	359.6945	12	1	2017
Random Forest	400.465	13	1	2017
Random Forest	414.9195	14	1	2017
Random Forest	428.928	15	1	2017
Random Forest	441.1685	16	1	2017
Random Forest	428.5805	17	1	2017
Random Forest	446.3825	18	1	2017
Random Forest	376.0515	19	1	2017
Random Forest	310.771	20	1	2017
Random Forest	306.3595	21	1	2017
Random Forest	322.202	22	1	2017
Random Forest	312.406	23	1	2017
Random Forest	319.6395	24	1	2017
Random Forest	298.636	25	1	2017
Random Forest	308.9355	26	1	2017
Random Forest	313.612	27	1	2017
Random Forest	276.3205	28	1	2017
Random Forest	265.641	29	1	2017
Random Forest	274.75	30	1	2017
Random Forest	261.0935	31	1	2017
Random Forest	243.331	32	1	2017
Random Forest	227.7375	33	1	2017
Random Forest	229.072	34	1	2017
Random Forest	219.9985	35	1	2017
Random Forest	216.2275	36	1	2017
Random Forest	209.683	37	1	2017
Random Forest	198.431	38	1	2017
Random Forest	180.7215	39	1	2017
Random Forest	163.6525	40	1	2017
Random Forest	165.073	41	1	2017
Random Forest	165.408	42	1	2017
Random Forest	155.376	43	1	2017
Random Forest	142.951	44	1	2017
Random Forest	147.9435	45	1	2017
Random Forest	154.288	3	2	2017
Random Forest	200.898	4	2	2017
Random Forest	198.9355	5	2	2017
Random Forest	234.73	6	2	2017
Random Forest	257.0065	7	2	2017
Random Forest	290.2265	8	2	2017
Random Forest	291.469	9	2	2017
Random Forest	319.434	10	2	2017
Random Forest	354.147	11	2	2017
Random Forest	358.139	12	2	2017
Random Forest	390.1905	13	2	2017
Random Forest	402.1415	14	2	2017
Random Forest	416.4585	15	2	2017
Random Forest	428.6635	16	2	2017
Random Forest	426.7345	17	2	2017
Random Forest	408.839	18	2	2017
Random Forest	350.2715	19	2	2017
Random Forest	306.49	20	2	2017
Random Forest	313.4415	21	2	2017
Random Forest	321.132	22	2	2017
Random Forest	315.641	23	2	2017
Random Forest	304.8545	24	2	2017
Random Forest	305.73	25	2	2017
Random Forest	314.7385	26	2	2017
Random Forest	301.71	27	2	2017
Random Forest	281.022	28	2	2017
Random Forest	274.974	29	2	2017
Random Forest	271.0705	30	2	2017
Random Forest	258.191	31	2	2017
Random Forest	243.7075	32	2	2017
Random Forest	238.541	33	2	2017
Random Forest	236.4525	34	2	2017
Random Forest	228.6635	35	2	2017
Random Forest	222.14	36	2	2017
Random Forest	204.2225	37	2	2017
Random Forest	186.001	38	2	2017
Random Forest	166.906	39	2	2017
Random Forest	163.845	40	2	2017
Random Forest	163.8505	41	2	2017
Random Forest	153.194	42	2	2017
Random Forest	150.6795	43	2	2017
Random Forest	144.778	44	2	2017
Random Forest	138.65	45	2	2017
Random Forest	165.0285	3	3	2017
Random Forest	191.9775	4	3	2017
Random Forest	198.448	5	3	2017
Random Forest	233.0055	6	3	2017
Random Forest	266.059	7	3	2017
Random Forest	313.827	8	3	2017
Random Forest	319.999	9	3	2017
Random Forest	341.7465	10	3	2017
Random Forest	373.037	11	3	2017
Random Forest	343.3495	12	3	2017
Random Forest	372.181	13	3	2017
Random Forest	386.409	14	3	2017
Random Forest	395.5765	15	3	2017
Random Forest	434.9205	16	3	2017
Random Forest	399.7665	17	3	2017
Random Forest	372.4215	18	3	2017
Random Forest	325.4385	19	3	2017
Random Forest	311.216	20	3	2017
Random Forest	309.0895	21	3	2017
Random Forest	318.723	22	3	2017
Random Forest	306.5985	23	3	2017
Random Forest	307.8535	24	3	2017
Random Forest	309.214	25	3	2017
Random Forest	292.112	26	3	2017
Random Forest	287.9915	27	3	2017
Random Forest	275.349	28	3	2017
Random Forest	272.104	29	3	2017
Random Forest	267.355	30	3	2017
Random Forest	251.755	31	3	2017
Random Forest	241.6805	32	3	2017
Random Forest	235.941	33	3	2017
Random Forest	245.771	34	3	2017
Random Forest	238.1905	35	3	2017
Random Forest	217.6955	36	3	2017
Random Forest	197.8105	37	3	2017
Random Forest	172.4495	38	3	2017
Random Forest	161.47	39	3	2017
Random Forest	149.0545	40	3	2017
Random Forest	151.789	41	3	2017
Random Forest	144.2955	42	3	2017
Random Forest	144.37	43	3	2017
Random Forest	128.7375	44	3	2017
Random Forest	132.076	45	3	2017
Random Forest	171.509	3	4	2017
Random Forest	211.5755	4	4	2017
Random Forest	214.051	5	4	2017
Random Forest	243.2725	6	4	2017
Random Forest	288.532	7	4	2017
Random Forest	330.0325	8	4	2017
Random Forest	341.8045	9	4	2017
Random Forest	372.3575	10	4	2017
Random Forest	375.4165	11	4	2017
Random Forest	328.9235	12	4	2017
Random Forest	354.1125	13	4	2017
Random Forest	369.375	14	4	2017
Random Forest	407.6845	15	4	2017
Random Forest	393.3785	16	4	2017
Random Forest	361.273	17	4	2017
Random Forest	337.703	18	4	2017
Random Forest	322.33	19	4	2017
Random Forest	316.388	20	4	2017
Random Forest	310.543	21	4	2017
Random Forest	315.8935	22	4	2017
Random Forest	308.578	23	4	2017
Random Forest	306.2345	24	4	2017
Random Forest	280.67	25	4	2017
Random Forest	278.5505	26	4	2017
Random Forest	278.7285	27	4	2017
Random Forest	269.549	28	4	2017
Random Forest	267.461	29	4	2017
Random Forest	267.343	30	4	2017
Random Forest	246.343	31	4	2017
Random Forest	240.0175	32	4	2017
Random Forest	234.657	33	4	2017
Random Forest	253.535	34	4	2017
Random Forest	228.6875	35	4	2017
Random Forest	208.4235	36	4	2017
Random Forest	176.1295	37	4	2017
Random Forest	163.051	38	4	2017
Random Forest	150.8345	39	4	2017
Random Forest	145.938	40	4	2017
Random Forest	148.438	41	4	2017
Random Forest	143.8365	42	4	2017
Random Forest	135.207	43	4	2017
Random Forest	124.4165	44	4	2017
Random Forest	124.1905	45	4	2017
Generalized Linear Mixture Model	195.658676580558	3	1	2017
Generalized Linear Mixture Model	217.843201631352	4	1	2017
Generalized Linear Mixture Model	216.769567074719	5	1	2017
Generalized Linear Mixture Model	239.57701432546	6	1	2017
Generalized Linear Mixture Model	247.1784291695	7	1	2017
Generalized Linear Mixture Model	296.169034579677	8	1	2017
Generalized Linear Mixture Model	287.619661380021	9	1	2017
Generalized Linear Mixture Model	321.836587454681	10	1	2017
Generalized Linear Mixture Model	357.699762887507	11	1	2017
Generalized Linear Mixture Model	404.75189526468	12	1	2017
Generalized Linear Mixture Model	456.110618315686	13	1	2017
Generalized Linear Mixture Model	467.499665668902	14	1	2017
Generalized Linear Mixture Model	491.788026247092	15	1	2017
Generalized Linear Mixture Model	509.152618655883	16	1	2017
Generalized Linear Mixture Model	428.88159046386	17	1	2017
Generalized Linear Mixture Model	517.598070848818	18	1	2017
Generalized Linear Mixture Model	391.486276804574	19	1	2017
Generalized Linear Mixture Model	307.920293814308	20	1	2017
Generalized Linear Mixture Model	306.483814064808	21	1	2017
Generalized Linear Mixture Model	345.894898027497	22	1	2017
Generalized Linear Mixture Model	333.092262223273	23	1	2017
Generalized Linear Mixture Model	331.591906461946	24	1	2017
Generalized Linear Mixture Model	277.103497228003	25	1	2017
Generalized Linear Mixture Model	302.042900140466	26	1	2017
Generalized Linear Mixture Model	282.728219329756	27	1	2017
Generalized Linear Mixture Model	249.558276301658	28	1	2017
Generalized Linear Mixture Model	237.841719545393	29	1	2017
Generalized Linear Mixture Model	256.093378837767	30	1	2017
Generalized Linear Mixture Model	229.438766697537	31	1	2017
Generalized Linear Mixture Model	198.732831634	32	1	2017
Generalized Linear Mixture Model	194.768509164935	33	1	2017
Generalized Linear Mixture Model	191.834345124544	34	1	2017
Generalized Linear Mixture Model	209.489273310256	35	1	2017
Generalized Linear Mixture Model	202.738688344844	36	1	2017
Generalized Linear Mixture Model	195.839278232156	37	1	2017
Generalized Linear Mixture Model	216.06330569204	38	1	2017
Generalized Linear Mixture Model	177.583812977602	39	1	2017
Generalized Linear Mixture Model	148.502309718981	40	1	2017
Generalized Linear Mixture Model	181.288027609232	41	1	2017
Generalized Linear Mixture Model	146.796552928852	42	1	2017
Generalized Linear Mixture Model	140.57716777764	43	1	2017
Generalized Linear Mixture Model	144.249400153731	44	1	2017
Generalized Linear Mixture Model	140.011801920154	45	1	2017
Generalized Linear Mixture Model	200.511154379755	3	2	2017
Generalized Linear Mixture Model	217.961807578941	4	2	2017
Generalized Linear Mixture Model	212.280413954053	5	2	2017
Generalized Linear Mixture Model	259.721686164046	6	2	2017
Generalized Linear Mixture Model	264.464355996406	7	2	2017
Generalized Linear Mixture Model	312.082636745631	8	2	2017
Generalized Linear Mixture Model	309.810345633335	9	2	2017
Generalized Linear Mixture Model	342.342857527663	10	2	2017
Generalized Linear Mixture Model	348.136701941614	11	2	2017
Generalized Linear Mixture Model	418.057070619516	12	2	2017
Generalized Linear Mixture Model	456.540927917513	13	2	2017
Generalized Linear Mixture Model	482.269376084835	14	2	2017
Generalized Linear Mixture Model	501.860063725015	15	2	2017
Generalized Linear Mixture Model	474.460392205284	16	2	2017
Generalized Linear Mixture Model	427.447579509825	17	2	2017
Generalized Linear Mixture Model	496.224585909759	18	2	2017
Generalized Linear Mixture Model	394.846127628524	19	2	2017
Generalized Linear Mixture Model	308.052478008751	20	2	2017
Generalized Linear Mixture Model	314.183691622057	21	2	2017
Generalized Linear Mixture Model	341.629600248794	22	2	2017
Generalized Linear Mixture Model	341.970660361562	23	2	2017
Generalized Linear Mixture Model	332.334019061952	24	2	2017
Generalized Linear Mixture Model	268.413443694088	25	2	2017
Generalized Linear Mixture Model	284.078390489183	26	2	2017
Generalized Linear Mixture Model	276.909861183518	27	2	2017
Generalized Linear Mixture Model	246.53370366048	28	2	2017
Generalized Linear Mixture Model	227.895836288691	29	2	2017
Generalized Linear Mixture Model	245.200880226983	30	2	2017
Generalized Linear Mixture Model	226.1868956868	31	2	2017
Generalized Linear Mixture Model	191.740414724943	32	2	2017
Generalized Linear Mixture Model	193.535108301214	33	2	2017
Generalized Linear Mixture Model	182.625430471059	34	2	2017
Generalized Linear Mixture Model	202.958939120726	35	2	2017
Generalized Linear Mixture Model	189.999890003302	36	2	2017
Generalized Linear Mixture Model	190.957074609337	37	2	2017
Generalized Linear Mixture Model	194.743685846976	38	2	2017
Generalized Linear Mixture Model	172.62074282241	39	2	2017
Generalized Linear Mixture Model	140.918310307266	40	2	2017
Generalized Linear Mixture Model	174.9775513565	41	2	2017
Generalized Linear Mixture Model	124.17459629167	42	2	2017
Generalized Linear Mixture Model	125.341454257826	43	2	2017
Generalized Linear Mixture Model	131.201479278457	44	2	2017
Generalized Linear Mixture Model	136.50880663978	45	2	2017
Generalized Linear Mixture Model	191.581396843809	3	3	2017
Generalized Linear Mixture Model	207.391155764688	4	3	2017
Generalized Linear Mixture Model	214.80074425416	5	3	2017
Generalized Linear Mixture Model	274.196069073424	6	3	2017
Generalized Linear Mixture Model	274.525780617572	7	3	2017
Generalized Linear Mixture Model	322.498448260855	8	3	2017
Generalized Linear Mixture Model	307.253735118866	9	3	2017
Generalized Linear Mixture Model	325.841280165345	10	3	2017
Generalized Linear Mixture Model	365.497546473164	11	3	2017
Generalized Linear Mixture Model	432.285803687693	12	3	2017
Generalized Linear Mixture Model	475.160754932481	13	3	2017
Generalized Linear Mixture Model	497.526544129089	14	3	2017
Generalized Linear Mixture Model	468.684363398932	15	3	2017
Generalized Linear Mixture Model	486.953429788048	16	3	2017
Generalized Linear Mixture Model	399.473402601815	17	3	2017
Generalized Linear Mixture Model	471.764763935618	18	3	2017
Generalized Linear Mixture Model	374.11278550864	19	3	2017
Generalized Linear Mixture Model	315.956833319141	20	3	2017
Generalized Linear Mixture Model	308.48855439954	21	3	2017
Generalized Linear Mixture Model	336.085898480542	22	3	2017
Generalized Linear Mixture Model	335.284213167521	23	3	2017
Generalized Linear Mixture Model	306.033905082536	24	3	2017
Generalized Linear Mixture Model	242.89416401894	25	3	2017
Generalized Linear Mixture Model	278.55566874776	26	3	2017
Generalized Linear Mixture Model	269.208440464251	27	3	2017
Generalized Linear Mixture Model	230.659167159855	28	3	2017
Generalized Linear Mixture Model	221.610995884226	29	3	2017
Generalized Linear Mixture Model	240.974123863945	30	3	2017
Generalized Linear Mixture Model	213.671075402897	31	3	2017
Generalized Linear Mixture Model	182.75414785837	32	3	2017
Generalized Linear Mixture Model	178.110061550137	33	3	2017
Generalized Linear Mixture Model	180.826834035741	34	3	2017
Generalized Linear Mixture Model	195.578177061817	35	3	2017
Generalized Linear Mixture Model	188.691363077976	36	3	2017
Generalized Linear Mixture Model	181.50139199919	37	3	2017
Generalized Linear Mixture Model	195.782362833048	38	3	2017
Generalized Linear Mixture Model	168.219987120247	39	3	2017
Generalized Linear Mixture Model	134.053523905238	40	3	2017
Generalized Linear Mixture Model	151.18556533756	41	3	2017
Generalized Linear Mixture Model	112.857677348352	42	3	2017
Generalized Linear Mixture Model	116.618435881264	43	3	2017
Generalized Linear Mixture Model	117.21744356736	44	3	2017
Generalized Linear Mixture Model	134.868984456709	45	3	2017
Generalized Linear Mixture Model	189.490282202236	3	4	2017
Generalized Linear Mixture Model	217.935501334884	4	4	2017
Generalized Linear Mixture Model	225.992493906037	5	4	2017
Generalized Linear Mixture Model	288.615846321576	6	4	2017
Generalized Linear Mixture Model	285.431634717767	7	4	2017
Generalized Linear Mixture Model	317.047453826668	8	4	2017
Generalized Linear Mixture Model	298.918853037071	9	4	2017
Generalized Linear Mixture Model	337.701628338622	10	4	2017
Generalized Linear Mixture Model	372.284428841659	11	4	2017
Generalized Linear Mixture Model	436.220441629383	12	4	2017
Generalized Linear Mixture Model	460.304114110447	13	4	2017
Generalized Linear Mixture Model	464.06637597758	14	4	2017
Generalized Linear Mixture Model	450.997879894204	15	4	2017
Generalized Linear Mixture Model	434.699685817915	16	4	2017
Generalized Linear Mixture Model	361.342369127138	17	4	2017
Generalized Linear Mixture Model	434.986371146731	18	4	2017
Generalized Linear Mixture Model	369.679633630344	19	4	2017
Generalized Linear Mixture Model	301.05278980077	20	4	2017
Generalized Linear Mixture Model	301.106892952035	21	4	2017
Generalized Linear Mixture Model	329.298879390173	22	4	2017
Generalized Linear Mixture Model	336.571463023258	23	4	2017
Generalized Linear Mixture Model	284.110107158633	24	4	2017
Generalized Linear Mixture Model	230.332301403562	25	4	2017
Generalized Linear Mixture Model	267.52104279163	26	4	2017
Generalized Linear Mixture Model	260.435445554022	27	4	2017
Generalized Linear Mixture Model	227.986774338553	28	4	2017
Generalized Linear Mixture Model	217.621743595238	29	4	2017
Generalized Linear Mixture Model	234.562990137618	30	4	2017
Generalized Linear Mixture Model	206.664335147403	31	4	2017
Generalized Linear Mixture Model	171.942005596593	32	4	2017
Generalized Linear Mixture Model	171.151740672704	33	4	2017
Generalized Linear Mixture Model	174.650151060169	34	4	2017
Generalized Linear Mixture Model	196.934912962812	35	4	2017
Generalized Linear Mixture Model	183.765509349678	36	4	2017
Generalized Linear Mixture Model	178.696526082876	37	4	2017
Generalized Linear Mixture Model	184.334351649699	38	4	2017
Generalized Linear Mixture Model	159.19360869742	39	4	2017
Generalized Linear Mixture Model	118.647543756336	40	4	2017
Generalized Linear Mixture Model	138.603250713641	41	4	2017
Generalized Linear Mixture Model	103.818008942265	42	4	2017
Generalized Linear Mixture Model	110.352597799733	43	4	2017
Generalized Linear Mixture Model	108.439692811699	44	4	2017
Generalized Linear Mixture Model	144.465984084213	45	4	2017
Linear Regression	205.432129147998	3	1	2017
Linear Regression	235.857085091781	4	1	2017
Linear Regression	218.80310837279	5	1	2017
Linear Regression	227.851531541813	6	1	2017
Linear Regression	254.814856873721	7	1	2017
Linear Regression	303.892038989083	8	1	2017
Linear Regression	310.042278089209	9	1	2017
Linear Regression	336.519785732699	10	1	2017
Linear Regression	363.059790171926	11	1	2017
Linear Regression	387.558842609963	12	1	2017
Linear Regression	428.388474572013	13	1	2017
Linear Regression	429.398546147777	14	1	2017
Linear Regression	453.908176301932	15	1	2017
Linear Regression	476.463112480449	16	1	2017
Linear Regression	431.961774829305	17	1	2017
Linear Regression	468.114903479313	18	1	2017
Linear Regression	399.963112521455	19	1	2017
Linear Regression	300.571823892909	20	1	2017
Linear Regression	291.437338876872	21	1	2017
Linear Regression	387.781917078679	22	1	2017
Linear Regression	328.200983467216	23	1	2017
Linear Regression	348.99532404899	24	1	2017
Linear Regression	313.077757393816	25	1	2017
Linear Regression	316.039791288667	26	1	2017
Linear Regression	309.203849413742	27	1	2017
Linear Regression	265.86319535357	28	1	2017
Linear Regression	236.877917248145	29	1	2017
Linear Regression	275.066478805133	30	1	2017
Linear Regression	236.337813838541	31	1	2017
Linear Regression	213.122098952545	32	1	2017
Linear Regression	210.789555884114	33	1	2017
Linear Regression	207.638512372419	34	1	2017
Linear Regression	212.878240264748	35	1	2017
Linear Regression	225.407810534225	36	1	2017
Linear Regression	199.539420345779	37	1	2017
Linear Regression	219.909247317911	38	1	2017
Linear Regression	178.658630312078	39	1	2017
Linear Regression	161.86609547593	40	1	2017
Linear Regression	178.330606933539	41	1	2017
Linear Regression	177.784669598752	42	1	2017
Linear Regression	133.650816330465	43	1	2017
Linear Regression	146.298532049066	44	1	2017
Linear Regression	148.072743885833	45	1	2017
Linear Regression	219.770657921029	3	2	2017
Linear Regression	230.893229376104	4	2	2017
Linear Regression	215.436949588733	5	2	2017
Linear Regression	241.407722382649	6	2	2017
Linear Regression	281.897168803027	7	2	2017
Linear Regression	333.279717940513	8	2	2017
Linear Regression	355.773584436843	9	2	2017
Linear Regression	350.418691699982	10	2	2017
Linear Regression	351.589036738199	11	2	2017
Linear Regression	390.324283526235	12	2	2017
Linear Regression	410.776569937428	13	2	2017
Linear Regression	447.987176749461	14	2	2017
Linear Regression	461.342531485669	15	2	2017
Linear Regression	456.977706398677	16	2	2017
Linear Regression	413.343427418661	17	2	2017
Linear Regression	396.120483997608	18	2	2017
Linear Regression	393.554436622099	19	2	2017
Linear Regression	295.333824443397	20	2	2017
Linear Regression	318.433153377554	21	2	2017
Linear Regression	364.026761720106	22	2	2017
Linear Regression	344.891209219458	23	2	2017
Linear Regression	344.447580950931	24	2	2017
Linear Regression	325.976940768188	25	2	2017
Linear Regression	299.641810627101	26	2	2017
Linear Regression	312.122993827677	27	2	2017
Linear Regression	261.035941702336	28	2	2017
Linear Regression	242.82576899851	29	2	2017
Linear Regression	253.629458954281	30	2	2017
Linear Regression	252.301538221762	31	2	2017
Linear Regression	210.721711429871	32	2	2017
Linear Regression	219.739779095755	33	2	2017
Linear Regression	206.489722633312	34	2	2017
Linear Regression	221.078316493337	35	2	2017
Linear Regression	219.161753944875	36	2	2017
Linear Regression	200.774418086376	37	2	2017
Linear Regression	189.495589247152	38	2	2017
Linear Regression	193.142183841528	39	2	2017
Linear Regression	150.737194853856	40	2	2017
Linear Regression	189.755535671051	41	2	2017
Linear Regression	158.147374456531	42	2	2017
Linear Regression	123.295208805907	43	2	2017
Linear Regression	132.322967195121	44	2	2017
Linear Regression	145.220363006277	45	2	2017
Linear Regression	212.252554174884	3	3	2017
Linear Regression	220.538784572529	4	3	2017
Linear Regression	236.817923181869	5	3	2017
Linear Regression	274.25840582302	6	3	2017
Linear Regression	321.013763293763	7	3	2017
Linear Regression	368.801465121576	8	3	2017
Linear Regression	364.251511838237	9	3	2017
Linear Regression	345.479242422287	10	3	2017
Linear Regression	359.796243460177	11	3	2017
Linear Regression	377.704262849875	12	3	2017
Linear Regression	422.880846633696	13	3	2017
Linear Regression	459.754775048889	14	3	2017
Linear Regression	442.756520894595	15	3	2017
Linear Regression	432.137434748095	16	3	2017
Linear Regression	343.166967235438	17	3	2017
Linear Regression	380.333782826745	18	3	2017
Linear Regression	365.18671024758	19	3	2017
Linear Regression	344.450331319146	20	3	2017
Linear Regression	302.770855596059	21	3	2017
Linear Regression	370.64115260961	22	3	2017
Linear Regression	350.29968863175	23	3	2017
Linear Regression	346.527466901196	24	3	2017
Linear Regression	317.192581846113	25	3	2017
Linear Regression	302.598330177885	26	3	2017
Linear Regression	293.33483059715	27	3	2017
Linear Regression	272.359090888068	28	3	2017
Linear Regression	230.031430567681	29	3	2017
Linear Regression	260.329144648632	30	3	2017
Linear Regression	250.767040091452	31	3	2017
Linear Regression	222.304838417042	32	3	2017
Linear Regression	212.536671345938	33	3	2017
Linear Regression	221.064828282982	34	3	2017
Linear Regression	209.595067317801	35	3	2017
Linear Regression	220.292435106692	36	3	2017
Linear Regression	187.52886978228	37	3	2017
Linear Regression	204.435429008528	38	3	2017
Linear Regression	186.647065444817	39	3	2017
Linear Regression	176.658096256006	40	3	2017
Linear Regression	164.052397941403	41	3	2017
Linear Regression	149.543390061704	42	3	2017
Linear Regression	122.73210058612	43	3	2017
Linear Regression	124.250432600941	44	3	2017
Linear Regression	138.251665951659	45	3	2017
Linear Regression	207.092905958089	3	4	2017
Linear Regression	238.484755576945	4	4	2017
Linear Regression	262.962195808668	5	4	2017
Linear Regression	303.539242860013	6	4	2017
Linear Regression	356.579254362047	7	4	2017
Linear Regression	367.8776228604	8	4	2017
Linear Regression	355.062278718787	9	4	2017
Linear Regression	349.732634419017	10	4	2017
Linear Regression	352.932865838332	11	4	2017
Linear Regression	399.068699902698	12	4	2017
Linear Regression	435.123909027968	13	4	2017
Linear Regression	438.259777991833	14	4	2017
Linear Regression	403.755121047617	15	4	2017
Linear Regression	344.223537588239	16	4	2017
Linear Regression	325.081721219047	17	4	2017
Linear Regression	348.96376037445	18	4	2017
Linear Regression	404.453291480601	19	4	2017
Linear Regression	322.491600977808	20	4	2017
Linear Regression	305.040849323208	21	4	2017
Linear Regression	369.962269224523	22	4	2017
Linear Regression	355.316164374947	23	4	2017
Linear Regression	332.557051329759	24	4	2017
Linear Regression	333.507942802108	25	4	2017
Linear Regression	285.020806772663	26	4	2017
Linear Regression	304.166813116476	27	4	2017
Linear Regression	266.238011938434	28	4	2017
Linear Regression	242.768745758836	29	4	2017
Linear Regression	261.053693965853	30	4	2017
Linear Regression	271.469979417175	31	4	2017
Linear Regression	223.516378094311	32	4	2017
Linear Regression	236.318482401527	33	4	2017
Linear Regression	222.074297486404	34	4	2017
Linear Regression	215.851638403135	35	4	2017
Linear Regression	205.425256518699	36	4	2017
Linear Regression	200.039323953227	37	4	2017
Linear Regression	190.543530629208	38	4	2017
Linear Regression	209.830443879256	39	4	2017
Linear Regression	155.4760862599	40	4	2017
Linear Regression	156.247893891373	41	4	2017
Linear Regression	149.255807296915	42	4	2017
Linear Regression	120.621993876014	43	4	2017
Linear Regression	122.293418149308	44	4	2017
Linear Regression	140.073195210925	45	4	2017
ARIMA	204.225732490049	3	1	2017
ARIMA	190.518748185844	4	1	2017
ARIMA	203.805967374626	5	1	2017
ARIMA	217.709925047535	6	1	2017
ARIMA	210.034084833683	7	1	2017
ARIMA	263.91428262038	8	1	2017
ARIMA	291.554029870538	9	1	2017
ARIMA	312.108568357074	10	1	2017
ARIMA	306.336537721441	11	1	2017
ARIMA	357.377886910652	12	1	2017
ARIMA	412.535308019518	13	1	2017
ARIMA	454.802377126002	14	1	2017
ARIMA	456.293138236602	15	1	2017
ARIMA	478.616761316001	16	1	2017
ARIMA	429.839219137924	17	1	2017
ARIMA	384.052886266426	18	1	2017
ARIMA	392.06781103138	19	1	2017
ARIMA	319.612197200248	20	1	2017
ARIMA	326.071493141123	21	1	2017
ARIMA	364.032516852638	22	1	2017
ARIMA	313.885066518427	23	1	2017
ARIMA	354.260948944467	24	1	2017
ARIMA	300.53352273774	25	1	2017
ARIMA	307.345168525225	26	1	2017
ARIMA	300.564190681028	27	1	2017
ARIMA	265.126853255063	28	1	2017
ARIMA	254.050060931681	29	1	2017
ARIMA	250.053302021518	30	1	2017
ARIMA	231.982943394849	31	1	2017
ARIMA	221.527015980383	32	1	2017
ARIMA	214.314938566124	33	1	2017
ARIMA	195.58752483682	34	1	2017
ARIMA	216.271135301149	35	1	2017
ARIMA	214.402891929447	36	1	2017
ARIMA	199.966990610102	37	1	2017
ARIMA	212.190936784896	38	1	2017
ARIMA	179.68713299596	39	1	2017
ARIMA	171.089571212372	40	1	2017
ARIMA	164.339343880009	41	1	2017
ARIMA	178.739957815964	42	1	2017
ARIMA	125.454461321496	43	1	2017
ARIMA	144.363994486974	44	1	2017
ARIMA	123.462355743302	45	1	2017
ARIMA	184.817891763623	3	2	2017
ARIMA	186.840357664478	4	2	2017
ARIMA	202.76177513912	5	2	2017
ARIMA	202.018536625103	6	2	2017
ARIMA	225.375602911866	7	2	2017
ARIMA	296.753061894114	8	2	2017
ARIMA	321.128085864592	9	2	2017
ARIMA	292.453781069917	10	2	2017
ARIMA	309.913092553502	11	2	2017
ARIMA	375.51764193927	12	2	2017
ARIMA	446.679536054794	13	2	2017
ARIMA	466.746604614948	14	2	2017
ARIMA	476.197379366019	15	2	2017
ARIMA	454.765299529526	16	2	2017
ARIMA	337.244843768923	17	2	2017
ARIMA	369.919067858785	18	2	2017
ARIMA	375.546331587624	19	2	2017
ARIMA	325.369324290425	20	2	2017
ARIMA	351.136381939669	21	2	2017
ARIMA	324.116487660141	22	2	2017
ARIMA	335.660043982782	23	2	2017
ARIMA	332.762996710965	24	2	2017
ARIMA	288.886396159022	25	2	2017
ARIMA	292.397713701602	26	2	2017
ARIMA	287.4655732372	27	2	2017
ARIMA	255.827413657934	28	2	2017
ARIMA	232.60974298179	29	2	2017
ARIMA	232.189420825434	30	2	2017
ARIMA	227.083172717981	31	2	2017
ARIMA	214.955638524243	32	2	2017
ARIMA	198.148943981334	33	2	2017
ARIMA	191.67608421972	34	2	2017
ARIMA	213.518542804709	35	2	2017
ARIMA	198.24152091914	36	2	2017
ARIMA	194.418450320227	37	2	2017
ARIMA	187.804794821772	38	2	2017
ARIMA	182.090617250544	39	2	2017
ARIMA	148.425061410421	40	2	2017
ARIMA	181.185800559247	41	2	2017
ARIMA	132.555811423928	42	2	2017
ARIMA	122.448898202725	43	2	2017
ARIMA	119.076315071514	44	2	2017
ARIMA	115.410114654963	45	2	2017
ARIMA	180.986418165788	3	3	2017
ARIMA	185.300066076882	4	3	2017
ARIMA	186.639263605209	5	3	2017
ARIMA	217.134488529632	6	3	2017
ARIMA	256.69447238725	7	3	2017
ARIMA	326.639223235438	8	3	2017
ARIMA	301.90218228242	9	3	2017
ARIMA	295.505517444206	10	3	2017
ARIMA	326.21804392043	11	3	2017
ARIMA	408.087555246768	12	3	2017
ARIMA	458.25965689565	13	3	2017
ARIMA	487.277612216229	14	3	2017
ARIMA	452.2366895843	15	3	2017
ARIMA	363.262350515569	16	3	2017
ARIMA	320.085728605396	17	3	2017
ARIMA	351.818442792631	18	3	2017
ARIMA	382.793460768049	19	3	2017
ARIMA	350.418130338436	20	3	2017
ARIMA	311.034822781021	21	3	2017
ARIMA	345.916776264186	22	3	2017
ARIMA	313.957570880748	23	3	2017
ARIMA	321.788379379934	24	3	2017
ARIMA	273.389120912653	25	3	2017
ARIMA	279.04367046678	26	3	2017
ARIMA	278.457512684288	27	3	2017
ARIMA	234.346271894702	28	3	2017
ARIMA	214.516826992814	29	3	2017
ARIMA	227.23341963821	30	3	2017
ARIMA	220.505437389149	31	3	2017
ARIMA	198.728010768927	32	3	2017
ARIMA	194.197795234147	33	3	2017
ARIMA	188.662391907081	34	3	2017
ARIMA	197.323391481124	35	3	2017
ARIMA	192.643860614995	36	3	2017
ARIMA	169.798372414685	37	3	2017
ARIMA	190.305230859343	38	3	2017
ARIMA	159.514467928981	39	3	2017
ARIMA	165.12268320178	40	3	2017
ARIMA	135.008845990829	41	3	2017
ARIMA	129.579186444303	42	3	2017
ARIMA	96.9634003352774	43	3	2017
ARIMA	110.968152471278	44	3	2017
ARIMA	103.806642603228	45	3	2017
ARIMA	180.434995687146	3	4	2017
ARIMA	172.05808619838	4	4	2017
ARIMA	204.208629502172	5	4	2017
ARIMA	249.712374294126	6	4	2017
ARIMA	292.42116482918	7	4	2017
ARIMA	306.613522765322	8	4	2017
ARIMA	303.58121821907	9	4	2017
ARIMA	313.840718152668	10	4	2017
ARIMA	365.368359916414	11	4	2017
ARIMA	424.01093752033	12	4	2017
ARIMA	479.452168567267	13	4	2017
ARIMA	462.168938757046	14	4	2017
ARIMA	360.916887304931	15	4	2017
ARIMA	343.063067688976	16	4	2017
ARIMA	308.143253336489	17	4	2017
ARIMA	361.833241016137	18	4	2017
ARIMA	402.160641603218	19	4	2017
ARIMA	310.415256213873	20	4	2017
ARIMA	334.344294719597	21	4	2017
ARIMA	323.051401437613	22	4	2017
ARIMA	305.139181564332	23	4	2017
ARIMA	302.260353104057	24	4	2017
ARIMA	262.496868147308	25	4	2017
ARIMA	271.115373444942	26	4	2017
ARIMA	254.2352570771	27	4	2017
ARIMA	216.067584805219	28	4	2017
ARIMA	211.764582521146	29	4	2017
ARIMA	220.655807913241	30	4	2017
ARIMA	203.610429746825	31	4	2017
ARIMA	194.71637747913	32	4	2017
ARIMA	190.892053738002	33	4	2017
ARIMA	175.539575680189	34	4	2017
ARIMA	191.841249600288	35	4	2017
ARIMA	168.250890275668	36	4	2017
ARIMA	174.455675836132	37	4	2017
ARIMA	166.762166278559	38	4	2017
ARIMA	174.901218737349	39	4	2017
ARIMA	120.87962079295	40	4	2017
ARIMA	131.754672561279	41	4	2017
ARIMA	103.256073272712	42	4	2017
ARIMA	91.4772216634728	43	4	2017
ARIMA	99.8915615844894	44	4	2017
ARIMA	105.576383760483	45	4	2017
Empirical Bayes	215.914491379935	3	1	2017
Empirical Bayes	240.47026871426	4	1	2017
Empirical Bayes	241.140344465091	5	1	2017
Empirical Bayes	252.649389858147	6	1	2017
Empirical Bayes	252.855645976931	7	1	2017
Empirical Bayes	309.933057347536	8	1	2017
Empirical Bayes	283.571459218075	9	1	2017
Empirical Bayes	304.403806947656	10	1	2017
Empirical Bayes	371.343375671311	11	1	2017
Empirical Bayes	442.474580616181	12	1	2017
Empirical Bayes	476.54524803175	13	1	2017
Empirical Bayes	479.761388203778	14	1	2017
Empirical Bayes	480.020644263853	15	1	2017
Empirical Bayes	489.901568590735	16	1	2017
Empirical Bayes	458.488961777143	17	1	2017
Empirical Bayes	532.400597112441	18	1	2017
Empirical Bayes	434.188020394403	19	1	2017
Empirical Bayes	296.014337159674	20	1	2017
Empirical Bayes	308.881448516529	21	1	2017
Empirical Bayes	333.331268231122	22	1	2017
Empirical Bayes	333.647042739624	23	1	2017
Empirical Bayes	329.620656866168	24	1	2017
Empirical Bayes	279.686002869764	25	1	2017
Empirical Bayes	313.717176806818	26	1	2017
Empirical Bayes	303.290279922025	27	1	2017
Empirical Bayes	239.805846577255	28	1	2017
Empirical Bayes	238.171413405644	29	1	2017
Empirical Bayes	259.617828324587	30	1	2017
Empirical Bayes	226.885768053506	31	1	2017
Empirical Bayes	196.73051612067	32	1	2017
Empirical Bayes	191.865112176708	33	1	2017
Empirical Bayes	180.60023297523	34	1	2017
Empirical Bayes	215.054920901852	35	1	2017
Empirical Bayes	195.319363198695	36	1	2017
Empirical Bayes	199.518928839842	37	1	2017
Empirical Bayes	214.939526801131	38	1	2017
Empirical Bayes	183.721204569074	39	1	2017
Empirical Bayes	140.659307856562	40	1	2017
Empirical Bayes	179.724731895206	41	1	2017
Empirical Bayes	142.562933473039	42	1	2017
Empirical Bayes	149.364750747958	43	1	2017
Empirical Bayes	149.119889505381	44	1	2017
Empirical Bayes	141.277470568193	45	1	2017
Empirical Bayes	240.621116185373	3	2	2017
Empirical Bayes	262.851992276557	4	2	2017
Empirical Bayes	259.446162517592	5	2	2017
Empirical Bayes	268.6149605834	6	2	2017
Empirical Bayes	269.069788488367	7	2	2017
Empirical Bayes	330.954796295985	8	2	2017
Empirical Bayes	304.104017263118	9	2	2017
Empirical Bayes	323.55292158341	10	2	2017
Empirical Bayes	398.610424486634	11	2	2017
Empirical Bayes	479.674341211353	12	2	2017
Empirical Bayes	511.925606164206	13	2	2017
Empirical Bayes	500.631891298536	14	2	2017
Empirical Bayes	499.467395245262	15	2	2017
Empirical Bayes	507.281708029755	16	2	2017
Empirical Bayes	476.583055788297	17	2	2017
Empirical Bayes	552.48833273048	18	2	2017
Empirical Bayes	444.045801304444	19	2	2017
Empirical Bayes	292.097508599638	20	2	2017
Empirical Bayes	304.933975833006	21	2	2017
Empirical Bayes	327.344409767531	22	2	2017
Empirical Bayes	326.289319430545	23	2	2017
Empirical Bayes	321.220253944406	24	2	2017
Empirical Bayes	272.451999575492	25	2	2017
Empirical Bayes	305.071906524911	26	2	2017
Empirical Bayes	295.472191387625	27	2	2017
Empirical Bayes	230.180022306037	28	2	2017
Empirical Bayes	229.834172307316	29	2	2017
Empirical Bayes	252.419326961891	30	2	2017
Empirical Bayes	217.727073828351	31	2	2017
Empirical Bayes	184.518821504262	32	2	2017
Empirical Bayes	181.047892143444	33	2	2017
Empirical Bayes	168.32140807295	34	2	2017
Empirical Bayes	203.227310190079	35	2	2017
Empirical Bayes	184.021577079169	36	2	2017
Empirical Bayes	186.72647712508	37	2	2017
Empirical Bayes	204.05192124644	38	2	2017
Empirical Bayes	169.332159811378	39	2	2017
Empirical Bayes	127.294346542177	40	2	2017
Empirical Bayes	167.605740330211	41	2	2017
Empirical Bayes	129.200633701577	42	2	2017
Empirical Bayes	137.611475552139	43	2	2017
Empirical Bayes	138.430767770862	44	2	2017
Empirical Bayes	131.684429579217	45	2	2017
Empirical Bayes	259.281700020281	3	3	2017
Empirical Bayes	284.673944618079	4	3	2017
Empirical Bayes	279.693671759293	5	3	2017
Empirical Bayes	286.945591009909	6	3	2017
Empirical Bayes	291.127088780858	7	3	2017
Empirical Bayes	353.765322179354	8	3	2017
Empirical Bayes	326.601480847498	9	3	2017
Empirical Bayes	344.893189226799	10	3	2017
Empirical Bayes	421.944952343297	11	3	2017
Empirical Bayes	499.21811446231	12	3	2017
Empirical Bayes	532.479802412173	13	3	2017
Empirical Bayes	517.809280287786	14	3	2017
Empirical Bayes	516.684313219816	15	3	2017
Empirical Bayes	525.15303585107	16	3	2017
Empirical Bayes	495.549352368413	17	3	2017
Empirical Bayes	570.647311551626	18	3	2017
Empirical Bayes	454.888841420575	19	3	2017
Empirical Bayes	288.682186522367	20	3	2017
Empirical Bayes	298.643634864395	21	3	2017
Empirical Bayes	321.279277522368	22	3	2017
Empirical Bayes	320.7259752325	23	3	2017
Empirical Bayes	316.610506652259	24	3	2017
Empirical Bayes	261.878853781291	25	3	2017
Empirical Bayes	297.724242460647	26	3	2017
Empirical Bayes	284.215606679125	27	3	2017
Empirical Bayes	222.534786738762	28	3	2017
Empirical Bayes	219.806975548046	29	3	2017
Empirical Bayes	242.360781542079	30	3	2017
Empirical Bayes	208.64686789215	31	3	2017
Empirical Bayes	174.514841640411	32	3	2017
Empirical Bayes	169.260449336633	33	3	2017
Empirical Bayes	154.809609591785	34	3	2017
Empirical Bayes	191.665390865267	35	3	2017
Empirical Bayes	172.174457495163	36	3	2017
Empirical Bayes	174.245833979602	37	3	2017
Empirical Bayes	191.535065941756	38	3	2017
Empirical Bayes	157.601802752304	39	3	2017
Empirical Bayes	114.764565622439	40	3	2017
Empirical Bayes	156.537324969526	41	3	2017
Empirical Bayes	118.39496767683	42	3	2017
Empirical Bayes	126.935882173361	43	3	2017
Empirical Bayes	127.825093301826	44	3	2017
Empirical Bayes	121.777981578587	45	3	2017
Empirical Bayes	278.731203029325	3	4	2017
Empirical Bayes	304.286437374384	4	4	2017
Empirical Bayes	297.843339123591	5	4	2017
Empirical Bayes	304.235289193632	6	4	2017
Empirical Bayes	315.049278843835	7	4	2017
Empirical Bayes	376.144647466681	8	4	2017
Empirical Bayes	353.13382170927	9	4	2017
Empirical Bayes	369.167092814224	10	4	2017
Empirical Bayes	444.281831114121	11	4	2017
Empirical Bayes	511.682046603354	12	4	2017
Empirical Bayes	534.465296302431	13	4	2017
Empirical Bayes	534.440769951723	14	4	2017
Empirical Bayes	533.429912163816	15	4	2017
Empirical Bayes	546.151080878018	16	4	2017
Empirical Bayes	520.078420344209	17	4	2017
Empirical Bayes	598.479834305395	18	4	2017
Empirical Bayes	464.342830957826	19	4	2017
Empirical Bayes	288.297443778368	20	4	2017
Empirical Bayes	295.767129412053	21	4	2017
Empirical Bayes	314.696205112975	22	4	2017
Empirical Bayes	312.128541806463	23	4	2017
Empirical Bayes	306.659926666916	24	4	2017
Empirical Bayes	256.27405067815	25	4	2017
Empirical Bayes	289.567992851638	26	4	2017
Empirical Bayes	279.378877827821	27	4	2017
Empirical Bayes	215.885133411403	28	4	2017
Empirical Bayes	210.288817796812	29	4	2017
Empirical Bayes	234.292099908068	30	4	2017
Empirical Bayes	196.078232833282	31	4	2017
Empirical Bayes	162.607006024249	32	4	2017
Empirical Bayes	156.731674190553	33	4	2017
Empirical Bayes	141.921962066361	34	4	2017
Empirical Bayes	179.536531858353	35	4	2017
Empirical Bayes	158.017175583365	36	4	2017
Empirical Bayes	161.306160329418	37	4	2017
Empirical Bayes	178.589418032078	38	4	2017
Empirical Bayes	144.739317073347	39	4	2017
Empirical Bayes	102.319065721296	40	4	2017
Empirical Bayes	143.454687363659	41	4	2017
Empirical Bayes	106.353389431698	42	4	2017
Empirical Bayes	114.735977724235	43	4	2017
Empirical Bayes	118.831608801498	44	4	2017
Empirical Bayes	115.799461650651	45	4	2017
Model Average	194.942453408155	3	1	2017
Model Average	225.968944960277	4	1	2017
Model Average	224.163767015647	5	1	2017
Model Average	235.067601634467	6	1	2017
Model Average	250.804922047349	7	1	2017
Model Average	300.90707115571	8	1	2017
Model Average	292.6594106467	9	1	2017
Model Average	318.133821348817	10	1	2017
Model Average	361.846695153675	11	1	2017
Model Average	399.077524502115	12	1	2017
Model Average	437.799352532036	13	1	2017
Model Average	443.12381394191	14	1	2017
Model Average	456.852836059259	15	1	2017
Model Average	472.786544172571	16	1	2017
Model Average	440.001951999721	17	1	2017
Model Average	483.577729643206	18	1	2017
Model Average	405.746325780814	19	1	2017
Model Average	301.62936623282	20	1	2017
Model Average	301.102729442805	21	1	2017
Model Average	354.150366278067	22	1	2017
Model Average	326.195302185291	23	1	2017
Model Average	335.785990152493	24	1	2017
Model Average	298.451701959035	25	1	2017
Model Average	313.52074007896	26	1	2017
Model Average	308.156801918437	27	1	2017
Model Average	259.588294016388	28	1	2017
Model Average	244.170058691727	29	1	2017
Model Average	269.56055068483	30	1	2017
Model Average	238.87597370369	31	1	2017
Model Average	214.752700956965	32	1	2017
Model Average	208.446262681872	33	1	2017
Model Average	203.454638691145	34	1	2017
Model Average	215.293008480107	35	1	2017
Model Average	213.120603162606	36	1	2017
Model Average	201.889116839081	37	1	2017
Model Average	213.185660809454	38	1	2017
Model Average	180.836971255528	39	1	2017
Model Average	155.310154053821	40	1	2017
Model Average	175.565359066524	41	1	2017
Model Average	163.178045281007	42	1	2017
Model Average	143.837232985637	43	1	2017
Model Average	146.441811902638	44	1	2017
Model Average	145.500972074964	45	1	2017
Model Average	216.864022674441	3	2	2017
Model Average	235.173760119947	4	2	2017
Model Average	229.064317695887	5	2	2017
Model Average	246.930034261578	6	2	2017
Model Average	268.378669993745	7	2	2017
Model Average	323.848495386254	8	2	2017
Model Average	325.403293371463	9	2	2017
Model Average	330.731505061353	10	2	2017
Model Average	365.436940349087	11	2	2017
Model Average	419.275636526019	12	2	2017
Model Average	450.786259939957	13	2	2017
Model Average	464.953188321066	14	2	2017
Model Average	472.476117981694	15	2	2017
Model Average	472.794225916812	16	2	2017
Model Average	430.972060117051	17	2	2017
Model Average	454.353575468275	18	2	2017
Model Average	406.148370237695	19	2	2017
Model Average	298.46027287317	20	2	2017
Model Average	316.151630433979	21	2	2017
Model Average	341.172263875151	22	2	2017
Model Average	333.62432959499	23	2	2017
Model Average	330.024922137211	24	2	2017
Model Average	299.49237947502	25	2	2017
Model Average	302.615988295315	26	2	2017
Model Average	302.063416841938	27	2	2017
Model Average	250.937760858647	28	2	2017
Model Average	240.348720361263	29	2	2017
Model Average	252.851873938571	30	2	2017
Model Average	237.149427177785	31	2	2017
Model Average	204.810890587845	32	2	2017
Model Average	204.818065604337	33	2	2017
Model Average	193.702167701922	34	2	2017
Model Average	214.324570314529	35	2	2017
Model Average	203.922004465909	36	2	2017
Model Average	195.139723050066	37	2	2017
Model Average	194.479792448854	38	2	2017
Model Average	180.033155936361	39	2	2017
Model Average	143.008128559283	40	2	2017
Model Average	177.574160486261	41	2	2017
Model Average	143.90715400374	42	2	2017
Model Average	131.673471652952	43	2	2017
Model Average	134.638768565123	44	2	2017
Model Average	136.232843559469	45	2	2017
Model Average	192.644491793822	3	3	2017
Model Average	214.136701037094	4	3	2017
Model Average	221.599327411391	5	3	2017
Model Average	252.788236667493	6	3	2017
Model Average	285.258998113853	7	3	2017
Model Average	335.306031278125	8	3	2017
Model Average	333.383042356354	9	3	2017
Model Average	343.271408352278	10	3	2017
Model Average	376.811993911254	11	3	2017
Model Average	376.787216358856	12	3	2017
Model Average	410.866721155666	13	3	2017
Model Average	427.009009649117	14	3	2017
Model Average	427.286005331456	15	3	2017
Model Average	447.937991969595	16	3	2017
Model Average	398.583578507447	17	3	2017
Model Average	404.940985777709	18	3	2017
Model Average	356.345302530729	19	3	2017
Model Average	317.064290370809	20	3	2017
Model Average	305.725503290195	21	3	2017
Model Average	333.632001522159	22	3	2017
Model Average	320.978876093582	23	3	2017
Model Average	320.006989394923	24	3	2017
Model Average	304.207981883876	25	3	2017
Model Average	295.902413441545	26	3	2017
Model Average	288.908386241516	27	3	2017
Model Average	266.438100380149	28	3	2017
Model Average	252.343266086623	29	3	2017
Model Average	261.568930564307	30	3	2017
Model Average	244.887888667203	31	3	2017
Model Average	225.993352922994	32	3	2017
Model Average	219.201462282143	33	3	2017
Model Average	224.955100267047	34	3	2017
Model Average	223.080928402495	35	3	2017
Model Average	211.461941240836	36	3	2017
Model Average	191.332565225754	37	3	2017
Model Average	184.311918164524	38	3	2017
Model Average	167.91899448893	39	3	2017
Model Average	151.530831459552	40	3	2017
Model Average	155.944259911586	41	3	2017
Model Average	141.803041002253	42	3	2017
Model Average	135.653751958894	43	3	2017
Model Average	127.343256977462	44	3	2017
Model Average	132.228463156653	45	3	2017
Model Average	206.864889406384	3	4	2017
Model Average	233.387147521825	4	4	2017
Model Average	244.697585608541	5	4	2017
Model Average	274.525132920639	6	4	2017
Model Average	313.722162044369	7	4	2017
Model Average	346.943870989404	8	4	2017
Model Average	341.743215490784	9	4	2017
Model Average	355.915797754927	10	4	2017
Model Average	383.174577682024	11	4	2017
Model Average	404.808708881282	12	4	2017
Model Average	437.356373094648	13	4	2017
Model Average	440.550931973014	14	4	2017
Model Average	427.347519174617	15	4	2017
Model Average	406.214761595455	16	4	2017
Model Average	378.549537985728	17	4	2017
Model Average	403.538436793729	18	4	2017
Model Average	389.804457017448	19	4	2017
Model Average	310.743063591825	20	4	2017
Model Average	309.590986374364	21	4	2017
Model Average	331.549631703713	22	4	2017
Model Average	321.575445732693	23	4	2017
Model Average	312.867064711527	24	4	2017
Model Average	286.624606233274	25	4	2017
Model Average	281.588944508484	26	4	2017
Model Average	281.822975483497	27	4	2017
Model Average	247.815004827356	28	4	2017
Model Average	238.738079466239	29	4	2017
Model Average	250.554257652168	30	4	2017
Model Average	234.89167945512	31	4	2017
Model Average	210.661004896079	32	4	2017
Model Average	210.392601343571	33	4	2017
Model Average	207.046154056502	34	4	2017
Model Average	208.085474064022	35	4	2017
Model Average	189.680886706427	36	4	2017
Model Average	179.039002107872	37	4	2017
Model Average	174.665833093922	38	4	2017
Model Average	169.489187177617	39	4	2017
Model Average	134.614074999773	40	4	2017
Model Average	146.723942536799	41	4	2017
Model Average	130.240163268481	42	4	2017
Model Average	119.474079867992	43	4	2017
Model Average	118.57618417682	44	4	2017
Model Average	123.596283688556	45	4	2017
Naive Average	192.684588254496	3	1	2017
Naive Average	213.901150497971	4	1	2017
Naive Average	218.565730053127	5	1	2017
Naive Average	230.500336611874	6	1	2017
Naive Average	240.050771921084	7	1	2017
Naive Average	290.49871973925	8	1	2017
Naive Average	289.801941794456	9	1	2017
Naive Average	314.407540259357	10	1	2017
Naive Average	347.34680089117	11	1	2017
Naive Average	386.776452534199	12	1	2017
Naive Average	429.48350765582	13	1	2017
Naive Average	444.720452869389	14	1	2017
Naive Average	454.787489700597	15	1	2017
Naive Average	471.537485596796	16	1	2017
Naive Average	437.217613936093	17	1	2017
Naive Average	457.737721714545	18	1	2017
Naive Average	400.56761098681	19	1	2017
Naive Average	306.742339563208	20	1	2017
Naive Average	308.187445133631	21	1	2017
Naive Average	351.83692554061	22	1	2017
Naive Average	322.034773181317	23	1	2017
Naive Average	338.129107464906	24	1	2017
Naive Average	297.98332075033	25	1	2017
Naive Average	311.509409155178	26	1	2017
Naive Average	306.667580004199	27	1	2017
Naive Average	261.779098796472	28	1	2017
Naive Average	248.685097896367	29	1	2017
Naive Average	264.871902287809	30	1	2017
Naive Average	239.075006321724	31	1	2017
Naive Average	218.6776577634	32	1	2017
Naive Average	211.176776656737	33	1	2017
Naive Average	203.224567546117	34	1	2017
Naive Average	216.050699116937	35	1	2017
Naive Average	212.839391415592	36	1	2017
Naive Average	202.177084948931	37	1	2017
Naive Average	211.367677725985	38	1	2017
Naive Average	180.697116969278	39	1	2017
Naive Average	159.316868636216	40	1	2017
Naive Average	171.866920677188	41	1	2017
Naive Average	166.123890221939	42	1	2017
Naive Average	140.96150709998	43	1	2017
Naive Average	145.683354010355	44	1	2017
Naive Average	140.189017549332	45	1	2017
Naive Average	199.874416467506	3	2	2017
Naive Average	220.370894829285	4	2	2017
Naive Average	219.145096811361	5	2	2017
Naive Average	236.692804897788	6	2	2017
Naive Average	258.337265050815	7	2	2017
Naive Average	312.803519032653	8	2	2017
Naive Average	318.118671891138	9	2	2017
Naive Average	321.464848588327	10	2	2017
Naive Average	353.564888444584	11	2	2017
Naive Average	400.913816669214	12	2	2017
Naive Average	439.893053039107	13	2	2017
Naive Average	454.376793165736	14	2	2017
Naive Average	463.366451524238	15	2	2017
Naive Average	461.92205348949	16	2	2017
Naive Average	413.47645674397	17	2	2017
Naive Average	431.841721146718	18	2	2017
Naive Average	390.854517378542	19	2	2017
Naive Average	304.822664333365	20	2	2017
Naive Average	321.986252787557	21	2	2017
Naive Average	334.154914786944	22	2	2017
Naive Average	330.620393158196	23	2	2017
Naive Average	325.821332901575	24	2	2017
Naive Average	298.261334125676	25	2	2017
Naive Average	302.962482713403	26	2	2017
Naive Average	299.192689613126	27	2	2017
Naive Average	257.016344416577	28	2	2017
Naive Average	245.060921071904	29	2	2017
Naive Average	252.327176685402	30	2	2017
Naive Average	238.825696192024	31	2	2017
Naive Average	213.475917864594	32	2	2017
Naive Average	209.369403805133	33	2	2017
Naive Average	200.734928731495	34	2	2017
Naive Average	216.621917372031	35	2	2017
Naive Average	205.891212985796	36	2	2017
Naive Average	196.535461382921	37	2	2017
Naive Average	191.838326328841	38	2	2017
Naive Average	177.867740225863	39	2	2017
Naive Average	147.575400701613	40	2	2017
Naive Average	175.599394140127	41	2	2017
Naive Average	143.274454895509	42	2	2017
Naive Average	133.508770640193	43	2	2017
Naive Average	133.652012509374	44	2	2017
Naive Average	132.741226810114	45	2	2017
Naive Average	204.387293090238	3	3	2017
Naive Average	220.622573816873	4	3	2017
Naive Average	225.399714636593	5	3	2017
Naive Average	252.83599634064	6	3	2017
Naive Average	283.723581115468	7	3	2017
Naive Average	340.758252634092	8	3	2017
Naive Average	328.188543742039	9	3	2017
Naive Average	331.906112273323	10	3	2017
Naive Average	370.249059930976	11	3	2017
Naive Average	407.089858139738	12	3	2017
Naive Average	446.45032648538	13	3	2017
Naive Average	462.812666888226	14	3	2017
Naive Average	451.813505924678	15	3	2017
Naive Average	438.868330278684	16	3	2017
Naive Average	389.642137052312	17	3	2017
Naive Average	418.80525929275	18	3	2017
Naive Average	382.076878109051	19	3	2017
Naive Average	323.691662044987	20	3	2017
Naive Average	305.384703310369	21	3	2017
Naive Average	339.140051599041	22	3	2017
Naive Average	322.895433686249	23	3	2017
Naive Average	323.194963233347	24	3	2017
Naive Average	290.418639135014	25	3	2017
Naive Average	292.869560776328	26	3	2017
Naive Average	285.999862490141	27	3	2017
Naive Average	251.147287380383	28	3	2017
Naive Average	234.114808277135	29	3	2017
Naive Average	249.31958645723	30	3	2017
Naive Average	232.918586343188	31	3	2017
Naive Average	209.307047706595	32	3	2017
Naive Average	202.983978979179	33	3	2017
Naive Average	202.576957445462	34	3	2017
Naive Average	209.193587416048	35	3	2017
Naive Average	200.701563304212	36	3	2017
Naive Average	182.345894044142	37	3	2017
Naive Average	189.681306452406	38	3	2017
Naive Average	166.308334031525	39	3	2017
Naive Average	151.399961270056	40	3	2017
Naive Average	151.84689222544	41	3	2017
Naive Average	135.453261045709	42	3	2017
Naive Average	122.75034577369	43	3	2017
Naive Average	122.945294593511	44	3	2017
Naive Average	123.978072533369	45	3	2017
Naive Average	209.44202616864	3	4	2017
Naive Average	231.601194787427	4	4	2017
Naive Average	244.766291108608	5	4	2017
Naive Average	275.189851586942	6	4	2017
Naive Average	313.145424508766	7	4	2017
Naive Average	345.167073273101	8	4	2017
Naive Average	338.395454661782	9	4	2017
Naive Average	351.274486346477	10	4	2017
Naive Average	384.499889217217	11	4	2017
Naive Average	415.921296006596	12	4	2017
Naive Average	450.788468474417	13	4	2017
Naive Average	451.061121675151	14	4	2017
Naive Average	426.446605129091	15	4	2017
Naive Average	406.704046538808	16	4	2017
Naive Average	378.644098724936	17	4	2017
Naive Average	411.744958923996	18	4	2017
Naive Average	398.321691010411	19	4	2017
Naive Average	309.398075242512	20	4	2017
Naive Average	311.423818363715	21	4	2017
Naive Average	330.900843943778	22	4	2017
Naive Average	320.290471936435	23	4	2017
Naive Average	311.927957775183	24	4	2017
Naive Average	283.237215406891	25	4	2017
Naive Average	281.063668267311	26	4	2017
Naive Average	279.127362005349	27	4	2017
Naive Average	241.934932538764	28	4	2017
Naive Average	233.070786519199	29	4	2017
Naive Average	245.83615044679	30	4	2017
Naive Average	229.37541049932	31	4	2017
Naive Average	205.214315399422	32	4	2017
Naive Average	204.64980258252	33	4	2017
Naive Average	198.267708808239	34	4	2017
Naive Average	203.979229965444	35	4	2017
Naive Average	185.029205594433	36	4	2017
Naive Average	177.982665029694	37	4	2017
Naive Average	174.736528734961	38	4	2017
Naive Average	170.076369922488	39	4	2017
Naive Average	131.153193193537	40	4	2017
Naive Average	144.973813454078	41	4	2017
Naive Average	125.675442500331	42	4	2017
Naive Average	115.51054831593	43	4	2017
Naive Average	116.358272133824	44	4	2017
Naive Average	121.409885155515	45	4	2017
Naive	189	3	1	2017
Naive	215	4	1	2017
Naive	223	5	1	2017
Naive	236	6	1	2017
Naive	237	7	1	2017
Naive	287	8	1	2017
Naive	266	9	1	2017
Naive	284	10	1	2017
Naive	343	11	1	2017
Naive	401	12	1	2017
Naive	437	13	1	2017
Naive	449	14	1	2017
Naive	458	15	1	2017
Naive	471	16	1	2017
Naive	443	17	1	2017
Naive	512	18	1	2017
Naive	428	19	1	2017
Naive	301	20	1	2017
Naive	315	21	1	2017
Naive	339	22	1	2017
Naive	340	23	1	2017
Naive	338	24	1	2017
Naive	288	25	1	2017
Naive	322	26	1	2017
Naive	312	27	1	2017
Naive	250	28	1	2017
Naive	249	29	1	2017
Naive	270	30	1	2017
Naive	238	31	1	2017
Naive	209	32	1	2017
Naive	205	33	1	2017
Naive	194	34	1	2017
Naive	227	35	1	2017
Naive	209	36	1	2017
Naive	212	37	1	2017
Naive	228	38	1	2017
Naive	197	39	1	2017
Naive	155	40	1	2017
Naive	194	41	1	2017
Naive	156	42	1	2017
Naive	162	43	1	2017
Naive	161	44	1	2017
Naive	152	45	1	2017
Naive	189	3	2	2017
Naive	215	4	2	2017
Naive	223	5	2	2017
Naive	236	6	2	2017
Naive	237	7	2	2017
Naive	287	8	2	2017
Naive	266	9	2	2017
Naive	284	10	2	2017
Naive	343	11	2	2017
Naive	401	12	2	2017
Naive	437	13	2	2017
Naive	449	14	2	2017
Naive	458	15	2	2017
Naive	471	16	2	2017
Naive	443	17	2	2017
Naive	512	18	2	2017
Naive	428	19	2	2017
Naive	301	20	2	2017
Naive	315	21	2	2017
Naive	339	22	2	2017
Naive	340	23	2	2017
Naive	338	24	2	2017
Naive	288	25	2	2017
Naive	322	26	2	2017
Naive	312	27	2	2017
Naive	250	28	2	2017
Naive	249	29	2	2017
Naive	270	30	2	2017
Naive	238	31	2	2017
Naive	209	32	2	2017
Naive	205	33	2	2017
Naive	194	34	2	2017
Naive	227	35	2	2017
Naive	209	36	2	2017
Naive	212	37	2	2017
Naive	228	38	2	2017
Naive	197	39	2	2017
Naive	155	40	2	2017
Naive	194	41	2	2017
Naive	156	42	2	2017
Naive	162	43	2	2017
Naive	161	44	2	2017
Naive	152	45	2	2017
Naive	189	3	3	2017
Naive	215	4	3	2017
Naive	223	5	3	2017
Naive	236	6	3	2017
Naive	237	7	3	2017
Naive	287	8	3	2017
Naive	266	9	3	2017
Naive	284	10	3	2017
Naive	343	11	3	2017
Naive	401	12	3	2017
Naive	437	13	3	2017
Naive	449	14	3	2017
Naive	458	15	3	2017
Naive	471	16	3	2017
Naive	443	17	3	2017
Naive	512	18	3	2017
Naive	428	19	3	2017
Naive	301	20	3	2017
Naive	315	21	3	2017
Naive	339	22	3	2017
Naive	340	23	3	2017
Naive	338	24	3	2017
Naive	288	25	3	2017
Naive	322	26	3	2017
Naive	312	27	3	2017
Naive	250	28	3	2017
Naive	249	29	3	2017
Naive	270	30	3	2017
Naive	238	31	3	2017
Naive	209	32	3	2017
Naive	205	33	3	2017
Naive	194	34	3	2017
Naive	227	35	3	2017
Naive	209	36	3	2017
Naive	212	37	3	2017
Naive	228	38	3	2017
Naive	197	39	3	2017
Naive	155	40	3	2017
Naive	194	41	3	2017
Naive	156	42	3	2017
Naive	162	43	3	2017
Naive	161	44	3	2017
Naive	152	45	3	2017
Naive	189	3	4	2017
Naive	215	4	4	2017
Naive	223	5	4	2017
Naive	236	6	4	2017
Naive	237	7	4	2017
Naive	287	8	4	2017
Naive	266	9	4	2017
Naive	284	10	4	2017
Naive	343	11	4	2017
Naive	401	12	4	2017
Naive	437	13	4	2017
Naive	449	14	4	2017
Naive	458	15	4	2017
Naive	471	16	4	2017
Naive	443	17	4	2017
Naive	512	18	4	2017
Naive	428	19	4	2017
Naive	301	20	4	2017
Naive	315	21	4	2017
Naive	339	22	4	2017
Naive	340	23	4	2017
Naive	338	24	4	2017
Naive	288	25	4	2017
Naive	322	26	4	2017
Naive	312	27	4	2017
Naive	250	28	4	2017
Naive	249	29	4	2017
Naive	270	30	4	2017
Naive	238	31	4	2017
Naive	209	32	4	2017
Naive	205	33	4	2017
Naive	194	34	4	2017
Naive	227	35	4	2017
Naive	209	36	4	2017
Naive	212	37	4	2017
Naive	228	38	4	2017
Naive	197	39	4	2017
Naive	155	40	4	2017
Naive	194	41	4	2017
Naive	156	42	4	2017
Naive	162	43	4	2017
Naive	161	44	4	2017
Naive	152	45	4	2017
lm ub	266.176106662686	3	1	2017
lm ub	296.517708117828	4	1	2017
lm ub	279.473508444018	5	1	2017
lm ub	288.659301345638	6	1	2017
lm ub	315.538987930447	7	1	2017
lm ub	364.819041187064	8	1	2017
lm ub	370.603141554799	9	1	2017
lm ub	398.101030070492	10	1	2017
lm ub	423.587769673309	11	1	2017
lm ub	447.715900559887	12	1	2017
lm ub	488.968725762753	13	1	2017
lm ub	489.975798940324	14	1	2017
lm ub	515.046651122581	15	1	2017
lm ub	536.906206432101	16	1	2017
lm ub	491.932799455376	17	1	2017
lm ub	529.178190264405	18	1	2017
lm ub	461.618204435737	19	1	2017
lm ub	362.348086905047	20	1	2017
lm ub	353.062318862108	21	1	2017
lm ub	450.291173015279	22	1	2017
lm ub	391.032292334797	23	1	2017
lm ub	412.073662027399	24	1	2017
lm ub	376.650982905122	25	1	2017
lm ub	378.820158192025	26	1	2017
lm ub	371.310335462846	27	1	2017
lm ub	328.466986725357	28	1	2017
lm ub	299.220733781101	29	1	2017
lm ub	337.116007554053	30	1	2017
lm ub	299.229696053033	31	1	2017
lm ub	276.554702419032	32	1	2017
lm ub	273.043313955986	33	1	2017
lm ub	269.619408912118	34	1	2017
lm ub	274.948635396379	35	1	2017
lm ub	287.13871530051	36	1	2017
lm ub	261.366575241679	37	1	2017
lm ub	281.815887376154	38	1	2017
lm ub	240.343336122134	39	1	2017
lm ub	223.533450195874	40	1	2017
lm ub	239.843762329722	41	1	2017
lm ub	239.23857694747	42	1	2017
lm ub	195.229619790062	43	1	2017
lm ub	207.903834147989	44	1	2017
lm ub	208.958255555686	45	1	2017
lm ub	296.906556601923	3	2	2017
lm ub	307.912932935458	4	2	2017
lm ub	292.450960660097	5	2	2017
lm ub	318.59523999443	6	2	2017
lm ub	359.123016867925	7	2	2017
lm ub	410.65795280057	8	2	2017
lm ub	432.695033250415	9	2	2017
lm ub	428.566387771575	10	2	2017
lm ub	428.577105840929	11	2	2017
lm ub	467.199268179658	12	2	2017
lm ub	488.152304599839	13	2	2017
lm ub	525.469824035338	14	2	2017
lm ub	539.484536280936	15	2	2017
lm ub	534.221074501839	16	2	2017
lm ub	490.068142577657	17	2	2017
lm ub	473.504429933963	18	2	2017
lm ub	472.146454849423	19	2	2017
lm ub	373.418907429595	20	2	2017
lm ub	396.436061436964	21	2	2017
lm ub	442.927898071715	22	2	2017
lm ub	423.996745665489	23	2	2017
lm ub	424.073805840013	24	2	2017
lm ub	405.863782246151	25	2	2017
lm ub	378.536918644782	26	2	2017
lm ub	390.333185066581	27	2	2017
lm ub	339.766201856824	28	2	2017
lm ub	321.203264357551	29	2	2017
lm ub	331.524648034632	30	2	2017
lm ub	331.242454729534	31	2	2017
lm ub	290.411586906875	32	2	2017
lm ub	297.95987368889	33	2	2017
lm ub	284.341221425016	34	2	2017
lm ub	299.003567534598	35	2	2017
lm ub	296.664634462409	36	2	2017
lm ub	278.384613149482	37	2	2017
lm ub	267.122932655382	38	2	2017
lm ub	270.514903372544	39	2	2017
lm ub	228.030859028755	40	2	2017
lm ub	266.752714857509	41	2	2017
lm ub	235.069682884179	42	2	2017
lm ub	200.34902181276	43	2	2017
lm ub	209.387572066373	44	2	2017
lm ub	221.383121323573	45	2	2017
lm ub	306.204251745011	3	3	2017
lm ub	314.382915644951	4	3	2017
lm ub	330.669475060508	5	3	2017
lm ub	368.433994739457	6	3	2017
lm ub	415.051733378447	7	3	2017
lm ub	463.085696276161	8	3	2017
lm ub	457.802989862504	9	3	2017
lm ub	440.590447339556	10	3	2017
lm ub	453.763167161872	11	3	2017
lm ub	471.361186154038	12	3	2017
lm ub	517.227899718878	13	3	2017
lm ub	554.173115253986	14	3	2017
lm ub	537.948311611912	15	3	2017
lm ub	526.481182307459	16	3	2017
lm ub	436.616947686899	17	3	2017
lm ub	474.673187653651	18	3	2017
lm ub	460.46534749911	19	3	2017
lm ub	438.641778916102	20	3	2017
lm ub	396.704961512609	21	3	2017
lm ub	465.689899787247	22	3	2017
lm ub	445.925877275526	23	3	2017
lm ub	442.562188624023	24	3	2017
lm ub	413.567234219081	25	3	2017
lm ub	398.00696075556	26	3	2017
lm ub	387.875069929346	27	3	2017
lm ub	367.232782119261	28	3	2017
lm ub	324.538722683859	29	3	2017
lm ub	354.277379082896	30	3	2017
lm ub	345.985712182315	31	3	2017
lm ub	318.425104680204	32	3	2017
lm ub	306.863772887369	33	3	2017
lm ub	314.943940710838	34	3	2017
lm ub	303.567117141221	35	3	2017
lm ub	313.766999254392	36	3	2017
lm ub	281.156300268228	37	3	2017
lm ub	298.139857894305	38	3	2017
lm ub	279.956745749707	39	3	2017
lm ub	269.923094672939	40	3	2017
lm ub	256.96901682386	41	3	2017
lm ub	242.309818231353	42	3	2017
lm ub	215.656807614833	43	3	2017
lm ub	217.125084020278	44	3	2017
lm ub	230.047247754683	45	3	2017
lm ub	309.691785316226	3	4	2017
lm ub	340.978746862736	4	4	2017
lm ub	365.579141313938	5	4	2017
lm ub	406.34134770622	6	4	2017
lm ub	459.247923709052	7	4	2017
lm ub	470.734227716318	8	4	2017
lm ub	457.136265827929	9	4	2017
lm ub	453.796419651915	10	4	2017
lm ub	455.735462377961	11	4	2017
lm ub	501.614021796905	12	4	2017
lm ub	538.285107648002	13	4	2017
lm ub	541.352582067205	14	4	2017
lm ub	507.969609555696	15	4	2017
lm ub	447.238997607597	16	4	2017
lm ub	427.219258319961	17	4	2017
lm ub	451.963740695518	18	4	2017
lm ub	508.212031506502	19	4	2017
lm ub	425.239628994691	20	4	2017
lm ub	407.519589850902	21	4	2017
lm ub	473.593751505552	22	4	2017
lm ub	459.275005464804	23	4	2017
lm ub	437.008154548721	24	4	2017
lm ub	438.605540397558	25	4	2017
lm ub	389.153320400391	26	4	2017
lm ub	407.190676277643	27	4	2017
lm ub	369.816901508631	28	4	2017
lm ub	346.04200379755	29	4	2017
lm ub	363.761317132195	30	4	2017
lm ub	375.609463361953	31	4	2017
lm ub	328.5476186178	32	4	2017
lm ub	339.399244527337	33	4	2017
lm ub	324.694212632916	34	4	2017
lm ub	318.569981697802	35	4	2017
lm ub	307.597365133083	36	4	2017
lm ub	302.473174783372	37	4	2017
lm ub	293.000593210587	38	4	2017
lm ub	311.908183870583	39	4	2017
lm ub	257.562351182416	40	4	2017
lm ub	257.941700716223	41	4	2017
lm ub	250.785574359978	42	4	2017
lm ub	222.349013853823	43	4	2017
lm ub	223.979322127025	44	4	2017
lm ub	240.57800516026	45	4	2017
lm lb	144.68815163331	3	1	2017
lm lb	175.196462065734	4	1	2017
lm lb	158.132708301563	5	1	2017
lm lb	167.043761737987	6	1	2017
lm lb	194.090725816995	7	1	2017
lm lb	242.965036791101	8	1	2017
lm lb	249.48141462362	9	1	2017
lm lb	274.938541394906	10	1	2017
lm lb	302.531810670542	11	1	2017
lm lb	327.401784660038	12	1	2017
lm lb	367.808223381274	13	1	2017
lm lb	368.821293355231	14	1	2017
lm lb	392.769701481283	15	1	2017
lm lb	416.020018528797	16	1	2017
lm lb	371.990750203233	17	1	2017
lm lb	407.051616694222	18	1	2017
lm lb	338.308020607173	19	1	2017
lm lb	238.795560880771	20	1	2017
lm lb	229.812358891635	21	1	2017
lm lb	325.272661142079	22	1	2017
lm lb	265.369674599634	23	1	2017
lm lb	285.916986070581	24	1	2017
lm lb	249.50453188251	25	1	2017
lm lb	253.259424385309	26	1	2017
lm lb	247.097363364639	27	1	2017
lm lb	203.259403981783	28	1	2017
lm lb	174.535100715188	29	1	2017
lm lb	213.016950056213	30	1	2017
lm lb	173.445931624049	31	1	2017
lm lb	149.689495486059	32	1	2017
lm lb	148.535797812243	33	1	2017
lm lb	145.657615832719	34	1	2017
lm lb	150.807845133117	35	1	2017
lm lb	163.676905767939	36	1	2017
lm lb	137.712265449878	37	1	2017
lm lb	158.002607259667	38	1	2017
lm lb	116.973924502022	39	1	2017
lm lb	100.198740755986	40	1	2017
lm lb	116.817451537356	41	1	2017
lm lb	116.330762250035	42	1	2017
lm lb	72.0720128708691	43	1	2017
lm lb	84.6932299501428	44	1	2017
lm lb	87.1872322159805	45	1	2017
lm lb	142.634759240136	3	2	2017
lm lb	153.87352581675	4	2	2017
lm lb	138.422938517369	5	2	2017
lm lb	164.220204770867	6	2	2017
lm lb	204.67132073813	7	2	2017
lm lb	255.901483080457	8	2	2017
lm lb	278.85213562327	9	2	2017
lm lb	272.27099562839	10	2	2017
lm lb	274.600967635469	11	2	2017
lm lb	313.449298872812	12	2	2017
lm lb	333.400835275016	13	2	2017
lm lb	370.504529463584	14	2	2017
lm lb	383.200526690401	15	2	2017
lm lb	379.734338295514	16	2	2017
lm lb	336.618712259665	17	2	2017
lm lb	318.736538061253	18	2	2017
lm lb	314.962418394774	19	2	2017
lm lb	217.2487414572	20	2	2017
lm lb	240.430245318144	21	2	2017
lm lb	285.125625368498	22	2	2017
lm lb	265.785672773427	23	2	2017
lm lb	264.821356061848	24	2	2017
lm lb	246.090099290225	25	2	2017
lm lb	220.74670260942	26	2	2017
lm lb	233.912802588772	27	2	2017
lm lb	182.305681547849	28	2	2017
lm lb	164.448273639469	29	2	2017
lm lb	175.734269873931	30	2	2017
lm lb	173.36062171399	31	2	2017
lm lb	131.031835952866	32	2	2017
lm lb	141.51968450262	33	2	2017
lm lb	128.638223841608	34	2	2017
lm lb	143.153065452077	35	2	2017
lm lb	141.658873427342	36	2	2017
lm lb	123.164223023271	37	2	2017
lm lb	111.868245838923	38	2	2017
lm lb	115.769464310512	39	2	2017
lm lb	73.4435306789565	40	2	2017
lm lb	112.758356484592	41	2	2017
lm lb	81.2250660288824	42	2	2017
lm lb	46.2413957990528	43	2	2017
lm lb	55.2583623238678	44	2	2017
lm lb	69.0576046889809	45	2	2017
lm lb	118.300856604757	3	3	2017
lm lb	126.694653500107	4	3	2017
lm lb	142.96637130323	5	3	2017
lm lb	180.082816906584	6	3	2017
lm lb	226.975793209078	7	3	2017
lm lb	274.517233966991	8	3	2017
lm lb	270.70003381397	9	3	2017
lm lb	250.368037505018	10	3	2017
lm lb	265.829319758482	11	3	2017
lm lb	284.047339545713	12	3	2017
lm lb	328.533793548514	13	3	2017
lm lb	365.336434843792	14	3	2017
lm lb	347.564730177278	15	3	2017
lm lb	337.793687188731	16	3	2017
lm lb	249.716986783978	17	3	2017
lm lb	285.994377999839	18	3	2017
lm lb	269.908072996049	19	3	2017
lm lb	250.25888372219	20	3	2017
lm lb	208.836749679509	21	3	2017
lm lb	275.592405431973	22	3	2017
lm lb	254.673499987974	23	3	2017
lm lb	250.49274517837	24	3	2017
lm lb	220.817929473145	25	3	2017
lm lb	207.18969960021	26	3	2017
lm lb	198.794591264954	27	3	2017
lm lb	177.485399656875	28	3	2017
lm lb	135.524138451503	29	3	2017
lm lb	166.380910214368	30	3	2017
lm lb	155.548368000588	31	3	2017
lm lb	126.184572153881	32	3	2017
lm lb	118.209569804507	33	3	2017
lm lb	127.185715855127	34	3	2017
lm lb	115.623017494381	35	3	2017
lm lb	126.817870958991	36	3	2017
lm lb	93.9014392963321	37	3	2017
lm lb	110.73100012275	38	3	2017
lm lb	93.337385139927	39	3	2017
lm lb	83.3930978390723	40	3	2017
lm lb	71.1357790589459	41	3	2017
lm lb	56.7769618920537	42	3	2017
lm lb	29.8073935574065	43	3	2017
lm lb	31.3757811816031	44	3	2017
lm lb	46.4560841486355	45	3	2017
lm lb	104.494026599953	3	4	2017
lm lb	135.990764291153	4	4	2017
lm lb	160.345250303398	5	4	2017
lm lb	200.737138013805	6	4	2017
lm lb	253.910585015043	7	4	2017
lm lb	265.021018004483	8	4	2017
lm lb	252.988291609645	9	4	2017
lm lb	245.668849186119	10	4	2017
lm lb	250.130269298704	11	4	2017
lm lb	296.523378008491	12	4	2017
lm lb	331.962710407935	13	4	2017
lm lb	335.166973916461	14	4	2017
lm lb	299.540632539538	15	4	2017
lm lb	241.208077568881	16	4	2017
lm lb	222.944184118133	17	4	2017
lm lb	245.963780053383	18	4	2017
lm lb	300.694551454701	19	4	2017
lm lb	219.743572960925	20	4	2017
lm lb	202.562108795515	21	4	2017
lm lb	266.330786943495	22	4	2017
lm lb	251.357323285089	23	4	2017
lm lb	228.105948110796	24	4	2017
lm lb	228.410345206657	25	4	2017
lm lb	180.888293144935	26	4	2017
lm lb	201.142949955309	27	4	2017
lm lb	162.659122368237	28	4	2017
lm lb	139.495487720122	29	4	2017
lm lb	158.34607079951	30	4	2017
lm lb	167.330495472397	31	4	2017
lm lb	118.485137570822	32	4	2017
lm lb	133.237720275717	33	4	2017
lm lb	119.454382339892	34	4	2017
lm lb	113.133295108468	35	4	2017
lm lb	103.253147904316	36	4	2017
lm lb	97.6054731230832	37	4	2017
lm lb	88.0864680478288	38	4	2017
lm lb	107.752703887929	39	4	2017
lm lb	53.3898213373846	40	4	2017
lm lb	54.5540870665226	41	4	2017
lm lb	47.726040233853	42	4	2017
lm lb	18.8949738982046	43	4	2017
lm lb	20.6075141715916	44	4	2017
lm lb	39.5683852615895	45	4	2017
rf ub	194	3	1	2017
rf ub	234	4	1	2017
rf ub	341	5	1	2017
rf ub	368	6	1	2017
rf ub	405.800000000003	7	1	2017
rf ub	433	8	1	2017
rf ub	574	9	1	2017
rf ub	574	10	1	2017
rf ub	506	11	1	2017
rf ub	489	12	1	2017
rf ub	506	13	1	2017
rf ub	574	14	1	2017
rf ub	593	15	1	2017
rf ub	593	16	1	2017
rf ub	506	17	1	2017
rf ub	512	18	1	2017
rf ub	512	19	1	2017
rf ub	454	20	1	2017
rf ub	421	21	1	2017
rf ub	437	22	1	2017
rf ub	433	23	1	2017
rf ub	437	24	1	2017
rf ub	368.650000000002	25	1	2017
rf ub	381	26	1	2017
rf ub	388	27	1	2017
rf ub	340	28	1	2017
rf ub	340	29	1	2017
rf ub	343	30	1	2017
rf ub	340	31	1	2017
rf ub	315	32	1	2017
rf ub	287	33	1	2017
rf ub	290	34	1	2017
rf ub	341	35	1	2017
rf ub	341	36	1	2017
rf ub	246	37	1	2017
rf ub	237	38	1	2017
rf ub	228	39	1	2017
rf ub	223	40	1	2017
rf ub	223	41	1	2017
rf ub	223	42	1	2017
rf ub	197	43	1	2017
rf ub	194	44	1	2017
rf ub	194	45	1	2017
rf ub	215	3	2	2017
rf ub	341	4	2	2017
rf ub	368	5	2	2017
rf ub	472	6	2	2017
rf ub	472	7	2	2017
rf ub	574	8	2	2017
rf ub	593	9	2	2017
rf ub	593	10	2	2017
rf ub	494	11	2	2017
rf ub	489	12	2	2017
rf ub	494	13	2	2017
rf ub	506	14	2	2017
rf ub	506	15	2	2017
rf ub	506	16	2	2017
rf ub	512	17	2	2017
rf ub	512	18	2	2017
rf ub	489	19	2	2017
rf ub	449.250000000001	20	2	2017
rf ub	445	21	2	2017
rf ub	449	22	2	2017
rf ub	445	23	2	2017
rf ub	437	24	2	2017
rf ub	348	25	2	2017
rf ub	348.400000000001	26	2	2017
rf ub	389	27	2	2017
rf ub	348	28	2	2017
rf ub	348	29	2	2017
rf ub	368	30	2	2017
rf ub	348	31	2	2017
rf ub	327	32	2	2017
rf ub	338	33	2	2017
rf ub	401	34	2	2017
rf ub	421	35	2	2017
rf ub	368	36	2	2017
rf ub	284	37	2	2017
rf ub	237	38	2	2017
rf ub	226	39	2	2017
rf ub	223	40	2	2017
rf ub	223	41	2	2017
rf ub	215	42	2	2017
rf ub	197	43	2	2017
rf ub	194	44	2	2017
rf ub	215	45	2	2017
rf ub	223	3	3	2017
rf ub	282	4	3	2017
rf ub	368	5	3	2017
rf ub	472	6	3	2017
rf ub	574	7	3	2017
rf ub	593	8	3	2017
rf ub	632	9	3	2017
rf ub	607	10	3	2017
rf ub	574	11	3	2017
rf ub	489	12	3	2017
rf ub	506	13	3	2017
rf ub	506	14	3	2017
rf ub	494.600000000002	15	3	2017
rf ub	512	16	3	2017
rf ub	512	17	3	2017
rf ub	506	18	3	2017
rf ub	471	19	3	2017
rf ub	458	20	3	2017
rf ub	449	21	3	2017
rf ub	458	22	3	2017
rf ub	454	23	3	2017
rf ub	433.200000000001	24	3	2017
rf ub	348	25	3	2017
rf ub	340	26	3	2017
rf ub	421	27	3	2017
rf ub	381	28	3	2017
rf ub	401	29	3	2017
rf ub	421	30	3	2017
rf ub	388.05	31	3	2017
rf ub	322	32	3	2017
rf ub	338	33	3	2017
rf ub	421	34	3	2017
rf ub	574	35	3	2017
rf ub	401	36	3	2017
rf ub	287	37	3	2017
rf ub	246.500000000002	38	3	2017
rf ub	223	39	3	2017
rf ub	215	40	3	2017
rf ub	223	41	3	2017
rf ub	207	42	3	2017
rf ub	194	43	3	2017
rf ub	189	44	3	2017
rf ub	215	45	3	2017
rf ub	236	3	4	2017
rf ub	433	4	4	2017
rf ub	446.350000000005	5	4	2017
rf ub	494	6	4	2017
rf ub	506	7	4	2017
rf ub	632	8	4	2017
rf ub	607	9	4	2017
rf ub	593	10	4	2017
rf ub	506	11	4	2017
rf ub	472.850000000003	12	4	2017
rf ub	472	13	4	2017
rf ub	489	14	4	2017
rf ub	512	15	4	2017
rf ub	512	16	4	2017
rf ub	472	17	4	2017
rf ub	471	18	4	2017
rf ub	471	19	4	2017
rf ub	471	20	4	2017
rf ub	471	21	4	2017
rf ub	471	22	4	2017
rf ub	458	23	4	2017
rf ub	401	24	4	2017
rf ub	340	25	4	2017
rf ub	348	26	4	2017
rf ub	401.1	27	4	2017
rf ub	356	28	4	2017
rf ub	445	29	4	2017
rf ub	449	30	4	2017
rf ub	401.150000000001	31	4	2017
rf ub	338.1	32	4	2017
rf ub	340	33	4	2017
rf ub	574	34	4	2017
rf ub	574	35	4	2017
rf ub	421.600000000002	36	4	2017
rf ub	282	37	4	2017
rf ub	236	38	4	2017
rf ub	223	39	4	2017
rf ub	198.300000000001	40	4	2017
rf ub	217.300000000001	41	4	2017
rf ub	194.150000000001	42	4	2017
rf ub	194	43	4	2017
rf ub	162	44	4	2017
rf ub	189.150000000001	45	4	2017
rf lb	93	3	1	2017
rf lb	127	4	1	2017
rf lb	146	5	1	2017
rf lb	148	6	1	2017
rf lb	161	7	1	2017
rf lb	173	8	1	2017
rf lb	159	9	1	2017
rf lb	193	10	1	2017
rf lb	218	11	1	2017
rf lb	250	12	1	2017
rf lb	266	13	1	2017
rf lb	298	14	1	2017
rf lb	300	15	1	2017
rf lb	319	16	1	2017
rf lb	319	17	1	2017
rf lb	293	18	1	2017
rf lb	250	19	1	2017
rf lb	236	20	1	2017
rf lb	236	21	1	2017
rf lb	234	22	1	2017
rf lb	240	23	1	2017
rf lb	246.85	24	1	2017
rf lb	236	25	1	2017
rf lb	240	26	1	2017
rf lb	240	27	1	2017
rf lb	218	28	1	2017
rf lb	208	29	1	2017
rf lb	216	30	1	2017
rf lb	203	31	1	2017
rf lb	191	32	1	2017
rf lb	181	33	1	2017
rf lb	173	34	1	2017
rf lb	130.95	35	1	2017
rf lb	138.9	36	1	2017
rf lb	143	37	1	2017
rf lb	121	38	1	2017
rf lb	115	39	1	2017
rf lb	104	40	1	2017
rf lb	104	41	1	2017
rf lb	104	42	1	2017
rf lb	104	43	1	2017
rf lb	93	44	1	2017
rf lb	98	45	1	2017
rf lb	90	3	2	2017
rf lb	133	4	2	2017
rf lb	117	5	2	2017
rf lb	146	6	2	2017
rf lb	150.95	7	2	2017
rf lb	151	8	2	2017
rf lb	152	9	2	2017
rf lb	176	10	2	2017
rf lb	207	11	2	2017
rf lb	236	12	2	2017
rf lb	262	13	2	2017
rf lb	266	14	2	2017
rf lb	266	15	2	2017
rf lb	298	16	2	2017
rf lb	266	17	2	2017
rf lb	262	18	2	2017
rf lb	236	19	2	2017
rf lb	231.95	20	2	2017
rf lb	226	21	2	2017
rf lb	232	22	2	2017
rf lb	236	23	2	2017
rf lb	236	24	2	2017
rf lb	236	25	2	2017
rf lb	236	26	2	2017
rf lb	234	27	2	2017
rf lb	218	28	2	2017
rf lb	216	29	2	2017
rf lb	205	30	2	2017
rf lb	201	31	2	2017
rf lb	197	32	2	2017
rf lb	194	33	2	2017
rf lb	152	34	2	2017
rf lb	148	35	2	2017
rf lb	148	36	2	2017
rf lb	120.8	37	2	2017
rf lb	114	38	2	2017
rf lb	104	39	2	2017
rf lb	96	40	2	2017
rf lb	98	41	2	2017
rf lb	90	42	2	2017
rf lb	88	43	2	2017
rf lb	79	44	2	2017
rf lb	86	45	2	2017
rf lb	104	3	3	2017
rf lb	105	4	3	2017
rf lb	105	5	3	2017
rf lb	121	6	3	2017
rf lb	148	7	3	2017
rf lb	146	8	3	2017
rf lb	146	9	3	2017
rf lb	162.95	10	3	2017
rf lb	210.85	11	3	2017
rf lb	236	12	3	2017
rf lb	250	13	3	2017
rf lb	258	14	3	2017
rf lb	258	15	3	2017
rf lb	266	16	3	2017
rf lb	258	17	3	2017
rf lb	258	18	3	2017
rf lb	235.9	19	3	2017
rf lb	232	20	3	2017
rf lb	226	21	3	2017
rf lb	232	22	3	2017
rf lb	234	23	3	2017
[truncated: 2,301 more rows]
