# Supplementary material for: A stacked ensemble method for forecasting influenza-like illness visit volumes at emergency departments
Source: PLoS One. 2021 Mar 22;16(3):e0241725. doi: 10.1371/journal.pone.0241725 (PMC7984626; doi:10.1371/journal.pone.0241725)
Supplement: S1 Data — (ZIP) [file pone.0241725.s003.zip › ILI_plosone/tables/raw_estimates_2017weeks-3-45_fmc.csv]

object	value	epiweek	weeks_ahead	season
Random Forest	19.722	3	1	2017
Random Forest	25.269	4	1	2017
Random Forest	24.8385	5	1	2017
Random Forest	28.958	6	1	2017
Random Forest	31.292	7	1	2017
Random Forest	31.8015	8	1	2017
Random Forest	31.9235	9	1	2017
Random Forest	35.0185	10	1	2017
Random Forest	37.477	11	1	2017
Random Forest	50.853	12	1	2017
Random Forest	47.849	13	1	2017
Random Forest	46.317	14	1	2017
Random Forest	55.139	15	1	2017
Random Forest	56.406	16	1	2017
Random Forest	58.5875	17	1	2017
Random Forest	63.48	18	1	2017
Random Forest	52.423	19	1	2017
Random Forest	49.223	20	1	2017
Random Forest	49.2505	21	1	2017
Random Forest	44.6405	22	1	2017
Random Forest	44.939	23	1	2017
Random Forest	45.953	24	1	2017
Random Forest	45.148	25	1	2017
Random Forest	44.3595	26	1	2017
Random Forest	43.0545	27	1	2017
Random Forest	40.4075	28	1	2017
Random Forest	37.0045	29	1	2017
Random Forest	34.2605	30	1	2017
Random Forest	39.132	31	1	2017
Random Forest	34.528	32	1	2017
Random Forest	31.8455	33	1	2017
Random Forest	30.418	34	1	2017
Random Forest	27.568	35	1	2017
Random Forest	27.79	36	1	2017
Random Forest	25.0465	37	1	2017
Random Forest	20.849	38	1	2017
Random Forest	19.1925	39	1	2017
Random Forest	20.4615	40	1	2017
Random Forest	18.243	41	1	2017
Random Forest	21.657	42	1	2017
Random Forest	19.009	43	1	2017
Random Forest	19.928	44	1	2017
Random Forest	17.0765	45	1	2017
Random Forest	22.8635	3	2	2017
Random Forest	24.136	4	2	2017
Random Forest	24.8195	5	2	2017
Random Forest	29.913	6	2	2017
Random Forest	30.101	7	2	2017
Random Forest	32.4175	8	2	2017
Random Forest	31.911	9	2	2017
Random Forest	34.566	10	2	2017
Random Forest	42.276	11	2	2017
Random Forest	48.6325	12	2	2017
Random Forest	46.239	13	2	2017
Random Forest	51.352	14	2	2017
Random Forest	53.9445	15	2	2017
Random Forest	59.0095	16	2	2017
Random Forest	61.148	17	2	2017
Random Forest	58.4085	18	2	2017
Random Forest	45.1495	19	2	2017
Random Forest	47.873	20	2	2017
Random Forest	45.812	21	2	2017
Random Forest	46.4245	22	2	2017
Random Forest	43.9895	23	2	2017
Random Forest	45.7955	24	2	2017
Random Forest	43.374	25	2	2017
Random Forest	43.1785	26	2	2017
Random Forest	43.694	27	2	2017
Random Forest	40.223	28	2	2017
Random Forest	37.48	29	2	2017
Random Forest	37.815	30	2	2017
Random Forest	38.694	31	2	2017
Random Forest	34.0895	32	2	2017
Random Forest	34.443	33	2	2017
Random Forest	29.979	34	2	2017
Random Forest	30.1345	35	2	2017
Random Forest	27.3885	36	2	2017
Random Forest	23.2345	37	2	2017
Random Forest	21.3145	38	2	2017
Random Forest	21.192	39	2	2017
Random Forest	19.7935	40	2	2017
Random Forest	20.737	41	2	2017
Random Forest	20.399	42	2	2017
Random Forest	20.2515	43	2	2017
Random Forest	19.847	44	2	2017
Random Forest	17.52	45	2	2017
Random Forest	23.365	3	3	2017
Random Forest	25.9775	4	3	2017
Random Forest	26.925	5	3	2017
Random Forest	28.045	6	3	2017
Random Forest	31.184	7	3	2017
Random Forest	32.416	8	3	2017
Random Forest	32.824	9	3	2017
Random Forest	37.9785	10	3	2017
Random Forest	42.409	11	3	2017
Random Forest	47.6015	12	3	2017
Random Forest	53.961	13	3	2017
Random Forest	53.616	14	3	2017
Random Forest	52.9435	15	3	2017
Random Forest	60.118	16	3	2017
Random Forest	55.285	17	3	2017
Random Forest	51.779	18	3	2017
Random Forest	45.151	19	3	2017
Random Forest	44.0135	20	3	2017
Random Forest	43.598	21	3	2017
Random Forest	42.4955	22	3	2017
Random Forest	43.112	23	3	2017
Random Forest	45.0565	24	3	2017
Random Forest	42.856	25	3	2017
Random Forest	41.884	26	3	2017
Random Forest	42.598	27	3	2017
Random Forest	38.171	28	3	2017
Random Forest	41.6985	29	3	2017
Random Forest	38.713	30	3	2017
Random Forest	36.1645	31	3	2017
Random Forest	34.8835	32	3	2017
Random Forest	31.054	33	3	2017
Random Forest	31.9095	34	3	2017
Random Forest	30.2395	35	3	2017
Random Forest	27.4015	36	3	2017
Random Forest	24.641	37	3	2017
Random Forest	21.695	38	3	2017
Random Forest	19.298	39	3	2017
Random Forest	21.1905	40	3	2017
Random Forest	20.1425	41	3	2017
Random Forest	20.729	42	3	2017
Random Forest	20.7855	43	3	2017
Random Forest	17.3735	44	3	2017
Random Forest	17.2275	45	3	2017
Random Forest	26.1205	3	4	2017
Random Forest	28.3515	4	4	2017
Random Forest	26.2405	5	4	2017
Random Forest	28.911	6	4	2017
Random Forest	32.397	7	4	2017
Random Forest	34.2385	8	4	2017
Random Forest	38.946	9	4	2017
Random Forest	39.6035	10	4	2017
Random Forest	46.972	11	4	2017
Random Forest	51.864	12	4	2017
Random Forest	51.22	13	4	2017
Random Forest	49.66	14	4	2017
Random Forest	54.795	15	4	2017
Random Forest	54.812	16	4	2017
Random Forest	51.384	17	4	2017
Random Forest	55.7785	18	4	2017
Random Forest	45.206	19	4	2017
Random Forest	43.8975	20	4	2017
Random Forest	44.6945	21	4	2017
Random Forest	45.921	22	4	2017
Random Forest	45.7465	23	4	2017
Random Forest	43.0815	24	4	2017
Random Forest	42.4475	25	4	2017
Random Forest	42.4315	26	4	2017
Random Forest	38.6335	27	4	2017
Random Forest	40.3355	28	4	2017
Random Forest	40.717	29	4	2017
Random Forest	38.4575	30	4	2017
Random Forest	37.0845	31	4	2017
Random Forest	33.7315	32	4	2017
Random Forest	32.578	33	4	2017
Random Forest	32.3125	34	4	2017
Random Forest	30.0825	35	4	2017
Random Forest	27.109	36	4	2017
Random Forest	23.157	37	4	2017
Random Forest	20.472	38	4	2017
Random Forest	19.667	39	4	2017
Random Forest	21.1975	40	4	2017
Random Forest	20.3965	41	4	2017
Random Forest	22.1025	42	4	2017
Random Forest	17.967	43	4	2017
Random Forest	16.4905	44	4	2017
Random Forest	16.635	45	4	2017
Generalized Linear Mixture Model	195.658676580558	3	1	2017
Generalized Linear Mixture Model	217.843201631352	4	1	2017
Generalized Linear Mixture Model	216.769567074719	5	1	2017
Generalized Linear Mixture Model	239.57701432546	6	1	2017
Generalized Linear Mixture Model	247.1784291695	7	1	2017
Generalized Linear Mixture Model	296.169034579677	8	1	2017
Generalized Linear Mixture Model	287.619661380021	9	1	2017
Generalized Linear Mixture Model	321.836587454681	10	1	2017
Generalized Linear Mixture Model	357.699762887507	11	1	2017
Generalized Linear Mixture Model	404.75189526468	12	1	2017
Generalized Linear Mixture Model	456.110618315686	13	1	2017
Generalized Linear Mixture Model	467.499665668902	14	1	2017
Generalized Linear Mixture Model	491.788026247092	15	1	2017
Generalized Linear Mixture Model	509.152618655883	16	1	2017
Generalized Linear Mixture Model	428.88159046386	17	1	2017
Generalized Linear Mixture Model	517.598070848818	18	1	2017
Generalized Linear Mixture Model	391.486276804574	19	1	2017
Generalized Linear Mixture Model	307.920293814308	20	1	2017
Generalized Linear Mixture Model	306.483814064808	21	1	2017
Generalized Linear Mixture Model	345.894898027497	22	1	2017
Generalized Linear Mixture Model	333.092262223273	23	1	2017
Generalized Linear Mixture Model	331.591906461946	24	1	2017
Generalized Linear Mixture Model	277.103497228003	25	1	2017
Generalized Linear Mixture Model	302.042900140466	26	1	2017
Generalized Linear Mixture Model	282.728219329756	27	1	2017
Generalized Linear Mixture Model	249.558276301658	28	1	2017
Generalized Linear Mixture Model	237.841719545393	29	1	2017
Generalized Linear Mixture Model	256.093378837767	30	1	2017
Generalized Linear Mixture Model	229.438766697537	31	1	2017
Generalized Linear Mixture Model	198.732831634	32	1	2017
Generalized Linear Mixture Model	194.768509164935	33	1	2017
Generalized Linear Mixture Model	191.834345124544	34	1	2017
Generalized Linear Mixture Model	209.489273310256	35	1	2017
Generalized Linear Mixture Model	202.738688344844	36	1	2017
Generalized Linear Mixture Model	195.839278232156	37	1	2017
Generalized Linear Mixture Model	216.06330569204	38	1	2017
Generalized Linear Mixture Model	177.583812977602	39	1	2017
Generalized Linear Mixture Model	148.502309718981	40	1	2017
Generalized Linear Mixture Model	181.288027609232	41	1	2017
Generalized Linear Mixture Model	146.796552928852	42	1	2017
Generalized Linear Mixture Model	140.57716777764	43	1	2017
Generalized Linear Mixture Model	144.249400153731	44	1	2017
Generalized Linear Mixture Model	140.011801920154	45	1	2017
Generalized Linear Mixture Model	200.511154379755	3	2	2017
Generalized Linear Mixture Model	217.961807578941	4	2	2017
Generalized Linear Mixture Model	212.280413954053	5	2	2017
Generalized Linear Mixture Model	259.721686164046	6	2	2017
Generalized Linear Mixture Model	264.464355996406	7	2	2017
Generalized Linear Mixture Model	312.082636745631	8	2	2017
Generalized Linear Mixture Model	309.810345633335	9	2	2017
Generalized Linear Mixture Model	342.342857527663	10	2	2017
Generalized Linear Mixture Model	348.136701941614	11	2	2017
Generalized Linear Mixture Model	418.057070619516	12	2	2017
Generalized Linear Mixture Model	456.540927917513	13	2	2017
Generalized Linear Mixture Model	482.269376084835	14	2	2017
Generalized Linear Mixture Model	501.860063725015	15	2	2017
Generalized Linear Mixture Model	474.460392205284	16	2	2017
Generalized Linear Mixture Model	427.447579509825	17	2	2017
Generalized Linear Mixture Model	496.224585909759	18	2	2017
Generalized Linear Mixture Model	394.846127628524	19	2	2017
Generalized Linear Mixture Model	308.052478008751	20	2	2017
Generalized Linear Mixture Model	314.183691622057	21	2	2017
Generalized Linear Mixture Model	341.629600248794	22	2	2017
Generalized Linear Mixture Model	341.970660361562	23	2	2017
Generalized Linear Mixture Model	332.334019061952	24	2	2017
Generalized Linear Mixture Model	268.413443694088	25	2	2017
Generalized Linear Mixture Model	284.078390489183	26	2	2017
Generalized Linear Mixture Model	276.909861183518	27	2	2017
Generalized Linear Mixture Model	246.53370366048	28	2	2017
Generalized Linear Mixture Model	227.895836288691	29	2	2017
Generalized Linear Mixture Model	245.200880226983	30	2	2017
Generalized Linear Mixture Model	226.1868956868	31	2	2017
Generalized Linear Mixture Model	191.740414724943	32	2	2017
Generalized Linear Mixture Model	193.535108301214	33	2	2017
Generalized Linear Mixture Model	182.625430471059	34	2	2017
Generalized Linear Mixture Model	202.958939120726	35	2	2017
Generalized Linear Mixture Model	189.999890003302	36	2	2017
Generalized Linear Mixture Model	190.957074609337	37	2	2017
Generalized Linear Mixture Model	194.743685846976	38	2	2017
Generalized Linear Mixture Model	172.62074282241	39	2	2017
Generalized Linear Mixture Model	140.918310307266	40	2	2017
Generalized Linear Mixture Model	174.9775513565	41	2	2017
Generalized Linear Mixture Model	124.17459629167	42	2	2017
Generalized Linear Mixture Model	125.341454257826	43	2	2017
Generalized Linear Mixture Model	131.201479278457	44	2	2017
Generalized Linear Mixture Model	136.50880663978	45	2	2017
Generalized Linear Mixture Model	191.581396843809	3	3	2017
Generalized Linear Mixture Model	207.391155764688	4	3	2017
Generalized Linear Mixture Model	214.80074425416	5	3	2017
Generalized Linear Mixture Model	274.196069073424	6	3	2017
Generalized Linear Mixture Model	274.525780617572	7	3	2017
Generalized Linear Mixture Model	322.498448260855	8	3	2017
Generalized Linear Mixture Model	307.253735118866	9	3	2017
Generalized Linear Mixture Model	325.841280165345	10	3	2017
Generalized Linear Mixture Model	365.497546473164	11	3	2017
Generalized Linear Mixture Model	432.285803687693	12	3	2017
Generalized Linear Mixture Model	475.160754932481	13	3	2017
Generalized Linear Mixture Model	497.526544129089	14	3	2017
Generalized Linear Mixture Model	468.684363398932	15	3	2017
Generalized Linear Mixture Model	486.953429788048	16	3	2017
Generalized Linear Mixture Model	399.473402601815	17	3	2017
Generalized Linear Mixture Model	471.764763935618	18	3	2017
Generalized Linear Mixture Model	374.11278550864	19	3	2017
Generalized Linear Mixture Model	315.956833319141	20	3	2017
Generalized Linear Mixture Model	308.48855439954	21	3	2017
Generalized Linear Mixture Model	336.085898480542	22	3	2017
Generalized Linear Mixture Model	335.284213167521	23	3	2017
Generalized Linear Mixture Model	306.033905082536	24	3	2017
Generalized Linear Mixture Model	242.89416401894	25	3	2017
Generalized Linear Mixture Model	278.55566874776	26	3	2017
Generalized Linear Mixture Model	269.208440464251	27	3	2017
Generalized Linear Mixture Model	230.659167159855	28	3	2017
Generalized Linear Mixture Model	221.610995884226	29	3	2017
Generalized Linear Mixture Model	240.974123863945	30	3	2017
Generalized Linear Mixture Model	213.671075402897	31	3	2017
Generalized Linear Mixture Model	182.75414785837	32	3	2017
Generalized Linear Mixture Model	178.110061550137	33	3	2017
Generalized Linear Mixture Model	180.826834035741	34	3	2017
Generalized Linear Mixture Model	195.578177061817	35	3	2017
Generalized Linear Mixture Model	188.691363077976	36	3	2017
Generalized Linear Mixture Model	181.50139199919	37	3	2017
Generalized Linear Mixture Model	195.782362833048	38	3	2017
Generalized Linear Mixture Model	168.219987120247	39	3	2017
Generalized Linear Mixture Model	134.053523905238	40	3	2017
Generalized Linear Mixture Model	151.18556533756	41	3	2017
Generalized Linear Mixture Model	112.857677348352	42	3	2017
Generalized Linear Mixture Model	116.618435881264	43	3	2017
Generalized Linear Mixture Model	117.21744356736	44	3	2017
Generalized Linear Mixture Model	134.868984456709	45	3	2017
Generalized Linear Mixture Model	189.490282202236	3	4	2017
Generalized Linear Mixture Model	217.935501334884	4	4	2017
Generalized Linear Mixture Model	225.992493906037	5	4	2017
Generalized Linear Mixture Model	288.615846321576	6	4	2017
Generalized Linear Mixture Model	285.431634717767	7	4	2017
Generalized Linear Mixture Model	317.047453826668	8	4	2017
Generalized Linear Mixture Model	298.918853037071	9	4	2017
Generalized Linear Mixture Model	337.701628338622	10	4	2017
Generalized Linear Mixture Model	372.284428841659	11	4	2017
Generalized Linear Mixture Model	436.220441629383	12	4	2017
Generalized Linear Mixture Model	460.304114110447	13	4	2017
Generalized Linear Mixture Model	464.06637597758	14	4	2017
Generalized Linear Mixture Model	450.997879894204	15	4	2017
Generalized Linear Mixture Model	434.699685817915	16	4	2017
Generalized Linear Mixture Model	361.342369127138	17	4	2017
Generalized Linear Mixture Model	434.986371146731	18	4	2017
Generalized Linear Mixture Model	369.679633630344	19	4	2017
Generalized Linear Mixture Model	301.05278980077	20	4	2017
Generalized Linear Mixture Model	301.106892952035	21	4	2017
Generalized Linear Mixture Model	329.298879390173	22	4	2017
Generalized Linear Mixture Model	336.571463023258	23	4	2017
Generalized Linear Mixture Model	284.110107158633	24	4	2017
Generalized Linear Mixture Model	230.332301403562	25	4	2017
Generalized Linear Mixture Model	267.52104279163	26	4	2017
Generalized Linear Mixture Model	260.435445554022	27	4	2017
Generalized Linear Mixture Model	227.986774338553	28	4	2017
Generalized Linear Mixture Model	217.621743595238	29	4	2017
Generalized Linear Mixture Model	234.562990137618	30	4	2017
Generalized Linear Mixture Model	206.664335147403	31	4	2017
Generalized Linear Mixture Model	171.942005596593	32	4	2017
Generalized Linear Mixture Model	171.151740672704	33	4	2017
Generalized Linear Mixture Model	174.650151060169	34	4	2017
Generalized Linear Mixture Model	196.934912962812	35	4	2017
Generalized Linear Mixture Model	183.765509349678	36	4	2017
Generalized Linear Mixture Model	178.696526082876	37	4	2017
Generalized Linear Mixture Model	184.334351649699	38	4	2017
Generalized Linear Mixture Model	159.19360869742	39	4	2017
Generalized Linear Mixture Model	118.647543756336	40	4	2017
Generalized Linear Mixture Model	138.603250713641	41	4	2017
Generalized Linear Mixture Model	103.818008942265	42	4	2017
Generalized Linear Mixture Model	110.352597799733	43	4	2017
Generalized Linear Mixture Model	108.439692811699	44	4	2017
Generalized Linear Mixture Model	144.465984084213	45	4	2017
Linear Regression	19.9202539164318	3	1	2017
Linear Regression	33.2968016695817	4	1	2017
Linear Regression	29.8571270904857	5	1	2017
Linear Regression	30.2966167233754	6	1	2017
Linear Regression	31.7081548093233	7	1	2017
Linear Regression	32.2869182583769	8	1	2017
Linear Regression	27.8355163481144	9	1	2017
Linear Regression	40.306217642639	10	1	2017
Linear Regression	39.3320436777773	11	1	2017
Linear Regression	44.7983123418455	12	1	2017
Linear Regression	50.2386450147856	13	1	2017
Linear Regression	46.889358853412	14	1	2017
Linear Regression	64.2592810071238	15	1	2017
Linear Regression	65.8441315273592	16	1	2017
Linear Regression	71.083574408775	17	1	2017
Linear Regression	85.7398625823665	18	1	2017
Linear Regression	60.5440926824822	19	1	2017
Linear Regression	37.8274133639765	20	1	2017
Linear Regression	44.9574925840109	21	1	2017
Linear Regression	44.2954729026633	22	1	2017
Linear Regression	40.1829558909577	23	1	2017
Linear Regression	49.907024319283	24	1	2017
Linear Regression	36.0499495570528	25	1	2017
Linear Regression	44.2522259858072	26	1	2017
Linear Regression	42.7966400355674	27	1	2017
Linear Regression	35.1198686337868	28	1	2017
Linear Regression	31.6713951574911	29	1	2017
Linear Regression	35.2399671230549	30	1	2017
Linear Regression	34.4402356244336	31	1	2017
Linear Regression	28.0668520043224	32	1	2017
Linear Regression	25.8436327752197	33	1	2017
Linear Regression	23.3269695241242	34	1	2017
Linear Regression	22.7248167836779	35	1	2017
Linear Regression	31.6712928713377	36	1	2017
Linear Regression	26.4327081021987	37	1	2017
Linear Regression	19.9658516527202	38	1	2017
Linear Regression	24.6341336358682	39	1	2017
Linear Regression	21.864427180859	40	1	2017
Linear Regression	22.0181900883083	41	1	2017
Linear Regression	24.6576674009205	42	1	2017
Linear Regression	17.352760910953	43	1	2017
Linear Regression	20.0203603633884	44	1	2017
Linear Regression	18.3035404133879	45	1	2017
Linear Regression	30.1762006729049	3	2	2017
Linear Regression	32.4993078571474	4	2	2017
Linear Regression	29.3522821795031	5	2	2017
Linear Regression	27.298175273999	6	2	2017
Linear Regression	33.1889725243335	7	2	2017
Linear Regression	30.1491742382627	8	2	2017
Linear Regression	34.0751406727579	9	2	2017
Linear Regression	41.636048563462	10	2	2017
Linear Regression	37.6923908199716	11	2	2017
Linear Regression	46.7482063033695	12	2	2017
Linear Regression	46.5502067979833	13	2	2017
Linear Regression	49.8601884159459	14	2	2017
Linear Regression	63.9990961659013	15	2	2017
Linear Regression	63.9562401178531	16	2	2017
Linear Regression	78.4770762284511	17	2	2017
Linear Regression	81.8764216101106	18	2	2017
Linear Regression	43.1822004229228	19	2	2017
Linear Regression	35.8538826942998	20	2	2017
Linear Regression	45.9347877180919	21	2	2017
Linear Regression	42.8566144325403	22	2	2017
Linear Regression	52.7953108334921	23	2	2017
Linear Regression	46.0698655044239	24	2	2017
Linear Regression	42.2123921761781	25	2	2017
Linear Regression	40.5489431661378	26	2	2017
Linear Regression	43.3758826636955	27	2	2017
Linear Regression	31.3945285668832	28	2	2017
Linear Regression	39.7670123619148	29	2	2017
Linear Regression	34.8924472669524	30	2	2017
Linear Regression	34.1105545028489	31	2	2017
Linear Regression	29.2967907228404	32	2	2017
Linear Regression	23.388946174386	33	2	2017
Linear Regression	23.9981487875063	34	2	2017
Linear Regression	30.399695848658	35	2	2017
Linear Regression	27.8171875625791	36	2	2017
Linear Regression	23.0092970868565	37	2	2017
Linear Regression	23.4606883618788	38	2	2017
Linear Regression	20.8732517589312	39	2	2017
Linear Regression	23.2395848975217	40	2	2017
Linear Regression	25.2872027108533	41	2	2017
Linear Regression	19.1618338945584	42	2	2017
Linear Regression	18.9917055532066	43	2	2017
Linear Regression	23.1122514757843	44	2	2017
Linear Regression	20.8987964623647	45	2	2017
Linear Regression	29.2694684012182	3	3	2017
Linear Regression	30.0724230381038	4	3	2017
Linear Regression	26.5724141859017	5	3	2017
Linear Regression	30.3517122344209	6	3	2017
Linear Regression	29.9612306723003	7	3	2017
Linear Regression	36.700230802124	8	3	2017
Linear Regression	37.4659141536089	9	3	2017
Linear Regression	38.0822100988822	10	3	2017
Linear Regression	43.7254407704432	11	3	2017
Linear Regression	45.5538713302525	12	3	2017
Linear Regression	51.7095196447881	13	3	2017
Linear Regression	57.1393223701563	14	3	2017
Linear Regression	64.0671329673832	15	3	2017
Linear Regression	73.9756277900918	16	3	2017
Linear Regression	81.227333131686	17	3	2017
Linear Regression	53.9938967884682	18	3	2017
Linear Regression	40.6097809047423	19	3	2017
Linear Regression	42.8701721417921	20	3	2017
Linear Regression	41.9870277070874	21	3	2017
Linear Regression	52.8063216795293	22	3	2017
Linear Regression	46.3866491215864	23	3	2017
Linear Regression	46.9992558927994	24	3	2017
Linear Regression	39.1880764616656	25	3	2017
Linear Regression	42.4690429514071	26	3	2017
Linear Regression	36.0773237325085	27	3	2017
Linear Regression	40.4615621649257	28	3	2017
Linear Regression	38.4956989452269	29	3	2017
Linear Regression	33.8417507168461	30	3	2017
Linear Regression	32.8710627022054	31	3	2017
Linear Regression	26.988933819348	32	3	2017
Linear Regression	24.2011962014229	33	3	2017
Linear Regression	30.4807883918484	34	3	2017
Linear Regression	28.2007804146425	35	3	2017
Linear Regression	22.4693074664769	36	3	2017
Linear Regression	24.1659552746907	37	3	2017
Linear Regression	20.6754621597024	38	3	2017
Linear Regression	21.8360078077093	39	3	2017
Linear Regression	26.3408785900981	40	3	2017
Linear Regression	18.7447596274186	41	3	2017
Linear Regression	19.9145410375847	42	3	2017
Linear Regression	21.3509206651646	43	3	2017
Linear Regression	20.9867356986974	44	3	2017
Linear Regression	16.3373448328054	45	3	2017
Linear Regression	29.2406129432959	3	4	2017
Linear Regression	27.2286254060285	4	4	2017
Linear Regression	29.5806841673001	5	4	2017
Linear Regression	29.6476632964847	6	4	2017
Linear Regression	36.493293727045	7	4	2017
Linear Regression	38.738131734063	8	4	2017
Linear Regression	35.3311958407536	9	4	2017
Linear Regression	44.5454031875873	10	4	2017
Linear Regression	44.0360684707792	11	4	2017
Linear Regression	52.2814798521758	12	4	2017
Linear Regression	56.3408507264852	13	4	2017
Linear Regression	61.1623155777526	14	4	2017
Linear Regression	73.5170857545092	15	4	2017
Linear Regression	75.5675050995615	16	4	2017
Linear Regression	52.8582712325658	17	4	2017
Linear Regression	46.3314741660012	18	4	2017
Linear Regression	47.2549557843836	19	4	2017
Linear Regression	44.0961209940139	20	4	2017
Linear Regression	51.5600000993958	21	4	2017
Linear Regression	45.3579614565021	22	4	2017
Linear Regression	48.2149454657812	23	4	2017
Linear Regression	43.8233563004717	24	4	2017
Linear Regression	43.3370141939035	25	4	2017
Linear Regression	38.0145467023833	26	4	2017
Linear Regression	41.7610216425013	27	4	2017
Linear Regression	39.7607705239151	28	4	2017
Linear Regression	37.3636828372869	29	4	2017
Linear Regression	32.0643462716685	30	4	2017
Linear Regression	30.8433089452611	31	4	2017
Linear Regression	26.8248541055148	32	4	2017
Linear Regression	31.4979617612583	33	4	2017
Linear Regression	28.1514545961132	34	4	2017
Linear Regression	23.1870988839516	35	4	2017
Linear Regression	24.4523689431588	36	4	2017
Linear Regression	20.784895101861	37	4	2017
Linear Regression	21.6198783702518	38	4	2017
Linear Regression	25.5798091517078	39	4	2017
Linear Regression	19.311730705817	40	4	2017
Linear Regression	20.126793301346	41	4	2017
Linear Regression	21.8325746050679	42	4	2017
Linear Regression	20.1804532583813	43	4	2017
Linear Regression	16.7581598282961	44	4	2017
Linear Regression	17.3408747446596	45	4	2017
ARIMA	23.0321772277079	3	1	2017
ARIMA	29.3507113562621	4	1	2017
ARIMA	26.8286011722672	5	1	2017
ARIMA	28.6897265554247	6	1	2017
ARIMA	28.682982016471	7	1	2017
ARIMA	27.8403237961508	8	1	2017
ARIMA	26.8761890562353	9	1	2017
ARIMA	36.288490163352	10	1	2017
ARIMA	30.3480903184901	11	1	2017
ARIMA	35.9065125418	12	1	2017
ARIMA	47.1549822897668	13	1	2017
ARIMA	47.2688116885014	14	1	2017
ARIMA	65.3722433471372	15	1	2017
ARIMA	62.1739406491088	16	1	2017
ARIMA	83.8301584018611	17	1	2017
ARIMA	76.6489286563174	18	1	2017
ARIMA	48.6626045494795	19	1	2017
ARIMA	42.3977442629025	20	1	2017
ARIMA	40.7558911452864	21	1	2017
ARIMA	45.2885877519528	22	1	2017
ARIMA	41.8148009797774	23	1	2017
ARIMA	45.8551747650342	24	1	2017
ARIMA	43.528145670379	25	1	2017
ARIMA	43.0181130634903	26	1	2017
ARIMA	36.9643186392258	27	1	2017
ARIMA	35.591472953011	28	1	2017
ARIMA	32.3317985273241	29	1	2017
ARIMA	34.6066085398358	30	1	2017
ARIMA	35.2265143549044	31	1	2017
ARIMA	27.0039723731014	32	1	2017
ARIMA	25.1021595202106	33	1	2017
ARIMA	21.7397378629766	34	1	2017
ARIMA	22.2414215108406	35	1	2017
ARIMA	24.5500094546802	36	1	2017
ARIMA	26.603581048663	37	1	2017
ARIMA	18.5692288411599	38	1	2017
ARIMA	22.4368551111158	39	1	2017
ARIMA	17.4196824297035	40	1	2017
ARIMA	21.6490354448669	41	1	2017
ARIMA	21.439619485562	42	1	2017
ARIMA	18.612647017741	43	1	2017
ARIMA	17.4108601225257	44	1	2017
ARIMA	17.6156549080263	45	1	2017
ARIMA	27.0534316927641	3	2	2017
ARIMA	27.7284396413235	4	2	2017
ARIMA	26.9664274426372	5	2	2017
ARIMA	25.8125409674505	6	2	2017
ARIMA	27.448438289744	7	2	2017
ARIMA	26.9214999873571	8	2	2017
ARIMA	32.437489007873	9	2	2017
ARIMA	30.8856741810021	10	2	2017
ARIMA	27.1564100104255	11	2	2017
ARIMA	43.5069760029009	12	2	2017
ARIMA	47.45001064502	13	2	2017
ARIMA	57.7637488131917	14	2	2017
ARIMA	63.5662488882038	15	2	2017
ARIMA	77.7588363600711	16	2	2017
ARIMA	74.6608866468415	17	2	2017
ARIMA	54.8534046937905	18	2	2017
ARIMA	41.1483229535148	19	2	2017
ARIMA	38.8645682638641	20	2	2017
ARIMA	45.8797214424897	21	2	2017
ARIMA	42.8003957914951	22	2	2017
ARIMA	44.2766591073418	23	2	2017
ARIMA	45.5548285369033	24	2	2017
ARIMA	41.6760772484942	25	2	2017
ARIMA	36.0075245379902	26	2	2017
ARIMA	37.7949295907919	27	2	2017
ARIMA	32.8446453502264	28	2	2017
ARIMA	38.0748605768571	29	2	2017
ARIMA	34.6124077848932	30	2	2017
ARIMA	30.5570686773769	31	2	2017
ARIMA	27.034629466317	32	2	2017
ARIMA	23.8582895566371	33	2	2017
ARIMA	23.9060074898955	34	2	2017
ARIMA	23.5400835528966	35	2	2017
ARIMA	26.4191417312983	36	2	2017
ARIMA	20.6991902648557	37	2	2017
ARIMA	22.1620254205413	38	2	2017
ARIMA	17.5031546847754	39	2	2017
ARIMA	21.1908893410342	40	2	2017
ARIMA	21.9833835540086	41	2	2017
ARIMA	19.1710814573829	42	2	2017
ARIMA	16.8446617344223	43	2	2017
ARIMA	19.2838903645509	44	2	2017
ARIMA	13.9620997851694	45	2	2017
ARIMA	26.5076159788912	3	3	2017
ARIMA	27.4428932742965	4	3	2017
ARIMA	24.8773436171275	5	3	2017
ARIMA	25.9118729625041	6	3	2017
ARIMA	26.7092739414385	7	3	2017
ARIMA	32.4590790493337	8	3	2017
ARIMA	28.8241431090564	9	3	2017
ARIMA	27.4473024595602	10	3	2017
ARIMA	38.628789219015	11	3	2017
ARIMA	43.324863164413	12	3	2017
ARIMA	57.8952200280529	13	3	2017
ARIMA	57.9261540673419	14	3	2017
ARIMA	78.8566996011541	15	3	2017
ARIMA	69.5695569812598	16	3	2017
ARIMA	53.0557962616346	17	3	2017
ARIMA	45.8353596737066	18	3	2017
ARIMA	37.9621538129329	19	3	2017
ARIMA	44.4537895297915	20	3	2017
ARIMA	43.2513837401054	21	3	2017
ARIMA	44.9970617553997	22	3	2017
ARIMA	44.4022127485494	23	3	2017
ARIMA	43.1972836611434	24	3	2017
ARIMA	35.0041480716698	25	3	2017
ARIMA	37.0815781747832	26	3	2017
ARIMA	34.4511910331628	27	3	2017
ARIMA	38.4459110989551	28	3	2017
ARIMA	37.1847752819227	29	3	2017
ARIMA	30.0924529290793	30	3	2017
ARIMA	29.7743295816204	31	3	2017
ARIMA	25.3760514652871	32	3	2017
ARIMA	25.5375749571133	33	3	2017
ARIMA	24.8435393282739	34	3	2017
ARIMA	25.6161043993812	35	3	2017
ARIMA	20.5554848324126	36	3	2017
ARIMA	23.7914875473243	37	3	2017
ARIMA	17.2895512172832	38	3	2017
ARIMA	21.2570360327909	39	3	2017
ARIMA	21.6345587606769	40	3	2017
ARIMA	19.5875176721781	41	3	2017
ARIMA	17.2732940445761	42	3	2017
ARIMA	18.8542093597079	43	3	2017
ARIMA	15.2444389753614	44	3	2017
ARIMA	13.5803142539775	45	3	2017
ARIMA	27.186338097434	3	4	2017
ARIMA	24.9767851194431	4	4	2017
ARIMA	25.7271907967974	5	4	2017
ARIMA	26.4032369613937	6	4	2017
ARIMA	32.4088934624896	7	4	2017
ARIMA	28.8303685135802	8	4	2017
ARIMA	27.0191530808601	9	4	2017
ARIMA	38.6859444614369	10	4	2017
ARIMA	42.4037962800434	11	4	2017
ARIMA	57.5988924072162	12	4	2017
ARIMA	57.959520899568	13	4	2017
ARIMA	75.6621940853124	14	4	2017
ARIMA	70.1762227592791	15	4	2017
ARIMA	50.3442048417242	16	4	2017
ARIMA	44.8001419612728	17	4	2017
ARIMA	40.6464943735001	18	4	2017
ARIMA	43.9379508235914	19	4	2017
ARIMA	42.3881530770144	20	4	2017
ARIMA	45.2722831792767	21	4	2017
ARIMA	44.8318004190714	22	4	2017
ARIMA	42.5016869202018	23	4	2017
ARIMA	35.9113891402923	24	4	2017
ARIMA	36.4949430803286	25	4	2017
ARIMA	34.0335509593226	26	4	2017
ARIMA	39.416062087776	27	4	2017
ARIMA	37.4101574306478	28	4	2017
ARIMA	31.6067950856377	29	4	2017
ARIMA	29.5050944151508	30	4	2017
ARIMA	26.9799711554506	31	4	2017
ARIMA	26.4706586939715	32	4	2017
ARIMA	25.8483763289657	33	4	2017
ARIMA	26.4397506131882	34	4	2017
ARIMA	20.0586192943556	35	4	2017
ARIMA	23.710248353274	36	4	2017
ARIMA	18.330991024899	37	4	2017
ARIMA	21.1252567514567	38	4	2017
ARIMA	21.6817545238144	39	4	2017
ARIMA	19.3719865163316	40	4	2017
ARIMA	17.5371874610844	41	4	2017
ARIMA	19.1263526104071	42	4	2017
ARIMA	14.9749120121631	43	4	2017
ARIMA	14.381237628348	44	4	2017
ARIMA	13.2625810586365	45	4	2017
Empirical Bayes	21.400653912198	3	1	2017
Empirical Bayes	36.7871713039519	4	1	2017
Empirical Bayes	29.1809273403753	5	1	2017
Empirical Bayes	37.0176097891525	6	1	2017
Empirical Bayes	44.0282061124863	7	1	2017
Empirical Bayes	32.8917758465245	8	1	2017
Empirical Bayes	29.9974621901164	9	1	2017
Empirical Bayes	44.5785802233074	10	1	2017
Empirical Bayes	39.1336762091553	11	1	2017
Empirical Bayes	71.1150728731206	12	1	2017
Empirical Bayes	52.762256513067	13	1	2017
Empirical Bayes	50.8634984378095	14	1	2017
Empirical Bayes	79.0992014283294	15	1	2017
Empirical Bayes	62.348739327015	16	1	2017
Empirical Bayes	84.403586186467	17	1	2017
Empirical Bayes	88.5589059225384	18	1	2017
Empirical Bayes	47.6473248983508	19	1	2017
Empirical Bayes	47.5330289367468	20	1	2017
Empirical Bayes	45.153439349698	21	1	2017
Empirical Bayes	34.8031944190755	22	1	2017
Empirical Bayes	38.3549016367828	23	1	2017
Empirical Bayes	43.6949500419691	24	1	2017
Empirical Bayes	35.9044883569182	25	1	2017
Empirical Bayes	45.7587230626781	26	1	2017
Empirical Bayes	43.7263461641694	27	1	2017
Empirical Bayes	25.1833906327589	28	1	2017
Empirical Bayes	30.5490643096201	29	1	2017
Empirical Bayes	14.8547645665566	30	1	2017
Empirical Bayes	33.0950052203005	31	1	2017
Empirical Bayes	17.8228690435389	32	1	2017
Empirical Bayes	15.8491833670934	33	1	2017
Empirical Bayes	13.8085390698615	34	1	2017
Empirical Bayes	11.8551789445487	35	1	2017
Empirical Bayes	22.2838287658261	36	1	2017
Empirical Bayes	23.1249657399749	37	1	2017
Empirical Bayes	17.3293196869442	38	1	2017
Empirical Bayes	17.4804940660529	39	1	2017
Empirical Bayes	20.6248091739863	40	1	2017
Empirical Bayes	17.7122613849204	41	1	2017
Empirical Bayes	18.7501759434782	42	1	2017
Empirical Bayes	19.0566943260874	43	1	2017
Empirical Bayes	20.2300717881922	44	1	2017
Empirical Bayes	9.94848246298012	45	1	2017
Empirical Bayes	23.8406999514283	3	2	2017
Empirical Bayes	42.1541206106202	4	2	2017
Empirical Bayes	31.1821306993556	5	2	2017
Empirical Bayes	39.2951430339006	6	2	2017
Empirical Bayes	46.9706323027114	7	2	2017
Empirical Bayes	35.4216476294536	8	2	2017
Empirical Bayes	34.4421589873539	9	2	2017
Empirical Bayes	50.0779251999831	10	2	2017
Empirical Bayes	45.2796053807464	11	2	2017
Empirical Bayes	79.0382895827074	12	2	2017
Empirical Bayes	58.7759617623306	13	2	2017
Empirical Bayes	55.4297846505768	14	2	2017
Empirical Bayes	82.9751527461219	15	2	2017
Empirical Bayes	62.965213878535	16	2	2017
Empirical Bayes	81.4342669444277	17	2	2017
Empirical Bayes	84.6492441362183	18	2	2017
Empirical Bayes	45.4950314124094	19	2	2017
Empirical Bayes	45.4385097495537	20	2	2017
Empirical Bayes	43.2915047104913	21	2	2017
Empirical Bayes	33.7216252456713	22	2	2017
Empirical Bayes	37.3478864254956	23	2	2017
Empirical Bayes	42.7498443717971	24	2	2017
Empirical Bayes	34.8863525320029	25	2	2017
Empirical Bayes	44.761001388732	26	2	2017
Empirical Bayes	42.6757420176544	27	2	2017
Empirical Bayes	23.481573209061	28	2	2017
Empirical Bayes	28.6877792892117	29	2	2017
Empirical Bayes	12.5135637901165	30	2	2017
Empirical Bayes	31.2524382002332	31	2	2017
Empirical Bayes	15.6577271130237	32	2	2017
Empirical Bayes	13.650425191839	33	2	2017
Empirical Bayes	11.8780455299122	34	2	2017
Empirical Bayes	9.93655601950395	35	2	2017
Empirical Bayes	20.4817268344385	36	2	2017
Empirical Bayes	21.7378412908458	37	2	2017
Empirical Bayes	15.774638515349	38	2	2017
Empirical Bayes	16.1014885642614	39	2	2017
Empirical Bayes	19.4025087997498	40	2	2017
Empirical Bayes	16.4835825331316	41	2	2017
Empirical Bayes	17.8451372438953	42	2	2017
Empirical Bayes	18.2142608075504	43	2	2017
Empirical Bayes	19.3843053089027	44	2	2017
Empirical Bayes	9.36305664027299	45	2	2017
Empirical Bayes	27.6729058153157	3	3	2017
Empirical Bayes	45.7934308797971	4	3	2017
Empirical Bayes	32.8841839322981	5	3	2017
Empirical Bayes	40.9937280188658	6	3	2017
Empirical Bayes	49.1378656031548	7	3	2017
Empirical Bayes	39.9668755247014	8	3	2017
Empirical Bayes	40.8384191941067	9	3	2017
Empirical Bayes	57.4616147367974	10	3	2017
Empirical Bayes	52.223852731051	11	3	2017
Empirical Bayes	79.4608100852541	12	3	2017
Empirical Bayes	64.0740585304565	13	3	2017
Empirical Bayes	60.982147708391	14	3	2017
Empirical Bayes	77.8773144479679	15	3	2017
Empirical Bayes	60.049655000784	16	3	2017
Empirical Bayes	76.5501933039602	17	3	2017
Empirical Bayes	80.1000666400068	18	3	2017
Empirical Bayes	43.705250927472	19	3	2017
Empirical Bayes	44.2839192387902	20	3	2017
Empirical Bayes	41.9794636717129	21	3	2017
Empirical Bayes	32.7584927637557	22	3	2017
Empirical Bayes	36.4582844921704	23	3	2017
Empirical Bayes	41.3569715292826	24	3	2017
Empirical Bayes	33.7941472720842	25	3	2017
Empirical Bayes	43.4130624993369	26	3	2017
Empirical Bayes	41.0859031805837	27	3	2017
Empirical Bayes	21.4207259784578	28	3	2017
Empirical Bayes	26.8946359764454	29	3	2017
Empirical Bayes	10.422497458623	30	3	2017
Empirical Bayes	29.3474074859302	31	3	2017
Empirical Bayes	13.5618586046507	32	3	2017
Empirical Bayes	11.8568223380369	33	3	2017
Empirical Bayes	10.0232081201023	34	3	2017
Empirical Bayes	8.0355043860021	35	3	2017
Empirical Bayes	19.1609946524282	36	3	2017
Empirical Bayes	20.398343386305	37	3	2017
Empirical Bayes	14.3587562247133	38	3	2017
Empirical Bayes	14.8244253393121	39	3	2017
Empirical Bayes	18.3857853973945	40	3	2017
Empirical Bayes	15.6855143215893	41	3	2017
Empirical Bayes	16.9371832512465	42	3	2017
Empirical Bayes	17.545228377366	43	3	2017
Empirical Bayes	18.7450147222985	44	3	2017
Empirical Bayes	8.95740374285202	45	3	2017
Empirical Bayes	29.0166839338043	3	4	2017
Empirical Bayes	49.8164015296495	4	4	2017
Empirical Bayes	35.4064266929456	5	4	2017
Empirical Bayes	42.6850492240124	6	4	2017
Empirical Bayes	51.623327022563	7	4	2017
Empirical Bayes	46.4516592513285	8	4	2017
Empirical Bayes	46.9487508334565	9	4	2017
Empirical Bayes	65.7750396713332	10	4	2017
Empirical Bayes	59.939545943356	11	4	2017
Empirical Bayes	78.9589057873829	12	4	2017
Empirical Bayes	70.7659293244282	13	4	2017
Empirical Bayes	66.3167272211375	14	4	2017
Empirical Bayes	75.6465738718695	15	4	2017
Empirical Bayes	59.4227028535389	16	4	2017
Empirical Bayes	70.975746832104	17	4	2017
Empirical Bayes	74.2990575336108	18	4	2017
Empirical Bayes	41.7977849210845	19	4	2017
Empirical Bayes	42.499563557458	20	4	2017
Empirical Bayes	41.7828464282664	21	4	2017
Empirical Bayes	32.2882663633091	22	4	2017
Empirical Bayes	35.9621112688646	23	4	2017
Empirical Bayes	40.5322267480126	24	4	2017
Empirical Bayes	33.1609517257628	25	4	2017
Empirical Bayes	41.7891065050693	26	4	2017
Empirical Bayes	39.5005565760828	27	4	2017
Empirical Bayes	19.8247003308299	28	4	2017
Empirical Bayes	24.7653274462081	29	4	2017
Empirical Bayes	8.26662097195074	30	4	2017
Empirical Bayes	27.5597741951253	31	4	2017
Empirical Bayes	11.7852826550274	32	4	2017
Empirical Bayes	9.71258997023655	33	4	2017
Empirical Bayes	7.96888636539713	34	4	2017
Empirical Bayes	6.40467592215735	35	4	2017
Empirical Bayes	17.3272301001613	36	4	2017
Empirical Bayes	19.1176219722529	37	4	2017
Empirical Bayes	13.156500932981	38	4	2017
Empirical Bayes	13.7529486522014	39	4	2017
Empirical Bayes	17.3647501773738	40	4	2017
Empirical Bayes	14.6850254512438	41	4	2017
Empirical Bayes	16.1403764013542	42	4	2017
Empirical Bayes	16.6983718220734	43	4	2017
Empirical Bayes	18.0873111185713	44	4	2017
Empirical Bayes	8.18380982843367	45	4	2017
Model Average	20.2581529226552	3	1	2017
Model Average	29.8566465437106	4	1	2017
Model Average	26.8396041364748	5	1	2017
Model Average	31.5849116524494	6	1	2017
Model Average	35.2115719493778	7	1	2017
Model Average	32.1983415884452	8	1	2017
Model Average	30.7821293683997	9	1	2017
Model Average	38.6387788200895	10	1	2017
Model Average	38.2323147796432	11	1	2017
Model Average	56.1731380357611	12	1	2017
Model Average	49.6648930512961	13	1	2017
Model Average	47.7739525928262	14	1	2017
Model Average	63.6491818729973	15	1	2017
Model Average	59.4948709461309	16	1	2017
Model Average	68.1207007056328	17	1	2017
Model Average	74.1204630392372	18	1	2017
Model Average	52.0814939955435	19	1	2017
Model Average	47.1571696785357	20	1	2017
Model Average	47.4227198552003	21	1	2017
Model Average	41.6098497944256	22	1	2017
Model Average	42.2937958201091	23	1	2017
Model Average	45.8070917228519	24	1	2017
Model Average	41.1043704966409	25	1	2017
Model Average	44.7692577107086	26	1	2017
Model Average	43.2231212398086	27	1	2017
Model Average	35.069352053289	28	1	2017
Model Average	34.3196628964955	29	1	2017
Model Average	28.5083116743534	30	1	2017
Model Average	36.6614920930296	31	1	2017
Model Average	28.5807078142657	32	1	2017
Model Average	26.1757907599596	33	1	2017
Model Average	24.4138684996789	34	1	2017
Model Average	22.1422076585593	35	1	2017
Model Average	26.649033911948	36	1	2017
Model Average	24.6526513245683	37	1	2017
Model Average	19.661115918193	38	1	2017
Model Average	19.4149726215762	39	1	2017
Model Average	20.702256171049	40	1	2017
Model Average	18.596603532065	41	1	2017
Model Average	21.184374055658	42	1	2017
Model Average	18.7977129668401	43	1	2017
Model Average	20.0322064694458	44	1	2017
Model Average	15.0818473070123	45	1	2017
Model Average	24.854781329829	3	2	2017
Model Average	32.8979614410966	4	2	2017
Model Average	28.2626776140731	5	2	2017
Model Average	32.9348932401439	6	2	2017
Model Average	37.256280203895	7	2	2017
Model Average	33.0687954449367	8	2	2017
Model Average	33.3605285253083	9	2	2017
Model Average	42.0805035085947	10	2	2017
Model Average	42.4153366787159	11	2	2017
Model Average	59.882465975071	12	2	2017
Model Average	51.1181168643074	13	2	2017
Model Average	52.5868753858439	14	2	2017
Model Average	67.3057086183453	15	2	2017
Model Average	61.6206609606558	16	2	2017
Model Average	72.7619485412895	17	2	2017
Model Average	73.6640116294067	18	2	2017
Model Average	44.8472422968739	19	2	2017
Model Average	44.2823016073931	20	2	2017
Model Average	44.8720464026909	21	2	2017
Model Average	40.7618948745664	22	2	2017
Model Average	43.3875289690187	23	2	2017
Model Average	44.6875501235737	24	2	2017
Model Average	39.8606066546201	25	2	2017
Model Average	43.2044778681396	26	2	2017
Model Average	43.2329887159469	27	2	2017
Model Average	31.8480797701065	28	2	2017
Model Average	34.6119982821185	29	2	2017
Model Average	27.4610681574001	30	2	2017
Model Average	34.8256470990007	31	2	2017
Model Average	25.9580385226924	32	2	2017
Model Average	24.0217632477907	33	2	2017
Model Average	21.7118539931486	34	2	2017
Model Average	22.4433296969199	35	2	2017
Model Average	24.8331807494972	36	2	2017
Model Average	22.6104672651145	37	2	2017
Model Average	19.6632755364533	38	2	2017
Model Average	19.1683587114104	39	2	2017
Model Average	20.4051733808306	40	2	2017
Model Average	20.110736697067	41	2	2017
Model Average	19.145650859437	42	2	2017
Model Average	19.191373544559	43	2	2017
Model Average	20.3911914405102	44	2	2017
Model Average	15.1370677835892	45	2	2017
Model Average	26.0381531173448	3	3	2017
Model Average	31.1944579993758	4	3	2017
Model Average	28.0076956659343	5	3	2017
Model Average	31.340731466011	6	3	2017
Model Average	34.3966913768094	7	3	2017
Model Average	35.2399504560839	8	3	2017
Model Average	35.8503699718396	9	3	2017
Model Average	41.9039363289036	10	3	2017
Model Average	44.7745010624957	11	3	2017
Model Average	53.3399548646852	12	3	2017
Model Average	55.2910056109663	13	3	2017
Model Average	56.1694903596157	14	3	2017
Model Average	61.3405409910725	15	3	2017
Model Average	64.3576181800225	16	3	2017
Model Average	67.497140456658	17	3	2017
Model Average	58.1186373303077	18	3	2017
Model Average	43.4682525426297	19	3	2017
Model Average	43.7166240604663	20	3	2017
Model Average	42.7800929704851	21	3	2017
Model Average	43.7142737964634	22	3	2017
Model Average	42.7873649850531	23	3	2017
Model Average	44.9134511221208	24	3	2017
Model Average	39.9192493428733	25	3	2017
Model Average	42.369140970093	26	3	2017
Model Average	40.2944449238046	27	3	2017
Model Average	35.5265746778076	28	3	2017
Model Average	37.7569950769255	29	3	2017
Model Average	31.5641651297749	30	3	2017
Model Average	33.7912935051605	31	3	2017
Model Average	28.1994210363808	32	3	2017
Model Average	25.1142294312669	33	3	2017
Model Average	27.0971221048153	34	3	2017
Model Average	25.1764028087727	35	3	2017
Model Average	24.2408536208925	36	3	2017
Model Average	23.6473219523978	37	3	2017
Model Average	19.9159642310238	38	3	2017
Model Average	19.1829605201201	39	3	2017
Model Average	22.2107804791825	40	3	2017
Model Average	18.8227893682162	41	3	2017
Model Average	19.7212447812285	42	3	2017
Model Average	20.3114903324201	43	3	2017
Model Average	18.7565891631105	44	3	2017
Model Average	15.301549395307	45	3	2017
Model Average	26.9830637930611	3	4	2017
Model Average	30.5156024301536	4	4	2017
Model Average	27.6260601678365	5	4	2017
Model Average	30.307751162084	6	4	2017
Model Average	35.3850596923242	7	4	2017
Model Average	34.9476740932817	8	4	2017
Model Average	36.9794404703435	9	4	2017
Model Average	43.4061758922121	10	4	2017
Model Average	47.5285702246479	11	4	2017
Model Average	57.121832854725	12	4	2017
Model Average	55.9407195895129	13	4	2017
Model Average	59.0158721687575	14	4	2017
Model Average	62.6325010814207	15	4	2017
Model Average	55.6794271456327	16	4	2017
Model Average	52.6691584340926	17	4	2017
Model Average	54.1694217438938	18	4	2017
Model Average	44.5433974255062	19	4	2017
Model Average	43.3470796334056	20	4	2017
Model Average	44.8474161656838	21	4	2017
Model Average	43.6870750457138	22	4	2017
Model Average	43.7274278974081	23	4	2017
Model Average	41.0352673432376	24	4	2017
Model Average	39.7474822694346	25	4	2017
Model Average	40.0389257537829	26	4	2017
Model Average	39.1399956462661	27	4	2017
Model Average	36.6809485287536	28	4	2017
Model Average	36.0445387680782	29	4	2017
Model Average	31.6118810238592	30	4	2017
Model Average	32.9052033926904	31	4	2017
Model Average	28.4330320033863	32	4	2017
Model Average	27.6395594065323	33	4	2017
Model Average	27.1793031564211	34	4	2017
Model Average	23.8720233224172	35	4	2017
Model Average	24.7344101423747	36	4	2017
Model Average	21.2711782625361	37	4	2017
Model Average	19.6621246767666	38	4	2017
Model Average	19.6810585259151	39	4	2017
Model Average	20.0953667556443	40	4	2017
Model Average	18.8785831725017	41	4	2017
Model Average	20.5207782883064	42	4	2017
Model Average	17.2024263378431	43	4	2017
Model Average	16.2248978883869	44	4	2017
Model Average	14.6648494768832	45	4	2017
Naive Average	21.0187712640844	3	1	2017
Naive Average	31.1759210824489	4	1	2017
Naive Average	27.6762889007821	5	1	2017
Naive Average	31.2404882669881	6	1	2017
Naive Average	33.9278357345702	7	1	2017
Naive Average	31.2051294752631	8	1	2017
Naive Average	29.1581668986165	9	1	2017
Naive Average	39.0479470073246	10	1	2017
Naive Average	36.5727025513557	11	1	2017
Naive Average	50.6682244391915	12	1	2017
Naive Average	49.5012209544049	13	1	2017
Naive Average	47.8346672449307	14	1	2017
Naive Average	65.9674314456476	15	1	2017
Naive Average	61.6932028758707	16	1	2017
Naive Average	74.4762047492758	17	1	2017
Naive Average	78.6069242903056	18	1	2017
Naive Average	52.3192555325781	19	1	2017
Naive Average	44.2452966409065	20	1	2017
Naive Average	45.0293307697488	21	1	2017
Naive Average	42.2569387684229	22	1	2017
Naive Average	41.3229146268795	23	1	2017
Naive Average	46.3525372815716	24	1	2017
Naive Average	40.1576458960875	25	1	2017
Naive Average	44.3471405279939	26	1	2017
Naive Average	41.6354512097406	27	1	2017
Naive Average	34.0755580548892	28	1	2017
Naive Average	32.8891894986088	29	1	2017
Naive Average	29.7404600573618	30	1	2017
Naive Average	35.4734387999096	31	1	2017
Naive Average	26.8554233552407	32	1	2017
Naive Average	24.6601189156309	33	1	2017
Naive Average	22.3233116142406	34	1	2017
Naive Average	21.0973543097668	35	1	2017
Naive Average	26.573782772961	36	1	2017
Naive Average	25.3019387227091	37	1	2017
Naive Average	19.1783500452061	38	1	2017
Naive Average	20.9359957032592	39	1	2017
Naive Average	20.0926046961372	40	1	2017
Naive Average	19.9056217295239	41	1	2017
Naive Average	21.6261157074902	42	1	2017
Naive Average	18.5077755636954	43	1	2017
Naive Average	19.3973230685266	44	1	2017
Naive Average	15.7360444460986	45	1	2017
Naive Average	25.9834580792743	3	2	2017
Naive Average	31.6294670272728	4	2	2017
Naive Average	28.080085080374	5	2	2017
Naive Average	30.5797148188375	6	2	2017
Naive Average	34.4272607791972	7	2	2017
Naive Average	31.2274554637683	8	2	2017
Naive Average	33.2164471669962	9	2	2017
Naive Average	39.2914119861118	10	2	2017
Naive Average	38.1011015527859	11	2	2017
Naive Average	54.4814929722444	12	2	2017
Naive Average	49.7537948013335	13	2	2017
Naive Average	53.6014304699286	14	2	2017
Naive Average	66.1212494500568	15	2	2017
Naive Average	65.9224475891148	16	2	2017
Naive Average	73.9300574549301	17	2	2017
Naive Average	69.9468926100298	18	2	2017
Naive Average	43.7437636972118	19	2	2017
Naive Average	42.0074901769294	20	2	2017
Naive Average	45.2295034677682	21	2	2017
Naive Average	41.4507838674267	22	2	2017
Naive Average	44.6023390915824	23	2	2017
Naive Average	45.0425096032811	24	2	2017
Naive Average	40.5372054891688	25	2	2017
Naive Average	41.123992273215	26	2	2017
Naive Average	41.8851385680354	27	2	2017
Naive Average	31.9859367815427	28	2	2017
Naive Average	36.0024130569959	29	2	2017
Naive Average	29.9583547104905	30	2	2017
Naive Average	33.6535153451148	31	2	2017
Naive Average	26.5196618255453	32	2	2017
Naive Average	23.8351652307155	33	2	2017
Naive Average	22.4403004518285	34	2	2017
Naive Average	23.5027088552646	35	2	2017
Naive Average	25.526639032079	36	2	2017
Naive Average	22.1702071606395	37	2	2017
Naive Average	20.6779630744423	38	2	2017
Naive Average	18.917473751992	39	2	2017
Naive Average	20.9066207595764	40	2	2017
Naive Average	21.1227921994984	41	2	2017
Naive Average	19.1442631489591	42	2	2017
Naive Average	18.5755320237948	43	2	2017
Naive Average	20.4068617873095	44	2	2017
Naive Average	15.4359882219518	45	2	2017
Naive Average	26.7037475488563	3	3	2017
Naive Average	32.3215617980494	4	3	2017
Naive Average	27.8147354338318	5	3	2017
Naive Average	31.3255783039477	6	3	2017
Naive Average	34.2480925542234	7	3	2017
Naive Average	35.3855463440398	8	3	2017
Naive Average	34.988119114193	9	3	2017
Naive Average	40.24240682381	10	3	2017
Naive Average	44.2467706801273	11	3	2017
Naive Average	53.9852611449799	12	3	2017
Naive Average	56.9099495508244	13	3	2017
Naive Average	57.4159060364723	14	3	2017
Naive Average	68.4361617541263	15	3	2017
Naive Average	65.9282099430339	16	3	2017
Naive Average	66.5295806743202	17	3	2017
Naive Average	57.9270807755454	18	3	2017
Naive Average	41.8570464112868	19	3	2017
Naive Average	43.9053452275935	20	3	2017
Naive Average	42.7039687797264	21	3	2017
Naive Average	43.2643440496712	22	3	2017
Naive Average	42.5897865905766	23	3	2017
Naive Average	44.1525027708063	24	3	2017
Naive Average	37.7105929513549	25	3	2017
Naive Average	41.2119209063818	26	3	2017
Naive Average	38.5531044865638	27	3	2017
Naive Average	34.6247998105846	28	3	2017
Naive Average	36.0684025508988	29	3	2017
Naive Average	28.2674252761371	30	3	2017
Naive Average	32.039324942439	31	3	2017
Naive Average	25.2025859723214	32	3	2017
Naive Average	23.1623983741433	33	3	2017
Naive Average	24.3142589600561	34	3	2017
Naive Average	23.0229723000065	35	3	2017
Naive Average	22.3968217378294	36	3	2017
Naive Average	23.24919655208	37	3	2017
Naive Average	18.5046924004247	38	3	2017
Naive Average	19.3038672949531	39	3	2017
Naive Average	21.8879306870424	40	3	2017
Naive Average	18.5400729052965	41	3	2017
Naive Average	18.7135045833518	42	3	2017
Naive Average	19.6339646005596	43	3	2017
Naive Average	18.0874223490893	44	3	2017
Naive Average	14.0256407074087	45	3	2017
Naive Average	27.8910337436336	3	4	2017
Naive Average	32.5933280137803	4	4	2017
Naive Average	29.2387004142608	5	4	2017
Naive Average	31.9117373704727	6	4	2017
Naive Average	38.2306285530244	7	4	2017
Naive Average	37.0646648747429	8	4	2017
Naive Average	37.0612749387675	9	4	2017
Naive Average	47.1524718300894	10	4	2017
Naive Average	48.3378526735447	11	4	2017
Naive Average	60.1758195116937	12	4	2017
Naive Average	59.0715752376203	13	4	2017
Naive Average	63.2003092210506	14	4	2017
Naive Average	68.5337205964144	15	4	2017
Naive Average	60.0366031987062	16	4	2017
Naive Average	55.0045400064856	17	4	2017
Naive Average	54.263881518278	18	4	2017
Naive Average	44.5491728822649	19	4	2017
Naive Average	43.2203344071216	20	4	2017
Naive Average	45.8274074267347	21	4	2017
Naive Average	42.0997570597207	22	4	2017
Naive Average	43.1063109137119	23	4	2017
Naive Average	40.8371180471941	24	4	2017
Naive Average	38.8601022499987	25	4	2017
Naive Average	39.0671760416938	26	4	2017
Naive Average	39.82778507659	27	4	2017
Naive Average	34.3327820713482	28	4	2017
Naive Average	33.6132013422832	29	4	2017
Naive Average	27.0733904146925	30	4	2017
Naive Average	30.6168885739592	31	4	2017
Naive Average	24.7030738636284	32	4	2017
Naive Average	24.9092320151151	33	4	2017
Naive Average	23.7181478936746	34	4	2017
Naive Average	19.9332235251162	35	4	2017
Naive Average	23.1497118491485	36	4	2017
Naive Average	20.3476270247532	37	4	2017
Naive Average	19.0934090136724	38	4	2017
Naive Average	20.1703780819309	39	4	2017
Naive Average	19.3114918498806	40	4	2017
Naive Average	18.1863765534186	41	4	2017
Naive Average	19.8004509042073	42	4	2017
Naive Average	17.4551842731544	43	4	2017
Naive Average	16.4293021438038	44	4	2017
Naive Average	13.8555664079325	45	4	2017
lm ub	36.5960576493651	3	1	2017
lm ub	49.9867672926062	4	1	2017
lm ub	46.4381394558594	5	1	2017
lm ub	46.884195723026	6	1	2017
lm ub	48.2976736784699	7	1	2017
lm ub	48.8001656262685	8	1	2017
lm ub	44.3566999454241	9	1	2017
lm ub	57.1852281572736	10	1	2017
lm ub	56.0185463591961	11	1	2017
lm ub	61.6129351063487	12	1	2017
lm ub	67.0293393911527	13	1	2017
lm ub	63.5024451056049	14	1	2017
lm ub	81.4219025556647	15	1	2017
lm ub	82.8271358871163	16	1	2017
lm ub	88.1040464235297	17	1	2017
lm ub	102.77566908256	18	1	2017
lm ub	77.998760275779	19	1	2017
lm ub	55.5048757717802	20	1	2017
lm ub	62.165954095754	21	1	2017
lm ub	62.025193544473	22	1	2017
lm ub	57.7454897773007	23	1	2017
lm ub	67.554313006117	24	1	2017
lm ub	53.7899307943809	25	1	2017
lm ub	61.8110885946835	26	1	2017
lm ub	60.2230720582438	27	1	2017
lm ub	52.60892612771	28	1	2017
lm ub	49.0741694753807	29	1	2017
lm ub	52.6994342061587	30	1	2017
lm ub	51.9127018855764	31	1	2017
lm ub	45.5982478945398	32	1	2017
lm ub	43.3434405410209	33	1	2017
lm ub	40.7565761996381	34	1	2017
lm ub	40.1708503996834	35	1	2017
lm ub	49.1031321020611	36	1	2017
lm ub	43.8468753153837	37	1	2017
lm ub	37.3145126885252	38	1	2017
lm ub	41.9108461330947	39	1	2017
lm ub	39.0784637771305	40	1	2017
lm ub	39.2002952599475	41	1	2017
lm ub	41.8313489690744	42	1	2017
lm ub	34.478950236076	43	1	2017
lm ub	37.1641487214584	44	1	2017
lm ub	35.6416671780474	45	1	2017
lm ub	48.2914447644939	3	2	2017
lm ub	50.5868999317322	4	2	2017
lm ub	47.3077521611895	5	2	2017
lm ub	45.2905974091579	6	2	2017
lm ub	51.1526824815837	7	2	2017
lm ub	48.0386174848948	8	2	2017
lm ub	51.9971222962265	9	2	2017
lm ub	59.8905784902093	10	2	2017
lm ub	55.8426502056164	11	2	2017
lm ub	64.8999925423123	12	2	2017
lm ub	64.6729730309978	13	2	2017
lm ub	68.0007138014132	14	2	2017
lm ub	82.5269239194792	15	2	2017
lm ub	82.3925885686057	16	2	2017
lm ub	97.0517547435016	17	2	2017
lm ub	100.563279370453	18	2	2017
lm ub	62.1853639318242	19	2	2017
lm ub	55.0751443438882	20	2	2017
lm ub	64.613030673988	21	2	2017
lm ub	62.0889611279439	22	2	2017
lm ub	71.8415739438057	23	2	2017
lm ub	65.2705345792066	24	2	2017
lm ub	61.4594301820261	25	2	2017
lm ub	59.563224279006	26	2	2017
lm ub	62.2971099340116	27	2	2017
lm ub	50.338117739591	28	2	2017
lm ub	58.6709384946316	29	2	2017
lm ub	53.7942540184383	30	2	2017
lm ub	53.0873767509142	31	2	2017
lm ub	48.3413084890364	32	2	2017
lm ub	42.4145656772367	33	2	2017
lm ub	42.940369264924	34	2	2017
lm ub	49.3320251193004	35	2	2017
lm ub	46.7414465142894	36	2	2017
lm ub	41.9211452273233	37	2	2017
lm ub	42.2883237370405	38	2	2017
lm ub	39.6230811189669	39	2	2017
lm ub	41.9201489707413	40	2	2017
lm ub	43.9333376570614	41	2	2017
lm ub	37.8050187189805	42	2	2017
lm ub	37.5774387120818	43	2	2017
lm ub	41.7299304808107	44	2	2017
lm ub	39.7063790555724	45	2	2017
lm ub	47.7057911523192	3	3	2017
lm ub	48.4843503792543	4	3	2017
lm ub	44.8797960612378	5	3	2017
lm ub	48.665929801209	6	3	2017
lm ub	48.2435169067262	7	3	2017
lm ub	54.929545471486	8	3	2017
lm ub	55.697912687516	9	3	2017
lm ub	56.8264340048414	10	3	2017
lm ub	62.2747601140249	11	3	2017
lm ub	64.0767951000628	12	3	2017
lm ub	70.4277864212128	13	3	2017
lm ub	75.6831233082579	14	3	2017
lm ub	83.1699766254442	15	3	2017
lm ub	93.0660141628587	16	3	2017
lm ub	100.404287884476	17	3	2017
lm ub	73.3171957116656	18	3	2017
lm ub	59.9842272749701	19	3	2017
lm ub	62.4638343801353	20	3	2017
lm ub	61.0289937513083	21	3	2017
lm ub	72.4051707192667	22	3	2017
lm ub	65.8621817602508	23	3	2017
lm ub	66.5610166028156	24	3	2017
lm ub	58.7979233627848	25	3	2017
lm ub	61.8792234563422	26	3	2017
lm ub	55.3704988541355	27	3	2017
lm ub	59.8398237847155	28	3	2017
lm ub	57.7831655593439	29	3	2017
lm ub	53.2129790110293	30	3	2017
lm ub	52.3239950653519	31	3	2017
lm ub	46.5144152601138	32	3	2017
lm ub	43.702800129388	33	3	2017
lm ub	49.8726555496686	34	3	2017
lm ub	47.5904488457666	35	3	2017
lm ub	41.8649152441467	36	3	2017
lm ub	43.5306403584186	37	3	2017
lm ub	39.9507530843065	38	3	2017
lm ub	41.0317915522761	39	3	2017
lm ub	45.4656695188693	40	3	2017
lm ub	37.8419320370745	41	3	2017
lm ub	39.0023651943807	42	3	2017
lm ub	40.399622149991	43	3	2017
lm ub	40.0521683399903	44	3	2017
lm ub	35.5991123908502	45	3	2017
lm ub	47.725834037122	3	4	2017
lm ub	45.7185770399618	4	4	2017
lm ub	47.9392557418646	5	4	2017
lm ub	48.0076961444304	6	4	2017
lm ub	54.8529304934042	7	4	2017
lm ub	57.0138584268977	8	4	2017
lm ub	53.7621169686464	9	4	2017
lm ub	63.3681377770252	10	4	2017
lm ub	62.6373048675713	11	4	2017
lm ub	71.1015795564993	12	4	2017
lm ub	75.1528758940375	13	4	2017
lm ub	79.9803052830295	14	4	2017
lm ub	92.9447712272696	15	4	2017
lm ub	94.9299944884173	16	4	2017
lm ub	72.3255426035093	17	4	2017
lm ub	65.6924693287328	18	4	2017
lm ub	66.6815782993459	19	4	2017
lm ub	63.7537165847537	20	4	2017
lm ub	70.6621012814654	21	4	2017
lm ub	65.0774741605873	22	4	2017
lm ub	67.7430862233755	23	4	2017
lm ub	63.440694737481	24	4	2017
lm ub	63.0783090678409	25	4	2017
lm ub	57.549006301259	26	4	2017
lm ub	61.2660933466818	27	4	2017
lm ub	59.264181826254	28	4	2017
lm ub	56.8717409228964	29	4	2017
lm ub	51.6637753876256	30	4	2017
lm ub	50.525710099869	31	4	2017
lm ub	46.5786442133142	32	4	2017
lm ub	51.1847717514054	33	4	2017
lm ub	47.738435350407	34	4	2017
lm ub	42.7857251653737	35	4	2017
lm ub	44.0390752023211	36	4	2017
lm ub	40.3387524971403	37	4	2017
lm ub	41.0830565558202	38	4	2017
lm ub	44.962643683778	39	4	2017
lm ub	38.630034176055	40	4	2017
lm ub	39.4073263159944	41	4	2017
lm ub	41.1238590517698	42	4	2017
lm ub	39.4134203579006	43	4	2017
lm ub	36.01107119633	44	4	2017
lm ub	36.7867895741571	45	4	2017
lm lb	3.24445018349848	3	1	2017
lm lb	16.6068360465572	4	1	2017
lm lb	13.2761147251119	5	1	2017
lm lb	13.7090377237247	6	1	2017
lm lb	15.1186359401767	7	1	2017
lm lb	15.7736708904854	8	1	2017
lm lb	11.3143327508047	9	1	2017
lm lb	23.4272071280044	10	1	2017
lm lb	22.6455409963585	11	1	2017
lm lb	27.9836895773423	12	1	2017
lm lb	33.4479506384185	13	1	2017
lm lb	30.2762726012191	14	1	2017
lm lb	47.0966594585829	15	1	2017
lm lb	48.8611271676021	16	1	2017
lm lb	54.0631023940204	17	1	2017
lm lb	68.7040560821726	18	1	2017
lm lb	43.0894250891854	19	1	2017
lm lb	20.1499509561729	20	1	2017
lm lb	27.7490310722678	21	1	2017
lm lb	26.5657522608537	22	1	2017
lm lb	22.6204220046147	23	1	2017
lm lb	32.259735632449	24	1	2017
lm lb	18.3099683197247	25	1	2017
lm lb	26.6933633769309	26	1	2017
lm lb	25.3702080128909	27	1	2017
lm lb	17.6308111398637	28	1	2017
lm lb	14.2686208396015	29	1	2017
lm lb	17.780500039951	30	1	2017
lm lb	16.9677693632907	31	1	2017
lm lb	10.535456114105	32	1	2017
lm lb	8.3438250094185	33	1	2017
lm lb	5.89736284861032	34	1	2017
lm lb	5.27878316767244	35	1	2017
lm lb	14.2394536406142	36	1	2017
lm lb	9.0185408890136	37	1	2017
lm lb	2.61719061691519	38	1	2017
lm lb	7.35742113864166	39	1	2017
lm lb	4.65039058458762	40	1	2017
lm lb	4.83608491666914	41	1	2017
lm lb	7.48398583276671	42	1	2017
lm lb	0.226571585830037	43	1	2017
lm lb	2.87657200531835	44	1	2017
lm lb	0.965413648728436	45	1	2017
lm lb	12.0609565813159	3	2	2017
lm lb	14.4117157825625	4	2	2017
lm lb	11.3968121978167	5	2	2017
lm lb	9.30575313884016	6	2	2017
lm lb	15.2252625670833	7	2	2017
lm lb	12.2597309916306	8	2	2017
lm lb	16.1531590492894	9	2	2017
lm lb	23.3815186367146	10	2	2017
lm lb	19.5421314343268	11	2	2017
lm lb	28.5964200644266	12	2	2017
lm lb	28.4274405649687	13	2	2017
lm lb	31.7196630304787	14	2	2017
lm lb	45.4712684123233	15	2	2017
lm lb	45.5198916671004	16	2	2017
lm lb	59.9023977134007	17	2	2017
lm lb	63.1895638497681	18	2	2017
lm lb	24.1790369140214	19	2	2017
lm lb	16.6326210447115	20	2	2017
lm lb	27.2565447621957	21	2	2017
lm lb	23.6242677371367	22	2	2017
lm lb	33.7490477231785	23	2	2017
lm lb	26.8691964296412	24	2	2017
lm lb	22.9653541703301	25	2	2017
lm lb	21.5346620532697	26	2	2017
lm lb	24.4546553933794	27	2	2017
lm lb	12.4509393941755	28	2	2017
lm lb	20.8630862291979	29	2	2017
lm lb	15.9906405154666	30	2	2017
lm lb	15.1337322547836	31	2	2017
lm lb	10.2522729566444	32	2	2017
lm lb	4.36332667153533	33	2	2017
lm lb	5.05592831008871	34	2	2017
lm lb	11.4673665780157	35	2	2017
lm lb	8.89292861086879	36	2	2017
lm lb	4.09744894638985	37	2	2017
lm lb	4.63305298671703	38	2	2017
lm lb	2.1234223988955	39	2	2017
lm lb	4.55902082430204	40	2	2017
lm lb	6.64106776464513	41	2	2017
lm lb	0.518649070136334	42	2	2017
lm lb	0.405972394331368	43	2	2017
lm lb	4.49457247075788	44	2	2017
lm lb	2.09121386915697	45	2	2017
lm lb	10.8331456501173	3	3	2017
lm lb	11.6604956969533	4	3	2017
lm lb	8.26503231056567	5	3	2017
lm lb	12.0374946676329	6	3	2017
lm lb	11.6789444378744	7	3	2017
lm lb	18.470916132762	8	3	2017
lm lb	19.2339156197019	9	3	2017
lm lb	19.337986192923	10	3	2017
lm lb	25.1761214268615	11	3	2017
lm lb	27.0309475604423	12	3	2017
lm lb	32.9912528683634	13	3	2017
lm lb	38.5955214320548	14	3	2017
lm lb	44.9642893093222	15	3	2017
lm lb	54.8852414173249	16	3	2017
lm lb	62.0503783788956	17	3	2017
lm lb	34.6705978652708	18	3	2017
lm lb	21.2353345345145	19	3	2017
lm lb	23.276509903449	20	3	2017
lm lb	22.9450616628666	21	3	2017
lm lb	33.207472639792	22	3	2017
lm lb	26.9111164829219	23	3	2017
lm lb	27.4374951827831	24	3	2017
lm lb	19.5782295605464	25	3	2017
lm lb	23.0588624464719	26	3	2017
lm lb	16.7841486108816	27	3	2017
lm lb	21.0833005451359	28	3	2017
lm lb	19.2082323311099	29	3	2017
lm lb	14.4705224226628	30	3	2017
lm lb	13.4181303390589	31	3	2017
lm lb	7.4634523785822	32	3	2017
lm lb	4.69959227345777	33	3	2017
lm lb	11.0889212340282	34	3	2017
lm lb	8.81111198351851	35	3	2017
lm lb	3.07369968880706	36	3	2017
lm lb	4.80127019096283	37	3	2017
lm lb	1.40017123509836	38	3	2017
lm lb	2.64022406314254	39	3	2017
lm lb	7.21608766132683	40	3	2017
lm lb	-0.352412782237259	41	3	2017
lm lb	0.826716880788759	42	3	2017
lm lb	2.30221918033812	43	3	2017
lm lb	1.92130305740438	44	3	2017
lm lb	-2.92442272523931	45	3	2017
lm lb	10.7553918494698	3	4	2017
lm lb	8.73867377209532	4	4	2017
lm lb	11.2221125927356	5	4	2017
lm lb	11.2876304485389	6	4	2017
lm lb	18.1336569606858	7	4	2017
lm lb	20.4624050412284	8	4	2017
lm lb	16.9002747128607	9	4	2017
lm lb	25.7226685981494	10	4	2017
lm lb	25.434832073987	11	4	2017
lm lb	33.4613801478522	12	4	2017
lm lb	37.5288255589329	13	4	2017
lm lb	42.3443258724757	14	4	2017
lm lb	54.0894002817487	15	4	2017
lm lb	56.2050157107058	16	4	2017
lm lb	33.3909998616223	17	4	2017
lm lb	26.9704790032696	18	4	2017
lm lb	27.8283332694213	19	4	2017
lm lb	24.4385254032742	20	4	2017
lm lb	32.4578989173261	21	4	2017
lm lb	25.6384487524169	22	4	2017
lm lb	28.6868047081868	23	4	2017
lm lb	24.2060178634624	24	4	2017
lm lb	23.5957193199661	25	4	2017
lm lb	18.4800871035076	26	4	2017
lm lb	22.2559499383208	27	4	2017
lm lb	20.2573592215761	28	4	2017
lm lb	17.8556247516773	29	4	2017
lm lb	12.4649171557114	30	4	2017
lm lb	11.1609077906532	31	4	2017
lm lb	7.07106399771533	32	4	2017
lm lb	11.8111517711112	33	4	2017
lm lb	8.56447384181939	34	4	2017
lm lb	3.58847260252957	35	4	2017
lm lb	4.86566268399642	36	4	2017
lm lb	1.23103770658175	37	4	2017
lm lb	2.15670018468349	38	4	2017
lm lb	6.19697461963761	39	4	2017
lm lb	-0.00657276442094812	40	4	2017
lm lb	0.846260286697568	41	4	2017
lm lb	2.54129015836601	42	4	2017
lm lb	0.947486158861963	43	4	2017
lm lb	-2.49475153973777	44	4	2017
lm lb	-2.10504008483786	45	4	2017
rf ub	38	3	1	2017
rf ub	38	4	1	2017
rf ub	37	5	1	2017
rf ub	45	6	1	2017
rf ub	48	7	1	2017
rf ub	47	8	1	2017
rf ub	42	9	1	2017
rf ub	52	10	1	2017
rf ub	61	11	1	2017
rf ub	82	12	1	2017
rf ub	73	13	1	2017
rf ub	63	14	1	2017
rf ub	73	15	1	2017
rf ub	82	16	1	2017
rf ub	83	17	1	2017
rf ub	91	18	1	2017
rf ub	89	19	1	2017
rf ub	73	20	1	2017
rf ub	73	21	1	2017
rf ub	73	22	1	2017
rf ub	82	23	1	2017
rf ub	68	24	1	2017
rf ub	61	25	1	2017
rf ub	63.1500000000005	26	1	2017
rf ub	61	27	1	2017
rf ub	56	28	1	2017
rf ub	58.1000000000004	29	1	2017
rf ub	54	30	1	2017
rf ub	61	31	1	2017
rf ub	56	32	1	2017
rf ub	48	33	1	2017
rf ub	45	34	1	2017
rf ub	42	35	1	2017
rf ub	40	36	1	2017
rf ub	40	37	1	2017
rf ub	32	38	1	2017
rf ub	29	39	1	2017
rf ub	31	40	1	2017
rf ub	29	41	1	2017
rf ub	32	42	1	2017
rf ub	29	43	1	2017
rf ub	29	44	1	2017
rf ub	28	45	1	2017
rf ub	38	3	2	2017
rf ub	38	4	2	2017
rf ub	39	5	2	2017
rf ub	48	6	2	2017
rf ub	49	7	2	2017
rf ub	47	8	2	2017
rf ub	52	9	2	2017
rf ub	63	10	2	2017
rf ub	67	11	2	2017
rf ub	73	12	2	2017
rf ub	63	13	2	2017
rf ub	73	14	2	2017
rf ub	80.1000000000004	15	2	2017
rf ub	83	16	2	2017
rf ub	91	17	2	2017
rf ub	90	18	2	2017
rf ub	73	19	2	2017
rf ub	73	20	2	2017
rf ub	73	21	2	2017
rf ub	82	22	2	2017
rf ub	63	23	2	2017
rf ub	82	24	2	2017
rf ub	60	25	2	2017
rf ub	61	26	2	2017
rf ub	61	27	2	2017
rf ub	60	28	2	2017
rf ub	60	29	2	2017
rf ub	60	30	2	2017
rf ub	61	31	2	2017
rf ub	56	32	2	2017
rf ub	61	33	2	2017
rf ub	45	34	2	2017
rf ub	42	35	2	2017
rf ub	45	36	2	2017
rf ub	40	37	2	2017
rf ub	32	38	2	2017
rf ub	32	39	2	2017
rf ub	31	40	2	2017
rf ub	31	41	2	2017
rf ub	31	42	2	2017
rf ub	29	43	2	2017
rf ub	33	44	2	2017
rf ub	29.0500000000002	45	2	2017
rf ub	38	3	3	2017
rf ub	39	4	3	2017
rf ub	45	5	3	2017
rf ub	48	6	3	2017
rf ub	61	7	3	2017
rf ub	52	8	3	2017
rf ub	66	9	3	2017
rf ub	66	10	3	2017
rf ub	67	11	3	2017
rf ub	73	12	3	2017
rf ub	91	13	3	2017
rf ub	80	14	3	2017
rf ub	83	15	3	2017
rf ub	90	16	3	2017
rf ub	90	17	3	2017
rf ub	83	18	3	2017
rf ub	73	19	3	2017
rf ub	73	20	3	2017
rf ub	73	21	3	2017
rf ub	68	22	3	2017
rf ub	73	23	3	2017
rf ub	80	24	3	2017
rf ub	63	25	3	2017
rf ub	63	26	3	2017
rf ub	67	27	3	2017
rf ub	61	28	3	2017
rf ub	63	29	3	2017
rf ub	68	30	3	2017
rf ub	61	31	3	2017
rf ub	61	32	3	2017
rf ub	61	33	3	2017
rf ub	63	34	3	2017
rf ub	58.1500000000005	35	3	2017
rf ub	52	36	3	2017
rf ub	39	37	3	2017
rf ub	33	38	3	2017
rf ub	31	39	3	2017
rf ub	34	40	3	2017
rf ub	31	41	3	2017
rf ub	33	42	3	2017
rf ub	33	43	3	2017
rf ub	30	44	3	2017
rf ub	28	45	3	2017
rf ub	39	3	4	2017
rf ub	45	4	4	2017
rf ub	45	5	4	2017
rf ub	48	6	4	2017
rf ub	61	7	4	2017
rf ub	66	8	4	2017
rf ub	67	9	4	2017
rf ub	66	10	4	2017
rf ub	82	11	4	2017
rf ub	89	12	4	2017
rf ub	80	13	4	2017
rf ub	83	14	4	2017
rf ub	90	15	4	2017
rf ub	90	16	4	2017
rf ub	73	17	4	2017
rf ub	115	18	4	2017
rf ub	83	19	4	2017
rf ub	73	20	4	2017
rf ub	80	21	4	2017
rf ub	91	22	4	2017
rf ub	73	23	4	2017
rf ub	66	24	4	2017
rf ub	63	25	4	2017
rf ub	61	26	4	2017
rf ub	62.0500000000002	27	4	2017
rf ub	63	28	4	2017
rf ub	73	29	4	2017
rf ub	66	30	4	2017
rf ub	63	31	4	2017
rf ub	73	32	4	2017
rf ub	68.1000000000004	33	4	2017
rf ub	66	34	4	2017
rf ub	61	35	4	2017
rf ub	48	36	4	2017
rf ub	37	37	4	2017
rf ub	33	38	4	2017
rf ub	31	39	4	2017
rf ub	37	40	4	2017
rf ub	31	41	4	2017
rf ub	39	42	4	2017
rf ub	31	43	4	2017
rf ub	26	44	4	2017
rf ub	26	45	4	2017
rf lb	10	3	1	2017
rf lb	12	4	1	2017
rf lb	16	5	1	2017
rf lb	13.95	6	1	2017
rf lb	14	7	1	2017
rf lb	18	8	1	2017
rf lb	19	9	1	2017
rf lb	18	10	1	2017
rf lb	21	11	1	2017
rf lb	30	12	1	2017
rf lb	32	13	1	2017
rf lb	29	14	1	2017
rf lb	31.95	15	1	2017
rf lb	35	16	1	2017
rf lb	36	17	1	2017
rf lb	37	18	1	2017
rf lb	35	19	1	2017
rf lb	34	20	1	2017
rf lb	32	21	1	2017
rf lb	29	22	1	2017
rf lb	25	23	1	2017
rf lb	28	24	1	2017
rf lb	32	25	1	2017
rf lb	29	26	1	2017
rf lb	32	27	1	2017
rf lb	25	28	1	2017
rf lb	25	29	1	2017
rf lb	17	30	1	2017
rf lb	22	31	1	2017
rf lb	18	32	1	2017
rf lb	17	33	1	2017
rf lb	16	34	1	2017
rf lb	14	35	1	2017
rf lb	16	36	1	2017
rf lb	14	37	1	2017
rf lb	12	38	1	2017
rf lb	11	39	1	2017
rf lb	11	40	1	2017
rf lb	7	41	1	2017
rf lb	15	42	1	2017
rf lb	11	43	1	2017
rf lb	11	44	1	2017
rf lb	9	45	1	2017
rf lb	11	3	2	2017
rf lb	13	4	2	2017
rf lb	13	5	2	2017
rf lb	17.95	6	2	2017
rf lb	18	7	2	2017
rf lb	20	8	2	2017
rf lb	18	9	2	2017
rf lb	20	10	2	2017
rf lb	24	11	2	2017
rf lb	30	12	2	2017
rf lb	29	13	2	2017
rf lb	28	14	2	2017
rf lb	30	15	2	2017
rf lb	31	16	2	2017
rf lb	36	17	2	2017
rf lb	36	18	2	2017
rf lb	32	19	2	2017
rf lb	29	20	2	2017
rf lb	30.95	21	2	2017
rf lb	25	22	2	2017
rf lb	27	23	2	2017
rf lb	27	24	2	2017
rf lb	29	25	2	2017
rf lb	29	26	2	2017
rf lb	27	27	2	2017
rf lb	25	28	2	2017
rf lb	17	29	2	2017
rf lb	17	30	2	2017
rf lb	20	31	2	2017
rf lb	17	32	2	2017
rf lb	16	33	2	2017
rf lb	14	34	2	2017
rf lb	18	35	2	2017
rf lb	16	36	2	2017
rf lb	13	37	2	2017
rf lb	15	38	2	2017
rf lb	12	39	2	2017
rf lb	11	40	2	2017
rf lb	12	41	2	2017
rf lb	11	42	2	2017
rf lb	12	43	2	2017
rf lb	11	44	2	2017
rf lb	9	45	2	2017
rf lb	13	3	3	2017
rf lb	16	4	3	2017
rf lb	16	5	3	2017
rf lb	16	6	3	2017
rf lb	18	7	3	2017
rf lb	18	8	3	2017
rf lb	18	9	3	2017
rf lb	18	10	3	2017
rf lb	18	11	3	2017
rf lb	28	12	3	2017
rf lb	28	13	3	2017
rf lb	28	14	3	2017
rf lb	31	15	3	2017
rf lb	31	16	3	2017
rf lb	32	17	3	2017
rf lb	32	18	3	2017
rf lb	24	19	3	2017
rf lb	24	20	3	2017
rf lb	25	21	3	2017
rf lb	25	22	3	2017
rf lb	25	23	3	2017
rf lb	28	24	3	2017
rf lb	28	25	3	2017
rf lb	27	26	3	2017
rf lb	27	27	3	2017
rf lb	24	28	3	2017
rf lb	24	29	3	2017
rf lb	20	30	3	2017
rf lb	18	31	3	2017
rf lb	16	32	3	2017
rf lb	14	33	3	2017
rf lb	16	34	3	2017
rf lb	18	35	3	2017
rf lb	15	36	3	2017
rf lb	16	37	3	2017
rf lb	12	38	3	2017
rf lb	10	39	3	2017
rf lb	11	40	3	2017
rf lb	10	41	3	2017
rf lb	11	42	3	2017
rf lb	10	43	3	2017
rf lb	10	44	3	2017
rf lb	10	45	3	2017
rf lb	13	3	4	2017
rf lb	17	4	4	2017
rf lb	15	5	4	2017
rf lb	18	6	4	2017
rf lb	18	7	4	2017
rf lb	18	8	4	2017
rf lb	18	9	4	2017
rf lb	18	10	4	2017
rf lb	26	11	4	2017
rf lb	28	12	4	2017
rf lb	28	13	4	2017
rf lb	29	14	4	2017
rf lb	30	15	4	2017
rf lb	28	16	4	2017
rf lb	32	17	4	2017
rf lb	27	18	4	2017
rf lb	24	19	4	2017
rf lb	25	20	4	2017
rf lb	25	21	4	2017
rf lb	25	22	4	2017
rf lb	24	23	4	2017
rf lb	24	24	4	2017
rf lb	27	25	4	2017
rf lb	27	26	4	2017
rf lb	24	27	4	2017
rf lb	22	28	4	2017
rf lb	20	29	4	2017
rf lb	18	30	4	2017
rf lb	16	31	4	2017
rf lb	14	32	4	2017
rf lb	14	33	4	2017
rf lb	14	34	4	2017
rf lb	16	35	4	2017
rf lb	16	36	4	2017
rf lb	13	37	4	2017
rf lb	11	38	4	2017
rf lb	11	39	4	2017
rf lb	11	40	4	2017
rf lb	11	41	4	2017
rf lb	11	42	4	2017
rf lb	11	43	4	2017
rf lb	11	44	4	2017
rf lb	11	45	4	2017
glm ub	267.982633949846	3	1	2017
glm ub	290.456749790006	4	1	2017
glm ub	289.305598336708	5	1	2017
glm ub	312.025295574156	6	1	2017
glm ub	319.507608331045	7	1	2017
glm ub	368.739541625244	8	1	2017
glm ub	360.36353187147	9	1	2017
glm ub	394.645122528905	10	1	2017
glm ub	430.468769810182	11	1	2017
glm ub	477.582106506155	12	1	2017
glm ub	529.008942738183	13	1	2017
glm ub	540.708974249691	14	1	2017
glm ub	565.959222262643	15	1	2017
glm ub	583.348395568941	16	1	2017
glm ub	502.247416323468	17	1	2017
glm ub	591.662193214884	18	1	2017
glm ub	466.422053935246	19	1	2017
glm ub	382.657876497424	20	1	2017
glm ub	380.902216985504	21	1	2017
glm ub	420.277438353318	22	1	2017
glm ub	407.47383583001	23	1	2017
glm ub	405.853959394878	24	1	2017
glm ub	351.373035129815	25	1	2017
glm ub	376.197255122056	26	1	2017
glm ub	356.766277835553	27	1	2017
glm ub	324.102731003559	28	1	2017
glm ub	312.21080529324	29	1	2017
glm ub	330.370111607356	30	1	2017
glm ub	303.69346209881	31	1	2017
glm ub	272.93521838455	32	1	2017
glm ub	268.782675664868	33	1	2017
glm ub	265.693026418031	34	1	2017
glm ub	283.277554812295	35	1	2017
glm ub	276.486390230563	36	1	2017
glm ub	269.46627062699	37	1	2017
glm ub	289.615885908665	38	1	2017
glm ub	251.037042894815	39	1	2017
glm ub	221.940043370994	40	1	2017
glm ub	254.732665163797	41	1	2017
glm ub	220.156875751747	42	1	2017
glm ub	213.878782837758	43	1	2017
glm ub	217.599764231329	44	1	2017
glm ub	213.18245165019	45	1	2017
glm ub	293.026075704323	3	2	2017
glm ub	310.664845872419	4	2	2017
glm ub	304.885802959114	5	2	2017
glm ub	352.213568510498	6	2	2017
glm ub	357.129284634985	7	2	2017
glm ub	404.580518430936	8	2	2017
glm ub	402.296584221074	9	2	2017
glm ub	434.757248249905	10	2	2017
glm ub	440.405153654488	11	2	2017
glm ub	510.575580185254	12	2	2017
glm ub	549.238944225528	13	2	2017
glm ub	575.204098231954	14	2	2017
glm ub	595.754177219692	15	2	2017
glm ub	568.685884389063	16	2	2017
glm ub	521.765142997687	17	2	2017
glm ub	591.302687098591	18	2	2017
glm ub	491.264548854057	19	2	2017
glm ub	404.26094700911	20	2	2017
glm ub	409.963093908946	21	2	2017
glm ub	437.37308375573	22	2	2017
glm ub	437.644732303125	23	2	2017
glm ub	427.899931823256	24	2	2017
glm ub	363.801079919109	25	2	2017
glm ub	379.427473977632	26	2	2017
glm ub	372.35319012455	27	2	2017
glm ub	342.180318400842	28	2	2017
glm ub	323.348315719256	29	2	2017
glm ub	340.538373114938	30	2	2017
glm ub	321.439953745533	31	2	2017
glm ub	286.940272071567	32	2	2017
glm ub	288.524092661	33	2	2017
glm ub	277.426789932376	34	2	2017
glm ub	297.685591443113	35	2	2017
glm ub	284.62331206686	36	2	2017
glm ub	285.42969445893	37	2	2017
glm ub	289.084475298649	38	2	2017
glm ub	266.94679601923	39	2	2017
glm ub	235.119572414621	40	2	2017
glm ub	269.088801731707	41	2	2017
glm ub	218.107458446394	42	2	2017
glm ub	219.373865519531	43	2	2017
glm ub	225.189460077653	44	2	2017
glm ub	230.273659885632	45	2	2017
glm ub	301.685366024704	3	3	2017
glm ub	317.510384167471	4	3	2017
glm ub	324.788370515922	5	3	2017
glm ub	384.307846895815	6	3	2017
glm ub	384.530327250755	7	3	2017
glm ub	432.37995921901	8	3	2017
glm ub	417.006589100167	9	3	2017
glm ub	435.399355144975	10	3	2017
glm ub	474.978525749032	11	3	2017
glm ub	542.137334389977	12	3	2017
glm ub	584.95058206761	13	3	2017
glm ub	607.589588036162	14	3	2017
glm ub	579.979689354834	15	3	2017
glm ub	599.694811984297	16	3	2017
glm ub	512.55161547578	17	3	2017
glm ub	584.728167392178	18	3	2017
glm ub	488.312182533593	19	3	2017
glm ub	429.429407157504	20	3	2017
glm ub	421.47412902938	21	3	2017
glm ub	448.974242304786	22	3	2017
glm ub	448.122103158663	23	3	2017
[truncated: 1,785 more rows]
