# Supplementary material for: A stacked ensemble method for forecasting influenza-like illness visit volumes at emergency departments
Source: PLoS One. 2021 Mar 22;16(3):e0241725. doi: 10.1371/journal.pone.0241725 (PMC7984626; doi:10.1371/journal.pone.0241725)
Supplement: S1 Data — (ZIP) [file pone.0241725.s003.zip › ILI_plosone/tables/raw_estimates_2017_holdout_2012weeks-3-45.csv]

object	value	epiweek	weeks_ahead	season
rf	126.707	3	1	2012
rf	124.5695	4	1	2012
rf	127.7735	5	1	2012
rf	151.8625	6	1	2012
rf	159.22	7	1	2012
rf	149.546	8	1	2012
rf	169.952	9	1	2012
rf	184.523	10	1	2012
rf	204.3035	11	1	2012
rf	217.0195	12	1	2012
rf	203.889	13	1	2012
rf	218.651	14	1	2012
rf	210.8225	15	1	2012
rf	219.367	16	1	2012
rf	294.501	17	1	2012
rf	308.9525	18	1	2012
rf	298.551	19	1	2012
rf	269.8745	20	1	2012
rf	245.1205	21	1	2012
rf	228.1615	22	1	2012
rf	240.123	23	1	2012
rf	248.8185	24	1	2012
rf	224.733	25	1	2012
rf	230.518	26	1	2012
rf	221.8285	27	1	2012
rf	226.396	28	1	2012
rf	216.2295	29	1	2012
rf	214.684	30	1	2012
rf	232.5125	31	1	2012
rf	239.316	32	1	2012
rf	213.67	33	1	2012
rf	219.5645	34	1	2012
rf	241.16	35	1	2012
rf	221.682	36	1	2012
rf	196.71	37	1	2012
rf	163.976	38	1	2012
rf	141.3845	39	1	2012
rf	126.7535	40	1	2012
rf	127.0215	41	1	2012
rf	121.7575	42	1	2012
rf	109.068	43	1	2012
rf	101.821	44	1	2012
rf	83.773	45	1	2012
rf	135.633	3	2	2012
rf	129.19	4	2	2012
rf	130.8575	5	2	2012
rf	171.996	6	2	2012
rf	166.011	7	2	2012
rf	156.1885	8	2	2012
rf	204.426	9	2	2012
rf	209.5085	10	2	2012
rf	233.8025	11	2	2012
rf	221.488	12	2	2012
rf	226.2385	13	2	2012
rf	234.3945	14	2	2012
rf	228.4815	15	2	2012
rf	249.084	16	2	2012
rf	302.01	17	2	2012
rf	303.922	18	2	2012
rf	293.7975	19	2	2012
rf	271.8335	20	2	2012
rf	244.9055	21	2	2012
rf	234.199	22	2	2012
rf	262.6965	23	2	2012
rf	254.972	24	2	2012
rf	234.2325	25	2	2012
rf	239.09	26	2	2012
rf	234	27	2	2012
rf	228.8275	28	2	2012
rf	219.7655	29	2	2012
rf	215.104	30	2	2012
rf	238.8925	31	2	2012
rf	233.698	32	2	2012
rf	214.879	33	2	2012
rf	228.631	34	2	2012
rf	240.35	35	2	2012
rf	223.424	36	2	2012
rf	180.865	37	2	2012
rf	150.9615	38	2	2012
rf	133.8705	39	2	2012
rf	126.759	40	2	2012
rf	123.0455	41	2	2012
rf	118.6715	42	2	2012
rf	103.117	43	2	2012
rf	96.701	44	2	2012
rf	83.2585	45	2	2012
rf	148.641	3	3	2012
rf	138.067	4	3	2012
rf	133.692	5	3	2012
rf	165.471	6	3	2012
rf	169.977	7	3	2012
rf	186.1705	8	3	2012
rf	220.6505	9	3	2012
rf	243.8825	10	3	2012
rf	240.928	11	3	2012
rf	245.636	12	3	2012
rf	241.0295	13	3	2012
rf	249.628	14	3	2012
rf	256.289	15	3	2012
rf	273.201	16	3	2012
rf	296.3435	17	3	2012
rf	290.009	18	3	2012
rf	285.627	19	3	2012
rf	264.99	20	3	2012
rf	250.1105	21	3	2012
rf	252.528	22	3	2012
rf	263.3685	23	3	2012
rf	250.1675	24	3	2012
rf	233.1395	25	3	2012
rf	236.764	26	3	2012
rf	232.5675	27	3	2012
rf	230.752	28	3	2012
rf	223.898	29	3	2012
rf	219.322	30	3	2012
rf	234.4785	31	3	2012
rf	219.3205	32	3	2012
rf	219.001	33	3	2012
rf	228.1425	34	3	2012
rf	233.779	35	3	2012
rf	208.665	36	3	2012
rf	177.569	37	3	2012
rf	145.0495	38	3	2012
rf	128.737	39	3	2012
rf	131.858	40	3	2012
rf	123.1495	41	3	2012
rf	113.8	42	3	2012
rf	99.7385	43	3	2012
rf	86.86	44	3	2012
rf	80.687	45	3	2012
rf	144.8515	3	4	2012
rf	127.317	4	4	2012
rf	128.1215	5	4	2012
rf	164.5395	6	4	2012
rf	193.4255	7	4	2012
rf	201.0755	8	4	2012
rf	243.655	9	4	2012
rf	239.5315	10	4	2012
rf	259.925	11	4	2012
rf	258.923	12	4	2012
rf	256.2625	13	4	2012
rf	270.043	14	4	2012
rf	273.066	15	4	2012
rf	283.2775	16	4	2012
rf	287.558	17	4	2012
rf	284.3655	18	4	2012
rf	281.806	19	4	2012
rf	280.7995	20	4	2012
rf	264.936	21	4	2012
rf	264.7235	22	4	2012
rf	265.371	23	4	2012
rf	258.3355	24	4	2012
rf	237.781	25	4	2012
rf	234.144	26	4	2012
rf	226.478	27	4	2012
rf	233.381	28	4	2012
rf	230.714	29	4	2012
rf	220.41	30	4	2012
rf	227.2765	31	4	2012
rf	220.5815	32	4	2012
rf	220.6935	33	4	2012
rf	228.3165	34	4	2012
rf	234.715	35	4	2012
rf	195.736	36	4	2012
rf	165.583	37	4	2012
rf	139.087	38	4	2012
rf	123.1415	39	4	2012
rf	123.2145	40	4	2012
rf	111.963	41	4	2012
rf	104.4645	42	4	2012
rf	86.5225	43	4	2012
rf	81.589	44	4	2012
rf	84.5945	45	4	2012
Generalized Linear Mixture Model	158.209939392621	3	1	2018
Generalized Linear Mixture Model	161.551930133384	4	1	2018
Generalized Linear Mixture Model	186.155130656814	5	1	2018
Generalized Linear Mixture Model	171.552479612255	6	1	2018
Generalized Linear Mixture Model	209.61167767203	7	1	2018
Generalized Linear Mixture Model	275.345664167	8	1	2018
Generalized Linear Mixture Model	395.099804480709	9	1	2018
Generalized Linear Mixture Model	568.408962188765	10	1	2018
Generalized Linear Mixture Model	577.874039224953	11	1	2018
Generalized Linear Mixture Model	614.775640384994	12	1	2018
Generalized Linear Mixture Model	595.696562873691	13	1	2018
Generalized Linear Mixture Model	473.065811094647	14	1	2018
Generalized Linear Mixture Model	387.807985561084	15	1	2018
Generalized Linear Mixture Model	382.450846432355	16	1	2018
Generalized Linear Mixture Model	309.989659763078	17	1	2018
Generalized Linear Mixture Model	161.472048105919	3	2	2018
Generalized Linear Mixture Model	163.167857214004	4	2	2018
Generalized Linear Mixture Model	173.244819636954	5	2	2018
Generalized Linear Mixture Model	174.780053066663	6	2	2018
Generalized Linear Mixture Model	214.390758194527	7	2	2018
Generalized Linear Mixture Model	286.725109977423	8	2	2018
Generalized Linear Mixture Model	415.985725191682	9	2	2018
Generalized Linear Mixture Model	558.285659096391	10	2	2018
Generalized Linear Mixture Model	553.071034378816	11	2	2018
Generalized Linear Mixture Model	605.311000069922	12	2	2018
Generalized Linear Mixture Model	561.323839146733	13	2	2018
Generalized Linear Mixture Model	456.217613842907	14	2	2018
Generalized Linear Mixture Model	384.610296916036	15	2	2018
Generalized Linear Mixture Model	350.861652839645	16	2	2018
Generalized Linear Mixture Model	273.525945636604	17	2	2018
Generalized Linear Mixture Model	158.794295618727	3	3	2018
Generalized Linear Mixture Model	153.262899744296	4	3	2018
Generalized Linear Mixture Model	179.713770762481	5	3	2018
Generalized Linear Mixture Model	173.564216598452	6	3	2018
Generalized Linear Mixture Model	227.290827001446	7	3	2018
Generalized Linear Mixture Model	307.985202447836	8	3	2018
Generalized Linear Mixture Model	401.538004826767	9	3	2018
Generalized Linear Mixture Model	515.48400819765	10	3	2018
Generalized Linear Mixture Model	529.731050169173	11	3	2018
Generalized Linear Mixture Model	541.364415888963	12	3	2018
Generalized Linear Mixture Model	503.5808763327	13	3	2018
Generalized Linear Mixture Model	426.33007989784	14	3	2018
Generalized Linear Mixture Model	339.12857014003	15	3	2018
Generalized Linear Mixture Model	319.390674647652	16	3	2018
Generalized Linear Mixture Model	269.213693171138	17	3	2018
Generalized Linear Mixture Model	151.065132374913	3	4	2018
Generalized Linear Mixture Model	162.833134464778	4	4	2018
Generalized Linear Mixture Model	186.013440469493	5	4	2018
Generalized Linear Mixture Model	192.582409143754	6	4	2018
Generalized Linear Mixture Model	257.741913050277	7	4	2018
Generalized Linear Mixture Model	328.262945747957	8	4	2018
Generalized Linear Mixture Model	396.805493480499	9	4	2018
Generalized Linear Mixture Model	496.465040298625	10	4	2018
Generalized Linear Mixture Model	492.746299830138	11	4	2018
Generalized Linear Mixture Model	480.878473712429	12	4	2018
Generalized Linear Mixture Model	448.943226985839	13	4	2018
Generalized Linear Mixture Model	392.310253951827	14	4	2018
Generalized Linear Mixture Model	306.634916934834	15	4	2018
Generalized Linear Mixture Model	296.153299589187	16	4	2018
Generalized Linear Mixture Model	265.10979314269	17	4	2018
lm	108.881603038324	3	1	2012
lm	100.953872149845	4	1	2012
lm	96.625732867425	5	1	2012
lm	126.172535660847	6	1	2012
lm	123.755053761641	7	1	2012
lm	141.627347223993	8	1	2012
lm	150.22827472124	9	1	2012
lm	170.889046221965	10	1	2012
lm	188.614518819075	11	1	2012
lm	207.037817563405	12	1	2012
lm	176.210279686921	13	1	2012
lm	194.414775662829	14	1	2012
lm	244.039866147705	15	1	2012
lm	230.049574105681	16	1	2012
lm	301.504155583435	17	1	2012
lm	269.742518727007	18	1	2012
lm	229.060667149196	19	1	2012
lm	244.115017464682	20	1	2012
lm	216.709440735751	21	1	2012
lm	222.231739908116	22	1	2012
lm	207.85604904641	23	1	2012
lm	232.786749205673	24	1	2012
lm	210.485085196357	25	1	2012
lm	218.764601090894	26	1	2012
lm	188.854217900977	27	1	2012
lm	205.353487118695	28	1	2012
lm	200.141887879437	29	1	2012
lm	155.287663668412	30	1	2012
lm	223.318641128767	31	1	2012
lm	232.292113231459	32	1	2012
lm	179.555328418668	33	1	2012
lm	210.638179486866	34	1	2012
lm	239.484287205802	35	1	2012
lm	229.22454269675	36	1	2012
lm	176.232420336088	37	1	2012
lm	130.835764697546	38	1	2012
lm	78.1558488064276	39	1	2012
lm	109.9992163815	40	1	2012
lm	95.6552910410628	41	1	2012
lm	125.575876948151	42	1	2012
lm	60.4918188446299	43	1	2012
lm	75.6280639230283	44	1	2012
lm	58.311093967513	45	1	2012
lm	116.354446964919	3	2	2012
lm	98.1401533421619	4	2	2012
lm	95.7252006630176	5	2	2012
lm	151.879533403821	6	2	2012
lm	161.866132322631	7	2	2012
lm	178.435172442991	8	2	2012
lm	216.734138006022	9	2	2012
lm	191.970668527165	10	2	2012
lm	208.144807503241	11	2	2012
lm	216.228411399221	12	2	2012
lm	192.308197433897	13	2	2012
lm	230.886584220321	14	2	2012
lm	268.150796842611	15	2	2012
lm	256.540016550718	16	2	2012
lm	270.599310117037	17	2	2012
lm	226.686690768233	18	2	2012
lm	214.478193263837	19	2	2012
lm	250.939499907091	20	2	2012
lm	243.005558155169	21	2	2012
lm	200.872079602328	22	2	2012
lm	210.98956205629	23	2	2012
lm	227.056451465944	24	2	2012
lm	210.611574617049	25	2	2012
lm	181.716634758363	26	2	2012
lm	190.069094279279	27	2	2012
lm	186.280382189153	28	2	2012
lm	179.148651323037	29	2	2012
lm	133.148300129502	30	2	2012
lm	208.009874840042	31	2	2012
lm	223.252081070334	32	2	2012
lm	167.905915637597	33	2	2012
lm	183.885630997957	34	2	2012
lm	238.673714631092	35	2	2012
lm	216.756706622887	36	2	2012
lm	157.673498851544	37	2	2012
lm	90.5443554700899	38	2	2012
lm	85.1194340906633	39	2	2012
lm	85.7157029254787	40	2	2012
lm	115.474044768071	41	2	2012
lm	90.0329771754076	42	2	2012
lm	57.2191117636178	43	2	2012
lm	45.4007011151613	44	2	2012
lm	52.6225995439273	45	2	2012
lm	118.110160549897	3	3	2012
lm	105.32795392496	4	3	2012
lm	126.186534023131	5	3	2012
lm	184.198926003681	6	3	2012
lm	207.015320973426	7	3	2012
lm	238.021431811569	8	3	2012
lm	244.586236092283	9	3	2012
lm	217.567628542702	10	3	2012
lm	227.039351454821	11	3	2012
lm	229.018175704602	12	3	2012
lm	240.031570933223	13	3	2012
lm	260.566906956512	14	3	2012
lm	288.013151909437	15	3	2012
lm	248.119781182565	16	3	2012
lm	207.253706792542	17	3	2012
lm	224.621092996461	18	3	2012
lm	216.523131546878	19	3	2012
lm	261.497366258764	20	3	2012
lm	215.403528220574	21	3	2012
lm	207.820914472211	22	3	2012
lm	213.800246019473	23	3	2012
lm	219.305368541408	24	3	2012
lm	184.616103878025	25	3	2012
lm	189.746929297332	26	3	2012
lm	179.226822893743	27	3	2012
lm	161.525799905298	28	3	2012
lm	151.372838262906	29	3	2012
lm	141.229843358871	30	3	2012
lm	178.990483534456	31	3	2012
lm	195.886969654452	32	3	2012
lm	152.761164727646	33	3	2012
lm	181.906148099569	34	3	2012
lm	211.614258829984	35	3	2012
lm	195.381839189857	36	3	2012
lm	118.03251859006	37	3	2012
lm	100.674711360464	38	3	2012
lm	64.6245537320741	39	3	2012
lm	101.104981829833	40	3	2012
lm	80.2010005978966	41	3	2012
lm	78.0848151850062	42	3	2012
lm	36.896769964903	43	3	2012
lm	36.8767573041625	44	3	2012
lm	32.7874675642883	45	3	2012
lm	114.884590972386	3	4	2012
lm	131.072896059091	4	4	2012
lm	154.171322927309	5	4	2012
lm	221.504905125424	6	4	2012
lm	261.967079588472	7	4	2012
lm	254.986058100846	8	4	2012
lm	267.382926570436	9	4	2012
lm	229.685013487667	10	4	2012
lm	248.594990883351	11	4	2012
lm	275.56572477381	12	4	2012
lm	275.363195979049	13	4	2012
lm	283.178788300382	14	4	2012
lm	277.093749481634	15	4	2012
lm	194.637245773931	16	4	2012
lm	204.841294980707	17	4	2012
lm	246.75482752664	18	4	2012
lm	224.93910528691	19	4	2012
lm	233.447847019119	20	4	2012
lm	218.53859541207	21	4	2012
lm	216.481533976456	22	4	2012
lm	212.454933422464	23	4	2012
lm	181.811412910831	24	4	2012
lm	185.909184335014	25	4	2012
lm	170.757427197611	26	4	2012
lm	154.925705323105	27	4	2012
lm	129.631278806196	28	4	2012
lm	156.760129726556	29	4	2012
lm	127.309352508584	30	4	2012
lm	153.291549769818	31	4	2012
lm	178.994905190316	32	4	2012
lm	149.18755580892	33	4	2012
lm	155.437270793165	34	4	2012
lm	181.258273302104	35	4	2012
lm	141.468494705609	36	4	2012
lm	111.947924904248	37	4	2012
lm	74.4975492157637	38	4	2012
lm	82.6338023007463	39	4	2012
lm	66.9980982247121	40	4	2012
lm	72.0478732413263	41	4	2012
lm	53.840850859106	42	4	2012
lm	35.5478220139526	43	4	2012
lm	13.9330303104313	44	4	2012
lm	33.7158237334024	45	4	2012
eb	99.4030405413525	3	1	2012
eb	93.6941548816295	4	1	2012
eb	121.842686971006	5	1	2012
eb	134.393833667473	6	1	2012
eb	95.9927988403584	7	1	2012
eb	123.726902206556	8	1	2012
eb	95.6472140258313	9	1	2012
eb	132.067442175802	10	1	2012
eb	171.619250520484	11	1	2012
eb	219.606474383235	12	1	2012
eb	171.95510585551	13	1	2012
eb	210.479507218341	14	1	2012
eb	212.186232362225	15	1	2012
eb	219.022681809435	16	1	2012
eb	313.835364573441	17	1	2012
eb	306.419706384629	18	1	2012
eb	322.555059128455	19	1	2012
eb	250.654103268046	20	1	2012
eb	219.755275434586	21	1	2012
eb	183.442662584961	22	1	2012
eb	240.012176552825	23	1	2012
eb	239.158976325055	24	1	2012
eb	204.330468469031	25	1	2012
eb	227.796831742648	26	1	2012
eb	208.458788397894	27	1	2012
eb	216.942817338483	28	1	2012
eb	198.134028733074	29	1	2012
eb	171.19164017955	30	1	2012
eb	261.395059291346	31	1	2012
eb	212.510818897861	32	1	2012
eb	193.013557423611	33	1	2012
eb	219.706293094386	34	1	2012
eb	250.17914186126	35	1	2012
eb	211.482043878426	36	1	2012
eb	182.015614214413	37	1	2012
eb	131.596091308704	38	1	2012
eb	106.437417721508	39	1	2012
eb	88.8546057431129	40	1	2012
eb	101.447891484021	41	1	2012
eb	97.3548142308796	42	1	2012
eb	74.6224994944186	43	1	2012
eb	86.1268552077246	44	1	2012
eb	61.602809148986	45	1	2012
eb	106.005401178514	3	2	2012
eb	100.834234394397	4	2	2012
eb	134.17002678672	5	2	2012
eb	152.13558262116	6	2	2012
eb	103.878831059344	7	2	2012
eb	136.04980273524	8	2	2012
eb	106.578761378998	9	2	2012
eb	149.533089145106	10	2	2012
eb	193.692888464051	11	2	2012
eb	243.79753006083	12	2	2012
eb	191.731713356026	13	2	2012
eb	229.532705194031	14	2	2012
eb	229.30442757952	15	2	2012
eb	233.638513459979	16	2	2012
eb	336.701260720279	17	2	2012
eb	326.600995439114	18	2	2012
eb	340.596529265059	19	2	2012
eb	263.371333719804	20	2	2012
eb	226.841954925335	21	2	2012
eb	182.890933456162	22	2	2012
eb	241.668606893574	23	2	2012
eb	239.379843705589	24	2	2012
eb	197.466138100232	25	2	2012
eb	223.260079335952	26	2	2012
eb	202.12211222904	27	2	2012
eb	209.666048322398	28	2	2012
eb	188.035332704943	29	2	2012
eb	161.543916716858	30	2	2012
eb	251.578987473954	31	2	2012
eb	203.039589383268	32	2	2012
eb	181.765793988883	33	2	2012
eb	207.442948327914	34	2	2012
eb	237.251858631597	35	2	2012
eb	198.854510579817	36	2	2012
eb	169.91305772607	37	2	2012
eb	119.93002071975	38	2	2012
eb	94.4219360365496	39	2	2012
eb	76.4793074778071	40	2	2012
eb	89.1547165017746	41	2	2012
eb	85.4786312034733	42	2	2012
eb	62.3743575491928	43	2	2012
eb	74.767625785399	44	2	2012
eb	51.7811817683551	45	2	2012
eb	112.900073762695	3	3	2012
eb	109.184502139536	4	3	2012
eb	150.076375406497	5	3	2012
eb	175.893740064102	6	3	2012
eb	117.887759384914	7	3	2012
eb	152.906635820836	8	3	2012
eb	120.894645226144	9	3	2012
eb	170.156471930106	10	3	2012
eb	215.9530431843	11	3	2012
eb	266.836536732152	12	3	2012
eb	211.633988611696	13	3	2012
eb	247.905179890307	14	3	2012
eb	244.890579850627	15	3	2012
eb	252.046982426157	16	3	2012
eb	355.285766420238	17	3	2012
eb	347.785128095839	18	3	2012
eb	361.193586436082	19	3	2012
eb	277.430311154564	20	3	2012
eb	229.187525955595	21	3	2012
eb	179.46368935505	22	3	2012
eb	244.376866651457	23	3	2012
eb	236.912047417682	24	3	2012
eb	194.174658305502	25	3	2012
eb	220.106668787297	26	3	2012
eb	196.418784431387	27	3	2012
eb	201.955071638056	28	3	2012
eb	178.575931099359	29	3	2012
eb	149.901528513936	30	3	2012
eb	240.044497774424	31	3	2012
eb	189.794908196534	32	3	2012
eb	170.663133155388	33	3	2012
eb	193.271467524904	34	3	2012
eb	221.738776808004	35	3	2012
eb	184.834748908681	36	3	2012
eb	157.385701482918	37	3	2012
eb	108.741427759992	38	3	2012
eb	82.5193075860935	39	3	2012
eb	64.3173937173261	40	3	2012
eb	76.0830183231908	41	3	2012
eb	72.5920009721387	42	3	2012
eb	49.6053063423779	43	3	2012
eb	62.6881849301784	44	3	2012
eb	40.9481566518111	45	3	2012
eb	127.998596109294	3	4	2012
eb	123.837966387097	4	4	2012
eb	175.385893677163	5	4	2012
eb	196.335959756182	6	4	2012
eb	135.169250578533	7	4	2012
eb	176.088132536465	8	4	2012
eb	140.822369640148	9	4	2012
eb	187.90149490264	10	4	2012
eb	238.045171354203	11	4	2012
eb	290.700501330614	12	4	2012
eb	232.653815568731	13	4	2012
eb	266.659809603713	14	4	2012
eb	261.853111769045	15	4	2012
eb	268.290092384362	16	4	2012
eb	374.288439111976	17	4	2012
eb	368.875508585944	18	4	2012
eb	381.941575700532	19	4	2012
eb	290.507406154304	20	4	2012
eb	232.026721467807	21	4	2012
eb	178.031205030555	22	4	2012
eb	241.712367410192	23	4	2012
eb	233.236677365092	24	4	2012
eb	187.115997578479	25	4	2012
eb	209.52540645517	26	4	2012
eb	185.988681642031	27	4	2012
eb	192.497891499647	28	4	2012
eb	168.267275720622	29	4	2012
eb	141.004562691139	30	4	2012
eb	227.807756153964	31	4	2012
eb	178.426405284861	32	4	2012
eb	158.18862130923	33	4	2012
eb	181.217313001609	34	4	2012
eb	208.593035475706	35	4	2012
eb	172.343878483161	36	4	2012
eb	143.539061681811	37	4	2012
eb	95.5409282751074	38	4	2012
eb	69.4476922415381	39	4	2012
eb	50.1786802721422	40	4	2012
eb	61.9349439188871	41	4	2012
eb	61.6383429606429	42	4	2012
eb	37.2681825510165	43	4	2012
eb	50.5636026355515	44	4	2012
eb	29.7337755558624	45	4	2012
arima	198.269551285798	3	1	2012
arima	156.798151179064	4	1	2012
arima	168.257760064639	5	1	2012
arima	164.031938456873	6	1	2012
arima	144.924437922291	7	1	2012
arima	138.788907544035	8	1	2012
arima	119.311403016563	9	1	2012
arima	128.606344003091	10	1	2012
arima	156.137159056007	11	1	2012
arima	180.077654374202	12	1	2012
arima	149.609267663	13	1	2012
arima	180.706949283815	14	1	2012
arima	191.970417449071	15	1	2012
arima	181.529145260659	16	1	2012
arima	245.247211480773	17	1	2012
arima	221.286068304739	18	1	2012
arima	257.761289497758	19	1	2012
arima	197.112678969922	20	1	2012
arima	209.696237999326	21	1	2012
arima	133.896515095662	22	1	2012
arima	191.942527674734	23	1	2012
arima	173.948666605649	24	1	2012
arima	166.655499546412	25	1	2012
arima	180.686142480125	26	1	2012
arima	177.999569732032	27	1	2012
arima	188.522643901971	28	1	2012
arima	171.632311211732	29	1	2012
arima	190.486641591129	30	1	2012
arima	235.206299886687	31	1	2012
arima	215.952960384903	32	1	2012
arima	215.544882992262	33	1	2012
arima	245.598498326579	34	1	2012
arima	241.564364745925	35	1	2012
arima	224.544214757147	36	1	2012
arima	205.224123866425	37	1	2012
arima	180.38447345522	38	1	2012
arima	197.109516226095	39	1	2012
arima	213.083734396609	40	1	2012
arima	205.772757789541	41	1	2012
arima	175.499044072159	42	1	2012
arima	147.47218233229	43	1	2012
arima	152.915272082515	44	1	2012
arima	153.807639995803	45	1	2012
arima	195.809828942403	3	2	2012
arima	165.129145487541	4	2	2012
arima	168.691714614393	5	2	2012
arima	170.369006085593	6	2	2012
arima	136.699140948261	7	2	2012
arima	134.006609425235	8	2	2012
arima	113.42321235737	9	2	2012
arima	130.996529625326	10	2	2012
arima	150.908161505828	11	2	2012
arima	170.263634579464	12	2	2012
arima	153.51530313477	13	2	2012
arima	187.629112595277	14	2	2012
arima	180.34792541422	15	2	2012
arima	180.557017960839	16	2	2012
arima	210.237832491793	17	2	2012
arima	220.5659599534	18	2	2012
arima	227.145318935678	19	2	2012
arima	208.167084844657	20	2	2012
arima	158.02462185908	21	2	2012
arima	130.055468875632	22	2	2012
arima	156.564686848785	23	2	2012
arima	158.62688337549	24	2	2012
arima	150.870901983007	25	2	2012
arima	170.390112788946	26	2	2012
arima	168.887311023565	27	2	2012
arima	171.935141970025	28	2	2012
arima	191.909424027461	29	2	2012
arima	187.77547211431	30	2	2012
arima	234.594331853312	31	2	2012
arima	226.322681527441	32	2	2012
arima	235.26237234172	33	2	2012
arima	229.5653340281	34	2	2012
arima	236.939225635232	35	2	2012
arima	221.809379459655	36	2	2012
arima	213.927317806879	37	2	2012
arima	227.834029422802	38	2	2012
arima	265.541021267912	39	2	2012
arima	258.527868154305	40	2	2012
arima	222.363346817662	41	2	2012
arima	188.718459120727	42	2	2012
arima	163.537920255161	43	2	2012
arima	189.332555917674	44	2	2012
arima	179.705062666599	45	2	2012
arima	201.812479901032	3	3	2012
arima	165.988180709254	4	3	2012
arima	174.828634057142	5	3	2012
arima	160.070712300014	6	3	2012
arima	132.142829163477	7	3	2012
arima	127.002796543003	8	3	2012
arima	117.112577276928	9	3	2012
arima	128.084003403818	10	3	2012
arima	144.027757670334	11	3	2012
arima	172.070233206081	12	3	2012
arima	163.085518040219	13	3	2012
arima	176.423871197721	14	3	2012
arima	179.488954994585	15	3	2012
arima	151.972993308161	16	3	2012
arima	210.629036632368	17	3	2012
arima	193.127500657919	18	3	2012
arima	235.6044741274	19	3	2012
arima	156.55668332114	20	3	2012
arima	152.005656677859	21	3	2012
arima	99.3976110774776	22	3	2012
arima	142.515212110543	23	3	2012
arima	143.399573875562	24	3	2012
arima	142.759947543886	25	3	2012
arima	161.832747767562	26	3	2012
arima	153.584825838095	27	3	2012
arima	192.183453379684	28	3	2012
arima	189.110339555724	29	3	2012
arima	190.074489326707	30	3	2012
arima	243.846118457266	31	3	2012
arima	245.366301208556	32	3	2012
arima	219.930280168563	33	3	2012
arima	225.73640369202	34	3	2012
arima	233.368065547445	35	3	2012
arima	229.33432965618	36	3	2012
arima	258.870360534798	37	3	2012
arima	293.888135933589	38	3	2012
arima	306.831867053732	39	3	2012
arima	271.015278660048	40	3	2012
arima	232.385021283409	41	3	2012
arima	202.434582983721	42	3	2012
arima	199.294242658893	43	3	2012
arima	213.806853428461	44	3	2012
arima	211.547482202706	45	3	2012
arima	198.520526528753	3	4	2012
arima	172.401335833187	4	4	2012
arima	164.164892705662	5	4	2012
arima	152.850131331274	6	4	2012
arima	125.454967041046	7	4	2012
arima	129.211197505698	8	4	2012
arima	115.906423286284	9	4	2012
arima	124.08746384777	10	4	2012
arima	149.313824340159	11	4	2012
arima	179.145107770212	12	4	2012
arima	155.238367317468	13	4	2012
arima	176.10298634432	14	4	2012
arima	151.064561539187	15	4	2012
arima	160.2106530167	16	4	2012
arima	184.568180306385	17	4	2012
arima	205.790698502487	18	4	2012
arima	180.528557605315	19	4	2012
arima	150.69967303052	20	4	2012
arima	118.374924553092	21	4	2012
arima	93.2996036431591	22	4	2012
arima	129.560385438558	23	4	2012
arima	136.268982100033	24	4	2012
arima	137.557880911769	25	4	2012
arima	147.370783443667	26	4	2012
arima	175.934362554377	27	4	2012
arima	189.304801505571	28	4	2012
arima	191.223994304458	29	4	2012
arima	204.4324174068	30	4	2012
arima	260.862561658358	31	4	2012
arima	228.8307148739	32	4	2012
arima	217.242137852429	33	4	2012
arima	223.476309322959	34	4	2012
arima	239.49778881944	35	4	2012
arima	272.394100205977	36	4	2012
arima	321.03669130244	37	4	2012
arima	331.616552693216	38	4	2012
arima	313.338950321717	39	4	2012
arima	275.357138727767	40	4	2012
arima	241.671974649673	41	4	2012
arima	234.736991467864	42	4	2012
arima	222.869598318621	43	4	2012
arima	243.141861123991	44	4	2012
arima	219.059663601443	45	4	2012
target	90	3	1	2012
target	111	4	1	2012
target	120	5	1	2012
target	90	6	1	2012
target	113	7	1	2012
target	89	8	1	2012
target	117	9	1	2012
target	150	10	1	2012
target	194	11	1	2012
target	152	12	1	2012
target	191	13	1	2012
target	194	14	1	2012
target	202	15	1	2012
target	290	16	1	2012
target	287	17	1	2012
target	302	18	1	2012
target	240	19	1	2012
target	216	20	1	2012
target	186	21	1	2012
target	238	22	1	2012
target	240	23	1	2012
target	208	24	1	2012
target	232	25	1	2012
target	215	26	1	2012
target	223	27	1	2012
target	205	28	1	2012
target	181	29	1	2012
target	269	30	1	2012
target	224	31	1	2012
target	206	32	1	2012
target	233	33	1	2012
target	264	34	1	2012
target	226	35	1	2012
target	197	36	1	2012
target	146	37	1	2012
target	121	38	1	2012
target	104	39	1	2012
target	115	40	1	2012
target	112	41	1	2012
target	88	42	1	2012
target	100	43	1	2012
target	75	44	1	2012
target	71	45	1	2012
target	111	3	2	2012
target	120	4	2	2012
target	90	5	2	2012
target	113	6	2	2012
target	89	7	2	2012
target	117	8	2	2012
target	150	9	2	2012
target	194	10	2	2012
target	152	11	2	2012
target	191	12	2	2012
target	194	13	2	2012
target	202	14	2	2012
target	290	15	2	2012
target	287	16	2	2012
target	302	17	2	2012
target	240	18	2	2012
target	216	19	2	2012
target	186	20	2	2012
target	238	21	2	2012
target	240	22	2	2012
target	208	23	2	2012
target	232	24	2	2012
target	215	25	2	2012
target	223	26	2	2012
target	205	27	2	2012
target	181	28	2	2012
target	269	29	2	2012
target	224	30	2	2012
target	206	31	2	2012
target	233	32	2	2012
target	264	33	2	2012
target	226	34	2	2012
target	197	35	2	2012
target	146	36	2	2012
target	121	37	2	2012
target	104	38	2	2012
target	115	39	2	2012
target	112	40	2	2012
target	88	41	2	2012
target	100	42	2	2012
target	75	43	2	2012
target	71	44	2	2012
target	75	45	2	2012
target	120	3	3	2012
target	90	4	3	2012
target	113	5	3	2012
target	89	6	3	2012
target	117	7	3	2012
target	150	8	3	2012
target	194	9	3	2012
target	152	10	3	2012
target	191	11	3	2012
target	194	12	3	2012
target	202	13	3	2012
target	290	14	3	2012
target	287	15	3	2012
target	302	16	3	2012
target	240	17	3	2012
target	216	18	3	2012
target	186	19	3	2012
target	238	20	3	2012
target	240	21	3	2012
target	208	22	3	2012
target	232	23	3	2012
target	215	24	3	2012
target	223	25	3	2012
target	205	26	3	2012
target	181	27	3	2012
target	269	28	3	2012
target	224	29	3	2012
target	206	30	3	2012
target	233	31	3	2012
target	264	32	3	2012
target	226	33	3	2012
target	197	34	3	2012
target	146	35	3	2012
target	121	36	3	2012
target	104	37	3	2012
target	115	38	3	2012
target	112	39	3	2012
target	88	40	3	2012
target	100	41	3	2012
target	75	42	3	2012
target	71	43	3	2012
target	75	44	3	2012
target	72	45	3	2012
target	90	3	4	2012
target	113	4	4	2012
target	89	5	4	2012
target	117	6	4	2012
target	150	7	4	2012
target	194	8	4	2012
target	152	9	4	2012
target	191	10	4	2012
target	194	11	4	2012
target	202	12	4	2012
target	290	13	4	2012
target	287	14	4	2012
target	302	15	4	2012
target	240	16	4	2012
target	216	17	4	2012
target	186	18	4	2012
target	238	19	4	2012
target	240	20	4	2012
target	208	21	4	2012
target	232	22	4	2012
target	215	23	4	2012
target	223	24	4	2012
target	205	25	4	2012
target	181	26	4	2012
target	269	27	4	2012
target	224	28	4	2012
target	206	29	4	2012
target	233	30	4	2012
target	264	31	4	2012
target	226	32	4	2012
target	197	33	4	2012
target	146	34	4	2012
target	121	35	4	2012
target	104	36	4	2012
target	115	37	4	2012
target	112	38	4	2012
target	88	39	4	2012
target	100	40	4	2012
target	75	41	4	2012
target	71	42	4	2012
target	75	43	4	2012
target	72	44	4	2012
target	52	45	4	2012
