# Supplementary material for: A stacked ensemble method for forecasting influenza-like illness visit volumes at emergency departments
Source: PLoS One. 2021 Mar 22;16(3):e0241725. doi: 10.1371/journal.pone.0241725 (PMC7984626; doi:10.1371/journal.pone.0241725)
Supplement: S1 Data — (ZIP) [file pone.0241725.s003.zip › ILI_plosone/tables/raw_estimates_2017_holdout_2012weeks-3-45_fmc.csv]

object	value	epiweek	weeks_ahead	season
rf	17.247	3	1	2012
rf	17.45	4	1	2012
rf	20.2415	5	1	2012
rf	23.5645	6	1	2012
rf	24.392	7	1	2012
rf	24.901	8	1	2012
rf	31.7095	9	1	2012
rf	33.864	10	1	2012
rf	33.983	11	1	2012
rf	31.6925	12	1	2012
rf	30.3995	13	1	2012
rf	32.5025	14	1	2012
rf	36.357	15	1	2012
rf	44.098	16	1	2012
rf	57.924	17	1	2012
rf	67.45	18	1	2012
rf	57.207	19	1	2012
rf	62.7295	20	1	2012
rf	53.401	21	1	2012
rf	45.457	22	1	2012
rf	44.4035	23	1	2012
rf	41.513	24	1	2012
rf	51.757	25	1	2012
rf	45.391	26	1	2012
rf	43.283	27	1	2012
rf	53.8855	28	1	2012
rf	43.532	29	1	2012
rf	40.902	30	1	2012
rf	39.7065	31	1	2012
rf	37.4025	32	1	2012
rf	36.07	33	1	2012
rf	32.213	34	1	2012
rf	29.429	35	1	2012
rf	32.4135	36	1	2012
rf	29.3775	37	1	2012
rf	25.7365	38	1	2012
rf	22.3665	39	1	2012
rf	23.331	40	1	2012
rf	23.8845	41	1	2012
rf	24.448	42	1	2012
rf	23.9345	43	1	2012
rf	19.696	44	1	2012
rf	17.2875	45	1	2012
rf	18.8655	3	2	2012
rf	19.999	4	2	2012
rf	21.195	5	2	2012
rf	23.419	6	2	2012
rf	25.3605	7	2	2012
rf	25.762	8	2	2012
rf	35.0965	9	2	2012
rf	35.6645	10	2	2012
rf	36.09	11	2	2012
rf	32.9135	12	2	2012
rf	36.0935	13	2	2012
rf	37.9995	14	2	2012
rf	45.8995	15	2	2012
rf	53.047	16	2	2012
rf	59.7685	17	2	2012
rf	58.3755	18	2	2012
rf	48.783	19	2	2012
rf	48.194	20	2	2012
rf	45.8135	21	2	2012
rf	46.068	22	2	2012
rf	42.7855	23	2	2012
rf	44.966	24	2	2012
rf	47.1935	25	2	2012
rf	45.4625	26	2	2012
rf	44.3015	27	2	2012
rf	48.475	28	2	2012
rf	40.0975	29	2	2012
rf	41.7835	30	2	2012
rf	38.773	31	2	2012
rf	38.1775	32	2	2012
rf	33.913	33	2	2012
rf	34.48	34	2	2012
rf	30.8445	35	2	2012
rf	30.14	36	2	2012
rf	27.5	37	2	2012
rf	23.1225	38	2	2012
rf	22.5825	39	2	2012
rf	24.059	40	2	2012
rf	23.783	41	2	2012
rf	25.2775	42	2	2012
rf	21.9425	43	2	2012
rf	19.9695	44	2	2012
rf	18.349	45	2	2012
rf	21.255	3	3	2012
rf	21.0915	4	3	2012
rf	21.9485	5	3	2012
rf	24.711	6	3	2012
rf	27.62	7	3	2012
rf	30.442	8	3	2012
rf	36.757	9	3	2012
rf	36.23	10	3	2012
rf	40.036	11	3	2012
rf	39.888	12	3	2012
rf	44.906	13	3	2012
rf	48.8485	14	3	2012
rf	47.79	15	3	2012
rf	58.489	16	3	2012
rf	56.2165	17	3	2012
rf	60.4865	18	3	2012
rf	43.745	19	3	2012
rf	44.703	20	3	2012
rf	43.414	21	3	2012
rf	42.4265	22	3	2012
rf	43.142	23	3	2012
rf	43.1645	24	3	2012
rf	45.0795	25	3	2012
rf	42.82	26	3	2012
rf	39.4025	27	3	2012
rf	42.556	28	3	2012
rf	39.694	29	3	2012
rf	41.389	30	3	2012
rf	38.968	31	3	2012
rf	33.322	32	3	2012
rf	35.957	33	3	2012
rf	35.1205	34	3	2012
rf	31.22	35	3	2012
rf	29.772	36	3	2012
rf	25.419	37	3	2012
rf	23.94	38	3	2012
rf	22.274	39	3	2012
rf	24.074	40	3	2012
rf	25.246	41	3	2012
rf	23.592	42	3	2012
rf	21.6445	43	3	2012
rf	19.695	44	3	2012
rf	15.017	45	3	2012
rf	23.2515	3	4	2012
rf	22.506	4	4	2012
rf	22.2925	5	4	2012
rf	27.055	6	4	2012
rf	30.1345	7	4	2012
rf	32.411	8	4	2012
rf	37.1585	9	4	2012
rf	41.2525	10	4	2012
rf	43.683	11	4	2012
rf	45.4355	12	4	2012
rf	48.3485	13	4	2012
rf	47.2885	14	4	2012
rf	55.9045	15	4	2012
rf	55.9185	16	4	2012
rf	59.0955	17	4	2012
rf	54.238	18	4	2012
rf	44.449	19	4	2012
rf	44.2845	20	4	2012
rf	43.208	21	4	2012
rf	43.971	22	4	2012
rf	42.8055	23	4	2012
rf	43.592	24	4	2012
rf	43.4735	25	4	2012
rf	39.7965	26	4	2012
rf	40.486	27	4	2012
rf	40.635	28	4	2012
rf	38.624	29	4	2012
rf	39.6245	30	4	2012
rf	36.553	31	4	2012
rf	33.1735	32	4	2012
rf	32.9665	33	4	2012
rf	34.0245	34	4	2012
rf	31.608	35	4	2012
rf	27.8545	36	4	2012
rf	26.3995	37	4	2012
rf	24.0465	38	4	2012
rf	23.7875	39	4	2012
rf	24.1975	40	4	2012
rf	22.852	41	4	2012
rf	22.0095	42	4	2012
rf	19.892	43	4	2012
rf	16.27	44	4	2012
rf	15.67	45	4	2012
Generalized Linear Mixture Model	150.253808582189	3	1	2018
Generalized Linear Mixture Model	150.931464292796	4	1	2018
Generalized Linear Mixture Model	182.386490135538	5	1	2018
Generalized Linear Mixture Model	164.906383932209	6	1	2018
Generalized Linear Mixture Model	207.341622003101	7	1	2018
Generalized Linear Mixture Model	280.997935732606	8	1	2018
Generalized Linear Mixture Model	419.71702862272	9	1	2018
Generalized Linear Mixture Model	600.303877258634	10	1	2018
Generalized Linear Mixture Model	601.287873723499	11	1	2018
Generalized Linear Mixture Model	629.587359462613	12	1	2018
Generalized Linear Mixture Model	613.364280351276	13	1	2018
Generalized Linear Mixture Model	483.316474190451	14	1	2018
Generalized Linear Mixture Model	395.239176424539	15	1	2018
Generalized Linear Mixture Model	395.781803555019	16	1	2018
Generalized Linear Mixture Model	318.143533140701	17	1	2018
Generalized Linear Mixture Model	150.589040034486	3	2	2018
Generalized Linear Mixture Model	148.900924890139	4	2	2018
Generalized Linear Mixture Model	168.331808607628	5	2	2018
Generalized Linear Mixture Model	165.800073546802	6	2	2018
Generalized Linear Mixture Model	211.598743240065	7	2	2018
Generalized Linear Mixture Model	294.336818520141	8	2	2018
Generalized Linear Mixture Model	448.020017955351	9	2	2018
Generalized Linear Mixture Model	602.857660743681	10	2	2018
Generalized Linear Mixture Model	586.210882722819	11	2	2018
Generalized Linear Mixture Model	627.673347513306	12	2	2018
Generalized Linear Mixture Model	588.874246788205	13	2	2018
Generalized Linear Mixture Model	472.862333331315	14	2	2018
Generalized Linear Mixture Model	396.087448035644	15	2	2018
Generalized Linear Mixture Model	370.950170177486	16	2	2018
Generalized Linear Mixture Model	285.718791132993	17	2	2018
Generalized Linear Mixture Model	144.924587925869	3	3	2018
Generalized Linear Mixture Model	135.262722439872	4	3	2018
Generalized Linear Mixture Model	172.664867887459	5	3	2018
Generalized Linear Mixture Model	160.766850781556	6	3	2018
Generalized Linear Mixture Model	222.234969595168	7	3	2018
Generalized Linear Mixture Model	318.001476103385	8	3	2018
Generalized Linear Mixture Model	443.713325825574	9	3	2018
Generalized Linear Mixture Model	574.191855372727	10	3	2018
Generalized Linear Mixture Model	574.891610078063	11	3	2018
Generalized Linear Mixture Model	574.540816997683	12	3	2018
Generalized Linear Mixture Model	545.199173293987	13	3	2018
Generalized Linear Mixture Model	450.769117738101	14	3	2018
Generalized Linear Mixture Model	356.796379679293	15	3	2018
Generalized Linear Mixture Model	346.314027781429	16	3	2018
Generalized Linear Mixture Model	283.544738921894	17	3	2018
Generalized Linear Mixture Model	134.527259670232	3	4	2018
Generalized Linear Mixture Model	141.893303154979	4	4	2018
Generalized Linear Mixture Model	176.761817885679	5	4	2018
Generalized Linear Mixture Model	175.445772934677	6	4	2018
Generalized Linear Mixture Model	250.606044533487	7	4	2018
Generalized Linear Mixture Model	339.069607099644	8	4	2018
Generalized Linear Mixture Model	446.094330074998	9	4	2018
Generalized Linear Mixture Model	569.085112143398	10	4	2018
Generalized Linear Mixture Model	551.091513099138	11	4	2018
Generalized Linear Mixture Model	525.920903885527	12	4	2018
Generalized Linear Mixture Model	498.912958849919	13	4	2018
Generalized Linear Mixture Model	421.883360227335	14	4	2018
Generalized Linear Mixture Model	325.992042026736	15	4	2018
Generalized Linear Mixture Model	327.960511948754	16	4	2018
Generalized Linear Mixture Model	283.236654258363	17	4	2018
lm	21.1003077792067	3	1	2012
lm	25.9143587524305	4	1	2012
lm	28.2969947849946	5	1	2012
lm	27.4555810327241	6	1	2012
lm	21.9157582153449	7	1	2012
lm	24.5599994881064	8	1	2012
lm	27.740456448491	9	1	2012
lm	37.0689061986176	10	1	2012
lm	36.7243169669826	11	1	2012
lm	31.3375112270186	12	1	2012
lm	31.2989173854674	13	1	2012
lm	40.1477028896819	14	1	2012
lm	42.4454228541248	15	1	2012
lm	47.569212200563	16	1	2012
lm	59.7425788213118	17	1	2012
lm	71.7504213372821	18	1	2012
lm	59.846331856922	19	1	2012
lm	59.632603559044	20	1	2012
lm	39.6356353437659	21	1	2012
lm	42.8837758642847	22	1	2012
lm	42.1308465252657	23	1	2012
lm	49.2280866459262	24	1	2012
lm	50.1680508317552	25	1	2012
lm	43.0743496630882	26	1	2012
lm	33.3231087019878	27	1	2012
lm	49.5419668020474	28	1	2012
lm	23.6461623748072	29	1	2012
lm	42.6705051865472	30	1	2012
lm	32.2921190141614	31	1	2012
lm	33.3830802141202	32	1	2012
lm	30.5247556198636	33	1	2012
lm	23.9110365848567	34	1	2012
lm	21.2468342479067	35	1	2012
lm	31.9701262290999	36	1	2012
lm	32.842769982571	37	1	2012
lm	23.1267645818233	38	1	2012
lm	22.1458812392863	39	1	2012
lm	18.9431609788936	40	1	2012
lm	23.1741351774338	41	1	2012
lm	27.2111145203605	42	1	2012
lm	17.9959824301621	43	1	2012
lm	19.7518517146203	44	1	2012
lm	21.461408402999	45	1	2012
lm	30.3573829196064	3	2	2012
lm	29.3816104455825	4	2	2012
lm	29.5319017812676	5	2	2012
lm	24.4165088155475	6	2	2012
lm	26.7045944250792	7	2	2012
lm	26.0100367756202	8	2	2012
lm	35.067498770162	9	2	2012
lm	42.2150962377617	10	2	2012
lm	34.2277306408956	11	2	2012
lm	35.4942185523302	12	2	2012
lm	38.1914009994559	13	2	2012
lm	44.7988950427233	14	2	2012
lm	53.5662589417002	15	2	2012
lm	53.8801507995129	16	2	2012
lm	66.2417813413181	17	2	2012
lm	66.4791411544698	18	2	2012
lm	45.7245821877365	19	2	2012
lm	45.2372522609907	20	2	2012
lm	44.443354960745	21	2	2012
lm	40.7831370263639	22	2	2012
lm	44.4859616273969	23	2	2012
lm	45.3535429321281	24	2	2012
lm	46.7434308836834	25	2	2012
lm	31.5037931857161	26	2	2012
lm	38.2718412336093	27	2	2012
lm	34.0062007379394	28	2	2012
lm	38.2776689988297	29	2	2012
lm	33.1840756634828	30	2	2012
lm	30.0186339451018	31	2	2012
lm	31.168329310369	32	2	2012
lm	26.5855548639104	33	2	2012
lm	21.4789332118153	34	2	2012
lm	25.1599486134102	35	2	2012
lm	27.6881875294886	36	2	2012
lm	27.1908249778218	37	2	2012
lm	24.6704358187809	38	2	2012
lm	17.8006671935525	39	2	2012
lm	21.9269832220459	40	2	2012
lm	27.3435591370661	41	2	2012
lm	20.5645289093854	42	2	2012
lm	16.3956749874965	43	2	2012
lm	17.3221411976605	44	2	2012
lm	20.0200183527035	45	2	2012
lm	32.1216059276305	3	3	2012
lm	30.7542074428543	4	3	2012
lm	26.8340332800024	5	3	2012
lm	27.9278513476982	6	3	2012
lm	27.6552322993873	7	3	2012
lm	34.3539140643311	8	3	2012
lm	42.2774130453735	9	3	2012
lm	38.8407522910433	10	3	2012
lm	40.2402739352739	11	3	2012
lm	44.8298086258922	12	3	2012
lm	44.2053282139987	13	3	2012
lm	53.3948157154634	14	3	2012
lm	56.7315080055866	15	3	2012
lm	62.1717213827606	16	3	2012
lm	66.039302112386	17	3	2012
lm	47.154777778249	18	3	2012
lm	37.2590657989654	19	3	2012
lm	46.5791493545542	20	3	2012
lm	39.3935073672381	21	3	2012
lm	45.5842201337396	22	3	2012
lm	43.7396214205618	23	3	2012
lm	43.1841618406758	24	3	2012
lm	33.4537313522839	25	3	2012
lm	37.9519608636462	26	3	2012
lm	26.3840928428417	27	3	2012
lm	43.6308938436294	28	3	2012
lm	31.139755381508	29	3	2012
lm	32.6972138898146	30	3	2012
lm	28.9019625288998	31	3	2012
lm	27.4946095450636	32	3	2012
lm	24.4894757407734	33	3	2012
lm	26.7870280253667	34	3	2012
lm	25.496573936775	35	3	2012
lm	24.2452414251163	36	3	2012
lm	25.6600900444287	37	3	2012
lm	19.7897436587903	38	3	2012
lm	20.1461834275391	39	3	2012
lm	26.6797414906101	40	3	2012
lm	20.2520050536414	41	3	2012
lm	18.6149456435618	42	3	2012
lm	18.5870604735121	43	3	2012
lm	20.3163338749353	44	3	2012
lm	15.4458254751872	45	3	2012
lm	32.1603469507517	3	4	2012
lm	27.1216363935931	4	4	2012
lm	28.8322777080895	5	4	2012
lm	28.6909962953018	6	4	2012
lm	36.0007226303344	7	4	2012
lm	41.0384113273891	8	4	2012
lm	38.97501539083	9	4	2012
lm	40.1769879722215	10	4	2012
lm	47.0223703697246	11	4	2012
lm	49.66397377751	12	4	2012
lm	52.7246401718053	13	4	2012
lm	57.9149200376381	14	4	2012
lm	63.2357433245334	15	4	2012
lm	64.693846793556	16	4	2012
lm	46.7065227788141	17	4	2012
lm	38.2311428749247	18	4	2012
lm	40.3433515171391	19	4	2012
lm	41.4063803565797	20	4	2012
lm	43.009326581672	21	4	2012
lm	45.8963916527861	22	4	2012
lm	43.1255923418558	23	4	2012
lm	29.7113866954517	24	4	2012
lm	38.8402084263753	25	4	2012
lm	25.879222445675	26	4	2012
lm	38.5924943326247	27	4	2012
lm	34.3906155071426	28	4	2012
lm	29.671036925642	29	4	2012
lm	32.9033672159698	30	4	2012
lm	25.0915721865011	31	4	2012
lm	25.1898795218288	32	4	2012
lm	27.8736764206469	33	4	2012
lm	26.5468480194841	34	4	2012
lm	22.9192417427905	35	4	2012
lm	25.5876216453109	36	4	2012
lm	18.8827187427378	37	4	2012
lm	20.5834520304549	38	4	2012
lm	24.9542258529074	39	4	2012
lm	20.6199414346741	40	4	2012
lm	18.8239253634771	41	4	2012
lm	19.04689493007	42	4	2012
lm	19.8178230073451	43	4	2012
lm	14.8086371755516	44	4	2012
lm	12.6782624236805	45	4	2012
eb	10.3677417489501	3	1	2012
eb	10.7428203701534	4	1	2012
eb	23.4188267680195	5	1	2012
eb	23.0628233104418	6	1	2012
eb	24.118531806748	7	1	2012
eb	18.2020528937251	8	1	2012
eb	29.9088404987534	9	1	2012
eb	29.2456919107496	10	1	2012
eb	24.5858738589765	11	1	2012
eb	28.1945215947368	12	1	2012
eb	18.3572998012041	13	1	2012
eb	35.360718203608	14	1	2012
eb	40.1541853268448	15	1	2012
eb	43.815536293934	16	1	2012
eb	65.2833728146008	17	1	2012
eb	73.7814380571285	18	1	2012
eb	57.5257990745186	19	1	2012
eb	85.2824053222898	20	1	2012
eb	44.7853456640695	21	1	2012
eb	42.5295765849085	22	1	2012
eb	40.2385208307823	23	1	2012
eb	42.7707554609403	24	1	2012
eb	56.6947447752005	25	1	2012
eb	41.7942718808506	26	1	2012
eb	42.5692336717004	27	1	2012
eb	52.3490215361885	28	1	2012
eb	30.3800388754173	29	1	2012
eb	38.0685748580237	30	1	2012
eb	32.1484522784956	31	1	2012
eb	36.8610340229162	32	1	2012
eb	29.9456584010028	33	1	2012
eb	24.8852788200912	34	1	2012
eb	17.7257623345339	35	1	2012
eb	32.7802559200943	36	1	2012
eb	37.7677821192642	37	1	2012
eb	25.169732971583	38	1	2012
eb	16.160106294976	39	1	2012
eb	22.4004900413124	40	1	2012
eb	26.716963130138	41	1	2012
eb	24.943179600978	42	1	2012
eb	19.9643915214254	43	1	2012
eb	15.9828835188778	44	1	2012
eb	16.1891634424885	45	1	2012
eb	11.2327491064887	3	2	2012
eb	12.4770614226942	4	2	2012
eb	27.1704953806665	5	2	2012
eb	25.4065542096537	6	2	2012
eb	25.9412205313401	7	2	2012
eb	21.4267178731733	8	2	2012
eb	34.3420907976081	9	2	2012
eb	34.8140639037124	10	2	2012
eb	29.7776161587331	11	2	2012
eb	33.9577493339729	12	2	2012
eb	25.5482155698927	13	2	2012
eb	43.6184688775358	14	2	2012
eb	46.8951852356927	15	2	2012
eb	49.6010788493117	16	2	2012
eb	64.458243544023	17	2	2012
eb	69.8133828159583	18	2	2012
eb	55.8096769267597	19	2	2012
eb	79.5167672850728	20	2	2012
eb	42.5343927588719	21	2	2012
eb	40.4630574103448	22	2	2012
eb	38.9926363303338	23	2	2012
eb	41.2789707190113	24	2	2012
eb	55.507871637546	25	2	2012
eb	40.1765643447534	26	2	2012
eb	41.0706820016865	27	2	2012
eb	50.2508300129608	28	2	2012
eb	28.9375091522122	29	2	2012
eb	36.5546699120195	30	2	2012
eb	30.1453897860379	31	2	2012
eb	34.5579925672141	32	2	2012
eb	27.9289990541634	33	2	2012
eb	23.1459608458287	34	2	2012
eb	16.0051012416735	35	2	2012
eb	30.8527314117777	36	2	2012
eb	36.0205191212617	37	2	2012
eb	23.6817650092926	38	2	2012
eb	14.9461724030874	39	2	2012
eb	21.145683184012	40	2	2012
eb	25.6305625626541	41	2	2012
eb	23.7918996057067	42	2	2012
eb	19.1548157705847	43	2	2012
eb	15.2752838562177	44	2	2012
eb	15.5312904328121	45	2	2012
eb	13.3958183011629	3	3	2012
eb	14.9931572560394	4	3	2012
eb	29.6650849192153	5	3	2012
eb	26.6690130079605	6	3	2012
eb	28.0099563202288	7	3	2012
eb	26.9780706325424	8	3	2012
eb	40.7126194783924	9	3	2012
eb	41.6529804887458	10	3	2012
eb	36.6722879941014	11	3	2012
eb	41.5084352192461	12	3	2012
eb	34.8053712173742	13	3	2012
eb	50.306876468708	14	3	2012
eb	52.7761946022929	15	3	2012
eb	49.0895460673259	16	3	2012
eb	59.154306408561	17	3	2012
eb	66.5830221408536	18	3	2012
eb	54.0475728519612	19	3	2012
eb	75.9950814620108	20	3	2012
eb	41.2912688759722	21	3	2012
eb	39.5898642761945	22	3	2012
eb	37.9015653336834	23	3	2012
eb	40.3465984351071	24	3	2012
eb	53.8038034565535	25	3	2012
eb	38.4813554547994	26	3	2012
eb	39.5820370595485	27	3	2012
eb	48.2681993971702	28	3	2012
eb	27.375241048108	29	3	2012
eb	34.4300257032175	30	3	2012
eb	28.5347545496347	31	3	2012
eb	32.7415981382157	32	3	2012
eb	26.0750143037865	33	3	2012
eb	20.6163975882002	34	3	2012
eb	13.9162186706434	35	3	2012
eb	29.2323412113705	36	3	2012
eb	34.5808101988798	37	3	2012
eb	22.2371051667417	38	3	2012
eb	13.7538829616174	39	3	2012
eb	20.2011374981338	40	3	2012
eb	24.4161151028507	41	3	2012
eb	22.6246771686184	42	3	2012
eb	18.2321873440766	43	3	2012
eb	14.4843744616703	44	3	2012
eb	14.8285332169254	45	3	2012
eb	5.6477400237187	3	4	2012
eb	18.0992541045147	4	4	2012
eb	31.4491849703019	5	4	2012
eb	28.8004790842267	6	4	2012
eb	30.6773036204723	7	4	2012
eb	32.99421515896	8	4	2012
eb	46.8569034403553	9	4	2012
eb	51.5382060592102	10	4	2012
eb	44.1870175417884	11	4	2012
eb	49.133063759219	12	4	2012
eb	42.8107301560564	13	4	2012
eb	53.0759924958394	14	4	2012
eb	53.1897473501364	15	4	2012
eb	49.6290822011971	16	4	2012
eb	54.147280564206	17	4	2012
eb	58.4598859594846	18	4	2012
eb	51.3253281298001	19	4	2012
eb	72.6344874246556	20	4	2012
eb	40.1953563773041	21	4	2012
eb	38.5860801259563	22	4	2012
eb	36.9489220262019	23	4	2012
eb	38.9132951857823	24	4	2012
eb	52.0130671091538	25	4	2012
eb	37.6169045230158	26	4	2012
eb	37.779339195027	27	4	2012
eb	46.2184803790809	28	4	2012
eb	25.4301861826951	29	4	2012
eb	32.4332163181742	30	4	2012
eb	26.2796139076324	31	4	2012
eb	30.903570128147	32	4	2012
eb	24.092856341616	33	4	2012
eb	19.3576561378484	34	4	2012
eb	12.5994305040843	35	4	2012
eb	27.7309979253335	36	4	2012
eb	32.9141932708993	37	4	2012
eb	21.1261623002505	38	4	2012
eb	12.4735911057122	39	4	2012
eb	19.2640780959658	40	4	2012
eb	23.5481359927184	41	4	2012
eb	21.9936152778037	42	4	2012
eb	17.7780322873276	43	4	2012
eb	14.2244671248231	44	4	2012
eb	14.2915812431822	45	4	2012
arima	33.3224468374926	3	1	2012
arima	31.6354318947139	4	1	2012
arima	28.5274150009032	5	1	2012
arima	27.5665010434912	6	1	2012
arima	29.1749021077988	7	1	2012
arima	25.672931427818	8	1	2012
arima	33.9136746391508	9	1	2012
arima	33.1353481510946	10	1	2012
arima	23.4598131922033	11	1	2012
arima	27.9396098236233	12	1	2012
arima	17.9612286785862	13	1	2012
arima	24.682071958952	14	1	2012
arima	30.8945095459217	15	1	2012
arima	32.9045799877952	16	1	2012
arima	33.7538869221129	17	1	2012
arima	46.9753928509063	18	1	2012
arima	35.8600923828914	19	1	2012
arima	55.6805402028985	20	1	2012
arima	43.239163897884	21	1	2012
arima	29.2349135294304	22	1	2012
arima	29.4586950035542	23	1	2012
arima	35.2530064132683	24	1	2012
arima	35.9171773579133	25	1	2012
arima	30.393716156314	26	1	2012
arima	31.3662724502666	27	1	2012
arima	38.4326231632831	28	1	2012
arima	30.3552966396547	29	1	2012
arima	27.8277773441901	30	1	2012
arima	31.154469743972	31	1	2012
arima	35.7531445677639	32	1	2012
arima	31.1251697460793	33	1	2012
arima	30.5125571241059	34	1	2012
arima	31.4411362103912	35	1	2012
arima	31.809652624568	36	1	2012
arima	41.1198417556803	37	1	2012
arima	28.4222347691436	38	1	2012
arima	27.5229311174369	39	1	2012
arima	28.2932551495767	40	1	2012
arima	38.6580929772249	41	1	2012
arima	35.2004534023854	42	1	2012
arima	27.7077471036019	43	1	2012
arima	33.7914565156748	44	1	2012
arima	34.6353767516742	45	1	2012
arima	38.9594524111288	3	2	2012
arima	31.9295841265855	4	2	2012
arima	29.7940456744191	5	2	2012
arima	30.496540773457	6	2	2012
arima	29.9664835372912	7	2	2012
arima	33.1760118645542	8	2	2012
arima	36.4589033712449	9	2	2012
arima	27.9959200571292	10	2	2012
arima	27.2790019031985	11	2	2012
arima	23.1109093435246	12	2	2012
arima	19.909615898666	13	2	2012
arima	27.8771637712072	14	2	2012
arima	31.1363560433283	15	2	2012
arima	23.5171117646158	16	2	2012
arima	32.1020652165061	17	2	2012
arima	32.6454478528721	18	2	2012
arima	33.2572769827399	19	2	2012
arima	49.9825391325041	20	2	2012
arima	29.9016259958708	21	2	2012
arima	24.9119534710271	22	2	2012
arima	30.2544913010864	23	2	2012
arima	27.0455985054529	24	2	2012
arima	28.2848369725638	25	2	2012
arima	25.6323974212607	26	2	2012
arima	28.4670107313836	27	2	2012
arima	34.3536829124989	28	2	2012
arima	23.3544991069408	29	2	2012
arima	28.1454872921748	30	2	2012
arima	31.9827328171607	31	2	2012
arima	32.3452035738809	32	2	2012
arima	31.4047810880668	33	2	2012
arima	34.6266042007396	34	2	2012
arima	28.559629553754	35	2	2012
arima	36.4754082654825	36	2	2012
arima	34.2061401949923	37	2	2012
arima	30.8197767247654	38	2	2012
arima	28.1819460644863	39	2	2012
arima	37.0924937888519	40	2	2012
arima	39.572003711761	41	2	2012
arima	32.6841990538156	42	2	2012
arima	37.027523486125	43	2	2012
arima	40.8433779611128	44	2	2012
arima	43.7466427078316	45	2	2012
arima	37.4571819923118	3	3	2012
arima	32.2406506127772	4	3	2012
arima	32.1263441479149	5	3	2012
arima	30.9125922333806	6	3	2012
arima	36.2824835144292	7	3	2012
arima	35.9246141892461	8	3	2012
arima	30.4506951888836	9	3	2012
arima	30.6373839240771	10	3	2012
arima	22.6302668549795	11	3	2012
arima	23.7916821168316	12	3	2012
arima	24.3052250565437	13	3	2012
arima	28.9070571978559	14	3	2012
arima	22.2264624037968	15	3	2012
arima	24.6345831450698	16	3	2012
arima	21.676242792579	17	3	2012
arima	30.7935725147354	18	3	2012
arima	30.6978153248012	19	3	2012
arima	35.9928862876713	20	3	2012
arima	25.4288277468318	21	3	2012
arima	25.1361671281228	22	3	2012
arima	22.1455736106429	23	3	2012
arima	19.7593339682367	24	3	2012
arima	23.8018445181213	25	3	2012
arima	23.3090807234008	26	3	2012
arima	25.1929861095136	27	3	2012
arima	26.9815981306947	28	3	2012
arima	24.0504531302215	29	3	2012
arima	29.1624012137364	30	3	2012
arima	28.8725326123897	31	3	2012
arima	32.5405208112832	32	3	2012
arima	35.4355063509504	33	3	2012
arima	31.4508451574952	34	3	2012
arima	33.4917810061718	35	3	2012
arima	29.9632004591248	36	3	2012
arima	36.0331724090625	37	3	2012
arima	31.1066709376882	38	3	2012
arima	36.9774590604479	39	3	2012
arima	38.1531969591663	40	3	2012
arima	36.6027774357211	41	3	2012
arima	41.468070997906	42	3	2012
arima	43.7065055262516	43	3	2012
arima	49.325024692293	44	3	2012
arima	44.7651439044921	45	3	2012
arima	34.4583403534176	3	4	2012
arima	33.1765951240623	4	4	2012
arima	31.6625514930033	5	4	2012
arima	36.7000395733892	6	4	2012
arima	37.2731966411018	7	4	2012
arima	30.2304492205181	8	4	2012
arima	31.6734160118642	9	4	2012
arima	24.050780652983	10	4	2012
arima	23.5887939108877	11	4	2012
arima	25.9909432143728	12	4	2012
arima	27.3368436847105	13	4	2012
arima	21.2552612281687	14	4	2012
arima	24.055810312088	15	4	2012
arima	18.3120940827424	16	4	2012
arima	25.3457909955525	17	4	2012
arima	29.2796314715746	18	4	2012
arima	24.6862011585707	19	4	2012
arima	28.7846967869866	20	4	2012
arima	25.41256664597	21	4	2012
arima	19.9199237377385	22	4	2012
arima	17.6506197830923	23	4	2012
arima	18.9477062969558	24	4	2012
arima	22.1779318540394	25	4	2012
arima	21.819729921157	26	4	2012
arima	20.8471420642959	27	4	2012
arima	26.4837350170424	28	4	2012
arima	26.3900257563008	29	4	2012
arima	26.9879594420173	30	4	2012
arima	30.2046752719363	31	4	2012
arima	36.2029373083216	32	4	2012
arima	31.9959541614861	33	4	2012
arima	35.399689608536	34	4	2012
arima	28.025679857197	35	4	2012
arima	33.2662765744603	36	4	2012
arima	34.5783270855405	37	4	2012
arima	38.9224031959684	38	4	2012
arima	38.0956105726142	39	4	2012
arima	35.688704190798	40	4	2012
arima	44.0441939875191	41	4	2012
arima	46.6359072919122	42	4	2012
arima	51.2129990582946	43	4	2012
arima	48.5162909261601	44	4	2012
arima	63.6173093982591	45	4	2012
target	10	3	1	2012
target	19	4	1	2012
target	20	5	1	2012
target	22	6	1	2012
target	17	7	1	2012
target	26	8	1	2012
target	25	9	1	2012
target	21	10	1	2012
target	24	11	1	2012
target	15	12	1	2012
target	30	13	1	2012
target	34	14	1	2012
target	38	15	1	2012
target	61	16	1	2012
target	73	17	1	2012
target	60	18	1	2012
target	89	19	1	2012
target	48	20	1	2012
target	45	21	1	2012
target	42	22	1	2012
target	44	23	1	2012
target	57	24	1	2012
target	43	25	1	2012
target	44	26	1	2012
target	54	27	1	2012
target	32	28	1	2012
target	40	29	1	2012
target	34	30	1	2012
target	39	31	1	2012
target	32	32	1	2012
target	27	33	1	2012
target	20	34	1	2012
target	35	35	1	2012
target	40	36	1	2012
target	27	37	1	2012
target	18	38	1	2012
target	24	39	1	2012
target	28	40	1	2012
target	26	41	1	2012
target	21	42	1	2012
target	17	43	1	2012
target	17	44	1	2012
target	28	45	1	2012
target	19	3	2	2012
target	20	4	2	2012
target	22	5	2	2012
target	17	6	2	2012
target	26	7	2	2012
target	25	8	2	2012
target	21	9	2	2012
target	24	10	2	2012
target	15	11	2	2012
target	30	12	2	2012
target	34	13	2	2012
target	38	14	2	2012
target	61	15	2	2012
target	73	16	2	2012
target	60	17	2	2012
target	89	18	2	2012
target	48	19	2	2012
target	45	20	2	2012
target	42	21	2	2012
target	44	22	2	2012
target	57	23	2	2012
target	43	24	2	2012
target	44	25	2	2012
target	54	26	2	2012
target	32	27	2	2012
target	40	28	2	2012
target	34	29	2	2012
target	39	30	2	2012
target	32	31	2	2012
target	27	32	2	2012
target	20	33	2	2012
target	35	34	2	2012
target	40	35	2	2012
target	27	36	2	2012
target	18	37	2	2012
target	24	38	2	2012
target	28	39	2	2012
target	26	40	2	2012
target	21	41	2	2012
target	17	42	2	2012
target	17	43	2	2012
target	28	44	2	2012
target	12	45	2	2012
target	20	3	3	2012
target	22	4	3	2012
target	17	5	3	2012
target	26	6	3	2012
target	25	7	3	2012
target	21	8	3	2012
target	24	9	3	2012
target	15	10	3	2012
target	30	11	3	2012
target	34	12	3	2012
target	38	13	3	2012
target	61	14	3	2012
target	73	15	3	2012
target	60	16	3	2012
target	89	17	3	2012
target	48	18	3	2012
target	45	19	3	2012
target	42	20	3	2012
target	44	21	3	2012
target	57	22	3	2012
target	43	23	3	2012
target	44	24	3	2012
target	54	25	3	2012
target	32	26	3	2012
target	40	27	3	2012
target	34	28	3	2012
target	39	29	3	2012
target	32	30	3	2012
target	27	31	3	2012
target	20	32	3	2012
target	35	33	3	2012
target	40	34	3	2012
target	27	35	3	2012
target	18	36	3	2012
target	24	37	3	2012
target	28	38	3	2012
target	26	39	3	2012
target	21	40	3	2012
target	17	41	3	2012
target	17	42	3	2012
target	28	43	3	2012
target	12	44	3	2012
target	18	45	3	2012
target	22	3	4	2012
target	17	4	4	2012
target	26	5	4	2012
target	25	6	4	2012
target	21	7	4	2012
target	24	8	4	2012
target	15	9	4	2012
target	30	10	4	2012
target	34	11	4	2012
target	38	12	4	2012
target	61	13	4	2012
target	73	14	4	2012
target	60	15	4	2012
target	89	16	4	2012
target	48	17	4	2012
target	45	18	4	2012
target	42	19	4	2012
target	44	20	4	2012
target	57	21	4	2012
target	43	22	4	2012
target	44	23	4	2012
target	54	24	4	2012
target	32	25	4	2012
target	40	26	4	2012
target	34	27	4	2012
target	39	28	4	2012
target	32	29	4	2012
target	27	30	4	2012
target	20	31	4	2012
target	35	32	4	2012
target	40	33	4	2012
target	27	34	4	2012
target	18	35	4	2012
target	24	36	4	2012
target	28	37	4	2012
target	26	38	4	2012
target	21	39	4	2012
target	17	40	4	2012
target	17	41	4	2012
target	28	42	4	2012
target	12	43	4	2012
target	18	44	4	2012
target	21	45	4	2012
