# Supplementary material for: A stacked ensemble method for forecasting influenza-like illness visit volumes at emergency departments
Source: PLoS One. 2021 Mar 22;16(3):e0241725. doi: 10.1371/journal.pone.0241725 (PMC7984626; doi:10.1371/journal.pone.0241725)
Supplement: S1 Data — (ZIP) [file pone.0241725.s003.zip › ILI_plosone/tables/raw_estimates_2017_holdout_2013weeks-3-45.csv]

object	value	epiweek	weeks_ahead	season
rf	95.683	3	1	2013
rf	98.9725	4	1	2013
rf	133.264	5	1	2013
rf	147.2755	6	1	2013
rf	160.6395	7	1	2013
rf	166.5925	8	1	2013
rf	159.3695	9	1	2013
rf	183.6575	10	1	2013
rf	209.3995	11	1	2013
rf	219.239	12	1	2013
rf	233.3215	13	1	2013
rf	231.4785	14	1	2013
rf	245.6915	15	1	2013
rf	249.739	16	1	2013
rf	292.202	17	1	2013
rf	348.3335	18	1	2013
rf	330.8785	19	1	2013
rf	308.526	20	1	2013
rf	266.42	21	1	2013
rf	243.651	22	1	2013
rf	244.69	23	1	2013
rf	257.627	24	1	2013
rf	256.992	25	1	2013
rf	272.039	26	1	2013
rf	261.0125	27	1	2013
rf	257.5205	28	1	2013
rf	254.525	29	1	2013
rf	237.586	30	1	2013
rf	223.6175	31	1	2013
rf	210.5595	32	1	2013
rf	228.0255	33	1	2013
rf	205.8825	34	1	2013
rf	194.102	35	1	2013
rf	174.81	36	1	2013
rf	186.719	37	1	2013
rf	184.054	38	1	2013
rf	167.4215	39	1	2013
rf	151.091	40	1	2013
rf	147.9965	41	1	2013
rf	147.2245	42	1	2013
rf	138.8915	43	1	2013
rf	133.238	44	1	2013
rf	108.1195	45	1	2013
rf	100.617	3	2	2013
rf	111.304	4	2	2013
rf	142.8815	5	2	2013
rf	158.045	6	2	2013
rf	170.1265	7	2	2013
rf	181.728	8	2	2013
rf	165.25	9	2	2013
rf	208.924	10	2	2013
rf	226.9505	11	2	2013
rf	230.6645	12	2	2013
rf	245.9435	13	2	2013
rf	248.98	14	2	2013
rf	254.2095	15	2	2013
rf	263.035	16	2	2013
rf	293.8565	17	2	2013
rf	339.459	18	2	2013
rf	318.8865	19	2	2013
rf	293.872	20	2	2013
rf	267.374	21	2	2013
rf	240.1515	22	2	2013
rf	237.8565	23	2	2013
rf	258.741	24	2	2013
rf	270.126	25	2	2013
rf	271.184	26	2	2013
rf	265.328	27	2	2013
rf	264.7605	28	2	2013
rf	245.155	29	2	2013
rf	230.1265	30	2	2013
rf	224.7705	31	2	2013
rf	240.1115	32	2	2013
rf	218.5535	33	2	2013
rf	209.802	34	2	2013
rf	183.848	35	2	2013
rf	176.514	36	2	2013
rf	193.036	37	2	2013
rf	181.5185	38	2	2013
rf	158.1765	39	2	2013
rf	145.113	40	2	2013
rf	142.492	41	2	2013
rf	147.0825	42	2	2013
rf	140.8975	43	2	2013
rf	120.911	44	2	2013
rf	98.86	45	2	2013
rf	126.834	3	3	2013
rf	123.9025	4	3	2013
rf	143.2965	5	3	2013
rf	163.7805	6	3	2013
rf	178.3205	7	3	2013
rf	194.701	8	3	2013
rf	192.2035	9	3	2013
rf	225.7625	10	3	2013
rf	240.651	11	3	2013
rf	248.3215	12	3	2013
rf	255.44	13	3	2013
rf	260.223	14	3	2013
rf	266.43	15	3	2013
rf	286.5065	16	3	2013
rf	292.523	17	3	2013
rf	315.943	18	3	2013
rf	294.5905	19	3	2013
rf	291.786	20	3	2013
rf	263.625	21	3	2013
rf	233.165	22	3	2013
rf	241.0445	23	3	2013
rf	266.9085	24	3	2013
rf	269.402	25	3	2013
rf	268.269	26	3	2013
rf	264.5505	27	3	2013
rf	252.2965	28	3	2013
rf	233.2575	29	3	2013
rf	223.0565	30	3	2013
rf	240.01	31	3	2013
rf	230.0575	32	3	2013
rf	217.615	33	3	2013
rf	200.9575	34	3	2013
rf	186.8045	35	3	2013
rf	171.632	36	3	2013
rf	189.3225	37	3	2013
rf	181.3375	38	3	2013
rf	149.092	39	3	2013
rf	140.4895	40	3	2013
rf	136.66	41	3	2013
rf	141.1605	42	3	2013
rf	122.3055	43	3	2013
rf	106.099	44	3	2013
rf	89.598	45	3	2013
rf	134.2055	3	4	2013
rf	135.725	4	4	2013
rf	159.5415	5	4	2013
rf	188.0485	6	4	2013
rf	206.3805	7	4	2013
rf	212.5305	8	4	2013
rf	212.3415	9	4	2013
rf	238.1645	10	4	2013
rf	268.5385	11	4	2013
rf	255.9155	12	4	2013
rf	265.953	13	4	2013
rf	259.9285	14	4	2013
rf	285.291	15	4	2013
rf	298.69	16	4	2013
rf	285.9635	17	4	2013
rf	297.744	18	4	2013
rf	293.747	19	4	2013
rf	290.832	20	4	2013
rf	255.011	21	4	2013
rf	229.0935	22	4	2013
rf	239.793	23	4	2013
rf	264.444	24	4	2013
rf	259.0585	25	4	2013
rf	262.107	26	4	2013
rf	252.457	27	4	2013
rf	237.7365	28	4	2013
rf	224.425	29	4	2013
rf	226.8055	30	4	2013
rf	233.9335	31	4	2013
rf	236.3465	32	4	2013
rf	203.754	33	4	2013
rf	208.5275	34	4	2013
rf	179.543	35	4	2013
rf	171.215	36	4	2013
rf	190.052	37	4	2013
rf	168.2875	38	4	2013
rf	146.3415	39	4	2013
rf	125.9815	40	4	2013
rf	120.9995	41	4	2013
rf	117.909	42	4	2013
rf	109.1125	43	4	2013
rf	89.163	44	4	2013
rf	80.852	45	4	2013
Generalized Linear Mixture Model	158.209939392621	3	1	2018
Generalized Linear Mixture Model	161.551930133384	4	1	2018
Generalized Linear Mixture Model	186.155130656814	5	1	2018
Generalized Linear Mixture Model	171.552479612255	6	1	2018
Generalized Linear Mixture Model	209.61167767203	7	1	2018
Generalized Linear Mixture Model	275.345664167	8	1	2018
Generalized Linear Mixture Model	395.099804480709	9	1	2018
Generalized Linear Mixture Model	568.408962188765	10	1	2018
Generalized Linear Mixture Model	577.874039224953	11	1	2018
Generalized Linear Mixture Model	614.775640384994	12	1	2018
Generalized Linear Mixture Model	595.696562873691	13	1	2018
Generalized Linear Mixture Model	473.065811094647	14	1	2018
Generalized Linear Mixture Model	387.807985561084	15	1	2018
Generalized Linear Mixture Model	382.450846432355	16	1	2018
Generalized Linear Mixture Model	309.989659763078	17	1	2018
Generalized Linear Mixture Model	161.472048105919	3	2	2018
Generalized Linear Mixture Model	163.167857214004	4	2	2018
Generalized Linear Mixture Model	173.244819636954	5	2	2018
Generalized Linear Mixture Model	174.780053066663	6	2	2018
Generalized Linear Mixture Model	214.390758194527	7	2	2018
Generalized Linear Mixture Model	286.725109977423	8	2	2018
Generalized Linear Mixture Model	415.985725191682	9	2	2018
Generalized Linear Mixture Model	558.285659096391	10	2	2018
Generalized Linear Mixture Model	553.071034378816	11	2	2018
Generalized Linear Mixture Model	605.311000069922	12	2	2018
Generalized Linear Mixture Model	561.323839146733	13	2	2018
Generalized Linear Mixture Model	456.217613842907	14	2	2018
Generalized Linear Mixture Model	384.610296916036	15	2	2018
Generalized Linear Mixture Model	350.861652839645	16	2	2018
Generalized Linear Mixture Model	273.525945636604	17	2	2018
Generalized Linear Mixture Model	158.794295618727	3	3	2018
Generalized Linear Mixture Model	153.262899744296	4	3	2018
Generalized Linear Mixture Model	179.713770762481	5	3	2018
Generalized Linear Mixture Model	173.564216598452	6	3	2018
Generalized Linear Mixture Model	227.290827001446	7	3	2018
Generalized Linear Mixture Model	307.985202447836	8	3	2018
Generalized Linear Mixture Model	401.538004826767	9	3	2018
Generalized Linear Mixture Model	515.48400819765	10	3	2018
Generalized Linear Mixture Model	529.731050169173	11	3	2018
Generalized Linear Mixture Model	541.364415888963	12	3	2018
Generalized Linear Mixture Model	503.5808763327	13	3	2018
Generalized Linear Mixture Model	426.33007989784	14	3	2018
Generalized Linear Mixture Model	339.12857014003	15	3	2018
Generalized Linear Mixture Model	319.390674647652	16	3	2018
Generalized Linear Mixture Model	269.213693171138	17	3	2018
Generalized Linear Mixture Model	151.065132374913	3	4	2018
Generalized Linear Mixture Model	162.833134464778	4	4	2018
Generalized Linear Mixture Model	186.013440469493	5	4	2018
Generalized Linear Mixture Model	192.582409143754	6	4	2018
Generalized Linear Mixture Model	257.741913050277	7	4	2018
Generalized Linear Mixture Model	328.262945747957	8	4	2018
Generalized Linear Mixture Model	396.805493480499	9	4	2018
Generalized Linear Mixture Model	496.465040298625	10	4	2018
Generalized Linear Mixture Model	492.746299830138	11	4	2018
Generalized Linear Mixture Model	480.878473712429	12	4	2018
Generalized Linear Mixture Model	448.943226985839	13	4	2018
Generalized Linear Mixture Model	392.310253951827	14	4	2018
Generalized Linear Mixture Model	306.634916934834	15	4	2018
Generalized Linear Mixture Model	296.153299589187	16	4	2018
Generalized Linear Mixture Model	265.10979314269	17	4	2018
lm	115.990917880748	3	1	2013
lm	94.0720291439273	4	1	2013
lm	156.747138838773	5	1	2013
lm	128.149922422256	6	1	2013
lm	160.276835196534	7	1	2013
lm	186.762616410874	8	1	2013
lm	185.061783048459	9	1	2013
lm	248.089533211836	10	1	2013
lm	235.227017450655	11	1	2013
lm	228.854127226684	12	1	2013
lm	231.362325062479	13	1	2013
lm	236.145410454202	14	1	2013
lm	245.137264339714	15	1	2013
lm	265.402420747658	16	1	2013
lm	306.529784538756	17	1	2013
lm	341.220186570478	18	1	2013
lm	331.404035763749	19	1	2013
lm	299.979574338282	20	1	2013
lm	224.932807900349	21	1	2013
lm	256.224233598858	22	1	2013
lm	234.947280644049	23	1	2013
lm	256.640468277666	24	1	2013
lm	252.826875314115	25	1	2013
lm	260.124797227267	26	1	2013
lm	253.715788036222	27	1	2013
lm	236.641416300179	28	1	2013
lm	211.258839909259	29	1	2013
lm	225.076825123918	30	1	2013
lm	170.829877524696	31	1	2013
lm	185.483124167935	32	1	2013
lm	209.208097209357	33	1	2013
lm	202.310809309378	34	1	2013
lm	165.486850725794	35	1	2013
lm	164.784137749677	36	1	2013
lm	183.298404411086	37	1	2013
lm	184.227597364293	38	1	2013
lm	144.775512249422	39	1	2013
lm	164.424190162237	40	1	2013
lm	132.0883005686	41	1	2013
lm	162.214013283819	42	1	2013
lm	128.81002542509	43	1	2013
lm	125.520104334096	44	1	2013
lm	88.5610669209212	45	1	2013
lm	118.129534816559	3	2	2013
lm	103.416687957266	4	2	2013
lm	137.264929647909	5	2	2013
lm	166.140888128311	6	2	2013
lm	176.981698649172	7	2	2013
lm	223.959417877005	8	2	2013
lm	242.282074956607	9	2	2013
lm	262.815435451201	10	2	2013
lm	246.197527621148	11	2	2013
lm	233.480628892095	12	2	2013
lm	249.101287656881	13	2	2013
lm	265.633197911022	14	2	2013
lm	280.446582840733	15	2	2013
lm	266.684210500214	16	2	2013
lm	293.870179644895	17	2	2013
lm	282.207750214737	18	2	2013
lm	331.279936322613	19	2	2013
lm	296.550809126402	20	2	2013
lm	241.138265344227	21	2	2013
lm	222.720135232296	22	2	2013
lm	234.440926852981	23	2	2013
lm	252.69838664543	24	2	2013
lm	250.892060327571	25	2	2013
lm	229.962394951647	26	2	2013
lm	247.451653317199	27	2	2013
lm	221.530309432646	28	2	2013
lm	202.652844862582	29	2	2013
lm	191.023691084401	30	2	2013
lm	168.907447703807	31	2	2013
lm	175.914938858262	32	2	2013
lm	211.944213117275	33	2	2013
lm	184.702890168184	34	2	2013
lm	159.031693235167	35	2	2013
lm	147.599166557588	36	2	2013
lm	170.422575100252	37	2	2013
lm	147.913173396306	38	2	2013
lm	154.664409512066	39	2	2013
lm	132.396199043713	40	2	2013
lm	147.078426590245	41	2	2013
lm	122.367663803077	42	2	2013
lm	120.486219330866	43	2	2013
lm	93.4255258839928	44	2	2013
lm	88.5509098965743	45	2	2013
lm	113.138444762077	3	3	2013
lm	94.0564175450804	4	3	2013
lm	157.675053715716	5	3	2013
lm	176.497796328617	6	3	2013
lm	217.871304273132	7	3	2013
lm	272.119827924746	8	3	2013
lm	273.939124984702	9	3	2013
lm	266.018132430146	10	3	2013
lm	257.369364552492	11	3	2013
lm	260.12418848908	12	3	2013
lm	282.992091246415	13	3	2013
lm	298.423980385998	14	3	2013
lm	279.965295002902	15	3	2013
lm	260.278201885369	16	3	2013
lm	227.421512133053	17	3	2013
lm	282.278365262731	18	3	2013
lm	311.409859782649	19	3	2013
lm	312.361263710468	20	3	2013
lm	211.39246048574	21	3	2013
lm	219.992859445526	22	3	2013
lm	230.660318623798	23	3	2013
lm	238.909383355724	24	3	2013
lm	220.641148999976	25	3	2013
lm	217.347917299936	26	3	2013
lm	219.789505329087	27	3	2013
lm	210.781407199352	28	3	2013
lm	160.266767951035	29	3	2013
lm	172.771129249919	30	3	2013
lm	159.491346876298	31	3	2013
lm	176.500846532	32	3	2013
lm	184.206692956992	33	3	2013
lm	174.038585766493	34	3	2013
lm	142.128373708609	35	3	2013
lm	132.228996881659	36	3	2013
lm	128.635847124852	37	3	2013
lm	149.509888030514	38	3	2013
lm	119.802576549739	39	3	2013
lm	131.820405166216	40	3	2013
lm	107.216168905566	41	3	2013
lm	107.425180239309	42	3	2013
lm	86.331967754216	43	3	2013
lm	85.6600711461251	44	3	2013
lm	63.5047165839247	45	3	2013
lm	104.048824388151	3	4	2013
lm	127.691782646278	4	4	2013
lm	173.831550091125	5	4	2013
lm	221.239492105997	6	4	2013
lm	260.724833659044	7	4	2013
lm	292.274406415805	8	4	2013
lm	274.56466368804	9	4	2013
lm	270.058880323903	10	4	2013
lm	277.205655871191	11	4	2013
lm	289.086506336328	12	4	2013
lm	321.479564663271	13	4	2013
lm	300.962647011913	14	4	2013
lm	286.209346823789	15	4	2013
lm	204.038533946114	16	4	2013
lm	243.480654972477	17	4	2013
lm	275.329560315808	18	4	2013
lm	327.12095403026	19	4	2013
lm	276.078002202658	20	4	2013
lm	200.666165637223	21	4	2013
lm	211.491651524013	22	4	2013
lm	226.105485267435	23	4	2013
lm	217.475016447315	24	4	2013
lm	220.760532697111	25	4	2013
lm	196.987688207406	26	4	2013
lm	220.159718017816	27	4	2013
lm	177.204812313976	28	4	2013
lm	146.211179438734	29	4	2013
lm	166.636629775539	30	4	2013
lm	170.52340083406	31	4	2013
lm	155.358675119554	32	4	2013
lm	174.110576026508	33	4	2013
lm	155.370865109623	34	4	2013
lm	128.290554498913	35	4	2013
lm	96.2565322829768	36	4	2013
lm	136.046931765851	37	4	2013
lm	118.151922207419	38	4	2013
lm	123.443737543143	39	4	2013
lm	93.0382236991298	40	4	2013
lm	96.8539083873992	41	4	2013
lm	71.1640778994269	42	4	2013
lm	81.3501577946418	43	4	2013
lm	57.47728067597	44	4	2013
lm	50.289932355284	45	4	2013
eb	139.075603363369	3	1	2013
eb	94.6673029746499	4	1	2013
eb	196.352207222932	5	1	2013
eb	141.421013673964	6	1	2013
eb	164.652932780426	7	1	2013
eb	177.088124417644	8	1	2013
eb	164.382157997555	9	1	2013
eb	219.058060868831	10	1	2013
eb	220.747906101839	11	1	2013
eb	249.094003818399	12	1	2013
eb	222.13790305852	13	1	2013
eb	246.34871848111	14	1	2013
eb	208.178903166649	15	1	2013
eb	254.394161487447	16	1	2013
eb	313.261122334261	17	1	2013
eb	410.369905836028	18	1	2013
eb	408.38668988208	19	1	2013
eb	307.617159209686	20	1	2013
eb	252.620421878301	21	1	2013
eb	234.385592896362	22	1	2013
eb	261.796851870035	23	1	2013
eb	253.171959647278	24	1	2013
eb	238.897661432217	25	1	2013
eb	270.543767116536	26	1	2013
eb	261.270264066649	27	1	2013
eb	232.551533409507	28	1	2013
eb	230.196368789627	29	1	2013
eb	217.489211891249	30	1	2013
eb	187.273144151115	31	1	2013
eb	185.863122977514	32	1	2013
eb	207.978119951866	33	1	2013
eb	186.678261109683	34	1	2013
eb	177.215945228079	35	1	2013
eb	162.364084889748	36	1	2013
eb	187.15292588599	37	1	2013
eb	183.953694106091	38	1	2013
eb	173.643585883282	39	1	2013
eb	149.190742721966	40	1	2013
eb	140.993414829972	41	1	2013
eb	149.946011197969	42	1	2013
eb	147.28117892738	43	1	2013
eb	135.096069085149	44	1	2013
eb	100.179280017733	45	1	2013
eb	163.745660110664	3	2	2013
eb	102.347266049308	4	2	2013
eb	220.932140449529	5	2	2013
eb	158.055296107832	6	2	2013
eb	183.069844319145	7	2	2013
eb	196.95943394572	8	2	2013
eb	185.994849624077	9	2	2013
eb	240.346856645001	10	2	2013
eb	241.457002758472	11	2	2013
eb	269.891624823539	12	2	2013
eb	240.038729414996	13	2	2013
eb	263.042264705979	14	2	2013
eb	224.64646217475	15	2	2013
eb	271.114014134115	16	2	2013
eb	333.837826430432	17	2	2013
eb	434.640479282586	18	2	2013
eb	435.396502579273	19	2	2013
eb	322.290471890621	20	2	2013
eb	255.13805895154	21	2	2013
eb	232.312335276214	22	2	2013
eb	260.616890314813	23	2	2013
eb	251.945819862378	24	2	2013
eb	234.102068818503	25	2	2013
eb	267.046442850256	26	2	2013
eb	255.45703443438	27	2	2013
eb	223.279245201948	28	2	2013
eb	222.692107889676	29	2	2013
eb	207.282438967564	30	2	2013
eb	177.295999597801	31	2	2013
eb	173.913570541517	32	2	2013
eb	196.981863290368	33	2	2013
eb	175.971455925419	34	2	2013
eb	166.408488111867	35	2	2013
eb	149.227671785095	36	2	2013
eb	175.91124427031	37	2	2013
eb	173.628468510364	38	2	2013
eb	162.234547260835	39	2	2013
eb	139.138338698863	40	2	2013
eb	128.876906335296	41	2	2013
eb	137.488356355548	42	2	2013
eb	135.114044984428	43	2	2013
eb	122.855628816457	44	2	2013
eb	88.0993927719913	45	2	2013
eb	196.13303474647	3	3	2013
eb	110.981431994498	4	3	2013
eb	241.002496847102	5	3	2013
eb	177.315168929637	6	3	2013
eb	203.121771729087	7	3	2013
eb	218.691426674177	8	3	2013
eb	209.069634805459	9	3	2013
eb	264.146937191189	10	3	2013
eb	261.48097435961	11	3	2013
eb	288.603381992343	12	3	2013
eb	259.424822539053	13	3	2013
eb	280.003800613141	14	3	2013
eb	245.188732683211	15	3	2013
eb	288.986993263458	16	3	2013
eb	355.62658657384	17	3	2013
eb	444.078878440846	18	3	2013
eb	455.308150789106	19	3	2013
eb	340.605143810706	20	3	2013
eb	257.095339811219	21	3	2013
eb	231.511514668142	22	3	2013
eb	259.249684893181	23	3	2013
eb	247.437826256549	24	3	2013
eb	229.903177717861	25	3	2013
eb	258.645676567061	26	3	2013
eb	248.076276351788	27	3	2013
eb	212.786724338792	28	3	2013
eb	211.10382866587	29	3	2013
eb	196.528675798421	30	3	2013
eb	165.942394296507	31	3	2013
eb	164.454882558905	32	3	2013
eb	186.721039682889	33	3	2013
eb	168.157048398518	34	3	2013
eb	157.819122231612	35	3	2013
eb	138.321293188285	36	3	2013
eb	165.213196471806	37	3	2013
eb	162.077436512042	38	3	2013
eb	152.237575035524	39	3	2013
eb	126.997894478277	40	3	2013
eb	117.350279816866	41	3	2013
eb	126.547318251601	42	3	2013
eb	124.545907392525	43	3	2013
eb	111.387564296965	44	3	2013
eb	75.8648340446797	45	3	2013
eb	210.296093964922	3	4	2013
eb	127.648434603493	4	4	2013
eb	262.805186718054	5	4	2013
eb	199.217861342834	6	4	2013
eb	225.913424819571	7	4	2013
eb	242.840319773531	8	4	2013
eb	232.884540395567	9	4	2013
eb	285.953339198386	10	4	2013
eb	280.903933863667	11	4	2013
eb	306.848343808616	12	4	2013
eb	274.973232392541	13	4	2013
eb	298.460357724098	14	4	2013
eb	264.044523293198	15	4	2013
eb	309.145438324718	16	4	2013
eb	375.176566563869	17	4	2013
eb	460.169496755906	18	4	2013
eb	476.083510034264	19	4	2013
eb	356.057999173484	20	4	2013
eb	259.63419437633	21	4	2013
eb	229.156124518274	22	4	2013
eb	256.888152553451	23	4	2013
eb	243.608514544371	24	4	2013
eb	221.520131148675	25	4	2013
eb	253.452308816061	26	4	2013
eb	237.399250321732	27	4	2013
eb	203.521686809527	28	4	2013
eb	199.17342633184	29	4	2013
eb	187.664162419744	30	4	2013
eb	157.409899391444	31	4	2013
eb	153.797597123592	32	4	2013
eb	175.724745037738	33	4	2013
eb	157.21302258116	34	4	2013
eb	145.456404027927	35	4	2013
eb	129.889526953943	36	4	2013
eb	153.993949658652	37	4	2013
eb	149.680953407685	38	4	2013
eb	138.203858484627	39	4	2013
eb	113.787788796291	40	4	2013
eb	101.255617701037	41	4	2013
eb	112.849359594956	42	4	2013
eb	111.4236710395	43	4	2013
eb	99.3285708690328	44	4	2013
eb	66.8819728904793	45	4	2013
arima	195.869321649687	3	1	2013
arima	151.522007853826	4	1	2013
arima	205.161408255436	5	1	2013
arima	170.035287225993	6	1	2013
arima	175.399781390261	7	1	2013
arima	195.206770242362	8	1	2013
arima	159.34020500721	9	1	2013
arima	176.987836965017	10	1	2013
arima	204.591937588585	11	1	2013
arima	218.367103694202	12	1	2013
arima	191.300883538025	13	1	2013
arima	203.280323898149	14	1	2013
arima	186.218155298582	15	1	2013
arima	199.694467664226	16	1	2013
arima	250.173770120705	17	1	2013
arima	286.675533856077	18	1	2013
arima	318.96835912698	19	1	2013
arima	236.026988399599	20	1	2013
arima	241.084017178158	21	1	2013
arima	174.183546428824	22	1	2013
arima	215.192886873512	23	1	2013
arima	202.213046635941	24	1	2013
arima	202.19180454344	25	1	2013
arima	215.443037367082	26	1	2013
arima	234.814719995496	27	1	2013
arima	215.702586437075	28	1	2013
arima	208.846048968161	29	1	2013
arima	229.692258537369	30	1	2013
arima	204.341454719145	31	1	2013
arima	199.272210719124	32	1	2013
arima	233.910257399328	33	1	2013
arima	224.215834847155	34	1	2013
arima	199.128094315211	35	1	2013
arima	183.194673316445	36	1	2013
arima	206.988298172127	37	1	2013
arima	214.854084121665	38	1	2013
arima	240.740006999873	39	1	2013
arima	258.840633396765	40	1	2013
arima	238.771040670068	41	1	2013
arima	211.223487671527	42	1	2013
arima	203.769928696327	43	1	2013
arima	199.154276648916	44	1	2013
arima	183.186663729132	45	1	2013
arima	188.907651764992	3	2	2013
arima	164.09507797379	4	2	2013
arima	197.49222347705	5	2	2013
arima	168.225216587083	6	2	2013
arima	188.392042712513	7	2	2013
arima	174.964915256812	8	2	2013
arima	139.953627470627	9	2	2013
arima	184.641181489384	10	2	2013
arima	202.467518829449	11	2	2013
arima	201.275791285032	12	2	2013
arima	179.344814855893	13	2	2013
arima	197.791922131275	14	2	2013
arima	169.964467888649	15	2	2013
arima	198.572287008979	16	2	2013
arima	217.744407351221	17	2	2013
arima	279.065560593713	18	2	2013
arima	276.855780554847	19	2	2013
arima	246.093861959433	20	2	2013
arima	187.189327038174	21	2	2013
arima	164.12176657512	22	2	2013
arima	187.771580361436	23	2	2013
arima	186.127941987362	24	2	2013
arima	178.460660513478	25	2	2013
arima	214.207658395172	26	2	2013
arima	222.186605053124	27	2	2013
arima	198.928510724494	28	2	2013
arima	220.843468094813	29	2	2013
arima	228.738178013985	30	2	2013
arima	202.462794489178	31	2	2013
arima	215.087136085378	32	2	2013
arima	244.791857215934	33	2	2013
arima	216.00979550317	34	2	2013
arima	191.193305276109	35	2	2013
arima	186.145637269011	36	2	2013
arima	214.306725962294	37	2	2013
arima	255.277437126103	38	2	2013
arima	307.723802035506	39	2	2013
arima	300.276607828839	40	2	2013
arima	247.3656145694	41	2	2013
arima	221.922429867235	42	2	2013
arima	220.455860264512	43	2	2013
arima	224.738327963751	44	2	2013
arima	211.079670432138	45	2	2013
arima	200.092634404172	3	3	2013
arima	159.22753823785	4	3	2013
arima	194.917357268758	5	3	2013
arima	181.737009201739	6	3	2013
arima	168.574819964192	7	3	2013
arima	154.657242589324	8	3	2013
arima	149.850048791916	9	3	2013
arima	183.818483607437	10	3	2013
arima	186.459588586913	11	3	2013
arima	188.645370771353	12	3	2013
arima	175.407367997096	13	3	2013
arima	180.810125395566	14	3	2013
arima	170.526427373213	15	3	2013
arima	169.421288864666	16	3	2013
arima	214.310578310076	17	3	2013
arima	238.952877774762	18	3	2013
arima	284.821187761547	19	3	2013
arima	191.809144923495	20	3	2013
arima	176.24598316343	21	3	2013
arima	139.696749684265	22	3	2013
arima	172.491318980913	23	3	2013
arima	163.211120552412	24	3	2013
arima	179.007708331817	25	3	2013
arima	202.461062262579	26	3	2013
arima	205.154717319665	27	3	2013
arima	211.344620207295	28	3	2013
arima	220.279175063168	29	3	2013
arima	225.702292349272	30	3	2013
arima	218.11594640518	31	3	2013
arima	226.985941907875	32	3	2013
arima	235.469787283744	33	3	2013
arima	207.094363340226	34	3	2013
arima	193.633353242989	35	3	2013
arima	194.726316279989	36	3	2013
arima	254.749097894794	37	3	2013
arima	321.363820937057	38	3	2013
arima	345.953227066096	39	3	2013
arima	304.490434327928	40	3	2013
arima	255.551489313466	41	3	2013
arima	237.424173545213	42	3	2013
arima	244.6382473698	43	3	2013
arima	250.392551256875	44	3	2013
arima	226.635486953406	45	3	2013
arima	191.25221683012	3	4	2013
arima	161.329254157797	4	4	2013
arima	204.827322946768	5	4	2013
arima	162.753082118336	6	4	2013
arima	149.180359589211	7	4	2013
arima	162.676991559212	8	4	2013
arima	153.695536296592	9	4	2013
arima	170.386028662493	10	4	2013
arima	175.87405188308	11	4	2013
arima	183.42504068472	12	4	2013
arima	161.53424236778	13	4	2013
arima	179.852918701501	14	4	2013
arima	145.360132659954	15	4	2013
arima	172.61239527762	16	4	2013
arima	182.342467682479	17	4	2013
arima	251.050373802615	18	4	2013
arima	226.484877480127	19	4	2013
arima	180.240811862333	20	4	2013
arima	150.313250568835	21	4	2013
arima	130.359468208482	22	4	2013
arima	151.221302672971	23	4	2013
arima	165.531423116307	24	4	2013
arima	170.99360532351	25	4	2013
arima	187.393303517103	26	4	2013
arima	216.896756420036	27	4	2013
arima	211.701522027057	28	4	2013
arima	218.081708914104	29	4	2013
arima	238.898695843336	30	4	2013
arima	229.683066171874	31	4	2013
arima	219.650978468383	32	4	2013
arima	224.355610295838	33	4	2013
arima	207.716658559285	34	4	2013
arima	201.35061369954	35	4	2013
arima	237.482412552221	36	4	2013
arima	320.898116778671	37	4	2013
arima	358.002626992032	38	4	2013
arima	344.714460497002	39	4	2013
arima	305.928835369174	40	4	2013
arima	267.380681098407	41	4	2013
arima	259.907232789275	42	4	2013
arima	268.313742036541	43	4	2013
arima	262.399128041012	44	4	2013
arima	233.59870306831	45	4	2013
target	89	3	1	2013
target	166	4	1	2013
target	127	5	1	2013
target	147	6	1	2013
target	159	7	1	2013
target	148	8	1	2013
target	197	9	1	2013
target	200	10	1	2013
target	227	11	1	2013
target	204	12	1	2013
target	229	13	1	2013
target	190	14	1	2013
target	238	15	1	2013
target	293	16	1	2013
target	381	17	1	2013
target	383	18	1	2013
target	296	19	1	2013
target	250	20	1	2013
target	236	21	1	2013
target	262	22	1	2013
target	256	23	1	2013
target	244	24	1	2013
target	275	25	1	2013
target	268	26	1	2013
target	240	27	1	2013
target	240	28	1	2013
target	228	29	1	2013
target	198	30	1	2013
target	197	31	1	2013
target	220	32	1	2013
target	199	33	1	2013
target	189	34	1	2013
target	173	35	1	2013
target	200	36	1	2013
target	197	37	1	2013
target	186	38	1	2013
target	162	39	1	2013
target	154	40	1	2013
target	162	41	1	2013
target	160	42	1	2013
target	148	43	1	2013
target	113	44	1	2013
target	114	45	1	2013
target	166	3	2	2013
target	127	4	2	2013
target	147	5	2	2013
target	159	6	2	2013
target	148	7	2	2013
target	197	8	2	2013
target	200	9	2	2013
target	227	10	2	2013
target	204	11	2	2013
target	229	12	2	2013
target	190	13	2	2013
target	238	14	2	2013
target	293	15	2	2013
target	381	16	2	2013
target	383	17	2	2013
target	296	18	2	2013
target	250	19	2	2013
target	236	20	2	2013
target	262	21	2	2013
target	256	22	2	2013
target	244	23	2	2013
target	275	24	2	2013
target	268	25	2	2013
target	240	26	2	2013
target	240	27	2	2013
target	228	28	2	2013
target	198	29	2	2013
target	197	30	2	2013
target	220	31	2	2013
target	199	32	2	2013
target	189	33	2	2013
target	173	34	2	2013
target	200	35	2	2013
target	197	36	2	2013
target	186	37	2	2013
target	162	38	2	2013
target	154	39	2	2013
target	162	40	2	2013
target	160	41	2	2013
target	148	42	2	2013
target	113	43	2	2013
target	114	44	2	2013
target	65	45	2	2013
target	127	3	3	2013
target	147	4	3	2013
target	159	5	3	2013
target	148	6	3	2013
target	197	7	3	2013
target	200	8	3	2013
target	227	9	3	2013
target	204	10	3	2013
target	229	11	3	2013
target	190	12	3	2013
target	238	13	3	2013
target	293	14	3	2013
target	381	15	3	2013
target	383	16	3	2013
target	296	17	3	2013
target	250	18	3	2013
target	236	19	3	2013
target	262	20	3	2013
target	256	21	3	2013
target	244	22	3	2013
target	275	23	3	2013
target	268	24	3	2013
target	240	25	3	2013
target	240	26	3	2013
target	228	27	3	2013
target	198	28	3	2013
target	197	29	3	2013
target	220	30	3	2013
target	199	31	3	2013
target	189	32	3	2013
target	173	33	3	2013
target	200	34	3	2013
target	197	35	3	2013
target	186	36	3	2013
target	162	37	3	2013
target	154	38	3	2013
target	162	39	3	2013
target	160	40	3	2013
target	148	41	3	2013
target	113	42	3	2013
target	114	43	3	2013
target	65	44	3	2013
target	57	45	3	2013
target	147	3	4	2013
target	159	4	4	2013
target	148	5	4	2013
target	197	6	4	2013
target	200	7	4	2013
target	227	8	4	2013
target	204	9	4	2013
target	229	10	4	2013
target	190	11	4	2013
target	238	12	4	2013
target	293	13	4	2013
target	381	14	4	2013
target	383	15	4	2013
target	296	16	4	2013
target	250	17	4	2013
target	236	18	4	2013
target	262	19	4	2013
target	256	20	4	2013
target	244	21	4	2013
target	275	22	4	2013
target	268	23	4	2013
target	240	24	4	2013
target	240	25	4	2013
target	228	26	4	2013
target	198	27	4	2013
target	197	28	4	2013
target	220	29	4	2013
target	199	30	4	2013
target	189	31	4	2013
target	173	32	4	2013
target	200	33	4	2013
target	197	34	4	2013
target	186	35	4	2013
target	162	36	4	2013
target	154	37	4	2013
target	162	38	4	2013
target	160	39	4	2013
target	148	40	4	2013
target	113	41	4	2013
target	114	42	4	2013
target	65	43	4	2013
target	57	44	4	2013
target	65	45	4	2013
