# Supplementary material for: A stacked ensemble method for forecasting influenza-like illness visit volumes at emergency departments
Source: PLoS One. 2021 Mar 22;16(3):e0241725. doi: 10.1371/journal.pone.0241725 (PMC7984626; doi:10.1371/journal.pone.0241725)
Supplement: S1 Data — (ZIP) [file pone.0241725.s003.zip › ILI_plosone/tables/raw_estimates_2017_holdout_2013weeks-3-45_fmc.csv]

object	value	epiweek	weeks_ahead	season
rf	14.2065	3	1	2013
rf	17.854	4	1	2013
rf	25.835	5	1	2013
rf	29.2085	6	1	2013
rf	26.7435	7	1	2013
rf	27.718	8	1	2013
rf	25.115	9	1	2013
rf	26.973	10	1	2013
rf	33.282	11	1	2013
rf	43.6055	12	1	2013
rf	43.8435	13	1	2013
rf	42.963	14	1	2013
rf	37.797	15	1	2013
rf	47.7175	16	1	2013
rf	47.666	17	1	2013
rf	53.962	18	1	2013
rf	54.722	19	1	2013
rf	65.64	20	1	2013
rf	55.5715	21	1	2013
rf	43.7495	22	1	2013
rf	40.8305	23	1	2013
rf	49.1665	24	1	2013
rf	49.9535	25	1	2013
rf	42.681	26	1	2013
rf	44.662	27	1	2013
rf	39.898	28	1	2013
rf	41.03	29	1	2013
rf	37.547	30	1	2013
rf	41.3565	31	1	2013
rf	43.9195	32	1	2013
rf	41.2555	33	1	2013
rf	40.327	34	1	2013
rf	33.925	35	1	2013
rf	29.741	36	1	2013
rf	30.648	37	1	2013
rf	26.552	38	1	2013
rf	26.5645	39	1	2013
rf	22.2515	40	1	2013
rf	21.928	41	1	2013
rf	21.9035	42	1	2013
rf	21.4375	43	1	2013
rf	19.4315	44	1	2013
rf	18.352	45	1	2013
rf	18.7685	3	2	2013
rf	21.1255	4	2	2013
rf	25.199	5	2	2013
rf	27.4385	6	2	2013
rf	28.764	7	2	2013
rf	27.001	8	2	2013
rf	26.2955	9	2	2013
rf	27.751	10	2	2013
rf	36.8885	11	2	2013
rf	43.3485	12	2	2013
rf	47.3795	13	2	2013
rf	43.0375	14	2	2013
rf	47.8775	15	2	2013
rf	52.018	16	2	2013
rf	48.97	17	2	2013
rf	57.2805	18	2	2013
rf	51.5515	19	2	2013
rf	48.746	20	2	2013
rf	45.146	21	2	2013
rf	41.1045	22	2	2013
rf	41.6105	23	2	2013
rf	46.6315	24	2	2013
rf	45.466	25	2	2013
rf	40.52	26	2	2013
rf	40.7695	27	2	2013
rf	39.044	28	2	2013
rf	38.067	29	2	2013
rf	36.952	30	2	2013
rf	43.835	31	2	2013
rf	39.5915	32	2	2013
rf	38.773	33	2	2013
rf	37.287	34	2	2013
rf	33.867	35	2	2013
rf	29.399	36	2	2013
rf	27.7205	37	2	2013
rf	28.703	38	2	2013
rf	22.6545	39	2	2013
rf	21.555	40	2	2013
rf	21.181	41	2	2013
rf	22.0775	42	2	2013
rf	20.854	43	2	2013
rf	20.9145	44	2	2013
rf	19.387	45	2	2013
rf	21.3615	3	3	2013
rf	23.677	4	3	2013
rf	25.8645	5	3	2013
rf	29.4665	6	3	2013
rf	27.58	7	3	2013
rf	27.7275	8	3	2013
rf	26.5225	9	3	2013
rf	32.464	10	3	2013
rf	35.8525	11	3	2013
rf	46.178	12	3	2013
rf	47.2855	13	3	2013
rf	48.8095	14	3	2013
rf	54.1765	15	3	2013
rf	45.603	16	3	2013
rf	58.387	17	3	2013
rf	62.9275	18	3	2013
rf	46.671	19	3	2013
rf	44.66	20	3	2013
rf	44.365	21	3	2013
rf	42.387	22	3	2013
rf	40.277	23	3	2013
rf	42.0885	24	3	2013
rf	41.298	25	3	2013
rf	39.974	26	3	2013
rf	41.1595	27	3	2013
rf	38.6505	28	3	2013
rf	37.1175	29	3	2013
rf	39.111	30	3	2013
rf	39.2135	31	3	2013
rf	40.022	32	3	2013
rf	36.2365	33	3	2013
rf	38.858	34	3	2013
rf	32.952	35	3	2013
rf	27.8365	36	3	2013
rf	29.9705	37	3	2013
rf	26.099	38	3	2013
rf	24.9405	39	3	2013
rf	21.8145	40	3	2013
rf	22.1335	41	3	2013
rf	20.755	42	3	2013
rf	21.862	43	3	2013
rf	19.565	44	3	2013
rf	16.893	45	3	2013
rf	25.8275	3	4	2013
rf	23.2295	4	4	2013
rf	27.2335	5	4	2013
rf	27.036	6	4	2013
rf	28.772	7	4	2013
rf	29.326	8	4	2013
rf	31.143	9	4	2013
rf	34.381	10	4	2013
rf	44.566	11	4	2013
rf	47.0095	12	4	2013
rf	48.311	13	4	2013
rf	51.9985	14	4	2013
rf	45.2895	15	4	2013
rf	56.344	16	4	2013
rf	60.728	17	4	2013
rf	55.59	18	4	2013
rf	46.474	19	4	2013
rf	44.2215	20	4	2013
rf	44.2735	21	4	2013
rf	40.2095	22	4	2013
rf	40.062	23	4	2013
rf	39.8165	24	4	2013
rf	39.657	25	4	2013
rf	40.5625	26	4	2013
rf	40.087	27	4	2013
rf	38.1195	28	4	2013
rf	36.44	29	4	2013
rf	36.289	30	4	2013
rf	40.557	31	4	2013
rf	39.369	32	4	2013
rf	36.907	33	4	2013
rf	35.384	34	4	2013
rf	32.775	35	4	2013
rf	29.926	36	4	2013
rf	29.509	37	4	2013
rf	28.193	38	4	2013
rf	24.2965	39	4	2013
rf	21.115	40	4	2013
rf	19.852	41	4	2013
rf	22.4785	42	4	2013
rf	19.943	43	4	2013
rf	17.8025	44	4	2013
rf	16.868	45	4	2013
Generalized Linear Mixture Model	150.253808582189	3	1	2018
Generalized Linear Mixture Model	150.931464292796	4	1	2018
Generalized Linear Mixture Model	182.386490135538	5	1	2018
Generalized Linear Mixture Model	164.906383932209	6	1	2018
Generalized Linear Mixture Model	207.341622003101	7	1	2018
Generalized Linear Mixture Model	280.997935732606	8	1	2018
Generalized Linear Mixture Model	419.71702862272	9	1	2018
Generalized Linear Mixture Model	600.303877258634	10	1	2018
Generalized Linear Mixture Model	601.287873723499	11	1	2018
Generalized Linear Mixture Model	629.587359462613	12	1	2018
Generalized Linear Mixture Model	613.364280351276	13	1	2018
Generalized Linear Mixture Model	483.316474190451	14	1	2018
Generalized Linear Mixture Model	395.239176424539	15	1	2018
Generalized Linear Mixture Model	395.781803555019	16	1	2018
Generalized Linear Mixture Model	318.143533140701	17	1	2018
Generalized Linear Mixture Model	150.589040034486	3	2	2018
Generalized Linear Mixture Model	148.900924890139	4	2	2018
Generalized Linear Mixture Model	168.331808607628	5	2	2018
Generalized Linear Mixture Model	165.800073546802	6	2	2018
Generalized Linear Mixture Model	211.598743240065	7	2	2018
Generalized Linear Mixture Model	294.336818520141	8	2	2018
Generalized Linear Mixture Model	448.020017955351	9	2	2018
Generalized Linear Mixture Model	602.857660743681	10	2	2018
Generalized Linear Mixture Model	586.210882722819	11	2	2018
Generalized Linear Mixture Model	627.673347513306	12	2	2018
Generalized Linear Mixture Model	588.874246788205	13	2	2018
Generalized Linear Mixture Model	472.862333331315	14	2	2018
Generalized Linear Mixture Model	396.087448035644	15	2	2018
Generalized Linear Mixture Model	370.950170177486	16	2	2018
Generalized Linear Mixture Model	285.718791132993	17	2	2018
Generalized Linear Mixture Model	144.924587925869	3	3	2018
Generalized Linear Mixture Model	135.262722439872	4	3	2018
Generalized Linear Mixture Model	172.664867887459	5	3	2018
Generalized Linear Mixture Model	160.766850781556	6	3	2018
Generalized Linear Mixture Model	222.234969595168	7	3	2018
Generalized Linear Mixture Model	318.001476103385	8	3	2018
Generalized Linear Mixture Model	443.713325825574	9	3	2018
Generalized Linear Mixture Model	574.191855372727	10	3	2018
Generalized Linear Mixture Model	574.891610078063	11	3	2018
Generalized Linear Mixture Model	574.540816997683	12	3	2018
Generalized Linear Mixture Model	545.199173293987	13	3	2018
Generalized Linear Mixture Model	450.769117738101	14	3	2018
Generalized Linear Mixture Model	356.796379679293	15	3	2018
Generalized Linear Mixture Model	346.314027781429	16	3	2018
Generalized Linear Mixture Model	283.544738921894	17	3	2018
Generalized Linear Mixture Model	134.527259670232	3	4	2018
Generalized Linear Mixture Model	141.893303154979	4	4	2018
Generalized Linear Mixture Model	176.761817885679	5	4	2018
Generalized Linear Mixture Model	175.445772934677	6	4	2018
Generalized Linear Mixture Model	250.606044533487	7	4	2018
Generalized Linear Mixture Model	339.069607099644	8	4	2018
Generalized Linear Mixture Model	446.094330074998	9	4	2018
Generalized Linear Mixture Model	569.085112143398	10	4	2018
Generalized Linear Mixture Model	551.091513099138	11	4	2018
Generalized Linear Mixture Model	525.920903885527	12	4	2018
Generalized Linear Mixture Model	498.912958849919	13	4	2018
Generalized Linear Mixture Model	421.883360227335	14	4	2018
Generalized Linear Mixture Model	325.992042026736	15	4	2018
Generalized Linear Mixture Model	327.960511948754	16	4	2018
Generalized Linear Mixture Model	283.236654258363	17	4	2018
lm	23.3163051632036	3	1	2013
lm	28.6834822295078	4	1	2013
lm	31.1554936069519	5	1	2013
lm	36.2986127867379	6	1	2013
lm	17.7732377044785	7	1	2013
lm	28.0422510926334	8	1	2013
lm	25.9760764062158	9	1	2013
lm	26.8107852536069	10	1	2013
lm	39.9837348014212	11	1	2013
lm	35.7905672677276	12	1	2013
lm	39.4292060002297	13	1	2013
lm	46.868965545255	14	1	2013
lm	37.2110184840622	15	1	2013
lm	58.0933488118914	16	1	2013
lm	48.2150127952467	17	1	2013
lm	61.9049086162066	18	1	2013
lm	84.1128094879898	19	1	2013
lm	67.1327140652288	20	1	2013
lm	44.8583383352702	21	1	2013
lm	43.4765947887254	22	1	2013
lm	37.54483363959	23	1	2013
lm	48.5470094371472	24	1	2013
lm	41.2866025817259	25	1	2013
lm	38.1195191446775	26	1	2013
lm	31.2194258606017	27	1	2013
lm	29.4659758053774	28	1	2013
lm	34.9286155776511	29	1	2013
lm	34.2942387753618	30	1	2013
lm	33.6638406186478	31	1	2013
lm	27.3602652593494	32	1	2013
lm	34.4689507163061	33	1	2013
lm	27.4611038147297	34	1	2013
lm	32.4643606451885	35	1	2013
lm	29.2924202367362	36	1	2013
lm	25.8719104148446	37	1	2013
lm	19.1276130009608	38	1	2013
lm	29.2951569308842	39	1	2013
lm	20.5723008688438	40	1	2013
lm	22.7773976236647	41	1	2013
lm	22.8237230899008	42	1	2013
lm	20.7076710235679	43	1	2013
lm	15.688328852351	44	1	2013
lm	26.8087665261852	45	1	2013
lm	25.2188808096775	3	2	2013
lm	29.3631578068489	4	2	2013
lm	35.5971681699814	5	2	2013
lm	29.5979961154776	6	2	2013
lm	23.5801107534104	7	2	2013
lm	24.2660051426111	8	2	2013
lm	30.9044208175494	9	2	2013
lm	33.7267916353964	10	2	2013
lm	35.5853669392753	11	2	2013
lm	44.284237853091	12	2	2013
lm	47.7972605696265	13	2	2013
lm	47.1292391651233	14	2	2013
lm	52.0380546014427	15	2	2013
lm	56.4046141352801	16	2	2013
lm	49.2510654062967	17	2	2013
lm	60.4459148564647	18	2	2013
lm	65.3580970074258	19	2	2013
lm	59.0850404397557	20	2	2013
lm	44.4361722753913	21	2	2013
lm	35.7342610610421	22	2	2013
lm	44.2452978713451	23	2	2013
lm	44.0706229826079	24	2	2013
lm	41.1115758579246	25	2	2013
lm	30.9822663001751	26	2	2013
lm	31.1214418319493	27	2	2013
lm	26.155583672412	28	2	2013
lm	39.0875714348233	29	2	2013
lm	32.2969650215929	30	2	2013
lm	28.0191537433664	31	2	2013
lm	26.9752283390012	32	2	2013
lm	27.2287001187308	33	2	2013
lm	29.9161858492391	34	2	2013
lm	32.3669484556265	35	2	2013
lm	26.6263963275597	36	2	2013
lm	18.2908874761031	37	2	2013
lm	22.777208075206	38	2	2013
lm	22.6068508585416	39	2	2013
lm	22.0642510654927	40	2	2013
lm	22.6083833752398	41	2	2013
lm	18.0300252045336	42	2	2013
lm	14.7661318395539	43	2	2013
lm	20.7045724001939	44	2	2013
lm	19.7117593707322	45	2	2013
lm	26.8465415960512	3	3	2013
lm	33.4381660440175	4	3	2013
lm	29.1030838952953	5	3	2013
lm	33.9798073006004	6	3	2013
lm	24.3365657054075	7	3	2013
lm	30.8496121686998	8	3	2013
lm	36.2938786257915	9	3	2013
lm	31.2220650483533	10	3	2013
lm	41.7806616499127	11	3	2013
lm	50.6648579200954	12	3	2013
lm	48.1735088850792	13	3	2013
lm	60.17203628377	14	3	2013
lm	51.2263976622435	15	3	2013
lm	54.2126381065871	16	3	2013
lm	56.797864539441	17	3	2013
lm	44.7778663766396	18	3	2013
lm	53.8844774634858	19	3	2013
lm	52.7877081372784	20	3	2013
lm	38.5874236248959	21	3	2013
lm	46.283660070822	22	3	2013
lm	42.9233336961603	23	3	2013
lm	42.4852647727716	24	3	2013
lm	33.5787027599448	25	3	2013
lm	32.2910737783892	26	3	2013
lm	27.0416312270248	27	3	2013
lm	34.1916566084025	28	3	2013
lm	34.0274715655074	29	3	2013
lm	26.5494029343467	30	3	2013
lm	27.0228573493103	31	3	2013
lm	22.2990745790458	32	3	2013
lm	29.0380826543132	33	3	2013
lm	31.3057259464969	34	3	2013
lm	28.1851315319147	35	3	2013
lm	19.2871119944246	36	3	2013
lm	23.478744181055	37	3	2013
lm	19.3028943765785	38	3	2013
lm	23.0991748062286	39	3	2013
lm	22.4537545035697	40	3	2013
lm	17.9188855654287	41	3	2013
lm	14.6629995895738	42	3	2013
lm	20.2772407340281	43	3	2013
lm	15.8403132985666	44	3	2013
lm	18.169844229451	45	3	2013
lm	31.0095522409669	3	4	2013
lm	25.2986449791538	4	4	2013
lm	32.6470221877012	5	4	2013
lm	32.4038021890322	6	4	2013
lm	29.7943101949927	7	4	2013
lm	39.8173059149897	8	4	2013
lm	31.5990015615845	9	4	2013
lm	40.0494108047533	10	4	2013
lm	48.6006501199504	11	4	2013
lm	50.0772975900855	12	4	2013
lm	61.090745909156	13	4	2013
lm	59.2939046430662	14	4	2013
lm	50.7935628509968	15	4	2013
lm	63.2298694281461	16	4	2013
lm	41.5677059510304	17	4	2013
lm	40.1803199222956	18	4	2013
lm	47.0575298175728	19	4	2013
lm	36.2032202555541	20	4	2013
lm	46.45445385478	21	4	2013
lm	44.7149344625967	22	4	2013
lm	41.6570900551994	23	4	2013
lm	35.5416627457752	24	4	2013
lm	34.356442525912	25	4	2013
lm	27.7965845916542	26	4	2013
lm	37.3330455438802	27	4	2013
lm	32.4677066014017	28	4	2013
lm	27.0267942267026	29	4	2013
lm	25.7031230640672	30	4	2013
lm	23.161412951656	31	4	2013
lm	25.967720279129	32	4	2013
lm	30.8060215881504	33	4	2013
lm	26.4715904802216	34	4	2013
lm	20.2476023057871	35	4	2013
lm	23.021849057524	36	4	2013
lm	20.874491770092	37	4	2013
lm	21.1742516014936	38	4	2013
lm	23.1909701637124	39	4	2013
lm	16.6033968666445	40	4	2013
lm	14.9060875580252	41	4	2013
lm	19.8305130941198	42	4	2013
lm	15.5061275349332	43	4	2013
lm	15.4348256612194	44	4	2013
lm	15.5094778395568	45	4	2013
eb	19.8326999475556	3	1	2013
eb	28.8671504804577	4	1	2013
eb	43.2953935400342	5	1	2013
eb	42.3473582671416	6	1	2013
eb	16.1606782233942	7	1	2013
eb	24.137890534618	8	1	2013
eb	20.8313666248247	9	1	2013
eb	23.695282654697	10	1	2013
eb	42.7996769919376	11	1	2013
eb	50.8102378015239	12	1	2013
eb	41.8886937563776	13	1	2013
eb	37.0398840256747	14	1	2013
eb	31.1334992821576	15	1	2013
eb	48.8936666116467	16	1	2013
eb	39.8793366909722	17	1	2013
eb	70.7299325388043	18	1	2013
eb	110.989702879799	19	1	2013
eb	103.923597685776	20	1	2013
eb	53.3095725584737	21	1	2013
eb	37.4986805776552	22	1	2013
eb	37.7198738954843	23	1	2013
eb	50.0116235205533	24	1	2013
eb	47.7230655502387	25	1	2013
eb	35.8691580773178	26	1	2013
eb	42.8136287314629	27	1	2013
eb	32.5927888074068	28	1	2013
eb	45.3754791290553	29	1	2013
eb	27.1859576937113	30	1	2013
eb	43.2795473173638	31	1	2013
eb	34.9594160543388	32	1	2013
eb	46.5475376248255	33	1	2013
eb	38.8432182702851	34	1	2013
eb	37.8156811182752	35	1	2013
eb	23.7407159753353	36	1	2013
eb	30.68157164478	37	1	2013
eb	25.3992332108365	38	1	2013
eb	33.3384178040712	39	1	2013
eb	24.708005411256	40	1	2013
eb	23.6207252568854	41	1	2013
eb	17.6528418853342	42	1	2013
eb	27.749174381956	43	1	2013
eb	20.0642087614358	44	1	2013
eb	32.0930466776858	45	1	2013
eb	22.1374368149853	3	2	2013
eb	32.1179962017942	4	2	2013
eb	48.9158138275562	5	2	2013
eb	45.456382814416	6	2	2013
eb	19.0358536930362	7	2	2013
eb	27.8735290257217	8	2	2013
eb	25.6883789903261	9	2	2013
eb	28.9621900312144	10	2	2013
eb	48.6723674787227	11	2	2013
eb	58.3091074827229	12	2	2013
eb	46.557881645421	13	2	2013
eb	42.2753255250858	14	2	2013
eb	38.719651827188	15	2	2013
eb	53.8796682084822	16	2	2013
eb	45.6079617070295	17	2	2013
eb	68.8006794482738	18	2	2013
eb	101.943557947995	19	2	2013
eb	94.6626436102343	20	2	2013
eb	51.0142868252377	21	2	2013
eb	36.9230885326723	22	2	2013
eb	37.2175015171735	23	2	2013
eb	48.6843532447538	24	2	2013
eb	46.4614665232688	25	2	2013
eb	34.3743382072295	26	2	2013
eb	41.7119711069909	27	2	2013
eb	31.3798788761077	28	2	2013
eb	43.7294072941566	29	2	2013
eb	25.6353320312839	30	2	2013
eb	41.3687678921285	31	2	2013
eb	33.241283980976	32	2	2013
eb	44.4309238357493	33	2	2013
eb	36.9730114619569	34	2	2013
eb	35.637692870056	35	2	2013
eb	21.8863325907803	36	2	2013
eb	29.4673719063052	37	2	2013
eb	23.5876140966566	38	2	2013
eb	31.8076550616153	39	2	2013
eb	23.3430029058112	40	2	2013
eb	22.7164016584758	41	2	2013
eb	16.5227897629959	42	2	2013
eb	27.1413990403822	43	2	2013
eb	19.3508981309333	44	2	2013
eb	31.3204521711637	45	2	2013
eb	24.8590542577485	3	3	2013
eb	34.4640208447876	4	3	2013
eb	54.9886073295386	5	3	2013
eb	49.1173585528773	6	3	2013
eb	22.6948285430022	7	3	2013
eb	32.1377644823541	8	3	2013
eb	30.7883664837521	9	3	2013
eb	34.9565580569403	10	3	2013
eb	54.952254486895	11	3	2013
eb	62.4397109412601	12	3	2013
eb	53.3274010555093	13	3	2013
eb	51.6847442222978	14	3	2013
eb	48.539966365829	15	3	2013
eb	55.7541523572295	16	3	2013
eb	49.9085022616184	17	3	2013
eb	63.7207227463862	18	3	2013
eb	94.1439181352073	19	3	2013
eb	87.9011526051326	20	3	2013
eb	49.7802505608328	21	3	2013
eb	35.8201845967053	22	3	2013
eb	36.579944079171	23	3	2013
eb	47.3416781996382	24	3	2013
eb	44.765114519075	25	3	2013
eb	33.3406587880993	26	3	2013
eb	40.5718467498836	27	3	2013
eb	29.9447573385887	28	3	2013
eb	42.3075271443249	29	3	2013
eb	23.5525766242115	30	3	2013
eb	39.2933685527609	31	3	2013
eb	31.2498208833809	32	3	2013
eb	42.3142940950601	33	3	2013
eb	34.947938348299	34	3	2013
eb	33.8430343519655	35	3	2013
eb	20.6008061589688	36	3	2013
eb	27.8513988337446	37	3	2013
eb	22.2425351432137	38	3	2013
eb	30.6036480804783	39	3	2013
eb	21.9614657886257	40	3	2013
eb	21.5026793984855	41	3	2013
eb	15.6209821901207	42	3	2013
eb	26.1831970124474	43	3	2013
eb	18.6373718499606	44	3	2013
eb	30.2978943894386	45	3	2013
eb	26.8890470868513	3	4	2013
eb	36.7487991103069	4	4	2013
eb	60.3402694664662	5	4	2013
eb	51.5761307035228	6	4	2013
eb	26.9704186391413	7	4	2013
eb	37.50595704012	8	4	2013
eb	36.4710891484913	9	4	2013
eb	40.3084045645762	10	4	2013
eb	58.598974643271	11	4	2013
eb	64.9438408371582	12	4	2013
eb	58.7468114264441	13	4	2013
eb	58.5336377528225	14	4	2013
eb	56.7168000714193	15	4	2013
eb	53.3000719251793	16	4	2013
eb	50.0694608341664	17	4	2013
eb	57.0402992600823	18	4	2013
eb	89.533521117735	19	4	2013
eb	83.1631143647137	20	4	2013
eb	47.8267513913322	21	4	2013
eb	34.9156225915644	22	4	2013
eb	35.2933670553083	23	4	2013
eb	46.5548766551934	24	4	2013
eb	43.7119259519812	25	4	2013
eb	32.3157010885452	26	4	2013
eb	38.9211833384126	27	4	2013
eb	28.5015030212671	28	4	2013
eb	40.5628735195828	29	4	2013
eb	21.5953307301561	30	4	2013
eb	37.075588915713	31	4	2013
eb	29.0804563111338	32	4	2013
eb	40.4740866741328	33	4	2013
eb	33.0514278597337	34	4	2013
eb	32.3812766974524	35	4	2013
eb	18.9378608600266	36	4	2013
eb	26.4388294374873	37	4	2013
eb	20.9806138943542	38	4	2013
eb	29.5299331839783	39	4	2013
eb	21.1300012142787	40	4	2013
eb	20.4517188127782	41	4	2013
eb	14.9908582095258	42	4	2013
eb	25.2877475744135	43	4	2013
eb	17.6393197683502	44	4	2013
eb	29.7611131613739	45	4	2013
arima	36.7257199753142	3	1	2013
arima	35.4880800232261	4	1	2013
arima	39.8930137690752	5	1	2013
arima	29.628486118622	6	1	2013
arima	32.1373131535418	7	1	2013
arima	23.7227909551354	8	1	2013
arima	32.7572088277808	9	1	2013
arima	26.5511601531128	10	1	2013
arima	27.0041784662037	11	1	2013
arima	31.945042583188	12	1	2013
arima	32.3874376705116	13	1	2013
arima	30.0295867537307	14	1	2013
arima	28.4393257199566	15	1	2013
arima	31.3485061271378	16	1	2013
arima	25.7056787490978	17	1	2013
arima	41.5022608946305	18	1	2013
arima	61.5189626188154	19	1	2013
arima	75.4428023629929	20	1	2013
arima	48.2932969512046	21	1	2013
arima	29.3616947472231	22	1	2013
arima	31.3902729507876	23	1	2013
arima	38.0868367126333	24	1	2013
arima	38.5988280412516	25	1	2013
arima	31.1512069481799	26	1	2013
arima	34.1951365533906	27	1	2013
arima	32.0255302231213	28	1	2013
arima	38.2912641579332	29	1	2013
arima	26.0319482683258	30	1	2013
arima	37.798891978249	31	1	2013
arima	37.0648092986391	32	1	2013
arima	39.7121451325105	33	1	2013
arima	39.866842842123	34	1	2013
arima	43.6073716178101	35	1	2013
arima	35.3344987047102	36	1	2013
arima	39.2244446534929	37	1	2013
arima	30.6252927402045	38	1	2013
arima	38.7143467402217	39	1	2013
arima	29.2468097443604	40	1	2013
arima	36.9568531749854	41	1	2013
arima	29.9901666754586	42	1	2013
arima	33.2020622222696	43	1	2013
arima	38.273362392406	44	1	2013
arima	42.0355986537545	45	1	2013
arima	38.0076000712628	3	2	2013
arima	38.3823984947219	4	2	2013
arima	29.5183001613503	5	2	2013
arima	36.4164787910462	6	2	2013
arima	26.1580252206983	7	2	2013
arima	33.8720372787793	8	2	2013
arima	30.0746182575933	9	2	2013
arima	23.2286459155705	10	2	2013
arima	26.617969601016	11	2	2013
arima	30.921965474788	12	2	2013
arima	29.8674333506969	13	2	2013
arima	29.2675085500451	14	2	2013
arima	26.6329663622047	15	2	2013
arima	24.6928599295466	16	2	2013
arima	27.8058210969412	17	2	2013
arima	32.8621101590154	18	2	2013
arima	52.8324647652877	19	2	2013
arima	66.1613282078354	20	2	2013
arima	35.501930862269	21	2	2013
arima	26.0616755950015	22	2	2013
arima	26.8358533672897	23	2	2013
arima	33.4633406093782	24	2	2013
arima	32.278557236858	25	2	2013
arima	27.0248824769767	26	2	2013
arima	32.1417662293733	27	2	2013
arima	30.0705753897057	28	2	2013
arima	30.7155946794699	29	2	2013
arima	27.1876366208014	30	2	2013
arima	37.3931082345678	31	2	2013
arima	32.9799354174723	32	2	2013
arima	38.9610579194282	33	2	2013
arima	42.7975747063753	34	2	2013
arima	43.3987159653201	35	2	2013
arima	38.5626875500622	36	2	2013
arima	35.4034074706081	37	2	2013
arima	34.4010154518368	38	2	2013
arima	33.9177807966301	39	2	2013
arima	37.1377070780417	40	2	2013
arima	37.0995372569542	41	2	2013
arima	31.8684460023566	42	2	2013
arima	42.5511640989656	43	2	2013
arima	42.6869117783439	44	2	2013
arima	54.0400348149242	45	2	2013
arima	40.3830846186935	3	3	2013
arima	28.2732337648807	4	3	2013
arima	36.3257032171585	5	3	2013
arima	29.6409025625667	6	3	2013
arima	35.8611044062308	7	3	2013
arima	30.9801026755565	8	3	2013
arima	26.1565728960508	9	3	2013
arima	23.4648921409118	10	3	2013
arima	26.733709981278	11	3	2013
arima	28.7543877761517	12	3	2013
arima	29.1447889904014	13	3	2013
arima	27.2819783142082	14	3	2013
arima	20.976667708373	15	3	2013
arima	27.0062170226178	16	3	2013
arima	21.2205917799826	17	3	2013
arima	29.9569353458811	18	3	2013
arima	46.7468626175197	19	3	2013
arima	51.4010920456996	20	3	2013
arima	30.9143041507407	21	3	2013
arima	22.8261180553597	22	3	2013
arima	24.5350210553349	23	3	2013
arima	28.3184340460284	24	3	2013
arima	27.8484842199772	25	3	2013
arima	26.7240499904202	26	3	2013
arima	30.1627533181424	27	3	2013
arima	24.5544118542498	28	3	2013
arima	30.6811834085488	29	3	2013
arima	29.5108821642886	30	3	2013
arima	33.2257713914317	31	3	2013
arima	33.9387640406733	32	3	2013
arima	42.1207065835456	33	3	2013
arima	42.8045103226618	34	3	2013
arima	44.5539573876613	35	3	2013
arima	34.9545863048267	36	3	2013
arima	37.9307494968215	37	3	2013
arima	30.8469982502588	38	3	2013
arima	40.5396551202807	39	3	2013
arima	37.2688437426142	40	3	2013
arima	36.9994426555563	41	3	2013
arima	41.6262509738799	42	3	2013
arima	45.7740353690774	43	3	2013
arima	54.5288755515886	44	3	2013
arima	49.2773599419603	45	3	2013
arima	29.6036860716288	3	4	2013
arima	35.5043522987276	4	4	2013
arima	29.5894784761851	5	4	2013
arima	38.2279428359777	6	4	2013
arima	32.357486810414	7	4	2013
arima	26.7904083838034	8	4	2013
arima	25.5420963940486	9	4	2013
arima	24.5450885076652	10	4	2013
arima	25.9332677218962	11	4	2013
arima	28.4118249626615	12	4	2013
arima	27.2000231564225	13	4	2013
arima	21.4082228173076	14	4	2013
arima	24.506376600116	15	4	2013
arima	20.6803316153249	16	4	2013
arima	22.09591380006	17	4	2013
arima	29.0988184482029	18	4	2013
arima	35.2453811192365	19	4	2013
arima	44.562083288865	20	4	2013
arima	26.5545694767547	21	4	2013
arima	21.5186541996823	22	4	2013
arima	20.8573629808273	23	4	2013
arima	24.5190503414838	24	4	2013
arima	27.3800689473751	25	4	2013
arima	25.6852869072955	26	4	2013
arima	24.6353817248926	27	4	2013
arima	25.5807441257956	28	4	2013
arima	32.3968240010556	29	4	2013
arima	26.706687458202	30	4	2013
arima	34.1450404093988	31	4	2013
arima	37.9192016577764	32	4	2013
arima	42.2348070421259	33	4	2013
arima	44.0605687715344	34	4	2013
arima	39.9264937776772	35	4	2013
arima	37.5825609675045	36	4	2013
arima	33.7377570018811	37	4	2013
arima	38.0928169763857	38	4	2013
arima	40.0262329313907	39	4	2013
arima	37.1548993928198	40	4	2013
arima	45.7319435968356	41	4	2013
arima	45.0527797302303	42	4	2013
arima	56.9891241690036	43	4	2013
arima	49.6747029631626	44	4	2013
arima	58.1620065031835	45	4	2013
target	25	3	1	2013
target	37	4	1	2013
target	38	5	1	2013
target	14	6	1	2013
target	22	7	1	2013
target	18	8	1	2013
target	20	9	1	2013
target	37	10	1	2013
target	44	11	1	2013
target	38	12	1	2013
target	34	13	1	2013
target	28	14	1	2013
target	44	15	1	2013
target	36	16	1	2013
target	70	17	1	2013
target	115	18	1	2013
target	110	19	1	2013
target	57	20	1	2013
target	40	21	1	2013
target	39	22	1	2013
target	51	23	1	2013
target	49	24	1	2013
target	37	25	1	2013
target	44	26	1	2013
target	34	27	1	2013
target	47	28	1	2013
target	29	29	1	2013
target	45	30	1	2013
target	37	31	1	2013
target	49	32	1	2013
target	41	33	1	2013
target	40	34	1	2013
target	26	35	1	2013
target	33	36	1	2013
target	27	37	1	2013
target	35	38	1	2013
target	26	39	1	2013
target	25	40	1	2013
target	19	41	1	2013
target	29	42	1	2013
target	21	43	1	2013
target	33	44	1	2013
target	22	45	1	2013
target	37	3	2	2013
target	38	4	2	2013
target	14	5	2	2013
target	22	6	2	2013
target	18	7	2	2013
target	20	8	2	2013
target	37	9	2	2013
target	44	10	2	2013
target	38	11	2	2013
target	34	12	2	2013
target	28	13	2	2013
target	44	14	2	2013
target	36	15	2	2013
target	70	16	2	2013
target	115	17	2	2013
target	110	18	2	2013
target	57	19	2	2013
target	40	20	2	2013
target	39	21	2	2013
target	51	22	2	2013
target	49	23	2	2013
target	37	24	2	2013
target	44	25	2	2013
target	34	26	2	2013
target	47	27	2	2013
target	29	28	2	2013
target	45	29	2	2013
target	37	30	2	2013
target	49	31	2	2013
target	41	32	2	2013
target	40	33	2	2013
target	26	34	2	2013
target	33	35	2	2013
target	27	36	2	2013
target	35	37	2	2013
target	26	38	2	2013
target	25	39	2	2013
target	19	40	2	2013
target	29	41	2	2013
target	21	42	2	2013
target	33	43	2	2013
target	22	44	2	2013
target	33	45	2	2013
target	38	3	3	2013
target	14	4	3	2013
target	22	5	3	2013
target	18	6	3	2013
target	20	7	3	2013
target	37	8	3	2013
target	44	9	3	2013
target	38	10	3	2013
target	34	11	3	2013
target	28	12	3	2013
target	44	13	3	2013
target	36	14	3	2013
target	70	15	3	2013
target	115	16	3	2013
target	110	17	3	2013
target	57	18	3	2013
target	40	19	3	2013
target	39	20	3	2013
target	51	21	3	2013
target	49	22	3	2013
target	37	23	3	2013
target	44	24	3	2013
target	34	25	3	2013
target	47	26	3	2013
target	29	27	3	2013
target	45	28	3	2013
target	37	29	3	2013
target	49	30	3	2013
target	41	31	3	2013
target	40	32	3	2013
target	26	33	3	2013
target	33	34	3	2013
target	27	35	3	2013
target	35	36	3	2013
target	26	37	3	2013
target	25	38	3	2013
target	19	39	3	2013
target	29	40	3	2013
target	21	41	3	2013
target	33	42	3	2013
target	22	43	3	2013
target	33	44	3	2013
target	11	45	3	2013
target	14	3	4	2013
target	22	4	4	2013
target	18	5	4	2013
target	20	6	4	2013
target	37	7	4	2013
target	44	8	4	2013
target	38	9	4	2013
target	34	10	4	2013
target	28	11	4	2013
target	44	12	4	2013
target	36	13	4	2013
target	70	14	4	2013
target	115	15	4	2013
target	110	16	4	2013
target	57	17	4	2013
target	40	18	4	2013
target	39	19	4	2013
target	51	20	4	2013
target	49	21	4	2013
target	37	22	4	2013
target	44	23	4	2013
target	34	24	4	2013
target	47	25	4	2013
target	29	26	4	2013
target	45	27	4	2013
target	37	28	4	2013
target	49	29	4	2013
target	41	30	4	2013
target	40	31	4	2013
target	26	32	4	2013
target	33	33	4	2013
target	27	34	4	2013
target	35	35	4	2013
target	26	36	4	2013
target	25	37	4	2013
target	19	38	4	2013
target	29	39	4	2013
target	21	40	4	2013
target	33	41	4	2013
target	22	42	4	2013
target	33	43	4	2013
target	11	44	4	2013
target	13	45	4	2013
