# Supplementary material for: A stacked ensemble method for forecasting influenza-like illness visit volumes at emergency departments
Source: PLoS One. 2021 Mar 22;16(3):e0241725. doi: 10.1371/journal.pone.0241725 (PMC7984626; doi:10.1371/journal.pone.0241725)
Supplement: S1 Data — (ZIP) [file pone.0241725.s003.zip › ILI_plosone/tables/raw_estimates_2017_holdout_2014weeks-3-45.csv]

object	value	epiweek	weeks_ahead	season
rf	143.97	3	1	2014
rf	160.033	4	1	2014
rf	155.295	5	1	2014
rf	165.2365	6	1	2014
rf	170.0835	7	1	2014
rf	161.491	8	1	2014
rf	163.5015	9	1	2014
rf	157.534	10	1	2014
rf	192.183	11	1	2014
rf	218.2495	12	1	2014
rf	237.968	13	1	2014
rf	243.267	14	1	2014
rf	264.7045	15	1	2014
rf	342.257	16	1	2014
rf	375.6365	17	1	2014
rf	371.5465	18	1	2014
rf	374.2075	19	1	2014
rf	271.3925	20	1	2014
rf	267.2855	21	1	2014
rf	283.287	22	1	2014
rf	286.271	23	1	2014
rf	306.048	24	1	2014
rf	292.6105	25	1	2014
rf	265.053	26	1	2014
rf	248.567	27	1	2014
rf	246.942	28	1	2014
rf	244.489	29	1	2014
rf	240.6715	30	1	2014
rf	220.008	31	1	2014
rf	208.137	32	1	2014
rf	196.72	33	1	2014
rf	197.7765	34	1	2014
rf	181.3125	35	1	2014
rf	164.731	36	1	2014
rf	160.2735	37	1	2014
rf	165.1125	38	1	2014
rf	165.778	39	1	2014
rf	150.5995	40	1	2014
rf	117.6925	41	1	2014
rf	126.8165	42	1	2014
rf	118.375	43	1	2014
rf	127.0915	44	1	2014
rf	111.2995	45	1	2014
rf	159.822	3	2	2014
rf	156.0615	4	2	2014
rf	155.1055	5	2	2014
rf	174.8655	6	2	2014
rf	164.8515	7	2	2014
rf	167.715	8	2	2014
rf	162.5845	9	2	2014
rf	182.9575	10	2	2014
rf	200.3365	11	2	2014
rf	225.7945	12	2	2014
rf	253.9395	13	2	2014
rf	244.366	14	2	2014
rf	282.7545	15	2	2014
rf	337.7415	16	2	2014
rf	356.9165	17	2	2014
rf	354.088	18	2	2014
rf	326.2815	19	2	2014
rf	268.493	20	2	2014
rf	269.6205	21	2	2014
rf	275.263	22	2	2014
rf	277.4655	23	2	2014
rf	287.705	24	2	2014
rf	276.132	25	2	2014
rf	269.1865	26	2	2014
rf	248.5525	27	2	2014
rf	240.817	28	2	2014
rf	239.6905	29	2	2014
rf	236.9175	30	2	2014
rf	219.044	31	2	2014
rf	203.3205	32	2	2014
rf	203.176	33	2	2014
rf	194.3445	34	2	2014
rf	178.5755	35	2	2014
rf	163.439	36	2	2014
rf	164.3635	37	2	2014
rf	171.3745	38	2	2014
rf	159.5365	39	2	2014
rf	139.2585	40	2	2014
rf	112.8735	41	2	2014
rf	117.068	42	2	2014
rf	117.4085	43	2	2014
rf	134.1715	44	2	2014
rf	96.234	45	2	2014
rf	163.4085	3	3	2014
rf	164.991	4	3	2014
rf	155.6725	5	3	2014
rf	172.411	6	3	2014
rf	175.746	7	3	2014
rf	171.6175	8	3	2014
rf	182.916	9	3	2014
rf	190.3485	10	3	2014
rf	220.696	11	3	2014
rf	239.475	12	3	2014
rf	246.3695	13	3	2014
rf	270.1115	14	3	2014
rf	293.585	15	3	2014
rf	314.9945	16	3	2014
rf	328.457	17	3	2014
rf	330.856	18	3	2014
rf	296.69	19	3	2014
rf	274.213	20	3	2014
rf	266.168	21	3	2014
rf	271.766	22	3	2014
rf	277.249	23	3	2014
rf	279.1315	24	3	2014
rf	273.6955	25	3	2014
rf	258.252	26	3	2014
rf	240.6785	27	3	2014
rf	242.662	28	3	2014
rf	226.44	29	3	2014
rf	227.7205	30	3	2014
rf	214.6495	31	3	2014
rf	202.761	32	3	2014
rf	198.8495	33	3	2014
rf	193.0755	34	3	2014
rf	170.753	35	3	2014
rf	168.8455	36	3	2014
rf	163.5795	37	3	2014
rf	172.553	38	3	2014
rf	166.0335	39	3	2014
rf	140.366	40	3	2014
rf	112.632	41	3	2014
rf	122.329	42	3	2014
rf	115.784	43	3	2014
rf	116.664	44	3	2014
rf	92.9645	45	3	2014
rf	168.46	3	4	2014
rf	167.448	4	4	2014
rf	165.4585	5	4	2014
rf	181.389	6	4	2014
rf	181.8275	7	4	2014
rf	193.1895	8	4	2014
rf	197.36	9	4	2014
rf	203.7315	10	4	2014
rf	215.662	11	4	2014
rf	240.692	12	4	2014
rf	270.0525	13	4	2014
rf	280.5265	14	4	2014
rf	287.0345	15	4	2014
rf	306.78	16	4	2014
rf	308.993	17	4	2014
rf	304.021	18	4	2014
rf	294.6255	19	4	2014
rf	267.198	20	4	2014
rf	263.4965	21	4	2014
rf	264.335	22	4	2014
rf	258.7325	23	4	2014
rf	271.5785	24	4	2014
rf	257.395	25	4	2014
rf	250.0425	26	4	2014
rf	239.767	27	4	2014
rf	234.175	28	4	2014
rf	218.186	29	4	2014
rf	217.744	30	4	2014
rf	213.086	31	4	2014
rf	188.5655	32	4	2014
rf	198.196	33	4	2014
rf	173.132	34	4	2014
rf	170.476	35	4	2014
rf	164.519	36	4	2014
rf	168.787	37	4	2014
rf	172.937	38	4	2014
rf	160.497	39	4	2014
rf	134.7875	40	4	2014
rf	107.856	41	4	2014
rf	105.3105	42	4	2014
rf	105.2155	43	4	2014
rf	106.9155	44	4	2014
rf	91.906	45	4	2014
Generalized Linear Mixture Model	158.209939392621	3	1	2018
Generalized Linear Mixture Model	161.551930133384	4	1	2018
Generalized Linear Mixture Model	186.155130656814	5	1	2018
Generalized Linear Mixture Model	171.552479612255	6	1	2018
Generalized Linear Mixture Model	209.61167767203	7	1	2018
Generalized Linear Mixture Model	275.345664167	8	1	2018
Generalized Linear Mixture Model	395.099804480709	9	1	2018
Generalized Linear Mixture Model	568.408962188765	10	1	2018
Generalized Linear Mixture Model	577.874039224953	11	1	2018
Generalized Linear Mixture Model	614.775640384994	12	1	2018
Generalized Linear Mixture Model	595.696562873691	13	1	2018
Generalized Linear Mixture Model	473.065811094647	14	1	2018
Generalized Linear Mixture Model	387.807985561084	15	1	2018
Generalized Linear Mixture Model	382.450846432355	16	1	2018
Generalized Linear Mixture Model	309.989659763078	17	1	2018
Generalized Linear Mixture Model	161.472048105919	3	2	2018
Generalized Linear Mixture Model	163.167857214004	4	2	2018
Generalized Linear Mixture Model	173.244819636954	5	2	2018
Generalized Linear Mixture Model	174.780053066663	6	2	2018
Generalized Linear Mixture Model	214.390758194527	7	2	2018
Generalized Linear Mixture Model	286.725109977423	8	2	2018
Generalized Linear Mixture Model	415.985725191682	9	2	2018
Generalized Linear Mixture Model	558.285659096391	10	2	2018
Generalized Linear Mixture Model	553.071034378816	11	2	2018
Generalized Linear Mixture Model	605.311000069922	12	2	2018
Generalized Linear Mixture Model	561.323839146733	13	2	2018
Generalized Linear Mixture Model	456.217613842907	14	2	2018
Generalized Linear Mixture Model	384.610296916036	15	2	2018
Generalized Linear Mixture Model	350.861652839645	16	2	2018
Generalized Linear Mixture Model	273.525945636604	17	2	2018
Generalized Linear Mixture Model	158.794295618727	3	3	2018
Generalized Linear Mixture Model	153.262899744296	4	3	2018
Generalized Linear Mixture Model	179.713770762481	5	3	2018
Generalized Linear Mixture Model	173.564216598452	6	3	2018
Generalized Linear Mixture Model	227.290827001446	7	3	2018
Generalized Linear Mixture Model	307.985202447836	8	3	2018
Generalized Linear Mixture Model	401.538004826767	9	3	2018
Generalized Linear Mixture Model	515.48400819765	10	3	2018
Generalized Linear Mixture Model	529.731050169173	11	3	2018
Generalized Linear Mixture Model	541.364415888963	12	3	2018
Generalized Linear Mixture Model	503.5808763327	13	3	2018
Generalized Linear Mixture Model	426.33007989784	14	3	2018
Generalized Linear Mixture Model	339.12857014003	15	3	2018
Generalized Linear Mixture Model	319.390674647652	16	3	2018
Generalized Linear Mixture Model	269.213693171138	17	3	2018
Generalized Linear Mixture Model	151.065132374913	3	4	2018
Generalized Linear Mixture Model	162.833134464778	4	4	2018
Generalized Linear Mixture Model	186.013440469493	5	4	2018
Generalized Linear Mixture Model	192.582409143754	6	4	2018
Generalized Linear Mixture Model	257.741913050277	7	4	2018
Generalized Linear Mixture Model	328.262945747957	8	4	2018
Generalized Linear Mixture Model	396.805493480499	9	4	2018
Generalized Linear Mixture Model	496.465040298625	10	4	2018
Generalized Linear Mixture Model	492.746299830138	11	4	2018
Generalized Linear Mixture Model	480.878473712429	12	4	2018
Generalized Linear Mixture Model	448.943226985839	13	4	2018
Generalized Linear Mixture Model	392.310253951827	14	4	2018
Generalized Linear Mixture Model	306.634916934834	15	4	2018
Generalized Linear Mixture Model	296.153299589187	16	4	2018
Generalized Linear Mixture Model	265.10979314269	17	4	2018
lm	158.16377177261	3	1	2014
lm	199.846485841736	4	1	2014
lm	183.061807794534	5	1	2014
lm	157.813841639075	6	1	2014
lm	173.871838163694	7	1	2014
lm	188.235039648744	8	1	2014
lm	203.737490303492	9	1	2014
lm	161.785768218151	10	1	2014
lm	213.152944227317	11	1	2014
lm	228.995141887703	12	1	2014
lm	253.823540669326	13	1	2014
lm	247.97006952376	14	1	2014
lm	293.921079989395	15	1	2014
lm	406.119593135635	16	1	2014
lm	402.608697409656	17	1	2014
lm	305.845755045105	18	1	2014
lm	346.818395211962	19	1	2014
lm	209.006507234264	20	1	2014
lm	242.574090681959	21	1	2014
lm	288.477051074271	22	1	2014
lm	332.195890652679	23	1	2014
lm	296.448207763192	24	1	2014
lm	285.706048284473	25	1	2014
lm	271.400674878707	26	1	2014
lm	230.653692229654	27	1	2014
lm	234.853907062421	28	1	2014
lm	229.231508588327	29	1	2014
lm	226.801165153201	30	1	2014
lm	188.123164618165	31	1	2014
lm	170.54223648041	32	1	2014
lm	159.913358003962	33	1	2014
lm	202.883984624387	34	1	2014
lm	154.787494778048	35	1	2014
lm	135.656094714992	36	1	2014
lm	161.020179691135	37	1	2014
lm	148.91433065592	38	1	2014
lm	154.616757479771	39	1	2014
lm	119.12140402539	40	1	2014
lm	120.660826144308	41	1	2014
lm	117.400621836543	42	1	2014
lm	113.717154264274	43	1	2014
lm	132.237147115266	44	1	2014
lm	96.4138232824333	45	1	2014
lm	170.646947148925	3	2	2014
lm	188.041689370164	4	2	2014
lm	181.413481786321	5	2	2014
lm	176.103729653729	6	2	2014
lm	200.957791248895	7	2	2014
lm	241.28326843626	8	2	2014
lm	246.756233082335	9	2	2014
lm	202.400377313332	10	2	2014
lm	200.860517283833	11	2	2014
lm	262.41201317852	12	2	2014
lm	247.780559213135	13	2	2014
lm	277.416845039142	14	2	2014
lm	319.442952432324	15	2	2014
lm	415.491100595949	16	2	2014
lm	376.20983568947	17	2	2014
lm	232.305116617616	18	2	2014
lm	253.736872275913	19	2	2014
lm	212.095783913684	20	2	2014
lm	215.501707188379	21	2	2014
lm	323.12438044338	22	2	2014
lm	306.716923496621	23	2	2014
lm	290.541945332916	24	2	2014
lm	284.082168494098	25	2	2014
lm	259.181013051653	26	2	2014
lm	204.017806845808	27	2	2014
lm	226.859593368838	28	2	2014
lm	220.164139781817	29	2	2014
lm	216.897417385478	30	2	2014
lm	165.128640571588	31	2	2014
lm	155.698405903266	32	2	2014
lm	171.679262560943	33	2	2014
lm	196.498107282283	34	2	2014
lm	156.309558126653	35	2	2014
lm	136.713576384371	36	2	2014
lm	156.78834773397	37	2	2014
lm	148.453805043345	38	2	2014
lm	126.630442817855	39	2	2014
lm	133.69966157731	40	2	2014
lm	108.655054552938	41	2	2014
lm	120.436832167607	42	2	2014
lm	101.391071404269	43	2	2014
lm	116.080736504658	44	2	2014
lm	90.6321274064361	45	2	2014
lm	164.705276235501	3	3	2014
lm	178.08754079451	4	3	2014
lm	192.876027935115	5	3	2014
lm	197.239917739091	6	3	2014
lm	241.958957617319	7	3	2014
lm	276.159108233435	8	3	2014
lm	274.752621645375	9	3	2014
lm	215.443472622591	10	3	2014
lm	230.824973448299	11	3	2014
lm	255.731040637101	12	3	2014
lm	279.808059466329	13	3	2014
lm	316.932744372225	14	3	2014
lm	340.884905439222	15	3	2014
lm	358.346852605601	16	3	2014
lm	289.280651362651	17	3	2014
lm	223.343057484336	18	3	2014
lm	243.980180086649	19	3	2014
lm	210.218322239756	20	3	2014
lm	262.40943463335	21	3	2014
lm	288.228692005955	22	3	2014
lm	310.084805329949	23	3	2014
lm	296.870901777562	24	3	2014
lm	269.651446057624	25	3	2014
lm	233.718885169253	26	3	2014
lm	202.330699103126	27	3	2014
lm	222.438078544443	28	3	2014
lm	207.14319370165	29	3	2014
lm	192.127476216023	30	3	2014
lm	157.185202090405	31	3	2014
lm	171.247418162105	32	3	2014
lm	178.909037405408	33	3	2014
lm	185.685146065927	34	3	2014
lm	166.51868111932	35	3	2014
lm	144.727058906271	36	3	2014
lm	154.604310193475	37	3	2014
lm	126.419887439439	38	3	2014
lm	142.124414457338	39	3	2014
lm	124.380182581136	40	3	2014
lm	120.317988903761	41	3	2014
lm	103.991950696367	42	3	2014
lm	90.5776334049975	43	3	2014
lm	99.7126758470278	44	3	2014
lm	78.2385362673183	45	3	2014
lm	157.647851227007	3	4	2014
lm	187.971508537497	4	4	2014
lm	212.829579195251	5	4	2014
lm	239.557194967731	6	4	2014
lm	275.60318559883	7	4	2014
lm	299.892398790423	8	4	2014
lm	272.762334300926	9	4	2014
lm	252.64732896591	10	4	2014
lm	224.297324844253	11	4	2014
lm	298.8745517277	12	4	2014
lm	315.717733791153	13	4	2014
lm	357.274703624594	14	4	2014
lm	311.324189825371	15	4	2014
lm	280.220950798172	16	4	2014
lm	279.140201086807	17	4	2014
lm	212.260981447094	18	4	2014
lm	229.996775170316	19	4	2014
lm	256.735159532931	20	4	2014
lm	219.502252131302	21	4	2014
lm	288.088185514227	22	4	2014
lm	302.98278748606	23	4	2014
lm	271.548126979888	24	4	2014
lm	233.545207974078	25	4	2014
lm	227.798640756323	26	4	2014
lm	200.389994602761	27	4	2014
lm	212.285947625315	28	4	2014
lm	180.695065294839	29	4	2014
lm	180.925174729573	30	4	2014
lm	170.467520554706	31	4	2014
lm	170.057807720977	32	4	2014
lm	168.572197080111	33	4	2014
lm	180.913585841314	34	4	2014
lm	170.829507112271	35	4	2014
lm	138.936755593375	36	4	2014
lm	133.830082802843	37	4	2014
lm	141.026569084657	38	4	2014
lm	127.676623384715	39	4	2014
lm	132.446275911449	40	4	2014
lm	106.183946054996	41	4	2014
lm	93.8348938021841	42	4	2014
lm	79.963508624191	43	4	2014
lm	80.7148382772686	44	4	2014
lm	75.5886983003542	45	4	2014
eb	187.565130872004	3	1	2014
eb	237.896502775891	4	1	2014
eb	210.015531015421	5	1	2014
eb	184.950140291593	6	1	2014
eb	163.740530057003	7	1	2014
eb	173.352216872106	8	1	2014
eb	162.603998589038	9	1	2014
eb	115.535369776175	10	1	2014
eb	220.911598235401	11	1	2014
eb	234.249359508323	12	1	2014
eb	257.642451403292	13	1	2014
eb	252.869290173754	14	1	2014
eb	301.265453503125	15	1	2014
eb	428.692858721303	16	1	2014
eb	414.814142055164	17	1	2014
eb	375.122719323974	18	1	2014
eb	407.366644809755	19	1	2014
eb	265.126570866021	20	1	2014
eb	275.964116419456	21	1	2014
eb	290.91109695505	22	1	2014
eb	294.480472263962	23	1	2014
eb	326.025122568285	24	1	2014
eb	293.538948587786	25	1	2014
eb	258.697094184773	26	1	2014
eb	238.921315934291	27	1	2014
eb	253.307211616464	28	1	2014
eb	238.266149789626	29	1	2014
eb	229.065602088565	30	1	2014
eb	189.638675971897	31	1	2014
eb	190.822258656296	32	1	2014
eb	149.937205518814	33	1	2014
eb	188.962471075273	34	1	2014
eb	114.795911023556	35	1	2014
eb	134.063949052071	36	1	2014
eb	129.519803412164	37	1	2014
eb	139.774717607126	38	1	2014
eb	141.686546954135	39	1	2014
eb	125.399101532554	40	1	2014
eb	91.5616982138088	41	1	2014
eb	120.800336173402	42	1	2014
eb	91.0028296970678	43	1	2014
eb	140.106943656656	44	1	2014
eb	81.1420171007961	45	1	2014
eb	227.437871192136	3	2	2014
eb	280.258815309697	4	2	2014
eb	226.633314442705	5	2	2014
eb	199.679353596452	6	2	2014
eb	178.946462445484	7	2	2014
eb	189.038082179175	8	2	2014
eb	180.23846998137	9	2	2014
eb	131.012341055686	10	2	2014
eb	244.185359571458	11	2	2014
eb	256.627599996701	12	2	2014
eb	280.861967532337	13	2	2014
eb	271.824767362254	14	2	2014
eb	322.689652165716	15	2	2014
eb	453.92811073865	16	2	2014
eb	438.318897667098	17	2	2014
eb	394.062681655489	18	2	2014
eb	426.860674659932	19	2	2014
eb	271.267809612654	20	2	2014
eb	278.694674403376	21	2	2014
eb	291.768715509048	22	2	2014
eb	293.870098350707	23	2	2014
eb	327.192105226172	24	2	2014
eb	286.715886648773	25	2	2014
eb	249.885961000051	26	2	2014
eb	229.866907115331	27	2	2014
eb	243.708430679003	28	2	2014
eb	230.748001810557	29	2	2014
eb	219.209401339718	30	2	2014
eb	178.971182249212	31	2	2014
eb	180.300651119089	32	2	2014
eb	138.494502761122	33	2	2014
eb	177.3179973222	34	2	2014
eb	102.122680476294	35	2	2014
eb	121.922142587057	36	2	2014
eb	117.667624540819	37	2	2014
eb	125.920155659271	38	2	2014
eb	129.495849982535	39	2	2014
eb	111.806689702715	40	2	2014
eb	78.340063300478	41	2	2014
eb	107.16090721211	42	2	2014
eb	77.9874798742989	43	2	2014
eb	128.634482249053	44	2	2014
eb	70.0499557213942	45	2	2014
eb	246.618136688611	3	3	2014
eb	312.301827707234	4	3	2014
eb	244.663520693715	5	3	2014
eb	217.72714609021	6	3	2014
eb	200.841025284781	7	3	2014
eb	210.673059275632	8	3	2014
eb	201.880471381806	9	3	2014
eb	149.356773014801	10	3	2014
eb	269.239019778598	11	3	2014
eb	280.942710468013	12	3	2014
eb	300.293536888012	13	3	2014
eb	290.747150278896	14	3	2014
eb	341.836277239366	15	3	2014
eb	461.422015280527	16	3	2014
eb	450.242029653233	17	3	2014
eb	413.464521143716	18	3	2014
eb	447.390729868129	19	3	2014
eb	272.113543928768	20	3	2014
eb	281.04692861054	21	3	2014
eb	292.79477001761	22	3	2014
eb	292.130057285471	23	3	2014
eb	323.796539968093	24	3	2014
eb	282.713114440189	25	3	2014
eb	242.658727404531	26	3	2014
eb	219.579060396634	27	3	2014
eb	234.138340143433	28	3	2014
eb	219.398740104215	29	3	2014
eb	209.126943801372	30	3	2014
eb	169.587297519493	31	3	2014
eb	170.718297126648	32	3	2014
eb	126.85044365045	33	3	2014
eb	169.200719705686	34	3	2014
eb	89.7177962978303	35	3	2014
eb	110.03716824058	36	3	2014
eb	105.292294877161	37	3	2014
eb	115.381468200022	38	3	2014
eb	117.783465525872	39	3	2014
eb	99.4603922260499	40	3	2014
eb	66.0019301255036	41	3	2014
eb	94.4006679939993	42	3	2014
eb	66.5825976021613	43	3	2014
eb	115.983290148244	44	3	2014
eb	60.2718100798782	45	3	2014
eb	298.483800308317	3	4	2014
eb	357.710587334172	4	4	2014
eb	265.252009161311	5	4	2014
eb	241.993119423605	6	4	2014
eb	224.223141174783	7	4	2014
eb	235.388759146763	8	4	2014
eb	229.098065239587	9	4	2014
eb	174.164057912196	10	4	2014
eb	296.009742460442	11	4	2014
eb	300.190903679007	12	4	2014
eb	321.330892994104	13	4	2014
eb	311.590754174834	14	4	2014
eb	361.321010221622	15	4	2014
eb	477.723472125423	16	4	2014
eb	465.841580856713	17	4	2014
eb	434.280486241619	18	4	2014
eb	468.098221244916	19	4	2014
eb	274.93848101292	20	4	2014
eb	275.728591296555	21	4	2014
eb	290.956260421638	22	4	2014
eb	285.467137750055	23	4	2014
eb	320.685304209814	24	4	2014
eb	274.298147145321	25	4	2014
eb	232.050849983621	26	4	2014
eb	212.904667267276	27	4	2014
eb	225.520005850139	28	4	2014
eb	209.745091480874	29	4	2014
eb	199.718976483676	30	4	2014
eb	159.331092911041	31	4	2014
eb	161.922942284793	32	4	2014
eb	116.218675884984	33	4	2014
eb	156.134043136577	34	4	2014
eb	77.3188986752574	35	4	2014
eb	99.3163270935634	36	4	2014
eb	91.6857983274765	37	4	2014
eb	101.290891148858	38	4	2014
eb	104.670724715164	39	4	2014
eb	86.504811797307	40	4	2014
eb	52.1724420588594	41	4	2014
eb	81.4738254538263	42	4	2014
eb	54.7029587941813	43	4	2014
eb	104.910272991409	44	4	2014
eb	50.495347278545	45	4	2014
arima	115.769619164919	3	1	2014
arima	192.940411452435	4	1	2014
arima	158.114069184369	5	1	2014
arima	151.362466023554	6	1	2014
arima	163.414851010968	7	1	2014
arima	139.794998505893	8	1	2014
arima	180.279365909795	9	1	2014
arima	163.053841849431	10	1	2014
arima	220.815348522255	11	1	2014
arima	185.425670938514	12	1	2014
arima	235.778942947941	13	1	2014
arima	212.569206830952	14	1	2014
arima	258.36116119273	15	1	2014
arima	379.632998678999	16	1	2014
arima	400.495831814824	17	1	2014
arima	368.647737179255	18	1	2014
arima	300.791942825208	19	1	2014
arima	243.657813772027	20	1	2014
arima	236.67446306025	21	1	2014
arima	297.258916114943	22	1	2014
arima	284.902186855845	23	1	2014
arima	273.981482850964	24	1	2014
arima	301.311278270099	25	1	2014
arima	264.413632725483	26	1	2014
arima	247.213764375459	27	1	2014
arima	253.31753740928	28	1	2014
arima	233.290388331667	29	1	2014
arima	265.120323712628	30	1	2014
arima	215.350231130113	31	1	2014
arima	225.532488544777	32	1	2014
arima	203.372638849451	33	1	2014
arima	223.644827342642	34	1	2014
arima	167.12085107769	35	1	2014
arima	173.629637090148	36	1	2014
arima	147.524530353373	37	1	2014
arima	141.375219833187	38	1	2014
arima	132.073521172569	39	1	2014
arima	136.976167130889	40	1	2014
arima	126.295269809888	41	1	2014
arima	118.472176939619	42	1	2014
arima	114.402575010766	43	1	2014
arima	99.5980761149011	44	1	2014
arima	92.9711890454863	45	1	2014
arima	159.650554115581	3	2	2014
arima	166.934048524719	4	2	2014
arima	147.322759979788	5	2	2014
arima	163.248423593779	6	2	2014
arima	141.552623516637	7	2	2014
arima	175.19855038073	8	2	2014
arima	194.552444364202	9	2	2014
arima	202.049311802747	10	2	2014
arima	187.491301900403	11	2	2014
arima	216.40104527876	12	2	2014
arima	215.188285292127	13	2	2014
arima	235.716642667685	14	2	2014
arima	328.743563220409	15	2	2014
arima	409.397552114357	16	2	2014
arima	397.04765350762	17	2	2014
arima	289.782754198481	18	2	2014
arima	259.804434712246	19	2	2014
arima	220.128642276157	20	2	2014
arima	271.182250063542	21	2	2014
arima	285.316066960312	22	2	2014
arima	259.356573587863	23	2	2014
arima	292.988771185662	24	2	2014
arima	281.304881504938	25	2	2014
arima	251.115617653504	26	2	2014
arima	236.106051499808	27	2	2014
arima	233.970442771118	28	2	2014
arima	260.975433555436	29	2	2014
arima	240.034930419527	30	2	2014
arima	224.744830909038	31	2	2014
arima	231.102943816639	32	2	2014
arima	216.63400211725	33	2	2014
arima	197.300307562337	34	2	2014
arima	171.015755594506	35	2	2014
arima	152.022141866807	36	2	2014
arima	133.710393245881	37	2	2014
arima	123.54958507279	38	2	2014
arima	133.361640258234	39	2	2014
arima	138.113002213673	40	2	2014
arima	113.639211334534	41	2	2014
arima	118.953908041991	42	2	2014
arima	84.5161541680991	43	2	2014
arima	97.1707455239352	44	2	2014
arima	67.6671808170845	45	2	2014
arima	141.057350876592	3	3	2014
arima	154.292306500587	4	3	2014
arima	159.911951014211	5	3	2014
arima	141.34735844667	6	3	2014
arima	176.607979773463	7	3	2014
arima	190.484584812231	8	3	2014
arima	227.138761319792	9	3	2014
arima	172.380246174712	10	3	2014
arima	218.205641969083	11	3	2014
arima	197.619612632796	12	3	2014
arima	238.173834003753	13	3	2014
arima	304.626117234803	14	3	2014
arima	360.972141296872	15	3	2014
arima	405.254077382321	16	3	2014
arima	313.186114654883	17	3	2014
arima	250.920566483433	18	3	2014
arima	233.308418705519	19	3	2014
arima	257.943981666385	20	3	2014
arima	265.365854675545	21	3	2014
arima	257.512638537139	22	3	2014
arima	284.609797709487	23	3	2014
arima	274.293410130408	24	3	2014
arima	264.770736564746	25	3	2014
arima	239.16134652958	26	3	2014
arima	216.178281326289	27	3	2014
arima	261.488466125081	28	3	2014
arima	237.315458270959	29	3	2014
arima	241.164235626972	30	3	2014
arima	230.793246107285	31	3	2014
arima	242.501853538639	32	3	2014
arima	191.854762398222	33	3	2014
arima	196.839789563693	34	3	2014
arima	150.09041844436	35	3	2014
arima	137.687525158985	36	3	2014
arima	116.807505286565	37	3	2014
arima	125.9889703384	38	3	2014
arima	135.005829625742	39	3	2014
arima	123.766387335951	40	3	2014
arima	114.793147058787	41	3	2014
arima	88.4870225228293	42	3	2014
arima	83.8299393265814	43	3	2014
arima	71.3851078264113	44	3	2014
arima	61.2708044131053	45	3	2014
arima	133.595167166534	3	4	2014
arima	165.585837755436	4	4	2014
arima	138.535949537461	5	4	2014
arima	176.392408578241	6	4	2014
arima	191.646123380552	7	4	2014
arima	223.789791755793	8	4	2014
arima	192.370097199677	9	4	2014
arima	206.372870943957	10	4	2014
arima	199.049349612431	11	4	2014
arima	225.170227031516	12	4	2014
arima	306.430854318333	13	4	2014
arima	345.055446444951	14	4	2014
arima	365.888612837378	15	4	2014
arima	320.52457595456	16	4	2014
arima	270.559095984208	17	4	2014
arima	225.960360245638	18	4	2014
arima	268.577993344523	19	4	2014
arima	254.988156981396	20	4	2014
arima	240.451590448965	21	4	2014
arima	281.28461071953	22	4	2014
arima	271.094916982799	23	4	2014
arima	258.679991678389	24	4	2014
arima	250.568905280227	25	4	2014
arima	218.677145241148	26	4	2014
arima	243.103509525896	27	4	2014
arima	237.74020260117	28	4	2014
arima	239.195687099892	29	4	2014
arima	242.867794481093	30	4	2014
arima	242.423343689916	31	4	2014
arima	215.773908791697	32	4	2014
arima	192.565376257725	33	4	2014
arima	170.160641143768	34	4	2014
arima	136.209882889088	35	4	2014
arima	119.897602530654	36	4	2014
arima	120.828873481897	37	4	2014
arima	129.404744882984	38	4	2014
arima	121.427907762376	39	4	2014
arima	122.524461217279	40	4	2014
arima	85.3408733672408	41	4	2014
arima	86.8641298290328	42	4	2014
arima	61.5136076018942	43	4	2014
arima	64.044588523124	44	4	2014
arima	54.2569590066829	45	4	2014
target	194	3	1	2014
target	190	4	1	2014
target	172	5	1	2014
target	156	6	1	2014
target	161	7	1	2014
target	150	8	1	2014
target	105	9	1	2014
target	198	10	1	2014
target	210	11	1	2014
target	234	12	1	2014
target	231	13	1	2014
target	279	14	1	2014
target	395	15	1	2014
target	388	16	1	2014
target	356	17	1	2014
target	389	18	1	2014
target	262	19	1	2014
target	274	20	1	2014
target	291	21	1	2014
target	296	22	1	2014
target	327	23	1	2014
target	297	24	1	2014
target	265	25	1	2014
target	247	26	1	2014
target	261	27	1	2014
target	248	28	1	2014
target	239	29	1	2014
target	201	30	1	2014
target	203	31	1	2014
target	163	32	1	2014
target	201	33	1	2014
target	129	34	1	2014
target	148	35	1	2014
target	143	36	1	2014
target	152	37	1	2014
target	155	38	1	2014
target	139	39	1	2014
target	106	40	1	2014
target	134	41	1	2014
target	105	42	1	2014
target	152	43	1	2014
target	93	44	1	2014
target	79	45	1	2014
target	190	3	2	2014
target	172	4	2	2014
target	156	5	2	2014
target	161	6	2	2014
target	150	7	2	2014
target	105	8	2	2014
target	198	9	2	2014
target	210	10	2	2014
target	234	11	2	2014
target	231	12	2	2014
target	279	13	2	2014
target	395	14	2	2014
target	388	15	2	2014
target	356	16	2	2014
target	389	17	2	2014
target	262	18	2	2014
target	274	19	2	2014
target	291	20	2	2014
target	296	21	2	2014
target	327	22	2	2014
target	297	23	2	2014
target	265	24	2	2014
target	247	25	2	2014
target	261	26	2	2014
target	248	27	2	2014
target	239	28	2	2014
target	201	29	2	2014
target	203	30	2	2014
target	163	31	2	2014
target	201	32	2	2014
target	129	33	2	2014
target	148	34	2	2014
target	143	35	2	2014
target	152	36	2	2014
target	155	37	2	2014
target	139	38	2	2014
target	106	39	2	2014
target	134	40	2	2014
target	105	41	2	2014
target	152	42	2	2014
target	93	43	2	2014
target	79	44	2	2014
target	67	45	2	2014
target	172	3	3	2014
target	156	4	3	2014
target	161	5	3	2014
target	150	6	3	2014
target	105	7	3	2014
target	198	8	3	2014
target	210	9	3	2014
target	234	10	3	2014
target	231	11	3	2014
target	279	12	3	2014
target	395	13	3	2014
target	388	14	3	2014
target	356	15	3	2014
target	389	16	3	2014
target	262	17	3	2014
target	274	18	3	2014
target	291	19	3	2014
target	296	20	3	2014
target	327	21	3	2014
target	297	22	3	2014
target	265	23	3	2014
target	247	24	3	2014
target	261	25	3	2014
target	248	26	3	2014
target	239	27	3	2014
target	201	28	3	2014
target	203	29	3	2014
target	163	30	3	2014
target	201	31	3	2014
target	129	32	3	2014
target	148	33	3	2014
target	143	34	3	2014
target	152	35	3	2014
target	155	36	3	2014
target	139	37	3	2014
target	106	38	3	2014
target	134	39	3	2014
target	105	40	3	2014
target	152	41	3	2014
target	93	42	3	2014
target	79	43	3	2014
target	67	44	3	2014
target	83	45	3	2014
target	156	3	4	2014
target	161	4	4	2014
target	150	5	4	2014
target	105	6	4	2014
target	198	7	4	2014
target	210	8	4	2014
target	234	9	4	2014
target	231	10	4	2014
target	279	11	4	2014
target	395	12	4	2014
target	388	13	4	2014
target	356	14	4	2014
target	389	15	4	2014
target	262	16	4	2014
target	274	17	4	2014
target	291	18	4	2014
target	296	19	4	2014
target	327	20	4	2014
target	297	21	4	2014
target	265	22	4	2014
target	247	23	4	2014
target	261	24	4	2014
target	248	25	4	2014
target	239	26	4	2014
target	201	27	4	2014
target	203	28	4	2014
target	163	29	4	2014
target	201	30	4	2014
target	129	31	4	2014
target	148	32	4	2014
target	143	33	4	2014
target	152	34	4	2014
target	155	35	4	2014
target	139	36	4	2014
target	106	37	4	2014
target	134	38	4	2014
target	105	39	4	2014
target	152	40	4	2014
target	93	41	4	2014
target	79	42	4	2014
target	67	43	4	2014
target	83	44	4	2014
target	65	45	4	2014
