# Supplementary material for: A stacked ensemble method for forecasting influenza-like illness visit volumes at emergency departments
Source: PLoS One. 2021 Mar 22;16(3):e0241725. doi: 10.1371/journal.pone.0241725 (PMC7984626; doi:10.1371/journal.pone.0241725)
Supplement: S1 Data — (ZIP) [file pone.0241725.s003.zip › ILI_plosone/tables/raw_estimates_2017_holdout_2014weeks-3-45_fmc.csv]

object	value	epiweek	weeks_ahead	season
rf	23.499	3	1	2014
rf	23.6725	4	1	2014
rf	22.758	5	1	2014
rf	24.0455	6	1	2014
rf	23.27	7	1	2014
rf	24.616	8	1	2014
rf	26.5585	9	1	2014
rf	27.8475	10	1	2014
rf	29.8255	11	1	2014
rf	34.795	12	1	2014
rf	32.693	13	1	2014
rf	35.364	14	1	2014
rf	38.7435	15	1	2014
rf	44.078	16	1	2014
rf	56.433	17	1	2014
rf	52.161	18	1	2014
rf	58.0485	19	1	2014
rf	58.0985	20	1	2014
rf	45.778	21	1	2014
rf	43.2875	22	1	2014
rf	38.035	23	1	2014
rf	34.848	24	1	2014
rf	30.0885	25	1	2014
rf	37.862	26	1	2014
rf	37.224	27	1	2014
rf	36.8095	28	1	2014
rf	35.0415	29	1	2014
rf	36.2565	30	1	2014
rf	32.332	31	1	2014
rf	35.597	32	1	2014
rf	34.9265	33	1	2014
rf	31.0265	34	1	2014
rf	29.979	35	1	2014
rf	28.719	36	1	2014
rf	25.6765	37	1	2014
rf	26.101	38	1	2014
rf	26.2115	39	1	2014
rf	23.945	40	1	2014
rf	20.8305	41	1	2014
rf	19.139	42	1	2014
rf	20.0075	43	1	2014
rf	19.033	44	1	2014
rf	20.214	45	1	2014
rf	23.7085	3	2	2014
rf	24.7925	4	2	2014
rf	23.46	5	2	2014
rf	22.295	6	2	2014
rf	25.1505	7	2	2014
rf	27.492	8	2	2014
rf	26.4305	9	2	2014
rf	29.2445	10	2	2014
rf	30.41	11	2	2014
rf	36.8995	12	2	2014
rf	37.8905	13	2	2014
rf	37.5205	14	2	2014
rf	45.786	15	2	2014
rf	52.814	16	2	2014
rf	57.117	17	2	2014
rf	56.2265	18	2	2014
rf	62.082	19	2	2014
rf	46.6485	20	2	2014
rf	42.456	21	2	2014
rf	41.578	22	2	2014
rf	39.103	23	2	2014
rf	35.675	24	2	2014
rf	35.6135	25	2	2014
rf	37.404	26	2	2014
rf	35.04	27	2	2014
rf	37.936	28	2	2014
rf	34.268	29	2	2014
rf	32.8115	30	2	2014
rf	33.2435	31	2	2014
rf	34.334	32	2	2014
rf	32.226	33	2	2014
rf	30.844	34	2	2014
rf	28.585	35	2	2014
rf	26.101	36	2	2014
rf	24.6595	37	2	2014
rf	25.5655	38	2	2014
rf	26.98	39	2	2014
rf	22.28	40	2	2014
rf	21.434	41	2	2014
rf	18.821	42	2	2014
rf	20.1785	43	2	2014
rf	20.1375	44	2	2014
rf	17.2965	45	2	2014
rf	26.023	3	3	2014
rf	25.2395	4	3	2014
rf	22.9985	5	3	2014
rf	24.6385	6	3	2014
rf	25.9505	7	3	2014
rf	24.686	8	3	2014
rf	27.2835	9	3	2014
rf	29.191	10	3	2014
rf	32.6965	11	3	2014
rf	41.476	12	3	2014
rf	42.569	13	3	2014
rf	50.9425	14	3	2014
rf	50.7695	15	3	2014
rf	54.859	16	3	2014
rf	57.028	17	3	2014
rf	54.258	18	3	2014
rf	54.0925	19	3	2014
rf	42.5185	20	3	2014
rf	42.984	21	3	2014
rf	42.3695	22	3	2014
rf	41.2845	23	3	2014
rf	38.7175	24	3	2014
rf	36.016	25	3	2014
rf	36.24	26	3	2014
rf	37.2185	27	3	2014
rf	36.539	28	3	2014
rf	30.3665	29	3	2014
rf	35.994	30	3	2014
rf	32.3395	31	3	2014
rf	32.8355	32	3	2014
rf	31.54	33	3	2014
rf	29.448	34	3	2014
rf	28.286	35	3	2014
rf	25.076	36	3	2014
rf	25.024	37	3	2014
rf	26.335	38	3	2014
rf	25.725	39	3	2014
rf	23.4815	40	3	2014
rf	20.1145	41	3	2014
rf	18.6685	42	3	2014
rf	17.994	43	3	2014
rf	18.0315	44	3	2014
rf	15.8795	45	3	2014
rf	27.1735	3	4	2014
rf	23.3015	4	4	2014
rf	23.286	5	4	2014
rf	25.215	6	4	2014
rf	24.206	7	4	2014
rf	26.4705	8	4	2014
rf	26.0955	9	4	2014
rf	31.315	10	4	2014
rf	36.2665	11	4	2014
rf	44.026	12	4	2014
rf	51.7285	13	4	2014
rf	52.8025	14	4	2014
rf	54.525	15	4	2014
rf	55.898	16	4	2014
rf	54.3385	17	4	2014
rf	52.0005	18	4	2014
rf	47.6395	19	4	2014
rf	44.581	20	4	2014
rf	43.339	21	4	2014
rf	42.601	22	4	2014
rf	40.4435	23	4	2014
rf	37.5025	24	4	2014
rf	36.8	25	4	2014
rf	34.942	26	4	2014
rf	34.617	27	4	2014
rf	34.7815	28	4	2014
rf	34.156	29	4	2014
rf	32.156	30	4	2014
rf	34.2605	31	4	2014
rf	32.0515	32	4	2014
rf	31.593	33	4	2014
rf	31.2345	34	4	2014
rf	27.692	35	4	2014
rf	26.0645	36	4	2014
rf	24.625	37	4	2014
rf	26.4705	38	4	2014
rf	24.6665	39	4	2014
rf	21.867	40	4	2014
rf	18.464	41	4	2014
rf	17.3225	42	4	2014
rf	18.894	43	4	2014
rf	16.8675	44	4	2014
rf	15.3535	45	4	2014
Generalized Linear Mixture Model	150.253808582189	3	1	2018
Generalized Linear Mixture Model	150.931464292796	4	1	2018
Generalized Linear Mixture Model	182.386490135538	5	1	2018
Generalized Linear Mixture Model	164.906383932209	6	1	2018
Generalized Linear Mixture Model	207.341622003101	7	1	2018
Generalized Linear Mixture Model	280.997935732606	8	1	2018
Generalized Linear Mixture Model	419.71702862272	9	1	2018
Generalized Linear Mixture Model	600.303877258634	10	1	2018
Generalized Linear Mixture Model	601.287873723499	11	1	2018
Generalized Linear Mixture Model	629.587359462613	12	1	2018
Generalized Linear Mixture Model	613.364280351276	13	1	2018
Generalized Linear Mixture Model	483.316474190451	14	1	2018
Generalized Linear Mixture Model	395.239176424539	15	1	2018
Generalized Linear Mixture Model	395.781803555019	16	1	2018
Generalized Linear Mixture Model	318.143533140701	17	1	2018
Generalized Linear Mixture Model	150.589040034486	3	2	2018
Generalized Linear Mixture Model	148.900924890139	4	2	2018
Generalized Linear Mixture Model	168.331808607628	5	2	2018
Generalized Linear Mixture Model	165.800073546802	6	2	2018
Generalized Linear Mixture Model	211.598743240065	7	2	2018
Generalized Linear Mixture Model	294.336818520141	8	2	2018
Generalized Linear Mixture Model	448.020017955351	9	2	2018
Generalized Linear Mixture Model	602.857660743681	10	2	2018
Generalized Linear Mixture Model	586.210882722819	11	2	2018
Generalized Linear Mixture Model	627.673347513306	12	2	2018
Generalized Linear Mixture Model	588.874246788205	13	2	2018
Generalized Linear Mixture Model	472.862333331315	14	2	2018
Generalized Linear Mixture Model	396.087448035644	15	2	2018
Generalized Linear Mixture Model	370.950170177486	16	2	2018
Generalized Linear Mixture Model	285.718791132993	17	2	2018
Generalized Linear Mixture Model	144.924587925869	3	3	2018
Generalized Linear Mixture Model	135.262722439872	4	3	2018
Generalized Linear Mixture Model	172.664867887459	5	3	2018
Generalized Linear Mixture Model	160.766850781556	6	3	2018
Generalized Linear Mixture Model	222.234969595168	7	3	2018
Generalized Linear Mixture Model	318.001476103385	8	3	2018
Generalized Linear Mixture Model	443.713325825574	9	3	2018
Generalized Linear Mixture Model	574.191855372727	10	3	2018
Generalized Linear Mixture Model	574.891610078063	11	3	2018
Generalized Linear Mixture Model	574.540816997683	12	3	2018
Generalized Linear Mixture Model	545.199173293987	13	3	2018
Generalized Linear Mixture Model	450.769117738101	14	3	2018
Generalized Linear Mixture Model	356.796379679293	15	3	2018
Generalized Linear Mixture Model	346.314027781429	16	3	2018
Generalized Linear Mixture Model	283.544738921894	17	3	2018
Generalized Linear Mixture Model	134.527259670232	3	4	2018
Generalized Linear Mixture Model	141.893303154979	4	4	2018
Generalized Linear Mixture Model	176.761817885679	5	4	2018
Generalized Linear Mixture Model	175.445772934677	6	4	2018
Generalized Linear Mixture Model	250.606044533487	7	4	2018
Generalized Linear Mixture Model	339.069607099644	8	4	2018
Generalized Linear Mixture Model	446.094330074998	9	4	2018
Generalized Linear Mixture Model	569.085112143398	10	4	2018
Generalized Linear Mixture Model	551.091513099138	11	4	2018
Generalized Linear Mixture Model	525.920903885527	12	4	2018
Generalized Linear Mixture Model	498.912958849919	13	4	2018
Generalized Linear Mixture Model	421.883360227335	14	4	2018
Generalized Linear Mixture Model	325.992042026736	15	4	2018
Generalized Linear Mixture Model	327.960511948754	16	4	2018
Generalized Linear Mixture Model	283.236654258363	17	4	2018
lm	25.6514718582341	3	1	2014
lm	32.8662641330083	4	1	2014
lm	29.45066565641	5	1	2014
lm	25.6586538963141	6	1	2014
lm	20.7662709731024	7	1	2014
lm	25.9958131371746	8	1	2014
lm	23.8817894157701	9	1	2014
lm	30.5729458987518	10	1	2014
lm	37.3251177834528	11	1	2014
lm	27.9795479549442	12	1	2014
lm	38.3926516157443	13	1	2014
lm	35.1266945572535	14	1	2014
lm	40.0902250694451	15	1	2014
lm	52.5952299892982	16	1	2014
lm	77.2508723334572	17	1	2014
lm	52.7117059783209	18	1	2014
lm	76.152640032512	19	1	2014
lm	79.5946604442308	20	1	2014
lm	33.8297799315133	21	1	2014
lm	33.8587618856591	22	1	2014
lm	40.0543629670895	23	1	2014
lm	33.5946312937001	24	1	2014
lm	37.1073047144891	25	1	2014
lm	38.0946469916088	26	1	2014
lm	36.9767919933544	27	1	2014
lm	27.8948353505296	28	1	2014
lm	37.4103916970799	29	1	2014
lm	27.5803777291732	30	1	2014
lm	40.194245001171	31	1	2014
lm	31.0675725265194	32	1	2014
lm	32.291989366485	33	1	2014
lm	25.9912731607697	34	1	2014
lm	22.7194961280029	35	1	2014
lm	26.5777355347109	36	1	2014
lm	26.9054270912419	37	1	2014
lm	20.3076876277784	38	1	2014
lm	21.11329413043	39	1	2014
lm	21.1922209408382	40	1	2014
lm	19.111023532254	41	1	2014
lm	18.647921519652	42	1	2014
lm	18.6126056123906	43	1	2014
lm	23.0986453806612	44	1	2014
lm	13.0751348424282	45	1	2014
lm	31.0225890215766	3	2	2014
lm	32.613145127025	4	2	2014
lm	30.7347024237919	5	2	2014
lm	23.4480256068994	6	2	2014
lm	25.9573746848604	7	2	2014
lm	27.0654184024438	8	2	2014
lm	31.8438737524551	9	2	2014
lm	37.469605925685	10	2	2014
lm	30.9710156308225	11	2	2014
lm	36.0104891586183	12	2	2014
lm	42.1160910423033	13	2	2014
lm	40.7900558372349	14	2	2014
lm	46.3196079724801	15	2	2014
lm	62.6390493740071	16	2	2014
lm	66.8175830929117	17	2	2014
lm	60.1624897668213	18	2	2014
lm	79.0549971226685	19	2	2014
lm	52.0559198833666	20	2	2014
lm	31.1301456898053	21	2	2014
lm	39.5384367252049	22	2	2014
lm	41.8505589422072	23	2	2014
lm	39.5798708342987	24	2	2014
lm	35.5098760167798	25	2	2014
lm	39.1998197293385	26	2	2014
lm	30.4590079712188	27	2	2014
lm	31.6380567473349	28	2	2014
lm	27.3282388998563	29	2	2014
lm	36.9130649322924	30	2	2014
lm	33.1440920461505	31	2	2014
lm	29.4451224706865	32	2	2014
lm	27.8962952276488	33	2	2014
lm	22.9428057253632	34	2	2014
lm	24.2118989279845	35	2	2014
lm	29.2124760632681	36	2	2014
lm	23.1052075047231	37	2	2014
lm	17.4010035318059	38	2	2014
lm	22.6140984662022	39	2	2014
lm	20.0998486069405	40	2	2014
lm	19.6967757312419	41	2	2014
lm	19.4363861236573	42	2	2014
lm	16.2224389533022	43	2	2014
lm	18.6184991628777	44	2	2014
lm	18.2048301697343	45	2	2014
lm	32.3292972145098	3	3	2014
lm	31.7096252558217	4	3	2014
lm	25.3534449004688	5	3	2014
lm	27.4515848651152	6	3	2014
lm	26.3655854926641	7	3	2014
lm	32.8335431107247	8	3	2014
lm	37.6741177191512	9	3	2014
lm	31.2884094917663	10	3	2014
lm	38.1639725908626	11	3	2014
lm	42.5003547712135	12	3	2014
lm	45.1528059611538	13	3	2014
lm	49.0024002996814	14	3	2014
lm	59.9534485396701	15	3	2014
lm	58.2270797658815	16	3	2014
lm	70.1732285762138	17	3	2014
lm	40.3700956289539	18	3	2014
lm	51.7601213575986	19	3	2014
lm	42.0350566495614	20	3	2014
lm	39.0328563866837	21	3	2014
lm	38.6875930989192	22	3	2014
lm	46.2168845197885	23	3	2014
lm	37.9639002103791	24	3	2014
lm	36.7076661309776	25	3	2014
lm	30.2919675223731	26	3	2014
lm	32.2831686882919	27	3	2014
lm	23.7847681955727	28	3	2014
lm	36.2287665969641	29	3	2014
lm	29.9861277285298	30	3	2014
lm	31.5331266033065	31	3	2014
lm	25.9505971137378	32	3	2014
lm	23.3341879717082	33	3	2014
lm	25.4098358996661	34	3	2014
lm	29.0357477097752	35	3	2014
lm	24.0354647488473	36	3	2014
lm	20.14339105157	37	3	2014
lm	20.4016690168222	38	3	2014
lm	19.850354952586	39	3	2014
lm	19.7843573128282	40	3	2014
lm	19.0480185287314	41	3	2014
lm	17.551753816563	42	3	2014
lm	14.6465103321153	43	3	2014
lm	23.0153589068167	44	3	2014
lm	14.9289685342204	45	3	2014
lm	31.8200689515861	3	4	2014
lm	25.1835177309762	4	4	2014
lm	27.8560698186051	5	4	2014
lm	27.7731355664205	6	4	2014
lm	33.0587710033834	7	4	2014
lm	39.6113695875871	8	4	2014
lm	32.7489801898893	9	4	2014
lm	38.4808363556535	10	4	2014
lm	40.7206688617711	11	4	2014
lm	46.3926465037095	12	4	2014
lm	50.9476411597151	13	4	2014
lm	63.2550408386714	14	4	2014
lm	58.626014505692	15	4	2014
lm	65.3289277857579	16	4	2014
lm	47.8071467679667	17	4	2014
lm	32.3005155723001	18	4	2014
lm	46.0496798680537	19	4	2014
lm	44.5704471679189	20	4	2014
lm	37.3785548067429	21	4	2014
lm	47.3328707057783	22	4	2014
lm	41.8626876768855	23	4	2014
lm	39.0020222621177	24	4	2014
lm	29.7505567295235	25	4	2014
lm	32.8334672750857	26	4	2014
lm	24.0865108211077	27	4	2014
lm	35.5225818244286	28	4	2014
lm	28.851055130175	29	4	2014
lm	28.8456795772988	30	4	2014
lm	27.7856537264758	31	4	2014
lm	21.5978972055808	32	4	2014
lm	25.7264525461505	33	4	2014
lm	28.9204222207383	34	4	2014
lm	24.0141782870083	35	4	2014
lm	20.3030554427191	36	4	2014
lm	21.2584860063035	37	4	2014
lm	19.5725230754781	38	4	2014
lm	20.6357123477021	39	4	2014
lm	19.5165666851227	40	4	2014
lm	17.5938669603971	41	4	2014
lm	15.3204050171983	42	4	2014
lm	20.2522460052426	43	4	2014
lm	18.8267835829598	44	4	2014
lm	10.550509912324	45	4	2014
eb	32.0064362980355	3	1	2014
eb	25.8655373520242	4	1	2014
eb	27.9789426939506	5	1	2014
eb	20.3820355793753	6	1	2014
eb	24.8577345418784	7	1	2014
eb	26.3350367714943	8	1	2014
eb	31.3685351154133	9	1	2014
eb	32.3617174393412	10	1	2014
eb	32.5099066089592	11	1	2014
eb	33.5767342652017	12	1	2014
eb	35.7725633402376	13	1	2014
eb	29.1906277883319	14	1	2014
eb	43.3821177369317	15	1	2014
eb	55.4185490977035	16	1	2014
eb	84.3706567999692	17	1	2014
eb	47.2096073514622	18	1	2014
eb	88.0483828521019	19	1	2014
eb	76.792591872669	20	1	2014
eb	39.8046865951553	21	1	2014
eb	34.889128297181	22	1	2014
eb	30.3942963364255	23	1	2014
eb	22.6501415568188	24	1	2014
eb	23.9057812131865	25	1	2014
eb	38.8924629904596	26	1	2014
eb	34.0127317436082	27	1	2014
eb	34.9575662264952	28	1	2014
eb	33.6158283695665	29	1	2014
eb	37.5750017615518	30	1	2014
eb	32.2154072327719	31	1	2014
eb	36.1631204997486	32	1	2014
eb	34.9602883112882	33	1	2014
eb	26.0037907706082	34	1	2014
eb	25.0610147519729	35	1	2014
eb	25.027643723232	36	1	2014
eb	18.2908845741127	37	1	2014
eb	23.2785203250264	38	1	2014
eb	28.598661031287	39	1	2014
eb	21.5788248673002	40	1	2014
eb	24.7192176858508	41	1	2014
eb	16.7643572067646	42	1	2014
eb	16.1091556924042	43	1	2014
eb	31.0879540473689	44	1	2014
eb	10.1513599104149	45	1	2014
eb	35.6803568453292	3	2	2014
eb	27.9073799154916	4	2	2014
eb	30.265279360584	5	2	2014
eb	22.9286980727893	6	2	2014
eb	27.7518088210645	7	2	2014
eb	29.696228936232	8	2	2014
eb	35.6507423261804	9	2	2014
eb	37.2528144440025	10	2	2014
eb	38.3044802957453	11	2	2014
eb	39.2932642798344	12	2	2014
eb	42.1728856075643	13	2	2014
eb	37.0044341415337	14	2	2014
eb	49.7855255456092	15	2	2014
eb	59.069141798779	16	2	2014
eb	80.126038199581	17	2	2014
eb	45.9484377037785	18	2	2014
eb	83.2549352959917	19	2	2014
eb	73.5405611003499	20	2	2014
eb	38.3157638434714	21	2	2014
eb	33.6898942853504	22	2	2014
eb	29.4658343626901	23	2	2014
eb	21.6546304629782	24	2	2014
eb	22.7192628390247	25	2	2014
eb	37.6547211851474	26	2	2014
eb	33.1297158197936	27	2	2014
eb	33.5636437551959	28	2	2014
eb	32.5654802745301	29	2	2014
eb	36.1723876026801	30	2	2014
eb	30.6048745237919	31	2	2014
eb	34.2517421922824	32	2	2014
eb	33.0402849430353	33	2	2014
eb	24.0573373255928	34	2	2014
eb	23.2745885565994	35	2	2014
eb	23.4367793818279	36	2	2014
eb	16.4880264421422	37	2	2014
eb	22.1617386234409	38	2	2014
eb	26.9078690327649	39	2	2014
eb	20.5265899918011	40	2	2014
eb	23.7586342532	41	2	2014
eb	15.9583998083596	42	2	2014
eb	14.9619971155127	43	2	2014
eb	30.1898595865811	44	2	2014
eb	9.3199057973587	45	2	2014
eb	39.0868185602374	3	3	2014
eb	30.4304932086242	4	3	2014
eb	33.0138047090912	5	3	2014
eb	25.9651131285747	6	3	2014
eb	31.3246180436397	7	3	2014
eb	34.1352712173488	8	3	2014
eb	41.0747727253552	9	3	2014
eb	43.162118246091	10	3	2014
eb	45.2514337361843	11	3	2014
eb	46.8748800935144	12	3	2014
eb	50.3785471570603	13	3	2014
eb	47.4265954173435	14	3	2014
eb	58.3567112032314	15	3	2014
eb	54.9260836417115	16	3	2014
eb	72.7122669562912	17	3	2014
eb	45.7461799997455	18	3	2014
eb	78.0923454731804	19	3	2014
eb	72.9346876511357	20	3	2014
eb	37.5274312515443	21	3	2014
eb	32.7030806267365	22	3	2014
eb	28.8047180294746	23	3	2014
eb	21.0874171332958	24	3	2014
eb	21.8721113802195	25	3	2014
eb	36.6530419898388	26	3	2014
eb	31.7811543186322	27	3	2014
eb	32.4663524071652	28	3	2014
eb	30.807391738386	29	3	2014
eb	34.0227299671065	30	3	2014
eb	29.0881250398729	31	3	2014
eb	32.3448748519237	32	3	2014
eb	31.2149954276931	33	3	2014
eb	22.2290648694467	34	3	2014
eb	21.4261226917692	35	3	2014
eb	21.9568873261044	36	3	2014
eb	15.1273712186619	37	3	2014
eb	20.736746899559	38	3	2014
eb	25.8691694001774	39	3	2014
eb	19.3069092455636	40	3	2014
eb	22.716159350342	41	3	2014
eb	14.9626342198357	42	3	2014
eb	14.3873585829265	43	3	2014
eb	29.5819703396111	44	3	2014
eb	8.83241528573678	45	3	2014
eb	41.3281761166466	3	4	2014
eb	33.0638514094806	4	4	2014
eb	36.4272026772248	5	4	2014
eb	29.7069520908738	6	4	2014
eb	35.7823366713497	7	4	2014
eb	38.4461592646335	8	4	2014
eb	47.6003457218868	9	4	2014
eb	51.181578609613	10	4	2014
eb	52.5452652759632	11	4	2014
eb	55.160181645056	12	4	2014
eb	54.8369986250572	13	4	2014
eb	56.9056647859163	14	4	2014
eb	56.1803843073823	15	4	2014
eb	54.2156707286797	16	4	2014
eb	62.4720001337471	17	4	2014
eb	45.9692336711088	18	4	2014
eb	73.0578518700901	19	4	2014
eb	69.8690866781596	20	4	2014
eb	36.4464991105841	21	4	2014
eb	31.9094064302601	22	4	2014
eb	28.440535223509	23	4	2014
eb	20.0704481202774	24	4	2014
eb	21.1356030902	25	4	2014
eb	35.5893770545615	26	4	2014
eb	30.4667262707868	27	4	2014
eb	30.8715112575203	28	4	2014
eb	29.1751923182766	29	4	2014
eb	32.1091210493212	30	4	2014
eb	27.0748021123888	31	4	2014
eb	30.6738832364766	32	4	2014
eb	29.6407686471732	33	4	2014
eb	20.5878444360791	34	4	2014
eb	20.0489748920537	35	4	2014
eb	20.2831604932952	36	4	2014
eb	13.5952142508578	37	4	2014
eb	19.1830189537885	38	4	2014
eb	24.8064670200983	39	4	2014
eb	18.2360543948711	40	4	2014
eb	21.7155855156798	41	4	2014
eb	14.1792123398837	42	4	2014
eb	13.4688809913877	43	4	2014
eb	28.8608499904021	44	4	2014
eb	8.2087570257401	45	4	2014
arima	20.2256843856144	3	1	2014
arima	32.3036380182164	4	1	2014
arima	28.9492857124962	5	1	2014
arima	18.4729760847499	6	1	2014
arima	20.090192160977	7	1	2014
arima	25.2739423825701	8	1	2014
arima	23.4260684686838	9	1	2014
arima	32.5351475453129	10	1	2014
arima	34.1784454056166	11	1	2014
arima	27.5328858701606	12	1	2014
arima	32.7646786565089	13	1	2014
arima	31.7918341042524	14	1	2014
arima	41.531005744138	15	1	2014
arima	51.6503039265547	16	1	2014
arima	77.2756016015713	17	1	2014
arima	88.2602523547183	18	1	2014
arima	97.0213646940947	19	1	2014
arima	54.3615361371618	20	1	2014
arima	37.3637908150576	21	1	2014
arima	43.1176648373657	22	1	2014
arima	43.2926162823312	23	1	2014
arima	52.0352553528574	24	1	2014
arima	31.2127028832793	25	1	2014
arima	44.8126579941324	26	1	2014
arima	40.2556959614717	27	1	2014
arima	38.1877714065502	28	1	2014
arima	31.4355147879995	29	1	2014
arima	39.6643474327549	30	1	2014
arima	35.7187160624061	31	1	2014
arima	38.9884875248193	32	1	2014
arima	32.4003045298735	33	1	2014
arima	27.3281205144266	34	1	2014
arima	28.4153792883196	35	1	2014
arima	34.25690815351	36	1	2014
arima	22.8619261274841	37	1	2014
arima	23.4517556343692	38	1	2014
arima	24.3487295261946	39	1	2014
arima	24.0042319470876	40	1	2014
arima	20.8165417061224	41	1	2014
arima	22.3343583969766	42	1	2014
arima	15.8810378209237	43	1	2014
arima	24.6704634973601	44	1	2014
arima	22.3750829884352	45	1	2014
arima	31.5115749219598	3	2	2014
arima	30.0127956388678	4	2	2014
arima	19.8384676684643	5	2	2014
arima	19.0856958239109	6	2	2014
arima	24.4151459912226	7	2	2014
arima	22.9376371242206	8	2	2014
arima	31.3644594127033	9	2	2014
arima	34.7997997639568	10	2	2014
arima	28.0204224803919	11	2	2014
arima	31.9029274667824	12	2	2014
arima	32.7557942927578	13	2	2014
arima	40.376673878625	14	2	2014
arima	50.4293315904636	15	2	2014
arima	71.6591017855791	16	2	2014
arima	92.4769007840099	17	2	2014
arima	96.7016442442733	18	2	2014
arima	55.6987650800859	19	2	2014
arima	38.5327962159833	20	2	2014
arima	42.833428157622	21	2	2014
arima	44.6614034121198	22	2	2014
arima	54.4059174726678	23	2	2014
arima	35.7267126748376	24	2	2014
arima	42.9640478856441	25	2	2014
arima	41.9345314680581	26	2	2014
arima	38.7785554671469	27	2	2014
arima	32.1355943109983	28	2	2014
arima	38.6989239239196	29	2	2014
arima	36.7321194477418	30	2	2014
arima	38.8876032026424	31	2	2014
arima	32.8571787555597	32	2	2014
arima	28.1178555791267	33	2	2014
arima	28.6669522972499	34	2	2014
arima	34.6755195219543	35	2	2014
arima	25.2232121148561	36	2	2014
arima	23.2686240577272	37	2	2014
arima	23.6761807189636	38	2	2014
arima	24.5771738396837	39	2	2014
arima	20.7560356743873	40	2	2014
arima	23.0465691454177	41	2	2014
arima	16.9577708205845	42	2	2014
arima	22.5201744152128	43	2	2014
arima	24.5513784001075	44	2	2014
arima	18.9157110115023	45	2	2014
arima	29.521941589993	3	3	2014
arima	20.4987758718157	4	3	2014
arima	19.9422668605675	5	3	2014
arima	23.8171008723732	6	3	2014
arima	22.4258662297112	7	3	2014
arima	31.0622302192855	8	3	2014
arima	34.1066131356491	9	3	2014
arima	28.3867460329484	10	3	2014
arima	32.2019947938474	11	3	2014
arima	32.2591978710057	12	3	2014
arima	40.9447012656526	13	3	2014
arima	49.7583638876478	14	3	2014
arima	70.9500763597779	15	3	2014
arima	89.1776279999299	16	3	2014
arima	99.2544844016245	17	3	2014
arima	55.434556386572	18	3	2014
arima	40.0550341000536	19	3	2014
arima	44.0085531410713	20	3	2014
arima	44.4639970301087	21	3	2014
arima	55.4656907501291	22	3	2014
arima	37.4305102476569	23	3	2014
arima	45.9419198754613	24	3	2014
arima	40.7841766235036	25	3	2014
arima	39.9052939068199	26	3	2014
arima	32.5463856883937	27	3	2014
arima	39.1644972958536	28	3	2014
arima	36.0136236878191	29	3	2014
arima	39.7370208804021	30	3	2014
arima	32.6902352857072	31	3	2014
arima	28.5236341680193	32	3	2014
arima	29.3175990428844	33	3	2014
arima	34.8445346926547	34	3	2014
arima	25.4983873815637	35	3	2014
arima	24.9273273865846	36	3	2014
arima	23.5551608625158	37	3	2014
arima	24.0606087182376	38	3	2014
arima	21.1209238304623	39	3	2014
arima	23.0051271327457	40	3	2014
arima	17.3923765752571	41	3	2014
arima	23.1784067391186	42	3	2014
arima	23.246546100247	43	3	2014
arima	20.3827431178973	44	3	2014
arima	13.7302151158377	45	3	2014
arima	20.4992585896765	3	4	2014
arima	19.9101627415723	4	4	2014
arima	23.7989328878089	5	4	2014
arima	22.4459349459807	6	4	2014
arima	31.0906610159804	7	4	2014
arima	34.1096447872891	8	4	2014
arima	28.4012413717152	9	4	2014
arima	32.1888380272302	10	4	2014
arima	32.2576879917622	11	4	2014
arima	40.9530842098982	12	4	2014
arima	49.7441196753743	13	4	2014
arima	70.9765722149255	14	4	2014
arima	89.2090182547857	15	4	2014
arima	99.1948319050292	16	4	2014
arima	55.1254591517469	17	4	2014
arima	40.1514487478365	18	4	2014
arima	43.4247833416734	19	4	2014
arima	44.0364816939204	20	4	2014
arima	55.542740839122	21	4	2014
arima	37.1107213195191	22	4	2014
arima	45.61073369693	23	4	2014
arima	40.5107848705631	24	4	2014
arima	40.0229802265803	25	4	2014
arima	32.3512683763074	26	4	2014
arima	39.0967783970879	27	4	2014
arima	35.9377690198253	28	4	2014
arima	39.868870130872	29	4	2014
arima	32.4743547569037	30	4	2014
arima	28.5826175992986	31	4	2014
arima	29.2147185281244	32	4	2014
arima	34.7026687880832	33	4	2014
arima	25.4755178384339	34	4	2014
arima	24.8922654325755	35	4	2014
arima	23.3584141492553	36	4	2014
arima	24.0682773471584	37	4	2014
arima	21.1943001727944	38	4	2014
arima	22.9499121383034	39	4	2014
arima	17.386244002702	40	4	2014
arima	23.1287417481809	41	4	2014
arima	23.1907097505606	42	4	2014
arima	20.5025020553271	43	4	2014
arima	13.4822080167494	44	4	2014
arima	13.3057559643285	45	4	2014
target	24	3	1	2014
target	26	4	1	2014
target	19	5	1	2014
target	23	6	1	2014
target	24	7	1	2014
target	28	8	1	2014
target	29	9	1	2014
target	29	10	1	2014
target	30	11	1	2014
target	32	12	1	2014
target	26	13	1	2014
target	38	14	1	2014
target	48	15	1	2014
target	82	16	1	2014
target	48	17	1	2014
target	91	18	1	2014
target	80	19	1	2014
target	43	20	1	2014
target	37	21	1	2014
target	32	22	1	2014
target	24	23	1	2014
target	25	24	1	2014
target	40	25	1	2014
target	35	26	1	2014
target	36	27	1	2014
target	35	28	1	2014
target	39	29	1	2014
target	34	30	1	2014
target	38	31	1	2014
target	37	32	1	2014
target	28	33	1	2014
target	27	34	1	2014
target	27	35	1	2014
target	20	36	1	2014
target	25	37	1	2014
target	30	38	1	2014
target	23	39	1	2014
target	26	40	1	2014
target	18	41	1	2014
target	17	42	1	2014
target	32	43	1	2014
target	11	44	1	2014
target	18	45	1	2014
target	26	3	2	2014
target	19	4	2	2014
target	23	5	2	2014
target	24	6	2	2014
target	28	7	2	2014
target	29	8	2	2014
target	29	9	2	2014
target	30	10	2	2014
target	32	11	2	2014
target	26	12	2	2014
target	38	13	2	2014
target	48	14	2	2014
target	82	15	2	2014
target	48	16	2	2014
target	91	17	2	2014
target	80	18	2	2014
target	43	19	2	2014
target	37	20	2	2014
target	32	21	2	2014
target	24	22	2	2014
target	25	23	2	2014
target	40	24	2	2014
target	35	25	2	2014
target	36	26	2	2014
target	35	27	2	2014
target	39	28	2	2014
target	34	29	2	2014
target	38	30	2	2014
target	37	31	2	2014
target	28	32	2	2014
target	27	33	2	2014
target	27	34	2	2014
target	20	35	2	2014
target	25	36	2	2014
target	30	37	2	2014
target	23	38	2	2014
target	26	39	2	2014
target	18	40	2	2014
target	17	41	2	2014
target	32	42	2	2014
target	11	43	2	2014
target	18	44	2	2014
target	10	45	2	2014
target	19	3	3	2014
target	23	4	3	2014
target	24	5	3	2014
target	28	6	3	2014
target	29	7	3	2014
target	29	8	3	2014
target	30	9	3	2014
target	32	10	3	2014
target	26	11	3	2014
target	38	12	3	2014
target	48	13	3	2014
target	82	14	3	2014
target	48	15	3	2014
target	91	16	3	2014
target	80	17	3	2014
target	43	18	3	2014
target	37	19	3	2014
target	32	20	3	2014
target	24	21	3	2014
target	25	22	3	2014
target	40	23	3	2014
target	35	24	3	2014
target	36	25	3	2014
target	35	26	3	2014
target	39	27	3	2014
target	34	28	3	2014
target	38	29	3	2014
target	37	30	3	2014
target	28	31	3	2014
target	27	32	3	2014
target	27	33	3	2014
target	20	34	3	2014
target	25	35	3	2014
target	30	36	3	2014
target	23	37	3	2014
target	26	38	3	2014
target	18	39	3	2014
target	17	40	3	2014
target	32	41	3	2014
target	11	42	3	2014
target	18	43	3	2014
target	10	44	3	2014
target	16	45	3	2014
target	23	3	4	2014
target	24	4	4	2014
target	28	5	4	2014
target	29	6	4	2014
target	29	7	4	2014
target	30	8	4	2014
target	32	9	4	2014
target	26	10	4	2014
target	38	11	4	2014
target	48	12	4	2014
target	82	13	4	2014
target	48	14	4	2014
target	91	15	4	2014
target	80	16	4	2014
target	43	17	4	2014
target	37	18	4	2014
target	32	19	4	2014
target	24	20	4	2014
target	25	21	4	2014
target	40	22	4	2014
target	35	23	4	2014
target	36	24	4	2014
target	35	25	4	2014
target	39	26	4	2014
target	34	27	4	2014
target	38	28	4	2014
target	37	29	4	2014
target	28	30	4	2014
target	27	31	4	2014
target	27	32	4	2014
target	20	33	4	2014
target	25	34	4	2014
target	30	35	4	2014
target	23	36	4	2014
target	26	37	4	2014
target	18	38	4	2014
target	17	39	4	2014
target	32	40	4	2014
target	11	41	4	2014
target	18	42	4	2014
target	10	43	4	2014
target	16	44	4	2014
target	15	45	4	2014
