# Supplementary material for: A stacked ensemble method for forecasting influenza-like illness visit volumes at emergency departments
Source: PLoS One. 2021 Mar 22;16(3):e0241725. doi: 10.1371/journal.pone.0241725 (PMC7984626; doi:10.1371/journal.pone.0241725)
Supplement: S1 Data — (ZIP) [file pone.0241725.s003.zip › ILI_plosone/tables/raw_estimates_2017_holdout_2015weeks-3-45.csv]

object	value	epiweek	weeks_ahead	season
rf	141.6695	3	1	2015
rf	155.4465	4	1	2015
rf	145.981	5	1	2015
rf	145.665	6	1	2015
rf	155.7865	7	1	2015
rf	151.177	8	1	2015
rf	179.9085	9	1	2015
rf	198.7085	10	1	2015
rf	229.3195	11	1	2015
rf	234.8985	12	1	2015
rf	221.0435	13	1	2015
rf	208.741	14	1	2015
rf	217.7145	15	1	2015
rf	234.946	16	1	2015
rf	310.475	17	1	2015
rf	282.619	18	1	2015
rf	249.229	19	1	2015
rf	258.3255	20	1	2015
rf	257.4685	21	1	2015
rf	290.157	22	1	2015
rf	336.7785	23	1	2015
rf	325.3975	24	1	2015
rf	388.2645	25	1	2015
rf	387.23	26	1	2015
rf	364.633	27	1	2015
rf	371.8225	28	1	2015
rf	344.1855	29	1	2015
rf	332.1715	30	1	2015
rf	245.856	31	1	2015
rf	197.9755	32	1	2015
rf	172.672	33	1	2015
rf	172.784	34	1	2015
rf	170.206	35	1	2015
rf	173.9145	36	1	2015
rf	165.104	37	1	2015
rf	160.0455	38	1	2015
rf	162.1345	39	1	2015
rf	148.0675	40	1	2015
rf	134.592	41	1	2015
rf	137.0025	42	1	2015
rf	129.447	43	1	2015
rf	125.7155	44	1	2015
rf	109.374	45	1	2015
rf	154.873	3	2	2015
rf	152.8825	4	2	2015
rf	146.6825	5	2	2015
rf	154.393	6	2	2015
rf	153.5155	7	2	2015
rf	170.2385	8	2	2015
rf	202.846	9	2	2015
rf	223.6025	10	2	2015
rf	264.11	11	2	2015
rf	246.759	12	2	2015
rf	231.209	13	2	2015
rf	235.4935	14	2	2015
rf	250.3525	15	2	2015
rf	261.407	16	2	2015
rf	314.573	17	2	2015
rf	287.1085	18	2	2015
rf	258.247	19	2	2015
rf	257.9205	20	2	2015
rf	263.812	21	2	2015
rf	292.5645	22	2	2015
rf	318.1165	23	2	2015
rf	332.33	24	2	2015
rf	393.447	25	2	2015
rf	375.54	26	2	2015
rf	357.7785	27	2	2015
rf	348.7165	28	2	2015
rf	333.956	29	2	2015
rf	303.504	30	2	2015
rf	241.2085	31	2	2015
rf	191.3755	32	2	2015
rf	182.785	33	2	2015
rf	164.0785	34	2	2015
rf	181.883	35	2	2015
rf	164.506	36	2	2015
rf	179.363	37	2	2015
rf	156.6865	38	2	2015
rf	156.69	39	2	2015
rf	145.3615	40	2	2015
rf	129.6135	41	2	2015
rf	130.6965	42	2	2015
rf	135.806	43	2	2015
rf	107.0175	44	2	2015
rf	99.988	45	2	2015
rf	157.4915	3	3	2015
rf	153.2955	4	3	2015
rf	161.6015	5	3	2015
rf	158.671	6	3	2015
rf	165.751	7	3	2015
rf	187.553	8	3	2015
rf	225.58	9	3	2015
rf	251.0445	10	3	2015
rf	276.0815	11	3	2015
rf	262.394	12	3	2015
rf	256.4655	13	3	2015
rf	269.307	14	3	2015
rf	271.739	15	3	2015
rf	277.9435	16	3	2015
rf	304.8175	17	3	2015
rf	284.9365	18	3	2015
rf	264.609	19	3	2015
rf	266.3295	20	3	2015
rf	272.1035	21	3	2015
rf	282.122	22	3	2015
rf	336.537	23	3	2015
rf	344.5185	24	3	2015
rf	368.6285	25	3	2015
rf	362.4485	26	3	2015
rf	339.31	27	3	2015
rf	341.322	28	3	2015
rf	310.175	29	3	2015
rf	288.2555	30	3	2015
rf	236.6305	31	3	2015
rf	195.0255	32	3	2015
rf	184.1595	33	3	2015
rf	175.775	34	3	2015
rf	187.918	35	3	2015
rf	178.8985	36	3	2015
rf	177.5595	37	3	2015
rf	160.179	38	3	2015
rf	158.4325	39	3	2015
rf	147.4775	40	3	2015
rf	126.5395	41	3	2015
rf	129.995	42	3	2015
rf	123.068	43	3	2015
rf	104.1555	44	3	2015
rf	95.8365	45	3	2015
rf	159.951	3	4	2015
rf	167.6895	4	4	2015
rf	166.063	5	4	2015
rf	182.247	6	4	2015
rf	192.6335	7	4	2015
rf	224.556	8	4	2015
rf	246.101	9	4	2015
rf	263.2755	10	4	2015
rf	292.6675	11	4	2015
rf	287.59	12	4	2015
rf	281.978	13	4	2015
rf	285.9045	14	4	2015
rf	272.77	15	4	2015
rf	281.1035	16	4	2015
rf	292.837	17	4	2015
rf	274.9595	18	4	2015
rf	263.1505	19	4	2015
rf	270.0415	20	4	2015
rf	274.4655	21	4	2015
rf	292.135	22	4	2015
rf	330.4995	23	4	2015
rf	333.191	24	4	2015
rf	343.8595	25	4	2015
rf	340.068	26	4	2015
rf	320.242	27	4	2015
rf	299.1645	28	4	2015
rf	279.5195	29	4	2015
rf	271.4075	30	4	2015
rf	229.7645	31	4	2015
rf	190.0195	32	4	2015
rf	196.8075	33	4	2015
rf	175.5045	34	4	2015
rf	198.046	35	4	2015
rf	177.968	36	4	2015
rf	178.2435	37	4	2015
rf	161.077	38	4	2015
rf	163.7875	39	4	2015
rf	146.544	40	4	2015
rf	119.3395	41	4	2015
rf	126.7065	42	4	2015
rf	123.105	43	4	2015
rf	100.058	44	4	2015
rf	94.5665	45	4	2015
Generalized Linear Mixture Model	158.209939392621	3	1	2018
Generalized Linear Mixture Model	161.551930133384	4	1	2018
Generalized Linear Mixture Model	186.155130656814	5	1	2018
Generalized Linear Mixture Model	171.552479612255	6	1	2018
Generalized Linear Mixture Model	209.61167767203	7	1	2018
Generalized Linear Mixture Model	275.345664167	8	1	2018
Generalized Linear Mixture Model	395.099804480709	9	1	2018
Generalized Linear Mixture Model	568.408962188765	10	1	2018
Generalized Linear Mixture Model	577.874039224953	11	1	2018
Generalized Linear Mixture Model	614.775640384994	12	1	2018
Generalized Linear Mixture Model	595.696562873691	13	1	2018
Generalized Linear Mixture Model	473.065811094647	14	1	2018
Generalized Linear Mixture Model	387.807985561084	15	1	2018
Generalized Linear Mixture Model	382.450846432355	16	1	2018
Generalized Linear Mixture Model	309.989659763078	17	1	2018
Generalized Linear Mixture Model	161.472048105919	3	2	2018
Generalized Linear Mixture Model	163.167857214004	4	2	2018
Generalized Linear Mixture Model	173.244819636954	5	2	2018
Generalized Linear Mixture Model	174.780053066663	6	2	2018
Generalized Linear Mixture Model	214.390758194527	7	2	2018
Generalized Linear Mixture Model	286.725109977423	8	2	2018
Generalized Linear Mixture Model	415.985725191682	9	2	2018
Generalized Linear Mixture Model	558.285659096391	10	2	2018
Generalized Linear Mixture Model	553.071034378816	11	2	2018
Generalized Linear Mixture Model	605.311000069922	12	2	2018
Generalized Linear Mixture Model	561.323839146733	13	2	2018
Generalized Linear Mixture Model	456.217613842907	14	2	2018
Generalized Linear Mixture Model	384.610296916036	15	2	2018
Generalized Linear Mixture Model	350.861652839645	16	2	2018
Generalized Linear Mixture Model	273.525945636604	17	2	2018
Generalized Linear Mixture Model	158.794295618727	3	3	2018
Generalized Linear Mixture Model	153.262899744296	4	3	2018
Generalized Linear Mixture Model	179.713770762481	5	3	2018
Generalized Linear Mixture Model	173.564216598452	6	3	2018
Generalized Linear Mixture Model	227.290827001446	7	3	2018
Generalized Linear Mixture Model	307.985202447836	8	3	2018
Generalized Linear Mixture Model	401.538004826767	9	3	2018
Generalized Linear Mixture Model	515.48400819765	10	3	2018
Generalized Linear Mixture Model	529.731050169173	11	3	2018
Generalized Linear Mixture Model	541.364415888963	12	3	2018
Generalized Linear Mixture Model	503.5808763327	13	3	2018
Generalized Linear Mixture Model	426.33007989784	14	3	2018
Generalized Linear Mixture Model	339.12857014003	15	3	2018
Generalized Linear Mixture Model	319.390674647652	16	3	2018
Generalized Linear Mixture Model	269.213693171138	17	3	2018
Generalized Linear Mixture Model	151.065132374913	3	4	2018
Generalized Linear Mixture Model	162.833134464778	4	4	2018
Generalized Linear Mixture Model	186.013440469493	5	4	2018
Generalized Linear Mixture Model	192.582409143754	6	4	2018
Generalized Linear Mixture Model	257.741913050277	7	4	2018
Generalized Linear Mixture Model	328.262945747957	8	4	2018
Generalized Linear Mixture Model	396.805493480499	9	4	2018
Generalized Linear Mixture Model	496.465040298625	10	4	2018
Generalized Linear Mixture Model	492.746299830138	11	4	2018
Generalized Linear Mixture Model	480.878473712429	12	4	2018
Generalized Linear Mixture Model	448.943226985839	13	4	2018
Generalized Linear Mixture Model	392.310253951827	14	4	2018
Generalized Linear Mixture Model	306.634916934834	15	4	2018
Generalized Linear Mixture Model	296.153299589187	16	4	2018
Generalized Linear Mixture Model	265.10979314269	17	4	2018
lm	156.959989509779	3	1	2015
lm	171.230935261257	4	1	2015
lm	136.238397835243	5	1	2015
lm	135.493837897294	6	1	2015
lm	199.735424310005	7	1	2015
lm	175.39769975699	8	1	2015
lm	202.343124711775	9	1	2015
lm	255.416322020191	10	1	2015
lm	271.30148697286	11	1	2015
lm	220.538639543733	12	1	2015
lm	196.266290711022	13	1	2015
lm	211.113942121124	14	1	2015
lm	254.269469641248	15	1	2015
lm	243.355135670481	16	1	2015
lm	321.742381383543	17	1	2015
lm	231.248868119461	18	1	2015
lm	148.161704033502	19	1	2015
lm	269.58313495499	20	1	2015
lm	290.125856152374	21	1	2015
lm	338.652690398292	22	1	2015
lm	321.369499229177	23	1	2015
lm	273.934949096137	24	1	2015
lm	428.566856274719	25	1	2015
lm	359.340785856876	26	1	2015
lm	310.54300291488	27	1	2015
lm	304.083407936268	28	1	2015
lm	287.103993505054	29	1	2015
lm	307.36054807042	30	1	2015
lm	176.520298027435	31	1	2015
lm	183.391415873088	32	1	2015
lm	166.546897187324	33	1	2015
lm	183.345695859601	34	1	2015
lm	161.355565855672	35	1	2015
lm	169.61026161947	36	1	2015
lm	161.206506957147	37	1	2015
lm	141.35823309667	38	1	2015
lm	153.929409774744	39	1	2015
lm	155.09564459868	40	1	2015
lm	149.981825799502	41	1	2015
lm	134.145447899507	42	1	2015
lm	139.913409212814	43	1	2015
lm	116.931579962051	44	1	2015
lm	90.2411446442487	45	1	2015
lm	182.639657611929	3	2	2015
lm	161.797834047713	4	2	2015
lm	140.008017942294	5	2	2015
lm	164.881411346313	6	2	2015
lm	222.101405955539	7	2	2015
lm	232.739068273309	8	2	2015
lm	253.287148402175	9	2	2015
lm	297.441453590306	10	2	2015
lm	279.290300817612	11	2	2015
lm	241.875558416686	12	2	2015
lm	212.974365083915	13	2	2015
lm	263.183123805981	14	2	2015
lm	282.252858109858	15	2	2015
lm	295.755120630521	16	2	2015
lm	311.667909358704	17	2	2015
lm	190.93480151757	18	2	2015
lm	159.170377813925	19	2	2015
lm	267.732033022874	20	2	2015
lm	356.943541511489	21	2	2015
lm	314.190945372977	22	2	2015
lm	295.745316526961	23	2	2015
lm	296.526313225535	24	2	2015
lm	380.774490445995	25	2	2015
lm	362.686470818097	26	2	2015
lm	265.408764725063	27	2	2015
lm	287.215870991669	28	2	2015
lm	287.349854321071	29	2	2015
lm	270.60731092628	30	2	2015
lm	194.533864185366	31	2	2015
lm	157.534792649351	32	2	2015
lm	194.225258920082	33	2	2015
lm	164.33767516631	34	2	2015
lm	181.297026576865	35	2	2015
lm	160.101238008966	36	2	2015
lm	157.690982458304	37	2	2015
lm	122.902994067719	38	2	2015
lm	164.258874673373	39	2	2015
lm	159.511723088196	40	2	2015
lm	143.692818372008	41	2	2015
lm	127.887986529084	42	2	2015
lm	119.162785171724	43	2	2015
lm	109.53564907861	44	2	2015
lm	88.3430163866039	45	2	2015
lm	177.755876933848	3	3	2015
lm	161.329072289161	4	3	2015
lm	178.707458744037	5	3	2015
lm	199.614673018331	6	3	2015
lm	260.505706361008	7	3	2015
lm	288.633928440454	8	3	2015
lm	298.392779697833	9	3	2015
lm	306.917537081011	10	3	2015
lm	300.317466386889	11	3	2015
lm	261.560626800873	12	3	2015
lm	272.502115840796	13	3	2015
lm	297.001707257271	14	3	2015
lm	331.846860328519	15	3	2015
lm	291.254238956457	16	3	2015
lm	224.325687745886	17	3	2015
lm	203.994985779411	18	3	2015
lm	180.065860109533	19	3	2015
lm	295.664297749362	20	3	2015
lm	314.388775593752	21	3	2015
lm	283.428733164226	22	3	2015
lm	313.390579009812	23	3	2015
lm	290.075885389633	24	3	2015
lm	340.629151269551	25	3	2015
lm	325.031600529982	26	3	2015
lm	258.158490298402	27	3	2015
lm	292.513485581396	28	3	2015
lm	251.467529298939	29	3	2015
lm	263.358423104816	30	3	2015
lm	189.137152896449	31	3	2015
lm	185.495279603046	32	3	2015
lm	181.75104919986	33	3	2015
lm	183.715281358281	34	3	2015
lm	175.860874978261	35	3	2015
lm	155.186235375452	36	3	2015
lm	130.273230703833	37	3	2015
lm	133.396487891156	38	3	2015
lm	153.520525160784	39	3	2015
lm	163.668285732538	40	3	2015
lm	132.870341698869	41	3	2015
lm	119.371486299548	42	3	2015
lm	107.968539867053	43	3	2015
lm	105.545780761932	44	3	2015
lm	80.9188913136559	45	3	2015
lm	174.63099818451	3	4	2015
lm	197.825213113188	4	4	2015
lm	210.139853689244	5	4	2015
lm	243.515234430592	6	4	2015
lm	309.347019777218	7	4	2015
lm	331.308509206184	8	4	2015
lm	310.078395599914	9	4	2015
lm	322.17790698345	10	4	2015
lm	310.024633327131	11	4	2015
lm	321.52624461577	12	4	2015
lm	313.975717629545	13	4	2015
lm	343.1599891828	14	4	2015
lm	328.56633343527	15	4	2015
lm	223.112840612296	16	4	2015
lm	237.352267223219	17	4	2015
lm	231.728028271978	18	4	2015
lm	237.663141513487	19	4	2015
lm	273.517507331253	20	4	2015
lm	295.277188866912	21	4	2015
lm	297.819883355791	22	4	2015
lm	294.373800135616	23	4	2015
lm	260.063721110114	24	4	2015
lm	288.69337977011	25	4	2015
lm	305.881691677357	26	4	2015
lm	239.126628885928	27	4	2015
lm	245.487263912431	28	4	2015
lm	237.974864688425	29	4	2015
lm	237.822376577703	30	4	2015
lm	209.962112152631	31	4	2015
lm	161.446606760423	32	4	2015
lm	206.879988947774	33	4	2015
lm	174.387372661208	34	4	2015
lm	175.30636384881	35	4	2015
lm	134.07993351247	36	4	2015
lm	152.665930062974	37	4	2015
lm	136.698680637232	38	4	2015
lm	159.833128512813	39	4	2015
lm	155.345473559071	40	4	2015
lm	113.940241451494	41	4	2015
lm	114.411976474739	42	4	2015
lm	97.8465512639858	43	4	2015
lm	99.0966272964604	44	4	2015
lm	77.6810238225018	45	4	2015
eb	134.953047060017	3	1	2015
eb	167.087545966086	4	1	2015
eb	136.864824701879	5	1	2015
eb	159.027928022863	6	1	2015
eb	184.014285395757	7	1	2015
eb	141.816503441479	8	1	2015
eb	177.631170922123	9	1	2015
eb	215.782416795272	10	1	2015
eb	254.752314606628	11	1	2015
eb	221.608233843902	12	1	2015
eb	187.560888985232	13	1	2015
eb	216.446669512396	14	1	2015
eb	222.490562631775	15	1	2015
eb	215.441735075522	16	1	2015
eb	302.307361255058	17	1	2015
eb	238.410825707693	18	1	2015
eb	217.926104351045	19	1	2015
eb	284.710207739023	20	1	2015
eb	280.963953775156	21	1	2015
eb	320.435540637201	22	1	2015
eb	363.922578110913	23	1	2015
eb	327.446307407659	24	1	2015
eb	460.059973221284	25	1	2015
eb	368.747876990395	26	1	2015
eb	374.777486213286	27	1	2015
eb	316.777573564904	28	1	2015
eb	309.373310647364	29	1	2015
eb	293.249623989462	30	1	2015
eb	183.52896749734	31	1	2015
eb	176.462789409785	32	1	2015
eb	143.277385743865	33	1	2015
eb	161.535165867941	34	1	2015
eb	149.711128247464	35	1	2015
eb	146.806839131029	36	1	2015
eb	145.610762627448	37	1	2015
eb	133.372836855744	38	1	2015
eb	162.236821225323	39	1	2015
eb	117.137314659665	40	1	2015
eb	156.021175817395	41	1	2015
eb	101.087506142733	42	1	2015
eb	155.931135385327	43	1	2015
eb	103.808835287816	44	1	2015
eb	93.2501074275684	45	1	2015
eb	153.235812781998	3	2	2015
eb	184.140313443825	4	2	2015
eb	146.158343345183	5	2	2015
eb	178.098835826206	6	2	2015
eb	205.92705290032	7	2	2015
eb	153.651267659619	8	2	2015
eb	198.694822816069	9	2	2015
eb	236.124742062577	10	2	2015
eb	277.950798511413	11	2	2015
eb	241.115143774793	12	2	2015
eb	208.345519224577	13	2	2015
eb	236.09378314671	14	2	2015
eb	241.358567812784	15	2	2015
eb	232.204701631629	16	2	2015
eb	319.641470747216	17	2	2015
eb	254.206271462281	18	2	2015
eb	228.468162686319	19	2	2015
eb	299.554570481544	20	2	2015
eb	292.651713466267	21	2	2015
eb	334.701859927992	22	2	2015
eb	381.47139450479	23	2	2015
eb	341.965828174072	24	2	2015
eb	477.21869421028	25	2	2015
eb	380.19158455275	26	2	2015
eb	388.000762817568	27	2	2015
eb	315.162446097544	28	2	2015
eb	304.012582436937	29	2	2015
eb	285.362498414192	30	2	2015
eb	172.905762197646	31	2	2015
eb	163.186462150246	32	2	2015
eb	129.423875034466	33	2	2015
eb	149.455509496462	34	2	2015
eb	136.872238664878	35	2	2015
eb	133.110214136215	36	2	2015
eb	132.44366889358	37	2	2015
eb	120.964429113354	38	2	2015
eb	150.36310212525	39	2	2015
eb	103.575913510971	40	2	2015
eb	144.358943184388	41	2	2015
eb	89.027320581522	42	2	2015
eb	143.633335432463	43	2	2015
eb	90.9579965304639	44	2	2015
eb	82.4242435003066	45	2	2015
eb	157.784491893075	3	3	2015
eb	197.200753423846	4	3	2015
eb	158.087541367552	5	3	2015
eb	201.320003596484	6	3	2015
eb	230.415606862172	7	3	2015
eb	166.356313457261	8	3	2015
eb	218.318381804809	9	3	2015
eb	259.637694984692	10	3	2015
eb	299.113692427184	11	3	2015
eb	261.171470469901	12	3	2015
eb	227.596923558524	13	3	2015
eb	255.640692510178	14	3	2015
eb	260.895235621638	15	3	2015
eb	252.427271206159	16	3	2015
eb	339.787677049591	17	3	2015
eb	269.940982540051	18	3	2015
eb	238.255363498152	19	3	2015
eb	314.832205533863	20	3	2015
eb	308.101144332541	21	3	2015
eb	351.505385199609	22	3	2015
eb	399.964833449662	23	3	2015
eb	355.025714130083	24	3	2015
eb	493.840951924241	25	3	2015
eb	398.047778052702	26	3	2015
eb	399.932306588938	27	3	2015
eb	311.851832535823	28	3	2015
eb	296.98439609862	29	3	2015
eb	273.258184555643	30	3	2015
eb	160.389115880858	31	3	2015
eb	151.579374897828	32	3	2015
eb	117.668396168959	33	3	2015
eb	137.199252288479	34	3	2015
eb	124.427756175265	35	3	2015
eb	122.645527534533	36	3	2015
eb	121.07554423348	37	3	2015
eb	109.550888531385	38	3	2015
eb	137.174412544285	39	3	2015
eb	90.8278264942162	40	3	2015
eb	131.772268980754	41	3	2015
eb	75.9192512886339	42	3	2015
eb	130.759533932399	43	3	2015
eb	80.5110456103663	44	3	2015
eb	73.9929065373978	45	3	2015
eb	176.695072320601	3	4	2015
eb	212.61128500275	4	4	2015
eb	178.45277643369	5	4	2015
eb	223.924895365991	6	4	2015
eb	254.183097118538	7	4	2015
eb	189.934397831067	8	4	2015
eb	242.073304273421	9	4	2015
eb	280.831107629745	10	4	2015
eb	324.65927667351	11	4	2015
eb	277.990997309316	12	4	2015
eb	247.766453362705	13	4	2015
eb	273.737821894756	14	4	2015
eb	277.280891173403	15	4	2015
eb	268.664081343957	16	4	2015
eb	361.164746012262	17	4	2015
eb	284.803924670167	18	4	2015
eb	250.488280351513	19	4	2015
eb	331.613763198304	20	4	2015
eb	321.18283884676	21	4	2015
eb	369.512481192079	22	4	2015
eb	420.693251445208	23	4	2015
eb	373.461335385459	24	4	2015
eb	497.139610157517	25	4	2015
eb	411.894255447542	26	4	2015
eb	409.841918667969	27	4	2015
eb	306.763815357164	28	4	2015
eb	290.162457691676	29	4	2015
eb	261.532255785479	30	4	2015
eb	149.046405304834	31	4	2015
eb	137.82204184751	32	4	2015
eb	104.059132790884	33	4	2015
eb	123.632061484272	34	4	2015
eb	113.433497779069	35	4	2015
eb	109.391414109762	36	4	2015
eb	108.054569506687	37	4	2015
eb	97.046999978497	38	4	2015
eb	123.851707706879	39	4	2015
eb	78.4650563164857	40	4	2015
eb	118.149438204482	41	4	2015
eb	63.1110209849464	42	4	2015
eb	119.571875388398	43	4	2015
eb	68.6486523329405	44	4	2015
eb	61.8655261788635	45	4	2015
arima	158.775728863253	3	1	2015
arima	136.963561262521	4	1	2015
arima	125.857517659759	5	1	2015
arima	148.250694748006	6	1	2015
arima	138.268193385628	7	1	2015
arima	142.34292722211	8	1	2015
arima	191.328441200935	9	1	2015
arima	216.266640751454	10	1	2015
arima	206.250988634304	11	1	2015
arima	220.702612430616	12	1	2015
arima	201.544656222732	13	1	2015
arima	262.944405450501	14	1	2015
arima	286.917144654923	15	1	2015
arima	274.055552051846	16	1	2015
arima	313.730515241028	17	1	2015
arima	194.764255699193	18	1	2015
arima	194.849139045526	19	1	2015
arima	234.518841842323	20	1	2015
arima	274.81392310005	21	1	2015
arima	289.904603738959	22	1	2015
arima	280.593250186846	23	1	2015
arima	290.225115483691	24	1	2015
arima	330.441582468526	25	1	2015
arima	313.844356300164	26	1	2015
arima	301.20883579168	27	1	2015
arima	274.124605488938	28	1	2015
arima	278.419538548948	29	1	2015
arima	261.591179202908	30	1	2015
arima	207.243214821004	31	1	2015
arima	211.363493387714	32	1	2015
arima	174.798431072081	33	1	2015
arima	173.404190329639	34	1	2015
arima	176.992889468425	35	1	2015
arima	159.885256298852	36	1	2015
arima	153.452022826878	37	1	2015
arima	134.895117525483	38	1	2015
arima	144.415139111727	39	1	2015
arima	148.56664053805	40	1	2015
arima	135.74921368034	41	1	2015
arima	141.111234602731	42	1	2015
arima	110.225310515917	43	1	2015
arima	107.400628088224	44	1	2015
arima	82.7675075914601	45	1	2015
arima	141.972968471802	3	2	2015
arima	129.149930613909	4	2	2015
arima	140.25808369604	5	2	2015
arima	133.135748805547	6	2	2015
arima	146.791532780516	7	2	2015
arima	184.742540599787	8	2	2015
arima	217.537766315717	9	2	2015
arima	201.811559888125	10	2	2015
arima	224.698298933858	11	2	2015
arima	223.673721190809	12	2	2015
arima	262.988650710076	13	2	2015
arima	311.625988196814	14	2	2015
arima	310.175947635174	15	2	2015
arima	302.997526305262	16	2	2015
arima	231.371846408271	17	2	2015
arima	183.25411383361	18	2	2015
arima	198.421617180906	19	2	2015
arima	263.828319898697	20	2	2015
arima	281.275068311277	21	2	2015
arima	261.636279253204	22	2	2015
arima	281.324883812172	23	2	2015
arima	268.380159090101	24	2	2015
arima	316.060638775376	25	2	2015
arima	286.87447235989	26	2	2015
arima	275.226975553726	27	2	2015
arima	267.239670279573	28	2	2015
arima	255.924404305342	29	2	2015
arima	240.809876050168	30	2	2015
arima	215.9776672876	31	2	2015
arima	193.799471595433	32	2	2015
arima	164.469191799335	33	2	2015
arima	175.38952686959	34	2	2015
arima	162.573415481145	35	2	2015
arima	149.96848019749	36	2	2015
arima	134.926553860105	37	2	2015
arima	124.084756771371	38	2	2015
arima	154.427952953465	39	2	2015
arima	125.747565204027	40	2	2015
arima	150.018984785984	41	2	2015
arima	97.1089363654159	42	2	2015
arima	104.105636063329	43	2	2015
arima	83.22796340476	44	2	2015
arima	81.5613031047716	45	2	2015
arima	133.476025507741	3	3	2015
arima	143.095650911325	4	3	2015
arima	126.27690411954	5	3	2015
arima	142.400383350401	6	3	2015
arima	188.544371428916	7	3	2015
arima	211.876340973634	8	3	2015
arima	202.905101215227	9	3	2015
arima	220.859748706965	10	3	2015
arima	227.15325164	11	3	2015
arima	281.882207267099	12	3	2015
arima	311.631914948073	13	3	2015
arima	332.359175742548	14	3	2015
arima	334.982769056605	15	3	2015
arima	222.024239490544	16	3	2015
arima	219.112019989078	17	3	2015
arima	186.615741080875	18	3	2015
arima	231.422062678828	19	3	2015
arima	272.25329560598	20	3	2015
arima	254.380502057709	21	3	2015
arima	265.211326437841	22	3	2015
arima	260.823030455147	23	3	2015
arima	259.811287663789	24	3	2015
arima	288.648484371945	25	3	2015
arima	260.781323826284	26	3	2015
arima	268.113646018848	27	3	2015
arima	245.024906785774	28	3	2015
arima	235.265406987245	29	3	2015
arima	247.670008678571	30	3	2015
arima	198.083233316061	31	3	2015
arima	182.323710951358	32	3	2015
arima	166.992846879148	33	3	2015
arima	161.085621269894	34	3	2015
arima	152.46502059855	35	3	2015
arima	131.628986283188	36	3	2015
arima	124.077956140719	37	3	2015
arima	135.376473565207	38	3	2015
arima	131.283399539705	39	3	2015
arima	140.463320443984	40	3	2015
arima	105.688005786858	41	3	2015
arima	91.3610068805477	42	3	2015
arima	80.0200818085116	43	3	2015
arima	81.9950752048083	44	3	2015
arima	68.9671173130183	45	3	2015
arima	146.335506583381	3	4	2015
arima	128.400551385407	4	4	2015
arima	137.234421387679	5	4	2015
arima	185.233212868526	6	4	2015
arima	214.731153442269	7	4	2015
arima	198.64018624436	8	4	2015
arima	221.677915164082	9	4	2015
arima	224.273135616627	10	4	2015
arima	284.477787467956	11	4	2015
arima	325.779238813254	12	4	2015
arima	332.361450489884	13	4	2015
arima	351.292536895564	14	4	2015
arima	247.146468579767	15	4	2015
arima	211.622788921375	16	4	2015
arima	216.14823428361	17	4	2015
arima	221.889995053706	18	4	2015
arima	246.486787376785	19	4	2015
arima	247.557426745721	20	4	2015
arima	259.829888454673	21	4	2015
arima	248.68570611307	22	4	2015
arima	254.04335907571	23	4	2015
arima	244.789722882761	24	4	2015
arima	262.440248401958	25	4	2015
arima	256.265050237034	26	4	2015
arima	245.496154082255	27	4	2015
arima	226.330921537434	28	4	2015
arima	243.072535228678	29	4	2015
arima	223.225765545222	30	4	2015
arima	185.632728638227	31	4	2015
arima	180.410324154549	32	4	2015
arima	154.791374806359	33	4	2015
arima	151.336221829948	34	4	2015
arima	133.500246030972	35	4	2015
arima	121.587974466881	36	4	2015
arima	135.357921457943	37	4	2015
arima	116.963552852748	38	4	2015
arima	144.607761638311	39	4	2015
arima	98.5479899677806	40	4	2015
arima	97.7267422083743	41	4	2015
arima	70.6324660699572	42	4	2015
arima	79.6170840569281	43	4	2015
arima	69.2759269515591	44	4	2015
arima	84.1924030006401	45	4	2015
target	150	3	1	2015
target	130	4	1	2015
target	146	5	1	2015
target	164	6	1	2015
target	133	7	1	2015
target	160	8	1	2015
target	193	9	1	2015
target	230	10	1	2015
target	202	11	1	2015
target	170	12	1	2015
target	198	13	1	2015
target	204	14	1	2015
target	198	15	1	2015
target	282	16	1	2015
target	225	17	1	2015
target	208	18	1	2015
target	272	19	1	2015
target	270	20	1	2015
target	308	21	1	2015
target	348	22	1	2015
target	319	23	1	2015
target	445	24	1	2015
target	359	25	1	2015
target	368	26	1	2015
target	319	27	1	2015
target	313	28	1	2015
target	300	29	1	2015
target	197	30	1	2015
target	191	31	1	2015
target	159	32	1	2015
target	178	33	1	2015
target	165	34	1	2015
target	162	35	1	2015
target	160	36	1	2015
target	148	37	1	2015
target	176	38	1	2015
target	131	39	1	2015
target	170	40	1	2015
target	115	41	1	2015
target	169	42	1	2015
target	117	43	1	2015
target	106	44	1	2015
target	98	45	1	2015
target	130	3	2	2015
target	146	4	2	2015
target	164	5	2	2015
target	133	6	2	2015
target	160	7	2	2015
target	193	8	2	2015
target	230	9	2	2015
target	202	10	2	2015
target	170	11	2	2015
target	198	12	2	2015
target	204	13	2	2015
target	198	14	2	2015
target	282	15	2	2015
target	225	16	2	2015
target	208	17	2	2015
target	272	18	2	2015
target	270	19	2	2015
target	308	20	2	2015
target	348	21	2	2015
target	319	22	2	2015
target	445	23	2	2015
target	359	24	2	2015
target	368	25	2	2015
target	319	26	2	2015
target	313	27	2	2015
target	300	28	2	2015
target	197	29	2	2015
target	191	30	2	2015
target	159	31	2	2015
target	178	32	2	2015
target	165	33	2	2015
target	162	34	2	2015
target	160	35	2	2015
target	148	36	2	2015
target	176	37	2	2015
target	131	38	2	2015
target	170	39	2	2015
target	115	40	2	2015
target	169	41	2	2015
target	117	42	2	2015
target	106	43	2	2015
target	98	44	2	2015
target	66	45	2	2015
target	146	3	3	2015
target	164	4	3	2015
target	133	5	3	2015
target	160	6	3	2015
target	193	7	3	2015
target	230	8	3	2015
target	202	9	3	2015
target	170	10	3	2015
target	198	11	3	2015
target	204	12	3	2015
target	198	13	3	2015
target	282	14	3	2015
target	225	15	3	2015
target	208	16	3	2015
target	272	17	3	2015
target	270	18	3	2015
target	308	19	3	2015
target	348	20	3	2015
target	319	21	3	2015
target	445	22	3	2015
target	359	23	3	2015
target	368	24	3	2015
target	319	25	3	2015
target	313	26	3	2015
target	300	27	3	2015
target	197	28	3	2015
target	191	29	3	2015
target	159	30	3	2015
target	178	31	3	2015
target	165	32	3	2015
target	162	33	3	2015
target	160	34	3	2015
target	148	35	3	2015
target	176	36	3	2015
target	131	37	3	2015
target	170	38	3	2015
target	115	39	3	2015
target	169	40	3	2015
target	117	41	3	2015
target	106	42	3	2015
target	98	43	3	2015
target	66	44	3	2015
target	77	45	3	2015
target	164	3	4	2015
target	133	4	4	2015
target	160	5	4	2015
target	193	6	4	2015
target	230	7	4	2015
target	202	8	4	2015
target	170	9	4	2015
target	198	10	4	2015
target	204	11	4	2015
target	198	12	4	2015
target	282	13	4	2015
target	225	14	4	2015
target	208	15	4	2015
target	272	16	4	2015
target	270	17	4	2015
target	308	18	4	2015
target	348	19	4	2015
target	319	20	4	2015
target	445	21	4	2015
target	359	22	4	2015
target	368	23	4	2015
target	319	24	4	2015
target	313	25	4	2015
target	300	26	4	2015
target	197	27	4	2015
target	191	28	4	2015
target	159	29	4	2015
target	178	30	4	2015
target	165	31	4	2015
target	162	32	4	2015
target	160	33	4	2015
target	148	34	4	2015
target	176	35	4	2015
target	131	36	4	2015
target	170	37	4	2015
target	115	38	4	2015
target	169	39	4	2015
target	117	40	4	2015
target	106	41	4	2015
target	98	42	4	2015
target	66	43	4	2015
target	77	44	4	2015
target	66	45	4	2015
