# Supplementary material for: A stacked ensemble method for forecasting influenza-like illness visit volumes at emergency departments
Source: PLoS One. 2021 Mar 22;16(3):e0241725. doi: 10.1371/journal.pone.0241725 (PMC7984626; doi:10.1371/journal.pone.0241725)
Supplement: S1 Data — (ZIP) [file pone.0241725.s003.zip › ILI_plosone/tables/raw_estimates_2017_holdout_2016weeks-3-45.csv]

object	value	epiweek	weeks_ahead	season
rf	141.3335	3	1	2016
rf	162.7885	4	1	2016
rf	169.65	5	1	2016
rf	193.5675	6	1	2016
rf	206.778	7	1	2016
rf	200.0025	8	1	2016
rf	218.176	9	1	2016
rf	242.729	10	1	2016
rf	321.1655	11	1	2016
rf	358.8925	12	1	2016
rf	373.2935	13	1	2016
rf	398.216	14	1	2016
rf	394.373	15	1	2016
rf	408.608	16	1	2016
rf	424.214	17	1	2016
rf	439.7695	18	1	2016
rf	334.23	19	1	2016
rf	286.1925	20	1	2016
rf	274.3035	21	1	2016
rf	256.0175	22	1	2016
rf	293.4445	23	1	2016
rf	258.098	24	1	2016
rf	241.039	25	1	2016
rf	260.1915	26	1	2016
rf	246.2175	27	1	2016
rf	246.4935	28	1	2016
rf	247.3515	29	1	2016
rf	243.292	30	1	2016
rf	260.9545	31	1	2016
rf	251.108	32	1	2016
rf	232.389	33	1	2016
rf	238.5555	34	1	2016
rf	230.7425	35	1	2016
rf	215.065	36	1	2016
rf	221.8585	37	1	2016
rf	217.5915	38	1	2016
rf	207.592	39	1	2016
rf	183.145	40	1	2016
rf	165.379	41	1	2016
rf	160.7485	42	1	2016
rf	154.79	43	1	2016
rf	131.44	44	1	2016
rf	128.429	45	1	2016
rf	154.214	3	2	2016
rf	173.269	4	2	2016
rf	173.3	5	2	2016
rf	209.0535	6	2	2016
rf	213.1705	7	2	2016
rf	216.739	8	2	2016
rf	236.516	9	2	2016
rf	260.772	10	2	2016
rf	313.361	11	2	2016
rf	357.6935	12	2	2016
rf	381.222	13	2	2016
rf	376.5295	14	2	2016
rf	366.3655	15	2	2016
rf	393.765	16	2	2016
rf	406.087	17	2	2016
rf	385.959	18	2	2016
rf	325.7175	19	2	2016
rf	294.909	20	2	2016
rf	278.5955	21	2	2016
rf	272.906	22	2	2016
rf	285.713	23	2	2016
rf	262.2365	24	2	2016
rf	256.3505	25	2	2016
rf	259.7585	26	2	2016
rf	254.99	27	2	2016
rf	248.6855	28	2	2016
rf	248.5715	29	2	2016
rf	240.1115	30	2	2016
rf	252.4875	31	2	2016
rf	250.1965	32	2	2016
rf	236.6135	33	2	2016
rf	239.215	34	2	2016
rf	232.941	35	2	2016
rf	216.427	36	2	2016
rf	217.9145	37	2	2016
rf	209.846	38	2	2016
rf	193.58	39	2	2016
rf	178.263	40	2	2016
rf	160.0975	41	2	2016
rf	155.867	42	2	2016
rf	141.226	43	2	2016
rf	133.95	44	2	2016
rf	131.7845	45	2	2016
rf	164.331	3	3	2016
rf	177.315	4	3	2016
rf	188.818	5	3	2016
rf	208.06	6	3	2016
rf	232.256	7	3	2016
rf	236.8595	8	3	2016
rf	265.152	9	3	2016
rf	276.952	10	3	2016
rf	329.365	11	3	2016
rf	367.894	12	3	2016
rf	380.1685	13	3	2016
rf	364.8415	14	3	2016
rf	374.205	15	3	2016
rf	394.963	16	3	2016
rf	354.747	17	3	2016
rf	339.0845	18	3	2016
rf	318.084	19	3	2016
rf	286.5825	20	3	2016
rf	287.8325	21	3	2016
rf	264.1145	22	3	2016
rf	294.433	23	3	2016
rf	266.237	24	3	2016
rf	258.818	25	3	2016
rf	259.419	26	3	2016
rf	268.8975	27	3	2016
rf	249.777	28	3	2016
rf	239.186	29	3	2016
rf	232.934	30	3	2016
rf	258.022	31	3	2016
rf	248.838	32	3	2016
rf	241.5025	33	3	2016
rf	238.6675	34	3	2016
rf	235.826	35	3	2016
rf	213.156	36	3	2016
rf	196.591	37	3	2016
rf	206.872	38	3	2016
rf	193.0405	39	3	2016
rf	171.986	40	3	2016
rf	150.953	41	3	2016
rf	146.865	42	3	2016
rf	140.7805	43	3	2016
rf	121.045	44	3	2016
rf	120.659	45	3	2016
rf	169.1215	3	4	2016
rf	190.482	4	4	2016
rf	178.3785	5	4	2016
rf	220.3915	6	4	2016
rf	243.65	7	4	2016
rf	272.7455	8	4	2016
rf	290.2115	9	4	2016
rf	296.077	10	4	2016
rf	346.9615	11	4	2016
rf	373.413	12	4	2016
rf	387.497	13	4	2016
rf	376.7195	14	4	2016
rf	383.0005	15	4	2016
rf	357.303	16	4	2016
rf	329.2655	17	4	2016
rf	319.8585	18	4	2016
rf	299.2835	19	4	2016
rf	284.8105	20	4	2016
rf	279.8105	21	4	2016
rf	267.7355	22	4	2016
rf	290.3125	23	4	2016
rf	263.1425	24	4	2016
rf	252.7255	25	4	2016
rf	265.1505	26	4	2016
rf	272.0745	27	4	2016
rf	244.9905	28	4	2016
rf	237.52	29	4	2016
rf	240.905	30	4	2016
rf	255.3045	31	4	2016
rf	243.686	32	4	2016
rf	245.427	33	4	2016
rf	237.7465	34	4	2016
rf	240.4995	35	4	2016
rf	199.41	36	4	2016
rf	191.0685	37	4	2016
rf	198.69	38	4	2016
rf	185.604	39	4	2016
rf	159.319	40	4	2016
rf	143.189	41	4	2016
rf	148.497	42	4	2016
rf	127.876	43	4	2016
rf	116.727	44	4	2016
rf	116.1665	45	4	2016
Generalized Linear Mixture Model	158.209939392621	3	1	2018
Generalized Linear Mixture Model	161.551930133384	4	1	2018
Generalized Linear Mixture Model	186.155130656814	5	1	2018
Generalized Linear Mixture Model	171.552479612255	6	1	2018
Generalized Linear Mixture Model	209.61167767203	7	1	2018
Generalized Linear Mixture Model	275.345664167	8	1	2018
Generalized Linear Mixture Model	395.099804480709	9	1	2018
Generalized Linear Mixture Model	568.408962188765	10	1	2018
Generalized Linear Mixture Model	577.874039224953	11	1	2018
Generalized Linear Mixture Model	614.775640384994	12	1	2018
Generalized Linear Mixture Model	595.696562873691	13	1	2018
Generalized Linear Mixture Model	473.065811094647	14	1	2018
Generalized Linear Mixture Model	387.807985561084	15	1	2018
Generalized Linear Mixture Model	382.450846432355	16	1	2018
Generalized Linear Mixture Model	309.989659763078	17	1	2018
Generalized Linear Mixture Model	161.472048105919	3	2	2018
Generalized Linear Mixture Model	163.167857214004	4	2	2018
Generalized Linear Mixture Model	173.244819636954	5	2	2018
Generalized Linear Mixture Model	174.780053066663	6	2	2018
Generalized Linear Mixture Model	214.390758194527	7	2	2018
Generalized Linear Mixture Model	286.725109977423	8	2	2018
Generalized Linear Mixture Model	415.985725191682	9	2	2018
Generalized Linear Mixture Model	558.285659096391	10	2	2018
Generalized Linear Mixture Model	553.071034378816	11	2	2018
Generalized Linear Mixture Model	605.311000069922	12	2	2018
Generalized Linear Mixture Model	561.323839146733	13	2	2018
Generalized Linear Mixture Model	456.217613842907	14	2	2018
Generalized Linear Mixture Model	384.610296916036	15	2	2018
Generalized Linear Mixture Model	350.861652839645	16	2	2018
Generalized Linear Mixture Model	273.525945636604	17	2	2018
Generalized Linear Mixture Model	158.794295618727	3	3	2018
Generalized Linear Mixture Model	153.262899744296	4	3	2018
Generalized Linear Mixture Model	179.713770762481	5	3	2018
Generalized Linear Mixture Model	173.564216598452	6	3	2018
Generalized Linear Mixture Model	227.290827001446	7	3	2018
Generalized Linear Mixture Model	307.985202447836	8	3	2018
Generalized Linear Mixture Model	401.538004826767	9	3	2018
Generalized Linear Mixture Model	515.48400819765	10	3	2018
Generalized Linear Mixture Model	529.731050169173	11	3	2018
Generalized Linear Mixture Model	541.364415888963	12	3	2018
Generalized Linear Mixture Model	503.5808763327	13	3	2018
Generalized Linear Mixture Model	426.33007989784	14	3	2018
Generalized Linear Mixture Model	339.12857014003	15	3	2018
Generalized Linear Mixture Model	319.390674647652	16	3	2018
Generalized Linear Mixture Model	269.213693171138	17	3	2018
Generalized Linear Mixture Model	151.065132374913	3	4	2018
Generalized Linear Mixture Model	162.833134464778	4	4	2018
Generalized Linear Mixture Model	186.013440469493	5	4	2018
Generalized Linear Mixture Model	192.582409143754	6	4	2018
Generalized Linear Mixture Model	257.741913050277	7	4	2018
Generalized Linear Mixture Model	328.262945747957	8	4	2018
Generalized Linear Mixture Model	396.805493480499	9	4	2018
Generalized Linear Mixture Model	496.465040298625	10	4	2018
Generalized Linear Mixture Model	492.746299830138	11	4	2018
Generalized Linear Mixture Model	480.878473712429	12	4	2018
Generalized Linear Mixture Model	448.943226985839	13	4	2018
Generalized Linear Mixture Model	392.310253951827	14	4	2018
Generalized Linear Mixture Model	306.634916934834	15	4	2018
Generalized Linear Mixture Model	296.153299589187	16	4	2018
Generalized Linear Mixture Model	265.10979314269	17	4	2018
lm	168.323919143807	3	1	2016
lm	213.67726539171	4	1	2016
lm	190.023824270059	5	1	2016
lm	185.879689848626	6	1	2016
lm	188.98546440833	7	1	2016
lm	191.283886120241	8	1	2016
lm	266.058007251696	9	1	2016
lm	292.761198777816	10	1	2016
lm	344.513849099238	11	1	2016
lm	326.613140981778	12	1	2016
lm	349.180055300918	13	1	2016
lm	402.316455426913	14	1	2016
lm	487.410117182642	15	1	2016
lm	501.034217862727	16	1	2016
lm	487.486277505373	17	1	2016
lm	420.386849444027	18	1	2016
lm	279.943799404303	19	1	2016
lm	262.507698189667	20	1	2016
lm	265.883705491691	21	1	2016
lm	278.107092688952	22	1	2016
lm	288.982490752897	23	1	2016
lm	270.463670966315	24	1	2016
lm	219.81515444596	25	1	2016
lm	266.298835522252	26	1	2016
lm	226.889481299744	27	1	2016
lm	244.507781933797	28	1	2016
lm	250.934312208863	29	1	2016
lm	223.105259579157	30	1	2016
lm	241.236132479405	31	1	2016
lm	246.093351453101	32	1	2016
lm	209.762519291238	33	1	2016
lm	250.902031529715	34	1	2016
lm	210.83765863016	35	1	2016
lm	206.009510959759	36	1	2016
lm	221.452064055985	37	1	2016
lm	213.609437167629	38	1	2016
lm	189.006079740025	39	1	2016
lm	224.055665456086	40	1	2016
lm	159.236142519143	41	1	2016
lm	187.930471282098	42	1	2016
lm	160.108422053677	43	1	2016
lm	126.929629216061	44	1	2016
lm	151.164115590128	45	1	2016
lm	192.941401852938	3	2	2016
lm	207.164569289577	4	2	2016
lm	201.028138026721	5	2	2016
lm	204.24199513083	6	2	2016
lm	213.780528180877	7	2	2016
lm	230.683654401475	8	2	2016
lm	305.440811556488	9	2	2016
lm	321.4157647657	10	2	2016
lm	322.940719277131	11	2	2016
lm	326.175852584428	12	2	2016
lm	328.031643925817	13	2	2016
lm	419.576989392254	14	2	2016
lm	494.324673510502	15	2	2016
lm	505.71246496754	16	2	2016
lm	455.215708863486	17	2	2016
lm	347.479340140729	18	2	2016
lm	267.690207850768	19	2	2016
lm	262.246687702537	20	2	2016
lm	299.184338445963	21	2	2016
lm	279.040075929504	22	2	2016
lm	293.498754430018	23	2	2016
lm	289.670834060884	24	2	2016
lm	228.706152940845	25	2	2016
lm	246.646204987798	26	2	2016
lm	239.989379583648	27	2	2016
lm	238.543555631492	28	2	2016
lm	249.805395820828	29	2	2016
lm	205.385576250123	30	2	2016
lm	238.093576810608	31	2	2016
lm	240.798164822998	32	2	2016
lm	220.039752132291	33	2	2016
lm	229.41361899272	34	2	2016
lm	221.09464451823	35	2	2016
lm	192.235448087977	36	2	2016
lm	209.296176993248	37	2	2016
lm	186.65032056191	38	2	2016
lm	206.246440201189	39	2	2016
lm	197.013781939785	40	2	2016
lm	184.04603624541	41	2	2016
lm	155.254607844837	42	2	2016
lm	150.413703545574	43	2	2016
lm	121.451557451149	44	2	2016
lm	137.659915452319	45	2	2016
lm	193.547409118479	3	3	2016
lm	211.880421236411	4	3	2016
lm	225.309620483206	5	3	2016
lm	224.225306155376	6	3	2016
lm	256.679611961674	7	3	2016
lm	279.176361719374	8	3	2016
lm	328.080271630915	9	3	2016
lm	308.218715984956	10	3	2016
lm	315.157348175883	11	3	2016
lm	306.696789970761	12	3	2016
lm	350.728248755454	13	3	2016
lm	417.84060223808	14	3	2016
lm	485.336042493191	15	3	2016
lm	471.882436817595	16	3	2016
lm	356.526444064302	17	3	2016
lm	333.471600357461	18	3	2016
lm	272.724521486096	19	3	2016
lm	297.427915664698	20	3	2016
lm	290.680495174972	21	3	2016
lm	287.395029977175	22	3	2016
lm	297.090903560613	23	3	2016
lm	298.649733066678	24	3	2016
lm	226.681137444544	25	3	2016
lm	255.976557077426	26	3	2016
lm	238.380403351522	27	3	2016
lm	239.007323977489	28	3	2016
lm	237.154769181181	29	3	2016
lm	221.733887346514	30	3	2016
lm	230.062603687162	31	3	2016
lm	249.496278791462	32	3	2016
lm	208.311752242321	33	3	2016
lm	229.797671196701	34	3	2016
lm	211.065686309165	35	3	2016
lm	188.437022740878	36	3	2016
lm	174.084577555772	37	3	2016
lm	207.769016954706	38	3	2016
lm	182.945856704497	39	3	2016
lm	207.096963731902	40	3	2016
lm	166.031307892496	41	3	2016
lm	140.91701935404	42	3	2016
lm	137.404338012311	43	3	2016
lm	121.383846915276	44	3	2016
lm	128.863444550284	45	3	2016
lm	199.191953631186	3	4	2016
lm	229.015413417829	4	4	2016
lm	249.15730437087	5	4	2016
lm	259.339914191858	6	4	2016
lm	309.453768684492	7	4	2016
lm	307.153457642559	8	4	2016
lm	315.89463409262	9	4	2016
lm	305.588903340514	10	4	2016
lm	290.701327508401	11	4	2016
lm	337.241735555924	12	4	2016
lm	360.192381878646	13	4	2016
lm	417.631139415455	14	4	2016
lm	452.080859968611	15	4	2016
lm	370.064117575012	16	4	2016
lm	316.105186731653	17	4	2016
lm	322.599895476363	18	4	2016
lm	296.2121991981	19	4	2016
lm	287.903354790626	20	4	2016
lm	302.300520802665	21	4	2016
lm	301.272836932536	22	4	2016
lm	303.025839917957	23	4	2016
lm	297.644720455904	24	4	2016
lm	235.541480470022	25	4	2016
lm	254.357888624131	26	4	2016
lm	247.010604175797	27	4	2016
lm	225.567726871258	28	4	2016
lm	252.541922834834	29	4	2016
lm	215.614120168532	30	4	2016
lm	236.375414546982	31	4	2016
lm	237.438592196738	32	4	2016
lm	210.051688836988	33	4	2016
lm	214.555220305468	34	4	2016
lm	208.510042043322	35	4	2016
lm	153.939316041316	36	4	2016
lm	194.361759808081	37	4	2016
lm	185.182771016446	38	4	2016
lm	192.860980080622	39	4	2016
lm	177.794800679386	40	4	2016
lm	152.441354007247	41	4	2016
lm	122.464526988841	42	4	2016
lm	135.204581581097	43	4	2016
lm	114.682532098896	44	4	2016
lm	117.760331001383	45	4	2016
eb	178.106642460217	3	1	2016
eb	232.758169745337	4	1	2016
eb	194.468321985049	5	1	2016
eb	202.122023526932	6	1	2016
eb	160.028337338186	7	1	2016
eb	190.078856463796	8	1	2016
eb	254.327700034825	9	1	2016
eb	281.351126869686	10	1	2016
eb	381.936467660158	11	1	2016
eb	371.031371669269	12	1	2016
eb	399.449150179786	13	1	2016
eb	468.820411021167	14	1	2016
eb	501.980825637968	15	1	2016
eb	507.634359755165	16	1	2016
eb	515.445854066083	17	1	2016
eb	461.539702568125	18	1	2016
eb	337.525978996782	19	1	2016
eb	260.199745949094	20	1	2016
eb	250.215174872495	21	1	2016
eb	229.216956870431	22	1	2016
eb	292.141573552561	23	1	2016
eb	224.168212125337	24	1	2016
eb	210.424255050144	25	1	2016
eb	249.541420781787	26	1	2016
eb	223.594413227685	27	1	2016
eb	232.131794560657	28	1	2016
eb	232.421563571655	29	1	2016
eb	225.788593889049	30	1	2016
eb	265.077396620825	31	1	2016
eb	227.549873118015	32	1	2016
eb	215.820705381835	33	1	2016
eb	235.834087430224	34	1	2016
eb	204.874974718364	35	1	2016
eb	198.820518145104	36	1	2016
eb	221.811329073204	37	1	2016
eb	206.030990258674	38	1	2016
eb	213.682697441097	39	1	2016
eb	194.510841589762	40	1	2016
eb	157.047668751092	41	1	2016
eb	171.370342029084	42	1	2016
eb	159.051121096178	43	1	2016
eb	125.232722021314	44	1	2016
eb	151.927630380111	45	1	2016
eb	204.681501696884	3	2	2016
eb	282.210572322095	4	2	2016
eb	211.305740051966	5	2	2016
eb	217.323276224019	6	2	2016
eb	172.779771148988	7	2	2016
eb	209.184963964073	8	2	2016
eb	277.141309566872	9	2	2016
eb	305.819513760059	10	2	2016
eb	421.959228676155	11	2	2016
eb	405.794961929841	12	2	2016
eb	428.697279004984	13	2	2016
eb	494.803180221441	14	2	2016
eb	515.150845372445	15	2	2016
eb	516.536066732951	16	2	2016
eb	523.50956291849	17	2	2016
eb	473.211648539412	18	2	2016
eb	338.238282228083	19	2	2016
eb	256.268504465415	20	2	2016
eb	244.505002392795	21	2	2016
eb	223.150416748413	22	2	2016
eb	283.744509628882	23	2	2016
eb	216.778789163257	24	2	2016
eb	204.155804934491	25	2	2016
eb	242.30457007077	26	2	2016
eb	216.432673475056	27	2	2016
eb	224.966617636356	28	2	2016
eb	225.459565424109	29	2	2016
eb	219.349716716266	30	2	2016
eb	257.66193993063	31	2	2016
eb	219.486382870052	32	2	2016
eb	207.601507858036	33	2	2016
eb	224.730684747261	34	2	2016
eb	195.116092541587	35	2	2016
eb	188.140380975747	36	2	2016
eb	212.616808613393	37	2	2016
eb	194.334735077876	38	2	2016
eb	203.53941212609	39	2	2016
eb	183.799030708134	40	2	2016
eb	146.272447752958	41	2	2016
eb	157.802687128622	42	2	2016
eb	146.413421752647	43	2	2016
eb	113.639962838092	44	2	2016
eb	140.583061859867	45	2	2016
eb	249.835237262023	3	3	2016
eb	337.377595821765	4	3	2016
eb	227.995167562333	5	3	2016
eb	237.039225472992	6	3	2016
eb	189.580950002006	7	3	2016
eb	233.649057812127	8	3	2016
eb	299.342990073221	9	3	2016
eb	330.114599506738	10	3	2016
eb	446.130649766715	11	3	2016
eb	428.988836332257	12	3	2016
eb	450.551396669582	13	3	2016
eb	498.614977435323	14	3	2016
eb	517.266047754184	15	3	2016
eb	522.046996573674	16	3	2016
eb	514.10169112326	17	3	2016
eb	483.937600680139	18	3	2016
eb	336.840328870253	19	3	2016
eb	253.722361861185	20	3	2016
eb	240.223980687207	21	3	2016
eb	221.842933777314	22	3	2016
eb	278.2007918729	23	3	2016
eb	213.783483667264	24	3	2016
eb	199.621474049595	25	3	2016
eb	239.107671165967	26	3	2016
eb	212.405541878462	27	3	2016
eb	218.619880362771	28	3	2016
eb	220.751446496044	29	3	2016
eb	211.427790588473	30	3	2016
eb	248.2116503164	31	3	2016
eb	211.719291152816	32	3	2016
eb	199.160611446068	33	3	2016
eb	217.072514165516	34	3	2016
eb	185.277729251605	35	3	2016
eb	176.609931323633	36	3	2016
eb	199.598580001312	37	3	2016
eb	182.420808345096	38	3	2016
eb	190.79384940269	39	3	2016
eb	170.608484154877	40	3	2016
eb	133.338653289808	41	3	2016
eb	147.829721708766	42	3	2016
eb	135.535689756378	43	3	2016
eb	101.58413827056	44	3	2016
eb	132.301925455725	45	3	2016
eb	265.332121091319	3	4	2016
eb	418.975686083418	4	4	2016
eb	247.441796731384	5	4	2016
eb	257.61481372688	6	4	2016
eb	212.63678732312	7	4	2016
eb	257.093236044731	8	4	2016
eb	324.953333237375	9	4	2016
eb	353.1552451662	10	4	2016
eb	454.428454067032	11	4	2016
eb	445.910667064608	12	4	2016
eb	458.999907614047	13	4	2016
eb	507.346728979656	14	4	2016
eb	507.742665172211	15	4	2016
eb	508.909662787291	16	4	2016
eb	495.978139688268	17	4	2016
eb	498.81016947148	18	4	2016
eb	336.448613746979	19	4	2016
eb	249.797174605111	20	4	2016
eb	238.403535748716	21	4	2016
eb	220.780644668477	22	4	2016
eb	270.098998848816	23	4	2016
eb	209.868445904384	24	4	2016
eb	194.750587384491	25	4	2016
eb	232.662899065987	26	4	2016
eb	205.316410275966	27	4	2016
eb	213.298030495693	28	4	2016
eb	210.261793448244	29	4	2016
eb	203.57639885841	30	4	2016
eb	238.371028843431	31	4	2016
eb	203.323425423597	32	4	2016
eb	187.912603749523	33	4	2016
eb	204.922317477765	34	4	2016
eb	173.108091650983	35	4	2016
eb	169.197712943279	36	4	2016
eb	187.995312486262	37	4	2016
eb	172.076963162343	38	4	2016
eb	179.165681447861	39	4	2016
eb	160.569331408587	40	4	2016
eb	118.985383899105	41	4	2016
eb	136.818991786574	42	4	2016
eb	122.70866571029	43	4	2016
eb	93.3291412030076	44	4	2016
eb	118.846059916221	45	4	2016
arima	166.70618589926	3	1	2016
arima	160.94156163654	4	1	2016
arima	164.484922070615	5	1	2016
arima	183.535461364294	6	1	2016
arima	143.432370763593	7	1	2016
arima	167.404067121385	8	1	2016
arima	238.043337223784	9	1	2016
arima	266.179495217625	10	1	2016
arima	273.789609669304	11	1	2016
arima	298.5512180787	12	1	2016
arima	326.331882704904	13	1	2016
arima	409.917149933134	14	1	2016
arima	448.994686946819	15	1	2016
arima	480.139620886325	16	1	2016
arima	467.996677888706	17	1	2016
arima	365.825030533614	18	1	2016
arima	339.408070330738	19	1	2016
arima	284.251227857728	20	1	2016
arima	298.547528147172	21	1	2016
arima	291.142670106158	22	1	2016
arima	278.0131353605	23	1	2016
arima	304.353312941331	24	1	2016
arima	231.978307582288	25	1	2016
arima	263.801308679376	26	1	2016
arima	242.410735209204	27	1	2016
arima	236.007466792384	28	1	2016
arima	246.341837218028	29	1	2016
arima	208.297396316717	30	1	2016
arima	237.121911517644	31	1	2016
arima	239.326662124367	32	1	2016
arima	215.233863387695	33	1	2016
arima	219.874079784921	34	1	2016
arima	213.401421652242	35	1	2016
arima	197.106294585674	36	1	2016
arima	203.164048955719	37	1	2016
arima	198.908200233524	38	1	2016
arima	183.996091389806	39	1	2016
arima	208.174265335158	40	1	2016
arima	150.515151731357	41	1	2016
arima	188.758269524491	42	1	2016
arima	133.214209363126	43	1	2016
arima	121.919970903493	44	1	2016
arima	125.145575721996	45	1	2016
arima	148.511154817947	3	2	2016
arima	156.909893364259	4	2	2016
arima	174.09878511945	5	2	2016
arima	159.597276007355	6	2	2016
arima	151.762883256812	7	2	2016
arima	208.920521748442	8	2	2016
arima	260.827196934996	9	2	2016
arima	240.810323310299	10	2	2016
arima	271.702256591406	11	2	2016
arima	296.664754418371	12	2	2016
arima	360.108970336044	13	2	2016
arima	426.533747705891	14	2	2016
arima	468.843116316962	15	2	2016
arima	463.532744094098	16	2	2016
arima	381.32811329355	17	2	2016
arima	356.565616562141	18	2	2016
arima	323.605878691256	19	2	2016
arima	305.557672209472	20	2	2016
arima	315.51010350787	21	2	2016
arima	263.372269989619	22	2	2016
arima	319.52266859489	23	2	2016
arima	268.254463189557	24	2	2016
arima	235.938057829287	25	2	2016
arima	249.915533842962	26	2	2016
arima	229.372981374906	27	2	2016
arima	236.894095473861	28	2	2016
arima	209.111612202788	29	2	2016
arima	197.204978706391	30	2	2016
arima	238.696975626863	31	2	2016
arima	221.26929413653	32	2	2016
arima	200.775886420802	33	2	2016
arima	214.77395957479	34	2	2016
arima	197.250631320789	35	2	2016
arima	182.437533231443	36	2	2016
arima	192.541957786837	37	2	2016
arima	171.247602320895	38	2	2016
arima	197.546979236924	39	2	2016
arima	172.691154736691	40	2	2016
arima	169.712788439218	41	2	2016
arima	142.668697895841	42	2	2016
arima	118.676281591467	43	2	2016
arima	102.658790492861	44	2	2016
arima	114.011881634823	45	2	2016
arima	144.857613989308	3	3	2016
arima	166.770782649145	4	3	2016
arima	150.427518015484	5	3	2016
arima	167.472999907436	6	3	2016
arima	193.48352008973	7	3	2016
arima	232.487946243597	8	3	2016
arima	235.716452190901	9	3	2016
arima	238.723765137655	10	3	2016
arima	269.641054811951	11	3	2016
arima	329.830618477612	12	3	2016
arima	373.912699580433	13	3	2016
arima	444.783076249087	14	3	2016
arima	451.185583341683	15	3	2016
arima	376.496332038647	16	3	2016
arima	373.307652402879	17	3	2016
arima	341.666151412442	18	3	2016
arima	345.613064255849	19	3	2016
arima	322.454948193448	20	3	2016
arima	287.661009656311	21	3	2016
arima	304.682629962658	22	3	2016
arima	283.692383930534	23	3	2016
arima	272.220789732972	24	3	2016
arima	222.291735457782	25	3	2016
arima	237.119366601435	26	3	2016
arima	230.182002533421	27	3	2016
arima	199.569746465246	28	3	2016
arima	197.954030082885	29	3	2016
arima	198.73080289285	30	3	2016
arima	220.637822082856	31	3	2016
arima	206.847432183364	32	3	2016
arima	195.66787080782	33	3	2016
arima	198.615571680517	34	3	2016
arima	182.570691885512	35	3	2016
arima	171.798420832762	36	3	2016
arima	164.887973821867	37	3	2016
arima	184.724718869969	38	3	2016
arima	161.980865871899	39	3	2016
arima	192.013651256436	40	3	2016
arima	123.316525893662	41	3	2016
arima	128.353474781903	42	3	2016
arima	99.3248410999806	43	3	2016
arima	91.1560297245672	44	3	2016
arima	102.95623152232	45	3	2016
arima	157.879882115131	3	4	2016
arima	144.98950724214	4	4	2016
arima	160.62372173271	5	4	2016
arima	205.143432435835	6	4	2016
arima	221.140473926438	7	4	2016
arima	214.457048320192	8	4	2016
arima	234.798269832146	9	4	2016
arima	243.926275878842	10	4	2016
arima	308.049864417522	11	4	2016
arima	348.536409509377	12	4	2016
arima	398.39683924376	13	4	2016
arima	429.086742549104	14	4	2016
arima	364.761040750594	15	4	2016
arima	368.65879697708	16	4	2016
arima	356.757335194126	17	4	2016
arima	361.514274790081	18	4	2016
arima	356.56903614642	19	4	2016
arima	293.481532684345	20	4	2016
arima	324.535516134258	21	4	2016
arima	271.725724955463	22	4	2016
arima	284.657181819829	23	4	2016
arima	251.852698346995	24	4	2016
arima	214.399593343988	25	4	2016
arima	236.443916269074	26	4	2016
arima	194.130394491245	27	4	2016
arima	190.227844619792	28	4	2016
arima	199.383048870878	29	4	2016
arima	188.041925018276	30	4	2016
arima	206.329061811154	31	4	2016
arima	200.650135147105	32	4	2016
arima	182.866041241819	33	4	2016
arima	183.702329156933	34	4	2016
arima	171.917290206395	35	4	2016
arima	147.698813385365	36	4	2016
arima	179.439177177678	37	4	2016
arima	151.269512738503	38	4	2016
arima	183.027485509015	39	4	2016
arima	141.995761154759	40	4	2016
arima	112.269913530797	41	4	2016
arima	107.311482536959	42	4	2016
arima	88.4185269197614	43	4	2016
arima	83.9750457629952	44	4	2016
arima	109.186291806368	45	4	2016
target	192	3	1	2016
target	178	4	1	2016
target	187	5	1	2016
target	151	6	1	2016
target	176	7	1	2016
target	231	8	1	2016
target	256	9	1	2016
target	341	10	1	2016
target	339	11	1	2016
target	368	12	1	2016
target	433	13	1	2016
target	472	14	1	2016
target	489	15	1	2016
target	506	16	1	2016
target	454	17	1	2016
target	340	18	1	2016
target	266	19	1	2016
target	258	20	1	2016
target	236	21	1	2016
target	298	22	1	2016
target	232	23	1	2016
target	218	24	1	2016
target	258	25	1	2016
target	232	26	1	2016
target	239	27	1	2016
target	241	28	1	2016
target	234	29	1	2016
target	274	30	1	2016
target	237	31	1	2016
target	226	32	1	2016
target	246	33	1	2016
target	216	34	1	2016
target	211	35	1	2016
target	234	36	1	2016
target	217	37	1	2016
target	226	38	1	2016
target	207	39	1	2016
target	171	40	1	2016
target	184	41	1	2016
target	171	42	1	2016
target	137	43	1	2016
target	162	44	1	2016
target	115	45	1	2016
target	178	3	2	2016
target	187	4	2	2016
target	151	5	2	2016
target	176	6	2	2016
target	231	7	2	2016
target	256	8	2	2016
target	341	9	2	2016
target	339	10	2	2016
target	368	11	2	2016
target	433	12	2	2016
target	472	13	2	2016
target	489	14	2	2016
target	506	15	2	2016
target	454	16	2	2016
target	340	17	2	2016
target	266	18	2	2016
target	258	19	2	2016
target	236	20	2	2016
target	298	21	2	2016
target	232	22	2	2016
target	218	23	2	2016
target	258	24	2	2016
target	232	25	2	2016
target	239	26	2	2016
target	241	27	2	2016
target	234	28	2	2016
target	274	29	2	2016
target	237	30	2	2016
target	226	31	2	2016
target	246	32	2	2016
target	216	33	2	2016
target	211	34	2	2016
target	234	35	2	2016
target	217	36	2	2016
target	226	37	2	2016
target	207	38	2	2016
target	171	39	2	2016
target	184	40	2	2016
target	171	41	2	2016
target	137	42	2	2016
target	162	43	2	2016
target	115	44	2	2016
target	125	45	2	2016
target	187	3	3	2016
target	151	4	3	2016
target	176	5	3	2016
target	231	6	3	2016
target	256	7	3	2016
target	341	8	3	2016
target	339	9	3	2016
target	368	10	3	2016
target	433	11	3	2016
target	472	12	3	2016
target	489	13	3	2016
target	506	14	3	2016
target	454	15	3	2016
target	340	16	3	2016
target	266	17	3	2016
target	258	18	3	2016
target	236	19	3	2016
target	298	20	3	2016
target	232	21	3	2016
target	218	22	3	2016
target	258	23	3	2016
target	232	24	3	2016
target	239	25	3	2016
target	241	26	3	2016
target	234	27	3	2016
target	274	28	3	2016
target	237	29	3	2016
target	226	30	3	2016
target	246	31	3	2016
target	216	32	3	2016
target	211	33	3	2016
target	234	34	3	2016
target	217	35	3	2016
target	226	36	3	2016
target	207	37	3	2016
target	171	38	3	2016
target	184	39	3	2016
target	171	40	3	2016
target	137	41	3	2016
target	162	42	3	2016
target	115	43	3	2016
target	125	44	3	2016
target	104	45	3	2016
target	151	3	4	2016
target	176	4	4	2016
target	231	5	4	2016
target	256	6	4	2016
target	341	7	4	2016
target	339	8	4	2016
target	368	9	4	2016
target	433	10	4	2016
target	472	11	4	2016
target	489	12	4	2016
target	506	13	4	2016
target	454	14	4	2016
target	340	15	4	2016
target	266	16	4	2016
target	258	17	4	2016
target	236	18	4	2016
target	298	19	4	2016
target	232	20	4	2016
target	218	21	4	2016
target	258	22	4	2016
target	232	23	4	2016
target	239	24	4	2016
target	241	25	4	2016
target	234	26	4	2016
target	274	27	4	2016
target	237	28	4	2016
target	226	29	4	2016
target	246	30	4	2016
target	216	31	4	2016
target	211	32	4	2016
target	234	33	4	2016
target	217	34	4	2016
target	226	35	4	2016
target	207	36	4	2016
target	171	37	4	2016
target	184	38	4	2016
target	171	39	4	2016
target	137	40	4	2016
target	162	41	4	2016
target	115	42	4	2016
target	125	43	4	2016
target	104	44	4	2016
target	98	45	4	2016
