# Supplementary material for: A stacked ensemble method for forecasting influenza-like illness visit volumes at emergency departments
Source: PLoS One. 2021 Mar 22;16(3):e0241725. doi: 10.1371/journal.pone.0241725 (PMC7984626; doi:10.1371/journal.pone.0241725)
Supplement: S1 Data — (ZIP) [file pone.0241725.s003.zip › ILI_plosone/tables/raw_estimates_2017_holdout_2016weeks-3-45_fmc.csv]

object	value	epiweek	weeks_ahead	season
rf	22.673	3	1	2016
rf	23.272	4	1	2016
rf	24.109	5	1	2016
rf	27.736	6	1	2016
rf	36.745	7	1	2016
rf	35.2595	8	1	2016
rf	28.821	9	1	2016
rf	27.23	10	1	2016
rf	34.2865	11	1	2016
rf	34.4745	12	1	2016
rf	32.4115	13	1	2016
rf	45.0805	14	1	2016
rf	45.8455	15	1	2016
rf	53.3205	16	1	2016
rf	51.7485	17	1	2016
rf	57.657	18	1	2016
rf	45.984	19	1	2016
rf	46.1995	20	1	2016
rf	48.351	21	1	2016
rf	44.288	22	1	2016
rf	43.267	23	1	2016
rf	40.2985	24	1	2016
rf	35.2735	25	1	2016
rf	37.9025	26	1	2016
rf	39.7495	27	1	2016
rf	35.873	28	1	2016
rf	32.91	29	1	2016
rf	31.8645	30	1	2016
rf	31.944	31	1	2016
rf	32.686	32	1	2016
rf	30.558	33	1	2016
rf	29.572	34	1	2016
rf	30.625	35	1	2016
rf	27.0845	36	1	2016
rf	28.2165	37	1	2016
rf	27.095	38	1	2016
rf	22.9575	39	1	2016
rf	21.196	40	1	2016
rf	20.239	41	1	2016
rf	19.2865	42	1	2016
rf	18.614	43	1	2016
rf	18.6265	44	1	2016
rf	18.513	45	1	2016
rf	23.2215	3	2	2016
rf	24.955	4	2	2016
rf	25.03	5	2	2016
rf	31.794	6	2	2016
rf	40.483	7	2	2016
rf	35.4875	8	2	2016
rf	30.2165	9	2	2016
rf	31.4435	10	2	2016
rf	33.379	11	2	2016
rf	34.0875	12	2	2016
rf	38.6605	13	2	2016
rf	49.6185	14	2	2016
rf	50.9535	15	2	2016
rf	52.057	16	2	2016
rf	62.1795	17	2	2016
rf	54.0265	18	2	2016
rf	41.228	19	2	2016
rf	42.001	20	2	2016
rf	44.7745	21	2	2016
rf	44.135	22	2	2016
rf	43.5975	23	2	2016
rf	37.8355	24	2	2016
rf	35.764	25	2	2016
rf	38.3025	26	2	2016
rf	40.213	27	2	2016
rf	34.5675	28	2	2016
rf	35.119	29	2	2016
rf	32.8385	30	2	2016
rf	32.323	31	2	2016
rf	31.7525	32	2	2016
rf	31.4605	33	2	2016
rf	30.7535	34	2	2016
rf	30.569	35	2	2016
rf	28.694	36	2	2016
rf	26.1375	37	2	2016
rf	25.4695	38	2	2016
rf	23.678	39	2	2016
rf	21.695	40	2	2016
rf	18.318	41	2	2016
rf	18.877	42	2	2016
rf	19.056	43	2	2016
rf	20.101	44	2	2016
rf	14.7665	45	2	2016
rf	24.7485	3	3	2016
rf	26.497	4	3	2016
rf	28.0825	5	3	2016
rf	32.266	6	3	2016
rf	37.6885	7	3	2016
rf	36.122	8	3	2016
rf	36.895	9	3	2016
rf	35.68	10	3	2016
rf	35.196	11	3	2016
rf	37.37	12	3	2016
rf	40.22	13	3	2016
rf	49.4025	14	3	2016
rf	49.582	15	3	2016
rf	57.7175	16	3	2016
rf	59.2825	17	3	2016
rf	57.492	18	3	2016
rf	38.373	19	3	2016
rf	40.443	20	3	2016
rf	43.7775	21	3	2016
rf	42.6095	22	3	2016
rf	39.8695	23	3	2016
rf	39.455	24	3	2016
rf	36.3475	25	3	2016
rf	39.3165	26	3	2016
rf	38.999	27	3	2016
rf	37.3355	28	3	2016
rf	36.1725	29	3	2016
rf	33.4815	30	3	2016
rf	32.014	31	3	2016
rf	32.2215	32	3	2016
rf	32.0655	33	3	2016
rf	29.309	34	3	2016
rf	31.5265	35	3	2016
rf	27.346	36	3	2016
rf	24.255	37	3	2016
rf	26.0655	38	3	2016
rf	23.2365	39	3	2016
rf	20.771	40	3	2016
rf	18.9565	41	3	2016
rf	19.463	42	3	2016
rf	19.5375	43	3	2016
rf	15.7625	44	3	2016
rf	15.234	45	3	2016
rf	26.558	3	4	2016
rf	29.35	4	4	2016
rf	29.1755	5	4	2016
rf	31.3405	6	4	2016
rf	37.992	7	4	2016
rf	40.613	8	4	2016
rf	36.8925	9	4	2016
rf	37.155	10	4	2016
rf	37.0295	11	4	2016
rf	37.3345	12	4	2016
rf	46.1605	13	4	2016
rf	50.255	14	4	2016
rf	52.7495	15	4	2016
rf	54.249	16	4	2016
rf	52.9295	17	4	2016
rf	49.3835	18	4	2016
rf	41.373	19	4	2016
rf	41.4185	20	4	2016
rf	41.1585	21	4	2016
rf	41.9155	22	4	2016
rf	40.5915	23	4	2016
rf	40.93	24	4	2016
rf	38.782	25	4	2016
rf	38.1685	26	4	2016
rf	38.1765	27	4	2016
rf	33.944	28	4	2016
rf	35.023	29	4	2016
rf	33.855	30	4	2016
rf	32.8975	31	4	2016
rf	31.2875	32	4	2016
rf	30.372	33	4	2016
rf	31.904	34	4	2016
rf	31.026	35	4	2016
rf	26.806	36	4	2016
rf	25.669	37	4	2016
rf	24.699	38	4	2016
rf	21.784	39	4	2016
rf	19.577	40	4	2016
rf	17.976	41	4	2016
rf	17.829	42	4	2016
rf	16.3	43	4	2016
rf	16.119	44	4	2016
rf	14.935	45	4	2016
Generalized Linear Mixture Model	150.253808582189	3	1	2018
Generalized Linear Mixture Model	150.931464292796	4	1	2018
Generalized Linear Mixture Model	182.386490135538	5	1	2018
Generalized Linear Mixture Model	164.906383932209	6	1	2018
Generalized Linear Mixture Model	207.341622003101	7	1	2018
Generalized Linear Mixture Model	280.997935732606	8	1	2018
Generalized Linear Mixture Model	419.71702862272	9	1	2018
Generalized Linear Mixture Model	600.303877258634	10	1	2018
Generalized Linear Mixture Model	601.287873723499	11	1	2018
Generalized Linear Mixture Model	629.587359462613	12	1	2018
Generalized Linear Mixture Model	613.364280351276	13	1	2018
Generalized Linear Mixture Model	483.316474190451	14	1	2018
Generalized Linear Mixture Model	395.239176424539	15	1	2018
Generalized Linear Mixture Model	395.781803555019	16	1	2018
Generalized Linear Mixture Model	318.143533140701	17	1	2018
Generalized Linear Mixture Model	150.589040034486	3	2	2018
Generalized Linear Mixture Model	148.900924890139	4	2	2018
Generalized Linear Mixture Model	168.331808607628	5	2	2018
Generalized Linear Mixture Model	165.800073546802	6	2	2018
Generalized Linear Mixture Model	211.598743240065	7	2	2018
Generalized Linear Mixture Model	294.336818520141	8	2	2018
Generalized Linear Mixture Model	448.020017955351	9	2	2018
Generalized Linear Mixture Model	602.857660743681	10	2	2018
Generalized Linear Mixture Model	586.210882722819	11	2	2018
Generalized Linear Mixture Model	627.673347513306	12	2	2018
Generalized Linear Mixture Model	588.874246788205	13	2	2018
Generalized Linear Mixture Model	472.862333331315	14	2	2018
Generalized Linear Mixture Model	396.087448035644	15	2	2018
Generalized Linear Mixture Model	370.950170177486	16	2	2018
Generalized Linear Mixture Model	285.718791132993	17	2	2018
Generalized Linear Mixture Model	144.924587925869	3	3	2018
Generalized Linear Mixture Model	135.262722439872	4	3	2018
Generalized Linear Mixture Model	172.664867887459	5	3	2018
Generalized Linear Mixture Model	160.766850781556	6	3	2018
Generalized Linear Mixture Model	222.234969595168	7	3	2018
Generalized Linear Mixture Model	318.001476103385	8	3	2018
Generalized Linear Mixture Model	443.713325825574	9	3	2018
Generalized Linear Mixture Model	574.191855372727	10	3	2018
Generalized Linear Mixture Model	574.891610078063	11	3	2018
Generalized Linear Mixture Model	574.540816997683	12	3	2018
Generalized Linear Mixture Model	545.199173293987	13	3	2018
Generalized Linear Mixture Model	450.769117738101	14	3	2018
Generalized Linear Mixture Model	356.796379679293	15	3	2018
Generalized Linear Mixture Model	346.314027781429	16	3	2018
Generalized Linear Mixture Model	283.544738921894	17	3	2018
Generalized Linear Mixture Model	134.527259670232	3	4	2018
Generalized Linear Mixture Model	141.893303154979	4	4	2018
Generalized Linear Mixture Model	176.761817885679	5	4	2018
Generalized Linear Mixture Model	175.445772934677	6	4	2018
Generalized Linear Mixture Model	250.606044533487	7	4	2018
Generalized Linear Mixture Model	339.069607099644	8	4	2018
Generalized Linear Mixture Model	446.094330074998	9	4	2018
Generalized Linear Mixture Model	569.085112143398	10	4	2018
Generalized Linear Mixture Model	551.091513099138	11	4	2018
Generalized Linear Mixture Model	525.920903885527	12	4	2018
Generalized Linear Mixture Model	498.912958849919	13	4	2018
Generalized Linear Mixture Model	421.883360227335	14	4	2018
Generalized Linear Mixture Model	325.992042026736	15	4	2018
Generalized Linear Mixture Model	327.960511948754	16	4	2018
Generalized Linear Mixture Model	283.236654258363	17	4	2018
lm	21.3796278978675	3	1	2016
lm	27.2175907709844	4	1	2016
lm	26.0030026827394	5	1	2016
lm	32.5549391479115	6	1	2016
lm	31.9987717894605	7	1	2016
lm	30.7462623963793	8	1	2016
lm	22.2450233180144	9	1	2016
lm	33.2007242479841	10	1	2016
lm	46.7128533405483	11	1	2016
lm	33.2211146711312	12	1	2016
lm	35.8288825816842	13	1	2016
lm	50.9186319504228	14	1	2016
lm	45.7080272658467	15	1	2016
lm	62.4377990422437	16	1	2016
lm	62.9537986942015	17	1	2016
lm	67.8695010148366	18	1	2016
lm	50.7012080223033	19	1	2016
lm	37.7229567869794	20	1	2016
lm	47.0398169283248	21	1	2016
lm	43.8986755545433	22	1	2016
lm	45.9173682426073	23	1	2016
lm	43.5697218209756	24	1	2016
lm	41.9338668062433	25	1	2016
lm	42.6197188991489	26	1	2016
lm	36.0869807086948	27	1	2016
lm	30.1202706271476	28	1	2016
lm	22.5650423110733	29	1	2016
lm	39.7973230241003	30	1	2016
lm	32.718995729953	31	1	2016
lm	31.7567422111998	32	1	2016
lm	29.4625735166518	33	1	2016
lm	26.3804646642633	34	1	2016
lm	28.7322961715446	35	1	2016
lm	32.4533863110978	36	1	2016
lm	30.1945267502449	37	1	2016
lm	28.1888662067412	38	1	2016
lm	22.0589053946208	39	1	2016
lm	26.1833469782139	40	1	2016
lm	20.2790857802476	41	1	2016
lm	24.4627205965412	42	1	2016
lm	17.7248392372006	43	1	2016
lm	19.180387832301	44	1	2016
lm	19.2430848114817	45	1	2016
lm	28.3622774212988	3	2	2016
lm	25.6769386148249	4	2	2016
lm	22.7541383225449	5	2	2016
lm	29.199027254505	6	2	2016
lm	35.7615448707542	7	2	2016
lm	30.2734665091592	8	2	2016
lm	26.9907525308336	9	2	2016
lm	41.5203712540822	10	2	2016
lm	41.2888403661581	11	2	2016
lm	37.4221774618328	12	2	2016
lm	43.0614294890808	13	2	2016
lm	49.9306207830334	14	2	2016
lm	59.3610439325187	15	2	2016
lm	64.7976289543497	16	2	2016
lm	71.8875270283577	17	2	2016
lm	66.1647675764292	18	2	2016
lm	32.5462509895314	19	2	2016
lm	34.8029658096293	20	2	2016
lm	47.5569953491803	21	2	2016
lm	47.896972834676	22	2	2016
lm	49.4005110464687	23	2	2016
lm	39.9966944377622	24	2	2016
lm	41.4432378263011	25	2	2016
lm	37.5901133342814	26	2	2016
lm	40.0370477335311	27	2	2016
lm	26.2760224083963	28	2	2016
lm	37.0727481194881	29	2	2016
lm	35.5508980049487	30	2	2016
lm	32.3193671997636	31	2	2016
lm	27.6073574152438	32	2	2016
lm	25.9587914183966	33	2	2016
lm	27.583337221445	34	2	2016
lm	31.617513449702	35	2	2016
lm	26.3838685429265	36	2	2016
lm	25.1105872512483	37	2	2016
lm	26.2364210334293	38	2	2016
lm	21.8141116494949	39	2	2016
lm	23.2138151787629	40	2	2016
lm	24.2338528183181	41	2	2016
lm	17.7307941626873	42	2	2016
lm	19.1960219389335	43	2	2016
lm	23.8090321165393	44	2	2016
lm	18.9386614584472	45	2	2016
lm	27.27647229096	3	3	2016
lm	26.2880567759633	4	3	2016
lm	23.0576898844828	5	3	2016
lm	32.5383236815829	6	3	2016
lm	31.3863534601478	7	3	2016
lm	33.156573948881	8	3	2016
lm	38.2625508217308	9	3	2016
lm	36.2954916044898	10	3	2016
lm	40.4576428062548	11	3	2016
lm	43.1304476164172	12	3	2016
lm	45.1286691685646	13	3	2016
lm	61.4436930410693	14	3	2016
lm	63.3357369736131	15	3	2016
lm	73.4146411894962	16	3	2016
lm	73.8483156535097	17	3	2016
lm	42.408873356162	18	3	2016
lm	32.0074632462361	19	3	2016
lm	40.3106905831364	20	3	2016
lm	44.3221433054817	21	3	2016
lm	51.4671256076914	22	3	2016
lm	44.957377537484	23	3	2016
lm	42.5331192936329	24	3	2016
lm	37.4663086935198	25	3	2016
lm	38.7988041264144	26	3	2016
lm	29.7928364498773	27	3	2016
lm	37.311993166042	28	3	2016
lm	33.2621053764608	29	3	2016
lm	32.3523381424505	30	3	2016
lm	28.8394355070181	31	3	2016
lm	23.9384000069137	32	3	2016
lm	26.4189424609466	33	3	2016
lm	30.3233277414716	34	3	2016
lm	26.9888205930073	35	3	2016
lm	23.9806759638986	36	3	2016
lm	24.6498600734701	37	3	2016
lm	24.6034225360678	38	3	2016
lm	21.6903907429459	39	3	2016
lm	25.9685101290362	40	3	2016
lm	18.2670152362702	41	3	2016
lm	18.7596558241715	42	3	2016
lm	21.0911852857044	43	3	2016
lm	21.3200197721519	44	3	2016
lm	15.1533876556758	45	3	2016
lm	27.0244187940212	3	4	2016
lm	24.3854413530135	4	4	2016
lm	29.8733223839595	5	4	2016
lm	29.138552418805	6	4	2016
lm	34.5188178019669	7	4	2016
lm	41.319742942425	8	4	2016
lm	35.5096077071792	9	4	2016
lm	38.0761085839481	10	4	2016
lm	43.9079097404056	11	4	2016
lm	42.4051803964112	12	4	2016
lm	58.4929096799771	13	4	2016
lm	63.6691021603341	14	4	2016
lm	71.6844085618522	15	4	2016
lm	77.2050995752298	16	4	2016
lm	43.9328553522054	17	4	2016
lm	39.1691974329623	18	4	2016
lm	39.1445012562794	19	4	2016
lm	42.340133548444	20	4	2016
lm	49.8325740593482	21	4	2016
lm	44.2334605627984	22	4	2016
lm	44.5751423160054	23	4	2016
lm	39.4896624595843	24	4	2016
lm	38.6840707322484	25	4	2016
lm	29.7033487468527	26	4	2016
lm	40.0001018103614	27	4	2016
lm	33.820536280027	28	4	2016
lm	33.0328144951436	29	4	2016
lm	28.8514262710981	30	4	2016
lm	23.8680791474664	31	4	2016
lm	25.6386434901874	32	4	2016
lm	29.5837215995521	33	4	2016
lm	26.3069723686742	34	4	2016
lm	24.3010711715782	35	4	2016
lm	23.1618295832083	36	4	2016
lm	22.9123618241674	37	4	2016
lm	22.857291189786	38	4	2016
lm	24.8881771858192	39	4	2016
lm	19.7990425779678	40	4	2016
lm	18.7248188630702	41	4	2016
lm	22.0654471321247	42	4	2016
lm	19.3905988243081	43	4	2016
lm	17.3608594858575	44	4	2016
lm	14.6107536842724	45	4	2016
eb	26.6247930581894	3	1	2016
eb	18.0872241433489	4	1	2016
eb	31.4443478234818	5	1	2016
eb	45.5471857419489	6	1	2016
eb	51.2940488661401	7	1	2016
eb	29.81915903852	8	1	2016
eb	20.5516599899201	9	1	2016
eb	31.9155299789727	10	1	2016
eb	47.1926565959794	11	1	2016
eb	35.4771641406884	12	1	2016
eb	33.0891808145316	13	1	2016
eb	54.1653177250803	14	1	2016
eb	49.8455895207867	15	1	2016
eb	66.3896811348153	16	1	2016
eb	56.9458323339178	17	1	2016
eb	60.9054446082752	18	1	2016
eb	34.7933815600968	19	1	2016
eb	54.7948091103562	20	1	2016
eb	55.0415019095473	21	1	2016
eb	38.0641861879844	22	1	2016
eb	38.5430501808857	23	1	2016
eb	27.7037309943046	24	1	2016
eb	35.062508872849	25	1	2016
eb	38.0817943891604	26	1	2016
eb	40.0259106621732	27	1	2016
eb	20.4233804209698	28	1	2016
eb	25.325417182279	29	1	2016
eb	23.2187758353526	30	1	2016
eb	30.1940120316271	31	1	2016
eb	29.1120243389193	32	1	2016
eb	30.147370494528	33	1	2016
eb	29.1250694206993	34	1	2016
eb	27.9610786907089	35	1	2016
eb	24.0704886870295	36	1	2016
eb	32.332303271227	37	1	2016
eb	29.4971770031822	38	1	2016
eb	16.4654559292491	39	1	2016
eb	27.4323845480555	40	1	2016
eb	14.6971347697279	41	1	2016
eb	20.9815513338622	42	1	2016
eb	22.1031037873019	43	1	2016
eb	19.1608476530081	44	1	2016
eb	10.4059168948927	45	1	2016
eb	23.8226467494871	3	2	2016
eb	18.8830579953345	4	2	2016
eb	35.1013576587847	5	2	2016
eb	51.7420818064069	6	2	2016
eb	57.3711724104598	7	2	2016
eb	32.2735391211122	8	2	2016
eb	24.7991541454197	9	2	2016
eb	37.2217119991092	10	2	2016
eb	53.827961307465	11	2	2016
eb	41.4645143606634	12	2	2016
eb	39.5794100145649	13	2	2016
eb	61.8065136234822	14	2	2016
eb	55.615734185445	15	2	2016
eb	68.1667346706147	16	2	2016
eb	56.2382862064986	17	2	2016
eb	59.4516880381957	18	2	2016
eb	33.8237119957421	19	2	2016
eb	53.4471204993155	20	2	2016
eb	54.5345401878033	21	2	2016
eb	36.4251099280038	22	2	2016
eb	37.3092744155539	23	2	2016
eb	26.5127182178695	24	2	2016
eb	33.8525492511706	25	2	2016
eb	36.9503515186233	26	2	2016
eb	38.5824579022486	27	2	2016
eb	18.9230569374491	28	2	2016
eb	23.8857279572434	29	2	2016
eb	21.6254008347024	30	2	2016
eb	28.6633778336644	31	2	2016
eb	27.3292508744083	32	2	2016
eb	28.1821605718238	33	2	2016
eb	27.2832914497325	34	2	2016
eb	26.3764592556615	35	2	2016
eb	22.5540683835904	36	2	2016
eb	30.6307769187554	37	2	2016
eb	27.7643150090627	38	2	2016
eb	15.2252860779286	39	2	2016
eb	26.4403840629517	40	2	2016
eb	13.5557519002815	41	2	2016
eb	19.9760136488159	42	2	2016
eb	21.1759188889845	43	2	2016
eb	18.4561060781857	44	2	2016
eb	9.64172933901342	45	2	2016
eb	37.6955329044673	3	3	2016
eb	21.3766034498334	4	3	2016
eb	37.3034004826895	5	3	2016
eb	55.7642184569669	6	3	2016
eb	62.4341691917248	7	3	2016
eb	36.8728266333612	8	3	2016
eb	30.6492906392727	9	3	2016
eb	44.2677730050296	10	3	2016
eb	61.3026829722274	11	3	2016
eb	49.0189882472931	12	3	2016
eb	48.0459076332527	13	3	2016
eb	65.9334088123539	14	3	2016
eb	59.8056125801564	15	3	2016
eb	63.9571684085015	16	3	2016
eb	54.0787664555625	17	3	2016
eb	57.7689087104092	18	3	2016
eb	32.652399699721	19	3	2016
eb	52.8798308428043	20	3	2016
eb	53.2723626880183	21	3	2016
eb	35.7711052102421	22	3	2016
eb	36.4535366358452	23	3	2016
eb	26.1972948871525	24	3	2016
eb	32.7256297504147	25	3	2016
eb	35.7089303770258	26	3	2016
eb	37.2248460457425	27	3	2016
eb	16.9558699862509	28	3	2016
eb	22.009347253368	29	3	2016
eb	19.61565827569	30	3	2016
eb	26.9318854314293	31	3	2016
eb	25.3518695528828	32	3	2016
eb	26.7162485415389	33	3	2016
eb	25.8388214398435	34	3	2016
eb	24.9125190999728	35	3	2016
eb	21.1835056683353	36	3	2016
eb	29.4535931288065	37	3	2016
eb	26.6589560084214	38	3	2016
eb	14.129007083441	39	3	2016
eb	25.4308266330476	40	3	2016
eb	12.7463783022479	41	3	2016
eb	19.0636858110353	42	3	2016
eb	20.5962033288963	43	3	2016
eb	17.8639818354235	44	3	2016
eb	8.88912486308539	45	3	2016
eb	49.9295362129702	3	4	2016
eb	24.4948599520748	4	4	2016
eb	39.9806959192229	5	4	2016
eb	62.2784882258488	6	4	2016
eb	67.452101458246	7	4	2016
eb	43.2588018467852	8	4	2016
eb	36.6861636564312	9	4	2016
eb	50.7741496964597	10	4	2016
eb	63.0126072183937	11	4	2016
eb	55.5111087809033	12	4	2016
eb	55.69602096106	13	4	2016
eb	68.0533838773992	14	4	2016
eb	61.0009509470941	15	4	2016
eb	62.1965891269076	16	4	2016
eb	53.9578893692645	17	4	2016
eb	57.2555188229859	18	4	2016
eb	31.925996380475	19	4	2016
eb	52.6410181198096	20	4	2016
eb	54.40668100766	21	4	2016
eb	35.1075648732349	22	4	2016
eb	35.8529799401969	23	4	2016
eb	25.2246999780915	24	4	2016
eb	31.9275994698677	25	4	2016
eb	34.0596691418772	26	4	2016
eb	35.6633330986351	27	4	2016
eb	15.1625325595113	28	4	2016
eb	20.2716954325446	29	4	2016
eb	17.870580022538	30	4	2016
eb	25.1984376537246	31	4	2016
eb	24.1395172251119	32	4	2016
eb	25.0807182518901	33	4	2016
eb	24.218512537445	34	4	2016
eb	23.3304273832346	35	4	2016
eb	19.9307479302034	36	4	2016
eb	27.8579112232288	37	4	2016
eb	25.7716443490617	38	4	2016
eb	12.9190065933463	39	4	2016
eb	24.5143296439479	40	4	2016
eb	11.9720440394466	41	4	2016
eb	18.3978416868008	42	4	2016
eb	19.8895181258683	43	4	2016
eb	17.2516017730742	44	4	2016
eb	8.53783078956883	45	4	2016
arima	23.4383378956401	3	1	2016
arima	25.7373212698981	4	1	2016
arima	21.2140805174319	5	1	2016
arima	26.2478554007683	6	1	2016
arima	31.3865971977168	7	1	2016
arima	32.3020956518049	8	1	2016
arima	22.8665226718777	9	1	2016
arima	29.6268919708271	10	1	2016
arima	31.0409460960079	11	1	2016
arima	29.2206856819093	12	1	2016
arima	35.613062372264	13	1	2016
arima	46.0096506401369	14	1	2016
arima	56.4297379977348	15	1	2016
arima	59.9704752851397	16	1	2016
arima	79.918052307488	17	1	2016
arima	73.0803684448262	18	1	2016
arima	34.9759751672491	19	1	2016
arima	38.7676489405011	20	1	2016
arima	44.435181206599	21	1	2016
arima	44.9120210667073	22	1	2016
arima	45.2784480255206	23	1	2016
arima	40.770271743004	24	1	2016
arima	42.5183084489275	25	1	2016
arima	40.0381339656617	26	1	2016
arima	38.3522529367789	27	1	2016
arima	33.6886548679085	28	1	2016
arima	31.6457113188885	29	1	2016
arima	36.7548496741119	30	1	2016
arima	35.7595323495079	31	1	2016
arima	28.5617165291076	32	1	2016
arima	29.1444297966179	33	1	2016
arima	26.6737543728147	34	1	2016
arima	28.5343023853359	35	1	2016
arima	24.4784336324243	36	1	2016
arima	28.3893590579756	37	1	2016
arima	24.1837997910842	38	1	2016
arima	20.9079371622316	39	1	2016
arima	21.2109966875075	40	1	2016
arima	20.795374430046	41	1	2016
arima	21.3780184431023	42	1	2016
arima	19.9397965376184	43	1	2016
arima	19.6099653957906	44	1	2016
arima	17.7226517701978	45	1	2016
arima	27.2089069573256	3	2	2016
arima	20.8571524568493	4	2	2016
arima	21.9681357249695	5	2	2016
arima	26.9011779806874	6	2	2016
arima	33.5678183873522	7	2	2016
arima	26.7310307747517	8	2	2016
arima	28.0499125302859	9	2	2016
arima	28.0095181296362	10	2	2016
arima	29.3206464144779	11	2	2016
arima	35.564107990242	12	2	2016
arima	42.7966638992618	13	2	2016
arima	56.7042010468103	14	2	2016
arima	58.7160004000485	15	2	2016
arima	80.8718235994783	16	2	2016
arima	77.5085954461597	17	2	2016
arima	43.9301109328849	18	2	2016
arima	30.2778915062044	19	2	2016
arima	39.8805873392815	20	2	2016
arima	46.4454512587849	21	2	2016
arima	46.5005250087005	22	2	2016
arima	45.0325456451906	23	2	2016
arima	43.5393359593734	24	2	2016
arima	40.8709801437332	25	2	2016
arima	37.9083813460045	26	2	2016
arima	38.3238836007944	27	2	2016
arima	33.3646083733953	28	2	2016
arima	38.4961356636767	29	2	2016
arima	37.1423777309192	30	2	2016
arima	29.9705905004451	31	2	2016
arima	28.2265541619068	32	2	2016
arima	26.4159116753752	33	2	2016
arima	27.806894362289	34	2	2016
arima	25.3908626339272	35	2	2016
arima	25.8656944613518	36	2	2016
arima	23.8189967300748	37	2	2016
arima	22.9888837549742	38	2	2016
arima	18.9111301721414	39	2	2016
arima	22.568583987403	40	2	2016
arima	21.1409501748684	41	2	2016
arima	19.6768278710858	42	2	2016
arima	19.7796406550456	43	2	2016
arima	20.2676856279575	44	2	2016
arima	14.2862659450777	45	2	2016
arima	22.2203615083703	3	3	2016
arima	21.6352475986833	4	3	2016
arima	23.020004924986	5	3	2016
arima	29.6829781285279	6	3	2016
arima	27.8314391265353	7	3	2016
arima	31.2170964640671	8	3	2016
arima	26.7184177550405	9	3	2016
arima	26.8691971509037	10	3	2016
arima	35.6467992732453	11	3	2016
arima	42.7601889234749	12	3	2016
arima	54.1082978713493	13	3	2016
arima	58.9351869687898	14	3	2016
arima	79.8491973512678	15	3	2016
arima	78.3046600319761	16	3	2016
arima	47.4675770503353	17	3	2016
arima	36.893424600873	18	3	2016
arima	34.412889057197	19	3	2016
arima	43.668548904204	20	3	2016
arima	47.3499838542139	21	3	2016
arima	45.6887265698601	22	3	2016
arima	45.7943223846426	23	3	2016
arima	41.4171036667067	24	3	2016
arima	38.3462215554206	25	3	2016
arima	38.0934252469516	26	3	2016
arima	35.80052141406	27	3	2016
arima	39.4172479368337	28	3	2016
arima	38.0819296619741	29	3	2016
arima	30.7125008125225	30	3	2016
arima	28.9895744177477	31	3	2016
arima	25.9231819090387	32	3	2016
arima	27.6669673573978	33	3	2016
arima	24.9987116432531	34	3	2016
arima	26.355977732024	35	3	2016
arima	22.4553529270329	36	3	2016
arima	22.7927553504794	37	3	2016
arima	20.0408811749362	38	3	2016
arima	21.3497000044437	39	3	2016
arima	22.0777799417456	40	3	2016
arima	19.548839590322	41	3	2016
arima	19.6380439512047	42	3	2016
arima	20.3636238736246	43	3	2016
arima	15.6329753334659	44	3	2016
arima	14.131804186208	45	3	2016
arima	22.1937465670802	3	4	2016
arima	22.8835937412198	4	4	2016
arima	28.0775008660691	5	4	2016
arima	26.2095333946391	6	4	2016
arima	31.6767281253945	7	4	2016
arima	27.9754911899034	8	4	2016
arima	26.3588025385876	9	4	2016
arima	34.6887943927414	10	4	2016
arima	42.7875381001795	11	4	2016
arima	54.0907028645119	12	4	2016
arima	57.8639090848094	13	4	2016
arima	79.9400535375458	14	4	2016
arima	77.8770107031038	15	4	2016
arima	47.7891916563817	16	4	2016
arima	38.347927508967	17	4	2016
arima	36.746467893333	18	4	2016
arima	42.5794345720595	19	4	2016
arima	47.0295546270951	20	4	2016
arima	45.832311628645	21	4	2016
arima	45.9209037518555	22	4	2016
arima	41.8539236178514	23	4	2016
arima	38.4915407418035	24	4	2016
arima	38.1944928769439	25	4	2016
arima	35.7608249231763	26	4	2016
arima	39.940922247383	27	4	2016
arima	38.3062708977842	28	4	2016
arima	30.9294044267893	29	4	2016
arima	29.1668670642204	30	4	2016
arima	26.1034690887172	31	4	2016
arima	27.5557408394158	32	4	2016
arima	24.9661107328272	33	4	2016
arima	26.2643182457426	34	4	2016
arima	22.5634662073743	35	4	2016
arima	22.4928961189476	36	4	2016
arima	19.9974145239037	37	4	2016
arima	21.5982935958802	38	4	2016
arima	21.8095880377539	39	4	2016
arima	19.7551437856045	40	4	2016
arima	19.6092965772648	41	4	2016
arima	20.3253164203818	42	4	2016
arima	15.6566480645757	43	4	2016
arima	14.4122986426694	44	4	2016
arima	13.9468004241878	45	4	2016
target	17	3	1	2016
target	27	4	1	2016
target	39	5	1	2016
target	45	6	1	2016
target	28	7	1	2016
target	18	8	1	2016
target	28	9	1	2016
target	41	10	1	2016
target	31	11	1	2016
target	29	12	1	2016
target	48	13	1	2016
target	45	14	1	2016
target	61	15	1	2016
target	55	16	1	2016
target	61	17	1	2016
target	37	18	1	2016
target	56	19	1	2016
target	56	20	1	2016
target	40	21	1	2016
target	40	22	1	2016
target	29	23	1	2016
target	36	24	1	2016
target	39	25	1	2016
target	41	26	1	2016
target	22	27	1	2016
target	27	28	1	2016
target	25	29	1	2016
target	32	30	1	2016
target	31	31	1	2016
target	32	32	1	2016
target	31	33	1	2016
target	30	34	1	2016
target	26	35	1	2016
target	34	36	1	2016
target	31	37	1	2016
target	18	38	1	2016
target	29	39	1	2016
target	16	40	1	2016
target	22	41	1	2016
target	23	42	1	2016
target	20	43	1	2016
target	11	44	1	2016
target	16	45	1	2016
target	27	3	2	2016
target	39	4	2	2016
target	45	5	2	2016
target	28	6	2	2016
target	18	7	2	2016
target	28	8	2	2016
target	41	9	2	2016
target	31	10	2	2016
target	29	11	2	2016
target	48	12	2	2016
target	45	13	2	2016
target	61	14	2	2016
target	55	15	2	2016
target	61	16	2	2016
target	37	17	2	2016
target	56	18	2	2016
target	56	19	2	2016
target	40	20	2	2016
target	40	21	2	2016
target	29	22	2	2016
target	36	23	2	2016
target	39	24	2	2016
target	41	25	2	2016
target	22	26	2	2016
target	27	27	2	2016
target	25	28	2	2016
target	32	29	2	2016
target	31	30	2	2016
target	32	31	2	2016
target	31	32	2	2016
target	30	33	2	2016
target	26	34	2	2016
target	34	35	2	2016
target	31	36	2	2016
target	18	37	2	2016
target	29	38	2	2016
target	16	39	2	2016
target	22	40	2	2016
target	23	41	2	2016
target	20	42	2	2016
target	11	43	2	2016
target	16	44	2	2016
target	14	45	2	2016
target	39	3	3	2016
target	45	4	3	2016
target	28	5	3	2016
target	18	6	3	2016
target	28	7	3	2016
target	41	8	3	2016
target	31	9	3	2016
target	29	10	3	2016
target	48	11	3	2016
target	45	12	3	2016
target	61	13	3	2016
target	55	14	3	2016
target	61	15	3	2016
target	37	16	3	2016
target	56	17	3	2016
target	56	18	3	2016
target	40	19	3	2016
target	40	20	3	2016
target	29	21	3	2016
target	36	22	3	2016
target	39	23	3	2016
target	41	24	3	2016
target	22	25	3	2016
target	27	26	3	2016
target	25	27	3	2016
target	32	28	3	2016
target	31	29	3	2016
target	32	30	3	2016
target	31	31	3	2016
target	30	32	3	2016
target	26	33	3	2016
target	34	34	3	2016
target	31	35	3	2016
target	18	36	3	2016
target	29	37	3	2016
target	16	38	3	2016
target	22	39	3	2016
target	23	40	3	2016
target	20	41	3	2016
target	11	42	3	2016
target	16	43	3	2016
target	14	44	3	2016
target	15	45	3	2016
target	45	3	4	2016
target	28	4	4	2016
target	18	5	4	2016
target	28	6	4	2016
target	41	7	4	2016
target	31	8	4	2016
target	29	9	4	2016
target	48	10	4	2016
target	45	11	4	2016
target	61	12	4	2016
target	55	13	4	2016
target	61	14	4	2016
target	37	15	4	2016
target	56	16	4	2016
target	56	17	4	2016
target	40	18	4	2016
target	40	19	4	2016
target	29	20	4	2016
target	36	21	4	2016
target	39	22	4	2016
target	41	23	4	2016
target	22	24	4	2016
target	27	25	4	2016
target	25	26	4	2016
target	32	27	4	2016
target	31	28	4	2016
target	32	29	4	2016
target	31	30	4	2016
target	30	31	4	2016
target	26	32	4	2016
target	34	33	4	2016
target	31	34	4	2016
target	18	35	4	2016
target	29	36	4	2016
target	16	37	4	2016
target	22	38	4	2016
target	23	39	4	2016
target	20	40	4	2016
target	11	41	4	2016
target	16	42	4	2016
target	14	43	4	2016
target	15	44	4	2016
target	11	45	4	2016
