# Supplementary material for: A stacked ensemble method for forecasting influenza-like illness visit volumes at emergency departments
Source: PLoS One. 2021 Mar 22;16(3):e0241725. doi: 10.1371/journal.pone.0241725 (PMC7984626; doi:10.1371/journal.pone.0241725)
Supplement: S1 Data — (ZIP) [file pone.0241725.s003.zip › ILI_plosone/tables/raw_estimates_2017_holdout_2018weeks-3-17.csv]

object	value	epiweek	weeks_ahead	season
rf	161.6505	3	1	2018
rf	181.5415	4	1	2018
rf	197.1165	5	1	2018
rf	203.1645	6	1	2018
rf	212.6305	7	1	2018
rf	251.7875	8	1	2018
rf	315.566	9	1	2018
rf	377.0815	10	1	2018
rf	438.3075	11	1	2018
rf	490.3835	12	1	2018
rf	527.31	13	1	2018
rf	486.852	14	1	2018
rf	429.166	15	1	2018
rf	412.7745	16	1	2018
rf	385.113	17	1	2018
rf	177.511	3	2	2018
rf	194.0085	4	2	2018
rf	208.4325	5	2	2018
rf	219.5025	6	2	2018
rf	232.0905	7	2	2018
rf	270.5945	8	2	2018
rf	350.7695	9	2	2018
rf	387.0015	10	2	2018
rf	456.986	11	2	2018
rf	479.38	12	2	2018
rf	474.9075	13	2	2018
rf	440.613	14	2	2018
rf	401.5865	15	2	2018
rf	389.128	16	2	2018
rf	374.59	17	2	2018
rf	179.54	3	3	2018
rf	201.894	4	3	2018
rf	219.906	5	3	2018
rf	243.1155	6	3	2018
rf	279.081	7	3	2018
rf	317.311	8	3	2018
rf	365.2635	9	3	2018
rf	403.257	10	3	2018
rf	442.7065	11	3	2018
rf	437.994	12	3	2018
rf	428.043	13	3	2018
rf	406.546	14	3	2018
rf	370.656	15	3	2018
rf	381.708	16	3	2018
rf	360.787	17	3	2018
rf	198.5705	3	4	2018
rf	214.9	4	4	2018
rf	243.0195	5	4	2018
rf	297.173	6	4	2018
rf	336.079	7	4	2018
rf	327.897	8	4	2018
rf	393.425	9	4	2018
rf	414.347	10	4	2018
rf	425.304	11	4	2018
rf	407.7925	12	4	2018
rf	402.432	13	4	2018
rf	379.2925	14	4	2018
rf	362.0975	15	4	2018
rf	358.457	16	4	2018
rf	347.5395	17	4	2018
Generalized Linear Mixture Model	158.209939392621	3	1	2018
Generalized Linear Mixture Model	161.551930133384	4	1	2018
Generalized Linear Mixture Model	186.155130656814	5	1	2018
Generalized Linear Mixture Model	171.552479612255	6	1	2018
Generalized Linear Mixture Model	209.61167767203	7	1	2018
Generalized Linear Mixture Model	275.345664167	8	1	2018
Generalized Linear Mixture Model	395.099804480709	9	1	2018
Generalized Linear Mixture Model	568.408962188765	10	1	2018
Generalized Linear Mixture Model	577.874039224953	11	1	2018
Generalized Linear Mixture Model	614.775640384994	12	1	2018
Generalized Linear Mixture Model	595.696562873691	13	1	2018
Generalized Linear Mixture Model	473.065811094647	14	1	2018
Generalized Linear Mixture Model	387.807985561084	15	1	2018
Generalized Linear Mixture Model	382.450846432355	16	1	2018
Generalized Linear Mixture Model	309.989659763078	17	1	2018
Generalized Linear Mixture Model	161.472048105919	3	2	2018
Generalized Linear Mixture Model	163.167857214004	4	2	2018
Generalized Linear Mixture Model	173.244819636954	5	2	2018
Generalized Linear Mixture Model	174.780053066663	6	2	2018
Generalized Linear Mixture Model	214.390758194527	7	2	2018
Generalized Linear Mixture Model	286.725109977423	8	2	2018
Generalized Linear Mixture Model	415.985725191682	9	2	2018
Generalized Linear Mixture Model	558.285659096391	10	2	2018
Generalized Linear Mixture Model	553.071034378816	11	2	2018
Generalized Linear Mixture Model	605.311000069922	12	2	2018
Generalized Linear Mixture Model	561.323839146733	13	2	2018
Generalized Linear Mixture Model	456.217613842907	14	2	2018
Generalized Linear Mixture Model	384.610296916036	15	2	2018
Generalized Linear Mixture Model	350.861652839645	16	2	2018
Generalized Linear Mixture Model	273.525945636604	17	2	2018
Generalized Linear Mixture Model	158.794295618727	3	3	2018
Generalized Linear Mixture Model	153.262899744296	4	3	2018
Generalized Linear Mixture Model	179.713770762481	5	3	2018
Generalized Linear Mixture Model	173.564216598452	6	3	2018
Generalized Linear Mixture Model	227.290827001446	7	3	2018
Generalized Linear Mixture Model	307.985202447836	8	3	2018
Generalized Linear Mixture Model	401.538004826767	9	3	2018
Generalized Linear Mixture Model	515.48400819765	10	3	2018
Generalized Linear Mixture Model	529.731050169173	11	3	2018
Generalized Linear Mixture Model	541.364415888963	12	3	2018
Generalized Linear Mixture Model	503.5808763327	13	3	2018
Generalized Linear Mixture Model	426.33007989784	14	3	2018
Generalized Linear Mixture Model	339.12857014003	15	3	2018
Generalized Linear Mixture Model	319.390674647652	16	3	2018
Generalized Linear Mixture Model	269.213693171138	17	3	2018
Generalized Linear Mixture Model	151.065132374913	3	4	2018
Generalized Linear Mixture Model	162.833134464778	4	4	2018
Generalized Linear Mixture Model	186.013440469493	5	4	2018
Generalized Linear Mixture Model	192.582409143754	6	4	2018
Generalized Linear Mixture Model	257.741913050277	7	4	2018
Generalized Linear Mixture Model	328.262945747957	8	4	2018
Generalized Linear Mixture Model	396.805493480499	9	4	2018
Generalized Linear Mixture Model	496.465040298625	10	4	2018
Generalized Linear Mixture Model	492.746299830138	11	4	2018
Generalized Linear Mixture Model	480.878473712429	12	4	2018
Generalized Linear Mixture Model	448.943226985839	13	4	2018
Generalized Linear Mixture Model	392.310253951827	14	4	2018
Generalized Linear Mixture Model	306.634916934834	15	4	2018
Generalized Linear Mixture Model	296.153299589187	16	4	2018
Generalized Linear Mixture Model	265.10979314269	17	4	2018
lm	175.447581809065	3	1	2018
lm	179.286611810258	4	1	2018
lm	192.145595184576	5	1	2018
lm	187.855234705203	6	1	2018
lm	220.0350922381	7	1	2018
lm	280.70959109943	8	1	2018
lm	405.866873094359	9	1	2018
lm	589.899042625007	10	1	2018
lm	588.255462938133	11	1	2018
lm	583.954369231699	12	1	2018
lm	602.584117703507	13	1	2018
lm	481.939638757822	14	1	2018
lm	415.051889961052	15	1	2018
lm	422.926760153773	16	1	2018
lm	354.172332811225	17	1	2018
lm	191.087290534222	3	2	2018
lm	184.224809127248	4	2	2018
lm	184.425969674882	5	2	2018
lm	209.514595759026	6	2	2018
lm	223.257382043898	7	2	2018
lm	300.430788519951	8	2	2018
lm	447.081816269588	9	2	2018
lm	590.795307853578	10	2	2018
lm	582.337670468697	11	2	2018
lm	584.956130430669	12	2	2018
lm	582.948618113939	13	2	2018
lm	493.097792823275	14	2	2018
lm	429.371294469768	15	2	2018
lm	407.032624176101	16	2	2018
lm	330.755521958627	17	2	2018
lm	195.303760822758	3	3	2018
lm	181.716917947617	4	3	2018
lm	204.876936073675	5	3	2018
lm	214.43437735509	6	3	2018
lm	245.879099644221	7	3	2018
lm	344.579676664408	8	3	2018
lm	438.969752908876	9	3	2018
lm	539.102976623756	10	3	2018
lm	567.375098467079	11	3	2018
lm	555.553108133946	12	3	2018
lm	563.296505886519	13	3	2018
lm	501.84762311153	14	3	2018
lm	425.00401851	15	3	2018
lm	378.321021830335	16	3	2018
lm	273.506525588623	17	3	2018
lm	193.877234604859	3	4	2018
lm	206.74177385595	4	4	2018
lm	209.905690580306	5	4	2018
lm	246.978817528991	6	4	2018
lm	301.823739010407	7	4	2018
lm	363.126301266977	8	4	2018
lm	415.826774993483	9	4	2018
lm	532.996150870666	10	4	2018
lm	536.884637336044	11	4	2018
lm	510.99419779847	12	4	2018
lm	538.358125610039	13	4	2018
lm	468.697907921327	14	4	2018
lm	375.965621172171	15	4	2018
lm	303.895470355764	16	4	2018
lm	284.312219642669	17	4	2018
eb	156.959460161446	3	1	2018
eb	169.122068000191	4	1	2018
eb	214.648421875011	5	1	2018
eb	196.577988137035	6	1	2018
eb	222.839736509285	7	1	2018
eb	313.844470539727	8	1	2018
eb	469.938527677815	9	1	2018
eb	616.91509415407	10	1	2018
eb	625.635092355807	11	1	2018
eb	652.223447377517	12	1	2018
eb	611.087211446536	13	1	2018
eb	494.475034608269	14	1	2018
eb	406.756894790322	15	1	2018
eb	402.462492863072	16	1	2018
eb	342.459152496987	17	1	2018
eb	170.804740830742	3	2	2018
eb	187.117803182308	4	2	2018
eb	240.717093691769	5	2	2018
eb	213.923874449752	6	2	2018
eb	239.323020982401	7	2	2018
eb	346.114158797535	8	2	2018
eb	512.606888828623	9	2	2018
eb	633.16805964036	10	2	2018
eb	635.979545848764	11	2	2018
eb	642.730784411264	12	2	2018
eb	599.846051730925	13	2	2018
eb	499.581075985162	14	2	2018
eb	415.262769036202	15	2	2018
eb	407.956639619794	16	2	2018
eb	342.669913483641	17	2	2018
eb	190.288889279506	3	3	2018
eb	207.578358710735	4	3	2018
eb	260.029854994903	5	3	2018
eb	232.532905539544	6	3	2018
eb	257.478017892304	7	3	2018
eb	379.602756145487	8	3	2018
eb	531.513242179009	9	3	2018
eb	635.913303384102	10	3	2018
eb	627.326526772674	11	3	2018
eb	587.916436894344	12	3	2018
eb	545.60579914111	13	3	2018
eb	489.364514011433	14	3	2018
eb	419.311543226539	15	3	2018
eb	407.868313454485	16	3	2018
eb	344.206050226052	17	3	2018
eb	212.392648247966	3	4	2018
eb	228.719375409556	4	4	2018
eb	282.239454164367	5	4	2018
eb	253.568143212009	6	4	2018
eb	278.419035334176	7	4	2018
eb	408.649034379554	8	4	2018
eb	531.326786194403	9	4	2018
eb	615.245519657965	10	4	2018
eb	580.99919270273	11	4	2018
eb	557.252633154292	12	4	2018
eb	515.111197366471	13	4	2018
eb	506.497724168187	14	4	2018
eb	416.939127089259	15	4	2018
eb	406.679096297721	16	4	2018
eb	339.097407285753	17	4	2018
arima	174.854922659141	3	1	2018
arima	149.509708798445	4	1	2018
arima	173.325151401053	5	1	2018
arima	181.3391235014	6	1	2018
arima	179.6187738431	7	1	2018
arima	252.549994608923	8	1	2018
arima	376.147312715468	9	1	2018
arima	514.89560867446	10	1	2018
arima	506.47568631246	11	1	2018
arima	550.769578470551	12	1	2018
arima	568.099541064156	13	1	2018
arima	510.08933804001	14	1	2018
arima	427.430129518776	15	1	2018
arima	437.44743305639	16	1	2018
arima	363.204316298193	17	1	2018
arima	157.717919303594	3	2	2018
arima	149.132546279555	4	2	2018
arima	177.476464376548	5	2	2018
arima	167.304294097526	6	2	2018
arima	199.671959113987	7	2	2018
arima	286.972884797654	8	2	2018
arima	406.227745413531	9	2	2018
arima	486.733330567859	10	2	2018
arima	495.045948923565	11	2	2018
arima	564.029030953461	12	2	2018
arima	597.111783569088	13	2	2018
arima	515.494467073115	14	2	2018
arima	448.376148886043	15	2	2018
arima	416.561863495271	16	2	2018
arima	277.63725878921	17	2	2018
arima	157.500419162363	3	3	2018
arima	152.573517612534	4	3	2018
arima	163.314234174281	5	3	2018
arima	186.949256443564	6	3	2018
arima	232.816518057914	7	3	2018
arima	316.367992522159	8	3	2018
arima	374.245915148018	9	3	2018
arima	473.993368926242	10	3	2018
arima	501.448496079499	11	3	2018
arima	592.337695966917	12	3	2018
arima	608.739339252931	13	3	2018
arima	535.985026619282	14	3	2018
arima	427.01104729474	15	3	2018
arima	327.990569506036	16	3	2018
arima	266.520786964853	17	3	2018
arima	159.490513513479	3	4	2018
arima	142.896984188797	4	4	2018
arima	183.688574321398	5	4	2018
arima	222.362484684288	6	4	2018
arima	271.155343988272	7	4	2018
arima	296.746297568709	8	4	2018
arima	369.677381560486	9	4	2018
arima	480.731805083873	10	4	2018
arima	529.577217258637	11	4	2018
arima	603.94146330544	12	4	2018
arima	627.380508698978	13	4	2018
arima	508.207131545065	14	4	2018
arima	337.314795896444	15	4	2018
arima	310.526756008264	16	4	2018
arima	259.752805655619	17	4	2018
target	153	3	1	2018
target	189	4	1	2018
target	180	5	1	2018
target	204	6	1	2018
target	282	7	1	2018
target	421	8	1	2018
target	574	9	1	2018
target	593	10	1	2018
target	632	11	1	2018
target	607	12	1	2018
target	494	13	1	2018
target	405	14	1	2018
target	404	15	1	2018
target	345	16	1	2018
target	392	17	1	2018
target	189	3	2	2018
target	180	4	2	2018
target	204	5	2	2018
target	282	6	2	2018
target	421	7	2	2018
target	574	8	2	2018
target	593	9	2	2018
target	632	10	2	2018
target	607	11	2	2018
target	494	12	2	2018
target	405	13	2	2018
target	404	14	2	2018
target	345	15	2	2018
target	392	16	2	2018
target	403	17	2	2018
target	180	3	3	2018
target	204	4	3	2018
target	282	5	3	2018
target	421	6	3	2018
target	574	7	3	2018
target	593	8	3	2018
target	632	9	3	2018
target	607	10	3	2018
target	494	11	3	2018
target	405	12	3	2018
target	404	13	3	2018
target	345	14	3	2018
target	392	15	3	2018
target	403	16	3	2018
target	298	17	3	2018
target	204	3	4	2018
target	282	4	4	2018
target	421	5	4	2018
target	574	6	4	2018
target	593	7	4	2018
target	632	8	4	2018
target	607	9	4	2018
target	494	10	4	2018
target	405	11	4	2018
target	404	12	4	2018
target	345	13	4	2018
target	392	14	4	2018
target	403	15	4	2018
target	298	16	4	2018
target	315	17	4	2018
