# Supplementary material for: A stacked ensemble method for forecasting influenza-like illness visit volumes at emergency departments
Source: PLoS One. 2021 Mar 22;16(3):e0241725. doi: 10.1371/journal.pone.0241725 (PMC7984626; doi:10.1371/journal.pone.0241725)
Supplement: S1 Data — (ZIP) [file pone.0241725.s003.zip › ILI_plosone/tables/raw_estimates_2017_holdout_2018weeks-3-17_fmc.csv]

object	value	epiweek	weeks_ahead	season
rf	22.8445	3	1	2018
rf	26.5475	4	1	2018
rf	28.9675	5	1	2018
rf	29.5045	6	1	2018
rf	32.4955	7	1	2018
rf	32.257	8	1	2018
rf	32.4815	9	1	2018
rf	31.362	10	1	2018
rf	40.6405	11	1	2018
rf	52.2595	12	1	2018
rf	57.577	13	1	2018
rf	57.3195	14	1	2018
rf	57.4095	15	1	2018
rf	60.131	16	1	2018
rf	58.713	17	1	2018
rf	25.438	3	2	2018
rf	28.5755	4	2	2018
rf	29.491	5	2	2018
rf	30.916	6	2	2018
rf	34.749	7	2	2018
rf	33.2385	8	2	2018
rf	31.6895	9	2	2018
rf	33.658	10	2	2018
rf	43.7095	11	2	2018
rf	51.817	12	2	2018
rf	57.9555	13	2	2018
rf	58.795	14	2	2018
rf	59.7955	15	2	2018
rf	58.0115	16	2	2018
rf	59.2215	17	2	2018
rf	28.6725	3	3	2018
rf	28.646	4	3	2018
rf	28.617	5	3	2018
rf	33.966	6	3	2018
rf	33.054	7	3	2018
rf	33.9	8	3	2018
rf	34.674	9	3	2018
rf	35.278	10	3	2018
rf	44.959	11	3	2018
rf	49.513	12	3	2018
rf	54.4295	13	3	2018
rf	55.216	14	3	2018
rf	52.398	15	3	2018
rf	50.86	16	3	2018
rf	58.163	17	3	2018
rf	28.099	3	4	2018
rf	28.3235	4	4	2018
rf	30.988	5	4	2018
rf	34.4455	6	4	2018
rf	34.7905	7	4	2018
rf	37.6065	8	4	2018
rf	37.6535	9	4	2018
rf	42.5465	10	4	2018
rf	46.2665	11	4	2018
rf	51.9105	12	4	2018
rf	53.388	13	4	2018
rf	52.8935	14	4	2018
rf	46.5	15	4	2018
rf	52.86	16	4	2018
rf	52.6895	17	4	2018
Generalized Linear Mixture Model	150.253808582189	3	1	2018
Generalized Linear Mixture Model	150.931464292796	4	1	2018
Generalized Linear Mixture Model	182.386490135538	5	1	2018
Generalized Linear Mixture Model	164.906383932209	6	1	2018
Generalized Linear Mixture Model	207.341622003101	7	1	2018
Generalized Linear Mixture Model	280.997935732606	8	1	2018
Generalized Linear Mixture Model	419.71702862272	9	1	2018
Generalized Linear Mixture Model	600.303877258634	10	1	2018
Generalized Linear Mixture Model	601.287873723499	11	1	2018
Generalized Linear Mixture Model	629.587359462613	12	1	2018
Generalized Linear Mixture Model	613.364280351276	13	1	2018
Generalized Linear Mixture Model	483.316474190451	14	1	2018
Generalized Linear Mixture Model	395.239176424539	15	1	2018
Generalized Linear Mixture Model	395.781803555019	16	1	2018
Generalized Linear Mixture Model	318.143533140701	17	1	2018
Generalized Linear Mixture Model	150.589040034486	3	2	2018
Generalized Linear Mixture Model	148.900924890139	4	2	2018
Generalized Linear Mixture Model	168.331808607628	5	2	2018
Generalized Linear Mixture Model	165.800073546802	6	2	2018
Generalized Linear Mixture Model	211.598743240065	7	2	2018
Generalized Linear Mixture Model	294.336818520141	8	2	2018
Generalized Linear Mixture Model	448.020017955351	9	2	2018
Generalized Linear Mixture Model	602.857660743681	10	2	2018
Generalized Linear Mixture Model	586.210882722819	11	2	2018
Generalized Linear Mixture Model	627.673347513306	12	2	2018
Generalized Linear Mixture Model	588.874246788205	13	2	2018
Generalized Linear Mixture Model	472.862333331315	14	2	2018
Generalized Linear Mixture Model	396.087448035644	15	2	2018
Generalized Linear Mixture Model	370.950170177486	16	2	2018
Generalized Linear Mixture Model	285.718791132993	17	2	2018
Generalized Linear Mixture Model	144.924587925869	3	3	2018
Generalized Linear Mixture Model	135.262722439872	4	3	2018
Generalized Linear Mixture Model	172.664867887459	5	3	2018
Generalized Linear Mixture Model	160.766850781556	6	3	2018
Generalized Linear Mixture Model	222.234969595168	7	3	2018
Generalized Linear Mixture Model	318.001476103385	8	3	2018
Generalized Linear Mixture Model	443.713325825574	9	3	2018
Generalized Linear Mixture Model	574.191855372727	10	3	2018
Generalized Linear Mixture Model	574.891610078063	11	3	2018
Generalized Linear Mixture Model	574.540816997683	12	3	2018
Generalized Linear Mixture Model	545.199173293987	13	3	2018
Generalized Linear Mixture Model	450.769117738101	14	3	2018
Generalized Linear Mixture Model	356.796379679293	15	3	2018
Generalized Linear Mixture Model	346.314027781429	16	3	2018
Generalized Linear Mixture Model	283.544738921894	17	3	2018
Generalized Linear Mixture Model	134.527259670232	3	4	2018
Generalized Linear Mixture Model	141.893303154979	4	4	2018
Generalized Linear Mixture Model	176.761817885679	5	4	2018
Generalized Linear Mixture Model	175.445772934677	6	4	2018
Generalized Linear Mixture Model	250.606044533487	7	4	2018
Generalized Linear Mixture Model	339.069607099644	8	4	2018
Generalized Linear Mixture Model	446.094330074998	9	4	2018
Generalized Linear Mixture Model	569.085112143398	10	4	2018
Generalized Linear Mixture Model	551.091513099138	11	4	2018
Generalized Linear Mixture Model	525.920903885527	12	4	2018
Generalized Linear Mixture Model	498.912958849919	13	4	2018
Generalized Linear Mixture Model	421.883360227335	14	4	2018
Generalized Linear Mixture Model	325.992042026736	15	4	2018
Generalized Linear Mixture Model	327.960511948754	16	4	2018
Generalized Linear Mixture Model	283.236654258363	17	4	2018
lm	20.8038654551153	3	1	2018
lm	28.6908056142357	4	1	2018
lm	29.2801397064856	5	1	2018
lm	23.853634400396	6	1	2018
lm	27.8702159001829	7	1	2018
lm	31.2368317273735	8	1	2018
lm	32.5000360652748	9	1	2018
lm	40.5347707740918	10	1	2018
lm	44.1031122351894	11	1	2018
lm	45.0015418690874	12	1	2018
lm	53.8972014554778	13	1	2018
lm	52.8838332974365	14	1	2018
lm	56.8802640567148	15	1	2018
lm	65.8424838145508	16	1	2018
lm	63.8393306871298	17	1	2018
lm	28.3416198905168	3	2	2018
lm	30.353981636277	4	2	2018
lm	28.856728267149	5	2	2018
lm	21.9713507819094	6	2	2018
lm	27.776747004531	7	2	2018
lm	29.5665189115326	8	2	2018
lm	35.9753312199722	9	2	2018
lm	41.8423925105149	10	2	2018
lm	37.3142242926661	11	2	2018
lm	47.9692432306956	12	2	2018
lm	56.3996475996105	13	2	2018
lm	56.4660853280366	14	2	2018
lm	66.0146468617958	15	2	2018
lm	68.9372154171001	16	2	2018
lm	64.2447037584388	17	2	2018
lm	30.0148017429758	3	3	2018
lm	27.3898074716535	4	3	2018
lm	24.1640443824642	5	3	2018
lm	25.0045190242467	6	3	2018
lm	27.2632523534197	7	3	2018
lm	33.0280440953837	8	3	2018
lm	38.8102570867017	9	3	2018
lm	34.1312935322204	10	3	2018
lm	43.1333667583372	11	3	2018
lm	50.3932279769151	12	3	2018
lm	57.7115715807087	13	3	2018
lm	65.7259681018118	14	3	2018
lm	69.1304666703587	15	3	2018
lm	67.1704149876033	16	3	2018
lm	71.2684217591593	17	3	2018
lm	27.7877334410044	3	4	2018
lm	23.5546825232315	4	4	2018
lm	26.2639900535279	5	4	2018
lm	26.0549129057456	6	4	2018
lm	32.1678219527682	7	4	2018
lm	36.4080290974024	8	4	2018
lm	32.9103281405422	9	4	2018
lm	39.8715898270852	10	4	2018
lm	47.7358782574458	11	4	2018
lm	54.1084510681618	12	4	2018
lm	67.1179436066967	13	4	2018
lm	68.6526145293433	14	4	2018
lm	68.4027156858491	15	4	2018
lm	72.3406628664155	16	4	2018
lm	47.8597041979771	17	4	2018
eb	15.9765438046152	3	1	2018
eb	30.7774099785328	4	1	2018
eb	33.7441553652066	5	1	2018
eb	24.2118215532376	6	1	2018
eb	41.0030203410244	7	1	2018
eb	35.2627075233375	8	1	2018
eb	46.461664256466	9	1	2018
eb	46.0607139882347	10	1	2018
eb	58.6345162197596	11	1	2018
eb	75.028390491729	12	1	2018
eb	73.1243136993809	13	1	2018
eb	59.8115518142623	14	1	2018
eb	63.018079372382	15	1	2018
eb	51.1283116426963	16	1	2018
eb	47.056271826638	17	1	2018
eb	23.6551945105695	3	2	2018
eb	34.4858037542913	4	2	2018
eb	37.3297382019134	5	2	2018
eb	26.2553567350577	6	2	2018
eb	44.2258105663574	7	2	2018
eb	37.8412367243477	8	2	2018
eb	50.4905115172027	9	2	2018
eb	50.1263102792335	10	2	2018
eb	64.725718557446	11	2	2018
eb	82.0981283033173	12	2	2018
eb	77.1252732449984	13	2	2018
eb	60.7912357510908	14	2	2018
eb	61.6659788940831	15	2	2018
eb	49.1937687207358	16	2	2018
eb	45.2285830072994	17	2	2018
eb	24.6644723679753	3	3	2018
eb	36.7099483268828	4	3	2018
eb	40.2612410534848	5	3	2018
eb	28.8916162619417	6	3	2018
eb	46.9383082291483	7	3	2018
eb	41.2593949521109	8	3	2018
eb	54.9795202805939	9	3	2018
eb	55.1121348164188	10	3	2018
eb	68.4282334550042	11	3	2018
eb	81.7189261263632	12	3	2018
eb	75.9234877436922	13	3	2018
eb	59.7329650287213	14	3	2018
eb	58.5736063257773	15	3	2018
eb	49.0115831661205	16	3	2018
eb	44.1285717682399	17	3	2018
eb	16.7503949319184	3	4	2018
eb	39.2315103873791	4	4	2018
eb	41.7331110885715	5	4	2018
eb	32.7082533518743	6	4	2018
eb	49.7113026418159	7	4	2018
eb	47.5002193530307	8	4	2018
eb	58.3564961212495	9	4	2018
eb	60.8036830205271	10	4	2018
eb	71.4530384051384	11	4	2018
eb	79.758307772229	12	4	2018
eb	73.9550733198895	13	4	2018
eb	62.4860001520068	14	4	2018
eb	56.8066810595132	15	4	2018
eb	48.3470166471827	16	4	2018
eb	42.3737519860056	17	4	2018
arima	22.9772363939546	3	1	2018
arima	27.9519259858293	4	1	2018
arima	27.3795442664165	5	1	2018
arima	25.9227148193878	6	1	2018
arima	26.8285397348615	7	1	2018
arima	28.9074204553039	8	1	2018
arima	30.3411806573438	9	1	2018
arima	38.040368650967	10	1	2018
arima	34.6734820316333	11	1	2018
arima	40.1225879963729	12	1	2018
arima	54.487206196915	13	1	2018
arima	53.0957546060379	14	1	2018
arima	64.1947209516418	15	1	2018
arima	58.4693230023861	16	1	2018
arima	72.96824444921	17	1	2018
arima	27.068747970503	3	2	2018
arima	26.940900029877	4	2	2018
arima	27.5462597239124	5	2	2018
arima	23.9097780843826	6	2	2018
arima	27.3567382615708	7	2	2018
arima	26.7752354186065	8	2	2018
arima	34.7775333517164	9	2	2018
arima	30.654229938137	10	2	2018
arima	30.5596593840208	11	2	2018
arima	45.8232814834524	12	2	2018
arima	53.0722078258818	13	2	2018
arima	61.0711435470813	14	2	2018
arima	62.4519194932892	15	2	2018
arima	75.2218893959996	16	2	2018
arima	66.7600735337232	17	2	2018
arima	26.4697170604455	3	3	2018
arima	27.3132306481154	4	3	2018
arima	24.7687238696834	5	3	2018
arima	25.8299091050026	6	3	2018
arima	25.9528741273578	7	3	2018
arima	32.8569229088657	8	3	2018
arima	28.8868682526992	9	3	2018
arima	28.2839032306229	10	3	2018
arima	38.7470771067966	11	3	2018
arima	46.6549243925465	12	3	2018
arima	61.0188916790866	13	3	2018
arima	60.1188376297094	14	3	2018
arima	78.4368159495741	15	3	2018
arima	68.4467074984982	16	3	2018
arima	48.8457888915514	17	3	2018
arima	27.203271674566	3	4	2018
arima	24.717252163138	4	4	2018
arima	26.0048652865923	5	4	2018
arima	25.6490235618537	6	4	2018
arima	32.6805357348929	7	4	2018
arima	28.4860771573359	8	4	2018
arima	27.8842770513343	9	4	2018
arima	38.1707418067068	10	4	2018
arima	43.8449890276503	11	4	2018
arima	57.7245360505644	12	4	2018
arima	60.0566512253979	13	4	2018
arima	77.0173649833574	14	4	2018
arima	70.0191437767903	15	4	2018
arima	49.6023799744784	16	4	2018
arima	42.1744318356395	17	4	2018
target	26	3	1	2018
target	30	4	1	2018
target	23	5	1	2018
target	37	6	1	2018
target	33	7	1	2018
target	42	8	1	2018
target	42	9	1	2018
target	52	10	1	2018
target	66	11	1	2018
target	67	12	1	2018
target	57	13	1	2018
target	62	14	1	2018
target	52	15	1	2018
target	48	16	1	2018
target	47	17	1	2018
target	30	3	2	2018
target	23	4	2	2018
target	37	5	2	2018
target	33	6	2	2018
target	42	7	2	2018
target	42	8	2	2018
target	52	9	2	2018
target	66	10	2	2018
target	67	11	2	2018
target	57	12	2	2018
target	62	13	2	2018
target	52	14	2	2018
target	48	15	2	2018
target	47	16	2	2018
target	73	17	2	2018
target	23	3	3	2018
target	37	4	3	2018
target	33	5	3	2018
target	42	6	3	2018
target	42	7	3	2018
target	52	8	3	2018
target	66	9	3	2018
target	67	10	3	2018
target	57	11	3	2018
target	62	12	3	2018
target	52	13	3	2018
target	48	14	3	2018
target	47	15	3	2018
target	73	16	3	2018
target	68	17	3	2018
target	37	3	4	2018
target	33	4	4	2018
target	42	5	4	2018
target	42	6	4	2018
target	52	7	4	2018
target	66	8	4	2018
target	67	9	4	2018
target	57	10	4	2018
target	62	11	4	2018
target	52	12	4	2018
target	48	13	4	2018
target	47	14	4	2018
target	73	15	4	2018
target	68	16	4	2018
target	44	17	4	2018
