# Supplementary material for: A stacked ensemble method for forecasting influenza-like illness visit volumes at emergency departments
Source: PLoS One. 2021 Mar 22;16(3):e0241725. doi: 10.1371/journal.pone.0241725 (PMC7984626; doi:10.1371/journal.pone.0241725)
Supplement: S1 Data — (ZIP) [file pone.0241725.s003.zip › ILI_plosone/tables/raw_estimates_2018weeks-3-17.csv]

object	value	epiweek	weeks_ahead	season
Random Forest	161.4055	3	1	2018
Random Forest	182.073	4	1	2018
Random Forest	199.863	5	1	2018
Random Forest	203.3625	6	1	2018
Random Forest	212.827	7	1	2018
Random Forest	254	8	1	2018
Random Forest	314.2485	9	1	2018
Random Forest	373.963	10	1	2018
Random Forest	440.9215	11	1	2018
Random Forest	487.906	12	1	2018
Random Forest	526.0445	13	1	2018
Random Forest	489.1765	14	1	2018
Random Forest	424.588	15	1	2018
Random Forest	411.261	16	1	2018
Random Forest	389.119	17	1	2018
Random Forest	179.856	3	2	2018
Random Forest	192.9555	4	2	2018
Random Forest	206.6735	5	2	2018
Random Forest	217.815	6	2	2018
Random Forest	233.146	7	2	2018
Random Forest	274.0505	8	2	2018
Random Forest	352.1995	9	2	2018
Random Forest	385.46	10	2	2018
Random Forest	453.342	11	2	2018
Random Forest	479.27	12	2	2018
Random Forest	479.059	13	2	2018
Random Forest	447.565	14	2	2018
Random Forest	401.708	15	2	2018
Random Forest	390.537	16	2	2018
Random Forest	372.5155	17	2	2018
Random Forest	178.9665	3	3	2018
Random Forest	201.559	4	3	2018
Random Forest	219.9735	5	3	2018
Random Forest	242.104	6	3	2018
Random Forest	275.052	7	3	2018
Random Forest	313.727	8	3	2018
Random Forest	363.6865	9	3	2018
Random Forest	400.397	10	3	2018
Random Forest	448.093	11	3	2018
Random Forest	441.1935	12	3	2018
Random Forest	427.61	13	3	2018
Random Forest	407.277	14	3	2018
Random Forest	371.477	15	3	2018
Random Forest	382.331	16	3	2018
Random Forest	358.657	17	3	2018
Random Forest	196.43	3	4	2018
Random Forest	214.992	4	4	2018
Random Forest	244.05	5	4	2018
Random Forest	298.7815	6	4	2018
Random Forest	341.4485	7	4	2018
Random Forest	324.3695	8	4	2018
Random Forest	389.4595	9	4	2018
Random Forest	418.393	10	4	2018
Random Forest	428.6105	11	4	2018
Random Forest	412.271	12	4	2018
Random Forest	396.1835	13	4	2018
Random Forest	375.3405	14	4	2018
Random Forest	360.9985	15	4	2018
Random Forest	357.84	16	4	2018
Random Forest	350.881	17	4	2018
Generalized Linear Mixture Model	150.253808582189	3	1	2018
Generalized Linear Mixture Model	150.931464292796	4	1	2018
Generalized Linear Mixture Model	182.386490135538	5	1	2018
Generalized Linear Mixture Model	164.906383932209	6	1	2018
Generalized Linear Mixture Model	207.341622003101	7	1	2018
Generalized Linear Mixture Model	280.997935732606	8	1	2018
Generalized Linear Mixture Model	419.71702862272	9	1	2018
Generalized Linear Mixture Model	600.303877258634	10	1	2018
Generalized Linear Mixture Model	601.287873723499	11	1	2018
Generalized Linear Mixture Model	629.587359462613	12	1	2018
Generalized Linear Mixture Model	613.364280351276	13	1	2018
Generalized Linear Mixture Model	483.316474190451	14	1	2018
Generalized Linear Mixture Model	395.239176424539	15	1	2018
Generalized Linear Mixture Model	395.781803555019	16	1	2018
Generalized Linear Mixture Model	318.143533140701	17	1	2018
Generalized Linear Mixture Model	150.589040034486	3	2	2018
Generalized Linear Mixture Model	148.900924890139	4	2	2018
Generalized Linear Mixture Model	168.331808607628	5	2	2018
Generalized Linear Mixture Model	165.800073546802	6	2	2018
Generalized Linear Mixture Model	211.598743240065	7	2	2018
Generalized Linear Mixture Model	294.336818520141	8	2	2018
Generalized Linear Mixture Model	448.020017955351	9	2	2018
Generalized Linear Mixture Model	602.857660743681	10	2	2018
Generalized Linear Mixture Model	586.210882722819	11	2	2018
Generalized Linear Mixture Model	627.673347513306	12	2	2018
Generalized Linear Mixture Model	588.874246788205	13	2	2018
Generalized Linear Mixture Model	472.862333331315	14	2	2018
Generalized Linear Mixture Model	396.087448035644	15	2	2018
Generalized Linear Mixture Model	370.950170177486	16	2	2018
Generalized Linear Mixture Model	285.718791132993	17	2	2018
Generalized Linear Mixture Model	144.924587925869	3	3	2018
Generalized Linear Mixture Model	135.262722439872	4	3	2018
Generalized Linear Mixture Model	172.664867887459	5	3	2018
Generalized Linear Mixture Model	160.766850781556	6	3	2018
Generalized Linear Mixture Model	222.234969595168	7	3	2018
Generalized Linear Mixture Model	318.001476103385	8	3	2018
Generalized Linear Mixture Model	443.713325825574	9	3	2018
Generalized Linear Mixture Model	574.191855372727	10	3	2018
Generalized Linear Mixture Model	574.891610078063	11	3	2018
Generalized Linear Mixture Model	574.540816997683	12	3	2018
Generalized Linear Mixture Model	545.199173293987	13	3	2018
Generalized Linear Mixture Model	450.769117738101	14	3	2018
Generalized Linear Mixture Model	356.796379679293	15	3	2018
Generalized Linear Mixture Model	346.314027781429	16	3	2018
Generalized Linear Mixture Model	283.544738921894	17	3	2018
Generalized Linear Mixture Model	134.527259670232	3	4	2018
Generalized Linear Mixture Model	141.893303154979	4	4	2018
Generalized Linear Mixture Model	176.761817885679	5	4	2018
Generalized Linear Mixture Model	175.445772934677	6	4	2018
Generalized Linear Mixture Model	250.606044533487	7	4	2018
Generalized Linear Mixture Model	339.069607099644	8	4	2018
Generalized Linear Mixture Model	446.094330074998	9	4	2018
Generalized Linear Mixture Model	569.085112143398	10	4	2018
Generalized Linear Mixture Model	551.091513099138	11	4	2018
Generalized Linear Mixture Model	525.920903885527	12	4	2018
Generalized Linear Mixture Model	498.912958849919	13	4	2018
Generalized Linear Mixture Model	421.883360227335	14	4	2018
Generalized Linear Mixture Model	325.992042026736	15	4	2018
Generalized Linear Mixture Model	327.960511948754	16	4	2018
Generalized Linear Mixture Model	283.236654258363	17	4	2018
Linear Regression	175.447581809065	3	1	2018
Linear Regression	179.286611810258	4	1	2018
Linear Regression	192.145595184576	5	1	2018
Linear Regression	187.855234705203	6	1	2018
Linear Regression	220.0350922381	7	1	2018
Linear Regression	280.70959109943	8	1	2018
Linear Regression	405.866873094359	9	1	2018
Linear Regression	589.899042625007	10	1	2018
Linear Regression	588.255462938133	11	1	2018
Linear Regression	583.954369231699	12	1	2018
Linear Regression	602.584117703507	13	1	2018
Linear Regression	481.939638757822	14	1	2018
Linear Regression	415.051889961052	15	1	2018
Linear Regression	422.926760153773	16	1	2018
Linear Regression	354.172332811225	17	1	2018
Linear Regression	191.087290534222	3	2	2018
Linear Regression	184.224809127248	4	2	2018
Linear Regression	184.425969674882	5	2	2018
Linear Regression	209.514595759026	6	2	2018
Linear Regression	223.257382043898	7	2	2018
Linear Regression	300.430788519951	8	2	2018
Linear Regression	447.081816269588	9	2	2018
Linear Regression	590.795307853578	10	2	2018
Linear Regression	582.337670468697	11	2	2018
Linear Regression	584.956130430669	12	2	2018
Linear Regression	582.948618113939	13	2	2018
Linear Regression	493.097792823275	14	2	2018
Linear Regression	429.371294469768	15	2	2018
Linear Regression	407.032624176101	16	2	2018
Linear Regression	330.755521958627	17	2	2018
Linear Regression	195.303760822758	3	3	2018
Linear Regression	181.716917947617	4	3	2018
Linear Regression	204.876936073675	5	3	2018
Linear Regression	214.43437735509	6	3	2018
Linear Regression	245.879099644221	7	3	2018
Linear Regression	344.579676664408	8	3	2018
Linear Regression	438.969752908876	9	3	2018
Linear Regression	539.102976623756	10	3	2018
Linear Regression	567.375098467079	11	3	2018
Linear Regression	555.553108133946	12	3	2018
Linear Regression	563.296505886519	13	3	2018
Linear Regression	501.84762311153	14	3	2018
Linear Regression	425.00401851	15	3	2018
Linear Regression	378.321021830335	16	3	2018
Linear Regression	273.506525588623	17	3	2018
Linear Regression	193.877234604859	3	4	2018
Linear Regression	206.74177385595	4	4	2018
Linear Regression	209.905690580306	5	4	2018
Linear Regression	246.978817528991	6	4	2018
Linear Regression	301.823739010407	7	4	2018
Linear Regression	363.126301266977	8	4	2018
Linear Regression	415.826774993483	9	4	2018
Linear Regression	532.996150870666	10	4	2018
Linear Regression	536.884637336044	11	4	2018
Linear Regression	510.99419779847	12	4	2018
Linear Regression	538.358125610039	13	4	2018
Linear Regression	468.697907921327	14	4	2018
Linear Regression	375.965621172171	15	4	2018
Linear Regression	303.895470355764	16	4	2018
Linear Regression	284.312219642669	17	4	2018
ARIMA	176.858400649921	3	1	2018
ARIMA	153.292406857885	4	1	2018
ARIMA	179.62691994634	5	1	2018
ARIMA	181.91607598693	6	1	2018
ARIMA	195.331005918715	7	1	2018
ARIMA	253.078835121995	8	1	2018
ARIMA	375.691716354028	9	1	2018
ARIMA	524.325008130664	10	1	2018
ARIMA	528.086898915784	11	1	2018
ARIMA	565.345986344248	12	1	2018
ARIMA	574.050299433747	13	1	2018
ARIMA	511.990953795317	14	1	2018
ARIMA	428.376434405398	15	1	2018
ARIMA	427.674702893788	16	1	2018
ARIMA	374.919787847815	17	1	2018
ARIMA	163.910209548761	3	2	2018
ARIMA	157.599226608575	4	2	2018
ARIMA	181.670049418563	5	2	2018
ARIMA	183.384298373349	6	2	2018
ARIMA	207.794633241501	7	2	2018
ARIMA	285.273883625505	8	2	2018
ARIMA	414.069409541019	9	2	2018
ARIMA	511.883780664075	10	2	2018
ARIMA	521.128439530684	11	2	2018
ARIMA	575.165746187977	12	2	2018
ARIMA	595.53609497312	13	2	2018
ARIMA	513.673465244685	14	2	2018
ARIMA	440.289082955152	15	2	2018
ARIMA	423.27247253006	16	2	2018
ARIMA	291.19795877019	17	2	2018
ARIMA	168.274527663834	3	3	2018
ARIMA	159.383908519145	4	3	2018
ARIMA	183.137809116471	5	3	2018
ARIMA	195.678552531808	6	3	2018
ARIMA	239.591850472627	7	3	2018
ARIMA	323.989953943937	8	3	2018
ARIMA	402.190152271259	9	3	2018
ARIMA	505.105433935306	10	3	2018
ARIMA	527.518488693081	11	3	2018
ARIMA	596.507628263652	12	3	2018
ARIMA	600.038103157658	13	3	2018
ARIMA	522.897012815479	14	3	2018
ARIMA	435.060134347928	15	3	2018
ARIMA	336.298592803392	16	3	2018
ARIMA	258.288709905041	17	3	2018
ARIMA	168.782481640119	3	4	2018
ARIMA	163.583310863202	4	4	2018
ARIMA	195.476839270306	5	4	2018
ARIMA	228.977628258081	6	4	2018
ARIMA	283.707373328758	7	4	2018
ARIMA	321.925429156435	8	4	2018
ARIMA	403.918033365468	9	4	2018
ARIMA	512.457409268541	10	4	2018
ARIMA	548.976106199872	11	4	2018
ARIMA	600.625600763909	12	4	2018
ARIMA	606.357290506381	13	4	2018
ARIMA	511.063399102499	14	4	2018
ARIMA	346.804278904	15	4	2018
ARIMA	297.993291949058	16	4	2018
ARIMA	258.263999521434	17	4	2018
Empirical Bayes	157.908543810809	3	1	2018
Empirical Bayes	169.989335424001	4	1	2018
Empirical Bayes	214.355326989928	5	1	2018
Empirical Bayes	197.177578548404	6	1	2018
Empirical Bayes	222.269178208273	7	1	2018
Empirical Bayes	317.337971230203	8	1	2018
Empirical Bayes	466.61261641011	9	1	2018
Empirical Bayes	609.075939062733	10	1	2018
Empirical Bayes	616.577256094442	11	1	2018
Empirical Bayes	645.73551678123	12	1	2018
Empirical Bayes	607.792568276152	13	1	2018
Empirical Bayes	481.380307608711	14	1	2018
Empirical Bayes	395.150919034613	15	1	2018
Empirical Bayes	395.049409082934	16	1	2018
Empirical Bayes	337.164169049875	17	1	2018
Empirical Bayes	176.540348693231	3	2	2018
Empirical Bayes	189.048126788334	4	2	2018
Empirical Bayes	237.626376366216	5	2	2018
Empirical Bayes	215.236545555786	6	2	2018
Empirical Bayes	238.408389323444	7	2	2018
Empirical Bayes	355.406129199843	8	2	2018
Empirical Bayes	501.921017018527	9	2	2018
Empirical Bayes	621.461688864593	10	2	2018
Empirical Bayes	613.170048981652	11	2	2018
Empirical Bayes	637.600269767238	12	2	2018
Empirical Bayes	584.671705720754	13	2	2018
Empirical Bayes	459.542440228937	14	2	2018
Empirical Bayes	391.085866518643	15	2	2018
Empirical Bayes	392.643160041698	16	2	2018
Empirical Bayes	335.954613508822	17	2	2018
Empirical Bayes	195.821681446677	3	3	2018
Empirical Bayes	208.752491402509	4	3	2018
Empirical Bayes	259.802799795436	5	3	2018
Empirical Bayes	231.479908204224	6	3	2018
Empirical Bayes	256.23198784361	7	3	2018
Empirical Bayes	397.891680183581	8	3	2018
Empirical Bayes	516.697539902635	9	3	2018
Empirical Bayes	624.660086836398	10	3	2018
Empirical Bayes	599.534948571848	11	3	2018
Empirical Bayes	578.579300233559	12	3	2018
Empirical Bayes	540.702170375515	13	3	2018
Empirical Bayes	445.730790051088	14	3	2018
Empirical Bayes	385.756415640669	15	3	2018
Empirical Bayes	387.013710749011	16	3	2018
Empirical Bayes	330.477845026791	17	3	2018
Empirical Bayes	215.170402784969	3	4	2018
Empirical Bayes	230.670635154361	4	4	2018
Empirical Bayes	281.048324785196	5	4	2018
Empirical Bayes	251.513402160958	6	4	2018
Empirical Bayes	273.547552519716	7	4	2018
Empirical Bayes	432.805933201501	8	4	2018
Empirical Bayes	505.4801231682	9	4	2018
Empirical Bayes	608.675507780671	10	4	2018
Empirical Bayes	548.916577509576	11	4	2018
Empirical Bayes	546.057424897406	12	4	2018
Empirical Bayes	501.924742596549	13	4	2018
Empirical Bayes	433.557882498726	14	4	2018
Empirical Bayes	382.481883790473	15	4	2018
Empirical Bayes	383.084273282342	16	4	2018
Empirical Bayes	324.921413021159	17	4	2018
Model Average	164.813081572426	3	1	2018
Model Average	177.638433196835	4	1	2018
Model Average	201.687691121482	5	1	2018
Model Average	196.644208731954	6	1	2018
Model Average	217.881505114455	7	1	2018
Model Average	281.068336999046	8	1	2018
Model Average	388.008991108465	9	1	2018
Model Average	511.337697917037	10	1	2018
Model Average	539.134674852456	11	1	2018
Model Average	564.673609734837	12	1	2018
Model Average	574.270295114228	13	1	2018
Model Average	484.597056650844	14	1	2018
Model Average	412.916723942178	15	1	2018
Model Average	410.177969414361	16	1	2018
Model Average	362.796642924696	17	1	2018
Model Average	184.565176895466	3	2	2018
Model Average	186.227470366895	4	2	2018
Model Average	199.416084789409	5	2	2018
Model Average	211.587994567249	6	2	2018
Model Average	227.838147834874	7	2	2018
Model Average	302.922290146026	8	2	2018
Model Average	431.481962899166	9	2	2018
Model Average	541.077566654806	10	2	2018
Model Average	552.695728034359	11	2	2018
Model Average	567.159711112634	12	2	2018
Model Average	557.444306182994	13	2	2018
Model Average	476.418788181144	14	2	2018
Model Average	415.990060744724	15	2	2018
Model Average	400.944932125279	16	2	2018
Model Average	340.673149291415	17	2	2018
Model Average	190.875563443471	3	3	2018
Model Average	194.987688592962	4	3	2018
Model Average	230.906479492537	5	3	2018
Model Average	224.278202484655	6	3	2018
Model Average	253.920333860008	7	3	2018
Model Average	364.110910393247	8	3	2018
Model Average	462.9453587278	9	3	2018
Model Average	559.021589338869	10	3	2018
Model Average	563.726099200951	11	3	2018
Model Average	555.943597713106	12	3	2018
Model Average	538.809092285573	13	3	2018
Model Average	465.084502676258	14	3	2018
Model Average	400.446583056097	15	3	2018
Model Average	378.936308260157	16	3	2018
Model Average	310.040991298049	17	3	2018
Model Average	196.62947151886	3	4	2018
Model Average	210.784671775721	4	4	2018
Model Average	237.156714662144	5	4	2018
Model Average	269.108111484416	6	4	2018
Model Average	312.318312658821	7	4	2018
Model Average	355.151885902283	8	4	2018
Model Average	419.957288693089	9	4	2018
Model Average	494.467793549575	10	4	2018
Model Average	492.249144966204	11	4	2018
Model Average	482.426237511059	12	4	2018
Model Average	474.86844055824	13	4	2018
Model Average	424.663154777275	14	4	2018
Model Average	367.747290836708	15	4	2018
Model Average	342.283762428485	16	4	2018
Model Average	319.058241200296	17	4	2018
Naive Average	167.905006567449	3	1	2018
Naive Average	171.160338523036	4	1	2018
Naive Average	196.497710530211	5	1	2018
Naive Average	192.577847310134	6	1	2018
Naive Average	212.615569091272	7	1	2018
Naive Average	276.281599362907	8	1	2018
Naive Average	390.604926464624	9	1	2018
Naive Average	524.315747454601	10	1	2018
Naive Average	543.46027948709	11	1	2018
Naive Average	570.735468089294	12	1	2018
Naive Average	577.617871353352	13	1	2018
Naive Average	491.121850040463	14	1	2018
Naive Average	415.791810850266	15	1	2018
Naive Average	414.227968032624	16	1	2018
Naive Average	363.843822427229	17	1	2018
Naive Average	177.848462194053	3	2	2018
Naive Average	180.956915631039	4	2	2018
Naive Average	202.598973864915	5	2	2018
Naive Average	206.48760992204	6	2	2018
Naive Average	225.651601152211	7	2	2018
Naive Average	303.790325336325	8	2	2018
Naive Average	428.817935707283	9	2	2018
Naive Average	527.400194345562	10	2	2018
Naive Average	542.494539745258	11	2	2018
Naive Average	569.248036596471	12	2	2018
Naive Average	560.553854701953	13	2	2018
Naive Average	478.469674574224	14	2	2018
Naive Average	415.613560985891	15	2	2018
Naive Average	403.371314186965	16	2	2018
Naive Average	332.60589855941	17	2	2018
Naive Average	184.591617483317	3	3	2018
Naive Average	187.853079467318	4	3	2018
Naive Average	216.947761246395	5	3	2018
Naive Average	220.924209522781	6	3	2018
Naive Average	254.188734490115	7	3	2018
Naive Average	345.047077697982	8	3	2018
Naive Average	430.385986270692	9	3	2018
Naive Average	517.316374348865	10	3	2018
Naive Average	535.630383933002	11	3	2018
Naive Average	542.958384157789	12	3	2018
Naive Average	532.911694854923	13	3	2018
Naive Average	469.438106494524	14	3	2018
Naive Average	404.324392124649	15	3	2018
Naive Average	370.991081345684	16	3	2018
Naive Average	305.232520130114	17	3	2018
Naive Average	193.565029757487	3	4	2018
Naive Average	203.996929968378	4	4	2018
Naive Average	232.620213658952	5	4	2018
Naive Average	256.562836987008	6	4	2018
Naive Average	300.13179121472	7	4	2018
Naive Average	360.556790906228	8	4	2018
Naive Average	428.671107881788	9	4	2018
Naive Average	518.13051697997	10	4	2018
Naive Average	515.846955261373	11	4	2018
Naive Average	517.487055864946	12	4	2018
Naive Average	510.705914678242	13	4	2018
Naive Average	447.164922380638	14	4	2018
Naive Average	366.562570966661	15	4	2018
Naive Average	335.703258896791	16	4	2018
Naive Average	304.594658046315	17	4	2018
Naive	144	3	1	2018
Naive	153	4	1	2018
Naive	189	5	1	2018
Naive	180	6	1	2018
Naive	204	7	1	2018
Naive	282	8	1	2018
Naive	421	9	1	2018
Naive	574	10	1	2018
Naive	593	11	1	2018
Naive	632	12	1	2018
Naive	607	13	1	2018
Naive	494	14	1	2018
Naive	405	15	1	2018
Naive	404	16	1	2018
Naive	345	17	1	2018
Naive	144	3	2	2018
Naive	153	4	2	2018
Naive	189	5	2	2018
Naive	180	6	2	2018
Naive	204	7	2	2018
Naive	282	8	2	2018
Naive	421	9	2	2018
Naive	574	10	2	2018
Naive	593	11	2	2018
Naive	632	12	2	2018
Naive	607	13	2	2018
Naive	494	14	2	2018
Naive	405	15	2	2018
Naive	404	16	2	2018
Naive	345	17	2	2018
Naive	144	3	3	2018
Naive	153	4	3	2018
Naive	189	5	3	2018
Naive	180	6	3	2018
Naive	204	7	3	2018
Naive	282	8	3	2018
Naive	421	9	3	2018
Naive	574	10	3	2018
Naive	593	11	3	2018
Naive	632	12	3	2018
Naive	607	13	3	2018
Naive	494	14	3	2018
Naive	405	15	3	2018
Naive	404	16	3	2018
Naive	345	17	3	2018
Naive	144	3	4	2018
Naive	153	4	4	2018
Naive	189	5	4	2018
Naive	180	6	4	2018
Naive	204	7	4	2018
Naive	282	8	4	2018
Naive	421	9	4	2018
Naive	574	10	4	2018
Naive	593	11	4	2018
Naive	632	12	4	2018
Naive	607	13	4	2018
Naive	494	14	4	2018
Naive	405	15	4	2018
Naive	404	16	4	2018
Naive	345	17	4	2018
lm ub	230.258238573045	3	1	2018
lm ub	234.069537253433	4	1	2018
lm ub	246.951977769857	5	1	2018
lm ub	242.520359303549	6	1	2018
lm ub	274.400711712098	7	1	2018
lm ub	335.640517989495	8	1	2018
lm ub	463.662153239029	9	1	2018
lm ub	653.466478537073	10	1	2018
lm ub	650.429049822585	11	1	2018
lm ub	646.159883819904	12	1	2018
lm ub	663.677575401793	13	1	2018
lm ub	542.299213439591	14	1	2018
lm ub	477.284257444484	15	1	2018
lm ub	484.390196559112	16	1	2018
lm ub	415.231195253398	17	1	2018
lm ub	253.815976370705	3	2	2018
lm ub	246.868123919495	4	2	2018
lm ub	247.08747944487	5	2	2018
lm ub	272.030047326519	6	2	2018
lm ub	285.825982140328	7	2	2018
lm ub	366.338302740063	8	2	2018
lm ub	519.855451693454	9	2	2018
lm ub	669.172622928763	10	2	2018
lm ub	659.101505455253	11	2	2018
lm ub	661.609844542319	12	2	2018
lm ub	658.705366077292	13	2	2018
lm ub	568.787521423663	14	2	2018
lm ub	507.318775607028	15	2	2018
lm ub	484.447176304755	16	2	2018
lm ub	407.471729713906	17	2	2018
lm ub	267.43107317908	3	3	2018
lm ub	253.7623257484	4	3	2018
lm ub	276.976887223437	5	3	2018
lm ub	286.748965641477	6	3	2018
lm ub	320.687559863566	7	3	2018
lm ub	426.663738416799	8	3	2018
lm ub	526.405214471577	9	3	2018
lm ub	633.658559205325	10	3	2018
lm ub	660.094723341785	11	3	2018
lm ub	648.380761451003	12	3	2018
lm ub	655.586051585929	13	3	2018
lm ub	592.949824640342	14	3	2018
lm ub	519.541848814497	15	3	2018
lm ub	471.732209013848	16	3	2018
lm ub	366.446060199353	17	3	2018
lm ub	271.751648092103	3	4	2018
lm ub	284.516515751718	4	4	2018
lm ub	288.073362913561	5	4	2018
lm ub	327.773660551906	6	4	2018
lm ub	388.570751054226	7	4	2018
lm ub	455.038200173085	8	4	2018
lm ub	513.458432892783	9	4	2018
lm ub	638.050953214714	10	4	2018
lm ub	639.70553902189	11	4	2018
lm ub	614.45365323003	12	4	2018
lm ub	640.43714659282	13	4	2018
lm ub	569.758287215458	14	4	2018
lm ub	479.629516060826	15	4	2018
lm ub	406.296865773607	16	4	2018
lm ub	386.185914932229	17	4	2018
lm lb	120.636925045084	3	1	2018
lm lb	124.503686367084	4	1	2018
lm lb	137.339212599295	5	1	2018
lm lb	133.190110106856	6	1	2018
lm lb	165.669472764103	7	1	2018
lm lb	225.778664209366	8	1	2018
lm lb	348.07159294969	9	1	2018
lm lb	526.331606712941	10	1	2018
lm lb	526.081876053682	11	1	2018
lm lb	521.748854643494	12	1	2018
lm lb	541.490660005222	13	1	2018
lm lb	421.580064076053	14	1	2018
lm lb	352.819522477619	15	1	2018
lm lb	361.463323748434	16	1	2018
lm lb	293.113470369051	17	1	2018
lm lb	128.358604697738	3	2	2018
lm lb	121.581494335001	4	2	2018
lm lb	121.764459904895	5	2	2018
lm lb	146.999144191534	6	2	2018
lm lb	160.688781947468	7	2	2018
lm lb	234.523274299839	8	2	2018
lm lb	374.308180845722	9	2	2018
lm lb	512.417992778394	10	2	2018
lm lb	505.573835482142	11	2	2018
lm lb	508.302416319018	12	2	2018
lm lb	507.191870150586	13	2	2018
lm lb	417.408064222888	14	2	2018
lm lb	351.423813332507	15	2	2018
lm lb	329.618072047446	16	2	2018
lm lb	254.039314203348	17	2	2018
lm lb	123.176448466437	3	3	2018
lm lb	109.671510146835	4	3	2018
lm lb	132.776984923913	5	3	2018
lm lb	142.119789068704	6	3	2018
lm lb	171.070639424876	7	3	2018
lm lb	262.495614912018	8	3	2018
lm lb	351.534291346175	9	3	2018
lm lb	444.547394042187	10	3	2018
lm lb	474.655473592374	11	3	2018
lm lb	462.725454816889	12	3	2018
lm lb	471.006960187109	13	3	2018
lm lb	410.745421582717	14	3	2018
lm lb	330.466188205504	15	3	2018
lm lb	284.909834646821	16	3	2018
lm lb	180.566990977892	17	3	2018
lm lb	116.002821117616	3	4	2018
lm lb	128.967031960182	4	4	2018
lm lb	131.73801824705	5	4	2018
lm lb	166.183974506076	6	4	2018
lm lb	215.076726966587	7	4	2018
lm lb	271.21440236087	8	4	2018
lm lb	318.195117094184	9	4	2018
lm lb	427.941348526618	10	4	2018
lm lb	434.063735650199	11	4	2018
lm lb	407.53474236691	12	4	2018
lm lb	436.279104627257	13	4	2018
lm lb	367.637528627197	14	4	2018
lm lb	272.301726283515	15	4	2018
lm lb	201.494074937922	16	4	2018
lm lb	182.438524353109	17	4	2018
rf ub	226	3	1	2018
rf ub	237	4	1	2018
rf ub	256	5	1	2018
rf ub	258.300000000001	6	1	2018
rf ub	269	7	1	2018
rf ub	359.450000000002	8	1	2018
rf ub	445	9	1	2018
rf ub	574	10	1	2018
rf ub	593	11	1	2018
rf ub	632	12	1	2018
rf ub	632	13	1	2018
rf ub	632	14	1	2018
rf ub	607	15	1	2018
rf ub	506	16	1	2018
rf ub	512	17	1	2018
rf ub	256	3	2	2018
rf ub	266	4	2	2018
rf ub	287	5	2	2018
rf ub	298	6	2	2018
rf ub	339	7	2	2018
rf ub	421	8	2	2018
rf ub	574	9	2	2018
rf ub	593	10	2	2018
rf ub	632	11	2	2018
rf ub	632	12	2	2018
rf ub	632	13	2	2018
rf ub	607	14	2	2018
rf ub	512	15	2	2018
rf ub	512	16	2	2018
rf ub	506	17	2	2018
rf ub	266	3	3	2018
rf ub	298.150000000001	4	3	2018
rf ub	341	5	3	2018
rf ub	341	6	3	2018
rf ub	421	7	3	2018
rf ub	574	8	3	2018
rf ub	593	9	3	2018
rf ub	632	10	3	2018
rf ub	632	11	3	2018
rf ub	607	12	3	2018
rf ub	607	13	3	2018
rf ub	574	14	3	2018
rf ub	512	15	3	2018
rf ub	512	16	3	2018
rf ub	512	17	3	2018
rf ub	322.800000000003	3	4	2018
rf ub	343	4	4	2018
rf ub	368	5	4	2018
rf ub	445	6	4	2018
rf ub	574	7	4	2018
rf ub	574	8	4	2018
rf ub	632	9	4	2018
rf ub	632	10	4	2018
rf ub	607	11	4	2018
rf ub	607	12	4	2018
rf ub	512	13	4	2018
rf ub	512	14	4	2018
rf ub	471	15	4	2018
rf ub	512	16	4	2018
rf ub	512	17	4	2018
rf lb	105	3	1	2018
rf lb	130	4	1	2018
rf lb	146	5	1	2018
rf lb	151	6	1	2018
rf lb	170	7	1	2018
rf lb	170	8	1	2018
rf lb	193	9	1	2018
rf lb	196.8	10	1	2018
rf lb	216	11	1	2018
rf lb	287	12	1	2018
rf lb	315	13	1	2018
rf lb	340	14	1	2018
rf lb	266	15	1	2018
rf lb	293	16	1	2018
rf lb	262	17	1	2018
rf lb	115	3	2	2018
rf lb	129.95	4	2	2018
rf lb	148	5	2	2018
rf lb	160	6	2	2018
rf lb	170	7	2	2018
rf lb	170	8	2	2018
rf lb	187	9	2	2018
rf lb	180	10	2	2018
rf lb	229.95	11	2	2018
rf lb	266	12	2	2018
rf lb	295.85	13	2	2018
rf lb	298	14	2	2018
rf lb	262	15	2	2018
rf lb	262	16	2	2018
rf lb	258	17	2	2018
rf lb	106	3	3	2018
rf lb	129	4	3	2018
rf lb	148	5	3	2018
rf lb	162	6	3	2018
rf lb	181	7	3	2018
rf lb	155	8	3	2018
rf lb	163	9	3	2018
rf lb	176	10	3	2018
rf lb	250	11	3	2018
rf lb	256	12	3	2018
rf lb	262	13	3	2018
rf lb	266	14	3	2018
rf lb	258	15	3	2018
rf lb	266	16	3	2018
rf lb	246	17	3	2018
rf lb	105	3	4	2018
rf lb	117	4	4	2018
rf lb	152	5	4	2018
rf lb	176	6	4	2018
rf lb	190	7	4	2018
rf lb	150.95	8	4	2018
rf lb	160	9	4	2018
rf lb	196.85	10	4	2018
rf lb	256	11	4	2018
rf lb	256	12	4	2018
rf lb	258	13	4	2018
rf lb	266	14	4	2018
rf lb	262	15	4	2018
rf lb	258	16	4	2018
rf lb	236	17	4	2018
glm ub	221.36785216126	3	1	2018
glm ub	221.975363994347	4	1	2018
glm ub	253.461459624807	5	1	2018
glm ub	235.9939621042	6	1	2018
glm ub	278.229456167671	7	1	2018
glm ub	351.807517097022	8	1	2018
glm ub	490.871609299215	9	1	2018
glm ub	672.154975338009	10	1	2018
glm ub	673.147928351732	11	1	2018
glm ub	701.815856324387	12	1	2018
glm ub	685.474127081663	13	1	2018
glm ub	555.283646907925	14	1	2018
glm ub	467.47071814649	15	1	2018
glm ub	467.815926462983	16	1	2018
glm ub	390.213836784691	17	1	2018
glm ub	240.530740854337	3	2	2018
glm ub	238.87642115987	4	2	2018
glm ub	258.163289999571	5	2	2018
glm ub	255.608223483928	6	2	2018
glm ub	301.155495327942	7	2	2018
glm ub	384.158693693317	8	2	2018
glm ub	539.231576453423	9	2	2018
glm ub	694.540896466864	10	2	2018
glm ub	677.874360960421	11	2	2018
glm ub	720.424233848397	12	2	2018
glm ub	681.314193536254	13	2	2018
glm ub	565.462791840604	14	2	2018
glm ub	488.93181721293	15	2	2018
glm ub	463.777805052758	16	2	2018
glm ub	378.627088127708	17	2	2018
glm ub	250.325621117884	3	3	2018
glm ub	240.551447508558	4	3	2018
glm ub	277.809170154742	5	3	2018
glm ub	265.862270846582	6	3	2018
glm ub	327.714940700295	7	3	2018
glm ub	424.64572526595	8	3	2018
glm ub	551.204999993409	9	3	2018
glm ub	682.533979157135	10	3	2018
glm ub	683.763719995473	11	3	2018
glm ub	684.283026648258	12	3	2018
glm ub	654.501206995809	13	3	2018
glm ub	560.116952913562	14	3	2018
glm ub	466.564107674084	15	3	2018
glm ub	455.894189917528	16	3	2018
glm ub	393.573538854806	17	3	2018
glm ub	247.934939457116	3	4	2018
glm ub	255.161445804557	4	4	2018
glm ub	289.759157896073	5	4	2018
glm ub	288.614903469945	6	4	2018
glm ub	365.16175965005	7	4	2018
glm ub	454.337715294046	8	4	2018
glm ub	562.735396518245	9	4	2018
glm ub	687.622657173695	10	4	2018
glm ub	670.064671740222	11	4	2018
glm ub	645.78338044505	12	4	2018
glm ub	618.340904916569	13	4	2018
glm ub	541.405280886458	14	4	2018
glm ub	445.432245747957	15	4	2018
glm ub	447.634419841226	16	4	2018
glm ub	403.045736831559	17	4	2018
glm lb	79.1397650031177	3	1	2018
glm lb	79.8875645912459	4	1	2018
glm lb	111.311520646268	5	1	2018
glm lb	93.8188057602175	6	1	2018
glm lb	136.453787838531	7	1	2018
glm lb	210.188354368189	8	1	2018
glm lb	348.562447946224	9	1	2018
glm lb	528.452779179258	10	1	2018
glm lb	529.427819095266	11	1	2018
glm lb	557.35886260084	12	1	2018
glm lb	541.25443362089	13	1	2018
glm lb	411.349301472977	14	1	2018
glm lb	323.007634702588	15	1	2018
glm lb	323.747680647055	16	1	2018
glm lb	246.07322949671	17	1	2018
glm lb	60.6473392146355	3	2	2018
glm lb	58.9254286204082	4	2	2018
glm lb	78.5003272156856	5	2	2018
glm lb	75.9919236096754	6	2	2018
glm lb	122.041991152189	7	2	2018
glm lb	204.514943346964	8	2	2018
glm lb	356.808459457279	9	2	2018
glm lb	511.174425020498	10	2	2018
glm lb	494.547404485218	11	2	2018
glm lb	534.922461178215	12	2	2018
glm lb	496.434300040156	13	2	2018
glm lb	380.261874822026	14	2	2018
glm lb	303.243078858358	15	2	2018
glm lb	278.122535302214	16	2	2018
glm lb	192.810494138278	17	2	2018
glm lb	39.5235547338545	3	3	2018
glm lb	29.9739973711852	4	3	2018
glm lb	67.5205656201759	5	3	2018
glm lb	55.6714307165306	6	3	2018
glm lb	116.754998490041	7	3	2018
glm lb	211.357226940821	8	3	2018
glm lb	336.221651657738	9	3	2018
glm lb	465.84973158832	10	3	2018
glm lb	466.019500160652	11	3	2018
glm lb	464.798607347107	12	3	2018
glm lb	435.897139592166	13	3	2018
glm lb	341.421282562639	14	3	2018
glm lb	247.028651684502	15	3	2018
glm lb	236.733865645329	16	3	2018
glm lb	173.515938988983	17	3	2018
glm lb	21.1195798833476	3	4	2018
glm lb	28.6251605054021	4	4	2018
glm lb	63.7644778752841	5	4	2018
glm lb	62.2766423994099	6	4	2018
glm lb	136.050329416923	7	4	2018
glm lb	223.801498905242	8	4	2018
glm lb	329.453263631752	9	4	2018
glm lb	450.547567113102	10	4	2018
glm lb	432.118354458054	11	4	2018
glm lb	406.058427326005	12	4	2018
glm lb	379.48501278327	13	4	2018
glm lb	302.361439568211	14	4	2018
glm lb	206.551838305515	15	4	2018
glm lb	208.286604056283	16	4	2018
glm lb	163.427571685167	17	4	2018
arima ub	219.280042668035	3	1	2018
arima ub	195.67201991253	4	1	2018
arima ub	222.0609309984	5	1	2018
arima ub	224.289954840548	6	1	2018
arima ub	237.697857650571	7	1	2018
arima ub	295.879184343192	8	1	2018
arima ub	420.260047380983	9	1	2018
arima ub	571.281022592294	10	1	2018
arima ub	574.969165774556	11	1	2018
arima ub	612.289040652716	12	1	2018
arima ub	620.748103502074	13	1	2018
arima ub	559.225689472064	14	1	2018
arima ub	476.458677609205	15	1	2018
arima ub	475.7019717111	16	1	2018
arima ub	423.19027192056	17	1	2018
arima ub	214.433717934101	3	2	2018
arima ub	208.072639039584	4	2	2018
arima ub	232.146213546619	5	2	2018
arima ub	233.785147353096	6	2	2018
arima ub	258.163498832335	7	2	2018
arima ub	336.305271780177	8	2	2018
arima ub	468.147304786119	9	2	2018
arima ub	570.777886702141	10	2	2018
arima ub	580.492259050904	11	2	2018
arima ub	634.52612785482	12	2	2018
arima ub	654.549042983815	13	2	2018
arima ub	573.426441665404	14	2	2018
arima ub	501.927383955041	15	2	2018
arima ub	484.943698955166	16	2	2018
arima ub	353.063279862561	17	2	2018
arima ub	225.827923394847	3	3	2018
arima ub	216.899530374751	4	3	2018
arima ub	240.651607526268	5	3	2018
arima ub	253.107157553269	6	3	2018
arima ub	297.013323222749	7	3	2018
arima ub	382.180715588498	8	3	2018
arima ub	464.235822181033	9	3	2018
arima ub	573.477758019946	10	3	2018
arima ub	596.681096542759	11	3	2018
arima ub	666.17272466392	12	3	2018
arima ub	669.278587478092	13	3	2018
arima ub	592.373262493216	14	3	2018
arima ub	506.355612653189	15	3	2018
arima ub	407.62398170998	16	3	2018
arima ub	329.824973737209	17	3	2018
arima ub	231.197664611733	3	4	2018
arima ub	225.95640301597	4	4	2018
arima ub	257.835692974082	5	4	2018
arima ub	291.243924314653	6	4	2018
arima ub	345.969183110676	7	4	2018
arima ub	385.076105549225	8	4	2018
arima ub	471.541173672855	9	4	2018
arima ub	587.686922226165	10	4	2018
arima ub	625.236476679468	11	4	2018
arima ub	677.882690092968	12	4	2018
arima ub	683.1644506969	13	4	2018
arima ub	587.486351912556	14	4	2018
arima ub	424.780291156414	15	4	2018
arima ub	375.972963880086	16	4	2018
arima ub	336.395953207003	17	4	2018
arima lb	134.436758631807	3	1	2018
arima lb	110.91279380324	4	1	2018
arima lb	137.19290889428	5	1	2018
arima lb	139.542197133312	6	1	2018
arima lb	152.964154186859	7	1	2018
arima lb	210.278485900798	8	1	2018
arima lb	331.123385327074	9	1	2018
arima lb	477.368993669034	10	1	2018
arima lb	481.204632057012	11	1	2018
arima lb	518.40293203578	12	1	2018
arima lb	527.35249536542	13	1	2018
arima lb	464.75621811857	14	1	2018
arima lb	380.294191201591	15	1	2018
arima lb	379.647434076476	16	1	2018
arima lb	326.64930377507	17	1	2018
arima lb	113.386701163421	3	2	2018
arima lb	107.125814177566	4	2	2018
arima lb	131.193885290507	5	2	2018
arima lb	132.983449393603	6	2	2018
arima lb	157.425767650667	7	2	2018
arima lb	234.242495470834	8	2	2018
arima lb	359.991514295918	9	2	2018
arima lb	452.989674626009	10	2	2018
arima lb	461.764620010464	11	2	2018
arima lb	515.805364521134	12	2	2018
arima lb	536.523146962425	13	2	2018
arima lb	453.920488823967	14	2	2018
arima lb	378.650781955263	15	2	2018
arima lb	361.601246104955	16	2	2018
arima lb	229.332637677819	17	2	2018
arima lb	110.721131932821	3	3	2018
arima lb	101.868286663538	4	3	2018
arima lb	125.624010706675	5	3	2018
arima lb	138.249947510346	6	3	2018
arima lb	182.170377722506	7	3	2018
arima lb	265.799192299377	8	3	2018
arima lb	340.144482361485	9	3	2018
arima lb	436.733109850667	10	3	2018
arima lb	458.355880843403	11	3	2018
arima lb	526.842531863383	12	3	2018
arima lb	530.797618837224	13	3	2018
arima lb	453.420763137743	14	3	2018
arima lb	363.764656042667	15	3	2018
arima lb	264.973203896805	16	3	2018
arima lb	186.752446072872	17	3	2018
arima lb	106.367298668504	3	4	2018
arima lb	101.210218710435	4	4	2018
arima lb	133.11798556653	5	4	2018
arima lb	166.71133220151	6	4	2018
arima lb	221.445563546841	7	4	2018
arima lb	258.774752763644	8	4	2018
arima lb	336.294893058082	9	4	2018
arima lb	437.227896310917	10	4	2018
arima lb	472.715735720277	11	4	2018
arima lb	523.36851143485	12	4	2018
arima lb	529.550130315862	13	4	2018
arima lb	434.640446292442	14	4	2018
arima lb	268.828266651587	15	4	2018
arima lb	220.013620018029	16	4	2018
arima lb	180.132045835864	17	4	2018
eb ub	200.092879617713	3	1	2018
eb ub	210.482088924474	4	1	2018
eb ub	254.905772325545	5	1	2018
eb ub	237.749965567992	6	1	2018
eb ub	262.532363197675	7	1	2018
eb ub	366.291963901155	8	1	2018
eb ub	529.381617471578	9	1	2018
eb ub	666.572950240574	10	1	2018
eb ub	682.888755711239	11	1	2018
eb ub	716.616816551442	12	1	2018
eb ub	692.09295126239	13	1	2018
eb ub	575.004669405212	14	1	2018
eb ub	475.572501159126	15	1	2018
eb ub	465.626207595694	16	1	2018
eb ub	394.381335698663	17	1	2018
eb ub	242.934685798566	3	2	2018
eb ub	250.859274908973	4	2	2018
eb ub	306.516538895312	5	2	2018
eb ub	281.998517333291	6	2	2018
eb ub	306.518128209556	7	2	2018
eb ub	437.284545605678	8	2	2018
eb ub	594.330953951652	9	2	2018
eb ub	731.948760539188	10	2	2018
eb ub	741.796207994319	11	2	2018
eb ub	777.81097779749	12	2	2018
eb ub	749.953537723985	13	2	2018
eb ub	641.870126036002	14	2	2018
eb ub	537.31217444958	15	2	2018
eb ub	523.0411494663	16	2	2018
eb ub	436.10346667922	17	2	2018
eb ub	293.987012299008	3	3	2018
eb ub	297.857383702604	4	3	2018
eb ub	364.875340591217	5	3	2018
eb ub	336.308452494065	6	3	2018
eb ub	359.771485896302	7	3	2018
eb ub	504.134487753014	8	3	2018
eb ub	641.808091812748	9	3	2018
eb ub	782.913236534208	10	3	2018
eb ub	787.512290212776	11	3	2018
eb ub	820.19067412559	12	3	2018
eb ub	790.098254676015	13	3	2018
eb ub	697.429332943141	14	3	2018
eb ub	595.963185134588	15	3	2018
eb ub	569.593580064544	16	3	2018
eb ub	456.603431085659	17	3	2018
eb ub	337.161521402079	3	4	2018
eb ub	354.061787628447	4	4	2018
eb ub	432.98303448981	5	4	2018
eb ub	388.015125417905	6	4	2018
eb ub	416.708832088791	7	4	2018
eb ub	560.460178760397	8	4	2018
eb ub	672.348792623884	9	4	2018
eb ub	817.630692279981	10	4	2018
eb ub	823.575082319969	11	4	2018
eb ub	851.549781385195	12	4	2018
eb ub	812.441664933721	13	4	2018
eb ub	727.043566739481	14	4	2018
eb ub	629.283998040821	15	4	2018
eb ub	590.747441217404	16	4	2018
eb ub	473.785620908184	17	4	2018
eb lb	119.537832562231	3	1	2018
eb lb	131.49737440997	4	1	2018
eb lb	174.559769789715	5	1	2018
eb lb	158.797756570169	6	1	2018
eb lb	185.385009278088	7	1	2018
eb lb	268.151498792766	8	1	2018
eb lb	399.220774649128	9	1	2018
eb lb	539.317044055693	10	1	2018
eb lb	541.652587414983	11	1	2018
eb lb	560.442388862264	12	1	2018
eb lb	512.662513541027	13	1	2018
eb lb	395.795229239731	14	1	2018
eb lb	318.722223739604	15	1	2018
eb lb	325.707949180635	16	1	2018
eb lb	274.020046751436	17	1	2018
eb lb	121.857133414106	3	2	2018
eb lb	132.229932802776	4	2	2018
eb lb	182.12950659628	5	2	2018
eb lb	160.205303097143	6	2	2018
eb lb	193.953799933761	7	2	2018
eb lb	268.7929506846	8	2	2018
eb lb	364.662220184641	9	2	2018
eb lb	474.955295030194	10	2	2018
eb lb	456.704486936019	11	2	2018
eb lb	483.412449667523	12	2	2018
eb lb	439.214222356548	13	2	2018
eb lb	326.264725489259	14	2	2018
eb lb	264.348991483418	15	2	2018
eb lb	274.306054007792	16	2	2018
eb lb	235.980026604756	17	2	2018
eb lb	120.753466248966	3	3	2018
eb lb	132.867188928964	4	3	2018
eb lb	187.578716334909	5	3	2018
eb lb	171.578309410986	6	3	2018
eb lb	204.442804718533	7	3	2018
eb lb	266.800079644008	8	3	2018
eb lb	316.310639194702	9	3	2018
eb lb	413.776036006726	10	3	2018
eb lb	389.534719519334	11	3	2018
eb lb	417.682892346658	12	3	2018
eb lb	378.94149524607	13	3	2018
eb lb	271.735472927199	14	3	2018
eb lb	228.100697978577	15	3	2018
eb lb	243.480700083331	16	3	2018
eb lb	215.68028147116	17	3	2018
eb lb	121.409647818493	3	4	2018
eb lb	139.490928405925	4	4	2018
eb lb	197.369322935461	5	4	2018
eb lb	183.295787546182	6	4	2018
eb lb	218.852900411795	7	4	2018
eb lb	267.681551635	8	4	2018
eb lb	221.744371876286	9	4	2018
eb lb	334.024623536356	10	4	2018
eb lb	343.739709991741	11	4	2018
eb lb	347.340027178103	12	4	2018
eb lb	306.797085373739	13	4	2018
eb lb	252.166446866372	14	4	2018
eb lb	209.203444172696	15	4	2018
eb lb	228.830397564827	16	4	2018
eb lb	198.056438949065	17	4	2018
avg ub	219.724939780159	3	1	2018
avg ub	228.274226073475	4	1	2018
avg ub	252.819691123699	5	1	2018
avg ub	247.270303727377	6	1	2018
avg ub	268.803802200702	7	1	2018
avg ub	353.940600799528	8	1	2018
avg ub	475.715769891007	9	1	2018
avg ub	626.334481582757	10	1	2018
avg ub	637.582884309848	11	1	2018
avg ub	661.362593711931	12	1	2018
avg ub	659.683332805992	13	1	2018
avg ub	586.8970996929	14	1	2018
avg ub	527.362081220461	15	1	2018
avg ub	487.297475148821	16	1	2018
avg ub	446.832415329886	17	1	2018
avg ub	250.85504771479	3	2	2018
avg ub	250.869666112316	4	2	2018
avg ub	267.172020497925	5	2	2018
avg ub	278.8492070626	6	2	2018
avg ub	301.867941672533	7	2	2018
avg ub	391.603140486683	8	2	2018
avg ub	544.748614735157	9	2	2018
avg ub	657.103969573826	10	2	2018
avg ub	663.799311491215	11	2	2018
avg ub	673.698442361385	12	2	2018
avg ub	668.008898740658	13	2	2018
avg ub	591.655278741704	14	2	2018
avg ub	513.624808350094	15	2	2018
avg ub	498.312732921341	16	2	2018
avg ub	435.342732800115	17	2	2018
avg ub	275.916689770939	3	3	2018
avg ub	276.892983326413	4	3	2018
avg ub	323.550228891308	5	3	2018
avg ub	314.04947770895	6	3	2018
avg ub	349.80257955631	7	3	2018
avg ub	478.065169144637	8	3	2018
avg ub	583.940720978658	9	3	2018
avg ub	698.860603115059	10	3	2018
avg ub	711.209423547129	11	3	2018
avg ub	726.792923545222	12	3	2018
avg ub	714.896009559089	13	3	2018
avg ub	640.326921493152	14	3	2018
avg ub	553.771237347122	15	3	2018
avg ub	517.367840324435	16	3	2018
avg ub	424.429018863539	17	3	2018
avg ub	302.908252086747	3	4	2018
avg ub	318.025052365515	4	4	2018
avg ub	348.107611589062	5	4	2018
avg ub	387.724538029761	6	4	2018
avg ub	472.140435604338	7	4	2018
avg ub	521.101414892309	8	4	2018
avg ub	592.164031307772	9	4	2018
avg ub	664.538321374181	10	4	2018
avg ub	658.624597910475	11	4	2018
avg ub	662.167232116196	12	4	2018
avg ub	620.104152739597	13	4	2018
avg ub	575.615255974424	14	4	2018
avg ub	498.870783146971	15	4	2018
avg ub	485.259888438312	16	4	2018
avg ub	453.856944477524	17	4	2018
avg lb	114.216179713271	3	1	2018
avg lb	128.704041625052	4	1	2018
avg lb	151.664456926789	5	1	2018
avg lb	147.667129863489	6	1	2018
avg lb	173.157247700816	7	1	2018
avg lb	216.491898507439	8	1	2018
avg lb	302.648046519325	9	1	2018
avg lb	401.653683305492	10	1	2018
avg lb	409.748607943783	11	1	2018
avg lb	441.592273607536	12	1	2018
avg lb	444.69344146993	13	1	2018
avg lb	382.18440241528	14	1	2018
avg lb	308.935758719502	15	1	2018
avg lb	324.249664302263	16	1	2018
avg lb	275.364950523113	17	1	2018
avg lb	123.218167390413	3	2	2018
avg lb	125.01648916269	4	2	2018
avg lb	139.527757243552	5	2	2018
avg lb	152.080208919622	6	2	2018
avg lb	168.834961755087	7	2	2018
avg lb	224.265388070658	8	2	2018
avg lb	324.573015248618	9	2	2018
avg lb	419.169589351991	10	2	2018
avg lb	425.30790118619	11	2	2018
avg lb	442.799400812979	12	2	2018
avg lb	442.739894706525	13	2	2018
avg lb	372.409184230836	14	2	2018
avg lb	314.371719205174	15	2	2018
avg lb	303.931115814711	16	2	2018
avg lb	250.839429375748	17	2	2018
avg lb	118.640167507841	3	3	2018
avg lb	122.442476043054	4	3	2018
avg lb	160.166032726621	5	3	2018
avg lb	158.326717533754	6	3	2018
avg lb	189.319546066672	7	3	2018
avg lb	251.206751916263	8	3	2018
avg lb	309.678159918427	9	3	2018
avg lb	394.991393041735	10	3	2018
avg lb	403.934369092538	11	3	2018
avg lb	421.134696227945	12	3	2018
avg lb	406.278580422207	13	3	2018
avg lb	330.142920830218	14	3	2018
avg lb	275.627570417475	15	3	2018
avg lb	260.826484827007	16	3	2018
avg lb	206.226994574731	17	3	2018
avg lb	111.213981009284	3	4	2018
avg lb	122.975320295721	4	4	2018
avg lb	153.302092563195	5	4	2018
avg lb	173.835374088518	6	4	2018
avg lb	205.269890381816	7	4	2018
avg lb	215.944794593781	8	4	2018
avg lb	231.418402835681	9	4	2018
avg lb	308.427122282849	10	4	2018
avg lb	341.603280877642	11	4	2018
avg lb	339.991129078126	12	4	2018
avg lb	341.561479496407	13	4	2018
avg lb	307.078455564814	14	4	2018
avg lb	255.438859305411	15	4	2018
avg lb	233.546750785702	16	4	2018
avg lb	208.959165554105	17	4	2018
naive avg ub	218.907790214698	3	1	2018
naive avg ub	219.305911522609	4	1	2018
naive avg ub	244.97967027345	5	1	2018
naive avg ub	240.715069928022	6	1	2018
naive avg ub	260.907733140086	7	1	2018
naive avg ub	339.315416558461	8	1	2018
naive avg ub	464.575954522897	9	1	2018
naive avg ub	616.330112842485	10	1	2018
naive avg ub	625.321742827095	11	1	2018
naive avg ub	651.766435256015	12	1	2018
naive avg ub	652.129657541564	13	1	2018
naive avg ub	577.132393079217	14	1	2018
naive avg ub	509.078859053204	15	1	2018
naive avg ub	482.929593966476	16	1	2018
naive avg ub	436.200700718155	17	1	2018
naive avg ub	241.796095025843	3	2	2018
naive avg ub	242.950009467013	4	2	2018
naive avg ub	268.1875579717	5	2	2018
naive avg ub	271.453428003227	6	2	2018
naive avg ub	297.376902295555	7	2	2018
naive avg ub	390.232030031479	8	2	2018
naive avg ub	539.083427607806	9	2	2018
naive avg ub	641.224817542523	10	2	2018
naive avg ub	653.347493125119	11	2	2018
naive avg ub	676.486737548657	12	2	2018
naive avg ub	673.801986696273	13	2	2018
naive avg ub	597.771022281267	14	2	2018
naive avg ub	514.639583502912	15	2	2018
naive avg ub	501.108006181555	16	2	2018
naive avg ub	425.659619063922	17	2	2018
naive avg ub	263.311502218234	3	3	2018
naive avg ub	266.667309956439	4	3	2018
naive avg ub	305.87595883523	5	3	2018
naive avg ub	304.291143922203	6	3	2018
naive avg ub	349.618092245654	7	3	2018
naive avg ub	471.744735439578	8	3	2018
naive avg ub	556.362282116339	9	3	2018
naive avg ub	655.512388439869	10	3	2018
naive avg ub	669.07202752433	11	3	2018
naive avg ub	685.436040060128	12	3	2018
naive avg ub	680.490723435009	13	3	2018
naive avg ub	614.188105019175	14	3	2018
naive avg ub	533.465161650568	15	3	2018
naive avg ub	490.237442697093	16	3	2018
naive avg ub	416.218616255555	17	3	2018
naive avg ub	290.727708526479	3	4	2018
naive avg ub	301.883676599034	4	4	2018
naive avg ub	336.723022594363	5	4	2018
naive avg ub	363.008177571116	6	4	2018
naive avg ub	431.312191563423	7	4	2018
naive avg ub	493.643621120677	8	4	2018
naive avg ub	572.33709979738	9	4	2018
naive avg ub	668.842141930215	10	4	2018
naive avg ub	673.879274505332	11	4	2018
naive avg ub	687.721531177048	12	4	2018
naive avg ub	662.01081555586	13	4	2018
naive avg ub	599.072051466874	14	4	2018
naive avg ub	501.173451314515	15	4	2018
naive avg ub	471.254317717774	16	4	2018
naive avg ub	427.091872261854	17	4	2018
naive avg lb	119.90287905978	3	1	2018
naive avg lb	124.228463645074	4	1	2018
naive avg lb	148.772972820822	5	1	2018
naive avg lb	145.632515952584	6	1	2018
naive avg lb	168.504659057262	7	1	2018
naive avg lb	218.552162225732	8	1	2018
naive avg lb	317.853938231473	9	1	2018
naive avg lb	434.954411109417	10	1	2018
naive avg lb	441.234773881419	11	1	2018
naive avg lb	471.898543885384	12	1	2018
naive avg lb	474.126417227917	13	1	2018
naive avg lb	405.532877858589	14	1	2018
naive avg lb	329.458984354704	15	1	2018
naive avg lb	339.954676751386	16	1	2018
naive avg lb	288.945705223889	17	1	2018
naive avg lb	119.650609818816	3	2	2018
naive avg lb	122.721810328836	4	2	2018
naive avg lb	145.771962947921	5	2	2018
naive avg lb	150.04697417057	6	2	2018
naive avg lb	170.517087382974	7	2	2018
naive avg lb	226.889680113818	8	2	2018
naive avg lb	321.49047883157	9	2	2018
naive avg lb	405.090740608649	10	2	2018
naive avg lb	413.498235607156	11	2	2018
naive avg lb	443.380057626919	12	2	2018
naive avg lb	444.69480986739	13	2	2018
naive avg lb	373.898319634028	14	2	2018
naive avg lb	314.105896692797	15	2	2018
naive avg lb	306.881343040048	16	2	2018
naive avg lb	244.337994621481	17	2	2018
naive avg lb	115.162761662056	3	3	2018
naive avg lb	118.351746434834	4	3	2018
naive avg lb	148.494927991374	5	3	2018
naive avg lb	153.487011497509	6	3	2018
naive avg lb	184.670955466479	7	3	2018
naive avg lb	237.523721713851	8	3	2018
naive avg lb	292.747353225591	9	3	2018
naive avg lb	367.764134974895	10	3	2018
naive avg lb	393.136518488778	11	3	2018
naive avg lb	415.812719756732	12	3	2018
naive avg lb	410.686518567601	13	3	2018
naive avg lb	350.475414411915	14	3	2018
naive avg lb	295.082885556687	15	3	2018
naive avg lb	264.840934656739	16	3	2018
naive avg lb	207.249929630481	17	3	2018
naive avg lb	112.194941901153	3	4	2018
naive avg lb	121.667044769136	4	4	2018
naive avg lb	153.55633168726	5	4	2018
naive avg lb	173.047773563442	6	4	2018
naive avg lb	211.343797731306	7	4	2018
naive avg lb	237.155176689879	8	4	2018
naive avg lb	259.058595507138	9	4	2018
naive avg lb	349.010967093473	10	4	2018
naive avg lb	376.629795340554	11	4	2018
naive avg lb	383.560820244966	12	4	2018
naive avg lb	382.656580079215	13	4	2018
naive avg lb	330.111105446503	14	4	2018
naive avg lb	253.083359276949	15	4	2018
naive avg lb	227.084523130194	16	4	2018
naive avg lb	199.15675228451	17	4	2018
naive ub	201.927001535937	3	1	2018
naive ub	210.842074375952	4	1	2018
naive ub	246.846414661601	5	1	2018
naive ub	237.76215087243	6	1	2018
naive ub	261.714331906682	7	1	2018
naive ub	340.065419734496	8	1	2018
naive ub	480.350869600722	9	1	2018
naive ub	634.881534418199	10	1	2018
naive ub	653.812724238367	11	1	2018
naive ub	692.823206820246	12	1	2018
naive ub	667.772847711024	13	1	2018
naive ub	555.539575883325	14	1	2018
naive ub	466.972449701627	15	1	2018
naive ub	465.87883096408	16	1	2018
naive ub	407.014708578224	17	1	2018
naive ub	225.921151199729	3	2	2018
naive ub	234.801046058265	4	2	2018
naive ub	270.807184149094	5	2	2018
naive ub	261.688017155631	6	2	2018
naive ub	285.620390925732	7	2	2018
naive ub	364.116904093411	8	2	2018
naive ub	504.934804727978	9	2	2018
naive ub	660.099491672301	10	2	2018
naive ub	679.002179382754	11	2	2018
naive ub	718.017003992215	12	2	2018
naive ub	692.945785456964	13	2	2018
naive ub	581.030102836886	14	2	2018
naive ub	492.642278861525	15	2	2018
naive ub	491.509881973194	16	2	2018
naive ub	432.70204193794	17	2	2018
naive ub	244.332509790363	3	3	2018
naive ub	253.185411634327	4	3	2018
naive ub	289.192929229591	5	3	2018
naive ub	280.046980065507	6	3	2018
naive ub	303.964155187266	7	3	2018
naive ub	382.57225714296	8	3	2018
naive ub	523.798721621845	9	3	2018
naive ub	679.449910855074	10	3	2018
naive ub	698.330728127527	11	3	2018
naive ub	737.348884491935	12	3	2018
naive ub	712.261659956139	13	3	2018
naive ub	600.589672106159	14	3	2018
naive ub	512.339431552724	15	3	2018
naive ub	511.177279142753	16	3	2018
naive ub	452.412626074062	17	3	2018
naive ub	259.854003071873	3	4	2018
naive ub	268.684148751904	4	4	2018
naive ub	304.692829323202	5	4	2018
naive ub	295.524301744859	6	4	2018
naive ub	319.428663813364	7	4	2018
naive ub	398.130839468993	8	4	2018
naive ub	539.701739201443	9	4	2018
naive ub	695.763068836398	10	4	2018
naive ub	714.625448476735	11	4	2018
naive ub	753.646413640491	12	4	2018
naive ub	728.545695422047	13	4	2018
naive ub	617.079151766649	14	4	2018
naive ub	528.944899403253	15	4	2018
naive ub	527.75766192816	16	4	2018
naive ub	469.029417156449	17	4	2018
naive lb	86.0729984640633	3	1	2018
naive lb	95.1579256240479	4	1	2018
naive lb	131.153585338399	5	1	2018
naive lb	122.23784912757	6	1	2018
naive lb	146.285668093318	7	1	2018
naive lb	223.934580265504	8	1	2018
naive lb	361.649130399278	9	1	2018
naive lb	513.118465581801	10	1	2018
naive lb	532.187275761633	11	1	2018
naive lb	571.176793179754	12	1	2018
naive lb	546.227152288976	13	1	2018
naive lb	432.460424116675	14	1	2018
naive lb	343.027550298373	15	1	2018
naive lb	342.12116903592	16	1	2018
naive lb	282.985291421776	17	1	2018
naive lb	62.0788488002713	3	2	2018
naive lb	71.1989539417352	4	2	2018
naive lb	107.192815850906	5	2	2018
naive lb	98.3119828443691	6	2	2018
naive lb	122.379609074268	7	2	2018
naive lb	199.883095906589	8	2	2018
naive lb	337.065195272022	9	2	2018
naive lb	487.900508327699	10	2	2018
naive lb	506.997820617246	11	2	2018
naive lb	545.982996007785	12	2	2018
naive lb	521.054214543036	13	2	2018
naive lb	406.969897163114	14	2	2018
naive lb	317.357721138475	15	2	2018
naive lb	316.490118026806	16	2	2018
naive lb	257.29795806206	17	2	2018
naive lb	43.6674902096373	3	3	2018
naive lb	52.8145883656731	4	3	2018
naive lb	88.8070707704095	5	3	2018
naive lb	79.9530199344929	6	3	2018
naive lb	104.035844812734	7	3	2018
naive lb	181.42774285704	8	3	2018
naive lb	318.201278378155	9	3	2018
naive lb	468.550089144926	10	3	2018
naive lb	487.669271872473	11	3	2018
naive lb	526.651115508065	12	3	2018
naive lb	501.738340043861	13	3	2018
naive lb	387.410327893841	14	3	2018
naive lb	297.660568447276	15	3	2018
naive lb	296.822720857247	16	3	2018
naive lb	237.587373925938	17	3	2018
naive lb	28.1459969281267	3	4	2018
naive lb	37.3158512480958	4	4	2018
naive lb	73.3071706767976	5	4	2018
naive lb	64.4756982551407	6	4	2018
naive lb	88.5713361866363	7	4	2018
naive lb	165.869160531007	8	4	2018
naive lb	302.298260798557	9	4	2018
naive lb	452.236931163602	10	4	2018
naive lb	471.374551523265	11	4	2018
naive lb	510.353586359509	12	4	2018
naive lb	485.454304577953	13	4	2018
naive lb	370.920848233351	14	4	2018
naive lb	281.055100596747	15	4	2018
naive lb	280.24233807184	16	4	2018
naive lb	220.970582843551	17	4	2018
Forecast Target	153	3	1	2018
Forecast Target	189	4	1	2018
Forecast Target	180	5	1	2018
Forecast Target	204	6	1	2018
Forecast Target	282	7	1	2018
Forecast Target	421	8	1	2018
Forecast Target	574	9	1	2018
Forecast Target	593	10	1	2018
Forecast Target	632	11	1	2018
Forecast Target	607	12	1	2018
Forecast Target	494	13	1	2018
Forecast Target	405	14	1	2018
Forecast Target	404	15	1	2018
Forecast Target	345	16	1	2018
Forecast Target	392	17	1	2018
Forecast Target	189	3	2	2018
Forecast Target	180	4	2	2018
Forecast Target	204	5	2	2018
Forecast Target	282	6	2	2018
Forecast Target	421	7	2	2018
Forecast Target	574	8	2	2018
Forecast Target	593	9	2	2018
Forecast Target	632	10	2	2018
Forecast Target	607	11	2	2018
Forecast Target	494	12	2	2018
Forecast Target	405	13	2	2018
Forecast Target	404	14	2	2018
Forecast Target	345	15	2	2018
Forecast Target	392	16	2	2018
Forecast Target	403	17	2	2018
Forecast Target	180	3	3	2018
Forecast Target	204	4	3	2018
Forecast Target	282	5	3	2018
Forecast Target	421	6	3	2018
Forecast Target	574	7	3	2018
Forecast Target	593	8	3	2018
Forecast Target	632	9	3	2018
Forecast Target	607	10	3	2018
Forecast Target	494	11	3	2018
Forecast Target	405	12	3	2018
Forecast Target	404	13	3	2018
Forecast Target	345	14	3	2018
Forecast Target	392	15	3	2018
Forecast Target	403	16	3	2018
Forecast Target	298	17	3	2018
Forecast Target	204	3	4	2018
Forecast Target	282	4	4	2018
Forecast Target	421	5	4	2018
Forecast Target	574	6	4	2018
Forecast Target	593	7	4	2018
Forecast Target	632	8	4	2018
Forecast Target	607	9	4	2018
Forecast Target	494	10	4	2018
Forecast Target	405	11	4	2018
Forecast Target	404	12	4	2018
Forecast Target	345	13	4	2018
Forecast Target	392	14	4	2018
Forecast Target	403	15	4	2018
Forecast Target	298	16	4	2018
Forecast Target	315	17	4	2018
