# Supplementary material for: A stacked ensemble method for forecasting influenza-like illness visit volumes at emergency departments
Source: PLoS One. 2021 Mar 22;16(3):e0241725. doi: 10.1371/journal.pone.0241725 (PMC7984626; doi:10.1371/journal.pone.0241725)
Supplement: S1 Data — (ZIP) [file pone.0241725.s003.zip › ILI_plosone/tables/raw_estimates_2018weeks-3-17_fmc.csv]

object	value	epiweek	weeks_ahead	season
Random Forest	23.2715	3	1	2018
Random Forest	26.52	4	1	2018
Random Forest	29.233	5	1	2018
Random Forest	29.425	6	1	2018
Random Forest	32.4035	7	1	2018
Random Forest	32.6215	8	1	2018
Random Forest	32.699	9	1	2018
Random Forest	31.711	10	1	2018
Random Forest	40.61	11	1	2018
Random Forest	52.569	12	1	2018
Random Forest	57.628	13	1	2018
Random Forest	57.702	14	1	2018
Random Forest	59.169	15	1	2018
Random Forest	60.519	16	1	2018
Random Forest	58.3985	17	1	2018
Random Forest	25.6645	3	2	2018
Random Forest	28.5385	4	2	2018
Random Forest	29.751	5	2	2018
Random Forest	31.0405	6	2	2018
Random Forest	34.3305	7	2	2018
Random Forest	33.3105	8	2	2018
Random Forest	32.03	9	2	2018
Random Forest	33.8065	10	2	2018
Random Forest	44.107	11	2	2018
Random Forest	51.8985	12	2	2018
Random Forest	56.7785	13	2	2018
Random Forest	57.601	14	2	2018
Random Forest	59.1985	15	2	2018
Random Forest	58.331	16	2	2018
Random Forest	58.2865	17	2	2018
Random Forest	28.371	3	3	2018
Random Forest	28.679	4	3	2018
Random Forest	28.466	5	3	2018
Random Forest	33.3385	6	3	2018
Random Forest	33.703	7	3	2018
Random Forest	34.1915	8	3	2018
Random Forest	34.408	9	3	2018
Random Forest	35.797	10	3	2018
Random Forest	45.2005	11	3	2018
Random Forest	49.8	12	3	2018
Random Forest	55.0515	13	3	2018
Random Forest	55.0805	14	3	2018
Random Forest	52.6195	15	3	2018
Random Forest	50.42	16	3	2018
Random Forest	57.3255	17	3	2018
Random Forest	28.0125	3	4	2018
Random Forest	27.898	4	4	2018
Random Forest	31.11	5	4	2018
Random Forest	35.123	6	4	2018
Random Forest	34.3735	7	4	2018
Random Forest	37.373	8	4	2018
Random Forest	38.1085	9	4	2018
Random Forest	42.2645	10	4	2018
Random Forest	46.573	11	4	2018
Random Forest	51.8325	12	4	2018
Random Forest	54.118	13	4	2018
Random Forest	52.6505	14	4	2018
Random Forest	46.9095	15	4	2018
Random Forest	52.948	16	4	2018
Random Forest	51.8085	17	4	2018
Generalized Linear Mixture Model	150.253808582189	3	1	2018
Generalized Linear Mixture Model	150.931464292796	4	1	2018
Generalized Linear Mixture Model	182.386490135538	5	1	2018
Generalized Linear Mixture Model	164.906383932209	6	1	2018
Generalized Linear Mixture Model	207.341622003101	7	1	2018
Generalized Linear Mixture Model	280.997935732606	8	1	2018
Generalized Linear Mixture Model	419.71702862272	9	1	2018
Generalized Linear Mixture Model	600.303877258634	10	1	2018
Generalized Linear Mixture Model	601.287873723499	11	1	2018
Generalized Linear Mixture Model	629.587359462613	12	1	2018
Generalized Linear Mixture Model	613.364280351276	13	1	2018
Generalized Linear Mixture Model	483.316474190451	14	1	2018
Generalized Linear Mixture Model	395.239176424539	15	1	2018
Generalized Linear Mixture Model	395.781803555019	16	1	2018
Generalized Linear Mixture Model	318.143533140701	17	1	2018
Generalized Linear Mixture Model	150.589040034486	3	2	2018
Generalized Linear Mixture Model	148.900924890139	4	2	2018
Generalized Linear Mixture Model	168.331808607628	5	2	2018
Generalized Linear Mixture Model	165.800073546802	6	2	2018
Generalized Linear Mixture Model	211.598743240065	7	2	2018
Generalized Linear Mixture Model	294.336818520141	8	2	2018
Generalized Linear Mixture Model	448.020017955351	9	2	2018
Generalized Linear Mixture Model	602.857660743681	10	2	2018
Generalized Linear Mixture Model	586.210882722819	11	2	2018
Generalized Linear Mixture Model	627.673347513306	12	2	2018
Generalized Linear Mixture Model	588.874246788205	13	2	2018
Generalized Linear Mixture Model	472.862333331315	14	2	2018
Generalized Linear Mixture Model	396.087448035644	15	2	2018
Generalized Linear Mixture Model	370.950170177486	16	2	2018
Generalized Linear Mixture Model	285.718791132993	17	2	2018
Generalized Linear Mixture Model	144.924587925869	3	3	2018
Generalized Linear Mixture Model	135.262722439872	4	3	2018
Generalized Linear Mixture Model	172.664867887459	5	3	2018
Generalized Linear Mixture Model	160.766850781556	6	3	2018
Generalized Linear Mixture Model	222.234969595168	7	3	2018
Generalized Linear Mixture Model	318.001476103385	8	3	2018
Generalized Linear Mixture Model	443.713325825574	9	3	2018
Generalized Linear Mixture Model	574.191855372727	10	3	2018
Generalized Linear Mixture Model	574.891610078063	11	3	2018
Generalized Linear Mixture Model	574.540816997683	12	3	2018
Generalized Linear Mixture Model	545.199173293987	13	3	2018
Generalized Linear Mixture Model	450.769117738101	14	3	2018
Generalized Linear Mixture Model	356.796379679293	15	3	2018
Generalized Linear Mixture Model	346.314027781429	16	3	2018
Generalized Linear Mixture Model	283.544738921894	17	3	2018
Generalized Linear Mixture Model	134.527259670232	3	4	2018
Generalized Linear Mixture Model	141.893303154979	4	4	2018
Generalized Linear Mixture Model	176.761817885679	5	4	2018
Generalized Linear Mixture Model	175.445772934677	6	4	2018
Generalized Linear Mixture Model	250.606044533487	7	4	2018
Generalized Linear Mixture Model	339.069607099644	8	4	2018
Generalized Linear Mixture Model	446.094330074998	9	4	2018
Generalized Linear Mixture Model	569.085112143398	10	4	2018
Generalized Linear Mixture Model	551.091513099138	11	4	2018
Generalized Linear Mixture Model	525.920903885527	12	4	2018
Generalized Linear Mixture Model	498.912958849919	13	4	2018
Generalized Linear Mixture Model	421.883360227335	14	4	2018
Generalized Linear Mixture Model	325.992042026736	15	4	2018
Generalized Linear Mixture Model	327.960511948754	16	4	2018
Generalized Linear Mixture Model	283.236654258363	17	4	2018
Linear Regression	20.8038654551153	3	1	2018
Linear Regression	28.6908056142357	4	1	2018
Linear Regression	29.2801397064856	5	1	2018
Linear Regression	23.853634400396	6	1	2018
Linear Regression	27.8702159001829	7	1	2018
Linear Regression	31.2368317273735	8	1	2018
Linear Regression	32.5000360652748	9	1	2018
Linear Regression	40.5347707740918	10	1	2018
Linear Regression	44.1031122351894	11	1	2018
Linear Regression	45.0015418690874	12	1	2018
Linear Regression	53.8972014554778	13	1	2018
Linear Regression	52.8838332974365	14	1	2018
Linear Regression	56.8802640567148	15	1	2018
Linear Regression	65.8424838145508	16	1	2018
Linear Regression	63.8393306871298	17	1	2018
Linear Regression	28.3416198905168	3	2	2018
Linear Regression	30.353981636277	4	2	2018
Linear Regression	28.856728267149	5	2	2018
Linear Regression	21.9713507819094	6	2	2018
Linear Regression	27.776747004531	7	2	2018
Linear Regression	29.5665189115326	8	2	2018
Linear Regression	35.9753312199722	9	2	2018
Linear Regression	41.8423925105149	10	2	2018
Linear Regression	37.3142242926661	11	2	2018
Linear Regression	47.9692432306956	12	2	2018
Linear Regression	56.3996475996105	13	2	2018
Linear Regression	56.4660853280366	14	2	2018
Linear Regression	66.0146468617958	15	2	2018
Linear Regression	68.9372154171001	16	2	2018
Linear Regression	64.2447037584388	17	2	2018
Linear Regression	30.0148017429758	3	3	2018
Linear Regression	27.3898074716535	4	3	2018
Linear Regression	24.1640443824642	5	3	2018
Linear Regression	25.0045190242467	6	3	2018
Linear Regression	27.2632523534197	7	3	2018
Linear Regression	33.0280440953837	8	3	2018
Linear Regression	38.8102570867017	9	3	2018
Linear Regression	34.1312935322204	10	3	2018
Linear Regression	43.1333667583372	11	3	2018
Linear Regression	50.3932279769151	12	3	2018
Linear Regression	57.7115715807087	13	3	2018
Linear Regression	65.7259681018118	14	3	2018
Linear Regression	69.1304666703587	15	3	2018
Linear Regression	67.1704149876033	16	3	2018
Linear Regression	71.2684217591593	17	3	2018
Linear Regression	27.7877334410044	3	4	2018
Linear Regression	23.5546825232315	4	4	2018
Linear Regression	26.2639900535279	5	4	2018
Linear Regression	26.0549129057456	6	4	2018
Linear Regression	32.1678219527682	7	4	2018
Linear Regression	36.4080290974024	8	4	2018
Linear Regression	32.9103281405422	9	4	2018
Linear Regression	39.8715898270852	10	4	2018
Linear Regression	47.7358782574458	11	4	2018
Linear Regression	54.1084510681618	12	4	2018
Linear Regression	67.1179436066967	13	4	2018
Linear Regression	68.6526145293433	14	4	2018
Linear Regression	68.4027156858491	15	4	2018
Linear Regression	72.3406628664155	16	4	2018
Linear Regression	47.8597041979771	17	4	2018
ARIMA	23.0419992459319	3	1	2018
ARIMA	27.4096099560591	4	1	2018
ARIMA	29.012098105164	5	1	2018
ARIMA	29.0686393787351	6	1	2018
ARIMA	26.2042818580724	7	1	2018
ARIMA	28.6590747129027	8	1	2018
ARIMA	33.1406439993751	9	1	2018
ARIMA	38.3913489829503	10	1	2018
ARIMA	42.1839421829505	11	1	2018
ARIMA	42.3975096513662	12	1	2018
ARIMA	55.5001010993896	13	1	2018
ARIMA	59.7620887620541	14	1	2018
ARIMA	63.9648852139248	15	1	2018
ARIMA	62.0101345284849	16	1	2018
ARIMA	73.1907041098432	17	1	2018
ARIMA	26.7825918109474	3	2	2018
ARIMA	28.5520822313508	4	2	2018
ARIMA	31.0678275052502	5	2	2018
ARIMA	24.3752360966212	6	2	2018
ARIMA	27.1243400862001	7	2	2018
ARIMA	29.807200366683	8	2	2018
ARIMA	36.3668149316408	9	2	2018
ARIMA	38.7646315852148	10	2	2018
ARIMA	35.9842617161172	11	2	2018
ARIMA	48.4447408536956	12	2	2018
ARIMA	60.1159298591351	13	2	2018
ARIMA	63.7529063554033	14	2	2018
ARIMA	66.1835261712627	15	2	2018
ARIMA	77.2465588699596	16	2	2018
ARIMA	58.8407584808018	17	2	2018
ARIMA	28.062221229622	3	3	2018
ARIMA	30.7094845164632	4	3	2018
ARIMA	25.9332227754366	5	3	2018
ARIMA	25.6927609406602	6	3	2018
ARIMA	28.6078462640996	7	3	2018
ARIMA	33.7985512230227	8	3	2018
ARIMA	37.1961064668187	9	3	2018
ARIMA	33.2790732548213	10	3	2018
ARIMA	43.2439821985066	11	3	2018
ARIMA	54.2909112742878	12	3	2018
ARIMA	64.0319876018065	13	3	2018
ARIMA	66.002938040179	14	3	2018
ARIMA	80.7277843012945	15	3	2018
ARIMA	62.0147729734473	16	3	2018
ARIMA	47.8318962531001	17	3	2018
ARIMA	30.409054976827	3	4	2018
ARIMA	25.7131952238889	4	4	2018
ARIMA	26.6519671495204	5	4	2018
ARIMA	27.7291741559107	6	4	2018
ARIMA	33.0468415453965	7	4	2018
ARIMA	35.6674224670488	8	4	2018
ARIMA	32.3360117418527	9	4	2018
ARIMA	41.623404981297	10	4	2018
ARIMA	50.9367851432931	11	4	2018
ARIMA	59.9752816564743	12	4	2018
ARIMA	66.1815902124086	13	4	2018
ARIMA	80.5865221882795	14	4	2018
ARIMA	64.2838462353289	15	4	2018
ARIMA	49.7181920464968	16	4	2018
ARIMA	42.4878070829843	17	4	2018
Empirical Bayes	22.6028800961814	3	1	2018
Empirical Bayes	30.3880782228801	4	1	2018
Empirical Bayes	33.4505806968331	5	1	2018
Empirical Bayes	24.2733601586589	6	1	2018
Empirical Bayes	40.8364059393098	7	1	2018
Empirical Bayes	35.5324291082298	8	1	2018
Empirical Bayes	46.4103993906715	9	1	2018
Empirical Bayes	45.8689769398733	10	1	2018
Empirical Bayes	57.5402335323271	11	1	2018
Empirical Bayes	74.8108580723294	12	1	2018
Empirical Bayes	73.0110916599527	13	1	2018
Empirical Bayes	59.6318723132856	14	1	2018
Empirical Bayes	64.1347865455296	15	1	2018
Empirical Bayes	51.7268557202852	16	1	2018
Empirical Bayes	47.7283437446893	17	1	2018
Empirical Bayes	11.0042842224332	3	2	2018
Empirical Bayes	34.3131828879739	4	2	2018
Empirical Bayes	37.5527666604602	5	2	2018
Empirical Bayes	26.1759723152594	6	2	2018
Empirical Bayes	44.0320001558827	7	2	2018
Empirical Bayes	37.604848154422	8	2	2018
Empirical Bayes	49.5523804712912	9	2	2018
Empirical Bayes	49.2838205626689	10	2	2018
Empirical Bayes	62.7884506397134	11	2	2018
Empirical Bayes	79.5842568024435	12	2	2018
Empirical Bayes	77.1498973132636	13	2	2018
Empirical Bayes	61.4227467250518	14	2	2018
Empirical Bayes	63.639499473121	15	2	2018
Empirical Bayes	51.6552259649771	16	2	2018
Empirical Bayes	47.1745800458792	17	2	2018
Empirical Bayes	14.2265474564221	3	3	2018
Empirical Bayes	37.684288333946	4	3	2018
Empirical Bayes	40.459659013893	5	3	2018
Empirical Bayes	28.6559283028599	6	3	2018
Empirical Bayes	46.8135929808267	7	3	2018
Empirical Bayes	40.8645710345261	8	3	2018
Empirical Bayes	52.9909666198446	9	3	2018
Empirical Bayes	53.2339312121266	10	3	2018
Empirical Bayes	66.660490490393	11	3	2018
Empirical Bayes	81.9932147474685	12	3	2018
Empirical Bayes	76.2078234897153	13	3	2018
Empirical Bayes	63.7616313255755	14	3	2018
Empirical Bayes	63.395605751739	15	3	2018
Empirical Bayes	52.8210622078979	16	3	2018
Empirical Bayes	48.1175833852831	17	3	2018
Empirical Bayes	25.0298700886167	3	4	2018
Empirical Bayes	39.2646399822789	4	4	2018
Empirical Bayes	41.6708221178309	5	4	2018
Empirical Bayes	32.0843315203733	6	4	2018
Empirical Bayes	49.6165891817558	7	4	2018
Empirical Bayes	45.6594434959406	8	4	2018
Empirical Bayes	57.077156711509	9	4	2018
Empirical Bayes	58.8331220516319	10	4	2018
Empirical Bayes	69.4704676343658	11	4	2018
Empirical Bayes	79.6950898685451	12	4	2018
Empirical Bayes	76.6552836586714	13	4	2018
Empirical Bayes	64.5181537806009	14	4	2018
Empirical Bayes	64.0716373495243	15	4	2018
Empirical Bayes	52.8195633179751	16	4	2018
Empirical Bayes	48.7552068929267	17	4	2018
Model Average	22.3880398624174	3	1	2018
Model Average	28.2253721389316	4	1	2018
Model Average	30.4398051389322	5	1	2018
Model Average	26.3996741269806	6	1	2018
Model Average	33.5145503644713	7	1	2018
Model Average	33.0557070523846	8	1	2018
Model Average	36.5232436884965	9	1	2018
Model Average	38.2000835657189	10	1	2018
Model Average	46.3838799749861	11	1	2018
Model Average	56.7342409304036	12	1	2018
Model Average	60.9316711371724	13	1	2018
Model Average	56.8925929285957	14	1	2018
Model Average	59.9303648977531	15	1	2018
Model Average	59.5286032406424	16	1	2018
Model Average	56.9096547721468	17	1	2018
Model Average	20.5784979183558	3	2	2018
Model Average	30.5424574834999	4	2	2018
Model Average	32.4577373704838	5	2	2018
Model Average	29.3508835696578	6	2	2018
Model Average	37.6952426706458	7	2	2018
Model Average	34.7997278042533	8	2	2018
Model Average	38.1103863483596	9	2	2018
Model Average	39.178145094552	10	2	2018
Model Average	50.5873957728189	11	2	2018
Model Average	61.5036187668502	12	2	2018
Model Average	63.8465233988445	13	2	2018
Model Average	58.926773987311	14	2	2018
Model Average	60.7407184759655	15	2	2018
Model Average	56.0168781034322	16	2	2018
Model Average	54.4322764775777	17	2	2018
Model Average	24.3907728970985	3	3	2018
Model Average	31.1402430632805	4	3	2018
Model Average	30.9680959944956	5	3	2018
Model Average	29.3559512371877	6	3	2018
Model Average	35.9166798777229	7	3	2018
Model Average	35.9528465013396	8	3	2018
Model Average	41.6068397101457	9	3	2018
Model Average	40.8120031198784	10	3	2018
Model Average	51.3674307133443	11	3	2018
Model Average	60.160190714534	12	3	2018
Model Average	62.5413092798657	13	3	2018
Model Average	61.021538727915	14	3	2018
Model Average	60.9837353166359	15	3	2018
Model Average	56.2072348322876	16	3	2018
Model Average	58.5983263289808	17	3	2018
Model Average	28.2571500617141	3	4	2018
Model Average	28.2731593203022	4	4	2018
Model Average	30.6712627245475	5	4	2018
Model Average	31.4846612180681	6	4	2018
Model Average	35.7841567068202	7	4	2018
Model Average	37.8914321448256	8	4	2018
Model Average	38.3920707911446	9	4	2018
Model Average	44.0244791579337	10	4	2018
Model Average	51.0490966361005	11	4	2018
Model Average	58.1870406678463	12	4	2018
Model Average	62.2070732266664	13	4	2018
Model Average	64.1536889378735	14	4	2018
Model Average	56.8382286329378	15	4	2018
Model Average	54.4572221299517	16	4	2018
Model Average	48.2679455356317	17	4	2018
Naive Average	22.4300611993072	3	1	2018
Naive Average	28.2521234482937	4	1	2018
Naive Average	30.2439546271207	5	1	2018
Naive Average	26.6551584844475	6	1	2018
Naive Average	31.8286009243913	7	1	2018
Naive Average	32.0124588871265	8	1	2018
Naive Average	36.1875198638303	9	1	2018
Naive Average	39.1265241742288	10	1	2018
Naive Average	46.1093219876167	11	1	2018
Naive Average	53.6947273981958	12	1	2018
Naive Average	60.009098553705	13	1	2018
Naive Average	57.494948593194	14	1	2018
Naive Average	61.0372339540423	15	1	2018
Naive Average	60.0246185158302	16	1	2018
Naive Average	60.7892196354156	17	1	2018
Naive Average	22.9482489809743	3	2	2018
Naive Average	30.4394366889004	4	2	2018
Naive Average	31.8070806082148	5	2	2018
Naive Average	25.8907647984475	6	2	2018
Naive Average	33.3158968116535	7	2	2018
Naive Average	32.5722668581594	8	2	2018
Naive Average	38.4811316557261	9	2	2018
Naive Average	40.9243361645997	10	2	2018
Naive Average	45.0484841621242	11	2	2018
Naive Average	56.9741852217087	12	2	2018
Naive Average	62.6109936930023	13	2	2018
Naive Average	59.8106846021229	14	2	2018
Naive Average	63.7590431265449	15	2	2018
Naive Average	64.0425000630092	16	2	2018
Naive Average	57.1366355712799	17	2	2018
Naive Average	25.168642607255	3	3	2018
Naive Average	31.1156450805157	4	3	2018
Naive Average	29.7557315429485	5	3	2018
Naive Average	28.1729270669417	6	3	2018
Naive Average	34.0969228995865	7	3	2018
Naive Average	35.4706665882331	8	3	2018
Naive Average	40.8513325433412	9	3	2018
Naive Average	39.1103244997921	10	3	2018
Naive Average	49.5595848618092	11	3	2018
Naive Average	59.1193384996678	12	3	2018
Naive Average	63.2507206680576	13	3	2018
Naive Average	62.6427593668916	14	3	2018
Naive Average	66.4683391808481	15	3	2018
Naive Average	58.1065625422371	16	3	2018
Naive Average	56.1358503493856	17	3	2018
Naive Average	27.809789626612	3	4	2018
Naive Average	29.1076294323498	4	4	2018
Naive Average	31.4241948302198	5	4	2018
Naive Average	30.2478546455074	6	4	2018
Naive Average	37.3011881699801	7	4	2018
Naive Average	38.7769737650979	8	4	2018
Naive Average	40.107999148476	9	4	2018
Naive Average	45.6481542150035	10	4	2018
Naive Average	53.6790327587762	11	4	2018
Naive Average	61.4028306482953	12	4	2018
Naive Average	66.0182043694442	13	4	2018
Naive Average	66.6019476245559	14	4	2018
Naive Average	60.9169248176756	15	4	2018
Naive Average	56.9566045577219	16	4	2018
Naive Average	47.727804543472	17	4	2018
lm ub	37.4362604828826	3	1	2018
lm ub	45.4700386292642	4	1	2018
lm ub	45.904755605897	5	1	2018
lm ub	40.437325182888	6	1	2018
lm ub	44.4891739645532	7	1	2018
lm ub	47.8869919033901	8	1	2018
lm ub	49.1263083063158	9	1	2018
lm ub	57.204947435764	10	1	2018
lm ub	60.8049867709005	11	1	2018
lm ub	61.8827716540809	12	1	2018
lm ub	71.0912681745039	13	1	2018
lm ub	69.7034974233668	14	1	2018
lm ub	73.8008586625853	15	1	2018
lm ub	82.6454333655903	16	1	2018
lm ub	80.8007695463655	17	1	2018
lm ub	46.1560079349141	3	2	2018
lm ub	48.3174639137385	4	2	2018
lm ub	46.6693393799839	5	2	2018
lm ub	39.7460899063017	6	2	2018
lm ub	45.5674542491068	7	2	2018
lm ub	47.4394203674752	8	2	2018
lm ub	53.8284914978932	9	2	2018
lm ub	59.7854569535932	10	2	2018
lm ub	55.4105963265499	11	2	2018
lm ub	66.3466416051132	12	2	2018
lm ub	74.9843346561649	13	2	2018
lm ub	74.6513112404981	14	2	2018
lm ub	84.2880492360395	15	2	2018
lm ub	87.1623304392377	16	2	2018
lm ub	82.7100122884259	17	2	2018
lm ub	48.0572361735831	3	3	2018
lm ub	45.5965153421666	4	3	2018
lm ub	42.2280435673717	5	3	2018
lm ub	43.0328786651505	6	3	2018
lm ub	45.3535970718799	7	3	2018
lm ub	51.204193839624	8	3	2018
lm ub	57.021237940859	9	3	2018
lm ub	52.5629477458599	10	3	2018
lm ub	61.8466517446339	11	3	2018
lm ub	69.1990291050076	12	3	2018
lm ub	76.7425915103774	13	3	2018
lm ub	84.3478658177218	14	3	2018
lm ub	87.920261145926	15	3	2018
lm ub	85.9482865530001	16	3	2018
lm ub	90.3119651974384	17	3	2018
lm ub	45.9481421626897	3	4	2018
lm ub	41.8903841934988	4	4	2018
lm ub	44.4547454876473	5	4	2018
lm ub	44.2565782211861	6	4	2018
lm ub	50.4209481861006	7	4	2018
lm ub	54.7951765285348	8	4	2018
lm ub	51.4696440309682	9	4	2018
lm ub	58.7608224824935	10	4	2018
lm ub	66.6938181819353	11	4	2018
lm ub	73.1617206868226	12	4	2018
lm ub	86.3642905606503	13	4	2018
lm ub	87.5682749654342	14	4	2018
lm ub	87.5264812238332	15	4	2018
lm ub	91.3291043409076	16	4	2018
lm ub	67.115785820386	17	4	2018
lm lb	4.17147042734804	3	1	2018
lm lb	11.9115725992072	4	1	2018
lm lb	12.6555238070742	5	1	2018
lm lb	7.26994361790402	6	1	2018
lm lb	11.2512578358126	7	1	2018
lm lb	14.5866715513569	8	1	2018
lm lb	15.8737638242338	9	1	2018
lm lb	23.8645941124197	10	1	2018
lm lb	27.4012376994782	11	1	2018
lm lb	28.1203120840939	12	1	2018
lm lb	36.7031347364516	13	1	2018
lm lb	36.0641691715063	14	1	2018
lm lb	39.9596694508442	15	1	2018
lm lb	49.0395342635112	16	1	2018
lm lb	46.8778918278942	17	1	2018
lm lb	10.5272318461194	3	2	2018
lm lb	12.3904993588156	4	2	2018
lm lb	11.0441171543141	5	2	2018
lm lb	4.19661165751709	6	2	2018
lm lb	9.98603975995518	7	2	2018
lm lb	11.69361745559	8	2	2018
lm lb	18.1221709420513	9	2	2018
lm lb	23.8993280674366	10	2	2018
lm lb	19.2178522587822	11	2	2018
lm lb	29.591844856278	12	2	2018
lm lb	37.814960543056	13	2	2018
lm lb	38.280859415575	14	2	2018
lm lb	47.7412444875521	15	2	2018
lm lb	50.7121003949625	16	2	2018
lm lb	45.7793952284517	17	2	2018
lm lb	11.9723673123686	3	3	2018
lm lb	9.18309960114042	4	3	2018
lm lb	6.10004519755673	5	3	2018
lm lb	6.97615938334291	6	3	2018
lm lb	9.17290763495946	7	3	2018
lm lb	14.8518943511433	8	3	2018
lm lb	20.5992762325444	9	3	2018
lm lb	15.6996393185809	10	3	2018
lm lb	24.4200817720404	11	3	2018
lm lb	31.5874268488225	12	3	2018
lm lb	38.6805516510399	13	3	2018
lm lb	47.1040703859017	14	3	2018
lm lb	50.3406721947914	15	3	2018
lm lb	48.3925434222064	16	3	2018
lm lb	52.2248783208801	17	3	2018
lm lb	9.62732471931908	3	4	2018
lm lb	5.2189808529641	4	4	2018
lm lb	8.07323461940853	5	4	2018
lm lb	7.85324759030502	6	4	2018
lm lb	13.9146957194359	7	4	2018
lm lb	18.02088166627	8	4	2018
lm lb	14.3510122501162	9	4	2018
lm lb	20.9823571716768	10	4	2018
lm lb	28.7779383329563	11	4	2018
lm lb	35.055181449501	12	4	2018
lm lb	47.871596652743	13	4	2018
lm lb	49.7369540932525	14	4	2018
lm lb	49.2789501478651	15	4	2018
lm lb	53.3522213919233	16	4	2018
lm lb	28.6036225755682	17	4	2018
rf ub	38	3	1	2018
rf ub	39	4	1	2018
rf ub	45	5	1	2018
rf ub	45	6	1	2018
rf ub	54	7	1	2018
rf ub	47	8	1	2018
rf ub	45	9	1	2018
rf ub	48	10	1	2018
rf ub	68	11	1	2018
rf ub	83	12	1	2018
rf ub	90	13	1	2018
rf ub	90	14	1	2018
rf ub	90	15	1	2018
rf ub	91	16	1	2018
rf ub	90	17	1	2018
rf ub	39	3	2	2018
rf ub	45	4	2	2018
rf ub	41	5	2	2018
rf ub	49	6	2	2018
rf ub	60	7	2	2018
rf ub	45	8	2	2018
rf ub	61	9	2	2018
rf ub	61	10	2	2018
rf ub	68	11	2	2018
rf ub	83	12	2	2018
rf ub	90	13	2	2018
rf ub	83	14	2	2018
rf ub	91	15	2	2018
rf ub	90	16	2	2018
rf ub	91	17	2	2018
rf ub	45	3	3	2018
rf ub	45	4	3	2018
rf ub	44	5	3	2018
rf ub	51	6	3	2018
rf ub	48.1000000000004	7	3	2018
rf ub	61	8	3	2018
rf ub	61	9	3	2018
rf ub	66	10	3	2018
rf ub	68	11	3	2018
rf ub	83	12	3	2018
rf ub	90	13	3	2018
rf ub	90	14	3	2018
rf ub	89	15	3	2018
rf ub	90	16	3	2018
rf ub	89	17	3	2018
rf ub	40	3	4	2018
rf ub	44	4	4	2018
rf ub	48	5	4	2018
rf ub	55	6	4	2018
rf ub	61	7	4	2018
rf ub	61	8	4	2018
rf ub	61	9	4	2018
rf ub	67	10	4	2018
rf ub	67	11	4	2018
rf ub	83	12	4	2018
rf ub	90	13	4	2018
rf ub	90	14	4	2018
rf ub	73	15	4	2018
rf ub	83	16	4	2018
rf ub	90	17	4	2018
rf lb	13	3	1	2018
rf lb	14	4	1	2018
rf lb	16	5	1	2018
rf lb	17	6	1	2018
rf lb	16	7	1	2018
rf lb	17	8	1	2018
rf lb	18	9	1	2018
rf lb	14	10	1	2018
rf lb	21	11	1	2018
rf lb	25	12	1	2018
rf lb	34	13	1	2018
rf lb	36	14	1	2018
rf lb	37	15	1	2018
rf lb	36	16	1	2018
rf lb	34	17	1	2018
rf lb	13	3	2	2018
rf lb	16	4	2	2018
rf lb	18	5	2	2018
rf lb	16	6	2	2018
rf lb	18	7	2	2018
rf lb	18	8	2	2018
rf lb	18	9	2	2018
rf lb	18	10	2	2018
rf lb	18	11	2	2018
rf lb	28	12	2	2018
rf lb	32	13	2	2018
rf lb	34	14	2	2018
rf lb	37	15	2	2018
rf lb	35	16	2	2018
rf lb	32	17	2	2018
rf lb	15	3	3	2018
rf lb	16.95	4	3	2018
rf lb	18	5	3	2018
rf lb	16	6	3	2018
rf lb	16.95	7	3	2018
rf lb	18	8	3	2018
rf lb	18	9	3	2018
rf lb	18	10	3	2018
rf lb	25	11	3	2018
rf lb	28	12	3	2018
rf lb	28	13	3	2018
rf lb	36	14	3	2018
rf lb	35	15	3	2018
rf lb	28	16	3	2018
rf lb	32	17	3	2018
rf lb	18	3	4	2018
rf lb	17	4	4	2018
rf lb	17	5	4	2018
rf lb	17	6	4	2018
rf lb	17	7	4	2018
rf lb	18	8	4	2018
rf lb	18	9	4	2018
rf lb	19	10	4	2018
rf lb	27	11	4	2018
rf lb	28	12	4	2018
rf lb	31	13	4	2018
rf lb	36	14	4	2018
rf lb	28	15	4	2018
rf lb	31	16	4	2018
rf lb	32	17	4	2018
glm ub	221.36785216126	3	1	2018
glm ub	221.975363994347	4	1	2018
glm ub	253.461459624807	5	1	2018
glm ub	235.9939621042	6	1	2018
glm ub	278.229456167671	7	1	2018
glm ub	351.807517097022	8	1	2018
glm ub	490.871609299215	9	1	2018
glm ub	672.154975338009	10	1	2018
glm ub	673.147928351732	11	1	2018
glm ub	701.815856324387	12	1	2018
glm ub	685.474127081663	13	1	2018
glm ub	555.283646907925	14	1	2018
glm ub	467.47071814649	15	1	2018
glm ub	467.815926462983	16	1	2018
glm ub	390.213836784691	17	1	2018
glm ub	240.530740854337	3	2	2018
glm ub	238.87642115987	4	2	2018
glm ub	258.163289999571	5	2	2018
glm ub	255.608223483928	6	2	2018
glm ub	301.155495327942	7	2	2018
glm ub	384.158693693317	8	2	2018
glm ub	539.231576453423	9	2	2018
glm ub	694.540896466864	10	2	2018
glm ub	677.874360960421	11	2	2018
glm ub	720.424233848397	12	2	2018
glm ub	681.314193536254	13	2	2018
glm ub	565.462791840604	14	2	2018
glm ub	488.93181721293	15	2	2018
glm ub	463.777805052758	16	2	2018
glm ub	378.627088127708	17	2	2018
glm ub	250.325621117884	3	3	2018
glm ub	240.551447508558	4	3	2018
glm ub	277.809170154742	5	3	2018
glm ub	265.862270846582	6	3	2018
glm ub	327.714940700295	7	3	2018
glm ub	424.64572526595	8	3	2018
glm ub	551.204999993409	9	3	2018
glm ub	682.533979157135	10	3	2018
glm ub	683.763719995473	11	3	2018
glm ub	684.283026648258	12	3	2018
glm ub	654.501206995809	13	3	2018
glm ub	560.116952913562	14	3	2018
glm ub	466.564107674084	15	3	2018
glm ub	455.894189917528	16	3	2018
glm ub	393.573538854806	17	3	2018
glm ub	247.934939457116	3	4	2018
glm ub	255.161445804557	4	4	2018
glm ub	289.759157896073	5	4	2018
glm ub	288.614903469945	6	4	2018
glm ub	365.16175965005	7	4	2018
glm ub	454.337715294046	8	4	2018
glm ub	562.735396518245	9	4	2018
glm ub	687.622657173695	10	4	2018
glm ub	670.064671740222	11	4	2018
glm ub	645.78338044505	12	4	2018
glm ub	618.340904916569	13	4	2018
glm ub	541.405280886458	14	4	2018
glm ub	445.432245747957	15	4	2018
glm ub	447.634419841226	16	4	2018
glm ub	403.045736831559	17	4	2018
glm lb	79.1397650031177	3	1	2018
glm lb	79.8875645912459	4	1	2018
glm lb	111.311520646268	5	1	2018
glm lb	93.8188057602175	6	1	2018
glm lb	136.453787838531	7	1	2018
glm lb	210.188354368189	8	1	2018
glm lb	348.562447946224	9	1	2018
glm lb	528.452779179258	10	1	2018
glm lb	529.427819095266	11	1	2018
glm lb	557.35886260084	12	1	2018
glm lb	541.25443362089	13	1	2018
glm lb	411.349301472977	14	1	2018
glm lb	323.007634702588	15	1	2018
glm lb	323.747680647055	16	1	2018
glm lb	246.07322949671	17	1	2018
glm lb	60.6473392146355	3	2	2018
glm lb	58.9254286204082	4	2	2018
glm lb	78.5003272156856	5	2	2018
glm lb	75.9919236096754	6	2	2018
glm lb	122.041991152189	7	2	2018
glm lb	204.514943346964	8	2	2018
glm lb	356.808459457279	9	2	2018
glm lb	511.174425020498	10	2	2018
glm lb	494.547404485218	11	2	2018
glm lb	534.922461178215	12	2	2018
glm lb	496.434300040156	13	2	2018
glm lb	380.261874822026	14	2	2018
glm lb	303.243078858358	15	2	2018
glm lb	278.122535302214	16	2	2018
glm lb	192.810494138278	17	2	2018
glm lb	39.5235547338545	3	3	2018
glm lb	29.9739973711852	4	3	2018
glm lb	67.5205656201759	5	3	2018
glm lb	55.6714307165306	6	3	2018
glm lb	116.754998490041	7	3	2018
glm lb	211.357226940821	8	3	2018
glm lb	336.221651657738	9	3	2018
glm lb	465.84973158832	10	3	2018
glm lb	466.019500160652	11	3	2018
glm lb	464.798607347107	12	3	2018
glm lb	435.897139592166	13	3	2018
glm lb	341.421282562639	14	3	2018
glm lb	247.028651684502	15	3	2018
glm lb	236.733865645329	16	3	2018
glm lb	173.515938988983	17	3	2018
glm lb	21.1195798833476	3	4	2018
glm lb	28.6251605054021	4	4	2018
glm lb	63.7644778752841	5	4	2018
glm lb	62.2766423994099	6	4	2018
glm lb	136.050329416923	7	4	2018
glm lb	223.801498905242	8	4	2018
glm lb	329.453263631752	9	4	2018
glm lb	450.547567113102	10	4	2018
glm lb	432.118354458054	11	4	2018
glm lb	406.058427326005	12	4	2018
glm lb	379.48501278327	13	4	2018
glm lb	302.361439568211	14	4	2018
glm lb	206.551838305515	15	4	2018
glm lb	208.286604056283	16	4	2018
glm lb	163.427571685167	17	4	2018
arima ub	36.0409335610831	3	1	2018
arima ub	40.3909432991605	4	1	2018
arima ub	41.9760376028213	5	1	2018
arima ub	42.0295186079234	6	1	2018
arima ub	39.1553543458053	7	1	2018
arima ub	41.5993101831261	8	1	2018
arima ub	46.1073189206162	9	1	2018
arima ub	51.3492746458709	10	1	2018
arima ub	55.1638447601178	11	1	2018
arima ub	55.4569109640214	12	1	2018
arima ub	68.6592780254606	13	1	2018
arima ub	72.8980467217631	14	1	2018
arima ub	77.0793758373665	15	1	2018
arima ub	75.1354478068281	16	1	2018
arima ub	86.3596752510368	17	1	2018
arima ub	40.4305227766407	3	2	2018
arima ub	42.1832604725011	4	2	2018
arima ub	44.6801104296097	5	2	2018
arima ub	37.9839959343356	6	2	2018
arima ub	40.7135698350773	7	2	2018
arima ub	43.3900325015887	8	2	2018
arima ub	49.9883986956081	9	2	2018
arima ub	52.3947241876667	10	2	2018
arima ub	49.6449560949155	11	2	2018
arima ub	62.2289491237835	12	2	2018
arima ub	74.0707647865178	13	2	2018
arima ub	77.6815588637093	14	2	2018
arima ub	80.0908765406178	15	2	2018
arima ub	91.1738329471496	16	2	2018
arima ub	72.8328380570345	17	2	2018
arima ub	42.0907772779277	3	3	2018
arima ub	44.7206097194696	4	3	2018
arima ub	39.9228535276083	5	3	2018
arima ub	39.6755142979438	6	3	2018
arima ub	42.5709585631861	7	3	2018
arima ub	47.7461999647633	8	3	2018
arima ub	51.1990729159502	9	3	2018
arima ub	47.2955147797024	10	3	2018
arima ub	57.3144572653813	11	3	2018
arima ub	68.5095124395011	12	3	2018
arima ub	78.46188511155	13	3	2018
arima ub	80.4046407153337	14	3	2018
arima ub	95.109301410734	15	3	2018
arima ub	76.4366817556069	16	3	2018
arima ub	62.3039197644567	17	3	2018
arima ub	44.5735713359171	3	4	2018
arima ub	39.8583228866533	4	4	2018
arima ub	40.7753410256958	5	4	2018
arima ub	41.8458866413798	6	4	2018
arima ub	47.1439823261665	7	4	2018
arima ub	49.7501167597704	8	4	2018
arima ub	46.4679251087092	9	4	2018
arima ub	55.7705342551765	10	4	2018
arima ub	65.1436009440106	11	4	2018
arima ub	74.3571054025871	12	4	2018
arima ub	80.8137761656332	13	4	2018
arima ub	95.1899605115243	14	4	2018
arima ub	78.8699179300236	15	4	2018
arima ub	64.3114015437865	16	4	2018
arima ub	57.1189764626072	17	4	2018
arima lb	10.0430649307808	3	1	2018
arima lb	14.4282766129577	4	1	2018
arima lb	16.0481586075068	5	1	2018
arima lb	16.1077601495469	6	1	2018
arima lb	13.2532093703395	7	1	2018
arima lb	15.7188392426793	8	1	2018
arima lb	20.1739690781339	9	1	2018
arima lb	25.4334233200296	10	1	2018
arima lb	29.2040396057832	11	1	2018
arima lb	29.338108338711	12	1	2018
arima lb	42.3409241733187	13	1	2018
arima lb	46.6261308023451	14	1	2018
arima lb	50.8503945904831	15	1	2018
arima lb	48.8848212501417	16	1	2018
arima lb	60.0217329686497	17	1	2018
arima lb	13.134660845254	3	2	2018
arima lb	14.9209039902005	4	2	2018
arima lb	17.4555445808908	5	2	2018
arima lb	10.7664762589067	6	2	2018
arima lb	13.535110337323	7	2	2018
arima lb	16.2243682317773	8	2	2018
arima lb	22.7452311676735	9	2	2018
arima lb	25.134538982763	10	2	2018
arima lb	22.323567337319	11	2	2018
arima lb	34.6605325836078	12	2	2018
arima lb	46.1610949317524	13	2	2018
arima lb	49.8242538470973	14	2	2018
arima lb	52.2761758019076	15	2	2018
arima lb	63.3192847927697	16	2	2018
arima lb	44.8486789045692	17	2	2018
arima lb	14.0336651813163	3	3	2018
arima lb	16.6983593134568	4	3	2018
arima lb	11.9435920232649	5	3	2018
arima lb	11.7100075833767	6	3	2018
arima lb	14.6447339650131	7	3	2018
arima lb	19.8509024812822	8	3	2018
arima lb	23.1931400176872	9	3	2018
arima lb	19.2626317299403	10	3	2018
arima lb	29.1735071316319	11	3	2018
arima lb	40.0723101090745	12	3	2018
arima lb	49.6020900920629	13	3	2018
arima lb	51.6012353650243	14	3	2018
arima lb	66.346267191855	15	3	2018
arima lb	47.5928641912876	16	3	2018
arima lb	33.3598727417434	17	3	2018
arima lb	16.244538617737	3	4	2018
arima lb	11.5680675611245	4	4	2018
arima lb	12.5285932733451	5	4	2018
arima lb	13.6124616704416	6	4	2018
arima lb	18.9497007646264	7	4	2018
arima lb	21.5847281743271	8	4	2018
arima lb	18.2040983749963	9	4	2018
arima lb	27.4762757074175	10	4	2018
arima lb	36.7299693425757	11	4	2018
arima lb	45.5934579103615	12	4	2018
arima lb	51.549404259184	13	4	2018
arima lb	65.9830838650348	14	4	2018
arima lb	49.6977745406341	15	4	2018
arima lb	35.1249825492071	16	4	2018
arima lb	27.8566377033614	17	4	2018
eb ub	33.5960874538411	3	1	2018
eb ub	42.229946434577	4	1	2018
eb ub	45.0257724938776	5	1	2018
eb ub	36.4045906890189	6	1	2018
eb ub	53.3577851600041	7	1	2018
eb ub	48.6265670049782	8	1	2018
eb ub	60.1426171945974	9	1	2018
eb ub	60.0942007684231	10	1	2018
eb ub	74.5304518581094	11	1	2018
eb ub	93.6336734005896	12	1	2018
eb ub	92.2319538151681	13	1	2018
eb ub	78.1960687731339	14	1	2018
eb ub	84.0818362806806	15	1	2018
eb ub	73.3176434300868	16	1	2018
eb ub	67.5285099171761	17	1	2018
eb ub	32.8276657003774	3	2	2018
eb ub	47.510493260096	4	2	2018
eb ub	51.6110320277908	5	2	2018
eb ub	42.7154490153037	6	2	2018
eb ub	64.8008289551025	7	2	2018
eb ub	58.4264328430279	8	2	2018
eb ub	74.9917646762806	9	2	2018
eb ub	74.9437258225541	10	2	2018
eb ub	93.6224945578217	11	2	2018
eb ub	109.568064922238	12	2	2018
eb ub	109.40322683863	13	2	2018
eb ub	94.7821676870947	14	2	2018
eb ub	99.9589729838864	15	2	2018
eb ub	91.1194742653932	16	2	2018
eb ub	85.4418952541802	17	2	2018
eb ub	36.6367670559139	3	3	2018
eb ub	53.4721978217029	4	3	2018
eb ub	57.9288788524264	5	3	2018
eb ub	51.782949935787	6	3	2018
eb ub	80.012117990749	7	3	2018
eb ub	72.8444714367653	8	3	2018
eb ub	92.9956084646101	9	3	2018
eb ub	95.3849106820442	10	3	2018
eb ub	111.197683234312	11	3	2018
eb ub	126.920165655542	12	3	2018
eb ub	125.794178298171	13	3	2018
eb ub	111.477448670473	14	3	2018
eb ub	117.39050870938	15	3	2018
eb ub	106.920946621729	16	3	2018
eb ub	101.15303669556	17	3	2018
eb ub	48.5952743106461	3	4	2018
eb ub	60.4036934428112	4	4	2018
eb ub	64.7884481900947	5	4	2018
eb ub	64.6236042631512	6	4	2018
eb ub	96.6787256650219	7	4	2018
eb ub	90.3724866337896	8	4	2018
eb ub	110.712869825861	9	4	2018
eb ub	111.507176802113	10	4	2018
eb ub	125.283091875553	11	4	2018
eb ub	134.529282008146	12	4	2018
eb ub	138.046484383191	13	4	2018
eb ub	126.422593509193	14	4	2018
eb ub	133.845167559405	15	4	2018
eb ub	115.442401437384	16	4	2018
eb ub	111.912378674926	17	4	2018
eb lb	9.51611427805368	3	1	2018
eb lb	18.7943511182482	4	1	2018
eb lb	22.4632438177756	5	1	2018
eb lb	12.3662361006222	6	1	2018
eb lb	28.2088607280897	7	1	2018
eb lb	22.7080797963794	8	1	2018
eb lb	33.0108806581873	9	1	2018
eb lb	32.3025326333133	10	1	2018
eb lb	43.53613501828	11	1	2018
eb lb	58.1062976791251	12	1	2018
eb lb	55.7324421624607	13	1	2018
eb lb	42.1066057478667	14	1	2018
eb lb	45.1705663832347	15	1	2018
eb lb	35.2028634502589	16	1	2018
eb lb	31.8278875509681	17	1	2018
eb lb	11.0042842224332	3	2	2018
eb lb	19.1138811663709	4	2	2018
eb lb	22.7364443033526	5	2	2018
eb lb	11.2663031311913	6	2	2018
eb lb	26.6084482713665	7	2	2018
eb lb	21.2053388593855	8	2	2018
eb lb	31.4003663838566	9	2	2018
eb lb	30.3244910909759	10	2	2018
eb lb	41.6232058763819	11	2	2018
eb lb	54.1366834376834	12	2	2018
eb lb	46.3494241781249	13	2	2018
eb lb	33.5920638312605	14	2	2018
eb lb	35.4728427845905	15	2	2018
eb lb	26.7235542779432	16	2	2018
eb lb	24.3871695879537	17	2	2018
eb lb	9.70683187271571	3	3	2018
eb lb	17.6962176590877	4	3	2018
eb lb	19.7950904473546	5	3	2018
eb lb	11.0784794552775	6	3	2018
eb lb	25.4236066499008	7	3	2018
eb lb	21.6593716892549	8	3	2018
eb lb	29.9849043886582	9	3	2018
eb lb	30.384210246761	10	3	2018
eb lb	38.0241479959142	11	3	2018
eb lb	48.2373574667056	12	3	2018
eb lb	36.7185160618157	13	3	2018
eb lb	26.4806191375989	14	3	2018
eb lb	29.1214471292589	15	3	2018
eb lb	21.2082793557458	16	3	2018
eb lb	18.5136898216729	17	3	2018
eb lb	1.10904904462858	3	4	2018
eb lb	15.5583914516031	4	4	2018
eb lb	19.5778912296748	5	4	2018
eb lb	13.1349929639812	6	4	2018
eb lb	25.6514133137642	7	4	2018
eb lb	22.610576944824	8	4	2018
eb lb	30.7815298206051	9	4	2018
eb lb	29.6388390116879	10	4	2018
eb lb	36.3248236460493	11	4	2018
eb lb	37.032001624182	12	4	2018
eb lb	30.6063085787631	13	4	2018
eb lb	21.1077532834488	14	4	2018
eb lb	24.1666703814144	15	4	2018
eb lb	15.1802543367928	16	4	2018
eb lb	14.0607573148941	17	4	2018
avg ub	36.5951238675953	3	1	2018
avg ub	41.7343346900398	4	1	2018
avg ub	45.2618379298629	5	1	2018
avg ub	41.2838996157489	6	1	2018
avg ub	51.1424763559734	7	1	2018
avg ub	47.7098527848289	8	1	2018
avg ub	50.446142114008	9	1	2018
avg ub	54.0122913010947	10	1	2018
avg ub	67.8238179734422	11	1	2018
avg ub	80.0681132571047	12	1	2018
avg ub	85.3118311865878	13	1	2018
avg ub	80.9493476229506	14	1	2018
avg ub	83.767728649794	15	1	2018
avg ub	83.6455503567429	16	1	2018
avg ub	81.05262424006	17	1	2018
avg ub	36.8598637106876	3	2	2018
avg ub	45.8717078568989	4	2	2018
avg ub	44.6827558386252	5	2	2018
avg ub	46.8176526793029	6	2	2018
avg ub	61.6628234623626	7	2	2018
avg ub	49.6589478696912	8	2	2018
avg ub	65.8531777365859	9	2	2018
avg ub	65.8376993467421	10	2	2018
avg ub	76.8875164137239	11	2	2018
avg ub	92.2147819809671	12	2	2018
avg ub	96.7291829879786	13	2	2018
avg ub	87.0862967175784	14	2	2018
avg ub	94.1070824377346	15	2	2018
avg ub	90.3878484163539	16	2	2018
avg ub	89.0698942976488	17	2	2018
avg ub	43.2725252370334	3	3	2018
avg ub	47.858652364999	4	3	2018
avg ub	47.8735780255309	5	3	2018
avg ub	48.8562130488219	6	3	2018
avg ub	57.3688577195814	7	3	2018
avg ub	61.8058705761942	8	3	2018
avg ub	69.9253579871828	9	3	2018
avg ub	71.2606312932028	10	3	2018
avg ub	79.8156438216485	11	3	2018
avg ub	92.7486331714493	12	3	2018
avg ub	97.3416878301196	13	3	2018
avg ub	95.096374665903	14	3	2018
avg ub	97.6553046094568	15	3	2018
avg ub	94.1356201732037	16	3	2018
avg ub	93.2375847795103	17	3	2018
avg ub	43.2018248387576	3	4	2018
avg ub	44.785177295429	4	4	2018
avg ub	47.786500936421	5	4	2018
avg ub	51.238327914738	6	4	2018
avg ub	60.5862377774013	7	4	2018
avg ub	61.0185870293648	8	4	2018
avg ub	62.4261418538309	9	4	2018
avg ub	68.8163553988578	10	4	2018
avg ub	74.3234504854603	11	4	2018
avg ub	86.2955268111667	12	4	2018
avg ub	93.4507847877529	13	4	2018
avg ub	96.0873515205671	14	4	2018
avg ub	84.715946664523	15	4	2018
avg ub	83.1616186500018	16	4	2018
avg ub	80.8062747160724	17	4	2018
avg lb	9.53026311976967	3	1	2018
avg lb	14.7692049250911	4	1	2018
avg lb	16.8881111343414	5	1	2018
avg lb	12.9512203387408	6	1	2018
avg lb	18.1189993534189	7	1	2018
avg lb	17.9363752314234	8	1	2018
avg lb	21.6497668818109	9	1	2018
avg lb	21.9547867713136	10	1	2018
avg lb	29.17848073224	11	1	2018
avg lb	35.2466975987956	12	1	2018
avg lb	40.9106152297176	13	1	2018
avg lb	37.7461757464463	14	1	2018
avg lb	40.1448825700539	15	1	2018
avg lb	39.4429672949542	16	1	2018
avg lb	37.0083831302636	17	1	2018
avg lb	12.3070689615981	3	2	2018
avg lb	17.0796775648573	4	2	2018
avg lb	19.6419770991679	5	2	2018
avg lb	14.3552310101101	6	2	2018
avg lb	20.9852037757446	7	2	2018
avg lb	19.1108714892469	8	2	2018
avg lb	22.6494411798553	9	2	2018
avg lb	22.2773067928642	10	2	2018
avg lb	26.1965958967892	11	2	2018
avg lb	37.0687515508805	12	2	2018
avg lb	36.979864612268	13	2	2018
avg lb	33.8593163265167	14	2	2018
avg lb	36.472279015026	15	2	2018
avg lb	32.1315253398813	16	2	2018
avg lb	29.3613887291251	17	2	2018
avg lb	12.4170899499047	3	3	2018
avg lb	14.8546938317688	4	3	2018
avg lb	14.9958510975891	5	3	2018
avg lb	11.7348070597093	6	3	2018
avg lb	17.2956668250692	7	3	2018
avg lb	18.2124537456316	8	3	2018
avg lb	22.5708082664425	9	3	2018
avg lb	21.2264211237915	10	3	2018
avg lb	28.9452316278688	11	3	2018
avg lb	35.4775130427311	12	3	2018
avg lb	33.963393554258	13	3	2018
avg lb	36.3222031751267	14	3	2018
avg lb	37.745393647814	15	3	2018
avg lb	31.9729504529821	16	3	2018
avg lb	33.8052473248828	17	3	2018
avg lb	14.1663585729011	3	4	2018
avg lb	13.7904298788869	4	4	2018
avg lb	14.964282349056	5	4	2018
avg lb	14.3708136923118	6	4	2018
avg lb	18.3329921344254	7	4	2018
avg lb	19.6383134705382	8	4	2018
avg lb	19.3282123262825	9	4	2018
avg lb	23.0813146018858	10	4	2018
avg lb	31.2316994812009	11	4	2018
avg lb	35.0752149124105	12	4	2018
avg lb	38.868485717703	13	4	2018
avg lb	44.1754793606349	14	4	2018
avg lb	36.2813817051673	15	4	2018
avg lb	32.8342602789126	16	4	2018
avg lb	27.976168987384	17	4	2018
naive avg ub	36.2683203744517	3	1	2018
naive avg ub	41.7727320907504	4	1	2018
naive avg ub	44.476641425649	5	1	2018
naive avg ub	40.9678586199576	6	1	2018
naive avg ub	47.7505783675907	7	1	2018
naive avg ub	46.2782172728736	8	1	2018
naive avg ub	50.0940611053824	9	1	2018
naive avg ub	54.1621057125145	10	1	2018
naive avg ub	64.624820847282	11	1	2018
naive avg ub	73.493339004673	12	1	2018
naive avg ub	80.4956250037831	13	1	2018
naive avg ub	77.6994032295659	14	1	2018
naive avg ub	81.2405176951581	15	1	2018
naive avg ub	80.5246311506263	16	1	2018
naive avg ub	81.1722386786446	17	1	2018
naive avg ub	39.6035491029831	3	2	2018
naive avg ub	45.7528044115839	4	2	2018
naive avg ub	45.9901204593461	5	2	2018
naive avg ub	42.3613837139853	6	2	2018
naive avg ub	52.7704632598217	7	2	2018
naive avg ub	48.563971428023	8	2	2018
naive avg ub	59.9521637174455	9	2	2018
naive avg ub	62.0309767409535	10	2	2018
naive avg ub	66.6695117448217	11	2	2018
naive avg ub	80.2859139127836	12	2	2018
naive avg ub	87.1145815703282	13	2	2018
naive avg ub	82.5287594478255	14	2	2018
naive avg ub	88.8344746901359	15	2	2018
naive avg ub	89.8639094129451	16	2	2018
naive avg ub	82.9961863999101	17	2	2018
naive avg ub	42.9461951268562	3	3	2018
naive avg ub	47.1973307208348	4	3	2018
naive avg ub	46.0199439868516	5	3	2018
naive avg ub	46.3728357247203	6	3	2018
naive avg ub	54.0091684064539	7	3	2018
naive avg ub	58.1987163102882	8	3	2018
naive avg ub	65.5539798303548	9	3	2018
naive avg ub	65.3108433019016	10	3	2018
naive avg ub	74.5896980610817	11	3	2018
naive avg ub	86.9071768000128	12	3	2018
naive avg ub	92.7496637300247	13	3	2018
naive avg ub	91.5574888008821	14	3	2018
naive avg ub	97.35501781651	15	3	2018
naive avg ub	89.8264787325839	16	3	2018
naive avg ub	85.6922304143637	17	3	2018
naive avg ub	44.7792469523132	3	4	2018
naive avg ub	46.5381001307409	4	4	2018
naive avg ub	49.5046336758594	5	4	2018
naive avg ub	51.4315172814293	6	4	2018
naive avg ub	63.8109140443223	7	4	2018
naive avg ub	63.9794449805237	8	4	2018
naive avg ub	67.4126097413846	9	4	2018
naive avg ub	73.2596333849459	10	4	2018
naive avg ub	81.0301277503746	11	4	2018
naive avg ub	91.262027024389	12	4	2018
naive avg ub	98.8061377773685	13	4	2018
naive avg ub	99.795207246538	14	4	2018
naive avg ub	93.3103916783154	15	4	2018
naive avg ub	88.5207268305196	16	4	2018
naive avg ub	81.5367852394798	17	4	2018
naive avg lb	9.18266240904562	3	1	2018
naive avg lb	14.7835500826033	4	1	2018
naive avg lb	16.7917315580892	5	1	2018
naive avg lb	13.1859849670183	6	1	2018
naive avg lb	17.1783319835604	7	1	2018
naive avg lb	17.5033976476039	8	1	2018
naive avg lb	21.7646533901388	9	1	2018
naive avg lb	23.9001375164407	10	1	2018
naive avg lb	30.2853530808853	11	1	2018
naive avg lb	35.1411795254825	12	1	2018
naive avg lb	42.1941252680577	13	1	2018
naive avg lb	40.1992264304295	14	1	2018
naive avg lb	43.2451576061405	15	1	2018
naive avg lb	42.2818047409779	16	1	2018
naive avg lb	43.181878086878	17	1	2018
naive avg lb	11.9165442284517	3	2	2018
naive avg lb	15.6063211288468	4	2	2018
naive avg lb	17.3090265096394	5	2	2018
naive avg lb	10.5573477619038	6	2	2018
naive avg lb	17.0323995921612	7	2	2018
naive avg lb	16.7808311366882	8	2	2018
naive avg lb	22.5669421233953	9	2	2018
naive avg lb	24.3395895352939	10	2	2018
naive avg lb	25.2911563681208	11	2	2018
naive avg lb	36.5972652193923	12	2	2018
naive avg lb	40.5813699132333	13	2	2018
naive avg lb	38.9242942734832	14	2	2018
naive avg lb	43.1225657685125	15	2	2018
naive avg lb	43.9387348664188	16	2	2018
naive avg lb	36.7538109302436	17	2	2018
naive avg lb	12.6782160916001	3	3	2018
naive avg lb	15.1319191434212	4	3	2018
naive avg lb	13.9596819170441	5	3	2018
naive avg lb	11.4411616054993	6	3	2018
naive avg lb	16.5478120624683	7	3	2018
naive avg lb	18.5905421304201	8	3	2018
naive avg lb	22.9443301597224	9	3	2018
naive avg lb	20.8366203238205	10	3	2018
naive avg lb	29.1544342248966	11	3	2018
naive avg lb	36.9742736061506	12	3	2018
naive avg lb	38.2502894512296	13	3	2018
naive avg lb	40.2964812221312	14	3	2018
naive avg lb	45.2020966289763	15	3	2018
naive avg lb	36.2984217423099	16	3	2018
naive avg lb	34.0246102210741	17	3	2018
naive avg lb	11.2452280954212	3	4	2018
naive avg lb	12.3363599664229	4	4	2018
naive avg lb	14.2949297806071	5	4	2018
naive avg lb	12.900175556182	6	4	2018
naive avg lb	18.8789524494566	7	4	2018
naive avg lb	20.0540466963553	8	4	2018
naive avg lb	20.3341601114294	9	4	2018
naive avg lb	24.2743679726956	10	4	2018
naive avg lb	32.2081828303953	11	4	2018
naive avg lb	36.4201602460111	12	4	2018
naive avg lb	40.2568273726725	13	4	2018
naive avg lb	43.206947810434	14	4	2018
naive avg lb	37.7858487674784	15	4	2018
naive avg lb	33.6643645694808	16	4	2018
naive avg lb	25.6302543984559	17	4	2018
Forecast Target	26	3	1	2018
Forecast Target	30	4	1	2018
Forecast Target	23	5	1	2018
Forecast Target	37	6	1	2018
Forecast Target	33	7	1	2018
Forecast Target	42	8	1	2018
Forecast Target	42	9	1	2018
Forecast Target	52	10	1	2018
Forecast Target	66	11	1	2018
Forecast Target	67	12	1	2018
Forecast Target	57	13	1	2018
Forecast Target	62	14	1	2018
Forecast Target	52	15	1	2018
Forecast Target	48	16	1	2018
Forecast Target	47	17	1	2018
Forecast Target	30	3	2	2018
Forecast Target	23	4	2	2018
Forecast Target	37	5	2	2018
Forecast Target	33	6	2	2018
Forecast Target	42	7	2	2018
Forecast Target	42	8	2	2018
Forecast Target	52	9	2	2018
Forecast Target	66	10	2	2018
Forecast Target	67	11	2	2018
Forecast Target	57	12	2	2018
Forecast Target	62	13	2	2018
Forecast Target	52	14	2	2018
Forecast Target	48	15	2	2018
Forecast Target	47	16	2	2018
Forecast Target	73	17	2	2018
Forecast Target	23	3	3	2018
Forecast Target	37	4	3	2018
Forecast Target	33	5	3	2018
Forecast Target	42	6	3	2018
Forecast Target	42	7	3	2018
Forecast Target	52	8	3	2018
Forecast Target	66	9	3	2018
Forecast Target	67	10	3	2018
Forecast Target	57	11	3	2018
Forecast Target	62	12	3	2018
Forecast Target	52	13	3	2018
Forecast Target	48	14	3	2018
Forecast Target	47	15	3	2018
Forecast Target	73	16	3	2018
Forecast Target	68	17	3	2018
Forecast Target	37	3	4	2018
Forecast Target	33	4	4	2018
Forecast Target	42	5	4	2018
Forecast Target	42	6	4	2018
Forecast Target	52	7	4	2018
Forecast Target	66	8	4	2018
Forecast Target	67	9	4	2018
Forecast Target	57	10	4	2018
Forecast Target	62	11	4	2018
Forecast Target	52	12	4	2018
Forecast Target	48	13	4	2018
Forecast Target	47	14	4	2018
Forecast Target	73	15	4	2018
Forecast Target	68	16	4	2018
Forecast Target	44	17	4	2018
