# Supplementary material for: A stacked ensemble method for forecasting influenza-like illness visit volumes at emergency departments
Source: PLoS One. 2021 Mar 22;16(3):e0241725. doi: 10.1371/journal.pone.0241725 (PMC7984626; doi:10.1371/journal.pone.0241725)
Supplement: S1 Data — (ZIP) [file pone.0241725.s003.zip › ILI_plosone/tables/raw_estimates_2018_holdout_2012weeks-3-45.csv]

object	value	epiweek	weeks_ahead	season
rf	125.9565	3	1	2012
rf	124.8425	4	1	2012
rf	127.685	5	1	2012
rf	152.894	6	1	2012
rf	155.7345	7	1	2012
rf	152.2505	8	1	2012
rf	170.3435	9	1	2012
rf	182.848	10	1	2012
rf	202.7795	11	1	2012
rf	214.593	12	1	2012
rf	202.568	13	1	2012
rf	217.363	14	1	2012
rf	209.923	15	1	2012
rf	218.4	16	1	2012
rf	296.7935	17	1	2012
rf	308.0895	18	1	2012
rf	298.4335	19	1	2012
rf	270.3035	20	1	2012
rf	244.5085	21	1	2012
rf	229.4365	22	1	2012
rf	239.4785	23	1	2012
rf	247.003	24	1	2012
rf	225.335	25	1	2012
rf	231.2265	26	1	2012
rf	223.682	27	1	2012
rf	227.49	28	1	2012
rf	216.2075	29	1	2012
rf	215.035	30	1	2012
rf	236.7915	31	1	2012
rf	234.5355	32	1	2012
rf	212.4385	33	1	2012
rf	220.396	34	1	2012
rf	242.666	35	1	2012
rf	223.818	36	1	2012
rf	198.514	37	1	2012
rf	163.1865	38	1	2012
rf	142.2695	39	1	2012
rf	127.39	40	1	2012
rf	124.894	41	1	2012
rf	122.094	42	1	2012
rf	108.6795	43	1	2012
rf	101.3355	44	1	2012
rf	84.5415	45	1	2012
rf	136.2055	3	2	2012
rf	130.222	4	2	2012
rf	130.902	5	2	2012
rf	175.0715	6	2	2012
rf	167.0705	7	2	2012
rf	159.8435	8	2	2012
rf	199.106	9	2	2012
rf	209.134	10	2	2012
rf	232.1805	11	2	2012
rf	220.5895	12	2	2012
rf	226.2185	13	2	2012
rf	235.359	14	2	2012
rf	227.695	15	2	2012
rf	257.015	16	2	2012
rf	305.9375	17	2	2012
rf	304.1205	18	2	2012
rf	290.8715	19	2	2012
rf	275.648	20	2	2012
rf	242.2885	21	2	2012
rf	231.9575	22	2	2012
rf	264.8655	23	2	2012
rf	252.033	24	2	2012
rf	235.3285	25	2	2012
rf	238.79	26	2	2012
rf	232.34	27	2	2012
rf	228.8485	28	2	2012
rf	222.512	29	2	2012
rf	215.3565	30	2	2012
rf	242.0025	31	2	2012
rf	232.7555	32	2	2012
rf	213.9475	33	2	2012
rf	229.6055	34	2	2012
rf	240.2595	35	2	2012
rf	222.372	36	2	2012
rf	180.845	37	2	2012
rf	150.2675	38	2	2012
rf	132.7735	39	2	2012
rf	125.229	40	2	2012
rf	122.735	41	2	2012
rf	118.704	42	2	2012
rf	103.4675	43	2	2012
rf	96.4295	44	2	2012
rf	82.9585	45	2	2012
rf	148.684	3	3	2012
rf	137.1825	4	3	2012
rf	134.9385	5	3	2012
rf	164.5525	6	3	2012
rf	168.1755	7	3	2012
rf	186.7055	8	3	2012
rf	219.3245	9	3	2012
rf	243.2105	10	3	2012
rf	239.605	11	3	2012
rf	245.411	12	3	2012
rf	243.9115	13	3	2012
rf	249.2255	14	3	2012
rf	253.044	15	3	2012
rf	273.448	16	3	2012
rf	298.2235	17	3	2012
rf	290.81	18	3	2012
rf	286.1565	19	3	2012
rf	266.737	20	3	2012
rf	249.9435	21	3	2012
rf	251.366	22	3	2012
rf	266.3375	23	3	2012
rf	251.515	24	3	2012
rf	232.2435	25	3	2012
rf	237.4055	26	3	2012
rf	231.5155	27	3	2012
rf	228.821	28	3	2012
rf	225.796	29	3	2012
rf	219.1775	30	3	2012
rf	238.7345	31	3	2012
rf	226.6715	32	3	2012
rf	219.9725	33	3	2012
rf	229.482	34	3	2012
rf	234.4785	35	3	2012
rf	207.9125	36	3	2012
rf	177.35	37	3	2012
rf	144.615	38	3	2012
rf	128.743	39	3	2012
rf	129.5765	40	3	2012
rf	124.4325	41	3	2012
rf	113.3215	42	3	2012
rf	99.2955	43	3	2012
rf	87.7225	44	3	2012
rf	81.2975	45	3	2012
rf	144.4355	3	4	2012
rf	128.13	4	4	2012
rf	126.718	5	4	2012
rf	167.075	6	4	2012
rf	195.0455	7	4	2012
rf	205.791	8	4	2012
rf	247.669	9	4	2012
rf	242.524	10	4	2012
rf	261.4385	11	4	2012
rf	260.592	12	4	2012
rf	255.949	13	4	2012
rf	272.7595	14	4	2012
rf	271.1335	15	4	2012
rf	284.369	16	4	2012
rf	287.527	17	4	2012
rf	283.156	18	4	2012
rf	281.9785	19	4	2012
rf	278.72	20	4	2012
rf	266.183	21	4	2012
rf	264.443	22	4	2012
rf	266.569	23	4	2012
rf	256.3205	24	4	2012
rf	236.133	25	4	2012
rf	233.0475	26	4	2012
rf	226.78	27	4	2012
rf	233.7745	28	4	2012
rf	232.886	29	4	2012
rf	217.972	30	4	2012
rf	223.8815	31	4	2012
rf	222.02	32	4	2012
rf	221.6165	33	4	2012
rf	230.018	34	4	2012
rf	235.9055	35	4	2012
rf	195.1835	36	4	2012
rf	164.336	37	4	2012
rf	140.5845	38	4	2012
rf	123.4535	39	4	2012
rf	123.899	40	4	2012
rf	111.1535	41	4	2012
rf	105.488	42	4	2012
rf	86.3935	43	4	2012
rf	81.482	44	4	2012
rf	85.0515	45	4	2012
Generalized Linear Mixture Model	158.209939392621	3	1	2018
Generalized Linear Mixture Model	161.551930133384	4	1	2018
Generalized Linear Mixture Model	186.155130656814	5	1	2018
Generalized Linear Mixture Model	171.552479612255	6	1	2018
Generalized Linear Mixture Model	209.61167767203	7	1	2018
Generalized Linear Mixture Model	275.345664167	8	1	2018
Generalized Linear Mixture Model	395.099804480709	9	1	2018
Generalized Linear Mixture Model	568.408962188765	10	1	2018
Generalized Linear Mixture Model	577.874039224953	11	1	2018
Generalized Linear Mixture Model	614.775640384994	12	1	2018
Generalized Linear Mixture Model	595.696562873691	13	1	2018
Generalized Linear Mixture Model	473.065811094647	14	1	2018
Generalized Linear Mixture Model	387.807985561084	15	1	2018
Generalized Linear Mixture Model	382.450846432355	16	1	2018
Generalized Linear Mixture Model	309.989659763078	17	1	2018
Generalized Linear Mixture Model	161.472048105919	3	2	2018
Generalized Linear Mixture Model	163.167857214004	4	2	2018
Generalized Linear Mixture Model	173.244819636954	5	2	2018
Generalized Linear Mixture Model	174.780053066663	6	2	2018
Generalized Linear Mixture Model	214.390758194527	7	2	2018
Generalized Linear Mixture Model	286.725109977423	8	2	2018
Generalized Linear Mixture Model	415.985725191682	9	2	2018
Generalized Linear Mixture Model	558.285659096391	10	2	2018
Generalized Linear Mixture Model	553.071034378816	11	2	2018
Generalized Linear Mixture Model	605.311000069922	12	2	2018
Generalized Linear Mixture Model	561.323839146733	13	2	2018
Generalized Linear Mixture Model	456.217613842907	14	2	2018
Generalized Linear Mixture Model	384.610296916036	15	2	2018
Generalized Linear Mixture Model	350.861652839645	16	2	2018
Generalized Linear Mixture Model	273.525945636604	17	2	2018
Generalized Linear Mixture Model	158.794295618727	3	3	2018
Generalized Linear Mixture Model	153.262899744296	4	3	2018
Generalized Linear Mixture Model	179.713770762481	5	3	2018
Generalized Linear Mixture Model	173.564216598452	6	3	2018
Generalized Linear Mixture Model	227.290827001446	7	3	2018
Generalized Linear Mixture Model	307.985202447836	8	3	2018
Generalized Linear Mixture Model	401.538004826767	9	3	2018
Generalized Linear Mixture Model	515.48400819765	10	3	2018
Generalized Linear Mixture Model	529.731050169173	11	3	2018
Generalized Linear Mixture Model	541.364415888963	12	3	2018
Generalized Linear Mixture Model	503.5808763327	13	3	2018
Generalized Linear Mixture Model	426.33007989784	14	3	2018
Generalized Linear Mixture Model	339.12857014003	15	3	2018
Generalized Linear Mixture Model	319.390674647652	16	3	2018
Generalized Linear Mixture Model	269.213693171138	17	3	2018
Generalized Linear Mixture Model	151.065132374913	3	4	2018
Generalized Linear Mixture Model	162.833134464778	4	4	2018
Generalized Linear Mixture Model	186.013440469493	5	4	2018
Generalized Linear Mixture Model	192.582409143754	6	4	2018
Generalized Linear Mixture Model	257.741913050277	7	4	2018
Generalized Linear Mixture Model	328.262945747957	8	4	2018
Generalized Linear Mixture Model	396.805493480499	9	4	2018
Generalized Linear Mixture Model	496.465040298625	10	4	2018
Generalized Linear Mixture Model	492.746299830138	11	4	2018
Generalized Linear Mixture Model	480.878473712429	12	4	2018
Generalized Linear Mixture Model	448.943226985839	13	4	2018
Generalized Linear Mixture Model	392.310253951827	14	4	2018
Generalized Linear Mixture Model	306.634916934834	15	4	2018
Generalized Linear Mixture Model	296.153299589187	16	4	2018
Generalized Linear Mixture Model	265.10979314269	17	4	2018
lm	108.881603038324	3	1	2012
lm	100.953872149845	4	1	2012
lm	96.625732867425	5	1	2012
lm	126.172535660847	6	1	2012
lm	123.755053761641	7	1	2012
lm	141.627347223993	8	1	2012
lm	150.22827472124	9	1	2012
lm	170.889046221965	10	1	2012
lm	188.614518819075	11	1	2012
lm	207.037817563405	12	1	2012
lm	176.210279686921	13	1	2012
lm	194.414775662829	14	1	2012
lm	244.039866147705	15	1	2012
lm	230.049574105681	16	1	2012
lm	301.504155583435	17	1	2012
lm	269.742518727007	18	1	2012
lm	229.060667149196	19	1	2012
lm	244.115017464682	20	1	2012
lm	216.709440735751	21	1	2012
lm	222.231739908116	22	1	2012
lm	207.85604904641	23	1	2012
lm	232.786749205673	24	1	2012
lm	210.485085196357	25	1	2012
lm	218.764601090894	26	1	2012
lm	188.854217900977	27	1	2012
lm	205.353487118695	28	1	2012
lm	200.141887879437	29	1	2012
lm	155.287663668412	30	1	2012
lm	223.318641128767	31	1	2012
lm	232.292113231459	32	1	2012
lm	179.555328418668	33	1	2012
lm	210.638179486866	34	1	2012
lm	239.484287205802	35	1	2012
lm	229.22454269675	36	1	2012
lm	176.232420336088	37	1	2012
lm	130.835764697546	38	1	2012
lm	78.1558488064276	39	1	2012
lm	109.9992163815	40	1	2012
lm	95.6552910410628	41	1	2012
lm	125.575876948151	42	1	2012
lm	60.4918188446299	43	1	2012
lm	75.6280639230283	44	1	2012
lm	58.311093967513	45	1	2012
lm	116.354446964919	3	2	2012
lm	98.1401533421619	4	2	2012
lm	95.7252006630176	5	2	2012
lm	151.879533403821	6	2	2012
lm	161.866132322631	7	2	2012
lm	178.435172442991	8	2	2012
lm	216.734138006022	9	2	2012
lm	191.970668527165	10	2	2012
lm	208.144807503241	11	2	2012
lm	216.228411399221	12	2	2012
lm	192.308197433897	13	2	2012
lm	230.886584220321	14	2	2012
lm	268.150796842611	15	2	2012
lm	256.540016550718	16	2	2012
lm	270.599310117037	17	2	2012
lm	226.686690768233	18	2	2012
lm	214.478193263837	19	2	2012
lm	250.939499907091	20	2	2012
lm	243.005558155169	21	2	2012
lm	200.872079602328	22	2	2012
lm	210.98956205629	23	2	2012
lm	227.056451465944	24	2	2012
lm	210.611574617049	25	2	2012
lm	181.716634758363	26	2	2012
lm	190.069094279279	27	2	2012
lm	186.280382189153	28	2	2012
lm	179.148651323037	29	2	2012
lm	133.148300129502	30	2	2012
lm	208.009874840042	31	2	2012
lm	223.252081070334	32	2	2012
lm	167.905915637597	33	2	2012
lm	183.885630997957	34	2	2012
lm	238.673714631092	35	2	2012
lm	216.756706622887	36	2	2012
lm	157.673498851544	37	2	2012
lm	90.5443554700899	38	2	2012
lm	85.1194340906633	39	2	2012
lm	85.7157029254787	40	2	2012
lm	115.474044768071	41	2	2012
lm	90.0329771754076	42	2	2012
lm	57.2191117636178	43	2	2012
lm	45.4007011151613	44	2	2012
lm	52.6225995439273	45	2	2012
lm	118.110160549897	3	3	2012
lm	105.32795392496	4	3	2012
lm	126.186534023131	5	3	2012
lm	184.198926003681	6	3	2012
lm	207.015320973426	7	3	2012
lm	238.021431811569	8	3	2012
lm	244.586236092283	9	3	2012
lm	217.567628542702	10	3	2012
lm	227.039351454821	11	3	2012
lm	229.018175704602	12	3	2012
lm	240.031570933223	13	3	2012
lm	260.566906956512	14	3	2012
lm	288.013151909437	15	3	2012
lm	248.119781182565	16	3	2012
lm	207.253706792542	17	3	2012
lm	224.621092996461	18	3	2012
lm	216.523131546878	19	3	2012
lm	261.497366258764	20	3	2012
lm	215.403528220574	21	3	2012
lm	207.820914472211	22	3	2012
lm	213.800246019473	23	3	2012
lm	219.305368541408	24	3	2012
lm	184.616103878025	25	3	2012
lm	189.746929297332	26	3	2012
lm	179.226822893743	27	3	2012
lm	161.525799905298	28	3	2012
lm	151.372838262906	29	3	2012
lm	141.229843358871	30	3	2012
lm	178.990483534456	31	3	2012
lm	195.886969654452	32	3	2012
lm	152.761164727646	33	3	2012
lm	181.906148099569	34	3	2012
lm	211.614258829984	35	3	2012
lm	195.381839189857	36	3	2012
lm	118.03251859006	37	3	2012
lm	100.674711360464	38	3	2012
lm	64.6245537320741	39	3	2012
lm	101.104981829833	40	3	2012
lm	80.2010005978966	41	3	2012
lm	78.0848151850062	42	3	2012
lm	36.896769964903	43	3	2012
lm	36.8767573041625	44	3	2012
lm	32.7874675642883	45	3	2012
lm	114.884590972386	3	4	2012
lm	131.072896059091	4	4	2012
lm	154.171322927309	5	4	2012
lm	221.504905125424	6	4	2012
lm	261.967079588472	7	4	2012
lm	254.986058100846	8	4	2012
lm	267.382926570436	9	4	2012
lm	229.685013487667	10	4	2012
lm	248.594990883351	11	4	2012
lm	275.56572477381	12	4	2012
lm	275.363195979049	13	4	2012
lm	283.178788300382	14	4	2012
lm	277.093749481634	15	4	2012
lm	194.637245773931	16	4	2012
lm	204.841294980707	17	4	2012
lm	246.75482752664	18	4	2012
lm	224.93910528691	19	4	2012
lm	233.447847019119	20	4	2012
lm	218.53859541207	21	4	2012
lm	216.481533976456	22	4	2012
lm	212.454933422464	23	4	2012
lm	181.811412910831	24	4	2012
lm	185.909184335014	25	4	2012
lm	170.757427197611	26	4	2012
lm	154.925705323105	27	4	2012
lm	129.631278806196	28	4	2012
lm	156.760129726556	29	4	2012
lm	127.309352508584	30	4	2012
lm	153.291549769818	31	4	2012
lm	178.994905190316	32	4	2012
lm	149.18755580892	33	4	2012
lm	155.437270793165	34	4	2012
lm	181.258273302104	35	4	2012
lm	141.468494705609	36	4	2012
lm	111.947924904248	37	4	2012
lm	74.4975492157637	38	4	2012
lm	82.6338023007463	39	4	2012
lm	66.9980982247121	40	4	2012
lm	72.0478732413263	41	4	2012
lm	53.840850859106	42	4	2012
lm	35.5478220139526	43	4	2012
lm	13.9330303104313	44	4	2012
lm	33.7158237334024	45	4	2012
eb	100.100176603519	3	1	2012
eb	95.9333267866573	4	1	2012
eb	124.114403777555	5	1	2012
eb	137.091911638888	6	1	2012
eb	99.1901416302893	7	1	2012
eb	127.324424507464	8	1	2012
eb	102.796276697768	9	1	2012
eb	134.885344752242	10	1	2012
eb	172.707499087603	11	1	2012
eb	219.026144552176	12	1	2012
eb	171.154098726662	13	1	2012
eb	208.425949743668	14	1	2012
eb	208.325981523793	15	1	2012
eb	213.872616036649	16	1	2012
eb	307.573309717104	17	1	2012
eb	302.899622441835	18	1	2012
eb	315.771796399775	19	1	2012
eb	246.980067910143	20	1	2012
eb	216.235224307488	21	1	2012
eb	183.468099892885	22	1	2012
eb	237.858463175727	23	1	2012
eb	239.723814893146	24	1	2012
eb	204.150044363544	25	1	2012
eb	227.41581549588	26	1	2012
eb	207.925697662803	27	1	2012
eb	215.240928783202	28	1	2012
eb	194.785138134356	29	1	2012
eb	169.456932787889	30	1	2012
eb	258.949256993367	31	1	2012
eb	211.487232889328	32	1	2012
eb	192.081419969051	33	1	2012
eb	217.96910240535	34	1	2012
eb	248.164527945471	35	1	2012
eb	208.748620493285	36	1	2012
eb	179.768346502551	37	1	2012
eb	131.29476914335	38	1	2012
eb	107.051692280539	39	1	2012
eb	90.3672387846664	40	1	2012
eb	101.81990650987	41	1	2012
eb	99.0216374762183	42	1	2012
eb	76.1644607369218	43	1	2012
eb	89.0659481932618	44	1	2012
eb	64.0312797569968	45	1	2012
eb	108.088436572314	3	2	2012
eb	104.57168763314	4	2	2012
eb	141.74427236203	5	2	2012
eb	158.882524829528	6	2	2012
eb	113.312846122101	7	2	2012
eb	145.350129517222	8	2	2012
eb	119.463530662682	9	2	2012
eb	157.293451150605	10	2	2012
eb	195.069757529312	11	2	2012
eb	241.20824038349	12	2	2012
eb	188.114198044622	13	2	2012
eb	221.071104825101	14	2	2012
eb	221.795264872836	15	2	2012
eb	228.326188020929	16	2	2012
eb	325.889215107596	17	2	2012
eb	318.306578127264	18	2	2012
eb	334.068098703799	19	2	2012
eb	254.685440935865	20	2	2012
eb	217.881193283711	21	2	2012
eb	180.36971788164	22	2	2012
eb	237.566523185479	23	2	2012
eb	237.452038443293	24	2	2012
eb	197.678803659813	25	2	2012
eb	219.815946107342	26	2	2012
eb	197.817777573196	27	2	2012
eb	205.258620643506	28	2	2012
eb	183.60530950484	29	2	2012
eb	157.672651882802	30	2	2012
eb	247.180563297312	31	2	2012
eb	200.549201175164	32	2	2012
eb	179.915885082556	33	2	2012
eb	204.283414796733	34	2	2012
eb	232.809973101989	35	2	2012
eb	195.081237499932	36	2	2012
eb	167.700286785673	37	2	2012
eb	119.966219310008	38	2	2012
eb	94.7344109122573	39	2	2012
eb	77.5392447524808	40	2	2012
eb	90.2565482271044	41	2	2012
eb	87.4331827004201	42	2	2012
eb	64.9884113306038	43	2	2012
eb	78.0116540306272	44	2	2012
eb	55.3493801537363	45	2	2012
eb	122.668490139437	3	3	2012
eb	118.34522529242	4	3	2012
eb	165.991708545131	5	3	2012
eb	182.005421225476	6	3	2012
eb	132.691857039876	7	3	2012
eb	168.002659891431	8	3	2012
eb	141.690575479365	9	3	2012
eb	178.984745831237	10	3	2012
eb	214.741318447403	11	3	2012
eb	264.612381980397	12	3	2012
eb	202.916420692162	13	3	2012
eb	237.455911679723	14	3	2012
eb	237.002775118465	15	3	2012
eb	242.627658536717	16	3	2012
eb	339.494482597506	17	3	2012
eb	332.676464245182	18	3	2012
eb	352.013679048485	19	3	2012
eb	267.571014593777	20	3	2012
eb	218.603568828175	21	3	2012
eb	176.787157113325	22	3	2012
eb	235.747142700692	23	3	2012
eb	234.352066913947	24	3	2012
eb	188.717156140179	25	3	2012
eb	211.818664895322	26	3	2012
eb	188.050258068778	27	3	2012
eb	194.993861554642	28	3	2012
eb	174.198243808895	29	3	2012
eb	146.067609354872	30	3	2012
eb	232.516380603152	31	3	2012
eb	187.093206024299	32	3	2012
eb	168.877741031683	33	3	2012
eb	193.645018157101	34	3	2012
eb	216.57422524233	35	3	2012
eb	182.247846088185	36	3	2012
eb	157.151357956707	37	3	2012
eb	109.141455596548	38	3	2012
eb	83.2711098049357	39	3	2012
eb	65.8582588135428	40	3	2012
eb	77.3669212658358	41	3	2012
eb	75.410252204045	42	3	2012
eb	54.2154952616516	43	3	2012
eb	67.1981375476087	44	3	2012
eb	44.4714261114271	45	3	2012
eb	139.784402562521	3	4	2012
eb	136.258165264925	4	4	2012
eb	188.761408695881	5	4	2012
eb	207.800226766471	6	4	2012
eb	155.602534997648	7	4	2012
eb	190.494026524849	8	4	2012
eb	164.67259629257	9	4	2012
eb	198.257880995395	10	4	2012
eb	236.29204549245	11	4	2012
eb	282.758436900706	12	4	2012
eb	217.529543870752	13	4	2012
eb	251.962271764622	14	4	2012
eb	251.894035816189	15	4	2012
eb	257.023730793867	16	4	2012
eb	349.480768353467	17	4	2012
eb	347.365972009599	18	4	2012
eb	369.761179453666	19	4	2012
eb	277.111046732099	20	4	2012
eb	216.997724418836	21	4	2012
eb	173.797072702703	22	4	2012
eb	231.809623576818	23	4	2012
eb	227.801277849802	24	4	2012
eb	180.737913488594	25	4	2012
eb	201.292151083081	26	4	2012
eb	174.497989375436	27	4	2012
eb	183.709405051426	28	4	2012
eb	160.725945789268	29	4	2012
eb	134.402461543509	30	4	2012
eb	218.340506903048	31	4	2012
eb	173.551096980474	32	4	2012
eb	156.396509907851	33	4	2012
eb	175.498731636516	34	4	2012
eb	199.309403635588	35	4	2012
eb	166.256198165609	36	4	2012
eb	145.435208345174	37	4	2012
eb	95.8821589503215	38	4	2012
eb	70.2820512570621	39	4	2012
eb	53.8764379906563	40	4	2012
eb	66.0971350220184	41	4	2012
eb	64.7206836667302	42	4	2012
eb	42.5933682829583	43	4	2012
eb	55.4744413576952	44	4	2012
eb	35.1696789845286	45	4	2012
arima	150.263692855837	3	1	2012
arima	111.668449938239	4	1	2012
arima	130.687598909871	5	1	2012
arima	135.185971883575	6	1	2012
arima	125.52708881693	7	1	2012
arima	139.016084019034	8	1	2012
arima	156.276853222099	9	1	2012
arima	191.032510686393	10	1	2012
arima	187.497107877057	11	1	2012
arima	212.487413031841	12	1	2012
arima	214.879210929762	13	1	2012
arima	249.32860349733	14	1	2012
arima	242.51308907792	15	1	2012
arima	253.967367877387	16	1	2012
arima	288.582634142906	17	1	2012
arima	214.857778627252	18	1	2012
arima	231.911705202298	19	1	2012
arima	241.207896107875	20	1	2012
arima	234.291687037221	21	1	2012
arima	233.378085151018	22	1	2012
arima	209.248354965928	23	1	2012
arima	242.428820058024	24	1	2012
arima	218.730592293105	25	1	2012
arima	218.182377621373	26	1	2012
arima	193.492865406709	27	1	2012
arima	205.673712151565	28	1	2012
arima	193.529213171886	29	1	2012
arima	162.266917497948	30	1	2012
arima	198.030809142747	31	1	2012
arima	201.464381071805	32	1	2012
arima	181.7735783766	33	1	2012
arima	198.321960477869	34	1	2012
arima	220.138341346625	35	1	2012
arima	215.217454395209	36	1	2012
arima	186.57237138625	37	1	2012
arima	149.44419407636	38	1	2012
arima	99.9313507019682	39	1	2012
arima	120.707116758692	40	1	2012
arima	97.9336569971057	41	1	2012
arima	125.729256074864	42	1	2012
arima	71.7448667040214	43	1	2012
arima	88.087015969775	44	1	2012
arima	56.4076422151548	45	1	2012
arima	137.586800386596	3	2	2012
arima	123.669795911617	4	2	2012
arima	135.711030324301	5	2	2012
arima	145.256220370139	6	2	2012
arima	141.451028233073	7	2	2012
arima	179.575592935248	8	2	2012
arima	207.166030817904	9	2	2012
arima	205.70375548346	10	2	2012
arima	205.299004432469	11	2	2012
arima	247.291140824341	12	2	2012
arima	261.229794688972	13	2	2012
arima	270.76537720907	14	2	2012
arima	272.262058798548	15	2	2012
arima	261.621929008675	16	2	2012
arima	214.635387904615	17	2	2012
arima	185.244999928195	18	2	2012
arima	242.681023685089	19	2	2012
arima	254.850541338299	20	2	2012
arima	264.214404102333	21	2	2012
arima	208.53811938954	22	2	2012
arima	227.697382832067	23	2	2012
arima	241.751427229929	24	2	2012
arima	214.215855096762	25	2	2012
arima	199.470242339667	26	2	2012
arima	192.896000151288	27	2	2012
arima	199.605494897243	28	2	2012
arima	175.916834315261	29	2	2012
arima	145.550655267325	30	2	2012
arima	197.860979430934	31	2	2012
arima	189.838312480682	32	2	2012
arima	180.372088391233	33	2	2012
arima	195.902836761079	34	2	2012
arima	224.660853826069	35	2	2012
arima	207.095442193362	36	2	2012
arima	178.964825633791	37	2	2012
arima	119.14228737569	38	2	2012
arima	118.974783932605	39	2	2012
arima	102.02326294322	40	2	2012
arima	118.53663231516	41	2	2012
arima	94.1840504339635	42	2	2012
arima	72.7332542959607	43	2	2012
arima	65.8922459474981	44	2	2012
arima	58.0263179537913	45	2	2012
arima	149.44426489197	3	3	2012
arima	128.640490690444	4	3	2012
arima	145.763686342325	5	3	2012
arima	161.176561793071	6	3	2012
arima	181.968201055148	7	3	2012
arima	230.637425326386	8	3	2012
arima	222.006267982009	9	3	2012
arima	223.826317570027	10	3	2012
arima	239.877382343052	11	3	2012
arima	294.663744774075	12	3	2012
arima	283.051086726112	13	3	2012
arima	301.707244625483	14	3	2012
arima	280.866867661662	15	3	2012
arima	186.431851604745	16	3	2012
arima	184.988526631016	17	3	2012
arima	194.047512004329	18	3	2012
arima	256.325984981262	19	3	2012
arima	285.318422514585	20	3	2012
arima	240.040040857289	21	3	2012
arima	227.000054159274	22	3	2012
arima	226.737999504435	23	3	2012
arima	237.714402340508	24	3	2012
arima	195.433162366139	25	3	2012
arima	199.073309205107	26	3	2012
arima	186.54833100106	27	3	2012
arima	182.172046153791	28	3	2012
arima	159.561773994539	29	3	2012
arima	144.338840996748	30	3	2012
arima	186.162128679941	31	3	2012
arima	188.619098800991	32	3	2012
arima	177.900806082645	33	3	2012
arima	200.374796199989	34	3	2012
arima	216.715921826348	35	3	2012
arima	199.571962834435	36	3	2012
arima	148.554480289242	37	3	2012
arima	138.107928648406	38	3	2012
arima	100.30160799409	39	3	2012
arima	122.617381924584	40	3	2012
arima	86.9992516834481	41	3	2012
arima	95.2134014508074	42	3	2012
arima	50.4652698377984	43	3	2012
arima	67.6100307970791	44	3	2012
arima	50.4170774981762	45	3	2012
arima	150.979868397856	3	4	2012
arima	139.655208291833	4	4	2012
arima	161.667044822273	5	4	2012
arima	199.187066930506	6	4	2012
arima	232.742078027492	7	4	2012
arima	242.61614805282	8	4	2012
arima	238.277169080596	9	4	2012
arima	256.432649936189	10	4	2012
arima	288.105748769942	11	4	2012
arima	312.974342232758	12	4	2012
arima	312.78135078622	13	4	2012
arima	307.570932038887	14	4	2012
arima	204.15973825889	15	4	2012
arima	159.225881673549	16	4	2012
arima	193.823688296801	17	4	2012
arima	213.293706191174	18	4	2012
arima	286.598728678868	19	4	2012
arima	258.517439650803	20	4	2012
arima	254.732490070139	21	4	2012
arima	226.153926762715	22	4	2012
arima	224.415091546886	23	4	2012
arima	216.209843515995	24	4	2012
arima	195.493719230232	25	4	2012
arima	191.990819691861	26	4	2012
arima	170.614843816379	27	4	2012
arima	165.028438675519	28	4	2012
arima	156.669362092305	29	4	2012
arima	139.156100518336	30	4	2012
arima	185.424955693489	31	4	2012
arima	185.081922871936	32	4	2012
arima	184.535991577179	33	4	2012
arima	195.2837876881	34	4	2012
arima	208.048847014993	35	4	2012
arima	166.646300752242	36	4	2012
arima	163.860146031798	37	4	2012
arima	117.07415313849	38	4	2012
arima	121.075235189642	39	4	2012
arima	90.5565667197582	40	4	2012
arima	88.8375545024616	41	4	2012
arima	70.2191503860253	42	4	2012
arima	54.0600976584803	43	4	2012
arima	58.7868622311056	44	4	2012
arima	51.1679994477196	45	4	2012
target	90	3	1	2012
target	111	4	1	2012
target	120	5	1	2012
target	90	6	1	2012
target	113	7	1	2012
target	89	8	1	2012
target	117	9	1	2012
target	150	10	1	2012
target	194	11	1	2012
target	152	12	1	2012
target	191	13	1	2012
target	194	14	1	2012
target	202	15	1	2012
target	290	16	1	2012
target	287	17	1	2012
target	302	18	1	2012
target	240	19	1	2012
target	216	20	1	2012
target	186	21	1	2012
target	238	22	1	2012
target	240	23	1	2012
target	208	24	1	2012
target	232	25	1	2012
target	215	26	1	2012
target	223	27	1	2012
target	205	28	1	2012
target	181	29	1	2012
target	269	30	1	2012
target	224	31	1	2012
target	206	32	1	2012
target	233	33	1	2012
target	264	34	1	2012
target	226	35	1	2012
target	197	36	1	2012
target	146	37	1	2012
target	121	38	1	2012
target	104	39	1	2012
target	115	40	1	2012
target	112	41	1	2012
target	88	42	1	2012
target	100	43	1	2012
target	75	44	1	2012
target	71	45	1	2012
target	111	3	2	2012
target	120	4	2	2012
target	90	5	2	2012
target	113	6	2	2012
target	89	7	2	2012
target	117	8	2	2012
target	150	9	2	2012
target	194	10	2	2012
target	152	11	2	2012
target	191	12	2	2012
target	194	13	2	2012
target	202	14	2	2012
target	290	15	2	2012
target	287	16	2	2012
target	302	17	2	2012
target	240	18	2	2012
target	216	19	2	2012
target	186	20	2	2012
target	238	21	2	2012
target	240	22	2	2012
target	208	23	2	2012
target	232	24	2	2012
target	215	25	2	2012
target	223	26	2	2012
target	205	27	2	2012
target	181	28	2	2012
target	269	29	2	2012
target	224	30	2	2012
target	206	31	2	2012
target	233	32	2	2012
target	264	33	2	2012
target	226	34	2	2012
target	197	35	2	2012
target	146	36	2	2012
target	121	37	2	2012
target	104	38	2	2012
target	115	39	2	2012
target	112	40	2	2012
target	88	41	2	2012
target	100	42	2	2012
target	75	43	2	2012
target	71	44	2	2012
target	75	45	2	2012
target	120	3	3	2012
target	90	4	3	2012
target	113	5	3	2012
target	89	6	3	2012
target	117	7	3	2012
target	150	8	3	2012
target	194	9	3	2012
target	152	10	3	2012
target	191	11	3	2012
target	194	12	3	2012
target	202	13	3	2012
target	290	14	3	2012
target	287	15	3	2012
target	302	16	3	2012
target	240	17	3	2012
target	216	18	3	2012
target	186	19	3	2012
target	238	20	3	2012
target	240	21	3	2012
target	208	22	3	2012
target	232	23	3	2012
target	215	24	3	2012
target	223	25	3	2012
target	205	26	3	2012
target	181	27	3	2012
target	269	28	3	2012
target	224	29	3	2012
target	206	30	3	2012
target	233	31	3	2012
target	264	32	3	2012
target	226	33	3	2012
target	197	34	3	2012
target	146	35	3	2012
target	121	36	3	2012
target	104	37	3	2012
target	115	38	3	2012
target	112	39	3	2012
target	88	40	3	2012
target	100	41	3	2012
target	75	42	3	2012
target	71	43	3	2012
target	75	44	3	2012
target	72	45	3	2012
target	90	3	4	2012
target	113	4	4	2012
target	89	5	4	2012
target	117	6	4	2012
target	150	7	4	2012
target	194	8	4	2012
target	152	9	4	2012
target	191	10	4	2012
target	194	11	4	2012
target	202	12	4	2012
target	290	13	4	2012
target	287	14	4	2012
target	302	15	4	2012
target	240	16	4	2012
target	216	17	4	2012
target	186	18	4	2012
target	238	19	4	2012
target	240	20	4	2012
target	208	21	4	2012
target	232	22	4	2012
target	215	23	4	2012
target	223	24	4	2012
target	205	25	4	2012
target	181	26	4	2012
target	269	27	4	2012
target	224	28	4	2012
target	206	29	4	2012
target	233	30	4	2012
target	264	31	4	2012
target	226	32	4	2012
target	197	33	4	2012
target	146	34	4	2012
target	121	35	4	2012
target	104	36	4	2012
target	115	37	4	2012
target	112	38	4	2012
target	88	39	4	2012
target	100	40	4	2012
target	75	41	4	2012
target	71	42	4	2012
target	75	43	4	2012
target	72	44	4	2012
target	52	45	4	2012
