# Supplementary material for: A stacked ensemble method for forecasting influenza-like illness visit volumes at emergency departments
Source: PLoS One. 2021 Mar 22;16(3):e0241725. doi: 10.1371/journal.pone.0241725 (PMC7984626; doi:10.1371/journal.pone.0241725)
Supplement: S1 Data — (ZIP) [file pone.0241725.s003.zip › ILI_plosone/tables/raw_estimates_2018_holdout_2012weeks-3-45_fmc.csv]

object	value	epiweek	weeks_ahead	season
rf	17.333	3	1	2012
rf	17.2715	4	1	2012
rf	19.817	5	1	2012
rf	23.7915	6	1	2012
rf	24.543	7	1	2012
rf	24.828	8	1	2012
rf	32.202	9	1	2012
rf	33.203	10	1	2012
rf	34.386	11	1	2012
rf	32.0005	12	1	2012
rf	30.0755	13	1	2012
rf	32.613	14	1	2012
rf	37.906	15	1	2012
rf	44.652	16	1	2012
rf	56.0005	17	1	2012
rf	66.2665	18	1	2012
rf	56.393	19	1	2012
rf	62.8455	20	1	2012
rf	53.0105	21	1	2012
rf	45.7645	22	1	2012
rf	44.011	23	1	2012
rf	41.2365	24	1	2012
rf	51.586	25	1	2012
rf	45.187	26	1	2012
rf	42.8525	27	1	2012
rf	52.9765	28	1	2012
rf	42.987	29	1	2012
rf	41.0015	30	1	2012
rf	39.8005	31	1	2012
rf	37.5875	32	1	2012
rf	37.1015	33	1	2012
rf	32.5795	34	1	2012
rf	29.6745	35	1	2012
rf	32.465	36	1	2012
rf	29.218	37	1	2012
rf	25.0785	38	1	2012
rf	22.3085	39	1	2012
rf	23.639	40	1	2012
rf	23.5285	41	1	2012
rf	24.216	42	1	2012
rf	23.699	43	1	2012
rf	19.3495	44	1	2012
rf	17.1515	45	1	2012
rf	19.359	3	2	2012
rf	20.0925	4	2	2012
rf	21.151	5	2	2012
rf	23.578	6	2	2012
rf	25.643	7	2	2012
rf	26.177	8	2	2012
rf	34.442	9	2	2012
rf	34.9715	10	2	2012
rf	36.178	11	2	2012
rf	32.537	12	2	2012
rf	35.455	13	2	2012
rf	38.554	14	2	2012
rf	46.1175	15	2	2012
rf	52.1805	16	2	2012
rf	58.7735	17	2	2012
rf	57.353	18	2	2012
rf	48.137	19	2	2012
rf	48.0755	20	2	2012
rf	46.2845	21	2	2012
rf	45.888	22	2	2012
rf	42.7515	23	2	2012
rf	45.0935	24	2	2012
rf	47.0235	25	2	2012
rf	44.898	26	2	2012
rf	43.6195	27	2	2012
rf	48.614	28	2	2012
rf	39.483	29	2	2012
rf	42.256	30	2	2012
rf	38.1495	31	2	2012
rf	37.8505	32	2	2012
rf	33.5195	33	2	2012
rf	34.0875	34	2	2012
rf	31.207	35	2	2012
rf	30.248	36	2	2012
rf	27.7885	37	2	2012
rf	22.952	38	2	2012
rf	22.5625	39	2	2012
rf	23.8785	40	2	2012
rf	23.838	41	2	2012
rf	25.0665	42	2	2012
rf	21.7115	43	2	2012
rf	19.907	44	2	2012
rf	18.216	45	2	2012
rf	21.355	3	3	2012
rf	21.184	4	3	2012
rf	21.6905	5	3	2012
rf	24.9195	6	3	2012
rf	27.9315	7	3	2012
rf	30.519	8	3	2012
rf	35.8455	9	3	2012
rf	35.6375	10	3	2012
rf	40.707	11	3	2012
rf	39.82	12	3	2012
rf	44.993	13	3	2012
rf	47.799	14	3	2012
rf	48.0995	15	3	2012
rf	60.0605	16	3	2012
rf	57.0385	17	3	2012
rf	61.923	18	3	2012
rf	43.496	19	3	2012
rf	44.9005	20	3	2012
rf	43.3685	21	3	2012
rf	42.79	22	3	2012
rf	42.3835	23	3	2012
rf	43.797	24	3	2012
rf	45.261	25	3	2012
rf	42.298	26	3	2012
rf	39.6865	27	3	2012
rf	43.2155	28	3	2012
rf	39.565	29	3	2012
rf	40.615	30	3	2012
rf	38.2995	31	3	2012
rf	33.8615	32	3	2012
rf	35.9235	33	3	2012
rf	34.427	34	3	2012
rf	31.3375	35	3	2012
rf	29.902	36	3	2012
rf	25.3475	37	3	2012
rf	23.8775	38	3	2012
rf	22.518	39	3	2012
rf	23.809	40	3	2012
rf	24.774	41	3	2012
rf	23.82	42	3	2012
rf	21.841	43	3	2012
rf	19.418	44	3	2012
rf	15.536	45	3	2012
rf	23.252	3	4	2012
rf	22.406	4	4	2012
rf	22.3565	5	4	2012
rf	27.101	6	4	2012
rf	29.3885	7	4	2012
rf	32.036	8	4	2012
rf	36.8305	9	4	2012
rf	42.1185	10	4	2012
rf	43.6865	11	4	2012
rf	46.1585	12	4	2012
rf	48.783	13	4	2012
rf	48.1155	14	4	2012
rf	56.5705	15	4	2012
rf	55.05	16	4	2012
rf	58.578	17	4	2012
rf	53.634	18	4	2012
rf	45.013	19	4	2012
rf	44.538	20	4	2012
rf	42.9125	21	4	2012
rf	44.1485	22	4	2012
rf	42.763	23	4	2012
rf	43.0975	24	4	2012
rf	43.1345	25	4	2012
rf	39.8495	26	4	2012
rf	40.7325	27	4	2012
rf	40.8675	28	4	2012
rf	38.4705	29	4	2012
rf	40.08	30	4	2012
rf	36.8395	31	4	2012
rf	33.338	32	4	2012
rf	32.975	33	4	2012
rf	33.2415	34	4	2012
rf	31.6715	35	4	2012
rf	27.4785	36	4	2012
rf	26.396	37	4	2012
rf	23.8375	38	4	2012
rf	23.866	39	4	2012
rf	24.361	40	4	2012
rf	22.8685	41	4	2012
rf	22.0585	42	4	2012
rf	19.9415	43	4	2012
rf	16.4165	44	4	2012
rf	15.8055	45	4	2012
Generalized Linear Mixture Model	150.253808582189	3	1	2018
Generalized Linear Mixture Model	150.931464292796	4	1	2018
Generalized Linear Mixture Model	182.386490135538	5	1	2018
Generalized Linear Mixture Model	164.906383932209	6	1	2018
Generalized Linear Mixture Model	207.341622003101	7	1	2018
Generalized Linear Mixture Model	280.997935732606	8	1	2018
Generalized Linear Mixture Model	419.71702862272	9	1	2018
Generalized Linear Mixture Model	600.303877258634	10	1	2018
Generalized Linear Mixture Model	601.287873723499	11	1	2018
Generalized Linear Mixture Model	629.587359462613	12	1	2018
Generalized Linear Mixture Model	613.364280351276	13	1	2018
Generalized Linear Mixture Model	483.316474190451	14	1	2018
Generalized Linear Mixture Model	395.239176424539	15	1	2018
Generalized Linear Mixture Model	395.781803555019	16	1	2018
Generalized Linear Mixture Model	318.143533140701	17	1	2018
Generalized Linear Mixture Model	150.589040034486	3	2	2018
Generalized Linear Mixture Model	148.900924890139	4	2	2018
Generalized Linear Mixture Model	168.331808607628	5	2	2018
Generalized Linear Mixture Model	165.800073546802	6	2	2018
Generalized Linear Mixture Model	211.598743240065	7	2	2018
Generalized Linear Mixture Model	294.336818520141	8	2	2018
Generalized Linear Mixture Model	448.020017955351	9	2	2018
Generalized Linear Mixture Model	602.857660743681	10	2	2018
Generalized Linear Mixture Model	586.210882722819	11	2	2018
Generalized Linear Mixture Model	627.673347513306	12	2	2018
Generalized Linear Mixture Model	588.874246788205	13	2	2018
Generalized Linear Mixture Model	472.862333331315	14	2	2018
Generalized Linear Mixture Model	396.087448035644	15	2	2018
Generalized Linear Mixture Model	370.950170177486	16	2	2018
Generalized Linear Mixture Model	285.718791132993	17	2	2018
Generalized Linear Mixture Model	144.924587925869	3	3	2018
Generalized Linear Mixture Model	135.262722439872	4	3	2018
Generalized Linear Mixture Model	172.664867887459	5	3	2018
Generalized Linear Mixture Model	160.766850781556	6	3	2018
Generalized Linear Mixture Model	222.234969595168	7	3	2018
Generalized Linear Mixture Model	318.001476103385	8	3	2018
Generalized Linear Mixture Model	443.713325825574	9	3	2018
Generalized Linear Mixture Model	574.191855372727	10	3	2018
Generalized Linear Mixture Model	574.891610078063	11	3	2018
Generalized Linear Mixture Model	574.540816997683	12	3	2018
Generalized Linear Mixture Model	545.199173293987	13	3	2018
Generalized Linear Mixture Model	450.769117738101	14	3	2018
Generalized Linear Mixture Model	356.796379679293	15	3	2018
Generalized Linear Mixture Model	346.314027781429	16	3	2018
Generalized Linear Mixture Model	283.544738921894	17	3	2018
Generalized Linear Mixture Model	134.527259670232	3	4	2018
Generalized Linear Mixture Model	141.893303154979	4	4	2018
Generalized Linear Mixture Model	176.761817885679	5	4	2018
Generalized Linear Mixture Model	175.445772934677	6	4	2018
Generalized Linear Mixture Model	250.606044533487	7	4	2018
Generalized Linear Mixture Model	339.069607099644	8	4	2018
Generalized Linear Mixture Model	446.094330074998	9	4	2018
Generalized Linear Mixture Model	569.085112143398	10	4	2018
Generalized Linear Mixture Model	551.091513099138	11	4	2018
Generalized Linear Mixture Model	525.920903885527	12	4	2018
Generalized Linear Mixture Model	498.912958849919	13	4	2018
Generalized Linear Mixture Model	421.883360227335	14	4	2018
Generalized Linear Mixture Model	325.992042026736	15	4	2018
Generalized Linear Mixture Model	327.960511948754	16	4	2018
Generalized Linear Mixture Model	283.236654258363	17	4	2018
lm	21.1003077792067	3	1	2012
lm	25.9143587524305	4	1	2012
lm	28.2969947849946	5	1	2012
lm	27.4555810327241	6	1	2012
lm	21.9157582153449	7	1	2012
lm	24.5599994881064	8	1	2012
lm	27.740456448491	9	1	2012
lm	37.0689061986176	10	1	2012
lm	36.7243169669826	11	1	2012
lm	31.3375112270186	12	1	2012
lm	31.2989173854674	13	1	2012
lm	40.1477028896819	14	1	2012
lm	42.4454228541248	15	1	2012
lm	47.569212200563	16	1	2012
lm	59.7425788213118	17	1	2012
lm	71.7504213372821	18	1	2012
lm	59.846331856922	19	1	2012
lm	59.632603559044	20	1	2012
lm	39.6356353437659	21	1	2012
lm	42.8837758642847	22	1	2012
lm	42.1308465252657	23	1	2012
lm	49.2280866459262	24	1	2012
lm	50.1680508317552	25	1	2012
lm	43.0743496630882	26	1	2012
lm	33.3231087019878	27	1	2012
lm	49.5419668020474	28	1	2012
lm	23.6461623748072	29	1	2012
lm	42.6705051865472	30	1	2012
lm	32.2921190141614	31	1	2012
lm	33.3830802141202	32	1	2012
lm	30.5247556198636	33	1	2012
lm	23.9110365848567	34	1	2012
lm	21.2468342479067	35	1	2012
lm	31.9701262290999	36	1	2012
lm	32.842769982571	37	1	2012
lm	23.1267645818233	38	1	2012
lm	22.1458812392863	39	1	2012
lm	18.9431609788936	40	1	2012
lm	23.1741351774338	41	1	2012
lm	27.2111145203605	42	1	2012
lm	17.9959824301621	43	1	2012
lm	19.7518517146203	44	1	2012
lm	21.461408402999	45	1	2012
lm	30.3573829196064	3	2	2012
lm	29.3816104455825	4	2	2012
lm	29.5319017812676	5	2	2012
lm	24.4165088155475	6	2	2012
lm	26.7045944250792	7	2	2012
lm	26.0100367756202	8	2	2012
lm	35.067498770162	9	2	2012
lm	42.2150962377617	10	2	2012
lm	34.2277306408956	11	2	2012
lm	35.4942185523302	12	2	2012
lm	38.1914009994559	13	2	2012
lm	44.7988950427233	14	2	2012
lm	53.5662589417002	15	2	2012
lm	53.8801507995129	16	2	2012
lm	66.2417813413181	17	2	2012
lm	66.4791411544698	18	2	2012
lm	45.7245821877365	19	2	2012
lm	45.2372522609907	20	2	2012
lm	44.443354960745	21	2	2012
lm	40.7831370263639	22	2	2012
lm	44.4859616273969	23	2	2012
lm	45.3535429321281	24	2	2012
lm	46.7434308836834	25	2	2012
lm	31.5037931857161	26	2	2012
lm	38.2718412336093	27	2	2012
lm	34.0062007379394	28	2	2012
lm	38.2776689988297	29	2	2012
lm	33.1840756634828	30	2	2012
lm	30.0186339451018	31	2	2012
lm	31.168329310369	32	2	2012
lm	26.5855548639104	33	2	2012
lm	21.4789332118153	34	2	2012
lm	25.1599486134102	35	2	2012
lm	27.6881875294886	36	2	2012
lm	27.1908249778218	37	2	2012
lm	24.6704358187809	38	2	2012
lm	17.8006671935525	39	2	2012
lm	21.9269832220459	40	2	2012
lm	27.3435591370661	41	2	2012
lm	20.5645289093854	42	2	2012
lm	16.3956749874965	43	2	2012
lm	17.3221411976605	44	2	2012
lm	20.0200183527035	45	2	2012
lm	32.1216059276305	3	3	2012
lm	30.7542074428543	4	3	2012
lm	26.8340332800024	5	3	2012
lm	27.9278513476982	6	3	2012
lm	27.6552322993873	7	3	2012
lm	34.3539140643311	8	3	2012
lm	42.2774130453735	9	3	2012
lm	38.8407522910433	10	3	2012
lm	40.2402739352739	11	3	2012
lm	44.8298086258922	12	3	2012
lm	44.2053282139987	13	3	2012
lm	53.3948157154634	14	3	2012
lm	56.7315080055866	15	3	2012
lm	62.1717213827606	16	3	2012
lm	66.039302112386	17	3	2012
lm	47.154777778249	18	3	2012
lm	37.2590657989654	19	3	2012
lm	46.5791493545542	20	3	2012
lm	39.3935073672381	21	3	2012
lm	45.5842201337396	22	3	2012
lm	43.7396214205618	23	3	2012
lm	43.1841618406758	24	3	2012
lm	33.4537313522839	25	3	2012
lm	37.9519608636462	26	3	2012
lm	26.3840928428417	27	3	2012
lm	43.6308938436294	28	3	2012
lm	31.139755381508	29	3	2012
lm	32.6972138898146	30	3	2012
lm	28.9019625288998	31	3	2012
lm	27.4946095450636	32	3	2012
lm	24.4894757407734	33	3	2012
lm	26.7870280253667	34	3	2012
lm	25.496573936775	35	3	2012
lm	24.2452414251163	36	3	2012
lm	25.6600900444287	37	3	2012
lm	19.7897436587903	38	3	2012
lm	20.1461834275391	39	3	2012
lm	26.6797414906101	40	3	2012
lm	20.2520050536414	41	3	2012
lm	18.6149456435618	42	3	2012
lm	18.5870604735121	43	3	2012
lm	20.3163338749353	44	3	2012
lm	15.4458254751872	45	3	2012
lm	32.1603469507517	3	4	2012
lm	27.1216363935931	4	4	2012
lm	28.8322777080895	5	4	2012
lm	28.6909962953018	6	4	2012
lm	36.0007226303344	7	4	2012
lm	41.0384113273891	8	4	2012
lm	38.97501539083	9	4	2012
lm	40.1769879722215	10	4	2012
lm	47.0223703697246	11	4	2012
lm	49.66397377751	12	4	2012
lm	52.7246401718053	13	4	2012
lm	57.9149200376381	14	4	2012
lm	63.2357433245334	15	4	2012
lm	64.693846793556	16	4	2012
lm	46.7065227788141	17	4	2012
lm	38.2311428749247	18	4	2012
lm	40.3433515171391	19	4	2012
lm	41.4063803565797	20	4	2012
lm	43.009326581672	21	4	2012
lm	45.8963916527861	22	4	2012
lm	43.1255923418558	23	4	2012
lm	29.7113866954517	24	4	2012
lm	38.8402084263753	25	4	2012
lm	25.879222445675	26	4	2012
lm	38.5924943326247	27	4	2012
lm	34.3906155071426	28	4	2012
lm	29.671036925642	29	4	2012
lm	32.9033672159698	30	4	2012
lm	25.0915721865011	31	4	2012
lm	25.1898795218288	32	4	2012
lm	27.8736764206469	33	4	2012
lm	26.5468480194841	34	4	2012
lm	22.9192417427905	35	4	2012
lm	25.5876216453109	36	4	2012
lm	18.8827187427378	37	4	2012
lm	20.5834520304549	38	4	2012
lm	24.9542258529074	39	4	2012
lm	20.6199414346741	40	4	2012
lm	18.8239253634771	41	4	2012
lm	19.04689493007	42	4	2012
lm	19.8178230073451	43	4	2012
lm	14.8086371755516	44	4	2012
lm	12.6782624236805	45	4	2012
eb	11.158913666058	3	1	2012
eb	11.1433950864619	4	1	2012
eb	23.4999586993218	5	1	2012
eb	22.9920777935982	6	1	2012
eb	24.3079075119875	7	1	2012
eb	18.558887464691	8	1	2012
eb	29.1790722413505	9	1	2012
eb	28.4179708280038	10	1	2012
eb	24.2633140762778	11	1	2012
eb	27.8451970443961	12	1	2012
eb	19.0499644144338	13	1	2012
eb	35.1468915061246	14	1	2012
eb	39.7986006129501	15	1	2012
eb	43.8175030119044	16	1	2012
eb	66.7727148226341	17	1	2012
eb	75.5464478403252	18	1	2012
eb	58.8626588778655	19	1	2012
eb	86.2908754630496	20	1	2012
eb	44.6655906967955	21	1	2012
eb	42.0047871664546	22	1	2012
eb	39.500747947164	23	1	2012
eb	42.3689293973617	24	1	2012
eb	56.2082805409809	25	1	2012
eb	41.5516060518423	26	1	2012
eb	42.5186355811438	27	1	2012
eb	52.6727445985977	28	1	2012
eb	30.6399962428998	29	1	2012
eb	38.3169763744269	30	1	2012
eb	32.1704786661372	31	1	2012
eb	36.803018618895	32	1	2012
eb	29.9508778276516	33	1	2012
eb	24.9701528274321	34	1	2012
eb	17.7658239484569	35	1	2012
eb	33.1050636500967	36	1	2012
eb	37.8092858586491	37	1	2012
eb	25.1550517163598	38	1	2012
eb	16.2030455003971	39	1	2012
eb	22.5043467499771	40	1	2012
eb	26.5241162535036	41	1	2012
eb	24.811831120078	42	1	2012
eb	19.8910912023584	43	1	2012
eb	16.033755941039	44	1	2012
eb	16.1006075609083	45	1	2012
eb	11.5623173839637	3	2	2012
eb	12.7091485665345	4	2	2012
eb	26.9353702147099	5	2	2012
eb	25.0265330528664	6	2	2012
eb	26.1936673563203	7	2	2012
eb	21.2735532245515	8	2	2012
eb	33.6289269834296	9	2	2012
eb	33.1052616454859	10	2	2012
eb	28.6012346103389	11	2	2012
eb	32.99598370735	12	2	2012
eb	25.6112471868822	13	2	2012
eb	41.9095560751799	14	2	2012
eb	46.7528159790718	15	2	2012
eb	49.2240013950728	16	2	2012
eb	68.9695766048654	17	2	2012
eb	73.9059087087003	18	2	2012
eb	56.4244194566909	19	2	2012
eb	81.3155170188034	20	2	2012
eb	43.0538879528721	21	2	2012
eb	40.1018193587767	22	2	2012
eb	37.7541985317187	23	2	2012
eb	41.0519100140473	24	2	2012
eb	54.6183486454945	25	2	2012
eb	40.2963974477228	26	2	2012
eb	41.2444189065337	27	2	2012
eb	50.6711780187356	28	2	2012
eb	29.2622282066066	29	2	2012
eb	36.5375743660101	30	2	2012
eb	30.1590676425963	31	2	2012
eb	34.8165879056697	32	2	2012
eb	27.7988155016951	33	2	2012
eb	22.8198681823862	34	2	2012
eb	15.8231662529146	35	2	2012
eb	30.7541288884314	36	2	2012
eb	35.57504201591	37	2	2012
eb	23.7461982832904	38	2	2012
eb	14.8256325448763	39	2	2012
eb	21.4287102738613	40	2	2012
eb	25.2526806347528	41	2	2012
eb	23.6299970780607	42	2	2012
eb	18.8388968929919	43	2	2012
eb	14.8911334735805	44	2	2012
eb	15.287285410255	45	2	2012
eb	11.9377600785302	3	3	2012
eb	14.6253769950774	4	3	2012
eb	29.1851353822727	5	3	2012
eb	26.7965212691848	6	3	2012
eb	27.426577528304	7	3	2012
eb	25.3775681994387	8	3	2012
eb	38.2409643939289	9	3	2012
eb	39.1064433045702	10	3	2012
eb	35.2234621529843	11	3	2012
eb	40.2468278548764	12	3	2012
eb	32.8563196794567	13	3	2012
eb	48.9785700471352	14	3	2012
eb	52.6876265968708	15	3	2012
eb	51.7543180892204	16	3	2012
eb	63.7595053240005	17	3	2012
eb	69.4404795207072	18	3	2012
eb	54.6026310852163	19	3	2012
eb	77.2151940052703	20	3	2012
eb	41.4574353699308	21	3	2012
eb	38.8946723335432	22	3	2012
eb	36.6866572859875	23	3	2012
eb	39.7901263964109	24	3	2012
eb	53.3577290673406	25	3	2012
eb	38.9213212641895	26	3	2012
eb	39.7523409416074	27	3	2012
eb	48.2367560456442	28	3	2012
eb	27.8681861915103	29	3	2012
eb	34.7284218168931	30	3	2012
eb	28.4987672407753	31	3	2012
eb	32.7922631661265	32	3	2012
eb	25.9466088807457	33	3	2012
eb	20.772305734817	34	3	2012
eb	13.9677526744949	35	3	2012
eb	29.137643285334	36	3	2012
eb	34.2285663003129	37	3	2012
eb	22.1143774104844	38	3	2012
eb	13.4776590528127	39	3	2012
eb	19.8933021755428	40	3	2012
eb	23.9851156835473	41	3	2012
eb	22.6444660341615	42	3	2012
eb	17.767329833875	43	3	2012
eb	14.2917159847789	44	3	2012
eb	14.6891151322314	45	3	2012
eb	15.0275645981317	3	4	2012
eb	18.7752136111588	4	4	2012
eb	31.0067937820286	5	4	2012
eb	28.1873321279522	6	4	2012
eb	31.0405955998923	7	4	2012
eb	31.9091950695952	8	4	2012
eb	43.2262602662518	9	4	2012
eb	47.1359173712863	10	4	2012
eb	42.3117151726171	11	4	2012
eb	47.506599234277	12	4	2012
eb	40.5455257353931	13	4	2012
eb	54.9122901708207	14	4	2012
eb	54.5243232142116	15	4	2012
eb	54.4140739227217	16	4	2012
eb	61.6949577180279	17	4	2012
eb	63.4537207325139	18	4	2012
eb	53.8963559535595	19	4	2012
eb	71.3539822343132	20	4	2012
eb	40.7338644400702	21	4	2012
eb	37.6017266357682	22	4	2012
eb	35.7584414781629	23	4	2012
eb	38.8819014914804	24	4	2012
eb	51.9740909039924	25	4	2012
eb	37.104923626683	26	4	2012
eb	38.00395423781	27	4	2012
eb	46.7677380303409	28	4	2012
eb	25.6627251391252	29	4	2012
eb	33.1665173914135	30	4	2012
eb	26.8290724056958	31	4	2012
eb	30.8293999437522	32	4	2012
eb	23.9413763854813	33	4	2012
eb	19.3475333499315	34	4	2012
eb	12.3182055109295	35	4	2012
eb	27.9141857114651	36	4	2012
eb	32.6170225753516	37	4	2012
eb	21.0682325608304	38	4	2012
eb	11.8680168238591	39	4	2012
eb	18.7547064340336	40	4	2012
eb	23.2278738526346	41	4	2012
eb	21.6874407335212	42	4	2012
eb	17.1529660372106	43	4	2012
eb	13.523449729738	44	4	2012
eb	14.1435961199882	45	4	2012
arima	19.2055500359461	3	1	2012
arima	21.8349721138288	4	1	2012
arima	24.0086399449464	5	1	2012
arima	27.0704077255789	6	1	2012
arima	20.1357017084358	7	1	2012
arima	21.5918241925038	8	1	2012
arima	26.8455131776841	9	1	2012
arima	31.4901386786447	10	1	2012
arima	31.4827283925385	11	1	2012
arima	24.1384655077095	12	1	2012
arima	32.6969623518192	13	1	2012
arima	43.0828994443327	14	1	2012
arima	47.7530224922346	15	1	2012
arima	50.0533205143391	16	1	2012
arima	75.3803317992578	17	1	2012
arima	56.4596178328664	18	1	2012
arima	48.988095697104	19	1	2012
arima	55.8419844157084	20	1	2012
arima	42.2215790399977	21	1	2012
arima	44.8411110439425	22	1	2012
arima	40.0739817513065	23	1	2012
arima	43.3623641383842	24	1	2012
arima	49.3468219059124	25	1	2012
arima	41.9252197232746	26	1	2012
arima	33.1670567150299	27	1	2012
arima	41.9595968261564	28	1	2012
arima	30.6662895073939	29	1	2012
arima	41.0871240399165	30	1	2012
arima	34.292781633274	31	1	2012
arima	30.5013148448193	32	1	2012
arima	30.531779162745	33	1	2012
arima	23.7666679397135	34	1	2012
arima	24.2317179932936	35	1	2012
arima	29.8797207638808	36	1	2012
arima	32.9265137727244	37	1	2012
arima	22.7827939770142	38	1	2012
arima	23.3311141489209	39	1	2012
arima	18.3169617061856	40	1	2012
arima	25.5984562412559	41	1	2012
arima	25.8861800843083	42	1	2012
arima	21.1783647694691	43	1	2012
arima	14.3079871512421	44	1	2012
arima	21.5199456414349	45	1	2012
arima	24.7363815562771	3	2	2012
arima	24.8922424029742	4	2	2012
arima	28.8855262999522	5	2	2012
arima	22.3257587377334	6	2	2012
arima	22.9441767551551	7	2	2012
arima	25.6563391046192	8	2	2012
arima	32.5035095921979	9	2	2012
arima	35.2764742684647	10	2	2012
arima	27.0486759218872	11	2	2012
arima	36.0936354997221	12	2	2012
arima	44.4540523581368	13	2	2012
arima	51.4043049365873	14	2	2012
arima	53.8059115097531	15	2	2012
arima	71.8527455866735	16	2	2012
arima	57.2651084250662	17	2	2012
arima	47.373337315688	18	2	2012
arima	42.9935554426005	19	2	2012
arima	46.5546369762888	20	2	2012
arima	44.8341029630501	21	2	2012
arima	41.575668599086	22	2	2012
arima	42.4731131686415	23	2	2012
arima	45.3221977549867	24	2	2012
arima	44.6939322168888	25	2	2012
arima	32.9793561742769	26	2	2012
arima	35.1474437145879	27	2	2012
arima	34.4472055538016	28	2	2012
arima	38.0770387663235	29	2	2012
arima	36.676293194825	30	2	2012
arima	28.7766459693069	31	2	2012
arima	29.9406797538395	32	2	2012
arima	24.7334079522134	33	2	2012
arima	25.2761641389268	34	2	2012
arima	26.3724046972241	35	2	2012
arima	29.9147799256094	36	2	2012
arima	24.6895894158175	37	2	2012
arima	24.6760275326274	38	2	2012
arima	17.8852879026477	39	2	2012
arima	22.3943709298356	40	2	2012
arima	25.7024840511577	41	2	2012
arima	22.5928543348088	42	2	2012
arima	15.2961391812511	43	2	2012
arima	20.2180847649005	44	2	2012
arima	16.7959119263161	45	2	2012
arima	27.0899154963202	3	3	2012
arima	29.5606064830022	4	3	2012
arima	23.7144047604031	5	3	2012
arima	24.6286835423982	6	3	2012
arima	26.6941102707063	7	3	2012
arima	31.59371524445	8	3	2012
arima	36.0508285139318	9	3	2012
arima	29.9436143183862	10	3	2012
arima	38.3054004264246	11	3	2012
arima	47.0725996765128	12	3	2012
arima	52.4768681081505	13	3	2012
arima	56.6796348915742	14	3	2012
arima	74.83792900461	15	3	2012
arima	54.4914329997838	16	3	2012
arima	47.9888010632202	17	3	2012
arima	41.7080573293448	18	3	2012
arima	36.8974499455854	19	3	2012
arima	48.1313617156564	20	3	2012
arima	41.5732682606525	21	3	2012
arima	43.6582484394761	22	3	2012
arima	44.6298661498869	23	3	2012
arima	41.6017039466667	24	3	2012
arima	35.0981834108076	25	3	2012
arima	35.0045627173789	26	3	2012
arima	29.2716925326892	27	3	2012
arima	40.9482234298951	28	3	2012
arima	34.2531235612247	29	3	2012
arima	30.7381217007884	30	3	2012
arima	28.5246178803225	31	3	2012
arima	24.2506076353071	32	3	2012
arima	26.0539915234355	33	3	2012
arima	27.2106800483822	34	3	2012
arima	27.0943434351764	35	3	2012
arima	22.2860583371431	36	3	2012
arima	26.1846485669382	37	3	2012
arima	18.9434162016174	38	3	2012
arima	22.0500948528353	39	3	2012
arima	23.1753840801558	40	3	2012
arima	22.4465532071916	41	3	2012
arima	16.4041866960156	42	3	2012
arima	20.9862172210676	43	3	2012
arima	15.7784552681442	44	3	2012
arima	15.3007231269328	45	3	2012
arima	30.7346460676705	3	4	2012
arima	24.0818679359101	4	4	2012
arima	25.3847837378508	5	4	2012
arima	27.6188439969054	6	4	2012
arima	32.1640686852291	7	4	2012
arima	35.5522626130955	8	4	2012
arima	30.3570334021314	9	4	2012
arima	39.8993422993363	10	4	2012
arima	48.3032021124904	11	4	2012
arima	53.9569878666839	12	4	2012
arima	57.2983178342363	13	4	2012
arima	76.5118820774936	14	4	2012
arima	56.2782397534353	15	4	2012
arima	46.3490785607088	16	4	2012
arima	42.0568018596592	17	4	2012
arima	36.1462287267262	18	4	2012
arima	42.5442289340163	19	4	2012
arima	43.4667426485452	20	4	2012
arima	43.6420832282529	21	4	2012
arima	45.2919203092893	22	4	2012
arima	41.2085128389331	23	4	2012
arima	33.3207360998223	24	4	2012
arima	36.2177258252778	25	4	2012
arima	29.1874589176257	26	4	2012
arima	37.829687179803	27	4	2012
arima	35.9747717036276	28	4	2012
arima	29.2927258392602	29	4	2012
arima	29.6519299737226	30	4	2012
arima	23.4271752541983	31	4	2012
arima	25.7697619062383	32	4	2012
arima	27.6572459589799	33	4	2012
arima	27.5779484726743	34	4	2012
arima	20.6441960917696	35	4	2012
arima	24.7826100150613	36	4	2012
arima	19.8223245209426	37	4	2012
arima	22.6636263709544	38	4	2012
arima	22.96992977582	39	4	2012
arima	20.9624792707254	40	4	2012
arima	16.3162229426872	41	4	2012
arima	21.6363000657222	42	4	2012
arima	16.2278213015993	43	4	2012
arima	14.7065572757	44	4	2012
arima	12.9138648365481	45	4	2012
target	10	3	1	2012
target	19	4	1	2012
target	20	5	1	2012
target	22	6	1	2012
target	17	7	1	2012
target	26	8	1	2012
target	25	9	1	2012
target	21	10	1	2012
target	24	11	1	2012
target	15	12	1	2012
target	30	13	1	2012
target	34	14	1	2012
target	38	15	1	2012
target	61	16	1	2012
target	73	17	1	2012
target	60	18	1	2012
target	89	19	1	2012
target	48	20	1	2012
target	45	21	1	2012
target	42	22	1	2012
target	44	23	1	2012
target	57	24	1	2012
target	43	25	1	2012
target	44	26	1	2012
target	54	27	1	2012
target	32	28	1	2012
target	40	29	1	2012
target	34	30	1	2012
target	39	31	1	2012
target	32	32	1	2012
target	27	33	1	2012
target	20	34	1	2012
target	35	35	1	2012
target	40	36	1	2012
target	27	37	1	2012
target	18	38	1	2012
target	24	39	1	2012
target	28	40	1	2012
target	26	41	1	2012
target	21	42	1	2012
target	17	43	1	2012
target	17	44	1	2012
target	28	45	1	2012
target	19	3	2	2012
target	20	4	2	2012
target	22	5	2	2012
target	17	6	2	2012
target	26	7	2	2012
target	25	8	2	2012
target	21	9	2	2012
target	24	10	2	2012
target	15	11	2	2012
target	30	12	2	2012
target	34	13	2	2012
target	38	14	2	2012
target	61	15	2	2012
target	73	16	2	2012
target	60	17	2	2012
target	89	18	2	2012
target	48	19	2	2012
target	45	20	2	2012
target	42	21	2	2012
target	44	22	2	2012
target	57	23	2	2012
target	43	24	2	2012
target	44	25	2	2012
target	54	26	2	2012
target	32	27	2	2012
target	40	28	2	2012
target	34	29	2	2012
target	39	30	2	2012
target	32	31	2	2012
target	27	32	2	2012
target	20	33	2	2012
target	35	34	2	2012
target	40	35	2	2012
target	27	36	2	2012
target	18	37	2	2012
target	24	38	2	2012
target	28	39	2	2012
target	26	40	2	2012
target	21	41	2	2012
target	17	42	2	2012
target	17	43	2	2012
target	28	44	2	2012
target	12	45	2	2012
target	20	3	3	2012
target	22	4	3	2012
target	17	5	3	2012
target	26	6	3	2012
target	25	7	3	2012
target	21	8	3	2012
target	24	9	3	2012
target	15	10	3	2012
target	30	11	3	2012
target	34	12	3	2012
target	38	13	3	2012
target	61	14	3	2012
target	73	15	3	2012
target	60	16	3	2012
target	89	17	3	2012
target	48	18	3	2012
target	45	19	3	2012
target	42	20	3	2012
target	44	21	3	2012
target	57	22	3	2012
target	43	23	3	2012
target	44	24	3	2012
target	54	25	3	2012
target	32	26	3	2012
target	40	27	3	2012
target	34	28	3	2012
target	39	29	3	2012
target	32	30	3	2012
target	27	31	3	2012
target	20	32	3	2012
target	35	33	3	2012
target	40	34	3	2012
target	27	35	3	2012
target	18	36	3	2012
target	24	37	3	2012
target	28	38	3	2012
target	26	39	3	2012
target	21	40	3	2012
target	17	41	3	2012
target	17	42	3	2012
target	28	43	3	2012
target	12	44	3	2012
target	18	45	3	2012
target	22	3	4	2012
target	17	4	4	2012
target	26	5	4	2012
target	25	6	4	2012
target	21	7	4	2012
target	24	8	4	2012
target	15	9	4	2012
target	30	10	4	2012
target	34	11	4	2012
target	38	12	4	2012
target	61	13	4	2012
target	73	14	4	2012
target	60	15	4	2012
target	89	16	4	2012
target	48	17	4	2012
target	45	18	4	2012
target	42	19	4	2012
target	44	20	4	2012
target	57	21	4	2012
target	43	22	4	2012
target	44	23	4	2012
target	54	24	4	2012
target	32	25	4	2012
target	40	26	4	2012
target	34	27	4	2012
target	39	28	4	2012
target	32	29	4	2012
target	27	30	4	2012
target	20	31	4	2012
target	35	32	4	2012
target	40	33	4	2012
target	27	34	4	2012
target	18	35	4	2012
target	24	36	4	2012
target	28	37	4	2012
target	26	38	4	2012
target	21	39	4	2012
target	17	40	4	2012
target	17	41	4	2012
target	28	42	4	2012
target	12	43	4	2012
target	18	44	4	2012
target	21	45	4	2012
