# Supplementary material for: A stacked ensemble method for forecasting influenza-like illness visit volumes at emergency departments
Source: PLoS One. 2021 Mar 22;16(3):e0241725. doi: 10.1371/journal.pone.0241725 (PMC7984626; doi:10.1371/journal.pone.0241725)
Supplement: S1 Data — (ZIP) [file pone.0241725.s003.zip › ILI_plosone/tables/raw_estimates_2018_holdout_2013weeks-3-45.csv]

object	value	epiweek	weeks_ahead	season
rf	96.159	3	1	2013
rf	98.4635	4	1	2013
rf	133.956	5	1	2013
rf	147.5485	6	1	2013
rf	157.5805	7	1	2013
rf	166.992	8	1	2013
rf	161.621	9	1	2013
rf	186.1065	10	1	2013
rf	209.689	11	1	2013
rf	219.6325	12	1	2013
rf	231.5115	13	1	2013
rf	229.684	14	1	2013
rf	245.4455	15	1	2013
rf	247.5975	16	1	2013
rf	293.775	17	1	2013
rf	350.0725	18	1	2013
rf	325.748	19	1	2013
rf	311.032	20	1	2013
rf	263.3525	21	1	2013
rf	244.7875	22	1	2013
rf	245.3875	23	1	2013
rf	255.9705	24	1	2013
rf	257.8965	25	1	2013
rf	272.0145	26	1	2013
rf	261.6525	27	1	2013
rf	259.4545	28	1	2013
rf	255.508	29	1	2013
rf	237.2675	30	1	2013
rf	222.334	31	1	2013
rf	212.032	32	1	2013
rf	226.8575	33	1	2013
rf	205.2885	34	1	2013
rf	193.019	35	1	2013
rf	174.1275	36	1	2013
rf	184.3115	37	1	2013
rf	182.6335	38	1	2013
rf	166.462	39	1	2013
rf	150.701	40	1	2013
rf	149.792	41	1	2013
rf	147.125	42	1	2013
rf	139.137	43	1	2013
rf	131.6715	44	1	2013
rf	107.9035	45	1	2013
rf	99.831	3	2	2013
rf	111.727	4	2	2013
rf	142.671	5	2	2013
rf	158.8295	6	2	2013
rf	169.1635	7	2	2013
rf	178.066	8	2	2013
rf	168.835	9	2	2013
rf	211.5735	10	2	2013
rf	227.4705	11	2	2013
rf	231.571	12	2	2013
rf	247.775	13	2	2013
rf	248.1815	14	2	2013
rf	256.9965	15	2	2013
rf	265.0935	16	2	2013
rf	299.379	17	2	2013
rf	336.3455	18	2	2013
rf	320.756	19	2	2013
rf	290.6145	20	2	2013
rf	269.109	21	2	2013
rf	240.974	22	2	2013
rf	238.2645	23	2	2013
rf	257.9145	24	2	2013
rf	271.8235	25	2	2013
rf	271.2215	26	2	2013
rf	266.9475	27	2	2013
rf	264.5175	28	2	2013
rf	247.037	29	2	2013
rf	230.2805	30	2	2013
rf	223.875	31	2	2013
rf	239.507	32	2	2013
rf	217.5715	33	2	2013
rf	210.0645	34	2	2013
rf	185.545	35	2	2013
rf	174.03	36	2	2013
rf	193.909	37	2	2013
rf	179.8675	38	2	2013
rf	156.6875	39	2	2013
rf	144.4765	40	2	2013
rf	143.278	41	2	2013
rf	146.559	42	2	2013
rf	139.8455	43	2	2013
rf	121.859	44	2	2013
rf	99.0975	45	2	2013
rf	125.927	3	3	2013
rf	124.4675	4	3	2013
rf	141.003	5	3	2013
rf	166.2565	6	3	2013
rf	180.0885	7	3	2013
rf	195.6215	8	3	2013
rf	196.042	9	3	2013
rf	226.401	10	3	2013
rf	239.064	11	3	2013
rf	244.14	12	3	2013
rf	253.2125	13	3	2013
rf	256.968	14	3	2013
rf	265.3725	15	3	2013
rf	286.0135	16	3	2013
rf	293.0055	17	3	2013
rf	308.4795	18	3	2013
rf	293.106	19	3	2013
rf	291.808	20	3	2013
rf	264.646	21	3	2013
rf	232.7655	22	3	2013
rf	240.3065	23	3	2013
rf	263.5415	24	3	2013
rf	268.1595	25	3	2013
rf	266.593	26	3	2013
rf	263.683	27	3	2013
rf	251.721	28	3	2013
rf	231.366	29	3	2013
rf	223.2915	30	3	2013
rf	239.2475	31	3	2013
rf	228.3195	32	3	2013
rf	215.7045	33	3	2013
rf	200.237	34	3	2013
rf	188.233	35	3	2013
rf	173.536	36	3	2013
rf	189.5275	37	3	2013
rf	179.73	38	3	2013
rf	149.226	39	3	2013
rf	140.8175	40	3	2013
rf	135.5235	41	3	2013
rf	141.138	42	3	2013
rf	120.3235	43	3	2013
rf	106.109	44	3	2013
rf	89.614	45	3	2013
rf	134.1005	3	4	2013
rf	137.1215	4	4	2013
rf	159.1125	5	4	2013
rf	191.319	6	4	2013
rf	203.528	7	4	2013
rf	213.219	8	4	2013
rf	212.439	9	4	2013
rf	236.5435	10	4	2013
rf	267.533	11	4	2013
rf	255.522	12	4	2013
rf	266.0815	13	4	2013
rf	264.0545	14	4	2013
rf	286.327	15	4	2013
rf	302.473	16	4	2013
rf	286.694	17	4	2013
rf	292.1535	18	4	2013
rf	294.4195	19	4	2013
rf	290.5935	20	4	2013
rf	255.859	21	4	2013
rf	228.668	22	4	2013
rf	241.5385	23	4	2013
rf	263.9955	24	4	2013
rf	258.803	25	4	2013
rf	258.6765	26	4	2013
rf	254.023	27	4	2013
rf	236.402	28	4	2013
rf	223.0535	29	4	2013
rf	225.5225	30	4	2013
rf	234.2085	31	4	2013
rf	234.7	32	4	2013
rf	205.2565	33	4	2013
rf	208.422	34	4	2013
rf	181.0575	35	4	2013
rf	172.5755	36	4	2013
rf	191.0525	37	4	2013
rf	169.733	38	4	2013
rf	146.541	39	4	2013
rf	125.15	40	4	2013
rf	122.403	41	4	2013
rf	116.6275	42	4	2013
rf	107.0985	43	4	2013
rf	89.184	44	4	2013
rf	81.589	45	4	2013
Generalized Linear Mixture Model	158.209939392621	3	1	2018
Generalized Linear Mixture Model	161.551930133384	4	1	2018
Generalized Linear Mixture Model	186.155130656814	5	1	2018
Generalized Linear Mixture Model	171.552479612255	6	1	2018
Generalized Linear Mixture Model	209.61167767203	7	1	2018
Generalized Linear Mixture Model	275.345664167	8	1	2018
Generalized Linear Mixture Model	395.099804480709	9	1	2018
Generalized Linear Mixture Model	568.408962188765	10	1	2018
Generalized Linear Mixture Model	577.874039224953	11	1	2018
Generalized Linear Mixture Model	614.775640384994	12	1	2018
Generalized Linear Mixture Model	595.696562873691	13	1	2018
Generalized Linear Mixture Model	473.065811094647	14	1	2018
Generalized Linear Mixture Model	387.807985561084	15	1	2018
Generalized Linear Mixture Model	382.450846432355	16	1	2018
Generalized Linear Mixture Model	309.989659763078	17	1	2018
Generalized Linear Mixture Model	161.472048105919	3	2	2018
Generalized Linear Mixture Model	163.167857214004	4	2	2018
Generalized Linear Mixture Model	173.244819636954	5	2	2018
Generalized Linear Mixture Model	174.780053066663	6	2	2018
Generalized Linear Mixture Model	214.390758194527	7	2	2018
Generalized Linear Mixture Model	286.725109977423	8	2	2018
Generalized Linear Mixture Model	415.985725191682	9	2	2018
Generalized Linear Mixture Model	558.285659096391	10	2	2018
Generalized Linear Mixture Model	553.071034378816	11	2	2018
Generalized Linear Mixture Model	605.311000069922	12	2	2018
Generalized Linear Mixture Model	561.323839146733	13	2	2018
Generalized Linear Mixture Model	456.217613842907	14	2	2018
Generalized Linear Mixture Model	384.610296916036	15	2	2018
Generalized Linear Mixture Model	350.861652839645	16	2	2018
Generalized Linear Mixture Model	273.525945636604	17	2	2018
Generalized Linear Mixture Model	158.794295618727	3	3	2018
Generalized Linear Mixture Model	153.262899744296	4	3	2018
Generalized Linear Mixture Model	179.713770762481	5	3	2018
Generalized Linear Mixture Model	173.564216598452	6	3	2018
Generalized Linear Mixture Model	227.290827001446	7	3	2018
Generalized Linear Mixture Model	307.985202447836	8	3	2018
Generalized Linear Mixture Model	401.538004826767	9	3	2018
Generalized Linear Mixture Model	515.48400819765	10	3	2018
Generalized Linear Mixture Model	529.731050169173	11	3	2018
Generalized Linear Mixture Model	541.364415888963	12	3	2018
Generalized Linear Mixture Model	503.5808763327	13	3	2018
Generalized Linear Mixture Model	426.33007989784	14	3	2018
Generalized Linear Mixture Model	339.12857014003	15	3	2018
Generalized Linear Mixture Model	319.390674647652	16	3	2018
Generalized Linear Mixture Model	269.213693171138	17	3	2018
Generalized Linear Mixture Model	151.065132374913	3	4	2018
Generalized Linear Mixture Model	162.833134464778	4	4	2018
Generalized Linear Mixture Model	186.013440469493	5	4	2018
Generalized Linear Mixture Model	192.582409143754	6	4	2018
Generalized Linear Mixture Model	257.741913050277	7	4	2018
Generalized Linear Mixture Model	328.262945747957	8	4	2018
Generalized Linear Mixture Model	396.805493480499	9	4	2018
Generalized Linear Mixture Model	496.465040298625	10	4	2018
Generalized Linear Mixture Model	492.746299830138	11	4	2018
Generalized Linear Mixture Model	480.878473712429	12	4	2018
Generalized Linear Mixture Model	448.943226985839	13	4	2018
Generalized Linear Mixture Model	392.310253951827	14	4	2018
Generalized Linear Mixture Model	306.634916934834	15	4	2018
Generalized Linear Mixture Model	296.153299589187	16	4	2018
Generalized Linear Mixture Model	265.10979314269	17	4	2018
lm	115.990917880748	3	1	2013
lm	94.0720291439273	4	1	2013
lm	156.747138838773	5	1	2013
lm	128.149922422256	6	1	2013
lm	160.276835196534	7	1	2013
lm	186.762616410874	8	1	2013
lm	185.061783048459	9	1	2013
lm	248.089533211836	10	1	2013
lm	235.227017450655	11	1	2013
lm	228.854127226684	12	1	2013
lm	231.362325062479	13	1	2013
lm	236.145410454202	14	1	2013
lm	245.137264339714	15	1	2013
lm	265.402420747658	16	1	2013
lm	306.529784538756	17	1	2013
lm	341.220186570478	18	1	2013
lm	331.404035763749	19	1	2013
lm	299.979574338282	20	1	2013
lm	224.932807900349	21	1	2013
lm	256.224233598858	22	1	2013
lm	234.947280644049	23	1	2013
lm	256.640468277666	24	1	2013
lm	252.826875314115	25	1	2013
lm	260.124797227267	26	1	2013
lm	253.715788036222	27	1	2013
lm	236.641416300179	28	1	2013
lm	211.258839909259	29	1	2013
lm	225.076825123918	30	1	2013
lm	170.829877524696	31	1	2013
lm	185.483124167935	32	1	2013
lm	209.208097209357	33	1	2013
lm	202.310809309378	34	1	2013
lm	165.486850725794	35	1	2013
lm	164.784137749677	36	1	2013
lm	183.298404411086	37	1	2013
lm	184.227597364293	38	1	2013
lm	144.775512249422	39	1	2013
lm	164.424190162237	40	1	2013
lm	132.0883005686	41	1	2013
lm	162.214013283819	42	1	2013
lm	128.81002542509	43	1	2013
lm	125.520104334096	44	1	2013
lm	88.5610669209212	45	1	2013
lm	118.129534816559	3	2	2013
lm	103.416687957266	4	2	2013
lm	137.264929647909	5	2	2013
lm	166.140888128311	6	2	2013
lm	176.981698649172	7	2	2013
lm	223.959417877005	8	2	2013
lm	242.282074956607	9	2	2013
lm	262.815435451201	10	2	2013
lm	246.197527621148	11	2	2013
lm	233.480628892095	12	2	2013
lm	249.101287656881	13	2	2013
lm	265.633197911022	14	2	2013
lm	280.446582840733	15	2	2013
lm	266.684210500214	16	2	2013
lm	293.870179644895	17	2	2013
lm	282.207750214737	18	2	2013
lm	331.279936322613	19	2	2013
lm	296.550809126402	20	2	2013
lm	241.138265344227	21	2	2013
lm	222.720135232296	22	2	2013
lm	234.440926852981	23	2	2013
lm	252.69838664543	24	2	2013
lm	250.892060327571	25	2	2013
lm	229.962394951647	26	2	2013
lm	247.451653317199	27	2	2013
lm	221.530309432646	28	2	2013
lm	202.652844862582	29	2	2013
lm	191.023691084401	30	2	2013
lm	168.907447703807	31	2	2013
lm	175.914938858262	32	2	2013
lm	211.944213117275	33	2	2013
lm	184.702890168184	34	2	2013
lm	159.031693235167	35	2	2013
lm	147.599166557588	36	2	2013
lm	170.422575100252	37	2	2013
lm	147.913173396306	38	2	2013
lm	154.664409512066	39	2	2013
lm	132.396199043713	40	2	2013
lm	147.078426590245	41	2	2013
lm	122.367663803077	42	2	2013
lm	120.486219330866	43	2	2013
lm	93.4255258839928	44	2	2013
lm	88.5509098965743	45	2	2013
lm	113.138444762077	3	3	2013
lm	94.0564175450804	4	3	2013
lm	157.675053715716	5	3	2013
lm	176.497796328617	6	3	2013
lm	217.871304273132	7	3	2013
lm	272.119827924746	8	3	2013
lm	273.939124984702	9	3	2013
lm	266.018132430146	10	3	2013
lm	257.369364552492	11	3	2013
lm	260.12418848908	12	3	2013
lm	282.992091246415	13	3	2013
lm	298.423980385998	14	3	2013
lm	279.965295002902	15	3	2013
lm	260.278201885369	16	3	2013
lm	227.421512133053	17	3	2013
lm	282.278365262731	18	3	2013
lm	311.409859782649	19	3	2013
lm	312.361263710468	20	3	2013
lm	211.39246048574	21	3	2013
lm	219.992859445526	22	3	2013
lm	230.660318623798	23	3	2013
lm	238.909383355724	24	3	2013
lm	220.641148999976	25	3	2013
lm	217.347917299936	26	3	2013
lm	219.789505329087	27	3	2013
lm	210.781407199352	28	3	2013
lm	160.266767951035	29	3	2013
lm	172.771129249919	30	3	2013
lm	159.491346876298	31	3	2013
lm	176.500846532	32	3	2013
lm	184.206692956992	33	3	2013
lm	174.038585766493	34	3	2013
lm	142.128373708609	35	3	2013
lm	132.228996881659	36	3	2013
lm	128.635847124852	37	3	2013
lm	149.509888030514	38	3	2013
lm	119.802576549739	39	3	2013
lm	131.820405166216	40	3	2013
lm	107.216168905566	41	3	2013
lm	107.425180239309	42	3	2013
lm	86.331967754216	43	3	2013
lm	85.6600711461251	44	3	2013
lm	63.5047165839247	45	3	2013
lm	104.048824388151	3	4	2013
lm	127.691782646278	4	4	2013
lm	173.831550091125	5	4	2013
lm	221.239492105997	6	4	2013
lm	260.724833659044	7	4	2013
lm	292.274406415805	8	4	2013
lm	274.56466368804	9	4	2013
lm	270.058880323903	10	4	2013
lm	277.205655871191	11	4	2013
lm	289.086506336328	12	4	2013
lm	321.479564663271	13	4	2013
lm	300.962647011913	14	4	2013
lm	286.209346823789	15	4	2013
lm	204.038533946114	16	4	2013
lm	243.480654972477	17	4	2013
lm	275.329560315808	18	4	2013
lm	327.12095403026	19	4	2013
lm	276.078002202658	20	4	2013
lm	200.666165637223	21	4	2013
lm	211.491651524013	22	4	2013
lm	226.105485267435	23	4	2013
lm	217.475016447315	24	4	2013
lm	220.760532697111	25	4	2013
lm	196.987688207406	26	4	2013
lm	220.159718017816	27	4	2013
lm	177.204812313976	28	4	2013
lm	146.211179438734	29	4	2013
lm	166.636629775539	30	4	2013
lm	170.52340083406	31	4	2013
lm	155.358675119554	32	4	2013
lm	174.110576026508	33	4	2013
lm	155.370865109623	34	4	2013
lm	128.290554498913	35	4	2013
lm	96.2565322829768	36	4	2013
lm	136.046931765851	37	4	2013
lm	118.151922207419	38	4	2013
lm	123.443737543143	39	4	2013
lm	93.0382236991298	40	4	2013
lm	96.8539083873992	41	4	2013
lm	71.1640778994269	42	4	2013
lm	81.3501577946418	43	4	2013
lm	57.47728067597	44	4	2013
lm	50.289932355284	45	4	2013
eb	141.76606096971	3	1	2013
eb	96.4313117706341	4	1	2013
eb	195.382226079667	5	1	2013
eb	143.395342492583	6	1	2013
eb	165.588030528424	7	1	2013
eb	177.455375439344	8	1	2013
eb	166.550107477686	9	1	2013
eb	218.391902336135	10	1	2013
eb	219.473836928491	11	1	2013
eb	246.55035177531	12	1	2013
eb	220.823551215463	13	1	2013
eb	243.374229025523	14	1	2013
eb	200.509176030939	15	1	2013
eb	250.120770118165	16	1	2013
eb	311.162346316959	17	1	2013
eb	399.543848124256	18	1	2013
eb	396.582767610011	19	1	2013
eb	301.810902306443	20	1	2013
eb	247.367827285589	21	1	2013
eb	233.125653040507	22	1	2013
eb	260.95242795028	23	1	2013
eb	255.091874306644	24	1	2013
eb	239.775925180463	25	1	2013
eb	269.955538196069	26	1	2013
eb	261.54660439291	27	1	2013
eb	230.763313631422	28	1	2013
eb	228.940999469447	29	1	2013
eb	215.597800807814	30	1	2013
eb	185.172175480162	31	1	2013
eb	183.688938150524	32	1	2013
eb	206.298129536501	33	1	2013
eb	187.177847971733	34	1	2013
eb	175.927410004089	35	1	2013
eb	161.576585695988	36	1	2013
eb	186.722159660676	37	1	2013
eb	183.922247264291	38	1	2013
eb	173.689265393696	39	1	2013
eb	150.7708050932	40	1	2013
eb	142.187881899717	41	1	2013
eb	151.139335932845	42	1	2013
eb	148.995951056441	43	1	2013
eb	136.475023177377	44	1	2013
eb	102.294586268853	45	1	2013
eb	168.399628462054	3	2	2013
eb	108.718224403422	4	2	2013
eb	222.197452660026	5	2	2013
eb	161.782722898907	6	2	2013
eb	182.802745057588	7	2	2013
eb	196.201125128781	8	2	2013
eb	186.339221803387	9	2	2013
eb	236.850079300828	10	2	2013
eb	236.624536860714	11	2	2013
eb	264.458351204103	12	2	2013
eb	233.807516246224	13	2	2013
eb	258.709802546727	14	2	2013
eb	213.798502051865	15	2	2013
eb	265.654328634305	16	2	2013
eb	329.033989026661	17	2	2013
eb	408.377934191393	18	2	2013
eb	405.230500228406	19	2	2013
eb	314.390105874484	20	2	2013
eb	248.949175979736	21	2	2013
eb	231.867349960773	22	2	2013
eb	259.784799409697	23	2	2013
eb	252.325584457018	24	2	2013
eb	234.089757086128	25	2	2013
eb	262.532091400744	26	2	2013
eb	252.546011352926	27	2	2013
eb	220.325978287556	28	2	2013
eb	218.433722839659	29	2	2013
eb	204.458090267017	30	2	2013
eb	174.270340199694	31	2	2013
eb	173.23121820724	32	2	2013
eb	195.771183300489	33	2	2013
eb	176.598994898629	34	2	2013
eb	166.506231788789	35	2	2013
eb	152.204532813781	36	2	2013
eb	176.519494740168	37	2	2013
eb	174.56189379374	38	2	2013
eb	162.278417552775	39	2	2013
eb	139.747150805716	40	2	2013
eb	130.183652592235	41	2	2013
eb	139.814330844689	42	2	2013
eb	138.094175431411	43	2	2013
eb	124.99027724341	44	2	2013
eb	90.3032474439021	45	2	2013
eb	158.799682305015	3	3	2013
eb	125.166789472399	4	3	2013
eb	244.682373109258	5	3	2013
eb	182.039645946902	6	3	2013
eb	202.499023723345	7	3	2013
eb	215.800971452553	8	3	2013
eb	208.3484156833	9	3	2013
eb	255.655648576344	10	3	2013
eb	253.40555582618	11	3	2013
eb	281.254311144838	12	3	2013
eb	247.795021959448	13	3	2013
eb	272.196015298381	14	3	2013
eb	228.638766107039	15	3	2013
eb	281.813940471528	16	3	2013
eb	347.679732572218	17	3	2013
eb	387.300549069477	18	3	2013
eb	398.96281030327	19	3	2013
eb	326.851601261692	20	3	2013
eb	248.016046654251	21	3	2013
eb	230.4945961916	22	3	2013
eb	258.400274679219	23	3	2013
eb	247.492453913483	24	3	2013
eb	227.883093405038	25	3	2013
eb	253.925185666465	26	3	2013
eb	239.499966849818	27	3	2013
eb	209.059842650365	28	3	2013
eb	204.903958807744	29	3	2013
eb	194.259606398382	30	3	2013
eb	163.073818570906	31	3	2013
eb	162.056546214953	32	3	2013
eb	186.167398262765	33	3	2013
eb	165.908572677049	34	3	2013
eb	158.459660125596	35	3	2013
eb	141.427244387499	36	3	2013
eb	165.236999156474	37	3	2013
eb	161.729588449344	38	3	2013
eb	150.685159362573	39	3	2013
eb	128.410387949371	40	3	2013
eb	118.550012029009	41	3	2013
eb	128.416347006725	42	3	2013
eb	125.040003378929	43	3	2013
eb	115.418848812362	44	3	2013
eb	76.1515154591001	45	3	2013
eb	228.882175670508	3	4	2013
eb	143.314573407337	4	4	2013
eb	267.631212520067	5	4	2013
eb	202.90060375472	6	4	2013
eb	225.405599091696	7	4	2013
eb	238.428032934692	8	4	2013
eb	231.359211106628	9	4	2013
eb	274.64717530556	10	4	2013
eb	265.809498801399	11	4	2013
eb	297.462452575099	12	4	2013
eb	265.419948386423	13	4	2013
eb	289.557978319142	14	4	2013
eb	241.471029879863	15	4	2013
eb	298.827501542456	16	4	2013
eb	360.332134505349	17	4	2013
eb	366.354974705149	18	4	2013
eb	371.65517116175	19	4	2013
eb	344.553831103665	20	4	2013
eb	246.868619276994	21	4	2013
eb	225.992289267744	22	4	2013
eb	253.261698321903	23	4	2013
eb	242.018744621473	24	4	2013
eb	218.07305525763	25	4	2013
eb	245.988565456116	26	4	2013
eb	228.517784034285	27	4	2013
eb	195.575772839197	28	4	2013
eb	195.044611611445	29	4	2013
eb	182.817878111001	30	4	2013
eb	153.924414128548	31	4	2013
eb	153.231576396622	32	4	2013
eb	176.409414483157	33	4	2013
eb	156.830578370214	34	4	2013
eb	147.807874915503	35	4	2013
eb	130.227648488514	36	4	2013
eb	155.042770989044	37	4	2013
eb	150.86668518333	38	4	2013
eb	139.668035912586	39	4	2013
eb	116.88083049214	40	4	2013
eb	106.885629826976	41	4	2013
eb	115.691673500638	42	4	2013
eb	114.534322951759	43	4	2013
eb	101.81658442683	44	4	2013
eb	66.4304480752961	45	4	2013
arima	144.521046015501	3	1	2013
arima	115.419799889988	4	1	2013
arima	151.802281254458	5	1	2013
arima	147.611104676485	6	1	2013
arima	152.68852507861	7	1	2013
arima	168.093069220444	8	1	2013
arima	197.111218611721	9	1	2013
arima	246.891409830957	10	1	2013
arima	229.054533057232	11	1	2013
arima	240.576672179795	12	1	2013
arima	258.240087361199	13	1	2013
arima	279.917804786038	14	1	2013
arima	255.738411154619	15	1	2013
arima	264.379839645098	16	1	2013
arima	295.433893862952	17	1	2013
arima	270.185012198701	18	1	2013
arima	301.211573042392	19	1	2013
arima	287.646954615374	20	1	2013
arima	268.964845076388	21	1	2013
arima	273.930163530902	22	1	2013
arima	235.528555013928	23	1	2013
arima	259.506723059724	24	1	2013
arima	244.560191469253	25	1	2013
arima	258.285018009501	26	1	2013
arima	235.372474476419	27	1	2013
arima	228.147161972412	28	1	2013
arima	237.852218062965	29	1	2013
arima	203.34772414037	30	1	2013
arima	171.679081995614	31	1	2013
arima	186.774073025327	32	1	2013
arima	201.972645962754	33	1	2013
arima	191.716904137146	34	1	2013
arima	173.416974756947	35	1	2013
arima	169.266319488133	36	1	2013
arima	176.728511237842	37	1	2013
arima	178.095063099455	38	1	2013
arima	146.818451900364	39	1	2013
arima	163.184155136089	40	1	2013
arima	125.903802990083	41	1	2013
arima	161.973925375189	42	1	2013
arima	122.997646362721	43	1	2013
arima	128.27438380706	44	1	2013
arima	94.8717096697949	45	1	2013
arima	138.890398179524	3	2	2013
arima	117.871870420473	4	2	2013
arima	158.500740318903	5	2	2013
arima	150.480181685592	6	2	2013
arima	164.414643153435	7	2	2013
arima	208.379533064056	8	2	2013
arima	246.223942704091	9	2	2013
arima	253.909868323041	10	2	2013
arima	241.826254543532	11	2	2013
arima	277.706946432071	12	2	2013
arima	295.204071491093	13	2	2013
arima	301.858985036432	14	2	2013
arima	267.258232998617	15	2	2013
arima	274.646164536188	16	2	2013
arima	222.672562400517	17	2	2013
arima	244.809396411434	18	2	2013
arima	301.241439861716	19	2	2013
arima	299.034649412214	20	2	2013
arima	296.221550708507	21	2	2013
arima	243.846743452404	22	2	2013
arima	249.215338381164	23	2	2013
arima	255.293297702431	24	2	2013
arima	244.12044131942	25	2	2013
arima	233.891520322403	26	2	2013
arima	229.461187753361	27	2	2013
arima	235.5365489318	28	2	2013
arima	212.106670045346	29	2	2013
arima	177.513588159618	30	2	2013
arima	174.660613786497	31	2	2013
arima	185.763647837669	32	2	2013
arima	197.808485446811	33	2	2013
arima	179.116042375335	34	2	2013
arima	172.830685369446	35	2	2013
arima	163.648012798254	36	2	2013
arima	172.759162858471	37	2	2013
arima	148.94107815995	38	2	2013
arima	159.505337166598	39	2	2013
arima	135.85017942929	40	2	2013
arima	145.345897709348	41	2	2013
arima	128.415316068243	42	2	2013
arima	118.420121309961	43	2	2013
arima	108.197191949784	44	2	2013
arima	92.9658249119879	45	2	2013
arima	142.042631608202	3	3	2013
arima	123.145503939587	4	3	2013
arima	162.013612034091	5	3	2013
arima	162.049035347384	6	3	2013
arima	204.491702675568	7	3	2013
arima	257.996416549167	8	3	2013
arima	253.182655659093	9	3	2013
arima	267.985170796812	10	3	2013
arima	279.009246691495	11	3	2013
arima	315.827679563074	12	3	2013
arima	318.029221557178	13	3	2013
arima	316.410424222688	14	3	2013
arima	277.646514434807	15	3	2013
arima	200.390399016335	16	3	2013
arima	194.952295229562	17	3	2013
arima	243.976247816848	18	3	2013
arima	312.858106350031	19	3	2013
arima	326.542665459925	20	3	2013
arima	266.122936080768	21	3	2013
arima	257.555702378818	22	3	2013
arima	245.034499849069	23	3	2013
arima	254.881268141133	24	3	2013
arima	219.717544957539	25	3	2013
arima	228.018939569113	26	3	2013
arima	236.892651196756	27	3	2013
arima	209.833720972682	28	3	2013
arima	186.305897325063	29	3	2013
arima	180.523756317501	30	3	2013
arima	173.686883666615	31	3	2013
arima	181.695893702571	32	3	2013
arima	185.231447724093	33	3	2013
arima	178.545860190106	34	3	2013
arima	167.232608373164	35	3	2013
arima	159.785406257088	36	3	2013
arima	143.684322358705	37	3	2013
arima	161.670282733519	38	3	2013
arima	132.2270882824	39	3	2013
arima	155.273060477272	40	3	2013
arima	111.862820506588	41	3	2013
arima	123.861578841254	42	3	2013
arima	98.364894331774	43	3	2013
arima	106.365418358039	44	3	2013
arima	77.7288282409695	45	3	2013
arima	144.496705098021	3	4	2013
arima	130.959565949879	4	4	2013
arima	172.119456084995	5	4	2013
arima	202.441644051189	6	4	2013
arima	254.614966842749	7	4	2013
arima	263.500874268618	8	4	2013
arima	267.362300334471	9	4	2013
arima	301.911090332937	10	4	2013
arima	317.008834245361	11	4	2013
arima	336.111631212531	12	4	2013
arima	330.696221565797	13	4	2013
arima	321.33895473094	14	4	2013
arima	203.162881571683	15	4	2013
arima	174.975547138758	16	4	2013
arima	199.937552282192	17	4	2013
arima	263.15475767732	18	4	2013
arima	338.510477265612	19	4	2013
arima	292.412807339997	20	4	2013
arima	276.8531780422	21	4	2013
arima	252.275719395828	22	4	2013
arima	245.976948456038	23	4	2013
arima	229.04424469467	24	4	2013
arima	215.732535628326	25	4	2013
arima	235.622978014351	26	4	2013
arima	210.982426191853	27	4	2013
arima	184.315934014615	28	4	2013
arima	188.105594009073	29	4	2013
arima	178.74001557301	30	4	2013
arima	171.218930379368	31	4	2013
arima	171.25541492765	32	4	2013
arima	183.805973805978	33	4	2013
arima	172.150737138911	34	4	2013
arima	162.864070688568	35	4	2013
arima	132.438728808014	36	4	2013
arima	157.098862665517	37	4	2013
arima	134.067051110226	38	4	2013
arima	152.100270854972	39	4	2013
arima	120.414266171304	40	4	2013
arima	109.522849609204	41	4	2013
arima	103.046047892538	42	4	2013
arima	97.8633049863793	43	4	2013
arima	89.2604282551467	44	4	2013
arima	83.0263604013876	45	4	2013
target	89	3	1	2013
target	166	4	1	2013
target	127	5	1	2013
target	147	6	1	2013
target	159	7	1	2013
target	148	8	1	2013
target	197	9	1	2013
target	200	10	1	2013
target	227	11	1	2013
target	204	12	1	2013
target	229	13	1	2013
target	190	14	1	2013
target	238	15	1	2013
target	293	16	1	2013
target	381	17	1	2013
target	383	18	1	2013
target	296	19	1	2013
target	250	20	1	2013
target	236	21	1	2013
target	262	22	1	2013
target	256	23	1	2013
target	244	24	1	2013
target	275	25	1	2013
target	268	26	1	2013
target	240	27	1	2013
target	240	28	1	2013
target	228	29	1	2013
target	198	30	1	2013
target	197	31	1	2013
target	220	32	1	2013
target	199	33	1	2013
target	189	34	1	2013
target	173	35	1	2013
target	200	36	1	2013
target	197	37	1	2013
target	186	38	1	2013
target	162	39	1	2013
target	154	40	1	2013
target	162	41	1	2013
target	160	42	1	2013
target	148	43	1	2013
target	113	44	1	2013
target	114	45	1	2013
target	166	3	2	2013
target	127	4	2	2013
target	147	5	2	2013
target	159	6	2	2013
target	148	7	2	2013
target	197	8	2	2013
target	200	9	2	2013
target	227	10	2	2013
target	204	11	2	2013
target	229	12	2	2013
target	190	13	2	2013
target	238	14	2	2013
target	293	15	2	2013
target	381	16	2	2013
target	383	17	2	2013
target	296	18	2	2013
target	250	19	2	2013
target	236	20	2	2013
target	262	21	2	2013
target	256	22	2	2013
target	244	23	2	2013
target	275	24	2	2013
target	268	25	2	2013
target	240	26	2	2013
target	240	27	2	2013
target	228	28	2	2013
target	198	29	2	2013
target	197	30	2	2013
target	220	31	2	2013
target	199	32	2	2013
target	189	33	2	2013
target	173	34	2	2013
target	200	35	2	2013
target	197	36	2	2013
target	186	37	2	2013
target	162	38	2	2013
target	154	39	2	2013
target	162	40	2	2013
target	160	41	2	2013
target	148	42	2	2013
target	113	43	2	2013
target	114	44	2	2013
target	65	45	2	2013
target	127	3	3	2013
target	147	4	3	2013
target	159	5	3	2013
target	148	6	3	2013
target	197	7	3	2013
target	200	8	3	2013
target	227	9	3	2013
target	204	10	3	2013
target	229	11	3	2013
target	190	12	3	2013
target	238	13	3	2013
target	293	14	3	2013
target	381	15	3	2013
target	383	16	3	2013
target	296	17	3	2013
target	250	18	3	2013
target	236	19	3	2013
target	262	20	3	2013
target	256	21	3	2013
target	244	22	3	2013
target	275	23	3	2013
target	268	24	3	2013
target	240	25	3	2013
target	240	26	3	2013
target	228	27	3	2013
target	198	28	3	2013
target	197	29	3	2013
target	220	30	3	2013
target	199	31	3	2013
target	189	32	3	2013
target	173	33	3	2013
target	200	34	3	2013
target	197	35	3	2013
target	186	36	3	2013
target	162	37	3	2013
target	154	38	3	2013
target	162	39	3	2013
target	160	40	3	2013
target	148	41	3	2013
target	113	42	3	2013
target	114	43	3	2013
target	65	44	3	2013
target	57	45	3	2013
target	147	3	4	2013
target	159	4	4	2013
target	148	5	4	2013
target	197	6	4	2013
target	200	7	4	2013
target	227	8	4	2013
target	204	9	4	2013
target	229	10	4	2013
target	190	11	4	2013
target	238	12	4	2013
target	293	13	4	2013
target	381	14	4	2013
target	383	15	4	2013
target	296	16	4	2013
target	250	17	4	2013
target	236	18	4	2013
target	262	19	4	2013
target	256	20	4	2013
target	244	21	4	2013
target	275	22	4	2013
target	268	23	4	2013
target	240	24	4	2013
target	240	25	4	2013
target	228	26	4	2013
target	198	27	4	2013
target	197	28	4	2013
target	220	29	4	2013
target	199	30	4	2013
target	189	31	4	2013
target	173	32	4	2013
target	200	33	4	2013
target	197	34	4	2013
target	186	35	4	2013
target	162	36	4	2013
target	154	37	4	2013
target	162	38	4	2013
target	160	39	4	2013
target	148	40	4	2013
target	113	41	4	2013
target	114	42	4	2013
target	65	43	4	2013
target	57	44	4	2013
target	65	45	4	2013
