# Supplementary material for: A stacked ensemble method for forecasting influenza-like illness visit volumes at emergency departments
Source: PLoS One. 2021 Mar 22;16(3):e0241725. doi: 10.1371/journal.pone.0241725 (PMC7984626; doi:10.1371/journal.pone.0241725)
Supplement: S1 Data — (ZIP) [file pone.0241725.s003.zip › ILI_plosone/tables/raw_estimates_2018_holdout_2013weeks-3-45_fmc.csv]

object	value	epiweek	weeks_ahead	season
rf	14.28	3	1	2013
rf	17.8555	4	1	2013
rf	25.474	5	1	2013
rf	29.5425	6	1	2013
rf	26.6715	7	1	2013
rf	27.628	8	1	2013
rf	24.848	9	1	2013
rf	26.817	10	1	2013
rf	33.764	11	1	2013
rf	43.1235	12	1	2013
rf	43.798	13	1	2013
rf	43.156	14	1	2013
rf	37.4745	15	1	2013
rf	47.327	16	1	2013
rf	47.043	17	1	2013
rf	54.1885	18	1	2013
rf	54.4735	19	1	2013
rf	66.2635	20	1	2013
rf	54.5365	21	1	2013
rf	43.739	22	1	2013
rf	40.437	23	1	2013
rf	49.378	24	1	2013
rf	50.227	25	1	2013
rf	42.504	26	1	2013
rf	44.1395	27	1	2013
rf	40.8115	28	1	2013
rf	41.224	29	1	2013
rf	37.48	30	1	2013
rf	41.659	31	1	2013
rf	44.5205	32	1	2013
rf	41.151	33	1	2013
rf	40.5	34	1	2013
rf	34.183	35	1	2013
rf	29.372	36	1	2013
rf	30.031	37	1	2013
rf	26.5535	38	1	2013
rf	26.819	39	1	2013
rf	21.933	40	1	2013
rf	22.0745	41	1	2013
rf	21.9875	42	1	2013
rf	21.474	43	1	2013
rf	19.576	44	1	2013
rf	18.7835	45	1	2013
rf	18.7105	3	2	2013
rf	20.932	4	2	2013
rf	25.1395	5	2	2013
rf	27.13	6	2	2013
rf	28.6325	7	2	2013
rf	26.971	8	2	2013
rf	26.195	9	2	2013
rf	27.736	10	2	2013
rf	37.287	11	2	2013
rf	43.4105	12	2	2013
rf	47.292	13	2	2013
rf	43.008	14	2	2013
rf	47.622	15	2	2013
rf	52.607	16	2	2013
rf	50.301	17	2	2013
rf	57.3405	18	2	2013
rf	51.6615	19	2	2013
rf	49.3155	20	2	2013
rf	45.163	21	2	2013
rf	40.4715	22	2	2013
rf	42.379	23	2	2013
rf	46.493	24	2	2013
rf	45.307	25	2	2013
rf	40.784	26	2	2013
rf	40.8515	27	2	2013
rf	38.902	28	2	2013
rf	38.3715	29	2	2013
rf	36.6275	30	2	2013
rf	43.631	31	2	2013
rf	40.4165	32	2	2013
rf	38.5405	33	2	2013
rf	37.7595	34	2	2013
rf	33.5965	35	2	2013
rf	29.3145	36	2	2013
rf	27.7665	37	2	2013
rf	28.19	38	2	2013
rf	22.554	39	2	2013
rf	21.3465	40	2	2013
rf	21.1465	41	2	2013
rf	22.096	42	2	2013
rf	20.624	43	2	2013
rf	20.712	44	2	2013
rf	19.2455	45	2	2013
rf	21.156	3	3	2013
rf	23.8315	4	3	2013
rf	25.4745	5	3	2013
rf	29.1685	6	3	2013
rf	27.7765	7	3	2013
rf	27.4435	8	3	2013
rf	26.99	9	3	2013
rf	32.7585	10	3	2013
rf	35.9795	11	3	2013
rf	45.648	12	3	2013
rf	46.722	13	3	2013
rf	48.2495	14	3	2013
rf	53.213	15	3	2013
rf	45.758	16	3	2013
rf	58.054	17	3	2013
rf	62.693	18	3	2013
rf	46.549	19	3	2013
rf	44.122	20	3	2013
rf	44.5155	21	3	2013
rf	42.239	22	3	2013
rf	39.8195	23	3	2013
rf	42.5685	24	3	2013
rf	41.5405	25	3	2013
rf	40.1965	26	3	2013
rf	41.0935	27	3	2013
rf	38.512	28	3	2013
rf	37.4935	29	3	2013
rf	38.4665	30	3	2013
rf	38.9675	31	3	2013
rf	39.329	32	3	2013
rf	35.88	33	3	2013
rf	38.947	34	3	2013
rf	32.6085	35	3	2013
rf	27.6175	36	3	2013
rf	30.0505	37	3	2013
rf	26.3935	38	3	2013
rf	24.706	39	3	2013
rf	21.7565	40	3	2013
rf	22.135	41	3	2013
rf	20.8555	42	3	2013
rf	21.607	43	3	2013
rf	19.88	44	3	2013
rf	16.71	45	3	2013
rf	25.4625	3	4	2013
rf	22.9435	4	4	2013
rf	27.1305	5	4	2013
rf	27.763	6	4	2013
rf	28.485	7	4	2013
rf	28.9545	8	4	2013
rf	31.1995	9	4	2013
rf	34.1025	10	4	2013
rf	44.8435	11	4	2013
rf	47.2005	12	4	2013
rf	47.97	13	4	2013
rf	51.591	14	4	2013
rf	45.4695	15	4	2013
rf	57.41	16	4	2013
rf	60.054	17	4	2013
rf	55.098	18	4	2013
rf	45.359	19	4	2013
rf	45.1295	20	4	2013
rf	44.4195	21	4	2013
rf	40.7715	22	4	2013
rf	39.562	23	4	2013
rf	40.1575	24	4	2013
rf	40.178	25	4	2013
rf	40.9955	26	4	2013
rf	39.82	27	4	2013
rf	39.138	28	4	2013
rf	35.5455	29	4	2013
rf	36.8995	30	4	2013
rf	40.609	31	4	2013
rf	39.506	32	4	2013
rf	37.856	33	4	2013
rf	34.9855	34	4	2013
rf	32.8295	35	4	2013
rf	29.6945	36	4	2013
rf	29.7725	37	4	2013
rf	28.0055	38	4	2013
rf	24.461	39	4	2013
rf	21.377	40	4	2013
rf	19.922	41	4	2013
rf	22.5015	42	4	2013
rf	20.0075	43	4	2013
rf	17.439	44	4	2013
rf	16.6155	45	4	2013
Generalized Linear Mixture Model	150.253808582189	3	1	2018
Generalized Linear Mixture Model	150.931464292796	4	1	2018
Generalized Linear Mixture Model	182.386490135538	5	1	2018
Generalized Linear Mixture Model	164.906383932209	6	1	2018
Generalized Linear Mixture Model	207.341622003101	7	1	2018
Generalized Linear Mixture Model	280.997935732606	8	1	2018
Generalized Linear Mixture Model	419.71702862272	9	1	2018
Generalized Linear Mixture Model	600.303877258634	10	1	2018
Generalized Linear Mixture Model	601.287873723499	11	1	2018
Generalized Linear Mixture Model	629.587359462613	12	1	2018
Generalized Linear Mixture Model	613.364280351276	13	1	2018
Generalized Linear Mixture Model	483.316474190451	14	1	2018
Generalized Linear Mixture Model	395.239176424539	15	1	2018
Generalized Linear Mixture Model	395.781803555019	16	1	2018
Generalized Linear Mixture Model	318.143533140701	17	1	2018
Generalized Linear Mixture Model	150.589040034486	3	2	2018
Generalized Linear Mixture Model	148.900924890139	4	2	2018
Generalized Linear Mixture Model	168.331808607628	5	2	2018
Generalized Linear Mixture Model	165.800073546802	6	2	2018
Generalized Linear Mixture Model	211.598743240065	7	2	2018
Generalized Linear Mixture Model	294.336818520141	8	2	2018
Generalized Linear Mixture Model	448.020017955351	9	2	2018
Generalized Linear Mixture Model	602.857660743681	10	2	2018
Generalized Linear Mixture Model	586.210882722819	11	2	2018
Generalized Linear Mixture Model	627.673347513306	12	2	2018
Generalized Linear Mixture Model	588.874246788205	13	2	2018
Generalized Linear Mixture Model	472.862333331315	14	2	2018
Generalized Linear Mixture Model	396.087448035644	15	2	2018
Generalized Linear Mixture Model	370.950170177486	16	2	2018
Generalized Linear Mixture Model	285.718791132993	17	2	2018
Generalized Linear Mixture Model	144.924587925869	3	3	2018
Generalized Linear Mixture Model	135.262722439872	4	3	2018
Generalized Linear Mixture Model	172.664867887459	5	3	2018
Generalized Linear Mixture Model	160.766850781556	6	3	2018
Generalized Linear Mixture Model	222.234969595168	7	3	2018
Generalized Linear Mixture Model	318.001476103385	8	3	2018
Generalized Linear Mixture Model	443.713325825574	9	3	2018
Generalized Linear Mixture Model	574.191855372727	10	3	2018
Generalized Linear Mixture Model	574.891610078063	11	3	2018
Generalized Linear Mixture Model	574.540816997683	12	3	2018
Generalized Linear Mixture Model	545.199173293987	13	3	2018
Generalized Linear Mixture Model	450.769117738101	14	3	2018
Generalized Linear Mixture Model	356.796379679293	15	3	2018
Generalized Linear Mixture Model	346.314027781429	16	3	2018
Generalized Linear Mixture Model	283.544738921894	17	3	2018
Generalized Linear Mixture Model	134.527259670232	3	4	2018
Generalized Linear Mixture Model	141.893303154979	4	4	2018
Generalized Linear Mixture Model	176.761817885679	5	4	2018
Generalized Linear Mixture Model	175.445772934677	6	4	2018
Generalized Linear Mixture Model	250.606044533487	7	4	2018
Generalized Linear Mixture Model	339.069607099644	8	4	2018
Generalized Linear Mixture Model	446.094330074998	9	4	2018
Generalized Linear Mixture Model	569.085112143398	10	4	2018
Generalized Linear Mixture Model	551.091513099138	11	4	2018
Generalized Linear Mixture Model	525.920903885527	12	4	2018
Generalized Linear Mixture Model	498.912958849919	13	4	2018
Generalized Linear Mixture Model	421.883360227335	14	4	2018
Generalized Linear Mixture Model	325.992042026736	15	4	2018
Generalized Linear Mixture Model	327.960511948754	16	4	2018
Generalized Linear Mixture Model	283.236654258363	17	4	2018
lm	23.3163051632036	3	1	2013
lm	28.6834822295078	4	1	2013
lm	31.1554936069519	5	1	2013
lm	36.2986127867379	6	1	2013
lm	17.7732377044785	7	1	2013
lm	28.0422510926334	8	1	2013
lm	25.9760764062158	9	1	2013
lm	26.8107852536069	10	1	2013
lm	39.9837348014212	11	1	2013
lm	35.7905672677276	12	1	2013
lm	39.4292060002297	13	1	2013
lm	46.868965545255	14	1	2013
lm	37.2110184840622	15	1	2013
lm	58.0933488118914	16	1	2013
lm	48.2150127952467	17	1	2013
lm	61.9049086162066	18	1	2013
lm	84.1128094879898	19	1	2013
lm	67.1327140652288	20	1	2013
lm	44.8583383352702	21	1	2013
lm	43.4765947887254	22	1	2013
lm	37.54483363959	23	1	2013
lm	48.5470094371472	24	1	2013
lm	41.2866025817259	25	1	2013
lm	38.1195191446775	26	1	2013
lm	31.2194258606017	27	1	2013
lm	29.4659758053774	28	1	2013
lm	34.9286155776511	29	1	2013
lm	34.2942387753618	30	1	2013
lm	33.6638406186478	31	1	2013
lm	27.3602652593494	32	1	2013
lm	34.4689507163061	33	1	2013
lm	27.4611038147297	34	1	2013
lm	32.4643606451885	35	1	2013
lm	29.2924202367362	36	1	2013
lm	25.8719104148446	37	1	2013
lm	19.1276130009608	38	1	2013
lm	29.2951569308842	39	1	2013
lm	20.5723008688438	40	1	2013
lm	22.7773976236647	41	1	2013
lm	22.8237230899008	42	1	2013
lm	20.7076710235679	43	1	2013
lm	15.688328852351	44	1	2013
lm	26.8087665261852	45	1	2013
lm	25.2188808096775	3	2	2013
lm	29.3631578068489	4	2	2013
lm	35.5971681699814	5	2	2013
lm	29.5979961154776	6	2	2013
lm	23.5801107534104	7	2	2013
lm	24.2660051426111	8	2	2013
lm	30.9044208175494	9	2	2013
lm	33.7267916353964	10	2	2013
lm	35.5853669392753	11	2	2013
lm	44.284237853091	12	2	2013
lm	47.7972605696265	13	2	2013
lm	47.1292391651233	14	2	2013
lm	52.0380546014427	15	2	2013
lm	56.4046141352801	16	2	2013
lm	49.2510654062967	17	2	2013
lm	60.4459148564647	18	2	2013
lm	65.3580970074258	19	2	2013
lm	59.0850404397557	20	2	2013
lm	44.4361722753913	21	2	2013
lm	35.7342610610421	22	2	2013
lm	44.2452978713451	23	2	2013
lm	44.0706229826079	24	2	2013
lm	41.1115758579246	25	2	2013
lm	30.9822663001751	26	2	2013
lm	31.1214418319493	27	2	2013
lm	26.155583672412	28	2	2013
lm	39.0875714348233	29	2	2013
lm	32.2969650215929	30	2	2013
lm	28.0191537433664	31	2	2013
lm	26.9752283390012	32	2	2013
lm	27.2287001187308	33	2	2013
lm	29.9161858492391	34	2	2013
lm	32.3669484556265	35	2	2013
lm	26.6263963275597	36	2	2013
lm	18.2908874761031	37	2	2013
lm	22.777208075206	38	2	2013
lm	22.6068508585416	39	2	2013
lm	22.0642510654927	40	2	2013
lm	22.6083833752398	41	2	2013
lm	18.0300252045336	42	2	2013
lm	14.7661318395539	43	2	2013
lm	20.7045724001939	44	2	2013
lm	19.7117593707322	45	2	2013
lm	26.8465415960512	3	3	2013
lm	33.4381660440175	4	3	2013
lm	29.1030838952953	5	3	2013
lm	33.9798073006004	6	3	2013
lm	24.3365657054075	7	3	2013
lm	30.8496121686998	8	3	2013
lm	36.2938786257915	9	3	2013
lm	31.2220650483533	10	3	2013
lm	41.7806616499127	11	3	2013
lm	50.6648579200954	12	3	2013
lm	48.1735088850792	13	3	2013
lm	60.17203628377	14	3	2013
lm	51.2263976622435	15	3	2013
lm	54.2126381065871	16	3	2013
lm	56.797864539441	17	3	2013
lm	44.7778663766396	18	3	2013
lm	53.8844774634858	19	3	2013
lm	52.7877081372784	20	3	2013
lm	38.5874236248959	21	3	2013
lm	46.283660070822	22	3	2013
lm	42.9233336961603	23	3	2013
lm	42.4852647727716	24	3	2013
lm	33.5787027599448	25	3	2013
lm	32.2910737783892	26	3	2013
lm	27.0416312270248	27	3	2013
lm	34.1916566084025	28	3	2013
lm	34.0274715655074	29	3	2013
lm	26.5494029343467	30	3	2013
lm	27.0228573493103	31	3	2013
lm	22.2990745790458	32	3	2013
lm	29.0380826543132	33	3	2013
lm	31.3057259464969	34	3	2013
lm	28.1851315319147	35	3	2013
lm	19.2871119944246	36	3	2013
lm	23.478744181055	37	3	2013
lm	19.3028943765785	38	3	2013
lm	23.0991748062286	39	3	2013
lm	22.4537545035697	40	3	2013
lm	17.9188855654287	41	3	2013
lm	14.6629995895738	42	3	2013
lm	20.2772407340281	43	3	2013
lm	15.8403132985666	44	3	2013
lm	18.169844229451	45	3	2013
lm	31.0095522409669	3	4	2013
lm	25.2986449791538	4	4	2013
lm	32.6470221877012	5	4	2013
lm	32.4038021890322	6	4	2013
lm	29.7943101949927	7	4	2013
lm	39.8173059149897	8	4	2013
lm	31.5990015615845	9	4	2013
lm	40.0494108047533	10	4	2013
lm	48.6006501199504	11	4	2013
lm	50.0772975900855	12	4	2013
lm	61.090745909156	13	4	2013
lm	59.2939046430662	14	4	2013
lm	50.7935628509968	15	4	2013
lm	63.2298694281461	16	4	2013
lm	41.5677059510304	17	4	2013
lm	40.1803199222956	18	4	2013
lm	47.0575298175728	19	4	2013
lm	36.2032202555541	20	4	2013
lm	46.45445385478	21	4	2013
lm	44.7149344625967	22	4	2013
lm	41.6570900551994	23	4	2013
lm	35.5416627457752	24	4	2013
lm	34.356442525912	25	4	2013
lm	27.7965845916542	26	4	2013
lm	37.3330455438802	27	4	2013
lm	32.4677066014017	28	4	2013
lm	27.0267942267026	29	4	2013
lm	25.7031230640672	30	4	2013
lm	23.161412951656	31	4	2013
lm	25.967720279129	32	4	2013
lm	30.8060215881504	33	4	2013
lm	26.4715904802216	34	4	2013
lm	20.2476023057871	35	4	2013
lm	23.021849057524	36	4	2013
lm	20.874491770092	37	4	2013
lm	21.1742516014936	38	4	2013
lm	23.1909701637124	39	4	2013
lm	16.6033968666445	40	4	2013
lm	14.9060875580252	41	4	2013
lm	19.8305130941198	42	4	2013
lm	15.5061275349332	43	4	2013
lm	15.4348256612194	44	4	2013
lm	15.5094778395568	45	4	2013
eb	19.7898022366516	3	1	2013
eb	28.9190584951282	4	1	2013
eb	43.0119044735335	5	1	2013
eb	42.0611026024676	6	1	2013
eb	16.0019530444469	7	1	2013
eb	24.1750544674714	8	1	2013
eb	20.5730513282483	9	1	2013
eb	23.5963823360523	10	1	2013
eb	42.3143965516181	11	1	2013
eb	50.1690361831175	12	1	2013
eb	41.7493324959584	13	1	2013
eb	37.0747803023816	14	1	2013
eb	30.7848959029871	15	1	2013
eb	48.7276384806028	16	1	2013
eb	39.7061644925927	17	1	2013
eb	72.5397542304108	18	1	2013
eb	112.263995443088	19	1	2013
eb	104.476177002884	20	1	2013
eb	52.9021591240857	21	1	2013
eb	37.3769565414551	22	1	2013
eb	37.3744562105556	23	1	2013
eb	49.3652111090523	24	1	2013
eb	47.5727926837398	25	1	2013
eb	35.772054033511	26	1	2013
eb	43.064649299821	27	1	2013
eb	32.8608563180093	28	1	2013
eb	45.5036470965091	29	1	2013
eb	27.4429276019967	30	1	2013
eb	43.1454618700158	31	1	2013
eb	34.968765752605	32	1	2013
eb	46.8115722755188	33	1	2013
eb	38.7568600520822	34	1	2013
eb	37.7482128058634	35	1	2013
eb	23.8916859500475	36	1	2013
eb	31.0381778644044	37	1	2013
eb	25.024155213226	38	1	2013
eb	33.4062577971425	39	1	2013
eb	24.3654293119698	40	1	2013
eb	23.5358663686573	41	1	2013
eb	17.6907102948762	42	1	2013
eb	27.7483029039962	43	1	2013
eb	19.8820856344205	44	1	2013
eb	32.0389175229161	45	1	2013
eb	22.1926654988998	3	2	2013
eb	32.3908297206986	4	2	2013
eb	49.2425931222737	5	2	2013
eb	45.3183889934232	6	2	2013
eb	18.7846908549062	7	2	2013
eb	27.1779263456718	8	2	2013
eb	25.1101566987498	9	2	2013
eb	28.2299793209591	10	2	2013
eb	47.9653949961005	11	2	2013
eb	56.0208804777561	12	2	2013
eb	46.4994387238707	13	2	2013
eb	42.0477954060071	14	2	2013
eb	37.071188713189	15	2	2013
eb	53.9421949539459	16	2	2013
eb	46.4684396814547	17	2	2013
eb	71.1403537483491	18	2	2013
eb	104.303769466302	19	2	2013
eb	96.5146155652391	20	2	2013
eb	50.3510987965062	21	2	2013
eb	36.2680786420326	22	2	2013
eb	36.3286955719561	23	2	2013
eb	48.0091837817391	24	2	2013
eb	46.3185772439247	25	2	2013
eb	34.5498828498622	26	2	2013
eb	41.6776759201936	27	2	2013
eb	31.291511056918	28	2	2013
eb	43.9786412088909	29	2	2013
eb	25.5918521115143	30	2	2013
eb	41.5456838914302	31	2	2013
eb	33.3075302260495	32	2	2013
eb	44.540695684936	33	2	2013
eb	36.6069638471279	34	2	2013
eb	35.726729725362	35	2	2013
eb	21.7423891355825	36	2	2013
eb	29.0244499971024	37	2	2013
eb	23.3758126163177	38	2	2013
eb	31.8428337460566	39	2	2013
eb	23.1635779374689	40	2	2013
eb	22.6531635955412	41	2	2013
eb	16.3446284009928	42	2	2013
eb	26.95275204826	43	2	2013
eb	19.1654578838959	44	2	2013
eb	31.294750853264	45	2	2013
eb	24.0564261265558	3	3	2013
eb	34.865035166979	4	3	2013
eb	55.1857615194914	5	3	2013
eb	48.2634158863099	6	3	2013
eb	22.1722944457895	7	3	2013
eb	31.7117237352521	8	3	2013
eb	30.010366910405	9	3	2013
eb	33.4909142701731	10	3	2013
eb	53.3326392555156	11	3	2013
eb	60.8207680963052	12	3	2013
eb	52.9439004401098	13	3	2013
eb	49.312288977832	14	3	2013
eb	46.9883369139242	15	3	2013
eb	57.3450191360547	16	3	2013
eb	53.7752480199604	17	3	2013
eb	66.2481350379824	18	3	2013
eb	97.5103199587516	19	3	2013
eb	90.5032335315677	20	3	2013
eb	48.9660564163764	21	3	2013
eb	35.3069502744516	22	3	2013
eb	35.0465287606791	23	3	2013
eb	46.8160455883792	24	3	2013
eb	44.5978649694177	25	3	2013
eb	33.3390192954479	26	3	2013
eb	40.2525250338039	27	3	2013
eb	30.3045426496304	28	3	2013
eb	42.602171514261	29	3	2013
eb	23.9142988160066	30	3	2013
eb	39.5215354704943	31	3	2013
eb	31.1803530548256	32	3	2013
eb	42.4119667888701	33	3	2013
eb	34.6679060157266	34	3	2013
eb	33.8483542328865	35	3	2013
eb	20.051322043589	36	3	2013
eb	27.3972590654308	37	3	2013
eb	22.1334776909387	38	3	2013
eb	30.3059669001817	39	3	2013
eb	22.0981963560356	40	3	2013
eb	21.2153773485098	41	3	2013
eb	15.5170954832412	42	3	2013
eb	25.7613386279413	43	3	2013
eb	18.1699178812146	44	3	2013
eb	30.5078193033037	45	3	2013
eb	26.6495800530491	3	4	2013
eb	37.1202582534392	4	4	2013
eb	60.1533363737099	5	4	2013
eb	51.403812368976	6	4	2013
eb	26.3993859539892	7	4	2013
eb	36.1992065486561	8	4	2013
eb	34.870881170003	9	4	2013
eb	38.5501435030071	10	4	2013
eb	57.3499600348544	11	4	2013
eb	63.3199967779624	12	4	2013
eb	58.8552164121707	13	4	2013
eb	57.7896376819174	14	4	2013
eb	55.543192471947	15	4	2013
eb	57.7194399764376	16	4	2013
eb	54.6666203276523	17	4	2013
eb	61.3969097509049	18	4	2013
eb	89.9695212093107	19	4	2013
eb	84.3455693187223	20	4	2013
eb	47.9383294833058	21	4	2013
eb	33.9507065138154	22	4	2013
eb	34.4428830612144	23	4	2013
eb	46.1415356496804	24	4	2013
eb	44.0222971127628	25	4	2013
eb	32.6118415285261	26	4	2013
eb	39.0610787184704	27	4	2013
eb	28.5962150548405	28	4	2013
eb	40.7175262962626	29	4	2013
eb	21.9700011953819	30	4	2013
eb	37.4248170807968	31	4	2013
eb	29.1469262034325	32	4	2013
eb	40.3695158628936	33	4	2013
eb	32.4854410413528	34	4	2013
eb	31.94060357476	35	4	2013
eb	18.7485649366394	36	4	2013
eb	26.1462376403948	37	4	2013
eb	20.9591438238772	38	4	2013
eb	29.2121002933338	39	4	2013
eb	20.7599333971908	40	4	2013
eb	20.0792048560664	41	4	2013
eb	14.5842973613263	42	4	2013
eb	25.1495990397234	43	4	2013
eb	17.5677747914533	44	4	2013
eb	29.4946497734943	45	4	2013
arima	19.199536539154	3	1	2013
arima	24.7585729756606	4	1	2013
arima	32.5549057115852	5	1	2013
arima	34.5603992680548	6	1	2013
arima	24.7616618743864	7	1	2013
arima	23.6731719283246	8	1	2013
arima	22.3897604741652	9	1	2013
arima	26.3763162002059	10	1	2013
arima	32.0745493509597	11	1	2013
arima	31.995090064564	12	1	2013
arima	44.2393704228352	13	1	2013
arima	48.6384774966857	14	1	2013
arima	53.6552768386937	15	1	2013
arima	52.2671366376231	16	1	2013
arima	59.9006785775744	17	1	2013
arima	49.3554253226288	18	1	2013
arima	61.1368325426043	19	1	2013
arima	69.0175354515568	20	1	2013
arima	46.3090555596647	21	1	2013
arima	44.7646154081676	22	1	2013
arima	41.1567013744395	23	1	2013
arima	47.8510930746952	24	1	2013
arima	47.6663200748188	25	1	2013
arima	42.5667370877473	26	1	2013
arima	31.1973943665983	27	1	2013
arima	38.1187958725448	28	1	2013
arima	31.6479564357963	29	1	2013
arima	39.6452669544723	30	1	2013
arima	34.4394350835757	31	1	2013
arima	29.8629018062771	32	1	2013
arima	33.9310013749298	33	1	2013
arima	31.6807057081291	34	1	2013
arima	33.5597980646523	35	1	2013
arima	29.140013176057	36	1	2013
arima	28.3759374033195	37	1	2013
arima	22.5953200993177	38	1	2013
arima	30.465113935517	39	1	2013
arima	21.5805265236194	40	1	2013
arima	24.4235568777181	41	1	2013
arima	23.07511192448	42	1	2013
arima	21.6539527518717	43	1	2013
arima	18.0099649529229	44	1	2013
arima	24.6825867369198	45	1	2013
arima	23.629046244707	3	2	2013
arima	30.1791943137607	4	2	2013
arima	33.7733021454408	5	2	2013
arima	29.6379037705798	6	2	2013
arima	24.3176223086449	7	2	2013
arima	23.587106124064	8	2	2013
arima	26.9977486161516	9	2	2013
arima	29.9141407013613	10	2	2013
arima	29.8521650165825	11	2	2013
arima	43.2629700709582	12	2	2013
arima	51.2414824339198	13	2	2013
arima	58.5680964038407	14	2	2013
arima	54.3485479891343	15	2	2013
arima	63.8314198034073	16	2	2013
arima	46.7117802226309	17	2	2013
arima	43.6331344630628	18	2	2013
arima	53.6053095962136	19	2	2013
arima	53.6333368757218	20	2	2013
arima	47.5980791156559	21	2	2013
arima	43.5183086940524	22	2	2013
arima	43.8324388923218	23	2	2013
arima	47.1934201579498	24	2	2013
arima	46.2420375416136	25	2	2013
arima	30.2276248676147	26	2	2013
arima	36.8091139564482	27	2	2013
arima	28.3795095096083	28	2	2013
arima	40.2921400918977	29	2	2013
arima	32.3897727819921	30	2	2013
arima	28.7332125010036	31	2	2013
arima	27.2110108131156	32	2	2013
arima	29.4280374324181	33	2	2013
arima	30.3863915402029	34	2	2013
arima	31.5924054883594	35	2	2013
arima	26.6350931025593	36	2	2013
arima	22.7886699726232	37	2	2013
arima	25.6437449953107	38	2	2013
arima	22.8773633362515	39	2	2013
arima	22.6721991666272	40	2	2013
arima	24.5889981715425	41	2	2013
arima	19.0525298052816	42	2	2013
arima	17.9628640395352	43	2	2013
arima	18.8860404394397	44	2	2013
arima	21.0663776500702	45	2	2013
arima	28.9103741032803	3	3	2013
arima	31.1340505254358	4	3	2013
arima	28.7801087090215	5	3	2013
arima	29.584358738315	6	3	2013
arima	24.2879520740144	7	3	2013
arima	28.2807191093745	8	3	2013
arima	30.5874572592508	9	3	2013
arima	27.5091534993206	10	3	2013
arima	40.9994855019825	11	3	2013
arima	50.2301822395793	12	3	2013
arima	61.2826971928	13	3	2013
arima	59.25065075624	14	3	2013
arima	65.821662513379	15	3	2013
arima	50.5974509583028	16	3	2013
arima	40.9741563330479	17	3	2013
arima	40.2264628832319	18	3	2013
arima	44.5571800801048	19	3	2013
arima	51.9846317153483	20	3	2013
arima	45.1096571609187	21	3	2013
arima	45.2549372188709	22	3	2013
arima	44.9105123929024	23	3	2013
arima	45.9264667400209	24	3	2013
arima	32.2309978437293	25	3	2013
arima	36.2946061247463	26	3	2013
arima	27.6898713970491	27	3	2013
arima	38.5909824914774	28	3	2013
arima	32.7059145744236	29	3	2013
arima	27.6735523251469	30	3	2013
arima	26.6044136688324	31	3	2013
arima	25.8414401612468	32	3	2013
arima	29.1808396391854	33	3	2013
arima	29.8081142377091	34	3	2013
arima	27.9753414357913	35	3	2013
arima	21.8427556732145	36	3	2013
arima	25.7616882778294	37	3	2013
arima	20.2439813196317	38	3	2013
arima	23.3586336448261	39	3	2013
arima	23.6373632781731	40	3	2013
arima	19.8986186012521	41	3	2013
arima	16.559150974932	42	3	2013
arima	18.8649037020087	43	3	2013
arima	17.9224469359732	44	3	2013
arima	19.0835075848491	45	3	2013
arima	30.1718872571972	3	4	2013
arima	26.7851926143713	4	4	2013
arima	28.9350245256818	5	4	2013
arima	28.3114803373633	6	4	2013
arima	28.813176232719	7	4	2013
arima	31.5609972319992	8	4	2013
arima	28.0241295273577	9	4	2013
arima	39.216417438832	10	4	2013
arima	48.5201191196925	11	4	2013
arima	60.5210646605406	12	4	2013
arima	61.306754397021	13	4	2013
arima	69.56049402741	14	4	2013
arima	52.1038299540593	15	4	2013
arima	43.9381273321715	16	4	2013
arima	38.1783914662487	17	4	2013
arima	34.7743987061459	18	4	2013
arima	46.666017325565	19	4	2013
arima	47.8573149875838	20	4	2013
arima	46.2421566320224	21	4	2013
arima	45.8121484971169	22	4	2013
arima	44.4749430741008	23	4	2013
arima	31.9899053144871	24	4	2013
arima	37.5610768412439	25	4	2013
arima	27.3757982188898	26	4	2013
arima	38.1655819302459	27	4	2013
arima	31.6691833958267	28	4	2013
arima	27.8408841292313	29	4	2013
arima	25.9705688476516	30	4	2013
arima	25.4567951092495	31	4	2013
arima	26.8849703832667	32	4	2013
arima	29.067541303722	33	4	2013
arima	26.7826265708613	34	4	2013
arima	22.7039923642197	35	4	2013
arima	25.151243147121	36	4	2013
arima	20.3257937949274	37	4	2013
arima	21.6284358954579	38	4	2013
arima	24.0690674163629	39	4	2013
arima	19.2710919527287	40	4	2013
arima	17.1295501635752	41	4	2013
arima	17.9492843031088	42	4	2013
arima	17.9105223121361	43	4	2013
arima	17.0081239880358	44	4	2013
arima	14.9244064026494	45	4	2013
target	25	3	1	2013
target	37	4	1	2013
target	38	5	1	2013
target	14	6	1	2013
target	22	7	1	2013
target	18	8	1	2013
target	20	9	1	2013
target	37	10	1	2013
target	44	11	1	2013
target	38	12	1	2013
target	34	13	1	2013
target	28	14	1	2013
target	44	15	1	2013
target	36	16	1	2013
target	70	17	1	2013
target	115	18	1	2013
target	110	19	1	2013
target	57	20	1	2013
target	40	21	1	2013
target	39	22	1	2013
target	51	23	1	2013
target	49	24	1	2013
target	37	25	1	2013
target	44	26	1	2013
target	34	27	1	2013
target	47	28	1	2013
target	29	29	1	2013
target	45	30	1	2013
target	37	31	1	2013
target	49	32	1	2013
target	41	33	1	2013
target	40	34	1	2013
target	26	35	1	2013
target	33	36	1	2013
target	27	37	1	2013
target	35	38	1	2013
target	26	39	1	2013
target	25	40	1	2013
target	19	41	1	2013
target	29	42	1	2013
target	21	43	1	2013
target	33	44	1	2013
target	22	45	1	2013
target	37	3	2	2013
target	38	4	2	2013
target	14	5	2	2013
target	22	6	2	2013
target	18	7	2	2013
target	20	8	2	2013
target	37	9	2	2013
target	44	10	2	2013
target	38	11	2	2013
target	34	12	2	2013
target	28	13	2	2013
target	44	14	2	2013
target	36	15	2	2013
target	70	16	2	2013
target	115	17	2	2013
target	110	18	2	2013
target	57	19	2	2013
target	40	20	2	2013
target	39	21	2	2013
target	51	22	2	2013
target	49	23	2	2013
target	37	24	2	2013
target	44	25	2	2013
target	34	26	2	2013
target	47	27	2	2013
target	29	28	2	2013
target	45	29	2	2013
target	37	30	2	2013
target	49	31	2	2013
target	41	32	2	2013
target	40	33	2	2013
target	26	34	2	2013
target	33	35	2	2013
target	27	36	2	2013
target	35	37	2	2013
target	26	38	2	2013
target	25	39	2	2013
target	19	40	2	2013
target	29	41	2	2013
target	21	42	2	2013
target	33	43	2	2013
target	22	44	2	2013
target	33	45	2	2013
target	38	3	3	2013
target	14	4	3	2013
target	22	5	3	2013
target	18	6	3	2013
target	20	7	3	2013
target	37	8	3	2013
target	44	9	3	2013
target	38	10	3	2013
target	34	11	3	2013
target	28	12	3	2013
target	44	13	3	2013
target	36	14	3	2013
target	70	15	3	2013
target	115	16	3	2013
target	110	17	3	2013
target	57	18	3	2013
target	40	19	3	2013
target	39	20	3	2013
target	51	21	3	2013
target	49	22	3	2013
target	37	23	3	2013
target	44	24	3	2013
target	34	25	3	2013
target	47	26	3	2013
target	29	27	3	2013
target	45	28	3	2013
target	37	29	3	2013
target	49	30	3	2013
target	41	31	3	2013
target	40	32	3	2013
target	26	33	3	2013
target	33	34	3	2013
target	27	35	3	2013
target	35	36	3	2013
target	26	37	3	2013
target	25	38	3	2013
target	19	39	3	2013
target	29	40	3	2013
target	21	41	3	2013
target	33	42	3	2013
target	22	43	3	2013
target	33	44	3	2013
target	11	45	3	2013
target	14	3	4	2013
target	22	4	4	2013
target	18	5	4	2013
target	20	6	4	2013
target	37	7	4	2013
target	44	8	4	2013
target	38	9	4	2013
target	34	10	4	2013
target	28	11	4	2013
target	44	12	4	2013
target	36	13	4	2013
target	70	14	4	2013
target	115	15	4	2013
target	110	16	4	2013
target	57	17	4	2013
target	40	18	4	2013
target	39	19	4	2013
target	51	20	4	2013
target	49	21	4	2013
target	37	22	4	2013
target	44	23	4	2013
target	34	24	4	2013
target	47	25	4	2013
target	29	26	4	2013
target	45	27	4	2013
target	37	28	4	2013
target	49	29	4	2013
target	41	30	4	2013
target	40	31	4	2013
target	26	32	4	2013
target	33	33	4	2013
target	27	34	4	2013
target	35	35	4	2013
target	26	36	4	2013
target	25	37	4	2013
target	19	38	4	2013
target	29	39	4	2013
target	21	40	4	2013
target	33	41	4	2013
target	22	42	4	2013
target	33	43	4	2013
target	11	44	4	2013
target	13	45	4	2013
