# Supplementary material for: A stacked ensemble method for forecasting influenza-like illness visit volumes at emergency departments
Source: PLoS One. 2021 Mar 22;16(3):e0241725. doi: 10.1371/journal.pone.0241725 (PMC7984626; doi:10.1371/journal.pone.0241725)
Supplement: S1 Data — (ZIP) [file pone.0241725.s003.zip › ILI_plosone/tables/raw_estimates_2018_holdout_2014weeks-3-45.csv]

object	value	epiweek	weeks_ahead	season
rf	143.0625	3	1	2014
rf	162.959	4	1	2014
rf	155.311	5	1	2014
rf	167.7845	6	1	2014
rf	169.6205	7	1	2014
rf	159.5005	8	1	2014
rf	164.425	9	1	2014
rf	154.541	10	1	2014
rf	193.5365	11	1	2014
rf	216.756	12	1	2014
rf	235.4845	13	1	2014
rf	243.4105	14	1	2014
rf	267.9895	15	1	2014
rf	341.3425	16	1	2014
rf	374.5215	17	1	2014
rf	374.2405	18	1	2014
rf	374.221	19	1	2014
rf	270.27	20	1	2014
rf	265.261	21	1	2014
rf	280.5375	22	1	2014
rf	285.866	23	1	2014
rf	306.701	24	1	2014
rf	294.162	25	1	2014
rf	263.959	26	1	2014
rf	247.402	27	1	2014
rf	248.316	28	1	2014
rf	245.2665	29	1	2014
rf	243.2105	30	1	2014
rf	221.3265	31	1	2014
rf	209.1835	32	1	2014
rf	197.425	33	1	2014
rf	195.118	34	1	2014
rf	181.5055	35	1	2014
rf	162.5625	36	1	2014
rf	158.0925	37	1	2014
rf	164.4565	38	1	2014
rf	165.8685	39	1	2014
rf	150.86	40	1	2014
rf	119.5515	41	1	2014
rf	127.2045	42	1	2014
rf	118.28	43	1	2014
rf	128.08	44	1	2014
rf	109.5935	45	1	2014
rf	161.8165	3	2	2014
rf	156.3785	4	2	2014
rf	155.8175	5	2	2014
rf	174.192	6	2	2014
rf	164.273	7	2	2014
rf	165.713	8	2	2014
rf	162.81	9	2	2014
rf	182.6745	10	2	2014
rf	203.7675	11	2	2014
rf	222.9415	12	2	2014
rf	252.109	13	2	2014
rf	242.584	14	2	2014
rf	284.6955	15	2	2014
rf	337.6595	16	2	2014
rf	357.5515	17	2	2014
rf	356.4605	18	2	2014
rf	328.7755	19	2	2014
rf	269.9785	20	2	2014
rf	269.073	21	2	2014
rf	273.3995	22	2	2014
rf	278.7845	23	2	2014
rf	288.696	24	2	2014
rf	276.5845	25	2	2014
rf	267.177	26	2	2014
rf	246.9765	27	2	2014
rf	241.517	28	2	2014
rf	235.9035	29	2	2014
rf	234.1435	30	2	2014
rf	217.336	31	2	2014
rf	203.6305	32	2	2014
rf	200.348	33	2	2014
rf	194.1905	34	2	2014
rf	175.856	35	2	2014
rf	163.733	36	2	2014
rf	165.8465	37	2	2014
rf	171.7375	38	2	2014
rf	159.8585	39	2	2014
rf	139.726	40	2	2014
rf	113.8515	41	2	2014
rf	116.908	42	2	2014
rf	118.392	43	2	2014
rf	134.144	44	2	2014
rf	97.8455	45	2	2014
rf	159.8735	3	3	2014
rf	163.527	4	3	2014
rf	156.9435	5	3	2014
rf	172.1505	6	3	2014
rf	175.1025	7	3	2014
rf	173.137	8	3	2014
rf	184.4885	9	3	2014
rf	190.4305	10	3	2014
rf	216.0035	11	3	2014
rf	236.336	12	3	2014
rf	247.236	13	3	2014
rf	272.266	14	3	2014
rf	293.17	15	3	2014
rf	320.7765	16	3	2014
rf	326.7285	17	3	2014
rf	332.564	18	3	2014
rf	301.8105	19	3	2014
rf	274.3305	20	3	2014
rf	266.309	21	3	2014
rf	273.268	22	3	2014
rf	274.7805	23	3	2014
rf	282.067	24	3	2014
rf	271.9515	25	3	2014
rf	259.228	26	3	2014
rf	239.176	27	3	2014
rf	245.154	28	3	2014
rf	231.308	29	3	2014
rf	225.7795	30	3	2014
rf	217.657	31	3	2014
rf	203.1665	32	3	2014
rf	200.1865	33	3	2014
rf	190.372	34	3	2014
rf	170.406	35	3	2014
rf	167.8515	36	3	2014
rf	165.0065	37	3	2014
rf	171.4415	38	3	2014
rf	165.675	39	3	2014
rf	142.043	40	3	2014
rf	111.779	41	3	2014
rf	120.6855	42	3	2014
rf	115.6555	43	3	2014
rf	118.0705	44	3	2014
rf	93.013	45	3	2014
rf	168.736	3	4	2014
rf	168.423	4	4	2014
rf	164.0265	5	4	2014
rf	182.218	6	4	2014
rf	176.456	7	4	2014
rf	189.557	8	4	2014
rf	194.6265	9	4	2014
rf	202.045	10	4	2014
rf	221.4375	11	4	2014
rf	238.3205	12	4	2014
rf	270.177	13	4	2014
rf	277.7655	14	4	2014
rf	288.463	15	4	2014
rf	305.137	16	4	2014
rf	306.1895	17	4	2014
rf	307.519	18	4	2014
rf	295.3415	19	4	2014
rf	265.3165	20	4	2014
rf	265.295	21	4	2014
rf	262.194	22	4	2014
rf	260.357	23	4	2014
rf	268.9095	24	4	2014
rf	259.732	25	4	2014
rf	248.587	26	4	2014
rf	237.996	27	4	2014
rf	236.216	28	4	2014
rf	214.577	29	4	2014
rf	217.7265	30	4	2014
rf	212.359	31	4	2014
rf	190.4525	32	4	2014
rf	198.446	33	4	2014
rf	173.933	34	4	2014
rf	167.419	35	4	2014
rf	165.4385	36	4	2014
rf	171.0385	37	4	2014
rf	174.578	38	4	2014
rf	159.804	39	4	2014
rf	136.752	40	4	2014
rf	108.111	41	4	2014
rf	104.523	42	4	2014
rf	105.4455	43	4	2014
rf	106.3845	44	4	2014
rf	92.912	45	4	2014
Generalized Linear Mixture Model	158.209939392621	3	1	2018
Generalized Linear Mixture Model	161.551930133384	4	1	2018
Generalized Linear Mixture Model	186.155130656814	5	1	2018
Generalized Linear Mixture Model	171.552479612255	6	1	2018
Generalized Linear Mixture Model	209.61167767203	7	1	2018
Generalized Linear Mixture Model	275.345664167	8	1	2018
Generalized Linear Mixture Model	395.099804480709	9	1	2018
Generalized Linear Mixture Model	568.408962188765	10	1	2018
Generalized Linear Mixture Model	577.874039224953	11	1	2018
Generalized Linear Mixture Model	614.775640384994	12	1	2018
Generalized Linear Mixture Model	595.696562873691	13	1	2018
Generalized Linear Mixture Model	473.065811094647	14	1	2018
Generalized Linear Mixture Model	387.807985561084	15	1	2018
Generalized Linear Mixture Model	382.450846432355	16	1	2018
Generalized Linear Mixture Model	309.989659763078	17	1	2018
Generalized Linear Mixture Model	161.472048105919	3	2	2018
Generalized Linear Mixture Model	163.167857214004	4	2	2018
Generalized Linear Mixture Model	173.244819636954	5	2	2018
Generalized Linear Mixture Model	174.780053066663	6	2	2018
Generalized Linear Mixture Model	214.390758194527	7	2	2018
Generalized Linear Mixture Model	286.725109977423	8	2	2018
Generalized Linear Mixture Model	415.985725191682	9	2	2018
Generalized Linear Mixture Model	558.285659096391	10	2	2018
Generalized Linear Mixture Model	553.071034378816	11	2	2018
Generalized Linear Mixture Model	605.311000069922	12	2	2018
Generalized Linear Mixture Model	561.323839146733	13	2	2018
Generalized Linear Mixture Model	456.217613842907	14	2	2018
Generalized Linear Mixture Model	384.610296916036	15	2	2018
Generalized Linear Mixture Model	350.861652839645	16	2	2018
Generalized Linear Mixture Model	273.525945636604	17	2	2018
Generalized Linear Mixture Model	158.794295618727	3	3	2018
Generalized Linear Mixture Model	153.262899744296	4	3	2018
Generalized Linear Mixture Model	179.713770762481	5	3	2018
Generalized Linear Mixture Model	173.564216598452	6	3	2018
Generalized Linear Mixture Model	227.290827001446	7	3	2018
Generalized Linear Mixture Model	307.985202447836	8	3	2018
Generalized Linear Mixture Model	401.538004826767	9	3	2018
Generalized Linear Mixture Model	515.48400819765	10	3	2018
Generalized Linear Mixture Model	529.731050169173	11	3	2018
Generalized Linear Mixture Model	541.364415888963	12	3	2018
Generalized Linear Mixture Model	503.5808763327	13	3	2018
Generalized Linear Mixture Model	426.33007989784	14	3	2018
Generalized Linear Mixture Model	339.12857014003	15	3	2018
Generalized Linear Mixture Model	319.390674647652	16	3	2018
Generalized Linear Mixture Model	269.213693171138	17	3	2018
Generalized Linear Mixture Model	151.065132374913	3	4	2018
Generalized Linear Mixture Model	162.833134464778	4	4	2018
Generalized Linear Mixture Model	186.013440469493	5	4	2018
Generalized Linear Mixture Model	192.582409143754	6	4	2018
Generalized Linear Mixture Model	257.741913050277	7	4	2018
Generalized Linear Mixture Model	328.262945747957	8	4	2018
Generalized Linear Mixture Model	396.805493480499	9	4	2018
Generalized Linear Mixture Model	496.465040298625	10	4	2018
Generalized Linear Mixture Model	492.746299830138	11	4	2018
Generalized Linear Mixture Model	480.878473712429	12	4	2018
Generalized Linear Mixture Model	448.943226985839	13	4	2018
Generalized Linear Mixture Model	392.310253951827	14	4	2018
Generalized Linear Mixture Model	306.634916934834	15	4	2018
Generalized Linear Mixture Model	296.153299589187	16	4	2018
Generalized Linear Mixture Model	265.10979314269	17	4	2018
lm	158.16377177261	3	1	2014
lm	199.846485841736	4	1	2014
lm	183.061807794534	5	1	2014
lm	157.813841639075	6	1	2014
lm	173.871838163694	7	1	2014
lm	188.235039648744	8	1	2014
lm	203.737490303492	9	1	2014
lm	161.785768218151	10	1	2014
lm	213.152944227317	11	1	2014
lm	228.995141887703	12	1	2014
lm	253.823540669326	13	1	2014
lm	247.97006952376	14	1	2014
lm	293.921079989395	15	1	2014
lm	406.119593135635	16	1	2014
lm	402.608697409656	17	1	2014
lm	305.845755045105	18	1	2014
lm	346.818395211962	19	1	2014
lm	209.006507234264	20	1	2014
lm	242.574090681959	21	1	2014
lm	288.477051074271	22	1	2014
lm	332.195890652679	23	1	2014
lm	296.448207763192	24	1	2014
lm	285.706048284473	25	1	2014
lm	271.400674878707	26	1	2014
lm	230.653692229654	27	1	2014
lm	234.853907062421	28	1	2014
lm	229.231508588327	29	1	2014
lm	226.801165153201	30	1	2014
lm	188.123164618165	31	1	2014
lm	170.54223648041	32	1	2014
lm	159.913358003962	33	1	2014
lm	202.883984624387	34	1	2014
lm	154.787494778048	35	1	2014
lm	135.656094714992	36	1	2014
lm	161.020179691135	37	1	2014
lm	148.91433065592	38	1	2014
lm	154.616757479771	39	1	2014
lm	119.12140402539	40	1	2014
lm	120.660826144308	41	1	2014
lm	117.400621836543	42	1	2014
lm	113.717154264274	43	1	2014
lm	132.237147115266	44	1	2014
lm	96.4138232824333	45	1	2014
lm	170.646947148925	3	2	2014
lm	188.041689370164	4	2	2014
lm	181.413481786321	5	2	2014
lm	176.103729653729	6	2	2014
lm	200.957791248895	7	2	2014
lm	241.28326843626	8	2	2014
lm	246.756233082335	9	2	2014
lm	202.400377313332	10	2	2014
lm	200.860517283833	11	2	2014
lm	262.41201317852	12	2	2014
lm	247.780559213135	13	2	2014
lm	277.416845039142	14	2	2014
lm	319.442952432324	15	2	2014
lm	415.491100595949	16	2	2014
lm	376.20983568947	17	2	2014
lm	232.305116617616	18	2	2014
lm	253.736872275913	19	2	2014
lm	212.095783913684	20	2	2014
lm	215.501707188379	21	2	2014
lm	323.12438044338	22	2	2014
lm	306.716923496621	23	2	2014
lm	290.541945332916	24	2	2014
lm	284.082168494098	25	2	2014
lm	259.181013051653	26	2	2014
lm	204.017806845808	27	2	2014
lm	226.859593368838	28	2	2014
lm	220.164139781817	29	2	2014
lm	216.897417385478	30	2	2014
lm	165.128640571588	31	2	2014
lm	155.698405903266	32	2	2014
lm	171.679262560943	33	2	2014
lm	196.498107282283	34	2	2014
lm	156.309558126653	35	2	2014
lm	136.713576384371	36	2	2014
lm	156.78834773397	37	2	2014
lm	148.453805043345	38	2	2014
lm	126.630442817855	39	2	2014
lm	133.69966157731	40	2	2014
lm	108.655054552938	41	2	2014
lm	120.436832167607	42	2	2014
lm	101.391071404269	43	2	2014
lm	116.080736504658	44	2	2014
lm	90.6321274064361	45	2	2014
lm	164.705276235501	3	3	2014
lm	178.08754079451	4	3	2014
lm	192.876027935115	5	3	2014
lm	197.239917739091	6	3	2014
lm	241.958957617319	7	3	2014
lm	276.159108233435	8	3	2014
lm	274.752621645375	9	3	2014
lm	215.443472622591	10	3	2014
lm	230.824973448299	11	3	2014
lm	255.731040637101	12	3	2014
lm	279.808059466329	13	3	2014
lm	316.932744372225	14	3	2014
lm	340.884905439222	15	3	2014
lm	358.346852605601	16	3	2014
lm	289.280651362651	17	3	2014
lm	223.343057484336	18	3	2014
lm	243.980180086649	19	3	2014
lm	210.218322239756	20	3	2014
lm	262.40943463335	21	3	2014
lm	288.228692005955	22	3	2014
lm	310.084805329949	23	3	2014
lm	296.870901777562	24	3	2014
lm	269.651446057624	25	3	2014
lm	233.718885169253	26	3	2014
lm	202.330699103126	27	3	2014
lm	222.438078544443	28	3	2014
lm	207.14319370165	29	3	2014
lm	192.127476216023	30	3	2014
lm	157.185202090405	31	3	2014
lm	171.247418162105	32	3	2014
lm	178.909037405408	33	3	2014
lm	185.685146065927	34	3	2014
lm	166.51868111932	35	3	2014
lm	144.727058906271	36	3	2014
lm	154.604310193475	37	3	2014
lm	126.419887439439	38	3	2014
lm	142.124414457338	39	3	2014
lm	124.380182581136	40	3	2014
lm	120.317988903761	41	3	2014
lm	103.991950696367	42	3	2014
lm	90.5776334049975	43	3	2014
lm	99.7126758470278	44	3	2014
lm	78.2385362673183	45	3	2014
lm	157.647851227007	3	4	2014
lm	187.971508537497	4	4	2014
lm	212.829579195251	5	4	2014
lm	239.557194967731	6	4	2014
lm	275.60318559883	7	4	2014
lm	299.892398790423	8	4	2014
lm	272.762334300926	9	4	2014
lm	252.64732896591	10	4	2014
lm	224.297324844253	11	4	2014
lm	298.8745517277	12	4	2014
lm	315.717733791153	13	4	2014
lm	357.274703624594	14	4	2014
lm	311.324189825371	15	4	2014
lm	280.220950798172	16	4	2014
lm	279.140201086807	17	4	2014
lm	212.260981447094	18	4	2014
lm	229.996775170316	19	4	2014
lm	256.735159532931	20	4	2014
lm	219.502252131302	21	4	2014
lm	288.088185514227	22	4	2014
lm	302.98278748606	23	4	2014
lm	271.548126979888	24	4	2014
lm	233.545207974078	25	4	2014
lm	227.798640756323	26	4	2014
lm	200.389994602761	27	4	2014
lm	212.285947625315	28	4	2014
lm	180.695065294839	29	4	2014
lm	180.925174729573	30	4	2014
lm	170.467520554706	31	4	2014
lm	170.057807720977	32	4	2014
lm	168.572197080111	33	4	2014
lm	180.913585841314	34	4	2014
lm	170.829507112271	35	4	2014
lm	138.936755593375	36	4	2014
lm	133.830082802843	37	4	2014
lm	141.026569084657	38	4	2014
lm	127.676623384715	39	4	2014
lm	132.446275911449	40	4	2014
lm	106.183946054996	41	4	2014
lm	93.8348938021841	42	4	2014
lm	79.963508624191	43	4	2014
lm	80.7148382772686	44	4	2014
lm	75.5886983003542	45	4	2014
eb	182.415672692128	3	1	2014
eb	236.545926976514	4	1	2014
eb	209.41088308922	5	1	2014
eb	185.686108017009	6	1	2014
eb	167.205237926888	7	1	2014
eb	174.549668494544	8	1	2014
eb	167.2913699993	9	1	2014
eb	122.58998905763	10	1	2014
eb	222.438215770993	11	1	2014
eb	233.058162121584	12	1	2014
eb	256.169933602538	13	1	2014
eb	248.633624434762	14	1	2014
eb	296.70922367404	15	1	2014
eb	421.549857777567	16	1	2014
eb	405.460120035455	17	1	2014
eb	366.92083521539	18	1	2014
eb	395.115428859574	19	1	2014
eb	259.890668476702	20	1	2014
eb	272.079542550041	21	1	2014
eb	290.106283854845	22	1	2014
eb	294.608750730589	23	1	2014
eb	326.731893500985	24	1	2014
eb	293.012796799563	25	1	2014
eb	256.853695209612	26	1	2014
eb	236.946515455785	27	1	2014
eb	251.005618304627	28	1	2014
eb	237.55147517008	29	1	2014
eb	227.85170016397	30	1	2014
eb	188.951590053422	31	1	2014
eb	190.126165318642	32	1	2014
eb	149.016410974506	33	1	2014
eb	187.670067356815	34	1	2014
eb	114.162305965714	35	1	2014
eb	134.416957905981	36	1	2014
eb	129.142939832606	37	1	2014
eb	138.942830242178	38	1	2014
eb	142.706612954505	39	1	2014
eb	126.114567371033	40	1	2014
eb	92.5331592144759	41	1	2014
eb	122.075306863677	42	1	2014
eb	93.037657047954	43	1	2014
eb	140.971066912266	44	1	2014
eb	82.9619076762486	45	1	2014
eb	219.908370258191	3	2	2014
eb	279.24818705592	4	2	2014
eb	229.090672521915	5	2	2014
eb	202.724717206862	6	2	2014
eb	182.377676984417	7	2	2014
eb	193.101774174845	8	2	2014
eb	187.975594551127	9	2	2014
eb	142.501710586183	10	2	2014
eb	247.39804680297	11	2	2014
eb	256.28597401783	12	2	2014
eb	274.368971207796	13	2	2014
eb	264.478968867187	14	2	2014
eb	313.568648391983	15	2	2014
eb	433.612569403828	16	2	2014
eb	419.171822763777	17	2	2014
eb	379.294910456647	18	2	2014
eb	403.9031290682	19	2	2014
eb	261.425051627752	20	2	2014
eb	272.303159400717	21	2	2014
eb	289.18220613687	22	2	2014
eb	291.938348573908	23	2	2014
eb	323.343249524608	24	2	2014
eb	285.8363549591	25	2	2014
eb	248.234527204805	26	2	2014
eb	226.715013735589	27	2	2014
eb	239.894583566693	28	2	2014
eb	224.522717013726	29	2	2014
eb	215.112119795218	30	2	2014
eb	176.678498226751	31	2	2014
eb	180.013731856592	32	2	2014
eb	137.628799302436	33	2	2014
eb	177.805290944848	34	2	2014
eb	101.63336241666	35	2	2014
eb	122.38514787401	36	2	2014
eb	118.722266654025	37	2	2014
eb	127.953282820508	38	2	2014
eb	130.447590718144	39	2	2014
eb	113.944491239588	40	2	2014
eb	80.6858471179162	41	2	2014
eb	110.2533942294	42	2	2014
eb	80.2119921760349	43	2	2014
eb	130.057900444976	44	2	2014
eb	73.3571409891015	45	2	2014
eb	252.501816357293	3	3	2014
eb	320.571663477874	4	3	2014
eb	248.722684887012	5	3	2014
eb	220.054341242974	6	3	2014
eb	202.488945915325	7	3	2014
eb	216.40424563098	8	3	2014
eb	214.499751241488	9	3	2014
eb	167.388294226341	10	3	2014
eb	268.633761129965	11	3	2014
eb	276.174431056936	12	3	2014
eb	291.824392404908	13	3	2014
eb	279.496835360833	14	3	2014
eb	330.071967714978	15	3	2014
eb	435.344464379252	16	3	2014
eb	419.063677006585	17	3	2014
eb	389.520478213789	18	3	2014
eb	409.424480625747	19	3	2014
eb	260.292601426412	20	3	2014
eb	270.355678782941	21	3	2014
eb	287.22916245338	22	3	2014
eb	288.139686211603	23	3	2014
eb	318.829641614615	24	3	2014
eb	281.190781130695	25	3	2014
eb	237.374717255883	26	3	2014
eb	214.342315624766	27	3	2014
eb	228.600625766784	28	3	2014
eb	214.349597414756	29	3	2014
eb	204.740333016427	30	3	2014
eb	166.629024140638	31	3	2014
eb	169.02013599986	32	3	2014
eb	125.052039371982	33	3	2014
eb	167.271681986492	34	3	2014
eb	89.3668624548791	35	3	2014
eb	111.482970911434	36	3	2014
eb	105.725561858422	37	3	2014
eb	115.831310817231	38	3	2014
eb	119.08354354562	39	3	2014
eb	102.132421768723	40	3	2014
eb	69.4407258474762	41	3	2014
eb	97.1743541703363	42	3	2014
eb	69.7119792674926	43	3	2014
eb	119.412717787179	44	3	2014
eb	63.7668934721707	45	3	2014
eb	294.391799250303	3	4	2014
eb	360.129812888586	4	4	2014
eb	267.286206262224	5	4	2014
eb	241.908852524957	6	4	2014
eb	224.853626333241	7	4	2014
eb	245.022944727362	8	4	2014
eb	247.051689922255	9	4	2014
eb	190.070941285547	10	4	2014
eb	293.766832122143	11	4	2014
eb	295.604086373508	12	4	2014
eb	307.982578990541	13	4	2014
eb	294.744186906218	14	4	2014
eb	347.312787840943	15	4	2014
eb	420.402618150791	16	4	2014
eb	406.230321614024	17	4	2014
eb	397.973775953345	18	4	2014
eb	407.080937471332	19	4	2014
eb	256.476003925433	20	4	2014
eb	269.389865904282	21	4	2014
eb	282.961945473997	22	4	2014
eb	284.283005298933	23	4	2014
eb	314.237737111646	24	4	2014
eb	269.609952437668	25	4	2014
eb	226.309249121744	26	4	2014
eb	202.172532119217	27	4	2014
eb	213.663220547243	28	4	2014
eb	203.05186726903	29	4	2014
eb	194.476391274287	30	4	2014
eb	154.762162606405	31	4	2014
eb	159.601108342733	32	4	2014
eb	114.677471015865	33	4	2014
eb	155.961845427242	34	4	2014
eb	78.3594312289899	35	4	2014
eb	99.165470422988	36	4	2014
eb	93.989038721088	37	4	2014
eb	103.402256399045	38	4	2014
eb	106.64854395363	39	4	2014
eb	89.1528181910134	40	4	2014
eb	57.2865181266271	41	4	2014
eb	84.3089811811838	42	4	2014
eb	60.0719787086654	43	4	2014
eb	107.085383143819	44	4	2014
eb	55.1477657956112	45	4	2014
arima	115.769619164919	3	1	2014
arima	192.940411452435	4	1	2014
arima	158.114069184369	5	1	2014
arima	151.362466023554	6	1	2014
arima	163.414851010968	7	1	2014
arima	139.794998505893	8	1	2014
arima	180.279365909795	9	1	2014
arima	163.053841849431	10	1	2014
arima	220.815348522255	11	1	2014
arima	185.425670938514	12	1	2014
arima	235.778942947941	13	1	2014
arima	212.569206830952	14	1	2014
arima	258.36116119273	15	1	2014
arima	379.632998678999	16	1	2014
arima	400.495831814824	17	1	2014
arima	368.647737179255	18	1	2014
arima	300.791942825208	19	1	2014
arima	243.657813772027	20	1	2014
arima	236.67446306025	21	1	2014
arima	297.258916114943	22	1	2014
arima	284.902186855845	23	1	2014
arima	273.981482850964	24	1	2014
arima	301.311278270099	25	1	2014
arima	264.413632725483	26	1	2014
arima	247.213764375459	27	1	2014
arima	253.31753740928	28	1	2014
arima	233.290388331667	29	1	2014
arima	265.120323712628	30	1	2014
arima	215.350231130113	31	1	2014
arima	225.532488544777	32	1	2014
arima	203.372638849451	33	1	2014
arima	223.644827342642	34	1	2014
arima	167.12085107769	35	1	2014
arima	173.629637090148	36	1	2014
arima	147.524530353373	37	1	2014
arima	141.375219833187	38	1	2014
arima	132.073521172569	39	1	2014
arima	136.976167130889	40	1	2014
arima	126.295269809888	41	1	2014
arima	118.472176939619	42	1	2014
arima	114.402575010766	43	1	2014
arima	99.5980761149011	44	1	2014
arima	92.9711890454863	45	1	2014
arima	159.650554115581	3	2	2014
arima	166.934048524719	4	2	2014
arima	147.322759979788	5	2	2014
arima	163.248423593779	6	2	2014
arima	141.552623516637	7	2	2014
arima	175.19855038073	8	2	2014
arima	194.552444364202	9	2	2014
arima	202.049311802747	10	2	2014
arima	187.491301900403	11	2	2014
arima	216.40104527876	12	2	2014
arima	215.188285292127	13	2	2014
arima	235.716642667685	14	2	2014
arima	328.743563220409	15	2	2014
arima	409.397552114357	16	2	2014
arima	397.04765350762	17	2	2014
arima	289.782754198481	18	2	2014
arima	259.804434712246	19	2	2014
arima	220.128642276157	20	2	2014
arima	271.182250063542	21	2	2014
arima	285.316066960312	22	2	2014
arima	259.356573587863	23	2	2014
arima	292.988771185662	24	2	2014
arima	281.304881504938	25	2	2014
arima	251.115617653504	26	2	2014
arima	236.106051499808	27	2	2014
arima	233.970442771118	28	2	2014
arima	260.975433555436	29	2	2014
arima	240.034930419527	30	2	2014
arima	224.744830909038	31	2	2014
arima	231.102943816639	32	2	2014
arima	216.63400211725	33	2	2014
arima	197.300307562337	34	2	2014
arima	171.015755594506	35	2	2014
arima	152.022141866807	36	2	2014
arima	133.710393245881	37	2	2014
arima	123.54958507279	38	2	2014
arima	133.361640258234	39	2	2014
arima	138.113002213673	40	2	2014
arima	113.639211334534	41	2	2014
arima	118.953908041991	42	2	2014
arima	84.5161541680991	43	2	2014
arima	97.1707455239352	44	2	2014
arima	67.6671808170845	45	2	2014
arima	141.057350876592	3	3	2014
arima	154.292306500587	4	3	2014
arima	159.911951014211	5	3	2014
arima	141.34735844667	6	3	2014
arima	176.607979773463	7	3	2014
arima	190.484584812231	8	3	2014
arima	227.138761319792	9	3	2014
arima	172.380246174712	10	3	2014
arima	218.205641969083	11	3	2014
arima	197.619612632796	12	3	2014
arima	238.173834003753	13	3	2014
arima	304.626117234803	14	3	2014
arima	360.972141296872	15	3	2014
arima	405.254077382321	16	3	2014
arima	313.186114654883	17	3	2014
arima	250.920566483433	18	3	2014
arima	233.308418705519	19	3	2014
arima	257.943981666385	20	3	2014
arima	265.365854675545	21	3	2014
arima	257.512638537139	22	3	2014
arima	284.609797709487	23	3	2014
arima	274.293410130408	24	3	2014
arima	264.770736564746	25	3	2014
arima	239.16134652958	26	3	2014
arima	216.178281326289	27	3	2014
arima	261.488466125081	28	3	2014
arima	237.315458270959	29	3	2014
arima	241.164235626972	30	3	2014
arima	230.793246107285	31	3	2014
arima	242.501853538639	32	3	2014
arima	191.854762398222	33	3	2014
arima	196.839789563693	34	3	2014
arima	150.09041844436	35	3	2014
arima	137.687525158985	36	3	2014
arima	116.807505286565	37	3	2014
arima	125.9889703384	38	3	2014
arima	135.005829625742	39	3	2014
arima	123.766387335951	40	3	2014
arima	114.793147058787	41	3	2014
arima	88.4870225228293	42	3	2014
arima	83.8299393265814	43	3	2014
arima	71.3851078264113	44	3	2014
arima	61.2708044131053	45	3	2014
arima	133.595167166534	3	4	2014
arima	165.585837755436	4	4	2014
arima	138.535949537461	5	4	2014
arima	176.392408578241	6	4	2014
arima	191.646123380552	7	4	2014
arima	223.789791755793	8	4	2014
arima	192.370097199677	9	4	2014
arima	206.372870943957	10	4	2014
arima	199.049349612431	11	4	2014
arima	225.170227031516	12	4	2014
arima	306.430854318333	13	4	2014
arima	345.055446444951	14	4	2014
arima	365.888612837378	15	4	2014
arima	320.52457595456	16	4	2014
arima	270.559095984208	17	4	2014
arima	225.960360245638	18	4	2014
arima	268.577993344523	19	4	2014
arima	254.988156981396	20	4	2014
arima	240.451590448965	21	4	2014
arima	281.28461071953	22	4	2014
arima	271.094916982799	23	4	2014
arima	258.679991678389	24	4	2014
arima	250.568905280227	25	4	2014
arima	218.677145241148	26	4	2014
arima	243.103509525896	27	4	2014
arima	237.74020260117	28	4	2014
arima	239.195687099892	29	4	2014
arima	242.867794481093	30	4	2014
arima	242.423343689916	31	4	2014
arima	215.773908791697	32	4	2014
arima	192.565376257725	33	4	2014
arima	170.160641143768	34	4	2014
arima	136.209882889088	35	4	2014
arima	119.897602530654	36	4	2014
arima	120.828873481897	37	4	2014
arima	129.404744882984	38	4	2014
arima	121.427907762376	39	4	2014
arima	122.524461217279	40	4	2014
arima	85.3408733672408	41	4	2014
arima	86.8641298290328	42	4	2014
arima	61.5136076018942	43	4	2014
arima	64.044588523124	44	4	2014
arima	54.2569590066829	45	4	2014
target	194	3	1	2014
target	190	4	1	2014
target	172	5	1	2014
target	156	6	1	2014
target	161	7	1	2014
target	150	8	1	2014
target	105	9	1	2014
target	198	10	1	2014
target	210	11	1	2014
target	234	12	1	2014
target	231	13	1	2014
target	279	14	1	2014
target	395	15	1	2014
target	388	16	1	2014
target	356	17	1	2014
target	389	18	1	2014
target	262	19	1	2014
target	274	20	1	2014
target	291	21	1	2014
target	296	22	1	2014
target	327	23	1	2014
target	297	24	1	2014
target	265	25	1	2014
target	247	26	1	2014
target	261	27	1	2014
target	248	28	1	2014
target	239	29	1	2014
target	201	30	1	2014
target	203	31	1	2014
target	163	32	1	2014
target	201	33	1	2014
target	129	34	1	2014
target	148	35	1	2014
target	143	36	1	2014
target	152	37	1	2014
target	155	38	1	2014
target	139	39	1	2014
target	106	40	1	2014
target	134	41	1	2014
target	105	42	1	2014
target	152	43	1	2014
target	93	44	1	2014
target	79	45	1	2014
target	190	3	2	2014
target	172	4	2	2014
target	156	5	2	2014
target	161	6	2	2014
target	150	7	2	2014
target	105	8	2	2014
target	198	9	2	2014
target	210	10	2	2014
target	234	11	2	2014
target	231	12	2	2014
target	279	13	2	2014
target	395	14	2	2014
target	388	15	2	2014
target	356	16	2	2014
target	389	17	2	2014
target	262	18	2	2014
target	274	19	2	2014
target	291	20	2	2014
target	296	21	2	2014
target	327	22	2	2014
target	297	23	2	2014
target	265	24	2	2014
target	247	25	2	2014
target	261	26	2	2014
target	248	27	2	2014
target	239	28	2	2014
target	201	29	2	2014
target	203	30	2	2014
target	163	31	2	2014
target	201	32	2	2014
target	129	33	2	2014
target	148	34	2	2014
target	143	35	2	2014
target	152	36	2	2014
target	155	37	2	2014
target	139	38	2	2014
target	106	39	2	2014
target	134	40	2	2014
target	105	41	2	2014
target	152	42	2	2014
target	93	43	2	2014
target	79	44	2	2014
target	67	45	2	2014
target	172	3	3	2014
target	156	4	3	2014
target	161	5	3	2014
target	150	6	3	2014
target	105	7	3	2014
target	198	8	3	2014
target	210	9	3	2014
target	234	10	3	2014
target	231	11	3	2014
target	279	12	3	2014
target	395	13	3	2014
target	388	14	3	2014
target	356	15	3	2014
target	389	16	3	2014
target	262	17	3	2014
target	274	18	3	2014
target	291	19	3	2014
target	296	20	3	2014
target	327	21	3	2014
target	297	22	3	2014
target	265	23	3	2014
target	247	24	3	2014
target	261	25	3	2014
target	248	26	3	2014
target	239	27	3	2014
target	201	28	3	2014
target	203	29	3	2014
target	163	30	3	2014
target	201	31	3	2014
target	129	32	3	2014
target	148	33	3	2014
target	143	34	3	2014
target	152	35	3	2014
target	155	36	3	2014
target	139	37	3	2014
target	106	38	3	2014
target	134	39	3	2014
target	105	40	3	2014
target	152	41	3	2014
target	93	42	3	2014
target	79	43	3	2014
target	67	44	3	2014
target	83	45	3	2014
target	156	3	4	2014
target	161	4	4	2014
target	150	5	4	2014
target	105	6	4	2014
target	198	7	4	2014
target	210	8	4	2014
target	234	9	4	2014
target	231	10	4	2014
target	279	11	4	2014
target	395	12	4	2014
target	388	13	4	2014
target	356	14	4	2014
target	389	15	4	2014
target	262	16	4	2014
target	274	17	4	2014
target	291	18	4	2014
target	296	19	4	2014
target	327	20	4	2014
target	297	21	4	2014
target	265	22	4	2014
target	247	23	4	2014
target	261	24	4	2014
target	248	25	4	2014
target	239	26	4	2014
target	201	27	4	2014
target	203	28	4	2014
target	163	29	4	2014
target	201	30	4	2014
target	129	31	4	2014
target	148	32	4	2014
target	143	33	4	2014
target	152	34	4	2014
target	155	35	4	2014
target	139	36	4	2014
target	106	37	4	2014
target	134	38	4	2014
target	105	39	4	2014
target	152	40	4	2014
target	93	41	4	2014
target	79	42	4	2014
target	67	43	4	2014
target	83	44	4	2014
target	65	45	4	2014
