# Supplementary material for: A stacked ensemble method for forecasting influenza-like illness visit volumes at emergency departments
Source: PLoS One. 2021 Mar 22;16(3):e0241725. doi: 10.1371/journal.pone.0241725 (PMC7984626; doi:10.1371/journal.pone.0241725)
Supplement: S1 Data — (ZIP) [file pone.0241725.s003.zip › ILI_plosone/tables/raw_estimates_2018_holdout_2015weeks-3-45.csv]

object	value	epiweek	weeks_ahead	season
rf	140.454	3	1	2015
rf	155.319	4	1	2015
rf	145.339	5	1	2015
rf	144.493	6	1	2015
rf	155.713	7	1	2015
rf	151.4005	8	1	2015
rf	178.9635	9	1	2015
rf	199.15	10	1	2015
rf	228.675	11	1	2015
rf	234.243	12	1	2015
rf	221.321	13	1	2015
rf	208.9925	14	1	2015
rf	218.7355	15	1	2015
rf	233.654	16	1	2015
rf	307.016	17	1	2015
rf	285.3305	18	1	2015
rf	246.712	19	1	2015
rf	257.22	20	1	2015
rf	257.8825	21	1	2015
rf	290.79	22	1	2015
rf	337.8315	23	1	2015
rf	324.603	24	1	2015
rf	385.468	25	1	2015
rf	381.667	26	1	2015
rf	367.649	27	1	2015
rf	369.5195	28	1	2015
rf	339.7575	29	1	2015
rf	331.222	30	1	2015
rf	242.201	31	1	2015
rf	198.495	32	1	2015
rf	172.1725	33	1	2015
rf	172.6945	34	1	2015
rf	171.1695	35	1	2015
rf	172.925	36	1	2015
rf	164.9225	37	1	2015
rf	159.8905	38	1	2015
rf	160.581	39	1	2015
rf	148.458	40	1	2015
rf	135.2975	41	1	2015
rf	137.2725	42	1	2015
rf	130.26	43	1	2015
rf	124.6805	44	1	2015
rf	107.5105	45	1	2015
rf	153.898	3	2	2015
rf	151.748	4	2	2015
rf	145.854	5	2	2015
rf	154.527	6	2	2015
rf	153.4175	7	2	2015
rf	166.383	8	2	2015
rf	202.591	9	2	2015
rf	224.893	10	2	2015
rf	266.7625	11	2	2015
rf	249.7175	12	2	2015
rf	230.978	13	2	2015
rf	236.639	14	2	2015
rf	251.092	15	2	2015
rf	259.8015	16	2	2015
rf	317.7595	17	2	2015
rf	284.438	18	2	2015
rf	260.498	19	2	2015
rf	258.2095	20	2	2015
rf	267.48	21	2	2015
rf	292.696	22	2	2015
rf	319.971	23	2	2015
rf	333.442	24	2	2015
rf	391.6805	25	2	2015
rf	378.083	26	2	2015
rf	358.799	27	2	2015
rf	347.0375	28	2	2015
rf	333.2125	29	2	2015
rf	299.254	30	2	2015
rf	238.4625	31	2	2015
rf	194.4505	32	2	2015
rf	184.398	33	2	2015
rf	162.2355	34	2	2015
rf	183.8495	35	2	2015
rf	167.372	36	2	2015
rf	176.2695	37	2	2015
rf	155.7495	38	2	2015
rf	157.3175	39	2	2015
rf	143.432	40	2	2015
rf	130.882	41	2	2015
rf	129.6315	42	2	2015
rf	136.1665	43	2	2015
rf	107.6555	44	2	2015
rf	100.9695	45	2	2015
rf	156.2765	3	3	2015
rf	154.0855	4	3	2015
rf	157.6835	5	3	2015
rf	156.1665	6	3	2015
rf	168.092	7	3	2015
rf	189.6365	8	3	2015
rf	226.295	9	3	2015
rf	250.058	10	3	2015
rf	278.294	11	3	2015
rf	259.424	12	3	2015
rf	253.088	13	3	2015
rf	268.301	14	3	2015
rf	272.786	15	3	2015
rf	279.4115	16	3	2015
rf	304.5485	17	3	2015
rf	285.881	18	3	2015
rf	262.366	19	3	2015
rf	262.9015	20	3	2015
rf	269.73	21	3	2015
rf	283.913	22	3	2015
rf	337.9405	23	3	2015
rf	350.087	24	3	2015
rf	369.0375	25	3	2015
rf	363.6575	26	3	2015
rf	344.9235	27	3	2015
rf	343.991	28	3	2015
rf	312.314	29	3	2015
rf	287.5825	30	3	2015
rf	233.5595	31	3	2015
rf	198.853	32	3	2015
rf	185.7115	33	3	2015
rf	172.1235	34	3	2015
rf	187.3635	35	3	2015
rf	179.629	36	3	2015
rf	176.375	37	3	2015
rf	159.735	38	3	2015
rf	159.012	39	3	2015
rf	147.095	40	3	2015
rf	126.728	41	3	2015
rf	131.3805	42	3	2015
rf	123.0475	43	3	2015
rf	104.0595	44	3	2015
rf	96.768	45	3	2015
rf	160.0045	3	4	2015
rf	166.308	4	4	2015
rf	165.1945	5	4	2015
rf	180.9405	6	4	2015
rf	194.679	7	4	2015
rf	221.9315	8	4	2015
rf	250.8435	9	4	2015
rf	265.197	10	4	2015
rf	297.254	11	4	2015
rf	286.239	12	4	2015
rf	280.336	13	4	2015
rf	283.3135	14	4	2015
rf	272.4215	15	4	2015
rf	285.354	16	4	2015
rf	294.9025	17	4	2015
rf	274.5135	18	4	2015
rf	263.5695	19	4	2015
rf	268.048	20	4	2015
rf	272.819	21	4	2015
rf	299.0165	22	4	2015
rf	331.594	23	4	2015
rf	332.4985	24	4	2015
rf	345.184	25	4	2015
rf	335.8535	26	4	2015
rf	321.172	27	4	2015
rf	298.6315	28	4	2015
rf	280.022	29	4	2015
rf	271.705	30	4	2015
rf	228.403	31	4	2015
rf	188.445	32	4	2015
rf	193.538	33	4	2015
rf	174.7685	34	4	2015
rf	196.777	35	4	2015
rf	178.01	36	4	2015
rf	177.933	37	4	2015
rf	161.015	38	4	2015
rf	160.8845	39	4	2015
rf	146.843	40	4	2015
rf	118.0755	41	4	2015
rf	125.7485	42	4	2015
rf	123.5075	43	4	2015
rf	100.163	44	4	2015
rf	95.391	45	4	2015
Generalized Linear Mixture Model	158.209939392621	3	1	2018
Generalized Linear Mixture Model	161.551930133384	4	1	2018
Generalized Linear Mixture Model	186.155130656814	5	1	2018
Generalized Linear Mixture Model	171.552479612255	6	1	2018
Generalized Linear Mixture Model	209.61167767203	7	1	2018
Generalized Linear Mixture Model	275.345664167	8	1	2018
Generalized Linear Mixture Model	395.099804480709	9	1	2018
Generalized Linear Mixture Model	568.408962188765	10	1	2018
Generalized Linear Mixture Model	577.874039224953	11	1	2018
Generalized Linear Mixture Model	614.775640384994	12	1	2018
Generalized Linear Mixture Model	595.696562873691	13	1	2018
Generalized Linear Mixture Model	473.065811094647	14	1	2018
Generalized Linear Mixture Model	387.807985561084	15	1	2018
Generalized Linear Mixture Model	382.450846432355	16	1	2018
Generalized Linear Mixture Model	309.989659763078	17	1	2018
Generalized Linear Mixture Model	161.472048105919	3	2	2018
Generalized Linear Mixture Model	163.167857214004	4	2	2018
Generalized Linear Mixture Model	173.244819636954	5	2	2018
Generalized Linear Mixture Model	174.780053066663	6	2	2018
Generalized Linear Mixture Model	214.390758194527	7	2	2018
Generalized Linear Mixture Model	286.725109977423	8	2	2018
Generalized Linear Mixture Model	415.985725191682	9	2	2018
Generalized Linear Mixture Model	558.285659096391	10	2	2018
Generalized Linear Mixture Model	553.071034378816	11	2	2018
Generalized Linear Mixture Model	605.311000069922	12	2	2018
Generalized Linear Mixture Model	561.323839146733	13	2	2018
Generalized Linear Mixture Model	456.217613842907	14	2	2018
Generalized Linear Mixture Model	384.610296916036	15	2	2018
Generalized Linear Mixture Model	350.861652839645	16	2	2018
Generalized Linear Mixture Model	273.525945636604	17	2	2018
Generalized Linear Mixture Model	158.794295618727	3	3	2018
Generalized Linear Mixture Model	153.262899744296	4	3	2018
Generalized Linear Mixture Model	179.713770762481	5	3	2018
Generalized Linear Mixture Model	173.564216598452	6	3	2018
Generalized Linear Mixture Model	227.290827001446	7	3	2018
Generalized Linear Mixture Model	307.985202447836	8	3	2018
Generalized Linear Mixture Model	401.538004826767	9	3	2018
Generalized Linear Mixture Model	515.48400819765	10	3	2018
Generalized Linear Mixture Model	529.731050169173	11	3	2018
Generalized Linear Mixture Model	541.364415888963	12	3	2018
Generalized Linear Mixture Model	503.5808763327	13	3	2018
Generalized Linear Mixture Model	426.33007989784	14	3	2018
Generalized Linear Mixture Model	339.12857014003	15	3	2018
Generalized Linear Mixture Model	319.390674647652	16	3	2018
Generalized Linear Mixture Model	269.213693171138	17	3	2018
Generalized Linear Mixture Model	151.065132374913	3	4	2018
Generalized Linear Mixture Model	162.833134464778	4	4	2018
Generalized Linear Mixture Model	186.013440469493	5	4	2018
Generalized Linear Mixture Model	192.582409143754	6	4	2018
Generalized Linear Mixture Model	257.741913050277	7	4	2018
Generalized Linear Mixture Model	328.262945747957	8	4	2018
Generalized Linear Mixture Model	396.805493480499	9	4	2018
Generalized Linear Mixture Model	496.465040298625	10	4	2018
Generalized Linear Mixture Model	492.746299830138	11	4	2018
Generalized Linear Mixture Model	480.878473712429	12	4	2018
Generalized Linear Mixture Model	448.943226985839	13	4	2018
Generalized Linear Mixture Model	392.310253951827	14	4	2018
Generalized Linear Mixture Model	306.634916934834	15	4	2018
Generalized Linear Mixture Model	296.153299589187	16	4	2018
Generalized Linear Mixture Model	265.10979314269	17	4	2018
lm	156.959989509779	3	1	2015
lm	171.230935261257	4	1	2015
lm	136.238397835243	5	1	2015
lm	135.493837897294	6	1	2015
lm	199.735424310005	7	1	2015
lm	175.39769975699	8	1	2015
lm	202.343124711775	9	1	2015
lm	255.416322020191	10	1	2015
lm	271.30148697286	11	1	2015
lm	220.538639543733	12	1	2015
lm	196.266290711022	13	1	2015
lm	211.113942121124	14	1	2015
lm	254.269469641248	15	1	2015
lm	243.355135670481	16	1	2015
lm	321.742381383543	17	1	2015
lm	231.248868119461	18	1	2015
lm	148.161704033502	19	1	2015
lm	269.58313495499	20	1	2015
lm	290.125856152374	21	1	2015
lm	338.652690398292	22	1	2015
lm	321.369499229177	23	1	2015
lm	273.934949096137	24	1	2015
lm	428.566856274719	25	1	2015
lm	359.340785856876	26	1	2015
lm	310.54300291488	27	1	2015
lm	304.083407936268	28	1	2015
lm	287.103993505054	29	1	2015
lm	307.36054807042	30	1	2015
lm	176.520298027435	31	1	2015
lm	183.391415873088	32	1	2015
lm	166.546897187324	33	1	2015
lm	183.345695859601	34	1	2015
lm	161.355565855672	35	1	2015
lm	169.61026161947	36	1	2015
lm	161.206506957147	37	1	2015
lm	141.35823309667	38	1	2015
lm	153.929409774744	39	1	2015
lm	155.09564459868	40	1	2015
lm	149.981825799502	41	1	2015
lm	134.145447899507	42	1	2015
lm	139.913409212814	43	1	2015
lm	116.931579962051	44	1	2015
lm	90.2411446442487	45	1	2015
lm	182.639657611929	3	2	2015
lm	161.797834047713	4	2	2015
lm	140.008017942294	5	2	2015
lm	164.881411346313	6	2	2015
lm	222.101405955539	7	2	2015
lm	232.739068273309	8	2	2015
lm	253.287148402175	9	2	2015
lm	297.441453590306	10	2	2015
lm	279.290300817612	11	2	2015
lm	241.875558416686	12	2	2015
lm	212.974365083915	13	2	2015
lm	263.183123805981	14	2	2015
lm	282.252858109858	15	2	2015
lm	295.755120630521	16	2	2015
lm	311.667909358704	17	2	2015
lm	190.93480151757	18	2	2015
lm	159.170377813925	19	2	2015
lm	267.732033022874	20	2	2015
lm	356.943541511489	21	2	2015
lm	314.190945372977	22	2	2015
lm	295.745316526961	23	2	2015
lm	296.526313225535	24	2	2015
lm	380.774490445995	25	2	2015
lm	362.686470818097	26	2	2015
lm	265.408764725063	27	2	2015
lm	287.215870991669	28	2	2015
lm	287.349854321071	29	2	2015
lm	270.60731092628	30	2	2015
lm	194.533864185366	31	2	2015
lm	157.534792649351	32	2	2015
lm	194.225258920082	33	2	2015
lm	164.33767516631	34	2	2015
lm	181.297026576865	35	2	2015
lm	160.101238008966	36	2	2015
lm	157.690982458304	37	2	2015
lm	122.902994067719	38	2	2015
lm	164.258874673373	39	2	2015
lm	159.511723088196	40	2	2015
lm	143.692818372008	41	2	2015
lm	127.887986529084	42	2	2015
lm	119.162785171724	43	2	2015
lm	109.53564907861	44	2	2015
lm	88.3430163866039	45	2	2015
lm	177.755876933848	3	3	2015
lm	161.329072289161	4	3	2015
lm	178.707458744037	5	3	2015
lm	199.614673018331	6	3	2015
lm	260.505706361008	7	3	2015
lm	288.633928440454	8	3	2015
lm	298.392779697833	9	3	2015
lm	306.917537081011	10	3	2015
lm	300.317466386889	11	3	2015
lm	261.560626800873	12	3	2015
lm	272.502115840796	13	3	2015
lm	297.001707257271	14	3	2015
lm	331.846860328519	15	3	2015
lm	291.254238956457	16	3	2015
lm	224.325687745886	17	3	2015
lm	203.994985779411	18	3	2015
lm	180.065860109533	19	3	2015
lm	295.664297749362	20	3	2015
lm	314.388775593752	21	3	2015
lm	283.428733164226	22	3	2015
lm	313.390579009812	23	3	2015
lm	290.075885389633	24	3	2015
lm	340.629151269551	25	3	2015
lm	325.031600529982	26	3	2015
lm	258.158490298402	27	3	2015
lm	292.513485581396	28	3	2015
lm	251.467529298939	29	3	2015
lm	263.358423104816	30	3	2015
lm	189.137152896449	31	3	2015
lm	185.495279603046	32	3	2015
lm	181.75104919986	33	3	2015
lm	183.715281358281	34	3	2015
lm	175.860874978261	35	3	2015
lm	155.186235375452	36	3	2015
lm	130.273230703833	37	3	2015
lm	133.396487891156	38	3	2015
lm	153.520525160784	39	3	2015
lm	163.668285732538	40	3	2015
lm	132.870341698869	41	3	2015
lm	119.371486299548	42	3	2015
lm	107.968539867053	43	3	2015
lm	105.545780761932	44	3	2015
lm	80.9188913136559	45	3	2015
lm	174.63099818451	3	4	2015
lm	197.825213113188	4	4	2015
lm	210.139853689244	5	4	2015
lm	243.515234430592	6	4	2015
lm	309.347019777218	7	4	2015
lm	331.308509206184	8	4	2015
lm	310.078395599914	9	4	2015
lm	322.17790698345	10	4	2015
lm	310.024633327131	11	4	2015
lm	321.52624461577	12	4	2015
lm	313.975717629545	13	4	2015
lm	343.1599891828	14	4	2015
lm	328.56633343527	15	4	2015
lm	223.112840612296	16	4	2015
lm	237.352267223219	17	4	2015
lm	231.728028271978	18	4	2015
lm	237.663141513487	19	4	2015
lm	273.517507331253	20	4	2015
lm	295.277188866912	21	4	2015
lm	297.819883355791	22	4	2015
lm	294.373800135616	23	4	2015
lm	260.063721110114	24	4	2015
lm	288.69337977011	25	4	2015
lm	305.881691677357	26	4	2015
lm	239.126628885928	27	4	2015
lm	245.487263912431	28	4	2015
lm	237.974864688425	29	4	2015
lm	237.822376577703	30	4	2015
lm	209.962112152631	31	4	2015
lm	161.446606760423	32	4	2015
lm	206.879988947774	33	4	2015
lm	174.387372661208	34	4	2015
lm	175.30636384881	35	4	2015
lm	134.07993351247	36	4	2015
lm	152.665930062974	37	4	2015
lm	136.698680637232	38	4	2015
lm	159.833128512813	39	4	2015
lm	155.345473559071	40	4	2015
lm	113.940241451494	41	4	2015
lm	114.411976474739	42	4	2015
lm	97.8465512639858	43	4	2015
lm	99.0966272964604	44	4	2015
lm	77.6810238225018	45	4	2015
eb	124.238640737453	3	1	2015
eb	167.482515025052	4	1	2015
eb	139.122356175917	5	1	2015
eb	162.613998602494	6	1	2015
eb	183.147139935785	7	1	2015
eb	144.879531601909	8	1	2015
eb	179.091311828346	9	1	2015
eb	215.602570505136	10	1	2015
eb	255.476248203288	11	1	2015
eb	220.94565301739	12	1	2015
eb	187.039972982161	13	1	2015
eb	213.566726207395	14	1	2015
eb	216.338697179773	15	1	2015
eb	208.029458018005	16	1	2015
eb	297.155785549232	17	1	2015
eb	232.750953073865	18	1	2015
eb	209.530556221814	19	1	2015
eb	281.143354513514	20	1	2015
eb	278.154291856916	21	1	2015
eb	318.607158966953	22	1	2015
eb	365.219636412892	23	1	2015
eb	329.424394270589	24	1	2015
eb	471.229005828691	25	1	2015
eb	372.627876839578	26	1	2015
eb	377.113148433119	27	1	2015
eb	313.207165765377	28	1	2015
eb	305.460459890654	29	1	2015
eb	287.493894623653	30	1	2015
eb	182.152890883033	31	1	2015
eb	174.090969934712	32	1	2015
eb	142.540929786111	33	1	2015
eb	162.262751464431	34	1	2015
eb	149.300148095839	35	1	2015
eb	147.133863351328	36	1	2015
eb	145.966757167684	37	1	2015
eb	134.792176925148	38	1	2015
eb	162.696429228021	39	1	2015
eb	118.239698426916	40	1	2015
eb	157.388010145135	41	1	2015
eb	102.813456634227	42	1	2015
eb	157.540542352813	43	1	2015
eb	106.305045286234	44	1	2015
eb	95.8674939047083	45	1	2015
eb	128.77984468127	3	2	2015
eb	183.205710372582	4	2	2015
eb	151.754898387124	5	2	2015
eb	184.701286605578	6	2	2015
eb	204.525492827801	7	2	2015
eb	162.957548353171	8	2	2015
eb	200.692527580784	9	2	2015
eb	235.194139098653	10	2	2015
eb	276.219167503537	11	2	2015
eb	237.092270877554	12	2	2015
eb	204.417134095671	13	2	2015
eb	227.63240568675	14	2	2015
eb	230.248870514431	15	2	2015
eb	221.195819452044	16	2	2015
eb	312.494022669667	17	2	2015
eb	241.82487364229	18	2	2015
eb	213.125427699093	19	2	2015
eb	293.64205978423	20	2	2015
eb	287.853800894516	21	2	2015
eb	335.286714376115	22	2	2015
eb	385.987541241018	23	2	2015
eb	348.035819855355	24	2	2015
eb	504.449433814023	25	2	2015
eb	390.385056236731	26	2	2015
eb	386.033467776115	27	2	2015
eb	304.556225993716	28	2	2015
eb	292.723301567358	29	2	2015
eb	275.754726321505	30	2	2015
eb	169.370094182919	31	2	2015
eb	161.592708166749	32	2	2015
eb	129.117897524351	33	2	2015
eb	150.065942326665	34	2	2015
eb	137.351288117075	35	2	2015
eb	135.501352132136	36	2	2015
eb	134.779166971924	37	2	2015
eb	121.942017875951	38	2	2015
eb	150.642346737461	39	2	2015
eb	105.900555139568	40	2	2015
eb	146.158644491427	41	2	2015
eb	91.6372145642239	42	2	2015
eb	147.230652776851	43	2	2015
eb	95.0444151500944	44	2	2015
eb	85.8715565116285	45	2	2015
eb	154.721706217497	3	3	2015
eb	196.690287862073	4	3	2015
eb	171.29289257545	5	3	2015
eb	207.216095878686	6	3	2015
eb	229.598700472012	7	3	2015
eb	184.395206557701	8	3	2015
eb	224.502155654542	9	3	2015
eb	255.963814582279	10	3	2015
eb	298.873719358531	11	3	2015
eb	252.58201226119	12	3	2015
eb	220.806452015294	13	3	2015
eb	243.01700364874	14	3	2015
eb	245.261619843994	15	3	2015
eb	235.120794953544	16	3	2015
eb	328.923718899434	17	3	2015
eb	251.308774293611	18	3	2015
eb	214.971821806702	19	3	2015
eb	309.050866185034	20	3	2015
eb	300.077363028471	21	3	2015
eb	356.384059018511	22	3	2015
eb	417.364935535627	23	3	2015
eb	362.40750490034	24	3	2015
eb	524.109592135484	25	3	2015
eb	412.78698526857	26	3	2015
eb	383.458943180483	27	3	2015
eb	293.460956662427	28	3	2015
eb	280.526112064702	29	3	2015
eb	259.238305039893	30	3	2015
eb	158.468068807429	31	3	2015
eb	149.54831712588	32	3	2015
eb	116.932488304406	33	3	2015
eb	137.517743422942	34	3	2015
eb	126.979719604693	35	3	2015
eb	124.699330397813	36	3	2015
eb	123.08128283083	37	3	2015
eb	110.972421377368	38	3	2015
eb	139.890339077307	39	3	2015
eb	95.2224397300735	40	3	2015
eb	134.593040476723	41	3	2015
eb	79.7848865522448	42	3	2015
eb	135.869423753869	43	3	2015
eb	85.0576516349295	44	3	2015
eb	76.7148158899178	45	3	2015
eb	155.568216732442	3	4	2015
eb	211.912254919181	4	4	2015
eb	192.137282650218	5	4	2015
eb	232.379908744398	6	4	2015
eb	252.360813989095	7	4	2015
eb	207.378516190018	8	4	2015
eb	245.509513859084	9	4	2015
eb	270.523060226298	10	4	2015
eb	313.898896493805	11	4	2015
eb	265.035634645822	12	4	2015
eb	234.985534142269	13	4	2015
eb	257.458146490656	14	4	2015
eb	262.242886868045	15	4	2015
eb	247.511753885895	16	4	2015
eb	344.578007963825	17	4	2015
eb	263.736771152138	18	4	2015
eb	212.526758761309	19	4	2015
eb	324.379481635231	20	4	2015
eb	318.532064718805	21	4	2015
eb	380.522163397492	22	4	2015
eb	449.025606321393	23	4	2015
eb	393.26470935002	24	4	2015
eb	534.528821175314	25	4	2015
eb	415.531615387547	26	4	2015
eb	382.520620470387	27	4	2015
eb	282.436691049429	28	4	2015
eb	266.742484131989	29	4	2015
eb	245.752624663265	30	4	2015
eb	144.514287434762	31	4	2015
eb	137.267594632916	32	4	2015
eb	105.216016574677	33	4	2015
eb	127.497240177725	34	4	2015
eb	114.243913082108	35	4	2015
eb	113.23389114828	36	4	2015
eb	111.552790083082	37	4	2015
eb	100.526832078314	38	4	2015
eb	128.024106719703	39	4	2015
eb	82.6306678642584	40	4	2015
eb	122.08860034115	41	4	2015
eb	67.5808594475653	42	4	2015
eb	124.857053594855	43	4	2015
eb	74.8822590459735	44	4	2015
eb	68.5245247862059	45	4	2015
arima	158.775728863253	3	1	2015
arima	136.963561262521	4	1	2015
arima	125.857517659759	5	1	2015
arima	148.250694748006	6	1	2015
arima	138.268193385628	7	1	2015
arima	142.34292722211	8	1	2015
arima	191.328441200935	9	1	2015
arima	216.266640751454	10	1	2015
arima	206.250988634304	11	1	2015
arima	220.702612430616	12	1	2015
arima	201.544656222732	13	1	2015
arima	262.944405450501	14	1	2015
arima	286.917144654923	15	1	2015
arima	274.055552051846	16	1	2015
arima	313.730515241028	17	1	2015
arima	194.764255699193	18	1	2015
arima	194.849139045526	19	1	2015
arima	234.518841842323	20	1	2015
arima	274.81392310005	21	1	2015
arima	289.904603738959	22	1	2015
arima	280.593250186846	23	1	2015
arima	290.225115483691	24	1	2015
arima	330.441582468526	25	1	2015
arima	313.844356300164	26	1	2015
arima	301.20883579168	27	1	2015
arima	274.124605488938	28	1	2015
arima	278.419538548948	29	1	2015
arima	261.591179202908	30	1	2015
arima	207.243214821004	31	1	2015
arima	211.363493387714	32	1	2015
arima	174.798431072081	33	1	2015
arima	173.404190329639	34	1	2015
arima	176.992889468425	35	1	2015
arima	159.885256298852	36	1	2015
arima	153.452022826878	37	1	2015
arima	134.895117525483	38	1	2015
arima	144.415139111727	39	1	2015
arima	148.56664053805	40	1	2015
arima	135.74921368034	41	1	2015
arima	141.111234602731	42	1	2015
arima	110.225310515917	43	1	2015
arima	107.400628088224	44	1	2015
arima	82.7675075914601	45	1	2015
arima	141.972968471802	3	2	2015
arima	129.149930613909	4	2	2015
arima	140.25808369604	5	2	2015
arima	133.135748805547	6	2	2015
arima	146.791532780516	7	2	2015
arima	184.742540599787	8	2	2015
arima	217.537766315717	9	2	2015
arima	201.811559888125	10	2	2015
arima	224.698298933858	11	2	2015
arima	223.673721190809	12	2	2015
arima	262.988650710076	13	2	2015
arima	311.625988196814	14	2	2015
arima	310.175947635174	15	2	2015
arima	302.997526305262	16	2	2015
arima	231.371846408271	17	2	2015
arima	183.25411383361	18	2	2015
arima	198.421617180906	19	2	2015
arima	263.828319898697	20	2	2015
arima	281.275068311277	21	2	2015
arima	261.636279253204	22	2	2015
arima	281.324883812172	23	2	2015
arima	268.380159090101	24	2	2015
arima	316.060638775376	25	2	2015
arima	286.87447235989	26	2	2015
arima	275.226975553726	27	2	2015
arima	267.239670279573	28	2	2015
arima	255.924404305342	29	2	2015
arima	240.809876050168	30	2	2015
arima	215.9776672876	31	2	2015
arima	193.799471595433	32	2	2015
arima	164.469191799335	33	2	2015
arima	175.38952686959	34	2	2015
arima	162.573415481145	35	2	2015
arima	149.96848019749	36	2	2015
arima	134.926553860105	37	2	2015
arima	124.084756771371	38	2	2015
arima	154.427952953465	39	2	2015
arima	125.747565204027	40	2	2015
arima	150.018984785984	41	2	2015
arima	97.1089363654159	42	2	2015
arima	104.105636063329	43	2	2015
arima	83.22796340476	44	2	2015
arima	81.5613031047716	45	2	2015
arima	133.476025507741	3	3	2015
arima	143.095650911325	4	3	2015
arima	126.27690411954	5	3	2015
arima	142.400383350401	6	3	2015
arima	188.544371428916	7	3	2015
arima	211.876340973634	8	3	2015
arima	202.905101215227	9	3	2015
arima	220.859748706965	10	3	2015
arima	227.15325164	11	3	2015
arima	281.882207267099	12	3	2015
arima	311.631914948073	13	3	2015
arima	332.359175742548	14	3	2015
arima	334.982769056605	15	3	2015
arima	222.024239490544	16	3	2015
arima	219.112019989078	17	3	2015
arima	186.615741080875	18	3	2015
arima	231.422062678828	19	3	2015
arima	272.25329560598	20	3	2015
arima	254.380502057709	21	3	2015
arima	265.211326437841	22	3	2015
arima	260.823030455147	23	3	2015
arima	259.811287663789	24	3	2015
arima	288.648484371945	25	3	2015
arima	260.781323826284	26	3	2015
arima	268.113646018848	27	3	2015
arima	245.024906785774	28	3	2015
arima	235.265406987245	29	3	2015
arima	247.670008678571	30	3	2015
arima	198.083233316061	31	3	2015
arima	182.323710951358	32	3	2015
arima	166.992846879148	33	3	2015
arima	161.085621269894	34	3	2015
arima	152.46502059855	35	3	2015
arima	131.628986283188	36	3	2015
arima	124.077956140719	37	3	2015
arima	135.376473565207	38	3	2015
arima	131.283399539705	39	3	2015
arima	140.463320443984	40	3	2015
arima	105.688005786858	41	3	2015
arima	91.3610068805477	42	3	2015
arima	80.0200818085116	43	3	2015
arima	81.9950752048083	44	3	2015
arima	68.9671173130183	45	3	2015
arima	146.335506583381	3	4	2015
arima	128.400551385407	4	4	2015
arima	137.234421387679	5	4	2015
arima	185.233212868526	6	4	2015
arima	214.731153442269	7	4	2015
arima	198.64018624436	8	4	2015
arima	221.677915164082	9	4	2015
arima	224.273135616627	10	4	2015
arima	284.477787467956	11	4	2015
arima	325.779238813254	12	4	2015
arima	332.361450489884	13	4	2015
arima	351.292536895564	14	4	2015
arima	247.146468579767	15	4	2015
arima	211.622788921375	16	4	2015
arima	216.14823428361	17	4	2015
arima	221.889995053706	18	4	2015
arima	246.486787376785	19	4	2015
arima	247.557426745721	20	4	2015
arima	259.829888454673	21	4	2015
arima	248.68570611307	22	4	2015
arima	254.04335907571	23	4	2015
arima	244.789722882761	24	4	2015
arima	262.440248401958	25	4	2015
arima	256.265050237034	26	4	2015
arima	245.496154082255	27	4	2015
arima	226.330921537434	28	4	2015
arima	243.072535228678	29	4	2015
arima	223.225765545222	30	4	2015
arima	185.632728638227	31	4	2015
arima	180.410324154549	32	4	2015
arima	154.791374806359	33	4	2015
arima	151.336221829948	34	4	2015
arima	133.500246030972	35	4	2015
arima	121.587974466881	36	4	2015
arima	135.357921457943	37	4	2015
arima	116.963552852748	38	4	2015
arima	144.607761638311	39	4	2015
arima	98.5479899677806	40	4	2015
arima	97.7267422083743	41	4	2015
arima	70.6324660699572	42	4	2015
arima	79.6170840569281	43	4	2015
arima	69.2759269515591	44	4	2015
arima	84.1924030006401	45	4	2015
target	150	3	1	2015
target	130	4	1	2015
target	146	5	1	2015
target	164	6	1	2015
target	133	7	1	2015
target	160	8	1	2015
target	193	9	1	2015
target	230	10	1	2015
target	202	11	1	2015
target	170	12	1	2015
target	198	13	1	2015
target	204	14	1	2015
target	198	15	1	2015
target	282	16	1	2015
target	225	17	1	2015
target	208	18	1	2015
target	272	19	1	2015
target	270	20	1	2015
target	308	21	1	2015
target	348	22	1	2015
target	319	23	1	2015
target	445	24	1	2015
target	359	25	1	2015
target	368	26	1	2015
target	319	27	1	2015
target	313	28	1	2015
target	300	29	1	2015
target	197	30	1	2015
target	191	31	1	2015
target	159	32	1	2015
target	178	33	1	2015
target	165	34	1	2015
target	162	35	1	2015
target	160	36	1	2015
target	148	37	1	2015
target	176	38	1	2015
target	131	39	1	2015
target	170	40	1	2015
target	115	41	1	2015
target	169	42	1	2015
target	117	43	1	2015
target	106	44	1	2015
target	98	45	1	2015
target	130	3	2	2015
target	146	4	2	2015
target	164	5	2	2015
target	133	6	2	2015
target	160	7	2	2015
target	193	8	2	2015
target	230	9	2	2015
target	202	10	2	2015
target	170	11	2	2015
target	198	12	2	2015
target	204	13	2	2015
target	198	14	2	2015
target	282	15	2	2015
target	225	16	2	2015
target	208	17	2	2015
target	272	18	2	2015
target	270	19	2	2015
target	308	20	2	2015
target	348	21	2	2015
target	319	22	2	2015
target	445	23	2	2015
target	359	24	2	2015
target	368	25	2	2015
target	319	26	2	2015
target	313	27	2	2015
target	300	28	2	2015
target	197	29	2	2015
target	191	30	2	2015
target	159	31	2	2015
target	178	32	2	2015
target	165	33	2	2015
target	162	34	2	2015
target	160	35	2	2015
target	148	36	2	2015
target	176	37	2	2015
target	131	38	2	2015
target	170	39	2	2015
target	115	40	2	2015
target	169	41	2	2015
target	117	42	2	2015
target	106	43	2	2015
target	98	44	2	2015
target	66	45	2	2015
target	146	3	3	2015
target	164	4	3	2015
target	133	5	3	2015
target	160	6	3	2015
target	193	7	3	2015
target	230	8	3	2015
target	202	9	3	2015
target	170	10	3	2015
target	198	11	3	2015
target	204	12	3	2015
target	198	13	3	2015
target	282	14	3	2015
target	225	15	3	2015
target	208	16	3	2015
target	272	17	3	2015
target	270	18	3	2015
target	308	19	3	2015
target	348	20	3	2015
target	319	21	3	2015
target	445	22	3	2015
target	359	23	3	2015
target	368	24	3	2015
target	319	25	3	2015
target	313	26	3	2015
target	300	27	3	2015
target	197	28	3	2015
target	191	29	3	2015
target	159	30	3	2015
target	178	31	3	2015
target	165	32	3	2015
target	162	33	3	2015
target	160	34	3	2015
target	148	35	3	2015
target	176	36	3	2015
target	131	37	3	2015
target	170	38	3	2015
target	115	39	3	2015
target	169	40	3	2015
target	117	41	3	2015
target	106	42	3	2015
target	98	43	3	2015
target	66	44	3	2015
target	77	45	3	2015
target	164	3	4	2015
target	133	4	4	2015
target	160	5	4	2015
target	193	6	4	2015
target	230	7	4	2015
target	202	8	4	2015
target	170	9	4	2015
target	198	10	4	2015
target	204	11	4	2015
target	198	12	4	2015
target	282	13	4	2015
target	225	14	4	2015
target	208	15	4	2015
target	272	16	4	2015
target	270	17	4	2015
target	308	18	4	2015
target	348	19	4	2015
target	319	20	4	2015
target	445	21	4	2015
target	359	22	4	2015
target	368	23	4	2015
target	319	24	4	2015
target	313	25	4	2015
target	300	26	4	2015
target	197	27	4	2015
target	191	28	4	2015
target	159	29	4	2015
target	178	30	4	2015
target	165	31	4	2015
target	162	32	4	2015
target	160	33	4	2015
target	148	34	4	2015
target	176	35	4	2015
target	131	36	4	2015
target	170	37	4	2015
target	115	38	4	2015
target	169	39	4	2015
target	117	40	4	2015
target	106	41	4	2015
target	98	42	4	2015
target	66	43	4	2015
target	77	44	4	2015
target	66	45	4	2015
