# Supplementary material for: A stacked ensemble method for forecasting influenza-like illness visit volumes at emergency departments
Source: PLoS One. 2021 Mar 22;16(3):e0241725. doi: 10.1371/journal.pone.0241725 (PMC7984626; doi:10.1371/journal.pone.0241725)
Supplement: S1 Data — (ZIP) [file pone.0241725.s003.zip › ILI_plosone/tables/raw_estimates_2018_holdout_2016weeks-3-45.csv]

object	value	epiweek	weeks_ahead	season
rf	139.3455	3	1	2016
rf	165.151	4	1	2016
rf	169.674	5	1	2016
rf	193.153	6	1	2016
rf	203.41	7	1	2016
rf	201.007	8	1	2016
rf	217.777	9	1	2016
rf	244.513	10	1	2016
rf	314.92	11	1	2016
rf	356.7195	12	1	2016
rf	370.667	13	1	2016
rf	400.0955	14	1	2016
rf	399.765	15	1	2016
rf	409.4735	16	1	2016
rf	429.4645	17	1	2016
rf	441.417	18	1	2016
rf	337.046	19	1	2016
rf	286.6695	20	1	2016
rf	274.4535	21	1	2016
rf	254.9245	22	1	2016
rf	290.8265	23	1	2016
rf	258.381	24	1	2016
rf	239.946	25	1	2016
rf	260.598	26	1	2016
rf	245.8505	27	1	2016
rf	247.91	28	1	2016
rf	244.958	29	1	2016
rf	243.626	30	1	2016
rf	263.6445	31	1	2016
rf	248.8575	32	1	2016
rf	232.5935	33	1	2016
rf	236.9485	34	1	2016
rf	230.459	35	1	2016
rf	215.993	36	1	2016
rf	223.172	37	1	2016
rf	216.768	38	1	2016
rf	206.381	39	1	2016
rf	183.4185	40	1	2016
rf	164.7865	41	1	2016
rf	161.3915	42	1	2016
rf	155.3515	43	1	2016
rf	131.695	44	1	2016
rf	125.102	45	1	2016
rf	153.375	3	2	2016
rf	172.234	4	2	2016
rf	172.9535	5	2	2016
rf	208.1065	6	2	2016
rf	214.2585	7	2	2016
rf	218.9895	8	2	2016
rf	236.0175	9	2	2016
rf	257.3235	10	2	2016
rf	317.064	11	2	2016
rf	358.642	12	2	2016
rf	379.4075	13	2	2016
rf	374.608	14	2	2016
rf	365.6475	15	2	2016
rf	397.3885	16	2	2016
rf	405.4015	17	2	2016
rf	383.7005	18	2	2016
rf	325.327	19	2	2016
rf	295.1865	20	2	2016
rf	280.054	21	2	2016
rf	271.092	22	2	2016
rf	288.8655	23	2	2016
rf	264.7615	24	2	2016
rf	252.951	25	2	2016
rf	261.8995	26	2	2016
rf	255.861	27	2	2016
rf	248.6555	28	2	2016
rf	246.8045	29	2	2016
rf	239.9745	30	2	2016
rf	253.394	31	2	2016
rf	253.0395	32	2	2016
rf	234.9025	33	2	2016
rf	241.521	34	2	2016
rf	231.3665	35	2	2016
rf	216.238	36	2	2016
rf	216.5915	37	2	2016
rf	208.7865	38	2	2016
rf	192.816	39	2	2016
rf	179.957	40	2	2016
rf	158.355	41	2	2016
rf	156.9685	42	2	2016
rf	140.5495	43	2	2016
rf	131.7	44	2	2016
rf	131.3305	45	2	2016
rf	164.909	3	3	2016
rf	179.665	4	3	2016
rf	189.957	5	3	2016
rf	206.4175	6	3	2016
rf	230.692	7	3	2016
rf	234.736	8	3	2016
rf	261.6755	9	3	2016
rf	279.2795	10	3	2016
rf	322.4385	11	3	2016
rf	366.6735	12	3	2016
rf	379.8625	13	3	2016
rf	364.9525	14	3	2016
rf	375.698	15	3	2016
rf	393.5285	16	3	2016
rf	356.89	17	3	2016
rf	336.6205	18	3	2016
rf	318.611	19	3	2016
rf	289.9615	20	3	2016
rf	289.061	21	3	2016
rf	264.1515	22	3	2016
rf	290.2095	23	3	2016
rf	264.4315	24	3	2016
rf	256.2875	25	3	2016
rf	259.4315	26	3	2016
rf	265.7645	27	3	2016
rf	250.272	28	3	2016
rf	240.0585	29	3	2016
rf	235.1255	30	3	2016
rf	255.8325	31	3	2016
rf	248.168	32	3	2016
rf	238.212	33	3	2016
rf	237.157	34	3	2016
rf	238.85	35	3	2016
rf	215.1205	36	3	2016
rf	196.627	37	3	2016
rf	206.9805	38	3	2016
rf	194.6345	39	3	2016
rf	172.2265	40	3	2016
rf	152.684	41	3	2016
rf	146.382	42	3	2016
rf	140.4435	43	3	2016
rf	120.762	44	3	2016
rf	120.412	45	3	2016
rf	169.9405	3	4	2016
rf	193.9405	4	4	2016
rf	180.066	5	4	2016
rf	227.5655	6	4	2016
rf	246.224	7	4	2016
rf	268.718	8	4	2016
rf	290.598	9	4	2016
rf	293.2435	10	4	2016
rf	342.298	11	4	2016
rf	372.4545	12	4	2016
rf	391.0345	13	4	2016
rf	378.16	14	4	2016
rf	379.5085	15	4	2016
rf	354.7755	16	4	2016
rf	333.29	17	4	2016
rf	316.7415	18	4	2016
rf	301.46	19	4	2016
rf	290.1275	20	4	2016
rf	276.825	21	4	2016
rf	269.896	22	4	2016
rf	290.7375	23	4	2016
rf	263.4005	24	4	2016
rf	251.686	25	4	2016
rf	262.409	26	4	2016
rf	266.8235	27	4	2016
rf	242.9675	28	4	2016
rf	234.414	29	4	2016
rf	239.732	30	4	2016
rf	258.066	31	4	2016
rf	247.2555	32	4	2016
rf	245.7875	33	4	2016
rf	237.125	34	4	2016
rf	241.4885	35	4	2016
rf	198.521	36	4	2016
rf	191.1915	37	4	2016
rf	197.1815	38	4	2016
rf	182.9885	39	4	2016
rf	157.61	40	4	2016
rf	143.5245	41	4	2016
rf	148.6	42	4	2016
rf	124.8175	43	4	2016
rf	117.102	44	4	2016
rf	114.89	45	4	2016
Generalized Linear Mixture Model	158.209939392621	3	1	2018
Generalized Linear Mixture Model	161.551930133384	4	1	2018
Generalized Linear Mixture Model	186.155130656814	5	1	2018
Generalized Linear Mixture Model	171.552479612255	6	1	2018
Generalized Linear Mixture Model	209.61167767203	7	1	2018
Generalized Linear Mixture Model	275.345664167	8	1	2018
Generalized Linear Mixture Model	395.099804480709	9	1	2018
Generalized Linear Mixture Model	568.408962188765	10	1	2018
Generalized Linear Mixture Model	577.874039224953	11	1	2018
Generalized Linear Mixture Model	614.775640384994	12	1	2018
Generalized Linear Mixture Model	595.696562873691	13	1	2018
Generalized Linear Mixture Model	473.065811094647	14	1	2018
Generalized Linear Mixture Model	387.807985561084	15	1	2018
Generalized Linear Mixture Model	382.450846432355	16	1	2018
Generalized Linear Mixture Model	309.989659763078	17	1	2018
Generalized Linear Mixture Model	161.472048105919	3	2	2018
Generalized Linear Mixture Model	163.167857214004	4	2	2018
Generalized Linear Mixture Model	173.244819636954	5	2	2018
Generalized Linear Mixture Model	174.780053066663	6	2	2018
Generalized Linear Mixture Model	214.390758194527	7	2	2018
Generalized Linear Mixture Model	286.725109977423	8	2	2018
Generalized Linear Mixture Model	415.985725191682	9	2	2018
Generalized Linear Mixture Model	558.285659096391	10	2	2018
Generalized Linear Mixture Model	553.071034378816	11	2	2018
Generalized Linear Mixture Model	605.311000069922	12	2	2018
Generalized Linear Mixture Model	561.323839146733	13	2	2018
Generalized Linear Mixture Model	456.217613842907	14	2	2018
Generalized Linear Mixture Model	384.610296916036	15	2	2018
Generalized Linear Mixture Model	350.861652839645	16	2	2018
Generalized Linear Mixture Model	273.525945636604	17	2	2018
Generalized Linear Mixture Model	158.794295618727	3	3	2018
Generalized Linear Mixture Model	153.262899744296	4	3	2018
Generalized Linear Mixture Model	179.713770762481	5	3	2018
Generalized Linear Mixture Model	173.564216598452	6	3	2018
Generalized Linear Mixture Model	227.290827001446	7	3	2018
Generalized Linear Mixture Model	307.985202447836	8	3	2018
Generalized Linear Mixture Model	401.538004826767	9	3	2018
Generalized Linear Mixture Model	515.48400819765	10	3	2018
Generalized Linear Mixture Model	529.731050169173	11	3	2018
Generalized Linear Mixture Model	541.364415888963	12	3	2018
Generalized Linear Mixture Model	503.5808763327	13	3	2018
Generalized Linear Mixture Model	426.33007989784	14	3	2018
Generalized Linear Mixture Model	339.12857014003	15	3	2018
Generalized Linear Mixture Model	319.390674647652	16	3	2018
Generalized Linear Mixture Model	269.213693171138	17	3	2018
Generalized Linear Mixture Model	151.065132374913	3	4	2018
Generalized Linear Mixture Model	162.833134464778	4	4	2018
Generalized Linear Mixture Model	186.013440469493	5	4	2018
Generalized Linear Mixture Model	192.582409143754	6	4	2018
Generalized Linear Mixture Model	257.741913050277	7	4	2018
Generalized Linear Mixture Model	328.262945747957	8	4	2018
Generalized Linear Mixture Model	396.805493480499	9	4	2018
Generalized Linear Mixture Model	496.465040298625	10	4	2018
Generalized Linear Mixture Model	492.746299830138	11	4	2018
Generalized Linear Mixture Model	480.878473712429	12	4	2018
Generalized Linear Mixture Model	448.943226985839	13	4	2018
Generalized Linear Mixture Model	392.310253951827	14	4	2018
Generalized Linear Mixture Model	306.634916934834	15	4	2018
Generalized Linear Mixture Model	296.153299589187	16	4	2018
Generalized Linear Mixture Model	265.10979314269	17	4	2018
lm	168.323919143807	3	1	2016
lm	213.67726539171	4	1	2016
lm	190.023824270059	5	1	2016
lm	185.879689848626	6	1	2016
lm	188.98546440833	7	1	2016
lm	191.283886120241	8	1	2016
lm	266.058007251696	9	1	2016
lm	292.761198777816	10	1	2016
lm	344.513849099238	11	1	2016
lm	326.613140981778	12	1	2016
lm	349.180055300918	13	1	2016
lm	402.316455426913	14	1	2016
lm	487.410117182642	15	1	2016
lm	501.034217862727	16	1	2016
lm	487.486277505373	17	1	2016
lm	420.386849444027	18	1	2016
lm	279.943799404303	19	1	2016
lm	262.507698189667	20	1	2016
lm	265.883705491691	21	1	2016
lm	278.107092688952	22	1	2016
lm	288.982490752897	23	1	2016
lm	270.463670966315	24	1	2016
lm	219.81515444596	25	1	2016
lm	266.298835522252	26	1	2016
lm	226.889481299744	27	1	2016
lm	244.507781933797	28	1	2016
lm	250.934312208863	29	1	2016
lm	223.105259579157	30	1	2016
lm	241.236132479405	31	1	2016
lm	246.093351453101	32	1	2016
lm	209.762519291238	33	1	2016
lm	250.902031529715	34	1	2016
lm	210.83765863016	35	1	2016
lm	206.009510959759	36	1	2016
lm	221.452064055985	37	1	2016
lm	213.609437167629	38	1	2016
lm	189.006079740025	39	1	2016
lm	224.055665456086	40	1	2016
lm	159.236142519143	41	1	2016
lm	187.930471282098	42	1	2016
lm	160.108422053677	43	1	2016
lm	126.929629216061	44	1	2016
lm	151.164115590128	45	1	2016
lm	192.941401852938	3	2	2016
lm	207.164569289577	4	2	2016
lm	201.028138026721	5	2	2016
lm	204.24199513083	6	2	2016
lm	213.780528180877	7	2	2016
lm	230.683654401475	8	2	2016
lm	305.440811556488	9	2	2016
lm	321.4157647657	10	2	2016
lm	322.940719277131	11	2	2016
lm	326.175852584428	12	2	2016
lm	328.031643925817	13	2	2016
lm	419.576989392254	14	2	2016
lm	494.324673510502	15	2	2016
lm	505.71246496754	16	2	2016
lm	455.215708863486	17	2	2016
lm	347.479340140729	18	2	2016
lm	267.690207850768	19	2	2016
lm	262.246687702537	20	2	2016
lm	299.184338445963	21	2	2016
lm	279.040075929504	22	2	2016
lm	293.498754430018	23	2	2016
lm	289.670834060884	24	2	2016
lm	228.706152940845	25	2	2016
lm	246.646204987798	26	2	2016
lm	239.989379583648	27	2	2016
lm	238.543555631492	28	2	2016
lm	249.805395820828	29	2	2016
lm	205.385576250123	30	2	2016
lm	238.093576810608	31	2	2016
lm	240.798164822998	32	2	2016
lm	220.039752132291	33	2	2016
lm	229.41361899272	34	2	2016
lm	221.09464451823	35	2	2016
lm	192.235448087977	36	2	2016
lm	209.296176993248	37	2	2016
lm	186.65032056191	38	2	2016
lm	206.246440201189	39	2	2016
lm	197.013781939785	40	2	2016
lm	184.04603624541	41	2	2016
lm	155.254607844837	42	2	2016
lm	150.413703545574	43	2	2016
lm	121.451557451149	44	2	2016
lm	137.659915452319	45	2	2016
lm	193.547409118479	3	3	2016
lm	211.880421236411	4	3	2016
lm	225.309620483206	5	3	2016
lm	224.225306155376	6	3	2016
lm	256.679611961674	7	3	2016
lm	279.176361719374	8	3	2016
lm	328.080271630915	9	3	2016
lm	308.218715984956	10	3	2016
lm	315.157348175883	11	3	2016
lm	306.696789970761	12	3	2016
lm	350.728248755454	13	3	2016
lm	417.84060223808	14	3	2016
lm	485.336042493191	15	3	2016
lm	471.882436817595	16	3	2016
lm	356.526444064302	17	3	2016
lm	333.471600357461	18	3	2016
lm	272.724521486096	19	3	2016
lm	297.427915664698	20	3	2016
lm	290.680495174972	21	3	2016
lm	287.395029977175	22	3	2016
lm	297.090903560613	23	3	2016
lm	298.649733066678	24	3	2016
lm	226.681137444544	25	3	2016
lm	255.976557077426	26	3	2016
lm	238.380403351522	27	3	2016
lm	239.007323977489	28	3	2016
lm	237.154769181181	29	3	2016
lm	221.733887346514	30	3	2016
lm	230.062603687162	31	3	2016
lm	249.496278791462	32	3	2016
lm	208.311752242321	33	3	2016
lm	229.797671196701	34	3	2016
lm	211.065686309165	35	3	2016
lm	188.437022740878	36	3	2016
lm	174.084577555772	37	3	2016
lm	207.769016954706	38	3	2016
lm	182.945856704497	39	3	2016
lm	207.096963731902	40	3	2016
lm	166.031307892496	41	3	2016
lm	140.91701935404	42	3	2016
lm	137.404338012311	43	3	2016
lm	121.383846915276	44	3	2016
lm	128.863444550284	45	3	2016
lm	199.191953631186	3	4	2016
lm	229.015413417829	4	4	2016
lm	249.15730437087	5	4	2016
lm	259.339914191858	6	4	2016
lm	309.453768684492	7	4	2016
lm	307.153457642559	8	4	2016
lm	315.89463409262	9	4	2016
lm	305.588903340514	10	4	2016
lm	290.701327508401	11	4	2016
lm	337.241735555924	12	4	2016
lm	360.192381878646	13	4	2016
lm	417.631139415455	14	4	2016
lm	452.080859968611	15	4	2016
lm	370.064117575012	16	4	2016
lm	316.105186731653	17	4	2016
lm	322.599895476363	18	4	2016
lm	296.2121991981	19	4	2016
lm	287.903354790626	20	4	2016
lm	302.300520802665	21	4	2016
lm	301.272836932536	22	4	2016
lm	303.025839917957	23	4	2016
lm	297.644720455904	24	4	2016
lm	235.541480470022	25	4	2016
lm	254.357888624131	26	4	2016
lm	247.010604175797	27	4	2016
lm	225.567726871258	28	4	2016
lm	252.541922834834	29	4	2016
lm	215.614120168532	30	4	2016
lm	236.375414546982	31	4	2016
lm	237.438592196738	32	4	2016
lm	210.051688836988	33	4	2016
lm	214.555220305468	34	4	2016
lm	208.510042043322	35	4	2016
lm	153.939316041316	36	4	2016
lm	194.361759808081	37	4	2016
lm	185.182771016446	38	4	2016
lm	192.860980080622	39	4	2016
lm	177.794800679386	40	4	2016
lm	152.441354007247	41	4	2016
lm	122.464526988841	42	4	2016
lm	135.204581581097	43	4	2016
lm	114.682532098896	44	4	2016
lm	117.760331001383	45	4	2016
eb	170.972595205136	3	1	2016
eb	236.707490367826	4	1	2016
eb	195.037544569807	5	1	2016
eb	203.569241317332	6	1	2016
eb	162.329946727641	7	1	2016
eb	192.481080572712	8	1	2016
eb	254.017873680903	9	1	2016
eb	281.714793246198	10	1	2016
eb	385.911617257366	11	1	2016
eb	374.15422888842	12	1	2016
eb	399.944829083037	13	1	2016
eb	458.41292591501	14	1	2016
eb	481.580977211204	15	1	2016
eb	485.092575139814	16	1	2016
eb	491.355100041361	17	1	2016
eb	437.052717239663	18	1	2016
eb	331.072625895096	19	1	2016
eb	257.176122573751	20	1	2016
eb	248.878275104786	21	1	2016
eb	229.862161711451	22	1	2016
eb	291.787828839189	23	1	2016
eb	225.104280149748	24	1	2016
eb	209.21759021507	25	1	2016
eb	250.585028037118	26	1	2016
eb	223.558295686879	27	1	2016
eb	230.472096043288	28	1	2016
eb	232.565399315858	29	1	2016
eb	225.069030801274	30	1	2016
eb	264.222677799429	31	1	2016
eb	227.477402929123	32	1	2016
eb	216.646075725689	33	1	2016
eb	235.278601775085	34	1	2016
eb	205.044338837852	35	1	2016
eb	199.620941818632	36	1	2016
eb	221.737650739494	37	1	2016
eb	204.222571372962	38	1	2016
eb	214.299756680798	39	1	2016
eb	195.51786588884	40	1	2016
eb	159.127855324049	41	1	2016
eb	171.197132430774	42	1	2016
eb	160.275381525726	43	1	2016
eb	126.886193391331	44	1	2016
eb	151.386117580262	45	1	2016
eb	207.074960366909	3	2	2016
eb	279.541069000534	4	2	2016
eb	212.587317590228	5	2	2016
eb	219.010580487389	6	2	2016
eb	176.66440708798	7	2	2016
eb	213.178533029108	8	2	2016
eb	274.611745215095	9	2	2016
eb	304.741019074038	10	2	2016
eb	423.653819600434	11	2	2016
eb	407.326609734798	12	2	2016
eb	426.982240672015	13	2	2016
eb	467.876668833331	14	2	2016
eb	471.586562909754	15	2	2016
eb	462.089846891159	16	2	2016
eb	465.014862881189	17	2	2016
eb	421.029716150986	18	2	2016
eb	325.480191126228	19	2	2016
eb	252.85805809665	20	2	2016
eb	243.674982160603	21	2	2016
eb	224.413308899931	22	2	2016
eb	285.128532271725	23	2	2016
eb	219.926552916599	24	2	2016
eb	203.206077460299	25	2	2016
eb	242.240653734571	26	2	2016
eb	215.748638438514	27	2	2016
eb	221.53332601381	28	2	2016
eb	225.014461630554	29	2	2016
eb	216.919066487399	30	2	2016
eb	254.667753586857	31	2	2016
eb	218.652770570009	32	2	2016
eb	206.338794414519	33	2	2016
eb	225.561734104027	34	2	2016
eb	196.320984976938	35	2	2016
eb	190.087249018033	36	2	2016
eb	212.928631597593	37	2	2016
eb	194.311982878009	38	2	2016
eb	203.591226244475	39	2	2016
eb	183.796582266627	40	2	2016
eb	145.580498267222	41	2	2016
eb	161.430252767578	42	2	2016
eb	147.582311826126	43	2	2016
eb	115.563887287466	44	2	2016
eb	143.528895708589	45	2	2016
eb	249.179615363066	3	3	2016
eb	304.601253307879	4	3	2016
eb	229.814998687207	5	3	2016
eb	235.819052864941	6	3	2016
eb	197.953974765425	7	3	2016
eb	232.72385554186	8	3	2016
eb	296.94508712208	9	3	2016
eb	326.961147580893	10	3	2016
eb	438.836375531999	11	3	2016
eb	428.046291565417	12	3	2016
eb	429.208112214438	13	3	2016
eb	452.915244366303	14	3	2016
eb	433.806794727452	15	3	2016
eb	425.863770177095	16	3	2016
eb	439.007888678777	17	3	2016
eb	409.323404984688	18	3	2016
eb	325.927124234136	19	3	2016
eb	247.07664548742	20	3	2016
eb	240.656564938955	21	3	2016
eb	221.231523946682	22	3	2016
eb	278.627391955831	23	3	2016
eb	216.390771227085	24	3	2016
eb	198.076931400895	25	3	2016
eb	234.642845586308	26	3	2016
eb	210.066472118407	27	3	2016
eb	217.220203303631	28	3	2016
eb	216.352134639098	29	3	2016
eb	209.057267268933	30	3	2016
eb	246.144186883033	31	3	2016
eb	210.608996976821	32	3	2016
eb	197.178227497642	33	3	2016
eb	216.958403774125	34	3	2016
eb	185.117848012323	35	3	2016
eb	178.716612204158	36	3	2016
eb	200.084352667519	37	3	2016
eb	184.047408841639	38	3	2016
eb	191.437205276081	39	3	2016
eb	172.19247667782	40	3	2016
eb	135.426713191849	41	3	2016
eb	149.544511102952	42	3	2016
eb	137.515562000604	43	3	2016
eb	106.863684437957	44	3	2016
eb	135.564162068836	45	3	2016
eb	271.556830110907	3	4	2016
eb	351.502682682542	4	4	2016
eb	248.443534059242	5	4	2016
eb	255.221807521997	6	4	2016
eb	223.134799640542	7	4	2016
eb	260.298766037469	8	4	2016
eb	318.978277330533	9	4	2016
eb	345.804698909797	10	4	2016
eb	446.003544568827	11	4	2016
eb	433.98420697578	12	4	2016
eb	436.142632715501	13	4	2016
eb	413.894260003905	14	4	2016
eb	400.849389905794	15	4	2016
eb	406.099520698358	16	4	2016
eb	423.807617996415	17	4	2016
eb	399.068393089294	18	4	2016
eb	320.978764169945	19	4	2016
eb	244.353660202104	20	4	2016
eb	238.675374137287	21	4	2016
eb	219.956280724927	22	4	2016
eb	270.041319043727	23	4	2016
eb	210.955881868129	24	4	2016
eb	192.215292455406	25	4	2016
eb	228.056749699503	26	4	2016
eb	201.726595904996	27	4	2016
eb	207.293797847014	28	4	2016
eb	208.585308552155	29	4	2016
eb	200.483676258749	30	4	2016
eb	235.501708311758	31	4	2016
eb	202.68699644191	32	4	2016
eb	187.08699256413	33	4	2016
eb	204.548937980205	34	4	2016
eb	172.034068791061	35	4	2016
eb	166.66262628592	36	4	2016
eb	188.850678101361	37	4	2016
eb	171.571417669348	38	4	2016
eb	180.642713346102	39	4	2016
eb	161.694082867304	40	4	2016
eb	123.206824393026	41	4	2016
eb	138.904449590976	42	4	2016
eb	127.354672961659	43	4	2016
eb	99.1726569011809	44	4	2016
eb	128.377854027133	45	4	2016
arima	166.70618589926	3	1	2016
arima	160.94156163654	4	1	2016
arima	164.484922070615	5	1	2016
arima	183.535461364294	6	1	2016
arima	143.432370763593	7	1	2016
arima	167.404067121385	8	1	2016
arima	238.043337223784	9	1	2016
arima	266.179495217625	10	1	2016
arima	273.789609669304	11	1	2016
arima	298.5512180787	12	1	2016
arima	326.331882704904	13	1	2016
arima	409.917149933134	14	1	2016
arima	448.994686946819	15	1	2016
arima	480.139620886325	16	1	2016
arima	467.996677888706	17	1	2016
arima	365.825030533614	18	1	2016
arima	339.408070330738	19	1	2016
arima	284.251227857728	20	1	2016
arima	298.547528147172	21	1	2016
arima	291.142670106158	22	1	2016
arima	278.0131353605	23	1	2016
arima	304.353312941331	24	1	2016
arima	231.978307582288	25	1	2016
arima	263.801308679376	26	1	2016
arima	242.410735209204	27	1	2016
arima	236.007466792384	28	1	2016
arima	246.341837218028	29	1	2016
arima	208.297396316717	30	1	2016
arima	237.121911517644	31	1	2016
arima	239.326662124367	32	1	2016
arima	215.233863387695	33	1	2016
arima	219.874079784921	34	1	2016
arima	213.401421652242	35	1	2016
arima	197.106294585674	36	1	2016
arima	203.164048955719	37	1	2016
arima	198.908200233524	38	1	2016
arima	183.996091389806	39	1	2016
arima	208.174265335158	40	1	2016
arima	150.515151731357	41	1	2016
arima	188.758269524491	42	1	2016
arima	133.214209363126	43	1	2016
arima	121.919970903493	44	1	2016
arima	125.145575721996	45	1	2016
arima	148.511154817947	3	2	2016
arima	156.909893364259	4	2	2016
arima	174.09878511945	5	2	2016
arima	159.597276007355	6	2	2016
arima	151.762883256812	7	2	2016
arima	208.920521748442	8	2	2016
arima	260.827196934996	9	2	2016
arima	240.810323310299	10	2	2016
arima	271.702256591406	11	2	2016
arima	296.664754418371	12	2	2016
arima	360.108970336044	13	2	2016
arima	426.533747705891	14	2	2016
arima	468.843116316962	15	2	2016
arima	463.532744094098	16	2	2016
arima	381.32811329355	17	2	2016
arima	356.565616562141	18	2	2016
arima	323.605878691256	19	2	2016
arima	305.557672209472	20	2	2016
arima	315.51010350787	21	2	2016
arima	263.372269989619	22	2	2016
arima	319.52266859489	23	2	2016
arima	268.254463189557	24	2	2016
arima	235.938057829287	25	2	2016
arima	249.915533842962	26	2	2016
arima	229.372981374906	27	2	2016
arima	236.894095473861	28	2	2016
arima	209.111612202788	29	2	2016
arima	197.204978706391	30	2	2016
arima	238.696975626863	31	2	2016
arima	221.26929413653	32	2	2016
arima	200.775886420802	33	2	2016
arima	214.77395957479	34	2	2016
arima	197.250631320789	35	2	2016
arima	182.437533231443	36	2	2016
arima	192.541957786837	37	2	2016
arima	171.247602320895	38	2	2016
arima	197.546979236924	39	2	2016
arima	172.691154736691	40	2	2016
arima	169.712788439218	41	2	2016
arima	142.668697895841	42	2	2016
arima	118.676281591467	43	2	2016
arima	102.658790492861	44	2	2016
arima	114.011881634823	45	2	2016
arima	144.857613989308	3	3	2016
arima	166.770782649145	4	3	2016
arima	150.427518015484	5	3	2016
arima	167.472999907436	6	3	2016
arima	193.48352008973	7	3	2016
arima	232.487946243597	8	3	2016
arima	235.716452190901	9	3	2016
arima	238.723765137655	10	3	2016
arima	269.641054811951	11	3	2016
arima	329.830618477612	12	3	2016
arima	373.912699580433	13	3	2016
arima	444.783076249087	14	3	2016
arima	451.185583341683	15	3	2016
arima	376.496332038647	16	3	2016
arima	373.307652402879	17	3	2016
arima	341.666151412442	18	3	2016
arima	345.613064255849	19	3	2016
arima	322.454948193448	20	3	2016
arima	287.661009656311	21	3	2016
arima	304.682629962658	22	3	2016
arima	283.692383930534	23	3	2016
arima	272.220789732972	24	3	2016
arima	222.291735457782	25	3	2016
arima	237.119366601435	26	3	2016
arima	230.182002533421	27	3	2016
arima	199.569746465246	28	3	2016
arima	197.954030082885	29	3	2016
arima	198.73080289285	30	3	2016
arima	220.637822082856	31	3	2016
arima	206.847432183364	32	3	2016
arima	195.66787080782	33	3	2016
arima	198.615571680517	34	3	2016
arima	182.570691885512	35	3	2016
arima	171.798420832762	36	3	2016
arima	164.887973821867	37	3	2016
arima	184.724718869969	38	3	2016
arima	161.980865871899	39	3	2016
arima	192.013651256436	40	3	2016
arima	123.316525893662	41	3	2016
arima	128.353474781903	42	3	2016
arima	99.3248410999806	43	3	2016
arima	91.1560297245672	44	3	2016
arima	102.95623152232	45	3	2016
arima	157.879882115131	3	4	2016
arima	144.98950724214	4	4	2016
arima	160.62372173271	5	4	2016
arima	205.143432435835	6	4	2016
arima	221.140473926438	7	4	2016
arima	214.457048320192	8	4	2016
arima	234.798269832146	9	4	2016
arima	243.926275878842	10	4	2016
arima	308.049864417522	11	4	2016
arima	348.536409509377	12	4	2016
arima	398.39683924376	13	4	2016
arima	429.086742549104	14	4	2016
arima	364.761040750594	15	4	2016
arima	368.65879697708	16	4	2016
arima	356.757335194126	17	4	2016
arima	361.514274790081	18	4	2016
arima	356.56903614642	19	4	2016
arima	293.481532684345	20	4	2016
arima	324.535516134258	21	4	2016
arima	271.725724955463	22	4	2016
arima	284.657181819829	23	4	2016
arima	251.852698346995	24	4	2016
arima	214.399593343988	25	4	2016
arima	236.443916269074	26	4	2016
arima	194.130394491245	27	4	2016
arima	190.227844619792	28	4	2016
arima	199.383048870878	29	4	2016
arima	188.041925018276	30	4	2016
arima	206.329061811154	31	4	2016
arima	200.650135147105	32	4	2016
arima	182.866041241819	33	4	2016
arima	183.702329156933	34	4	2016
arima	171.917290206395	35	4	2016
arima	147.698813385365	36	4	2016
arima	179.439177177678	37	4	2016
arima	151.269512738503	38	4	2016
arima	183.027485509015	39	4	2016
arima	141.995761154759	40	4	2016
arima	112.269913530797	41	4	2016
arima	107.311482536959	42	4	2016
arima	88.4185269197614	43	4	2016
arima	83.9750457629952	44	4	2016
arima	109.186291806368	45	4	2016
target	192	3	1	2016
target	178	4	1	2016
target	187	5	1	2016
target	151	6	1	2016
target	176	7	1	2016
target	231	8	1	2016
target	256	9	1	2016
target	341	10	1	2016
target	339	11	1	2016
target	368	12	1	2016
target	433	13	1	2016
target	472	14	1	2016
target	489	15	1	2016
target	506	16	1	2016
target	454	17	1	2016
target	340	18	1	2016
target	266	19	1	2016
target	258	20	1	2016
target	236	21	1	2016
target	298	22	1	2016
target	232	23	1	2016
target	218	24	1	2016
target	258	25	1	2016
target	232	26	1	2016
target	239	27	1	2016
target	241	28	1	2016
target	234	29	1	2016
target	274	30	1	2016
target	237	31	1	2016
target	226	32	1	2016
target	246	33	1	2016
target	216	34	1	2016
target	211	35	1	2016
target	234	36	1	2016
target	217	37	1	2016
target	226	38	1	2016
target	207	39	1	2016
target	171	40	1	2016
target	184	41	1	2016
target	171	42	1	2016
target	137	43	1	2016
target	162	44	1	2016
target	115	45	1	2016
target	178	3	2	2016
target	187	4	2	2016
target	151	5	2	2016
target	176	6	2	2016
target	231	7	2	2016
target	256	8	2	2016
target	341	9	2	2016
target	339	10	2	2016
target	368	11	2	2016
target	433	12	2	2016
target	472	13	2	2016
target	489	14	2	2016
target	506	15	2	2016
target	454	16	2	2016
target	340	17	2	2016
target	266	18	2	2016
target	258	19	2	2016
target	236	20	2	2016
target	298	21	2	2016
target	232	22	2	2016
target	218	23	2	2016
target	258	24	2	2016
target	232	25	2	2016
target	239	26	2	2016
target	241	27	2	2016
target	234	28	2	2016
target	274	29	2	2016
target	237	30	2	2016
target	226	31	2	2016
target	246	32	2	2016
target	216	33	2	2016
target	211	34	2	2016
target	234	35	2	2016
target	217	36	2	2016
target	226	37	2	2016
target	207	38	2	2016
target	171	39	2	2016
target	184	40	2	2016
target	171	41	2	2016
target	137	42	2	2016
target	162	43	2	2016
target	115	44	2	2016
target	125	45	2	2016
target	187	3	3	2016
target	151	4	3	2016
target	176	5	3	2016
target	231	6	3	2016
target	256	7	3	2016
target	341	8	3	2016
target	339	9	3	2016
target	368	10	3	2016
target	433	11	3	2016
target	472	12	3	2016
target	489	13	3	2016
target	506	14	3	2016
target	454	15	3	2016
target	340	16	3	2016
target	266	17	3	2016
target	258	18	3	2016
target	236	19	3	2016
target	298	20	3	2016
target	232	21	3	2016
target	218	22	3	2016
target	258	23	3	2016
target	232	24	3	2016
target	239	25	3	2016
target	241	26	3	2016
target	234	27	3	2016
target	274	28	3	2016
target	237	29	3	2016
target	226	30	3	2016
target	246	31	3	2016
target	216	32	3	2016
target	211	33	3	2016
target	234	34	3	2016
target	217	35	3	2016
target	226	36	3	2016
target	207	37	3	2016
target	171	38	3	2016
target	184	39	3	2016
target	171	40	3	2016
target	137	41	3	2016
target	162	42	3	2016
target	115	43	3	2016
target	125	44	3	2016
target	104	45	3	2016
target	151	3	4	2016
target	176	4	4	2016
target	231	5	4	2016
target	256	6	4	2016
target	341	7	4	2016
target	339	8	4	2016
target	368	9	4	2016
target	433	10	4	2016
target	472	11	4	2016
target	489	12	4	2016
target	506	13	4	2016
target	454	14	4	2016
target	340	15	4	2016
target	266	16	4	2016
target	258	17	4	2016
target	236	18	4	2016
target	298	19	4	2016
target	232	20	4	2016
target	218	21	4	2016
target	258	22	4	2016
target	232	23	4	2016
target	239	24	4	2016
target	241	25	4	2016
target	234	26	4	2016
target	274	27	4	2016
target	237	28	4	2016
target	226	29	4	2016
target	246	30	4	2016
target	216	31	4	2016
target	211	32	4	2016
target	234	33	4	2016
target	217	34	4	2016
target	226	35	4	2016
target	207	36	4	2016
target	171	37	4	2016
target	184	38	4	2016
target	171	39	4	2016
target	137	40	4	2016
target	162	41	4	2016
target	115	42	4	2016
target	125	43	4	2016
target	104	44	4	2016
target	98	45	4	2016
