# Supplementary material for: A stacked ensemble method for forecasting influenza-like illness visit volumes at emergency departments
Source: PLoS One. 2021 Mar 22;16(3):e0241725. doi: 10.1371/journal.pone.0241725 (PMC7984626; doi:10.1371/journal.pone.0241725)
Supplement: S1 Data — (ZIP) [file pone.0241725.s003.zip › ILI_plosone/tables/raw_estimates_2018_holdout_2017weeks-3-45.csv]

object	value	epiweek	weeks_ahead	season
rf	146.8725	3	1	2017
rf	189.7235	4	1	2017
rf	212.492	5	1	2017
rf	225.759	6	1	2017
rf	240.7775	7	1	2017
rf	289.334	8	1	2017
rf	276.7635	9	1	2017
rf	306.7145	10	1	2017
rf	344.769	11	1	2017
rf	357.13	12	1	2017
rf	400.847	13	1	2017
rf	414.3755	14	1	2017
rf	427.3935	15	1	2017
rf	440.2055	16	1	2017
rf	432.2085	17	1	2017
rf	446.381	18	1	2017
rf	376.1075	19	1	2017
rf	310.951	20	1	2017
rf	305.3145	21	1	2017
rf	320.465	22	1	2017
rf	313.756	23	1	2017
rf	320.0865	24	1	2017
rf	299.1845	25	1	2017
rf	307.739	26	1	2017
rf	313.317	27	1	2017
rf	276.5455	28	1	2017
rf	267.322	29	1	2017
rf	274.5935	30	1	2017
rf	257.809	31	1	2017
rf	244.3835	32	1	2017
rf	228.392	33	1	2017
rf	229.243	34	1	2017
rf	220.753	35	1	2017
rf	213.7135	36	1	2017
rf	209.2795	37	1	2017
rf	198.1815	38	1	2017
rf	181.0515	39	1	2017
rf	164.0715	40	1	2017
rf	164.5565	41	1	2017
rf	163.4645	42	1	2017
rf	154.369	43	1	2017
rf	142.8035	44	1	2017
rf	147.4495	45	1	2017
rf	154.5405	3	2	2017
rf	204.7325	4	2	2017
rf	198.581	5	2	2017
rf	232.7385	6	2	2017
rf	257.5555	7	2	2017
rf	288.169	8	2	2017
rf	294.7825	9	2	2017
rf	319.268	10	2	2017
rf	359.0685	11	2	2017
rf	361.0605	12	2	2017
rf	388.765	13	2	2017
rf	401.3525	14	2	2017
rf	416.9235	15	2	2017
rf	423.2185	16	2	2017
rf	427.162	17	2	2017
rf	409.8055	18	2	2017
rf	343.1725	19	2	2017
rf	305.3545	20	2	2017
rf	312.8785	21	2	2017
rf	321.6735	22	2	2017
rf	315.1	23	2	2017
rf	305.9445	24	2	2017
rf	307.7605	25	2	2017
rf	314.503	26	2	2017
rf	299.795	27	2	2017
rf	282.7305	28	2	2017
rf	277.975	29	2	2017
rf	272.413	30	2	2017
rf	259.1375	31	2	2017
rf	243.3925	32	2	2017
rf	236.57	33	2	2017
rf	234.068	34	2	2017
rf	229.518	35	2	2017
rf	218.537	36	2	2017
rf	201.505	37	2	2017
rf	185.505	38	2	2017
rf	166.339	39	2	2017
rf	162.4115	40	2	2017
rf	162.307	41	2	2017
rf	153.631	42	2	2017
rf	150.473	43	2	2017
rf	144.064	44	2	2017
rf	139.0645	45	2	2017
rf	164.6165	3	3	2017
rf	193.135	4	3	2017
rf	195.1595	5	3	2017
rf	229.5515	6	3	2017
rf	263.9095	7	3	2017
rf	315.2355	8	3	2017
rf	316.9175	9	3	2017
rf	339.9245	10	3	2017
rf	373.9	11	3	2017
rf	346.739	12	3	2017
rf	372.871	13	3	2017
rf	383.866	14	3	2017
rf	398.717	15	3	2017
rf	432.596	16	3	2017
rf	403.623	17	3	2017
rf	370.6295	18	3	2017
rf	323.238	19	3	2017
rf	313.535	20	3	2017
rf	307.463	21	3	2017
rf	321.5465	22	3	2017
rf	304.5485	23	3	2017
rf	307.3145	24	3	2017
rf	311.066	25	3	2017
rf	292.395	26	3	2017
rf	285.91	27	3	2017
rf	276.097	28	3	2017
rf	272.908	29	3	2017
rf	270.531	30	3	2017
rf	249.173	31	3	2017
rf	242.042	32	3	2017
rf	236.8355	33	3	2017
rf	245.1355	34	3	2017
rf	233.1605	35	3	2017
rf	218.47	36	3	2017
rf	196.1705	37	3	2017
rf	174.563	38	3	2017
rf	161.104	39	3	2017
rf	151.9365	40	3	2017
rf	153.9895	41	3	2017
rf	145.5355	42	3	2017
rf	143.157	43	3	2017
rf	129.4245	44	3	2017
rf	131.997	45	3	2017
rf	171.82	3	4	2017
rf	212.4385	4	4	2017
rf	213.5635	5	4	2017
rf	244.8955	6	4	2017
rf	289.232	7	4	2017
rf	325.3275	8	4	2017
rf	343.637	9	4	2017
rf	371.507	10	4	2017
rf	380.411	11	4	2017
rf	330.8845	12	4	2017
rf	351.5715	13	4	2017
rf	367.4125	14	4	2017
rf	400.412	15	4	2017
rf	394.401	16	4	2017
rf	359.046	17	4	2017
rf	341.1115	18	4	2017
rf	321.4635	19	4	2017
rf	314.2945	20	4	2017
rf	312.3005	21	4	2017
rf	316.0105	22	4	2017
rf	308.609	23	4	2017
rf	308.3625	24	4	2017
rf	280.8465	25	4	2017
rf	280.7325	26	4	2017
rf	278.4665	27	4	2017
rf	270.0225	28	4	2017
rf	262.822	29	4	2017
rf	266.819	30	4	2017
rf	246.234	31	4	2017
rf	240.312	32	4	2017
rf	231.387	33	4	2017
rf	253.044	34	4	2017
rf	230.616	35	4	2017
rf	210.4405	36	4	2017
rf	177	37	4	2017
rf	159.463	38	4	2017
rf	149.912	39	4	2017
rf	146.9695	40	4	2017
rf	148.377	41	4	2017
rf	145.8025	42	4	2017
rf	136.458	43	4	2017
rf	124.8405	44	4	2017
rf	123.088	45	4	2017
Generalized Linear Mixture Model	158.209939392621	3	1	2018
Generalized Linear Mixture Model	161.551930133384	4	1	2018
Generalized Linear Mixture Model	186.155130656814	5	1	2018
Generalized Linear Mixture Model	171.552479612255	6	1	2018
Generalized Linear Mixture Model	209.61167767203	7	1	2018
Generalized Linear Mixture Model	275.345664167	8	1	2018
Generalized Linear Mixture Model	395.099804480709	9	1	2018
Generalized Linear Mixture Model	568.408962188765	10	1	2018
Generalized Linear Mixture Model	577.874039224953	11	1	2018
Generalized Linear Mixture Model	614.775640384994	12	1	2018
Generalized Linear Mixture Model	595.696562873691	13	1	2018
Generalized Linear Mixture Model	473.065811094647	14	1	2018
Generalized Linear Mixture Model	387.807985561084	15	1	2018
Generalized Linear Mixture Model	382.450846432355	16	1	2018
Generalized Linear Mixture Model	309.989659763078	17	1	2018
Generalized Linear Mixture Model	161.472048105919	3	2	2018
Generalized Linear Mixture Model	163.167857214004	4	2	2018
Generalized Linear Mixture Model	173.244819636954	5	2	2018
Generalized Linear Mixture Model	174.780053066663	6	2	2018
Generalized Linear Mixture Model	214.390758194527	7	2	2018
Generalized Linear Mixture Model	286.725109977423	8	2	2018
Generalized Linear Mixture Model	415.985725191682	9	2	2018
Generalized Linear Mixture Model	558.285659096391	10	2	2018
Generalized Linear Mixture Model	553.071034378816	11	2	2018
Generalized Linear Mixture Model	605.311000069922	12	2	2018
Generalized Linear Mixture Model	561.323839146733	13	2	2018
Generalized Linear Mixture Model	456.217613842907	14	2	2018
Generalized Linear Mixture Model	384.610296916036	15	2	2018
Generalized Linear Mixture Model	350.861652839645	16	2	2018
Generalized Linear Mixture Model	273.525945636604	17	2	2018
Generalized Linear Mixture Model	158.794295618727	3	3	2018
Generalized Linear Mixture Model	153.262899744296	4	3	2018
Generalized Linear Mixture Model	179.713770762481	5	3	2018
Generalized Linear Mixture Model	173.564216598452	6	3	2018
Generalized Linear Mixture Model	227.290827001446	7	3	2018
Generalized Linear Mixture Model	307.985202447836	8	3	2018
Generalized Linear Mixture Model	401.538004826767	9	3	2018
Generalized Linear Mixture Model	515.48400819765	10	3	2018
Generalized Linear Mixture Model	529.731050169173	11	3	2018
Generalized Linear Mixture Model	541.364415888963	12	3	2018
Generalized Linear Mixture Model	503.5808763327	13	3	2018
Generalized Linear Mixture Model	426.33007989784	14	3	2018
Generalized Linear Mixture Model	339.12857014003	15	3	2018
Generalized Linear Mixture Model	319.390674647652	16	3	2018
Generalized Linear Mixture Model	269.213693171138	17	3	2018
Generalized Linear Mixture Model	151.065132374913	3	4	2018
Generalized Linear Mixture Model	162.833134464778	4	4	2018
Generalized Linear Mixture Model	186.013440469493	5	4	2018
Generalized Linear Mixture Model	192.582409143754	6	4	2018
Generalized Linear Mixture Model	257.741913050277	7	4	2018
Generalized Linear Mixture Model	328.262945747957	8	4	2018
Generalized Linear Mixture Model	396.805493480499	9	4	2018
Generalized Linear Mixture Model	496.465040298625	10	4	2018
Generalized Linear Mixture Model	492.746299830138	11	4	2018
Generalized Linear Mixture Model	480.878473712429	12	4	2018
Generalized Linear Mixture Model	448.943226985839	13	4	2018
Generalized Linear Mixture Model	392.310253951827	14	4	2018
Generalized Linear Mixture Model	306.634916934834	15	4	2018
Generalized Linear Mixture Model	296.153299589187	16	4	2018
Generalized Linear Mixture Model	265.10979314269	17	4	2018
lm	205.432129147998	3	1	2017
lm	235.857085091781	4	1	2017
lm	218.80310837279	5	1	2017
lm	227.851531541813	6	1	2017
lm	254.814856873721	7	1	2017
lm	303.892038989083	8	1	2017
lm	310.042278089209	9	1	2017
lm	336.519785732699	10	1	2017
lm	363.059790171926	11	1	2017
lm	387.558842609963	12	1	2017
lm	428.388474572013	13	1	2017
lm	429.398546147777	14	1	2017
lm	453.908176301932	15	1	2017
lm	476.463112480449	16	1	2017
lm	431.961774829305	17	1	2017
lm	468.114903479313	18	1	2017
lm	399.963112521455	19	1	2017
lm	300.571823892909	20	1	2017
lm	291.437338876872	21	1	2017
lm	387.781917078679	22	1	2017
lm	328.200983467216	23	1	2017
lm	348.99532404899	24	1	2017
lm	313.077757393816	25	1	2017
lm	316.039791288667	26	1	2017
lm	309.203849413742	27	1	2017
lm	265.86319535357	28	1	2017
lm	236.877917248145	29	1	2017
lm	275.066478805133	30	1	2017
lm	236.337813838541	31	1	2017
lm	213.122098952545	32	1	2017
lm	210.789555884114	33	1	2017
lm	207.638512372419	34	1	2017
lm	212.878240264748	35	1	2017
lm	225.407810534225	36	1	2017
lm	199.539420345779	37	1	2017
lm	219.909247317911	38	1	2017
lm	178.658630312078	39	1	2017
lm	161.86609547593	40	1	2017
lm	178.330606933539	41	1	2017
lm	177.784669598752	42	1	2017
lm	133.650816330465	43	1	2017
lm	146.298532049066	44	1	2017
lm	148.072743885833	45	1	2017
lm	219.770657921029	3	2	2017
lm	230.893229376104	4	2	2017
lm	215.436949588733	5	2	2017
lm	241.407722382649	6	2	2017
lm	281.897168803027	7	2	2017
lm	333.279717940513	8	2	2017
lm	355.773584436843	9	2	2017
lm	350.418691699982	10	2	2017
lm	351.589036738199	11	2	2017
lm	390.324283526235	12	2	2017
lm	410.776569937428	13	2	2017
lm	447.987176749461	14	2	2017
lm	461.342531485669	15	2	2017
lm	456.977706398677	16	2	2017
lm	413.343427418661	17	2	2017
lm	396.120483997608	18	2	2017
lm	393.554436622099	19	2	2017
lm	295.333824443397	20	2	2017
lm	318.433153377554	21	2	2017
lm	364.026761720106	22	2	2017
lm	344.891209219458	23	2	2017
lm	344.447580950931	24	2	2017
lm	325.976940768188	25	2	2017
lm	299.641810627101	26	2	2017
lm	312.122993827677	27	2	2017
lm	261.035941702336	28	2	2017
lm	242.82576899851	29	2	2017
lm	253.629458954281	30	2	2017
lm	252.301538221762	31	2	2017
lm	210.721711429871	32	2	2017
lm	219.739779095755	33	2	2017
lm	206.489722633312	34	2	2017
lm	221.078316493337	35	2	2017
lm	219.161753944875	36	2	2017
lm	200.774418086376	37	2	2017
lm	189.495589247152	38	2	2017
lm	193.142183841528	39	2	2017
lm	150.737194853856	40	2	2017
lm	189.755535671051	41	2	2017
lm	158.147374456531	42	2	2017
lm	123.295208805907	43	2	2017
lm	132.322967195121	44	2	2017
lm	145.220363006277	45	2	2017
lm	212.252554174884	3	3	2017
lm	220.538784572529	4	3	2017
lm	236.817923181869	5	3	2017
lm	274.25840582302	6	3	2017
lm	321.013763293763	7	3	2017
lm	368.801465121576	8	3	2017
lm	364.251511838237	9	3	2017
lm	345.479242422287	10	3	2017
lm	359.796243460177	11	3	2017
lm	377.704262849875	12	3	2017
lm	422.880846633696	13	3	2017
lm	459.754775048889	14	3	2017
lm	442.756520894595	15	3	2017
lm	432.137434748095	16	3	2017
lm	343.166967235438	17	3	2017
lm	380.333782826745	18	3	2017
lm	365.18671024758	19	3	2017
lm	344.450331319146	20	3	2017
lm	302.770855596059	21	3	2017
lm	370.64115260961	22	3	2017
lm	350.29968863175	23	3	2017
lm	346.527466901196	24	3	2017
lm	317.192581846113	25	3	2017
lm	302.598330177885	26	3	2017
lm	293.33483059715	27	3	2017
lm	272.359090888068	28	3	2017
lm	230.031430567681	29	3	2017
lm	260.329144648632	30	3	2017
lm	250.767040091452	31	3	2017
lm	222.304838417042	32	3	2017
lm	212.536671345938	33	3	2017
lm	221.064828282982	34	3	2017
lm	209.595067317801	35	3	2017
lm	220.292435106692	36	3	2017
lm	187.52886978228	37	3	2017
lm	204.435429008528	38	3	2017
lm	186.647065444817	39	3	2017
lm	176.658096256006	40	3	2017
lm	164.052397941403	41	3	2017
lm	149.543390061704	42	3	2017
lm	122.73210058612	43	3	2017
lm	124.250432600941	44	3	2017
lm	138.251665951659	45	3	2017
lm	207.092905958089	3	4	2017
lm	238.484755576945	4	4	2017
lm	262.962195808668	5	4	2017
lm	303.539242860013	6	4	2017
lm	356.579254362047	7	4	2017
lm	367.8776228604	8	4	2017
lm	355.062278718787	9	4	2017
lm	349.732634419017	10	4	2017
lm	352.932865838332	11	4	2017
lm	399.068699902698	12	4	2017
lm	435.123909027968	13	4	2017
lm	438.259777991833	14	4	2017
lm	403.755121047617	15	4	2017
lm	344.223537588239	16	4	2017
lm	325.081721219047	17	4	2017
lm	348.96376037445	18	4	2017
lm	404.453291480601	19	4	2017
lm	322.491600977808	20	4	2017
lm	305.040849323208	21	4	2017
lm	369.962269224523	22	4	2017
lm	355.316164374947	23	4	2017
lm	332.557051329759	24	4	2017
lm	333.507942802108	25	4	2017
lm	285.020806772663	26	4	2017
lm	304.166813116476	27	4	2017
lm	266.238011938434	28	4	2017
lm	242.768745758836	29	4	2017
lm	261.053693965853	30	4	2017
lm	271.469979417175	31	4	2017
lm	223.516378094311	32	4	2017
lm	236.318482401527	33	4	2017
lm	222.074297486404	34	4	2017
lm	215.851638403135	35	4	2017
lm	205.425256518699	36	4	2017
lm	200.039323953227	37	4	2017
lm	190.543530629208	38	4	2017
lm	209.830443879256	39	4	2017
lm	155.4760862599	40	4	2017
lm	156.247893891373	41	4	2017
lm	149.255807296915	42	4	2017
lm	120.621993876014	43	4	2017
lm	122.293418149308	44	4	2017
lm	140.073195210925	45	4	2017
eb	215.060804545803	3	1	2017
eb	241.400529928708	4	1	2017
eb	241.852618390649	5	1	2017
eb	253.923075580568	6	1	2017
eb	252.85197087023	7	1	2017
eb	309.530134735285	8	1	2017
eb	284.079915763353	9	1	2017
eb	301.140852576867	10	1	2017
eb	371.736088893015	11	1	2017
eb	442.249786230309	12	1	2017
eb	471.477464701512	13	1	2017
eb	472.09224309153	14	1	2017
eb	470.611984404689	15	1	2017
eb	476.879398433359	16	1	2017
eb	445.532806572456	17	1	2017
eb	517.370315031268	18	1	2017
eb	426.039111913072	19	1	2017
eb	294.039957804149	20	1	2017
eb	308.719366824628	21	1	2017
eb	332.940281408799	22	1	2017
eb	333.384360301437	23	1	2017
eb	330.915833483048	24	1	2017
eb	279.327797645466	25	1	2017
eb	313.313490041406	26	1	2017
eb	303.019432071389	27	1	2017
eb	238.83568618015	28	1	2017
eb	237.770237279069	29	1	2017
eb	260.187844728902	30	1	2017
eb	226.270107584867	31	1	2017
eb	195.934588237588	32	1	2017
eb	191.225749680266	33	1	2017
eb	179.889200319703	34	1	2017
eb	215.204412818777	35	1	2017
eb	195.97887787338	36	1	2017
eb	199.200899312873	37	1	2017
eb	215.454438593347	38	1	2017
eb	183.543916046721	39	1	2017
eb	141.599022040911	40	1	2017
eb	181.838995785063	41	1	2017
eb	144.019736215097	42	1	2017
eb	150.808137963323	43	1	2017
eb	150.782524752342	44	1	2017
eb	142.985100388803	45	1	2017
eb	237.170586145378	3	2	2017
eb	267.023721601219	4	2	2017
eb	261.672976281332	5	2	2017
eb	269.319287347337	6	2	2017
eb	268.578236141026	7	2	2017
eb	333.28701770995	8	2	2017
eb	299.910165408384	9	2	2017
eb	319.838356346386	10	2	2017
eb	398.602346189072	11	2	2017
eb	475.81739693687	12	2	2017
eb	498.109738492219	13	2	2017
eb	484.439530106376	14	2	2017
eb	479.396578122499	15	2	2017
eb	483.99606723529	16	2	2017
eb	457.228139765237	17	2	2017
eb	520.83070011879	18	2	2017
eb	427.043737512179	19	2	2017
eb	289.137449778836	20	2	2017
eb	302.967014634269	21	2	2017
eb	328.135863274394	22	2	2017
eb	327.530548510571	23	2	2017
eb	323.279654734127	24	2	2017
eb	270.948814928513	25	2	2017
eb	303.851109403098	26	2	2017
eb	293.542032794393	27	2	2017
eb	229.189993382566	28	2	2017
eb	227.569087612064	29	2	2017
eb	250.991488831496	30	2	2017
eb	216.955761896025	31	2	2017
eb	184.689540498126	32	2	2017
eb	178.840381285271	33	2	2017
eb	167.467088770099	34	2	2017
eb	203.534196904885	35	2	2017
eb	183.764712231233	36	2	2017
eb	186.49765213327	37	2	2017
eb	204.251849493622	38	2	2017
eb	171.85614386266	39	2	2017
eb	129.23211011192	40	2	2017
eb	168.713941382113	41	2	2017
eb	132.347613737454	42	2	2017
eb	141.099935583018	43	2	2017
eb	141.592194639383	44	2	2017
eb	134.928268747598	45	2	2017
eb	259.767825479708	3	3	2017
eb	285.589311387136	4	3	2017
eb	277.934756114707	5	3	2017
eb	287.63672432597	6	3	2017
eb	288.287483766945	7	3	2017
eb	353.01694282413	8	3	2017
eb	321.101849095256	9	3	2017
eb	337.716645446755	10	3	2017
eb	419.42005326405	11	3	2017
eb	482.823679632054	12	3	2017
eb	487.633170132345	13	3	2017
eb	482.86145136248	14	3	2017
eb	486.609241575484	15	3	2017
eb	488.951617210127	16	3	2017
eb	465.82019851042	17	3	2017
eb	504.175466527112	18	3	2017
eb	427.687978815225	19	3	2017
eb	283.110862348783	20	3	2017
eb	298.12084276144	21	3	2017
eb	323.111550433589	22	3	2017
eb	319.204964076411	23	3	2017
eb	314.370483909811	24	3	2017
eb	260.593596946156	25	3	2017
eb	293.673371989468	26	3	2017
eb	282.749532393683	27	3	2017
eb	217.668078653238	28	3	2017
eb	216.636827300376	29	3	2017
eb	240.76539447801	30	3	2017
eb	205.950232203096	31	3	2017
eb	173.879044496199	32	3	2017
eb	167.545548272393	33	3	2017
eb	156.306332788629	34	3	2017
eb	191.199133733974	35	3	2017
eb	172.027956917396	36	3	2017
eb	175.106622908385	37	3	2017
eb	192.297075051481	38	3	2017
eb	158.421544048803	39	3	2017
eb	116.725504315366	40	3	2017
eb	157.981793252458	41	3	2017
eb	123.113773765698	42	3	2017
eb	130.493044275243	43	3	2017
eb	133.780313304271	44	3	2017
eb	129.358870765571	45	3	2017
eb	275.291208787657	3	4	2017
eb	309.514732737092	4	4	2017
eb	297.568582513718	5	4	2017
eb	305.001325161078	6	4	2017
eb	311.748098233751	7	4	2017
eb	374.520143653228	8	4	2017
eb	341.715196841346	9	4	2017
eb	355.869141077389	10	4	2017
eb	433.396317655118	11	4	2017
eb	478.683474661664	12	4	2017
eb	467.136467919659	13	4	2017
eb	465.251926245788	14	4	2017
eb	480.158743861082	15	4	2017
eb	475.39007432802	16	4	2017
eb	467.650280877972	17	4	2017
eb	481.809688742182	18	4	2017
eb	424.709208856716	19	4	2017
eb	280.653781714464	20	4	2017
eb	292.947917701462	21	4	2017
eb	314.382145088085	22	4	2017
eb	310.175254598387	23	4	2017
eb	303.041090160915	24	4	2017
eb	250.991515291498	25	4	2017
eb	282.473453171723	26	4	2017
eb	271.616299446897	27	4	2017
eb	207.76478933417	28	4	2017
eb	207.523308564932	29	4	2017
eb	232.544392267562	30	4	2017
eb	194.371216015306	31	4	2017
eb	160.662902143412	32	4	2017
eb	156.414103028403	33	4	2017
eb	143.345393178106	34	4	2017
eb	179.100134110028	35	4	2017
eb	159.352133704811	36	4	2017
eb	163.052719020436	37	4	2017
eb	179.944131500519	38	4	2017
eb	147.347350036941	39	4	2017
eb	107.112122748841	40	4	2017
eb	145.225457770087	41	4	2017
eb	110.886336862788	42	4	2017
eb	121.144059716362	43	4	2017
eb	125.631389325801	44	4	2017
eb	123.92734864434	45	4	2017
arima	204.225732490049	3	1	2017
arima	190.518748185844	4	1	2017
arima	203.805967374626	5	1	2017
arima	217.709925047535	6	1	2017
arima	210.034084833683	7	1	2017
arima	263.91428262038	8	1	2017
arima	291.554029870538	9	1	2017
arima	312.108568357074	10	1	2017
arima	306.336537721441	11	1	2017
arima	357.377886910652	12	1	2017
arima	412.535308019518	13	1	2017
arima	454.802377126002	14	1	2017
arima	456.293138236602	15	1	2017
arima	478.616761316001	16	1	2017
arima	429.839219137924	17	1	2017
arima	384.052886266426	18	1	2017
arima	392.06781103138	19	1	2017
arima	319.612197200248	20	1	2017
arima	326.071493141123	21	1	2017
arima	364.032516852638	22	1	2017
arima	313.885066518427	23	1	2017
arima	354.260948944467	24	1	2017
arima	300.53352273774	25	1	2017
arima	307.345168525225	26	1	2017
arima	300.564190681028	27	1	2017
arima	265.126853255063	28	1	2017
arima	254.050060931681	29	1	2017
arima	250.053302021518	30	1	2017
arima	231.982943394849	31	1	2017
arima	221.527015980383	32	1	2017
arima	214.314938566124	33	1	2017
arima	195.58752483682	34	1	2017
arima	216.271135301149	35	1	2017
arima	214.402891929447	36	1	2017
arima	199.966990610102	37	1	2017
arima	212.190936784896	38	1	2017
arima	179.68713299596	39	1	2017
arima	171.089571212372	40	1	2017
arima	164.339343880009	41	1	2017
arima	178.739957815964	42	1	2017
arima	125.454461321496	43	1	2017
arima	144.363994486974	44	1	2017
arima	123.462355743302	45	1	2017
arima	184.817891763623	3	2	2017
arima	186.840357664478	4	2	2017
arima	202.76177513912	5	2	2017
arima	202.018536625103	6	2	2017
arima	225.375602911866	7	2	2017
arima	296.753061894114	8	2	2017
arima	321.128085864592	9	2	2017
arima	292.453781069917	10	2	2017
arima	309.913092553502	11	2	2017
arima	375.51764193927	12	2	2017
arima	446.679536054794	13	2	2017
arima	466.746604614948	14	2	2017
arima	476.197379366019	15	2	2017
arima	454.765299529526	16	2	2017
arima	337.244843768923	17	2	2017
arima	369.919067858785	18	2	2017
arima	375.546331587624	19	2	2017
arima	325.369324290425	20	2	2017
arima	351.136381939669	21	2	2017
arima	324.116487660141	22	2	2017
arima	335.660043982782	23	2	2017
arima	332.762996710965	24	2	2017
arima	288.886396159022	25	2	2017
arima	292.397713701602	26	2	2017
arima	287.4655732372	27	2	2017
arima	255.827413657934	28	2	2017
arima	232.60974298179	29	2	2017
arima	232.189420825434	30	2	2017
arima	227.083172717981	31	2	2017
arima	214.955638524243	32	2	2017
arima	198.148943981334	33	2	2017
arima	191.67608421972	34	2	2017
arima	213.518542804709	35	2	2017
arima	198.24152091914	36	2	2017
arima	194.418450320227	37	2	2017
arima	187.804794821772	38	2	2017
arima	182.090617250544	39	2	2017
arima	148.425061410421	40	2	2017
arima	181.185800559247	41	2	2017
arima	132.555811423928	42	2	2017
arima	122.448898202725	43	2	2017
arima	119.076315071514	44	2	2017
arima	115.410114654963	45	2	2017
arima	180.986418165788	3	3	2017
arima	185.300066076882	4	3	2017
arima	186.639263605209	5	3	2017
arima	217.134488529632	6	3	2017
arima	256.69447238725	7	3	2017
arima	326.639223235438	8	3	2017
arima	301.90218228242	9	3	2017
arima	295.505517444206	10	3	2017
arima	326.21804392043	11	3	2017
arima	408.087555246768	12	3	2017
arima	458.25965689565	13	3	2017
arima	487.277612216229	14	3	2017
arima	452.2366895843	15	3	2017
arima	363.262350515569	16	3	2017
arima	320.085728605396	17	3	2017
arima	351.818442792631	18	3	2017
arima	382.793460768049	19	3	2017
arima	350.418130338436	20	3	2017
arima	311.034822781021	21	3	2017
arima	345.916776264186	22	3	2017
arima	313.957570880748	23	3	2017
arima	321.788379379934	24	3	2017
arima	273.389120912653	25	3	2017
arima	279.04367046678	26	3	2017
arima	278.457512684288	27	3	2017
arima	234.346271894702	28	3	2017
arima	214.516826992814	29	3	2017
arima	227.23341963821	30	3	2017
arima	220.505437389149	31	3	2017
arima	198.728010768927	32	3	2017
arima	194.197795234147	33	3	2017
arima	188.662391907081	34	3	2017
arima	197.323391481124	35	3	2017
arima	192.643860614995	36	3	2017
arima	169.798372414685	37	3	2017
arima	190.305230859343	38	3	2017
arima	159.514467928981	39	3	2017
arima	165.12268320178	40	3	2017
arima	135.008845990829	41	3	2017
arima	129.579186444303	42	3	2017
arima	96.9634003352774	43	3	2017
arima	110.968152471278	44	3	2017
arima	103.806642603228	45	3	2017
arima	180.434995687146	3	4	2017
arima	172.05808619838	4	4	2017
arima	204.208629502172	5	4	2017
arima	249.712374294126	6	4	2017
arima	292.42116482918	7	4	2017
arima	306.613522765322	8	4	2017
arima	303.58121821907	9	4	2017
arima	313.840718152668	10	4	2017
arima	365.368359916414	11	4	2017
arima	424.01093752033	12	4	2017
arima	479.452168567267	13	4	2017
arima	462.168938757046	14	4	2017
arima	360.916887304931	15	4	2017
arima	343.063067688976	16	4	2017
arima	308.143253336489	17	4	2017
arima	361.833241016137	18	4	2017
arima	402.160641603218	19	4	2017
arima	310.415256213873	20	4	2017
arima	334.344294719597	21	4	2017
arima	323.051401437613	22	4	2017
arima	305.139181564332	23	4	2017
arima	302.260353104057	24	4	2017
arima	262.496868147308	25	4	2017
arima	271.115373444942	26	4	2017
arima	254.2352570771	27	4	2017
arima	216.067584805219	28	4	2017
arima	211.764582521146	29	4	2017
arima	220.655807913241	30	4	2017
arima	203.610429746825	31	4	2017
arima	194.71637747913	32	4	2017
arima	190.892053738002	33	4	2017
arima	175.539575680189	34	4	2017
arima	191.841249600288	35	4	2017
arima	168.250890275668	36	4	2017
arima	174.455675836132	37	4	2017
arima	166.762166278559	38	4	2017
arima	174.901218737349	39	4	2017
arima	120.87962079295	40	4	2017
arima	131.754672561279	41	4	2017
arima	103.256073272712	42	4	2017
arima	91.4772216634728	43	4	2017
arima	99.8915615844894	44	4	2017
arima	105.576383760483	45	4	2017
target	215	3	1	2017
target	223	4	1	2017
target	236	5	1	2017
target	237	6	1	2017
target	287	7	1	2017
target	266	8	1	2017
target	284	9	1	2017
target	343	10	1	2017
target	401	11	1	2017
target	437	12	1	2017
target	449	13	1	2017
target	458	14	1	2017
target	471	15	1	2017
target	443	16	1	2017
target	512	17	1	2017
target	428	18	1	2017
target	301	19	1	2017
target	315	20	1	2017
target	339	21	1	2017
target	340	22	1	2017
target	338	23	1	2017
target	288	24	1	2017
target	322	25	1	2017
target	312	26	1	2017
target	250	27	1	2017
target	249	28	1	2017
target	270	29	1	2017
target	238	30	1	2017
target	209	31	1	2017
target	205	32	1	2017
target	194	33	1	2017
target	227	34	1	2017
target	209	35	1	2017
target	212	36	1	2017
target	228	37	1	2017
target	197	38	1	2017
target	155	39	1	2017
target	194	40	1	2017
target	156	41	1	2017
target	162	42	1	2017
target	161	43	1	2017
target	152	44	1	2017
target	127	45	1	2017
target	223	3	2	2017
target	236	4	2	2017
target	237	5	2	2017
target	287	6	2	2017
target	266	7	2	2017
target	284	8	2	2017
target	343	9	2	2017
target	401	10	2	2017
target	437	11	2	2017
target	449	12	2	2017
target	458	13	2	2017
target	471	14	2	2017
target	443	15	2	2017
target	512	16	2	2017
target	428	17	2	2017
target	301	18	2	2017
target	315	19	2	2017
target	339	20	2	2017
target	340	21	2	2017
target	338	22	2	2017
target	288	23	2	2017
target	322	24	2	2017
target	312	25	2	2017
target	250	26	2	2017
target	249	27	2	2017
target	270	28	2	2017
target	238	29	2	2017
target	209	30	2	2017
target	205	31	2	2017
target	194	32	2	2017
target	227	33	2	2017
target	209	34	2	2017
target	212	35	2	2017
target	228	36	2	2017
target	197	37	2	2017
target	155	38	2	2017
target	194	39	2	2017
target	156	40	2	2017
target	162	41	2	2017
target	161	42	2	2017
target	152	43	2	2017
target	127	44	2	2017
target	138	45	2	2017
target	236	3	3	2017
target	237	4	3	2017
target	287	5	3	2017
target	266	6	3	2017
target	284	7	3	2017
target	343	8	3	2017
target	401	9	3	2017
target	437	10	3	2017
target	449	11	3	2017
target	458	12	3	2017
target	471	13	3	2017
target	443	14	3	2017
target	512	15	3	2017
target	428	16	3	2017
target	301	17	3	2017
target	315	18	3	2017
target	339	19	3	2017
target	340	20	3	2017
target	338	21	3	2017
target	288	22	3	2017
target	322	23	3	2017
target	312	24	3	2017
target	250	25	3	2017
target	249	26	3	2017
target	270	27	3	2017
target	238	28	3	2017
target	209	29	3	2017
target	205	30	3	2017
target	194	31	3	2017
target	227	32	3	2017
target	209	33	3	2017
target	212	34	3	2017
target	228	35	3	2017
target	197	36	3	2017
target	155	37	3	2017
target	194	38	3	2017
target	156	39	3	2017
target	162	40	3	2017
target	161	41	3	2017
target	152	42	3	2017
target	127	43	3	2017
target	138	44	3	2017
target	107	45	3	2017
target	237	3	4	2017
target	287	4	4	2017
target	266	5	4	2017
target	284	6	4	2017
target	343	7	4	2017
target	401	8	4	2017
target	437	9	4	2017
target	449	10	4	2017
target	458	11	4	2017
target	471	12	4	2017
target	443	13	4	2017
target	512	14	4	2017
target	428	15	4	2017
target	301	16	4	2017
target	315	17	4	2017
target	339	18	4	2017
target	340	19	4	2017
target	338	20	4	2017
target	288	21	4	2017
target	322	22	4	2017
target	312	23	4	2017
target	250	24	4	2017
target	249	25	4	2017
target	270	26	4	2017
target	238	27	4	2017
target	209	28	4	2017
target	205	29	4	2017
target	194	30	4	2017
target	227	31	4	2017
target	209	32	4	2017
target	212	33	4	2017
target	228	34	4	2017
target	197	35	4	2017
target	155	36	4	2017
target	194	37	4	2017
target	156	38	4	2017
target	162	39	4	2017
target	161	40	4	2017
target	152	41	4	2017
target	127	42	4	2017
target	138	43	4	2017
target	107	44	4	2017
target	104	45	4	2017
