# Supplementary material for: A stacked ensemble method for forecasting influenza-like illness visit volumes at emergency departments
Source: PLoS One. 2021 Mar 22;16(3):e0241725. doi: 10.1371/journal.pone.0241725 (PMC7984626; doi:10.1371/journal.pone.0241725)
Supplement: S1 Data — (ZIP) [file pone.0241725.s003.zip › ILI_plosone/tables/raw_estimates_2018_holdout_2017weeks-3-45_fmc.csv]

object	value	epiweek	weeks_ahead	season
rf	20.082	3	1	2017
rf	25.0295	4	1	2017
rf	24.95	5	1	2017
rf	28.8505	6	1	2017
rf	30.6165	7	1	2017
rf	31.768	8	1	2017
rf	32.276	9	1	2017
rf	35.0865	10	1	2017
rf	37.3775	11	1	2017
rf	51.5835	12	1	2017
rf	48.1365	13	1	2017
rf	46.1305	14	1	2017
rf	55.1105	15	1	2017
rf	56.7605	16	1	2017
rf	59.0995	17	1	2017
rf	63.1605	18	1	2017
rf	52.695	19	1	2017
rf	48.94	20	1	2017
rf	48.823	21	1	2017
rf	44.836	22	1	2017
rf	46.145	23	1	2017
rf	45.8545	24	1	2017
rf	44.631	25	1	2017
rf	44.052	26	1	2017
rf	43.672	27	1	2017
rf	39.9325	28	1	2017
rf	37.1635	29	1	2017
rf	34.1555	30	1	2017
rf	38.7915	31	1	2017
rf	34.5255	32	1	2017
rf	31.617	33	1	2017
rf	31.1325	34	1	2017
rf	27.287	35	1	2017
rf	27.8405	36	1	2017
rf	25.217	37	1	2017
rf	20.8145	38	1	2017
rf	19.192	39	1	2017
rf	20.6395	40	1	2017
rf	18.306	41	1	2017
rf	21.726	42	1	2017
rf	18.7615	43	1	2017
rf	19.726	44	1	2017
rf	17.2345	45	1	2017
rf	23.042	3	2	2017
rf	24.2235	4	2	2017
rf	25.531	5	2	2017
rf	29.9115	6	2	2017
rf	29.8055	7	2	2017
rf	32.682	8	2	2017
rf	31.836	9	2	2017
rf	34.944	10	2	2017
rf	42.9435	11	2	2017
rf	48.031	12	2	2017
rf	46.5385	13	2	2017
rf	51.2535	14	2	2017
rf	54.5235	15	2	2017
rf	59.2	16	2	2017
rf	62.43	17	2	2017
rf	57.865	18	2	2017
rf	45.868	19	2	2017
rf	47.431	20	2	2017
rf	45.863	21	2	2017
rf	46.876	22	2	2017
rf	43.8485	23	2	2017
rf	46.506	24	2	2017
rf	43.5045	25	2	2017
rf	43.292	26	2	2017
rf	44.016	27	2	2017
rf	40.4245	28	2	2017
rf	37.381	29	2	2017
rf	38.118	30	2	2017
rf	38.8885	31	2	2017
rf	34.157	32	2	2017
rf	34.3215	33	2	2017
rf	30.136	34	2	2017
rf	30.347	35	2	2017
rf	27.5855	36	2	2017
rf	23.1285	37	2	2017
rf	21.3665	38	2	2017
rf	21.491	39	2	2017
rf	19.7695	40	2	2017
rf	20.607	41	2	2017
rf	20.6475	42	2	2017
rf	20.15	43	2	2017
rf	19.996	44	2	2017
rf	17.7535	45	2	2017
rf	23.3295	3	3	2017
rf	26.0205	4	3	2017
rf	27.067	5	3	2017
rf	28.6535	6	3	2017
rf	31.2945	7	3	2017
rf	32.206	8	3	2017
rf	32.518	9	3	2017
rf	38.7	10	3	2017
rf	41.234	11	3	2017
rf	47.557	12	3	2017
rf	53.154	13	3	2017
rf	53.0205	14	3	2017
rf	52.8145	15	3	2017
rf	60.0005	16	3	2017
rf	55.7885	17	3	2017
rf	51.861	18	3	2017
rf	46.155	19	3	2017
rf	44.5815	20	3	2017
rf	43.782	21	3	2017
rf	42.8865	22	3	2017
rf	43.3485	23	3	2017
rf	44.833	24	3	2017
rf	42.923	25	3	2017
rf	42.8905	26	3	2017
rf	42.844	27	3	2017
rf	38.226	28	3	2017
rf	41.127	29	3	2017
rf	38.4995	30	3	2017
rf	36.6775	31	3	2017
rf	35.953	32	3	2017
rf	30.7665	33	3	2017
rf	31.5105	34	3	2017
rf	30.112	35	3	2017
rf	27.3995	36	3	2017
rf	24.443	37	3	2017
rf	21.9365	38	3	2017
rf	19.4145	39	3	2017
rf	20.95	40	3	2017
rf	20.2965	41	3	2017
rf	20.951	42	3	2017
rf	20.6055	43	3	2017
rf	17.469	44	3	2017
rf	17.309	45	3	2017
rf	26.288	3	4	2017
rf	29.0385	4	4	2017
rf	26.209	5	4	2017
rf	28.621	6	4	2017
rf	33.0745	7	4	2017
rf	33.867	8	4	2017
rf	39.2465	9	4	2017
rf	40.141	10	4	2017
rf	46.557	11	4	2017
rf	51.271	12	4	2017
rf	52.5145	13	4	2017
rf	48.9995	14	4	2017
rf	54.867	15	4	2017
rf	54.154	16	4	2017
rf	51.8635	17	4	2017
rf	54.1365	18	4	2017
rf	45.113	19	4	2017
rf	44.1695	20	4	2017
rf	43.937	21	4	2017
rf	45.43	22	4	2017
rf	45.116	23	4	2017
rf	43.245	24	4	2017
rf	42.3925	25	4	2017
rf	42.4315	26	4	2017
rf	38.399	27	4	2017
rf	40.7145	28	4	2017
rf	39.325	29	4	2017
rf	37.7845	30	4	2017
rf	37.3335	31	4	2017
rf	33.059	32	4	2017
rf	32.514	33	4	2017
rf	32.2805	34	4	2017
rf	30.0195	35	4	2017
rf	26.596	36	4	2017
rf	23.1855	37	4	2017
rf	20.3995	38	4	2017
rf	19.4325	39	4	2017
rf	20.816	40	4	2017
rf	20.1985	41	4	2017
rf	22.5705	42	4	2017
rf	17.99	43	4	2017
rf	16.6605	44	4	2017
rf	16.5665	45	4	2017
Generalized Linear Mixture Model	150.253808582189	3	1	2018
Generalized Linear Mixture Model	150.931464292796	4	1	2018
Generalized Linear Mixture Model	182.386490135538	5	1	2018
Generalized Linear Mixture Model	164.906383932209	6	1	2018
Generalized Linear Mixture Model	207.341622003101	7	1	2018
Generalized Linear Mixture Model	280.997935732606	8	1	2018
Generalized Linear Mixture Model	419.71702862272	9	1	2018
Generalized Linear Mixture Model	600.303877258634	10	1	2018
Generalized Linear Mixture Model	601.287873723499	11	1	2018
Generalized Linear Mixture Model	629.587359462613	12	1	2018
Generalized Linear Mixture Model	613.364280351276	13	1	2018
Generalized Linear Mixture Model	483.316474190451	14	1	2018
Generalized Linear Mixture Model	395.239176424539	15	1	2018
Generalized Linear Mixture Model	395.781803555019	16	1	2018
Generalized Linear Mixture Model	318.143533140701	17	1	2018
Generalized Linear Mixture Model	150.589040034486	3	2	2018
Generalized Linear Mixture Model	148.900924890139	4	2	2018
Generalized Linear Mixture Model	168.331808607628	5	2	2018
Generalized Linear Mixture Model	165.800073546802	6	2	2018
Generalized Linear Mixture Model	211.598743240065	7	2	2018
Generalized Linear Mixture Model	294.336818520141	8	2	2018
Generalized Linear Mixture Model	448.020017955351	9	2	2018
Generalized Linear Mixture Model	602.857660743681	10	2	2018
Generalized Linear Mixture Model	586.210882722819	11	2	2018
Generalized Linear Mixture Model	627.673347513306	12	2	2018
Generalized Linear Mixture Model	588.874246788205	13	2	2018
Generalized Linear Mixture Model	472.862333331315	14	2	2018
Generalized Linear Mixture Model	396.087448035644	15	2	2018
Generalized Linear Mixture Model	370.950170177486	16	2	2018
Generalized Linear Mixture Model	285.718791132993	17	2	2018
Generalized Linear Mixture Model	144.924587925869	3	3	2018
Generalized Linear Mixture Model	135.262722439872	4	3	2018
Generalized Linear Mixture Model	172.664867887459	5	3	2018
Generalized Linear Mixture Model	160.766850781556	6	3	2018
Generalized Linear Mixture Model	222.234969595168	7	3	2018
Generalized Linear Mixture Model	318.001476103385	8	3	2018
Generalized Linear Mixture Model	443.713325825574	9	3	2018
Generalized Linear Mixture Model	574.191855372727	10	3	2018
Generalized Linear Mixture Model	574.891610078063	11	3	2018
Generalized Linear Mixture Model	574.540816997683	12	3	2018
Generalized Linear Mixture Model	545.199173293987	13	3	2018
Generalized Linear Mixture Model	450.769117738101	14	3	2018
Generalized Linear Mixture Model	356.796379679293	15	3	2018
Generalized Linear Mixture Model	346.314027781429	16	3	2018
Generalized Linear Mixture Model	283.544738921894	17	3	2018
Generalized Linear Mixture Model	134.527259670232	3	4	2018
Generalized Linear Mixture Model	141.893303154979	4	4	2018
Generalized Linear Mixture Model	176.761817885679	5	4	2018
Generalized Linear Mixture Model	175.445772934677	6	4	2018
Generalized Linear Mixture Model	250.606044533487	7	4	2018
Generalized Linear Mixture Model	339.069607099644	8	4	2018
Generalized Linear Mixture Model	446.094330074998	9	4	2018
Generalized Linear Mixture Model	569.085112143398	10	4	2018
Generalized Linear Mixture Model	551.091513099138	11	4	2018
Generalized Linear Mixture Model	525.920903885527	12	4	2018
Generalized Linear Mixture Model	498.912958849919	13	4	2018
Generalized Linear Mixture Model	421.883360227335	14	4	2018
Generalized Linear Mixture Model	325.992042026736	15	4	2018
Generalized Linear Mixture Model	327.960511948754	16	4	2018
Generalized Linear Mixture Model	283.236654258363	17	4	2018
lm	19.9202539164318	3	1	2017
lm	33.2968016695817	4	1	2017
lm	29.8571270904857	5	1	2017
lm	30.2966167233754	6	1	2017
lm	31.7081548093233	7	1	2017
lm	32.2869182583769	8	1	2017
lm	27.8355163481144	9	1	2017
lm	40.306217642639	10	1	2017
lm	39.3320436777773	11	1	2017
lm	44.7983123418455	12	1	2017
lm	50.2386450147856	13	1	2017
lm	46.889358853412	14	1	2017
lm	64.2592810071238	15	1	2017
lm	65.8441315273592	16	1	2017
lm	71.083574408775	17	1	2017
lm	85.7398625823665	18	1	2017
lm	60.5440926824822	19	1	2017
lm	37.8274133639765	20	1	2017
lm	44.9574925840109	21	1	2017
lm	44.2954729026633	22	1	2017
lm	40.1829558909577	23	1	2017
lm	49.907024319283	24	1	2017
lm	36.0499495570528	25	1	2017
lm	44.2522259858072	26	1	2017
lm	42.7966400355674	27	1	2017
lm	35.1198686337868	28	1	2017
lm	31.6713951574911	29	1	2017
lm	35.2399671230549	30	1	2017
lm	34.4402356244336	31	1	2017
lm	28.0668520043224	32	1	2017
lm	25.8436327752197	33	1	2017
lm	23.3269695241242	34	1	2017
lm	22.7248167836779	35	1	2017
lm	31.6712928713377	36	1	2017
lm	26.4327081021987	37	1	2017
lm	19.9658516527202	38	1	2017
lm	24.6341336358682	39	1	2017
lm	21.864427180859	40	1	2017
lm	22.0181900883083	41	1	2017
lm	24.6576674009205	42	1	2017
lm	17.352760910953	43	1	2017
lm	20.0203603633884	44	1	2017
lm	18.3035404133879	45	1	2017
lm	30.1762006729049	3	2	2017
lm	32.4993078571474	4	2	2017
lm	29.3522821795031	5	2	2017
lm	27.298175273999	6	2	2017
lm	33.1889725243335	7	2	2017
lm	30.1491742382627	8	2	2017
lm	34.0751406727579	9	2	2017
lm	41.636048563462	10	2	2017
lm	37.6923908199716	11	2	2017
lm	46.7482063033695	12	2	2017
lm	46.5502067979833	13	2	2017
lm	49.8601884159459	14	2	2017
lm	63.9990961659013	15	2	2017
lm	63.9562401178531	16	2	2017
lm	78.4770762284511	17	2	2017
lm	81.8764216101106	18	2	2017
lm	43.1822004229228	19	2	2017
lm	35.8538826942998	20	2	2017
lm	45.9347877180919	21	2	2017
lm	42.8566144325403	22	2	2017
lm	52.7953108334921	23	2	2017
lm	46.0698655044239	24	2	2017
lm	42.2123921761781	25	2	2017
lm	40.5489431661378	26	2	2017
lm	43.3758826636955	27	2	2017
lm	31.3945285668832	28	2	2017
lm	39.7670123619148	29	2	2017
lm	34.8924472669524	30	2	2017
lm	34.1105545028489	31	2	2017
lm	29.2967907228404	32	2	2017
lm	23.388946174386	33	2	2017
lm	23.9981487875063	34	2	2017
lm	30.399695848658	35	2	2017
lm	27.8171875625791	36	2	2017
lm	23.0092970868565	37	2	2017
lm	23.4606883618788	38	2	2017
lm	20.8732517589312	39	2	2017
lm	23.2395848975217	40	2	2017
lm	25.2872027108533	41	2	2017
lm	19.1618338945584	42	2	2017
lm	18.9917055532066	43	2	2017
lm	23.1122514757843	44	2	2017
lm	20.8987964623647	45	2	2017
lm	29.2694684012182	3	3	2017
lm	30.0724230381038	4	3	2017
lm	26.5724141859017	5	3	2017
lm	30.3517122344209	6	3	2017
lm	29.9612306723003	7	3	2017
lm	36.700230802124	8	3	2017
lm	37.4659141536089	9	3	2017
lm	38.0822100988822	10	3	2017
lm	43.7254407704432	11	3	2017
lm	45.5538713302525	12	3	2017
lm	51.7095196447881	13	3	2017
lm	57.1393223701563	14	3	2017
lm	64.0671329673832	15	3	2017
lm	73.9756277900918	16	3	2017
lm	81.227333131686	17	3	2017
lm	53.9938967884682	18	3	2017
lm	40.6097809047423	19	3	2017
lm	42.8701721417921	20	3	2017
lm	41.9870277070874	21	3	2017
lm	52.8063216795293	22	3	2017
lm	46.3866491215864	23	3	2017
lm	46.9992558927994	24	3	2017
lm	39.1880764616656	25	3	2017
lm	42.4690429514071	26	3	2017
lm	36.0773237325085	27	3	2017
lm	40.4615621649257	28	3	2017
lm	38.4956989452269	29	3	2017
lm	33.8417507168461	30	3	2017
lm	32.8710627022054	31	3	2017
lm	26.988933819348	32	3	2017
lm	24.2011962014229	33	3	2017
lm	30.4807883918484	34	3	2017
lm	28.2007804146425	35	3	2017
lm	22.4693074664769	36	3	2017
lm	24.1659552746907	37	3	2017
lm	20.6754621597024	38	3	2017
lm	21.8360078077093	39	3	2017
lm	26.3408785900981	40	3	2017
lm	18.7447596274186	41	3	2017
lm	19.9145410375847	42	3	2017
lm	21.3509206651646	43	3	2017
lm	20.9867356986974	44	3	2017
lm	16.3373448328054	45	3	2017
lm	29.2406129432959	3	4	2017
lm	27.2286254060285	4	4	2017
lm	29.5806841673001	5	4	2017
lm	29.6476632964847	6	4	2017
lm	36.493293727045	7	4	2017
lm	38.738131734063	8	4	2017
lm	35.3311958407536	9	4	2017
lm	44.5454031875873	10	4	2017
lm	44.0360684707792	11	4	2017
lm	52.2814798521758	12	4	2017
lm	56.3408507264852	13	4	2017
lm	61.1623155777526	14	4	2017
lm	73.5170857545092	15	4	2017
lm	75.5675050995615	16	4	2017
lm	52.8582712325658	17	4	2017
lm	46.3314741660012	18	4	2017
lm	47.2549557843836	19	4	2017
lm	44.0961209940139	20	4	2017
lm	51.5600000993958	21	4	2017
lm	45.3579614565021	22	4	2017
lm	48.2149454657812	23	4	2017
lm	43.8233563004717	24	4	2017
lm	43.3370141939035	25	4	2017
lm	38.0145467023833	26	4	2017
lm	41.7610216425013	27	4	2017
lm	39.7607705239151	28	4	2017
lm	37.3636828372869	29	4	2017
lm	32.0643462716685	30	4	2017
lm	30.8433089452611	31	4	2017
lm	26.8248541055148	32	4	2017
lm	31.4979617612583	33	4	2017
lm	28.1514545961132	34	4	2017
lm	23.1870988839516	35	4	2017
lm	24.4523689431588	36	4	2017
lm	20.784895101861	37	4	2017
lm	21.6198783702518	38	4	2017
lm	25.5798091517078	39	4	2017
lm	19.311730705817	40	4	2017
lm	20.126793301346	41	4	2017
lm	21.8325746050679	42	4	2017
lm	20.1804532583813	43	4	2017
lm	16.7581598282961	44	4	2017
lm	17.3408747446596	45	4	2017
eb	21.9615880862007	3	1	2017
eb	36.9861050682352	4	1	2017
eb	29.1806094195388	5	1	2017
eb	37.489645253149	6	1	2017
eb	43.8792229254098	7	1	2017
eb	32.5990348753715	8	1	2017
eb	29.9307029440035	9	1	2017
eb	44.2719133811809	10	1	2017
eb	39.0851829553998	11	1	2017
eb	70.0678624625196	12	1	2017
eb	52.6505750697423	13	1	2017
eb	51.4539749095639	14	1	2017
eb	79.8406478806376	15	1	2017
eb	64.062185053368	16	1	2017
eb	86.272336929834	17	1	2017
eb	90.1023592485148	18	1	2017
eb	48.5292740130579	19	1	2017
eb	48.2826113872577	20	1	2017
eb	45.3918300620181	21	1	2017
eb	34.761059394624	22	1	2017
eb	37.8366895080012	23	1	2017
eb	43.5236114929556	24	1	2017
eb	35.7792788985726	25	1	2017
eb	45.9177081328407	26	1	2017
eb	43.9386063048387	27	1	2017
eb	25.2927261279696	28	1	2017
eb	30.4727639140752	29	1	2017
eb	14.9056146751818	30	1	2017
eb	33.2334048133398	31	1	2017
eb	17.9080945092339	32	1	2017
eb	15.6494124515612	33	1	2017
eb	13.7040611137826	34	1	2017
eb	11.9928211619314	35	1	2017
eb	22.0564307847275	36	1	2017
eb	23.3031098585663	37	1	2017
eb	17.105017105216	38	1	2017
eb	17.5053881143941	39	1	2017
eb	20.5722099570151	40	1	2017
eb	17.5998038252186	41	1	2017
eb	19.0246122538306	42	1	2017
eb	18.887707094201	43	1	2017
eb	20.061405083161	44	1	2017
eb	9.97960015634452	45	1	2017
eb	23.7490548146338	3	2	2017
eb	42.7270711421364	4	2	2017
eb	31.1131958812357	5	2	2017
eb	39.2293442461166	6	2	2017
eb	46.518446654844	7	2	2017
eb	35.182472351252	8	2	2017
eb	34.1937219882614	9	2	2017
eb	49.0513342233887	10	2	2017
eb	43.5397994368587	11	2	2017
eb	77.9530139445918	12	2	2017
eb	58.0249694061873	13	2	2017
eb	56.9369779975717	14	2	2017
eb	83.4891452903484	15	2	2017
eb	65.3640649628669	16	2	2017
eb	84.0945134631981	17	2	2017
eb	87.5277804539051	18	2	2017
eb	46.8470738066422	19	2	2017
eb	46.2116474420008	20	2	2017
eb	43.808210029657	21	2	2017
eb	33.6310815709504	22	2	2017
eb	36.8908136403262	23	2	2017
eb	42.2979918310612	24	2	2017
eb	35.0791780614047	25	2	2017
eb	44.7546041884428	26	2	2017
eb	42.8467653078332	27	2	2017
eb	23.6583410798567	28	2	2017
eb	28.7429056659546	29	2	2017
eb	12.5966756420406	30	2	2017
eb	31.3558951525469	31	2	2017
eb	15.6576440432102	32	2	2017
eb	13.7028823689154	33	2	2017
eb	11.9136034203457	34	2	2017
eb	9.84094799207595	35	2	2017
eb	20.4925949884506	36	2	2017
eb	21.6941283488253	37	2	2017
eb	15.8485881842979	38	2	2017
eb	15.9891331407126	39	2	2017
eb	19.2894756835964	40	2	2017
eb	16.4748077354893	41	2	2017
eb	17.6878909950601	42	2	2017
eb	17.9274074126157	43	2	2017
eb	19.3172951469612	44	2	2017
eb	9.20320856352039	45	2	2017
eb	26.6690349861206	3	3	2017
eb	46.1517884670509	4	3	2017
eb	33.1252825835244	5	3	2017
eb	40.9926551949848	6	3	2017
eb	49.5825217215553	7	3	2017
eb	39.4962343099092	8	3	2017
eb	38.988350382578	9	3	2017
eb	54.6463070283442	10	3	2017
eb	50.9181045316268	11	3	2017
eb	79.1876667159886	12	3	2017
eb	64.5051254424168	13	3	2017
eb	62.5150133823824	14	3	2017
eb	80.4758057621808	15	3	2017
eb	64.802416943944	16	3	2017
eb	80.5300406435282	17	3	2017
eb	83.3524555006648	18	3	2017
eb	45.2097831559696	19	3	2017
eb	44.553666328615	20	3	2017
eb	42.5479726001033	21	3	2017
eb	32.6792625426846	22	3	2017
eb	36.250777091669	23	3	2017
eb	41.3209062363992	24	3	2017
eb	34.160222221665	25	3	2017
eb	43.5476509631863	26	3	2017
eb	41.4677515869226	27	3	2017
eb	21.6672431441865	28	3	2017
eb	26.9190433566728	29	3	2017
eb	10.5994015186476	30	3	2017
eb	29.3422091823819	31	3	2017
eb	13.4936545403562	32	3	2017
eb	11.7648148782399	33	3	2017
eb	9.75082193365906	34	3	2017
eb	8.05528912599076	35	3	2017
eb	18.653070569108	36	3	2017
eb	20.0846467011714	37	3	2017
eb	14.1798685413435	38	3	2017
eb	14.628390956033	39	3	2017
eb	18.108822289047	40	3	2017
eb	15.6354381925129	41	3	2017
eb	16.8806240278102	42	3	2017
eb	17.3881313056455	43	3	2017
eb	18.7369381464899	44	3	2017
eb	8.74625737740843	45	3	2017
eb	28.9162221918099	3	4	2017
eb	51.0034444342788	4	4	2017
eb	35.1336836909171	5	4	2017
eb	42.3162635816661	6	4	2017
eb	51.3685613754241	7	4	2017
eb	45.0136075891958	8	4	2017
eb	45.4948550660496	9	4	2017
eb	63.4958744798632	10	4	2017
eb	56.8731800611106	11	4	2017
eb	78.0549109167952	12	4	2017
eb	70.1239846606975	13	4	2017
eb	67.6400834932318	14	4	2017
eb	78.4412973566982	15	4	2017
eb	65.5784158787051	16	4	2017
eb	75.9330828322115	17	4	2017
eb	77.6327857846781	18	4	2017
eb	43.9199452689126	19	4	2017
eb	43.2167391876278	20	4	2017
eb	41.1369864729334	21	4	2017
eb	32.1312754846759	22	4	2017
eb	35.4325589566227	23	4	2017
eb	40.2340382034795	24	4	2017
eb	32.9108732657679	25	4	2017
eb	42.0413964727339	26	4	2017
eb	39.8493155446629	27	4	2017
eb	19.8360316575006	28	4	2017
eb	24.9964841348088	29	4	2017
eb	8.12399655347882	30	4	2017
eb	27.5778566155784	31	4	2017
eb	12.0157525827839	32	4	2017
eb	10.0544012996172	33	4	2017
eb	8.04076366957728	34	4	2017
eb	6.24862167583147	35	4	2017
eb	17.3081794068895	36	4	2017
eb	18.757838464121	37	4	2017
eb	13.2381398035608	38	4	2017
eb	13.5111896015696	39	4	2017
eb	17.0269608880594	40	4	2017
eb	14.6740165386297	41	4	2017
eb	16.3424541075766	42	4	2017
eb	16.5687205616971	43	4	2017
eb	17.8956884663796	44	4	2017
eb	8.13517402869698	45	4	2017
arima	23.0321772277079	3	1	2017
arima	29.3507113562621	4	1	2017
arima	26.8286011722672	5	1	2017
arima	28.6897265554247	6	1	2017
arima	28.682982016471	7	1	2017
arima	27.8403237961508	8	1	2017
arima	26.8761890562353	9	1	2017
arima	36.288490163352	10	1	2017
arima	30.3480903184901	11	1	2017
arima	35.9065125418	12	1	2017
arima	47.1549822897668	13	1	2017
arima	47.2688116885014	14	1	2017
arima	65.3722433471372	15	1	2017
arima	62.1739406491088	16	1	2017
arima	83.8301584018611	17	1	2017
arima	76.6489286563174	18	1	2017
arima	48.6626045494795	19	1	2017
arima	42.3977442629025	20	1	2017
arima	40.7558911452864	21	1	2017
arima	45.2885877519528	22	1	2017
arima	41.8148009797774	23	1	2017
arima	45.8551747650342	24	1	2017
arima	43.528145670379	25	1	2017
arima	43.0181130634903	26	1	2017
arima	36.9643186392258	27	1	2017
arima	35.591472953011	28	1	2017
arima	32.3317985273241	29	1	2017
arima	34.6066085398358	30	1	2017
arima	35.2265143549044	31	1	2017
arima	27.0039723731014	32	1	2017
arima	25.1021595202106	33	1	2017
arima	21.7397378629766	34	1	2017
arima	22.2414215108406	35	1	2017
arima	24.5500094546802	36	1	2017
arima	26.603581048663	37	1	2017
arima	18.5692288411599	38	1	2017
arima	22.4368551111158	39	1	2017
arima	17.4196824297035	40	1	2017
arima	21.6490354448669	41	1	2017
arima	21.439619485562	42	1	2017
arima	18.612647017741	43	1	2017
arima	17.4108601225257	44	1	2017
arima	17.6156549080263	45	1	2017
arima	27.0534316927641	3	2	2017
arima	27.7284396413235	4	2	2017
arima	26.9664274426372	5	2	2017
arima	25.8125409674505	6	2	2017
arima	27.448438289744	7	2	2017
arima	26.9214999873571	8	2	2017
arima	32.437489007873	9	2	2017
arima	30.8856741810021	10	2	2017
arima	27.1564100104255	11	2	2017
arima	43.5069760029009	12	2	2017
arima	47.45001064502	13	2	2017
arima	57.7637488131917	14	2	2017
arima	63.5662488882038	15	2	2017
arima	77.7588363600711	16	2	2017
arima	74.6608866468415	17	2	2017
arima	54.8534046937905	18	2	2017
arima	41.1483229535148	19	2	2017
arima	38.8645682638641	20	2	2017
arima	45.8797214424897	21	2	2017
arima	42.8003957914951	22	2	2017
arima	44.2766591073418	23	2	2017
arima	45.5548285369033	24	2	2017
arima	41.6760772484942	25	2	2017
arima	36.0075245379902	26	2	2017
arima	37.7949295907919	27	2	2017
arima	32.8446453502264	28	2	2017
arima	38.0748605768571	29	2	2017
arima	34.6124077848932	30	2	2017
arima	30.5570686773769	31	2	2017
arima	27.034629466317	32	2	2017
arima	23.8582895566371	33	2	2017
arima	23.9060074898955	34	2	2017
arima	23.5400835528966	35	2	2017
arima	26.4191417312983	36	2	2017
arima	20.6991902648557	37	2	2017
arima	22.1620254205413	38	2	2017
arima	17.5031546847754	39	2	2017
arima	21.1908893410342	40	2	2017
arima	21.9833835540086	41	2	2017
arima	19.1710814573829	42	2	2017
arima	16.8446617344223	43	2	2017
arima	19.2838903645509	44	2	2017
arima	13.9620997851694	45	2	2017
arima	26.5076159788912	3	3	2017
arima	27.4428932742965	4	3	2017
arima	24.8773436171275	5	3	2017
arima	25.9118729625041	6	3	2017
arima	26.7092739414385	7	3	2017
arima	32.4590790493337	8	3	2017
arima	28.8241431090564	9	3	2017
arima	27.4473024595602	10	3	2017
arima	38.628789219015	11	3	2017
arima	43.324863164413	12	3	2017
arima	57.8952200280529	13	3	2017
arima	57.9261540673419	14	3	2017
arima	78.8566996011541	15	3	2017
arima	69.5695569812598	16	3	2017
arima	53.0557962616346	17	3	2017
arima	45.8353596737066	18	3	2017
arima	37.9621538129329	19	3	2017
arima	44.4537895297915	20	3	2017
arima	43.2513837401054	21	3	2017
arima	44.9970617553997	22	3	2017
arima	44.4022127485494	23	3	2017
arima	43.1972836611434	24	3	2017
arima	35.0041480716698	25	3	2017
arima	37.0815781747832	26	3	2017
arima	34.4511910331628	27	3	2017
arima	38.4459110989551	28	3	2017
arima	37.1847752819227	29	3	2017
arima	30.0924529290793	30	3	2017
arima	29.7743295816204	31	3	2017
arima	25.3760514652871	32	3	2017
arima	25.5375749571133	33	3	2017
arima	24.8435393282739	34	3	2017
arima	25.6161043993812	35	3	2017
arima	20.5554848324126	36	3	2017
arima	23.7914875473243	37	3	2017
arima	17.2895512172832	38	3	2017
arima	21.2570360327909	39	3	2017
arima	21.6345587606769	40	3	2017
arima	19.5875176721781	41	3	2017
arima	17.2732940445761	42	3	2017
arima	18.8542093597079	43	3	2017
arima	15.2444389753614	44	3	2017
arima	13.5803142539775	45	3	2017
arima	27.186338097434	3	4	2017
arima	24.9767851194431	4	4	2017
arima	25.7271907967974	5	4	2017
arima	26.4032369613937	6	4	2017
arima	32.4088934624896	7	4	2017
arima	28.8303685135802	8	4	2017
arima	27.0191530808601	9	4	2017
arima	38.6859444614369	10	4	2017
arima	42.4037962800434	11	4	2017
arima	57.5988924072162	12	4	2017
arima	57.959520899568	13	4	2017
arima	75.6621940853124	14	4	2017
arima	70.1762227592791	15	4	2017
arima	50.3442048417242	16	4	2017
arima	44.8001419612728	17	4	2017
arima	40.6464943735001	18	4	2017
arima	43.9379508235914	19	4	2017
arima	42.3881530770144	20	4	2017
arima	45.2722831792767	21	4	2017
arima	44.8318004190714	22	4	2017
arima	42.5016869202018	23	4	2017
arima	35.9113891402923	24	4	2017
arima	36.4949430803286	25	4	2017
arima	34.0335509593226	26	4	2017
arima	39.416062087776	27	4	2017
arima	37.4101574306478	28	4	2017
arima	31.6067950856377	29	4	2017
arima	29.5050944151508	30	4	2017
arima	26.9799711554506	31	4	2017
arima	26.4706586939715	32	4	2017
arima	25.8483763289657	33	4	2017
arima	26.4397506131882	34	4	2017
arima	20.0586192943556	35	4	2017
arima	23.710248353274	36	4	2017
arima	18.330991024899	37	4	2017
arima	21.1252567514567	38	4	2017
arima	21.6817545238144	39	4	2017
arima	19.3719865163316	40	4	2017
arima	17.5371874610844	41	4	2017
arima	19.1263526104071	42	4	2017
arima	14.9749120121631	43	4	2017
arima	14.381237628348	44	4	2017
arima	13.2625810586365	45	4	2017
target	31	3	1	2017
target	27	4	1	2017
target	34	5	1	2017
target	40	6	1	2017
target	31	7	1	2017
target	28	8	1	2017
target	40	9	1	2017
target	35	10	1	2017
target	61	11	1	2017
target	48	12	1	2017
target	48	13	1	2017
target	73	14	1	2017
target	61	15	1	2017
target	83	16	1	2017
target	90	17	1	2017
target	51	18	1	2017
target	51	19	1	2017
target	48	20	1	2017
target	37	21	1	2017
target	40	22	1	2017
target	45	23	1	2017
target	37	24	1	2017
target	47	25	1	2017
target	45	26	1	2017
target	27	27	1	2017
target	32	28	1	2017
target	17	29	1	2017
target	35	30	1	2017
target	20	31	1	2017
target	18	32	1	2017
target	16	33	1	2017
target	14	34	1	2017
target	24	35	1	2017
target	25	36	1	2017
target	19	37	1	2017
target	19	38	1	2017
target	22	39	1	2017
target	19	40	1	2017
target	20	41	1	2017
target	20	42	1	2017
target	21	43	1	2017
target	11	44	1	2017
target	19	45	1	2017
target	27	3	2	2017
target	34	4	2	2017
target	40	5	2	2017
target	31	6	2	2017
target	28	7	2	2017
target	40	8	2	2017
target	35	9	2	2017
target	61	10	2	2017
target	48	11	2	2017
target	48	12	2	2017
target	73	13	2	2017
target	61	14	2	2017
target	83	15	2	2017
target	90	16	2	2017
target	51	17	2	2017
target	51	18	2	2017
target	48	19	2	2017
target	37	20	2	2017
target	40	21	2	2017
target	45	22	2	2017
target	37	23	2	2017
target	47	24	2	2017
target	45	25	2	2017
target	27	26	2	2017
target	32	27	2	2017
target	17	28	2	2017
target	35	29	2	2017
target	20	30	2	2017
target	18	31	2	2017
target	16	32	2	2017
target	14	33	2	2017
target	24	34	2	2017
target	25	35	2	2017
target	19	36	2	2017
target	19	37	2	2017
target	22	38	2	2017
target	19	39	2	2017
target	20	40	2	2017
target	20	41	2	2017
target	21	42	2	2017
target	11	43	2	2017
target	19	44	2	2017
target	16	45	2	2017
target	34	3	3	2017
target	40	4	3	2017
target	31	5	3	2017
target	28	6	3	2017
target	40	7	3	2017
target	35	8	3	2017
target	61	9	3	2017
target	48	10	3	2017
target	48	11	3	2017
target	73	12	3	2017
target	61	13	3	2017
target	83	14	3	2017
target	90	15	3	2017
target	51	16	3	2017
target	51	17	3	2017
target	48	18	3	2017
target	37	19	3	2017
target	40	20	3	2017
target	45	21	3	2017
target	37	22	3	2017
target	47	23	3	2017
target	45	24	3	2017
target	27	25	3	2017
target	32	26	3	2017
target	17	27	3	2017
target	35	28	3	2017
target	20	29	3	2017
target	18	30	3	2017
target	16	31	3	2017
target	14	32	3	2017
target	24	33	3	2017
target	25	34	3	2017
target	19	35	3	2017
target	19	36	3	2017
target	22	37	3	2017
target	19	38	3	2017
target	20	39	3	2017
target	20	40	3	2017
target	21	41	3	2017
target	11	42	3	2017
target	19	43	3	2017
target	16	44	3	2017
target	19	45	3	2017
target	40	3	4	2017
target	31	4	4	2017
target	28	5	4	2017
target	40	6	4	2017
target	35	7	4	2017
target	61	8	4	2017
target	48	9	4	2017
target	48	10	4	2017
target	73	11	4	2017
target	61	12	4	2017
target	83	13	4	2017
target	90	14	4	2017
target	51	15	4	2017
target	51	16	4	2017
target	48	17	4	2017
target	37	18	4	2017
target	40	19	4	2017
target	45	20	4	2017
target	37	21	4	2017
target	47	22	4	2017
target	45	23	4	2017
target	27	24	4	2017
target	32	25	4	2017
target	17	26	4	2017
target	35	27	4	2017
target	20	28	4	2017
target	18	29	4	2017
target	16	30	4	2017
target	14	31	4	2017
target	24	32	4	2017
target	25	33	4	2017
target	19	34	4	2017
target	19	35	4	2017
target	22	36	4	2017
target	19	37	4	2017
target	20	38	4	2017
target	20	39	4	2017
target	21	40	4	2017
target	11	41	4	2017
target	19	42	4	2017
target	16	43	4	2017
target	19	44	4	2017
target	7	45	4	2017
