# Supplementary material for: A stacked ensemble method for forecasting influenza-like illness visit volumes at emergency departments
Source: PLoS One. 2021 Mar 22;16(3):e0241725. doi: 10.1371/journal.pone.0241725 (PMC7984626; doi:10.1371/journal.pone.0241725)
Supplement: S1 Data — (ZIP) [file pone.0241725.s003.zip › ILI_plosone/tables/rf_log_score_2012weeks-3-45.csv]

object	log_score	epiweek	weeks_ahead	season
Baseline	-0.82098055206983	3	1	2012
Baseline	-0.755022584278033	4	1	2012
Baseline	-0.82098055206983	5	1	2012
Baseline	-1.71479842809193	6	1	2012
Baseline	-1.38629436111989	7	1	2012
Baseline	-1.27296567581289	8	1	2012
Baseline	-1.96611285637283	9	1	2012
Baseline	-2.30258509299405	10	1	2012
Baseline	-1.30933331998376	11	1	2012
Baseline	-2.65926003693278	12	1	2012
Baseline	-0.755022584278033	13	1	2012
Baseline	-0.867500567704723	14	1	2012
Baseline	-0.63487827243597	15	1	2012
Baseline	-1.96611285637283	16	1	2012
Baseline	-1.27296567581289	17	1	2012
Baseline	-1.34707364796661	18	1	2012
Baseline	-1.56064774826467	19	1	2012
Baseline	-1.30933331998376	20	1	2012
Baseline	-1.38629436111989	21	1	2012
Baseline	-1.13943428318836	22	1	2012
Baseline	-0.798507696217772	23	1	2012
Baseline	-1.07880966137193	24	1	2012
Baseline	-0.967584026261706	25	1	2012
Baseline	-0.446287102628419	26	1	2012
Baseline	-0.478035800943	27	1	2012
Baseline	-0.59783700075562	28	1	2012
Baseline	-0.843970070294529	29	1	2012
Baseline	-2.40794560865187	30	1	2012
Baseline	-0.579818495252942	31	1	2012
Baseline	-0.579818495252942	32	1	2012
Baseline	-1.23787435600162	33	1	2012
Baseline	-1.89711998488588	34	1	2012
Baseline	-0.562118918153541	35	1	2012
Baseline	-0.843970070294529	36	1	2012
Baseline	-1.20397280432594	37	1	2012
Baseline	-1.56064774826467	38	1	2012
Baseline	-1.17118298150295	39	1	2012
Baseline	-0.616186139423817	40	1	2012
Baseline	-0.49429632181478	41	1	2012
Baseline	-0.843970070294529	42	1	2012
Baseline	-0.2484613592985	43	1	2012
Baseline	-0.673344553263766	44	1	2012
Baseline	-0.3147107448397	45	1	2012
Baseline	-1.04982212449868	3	2	2012
Baseline	-1.02165124753198	4	2	2012
Baseline	-0.994252273343867	5	2	2012
Baseline	-1.77195684193188	6	2	2012
Baseline	-1.66073120682165	7	2	2012
Baseline	-1.56064774826467	8	2	2012
Baseline	-2.40794560865187	9	2	2012
Baseline	-1.13943428318836	10	2	2012
Baseline	-2.30258509299405	11	2	2012
Baseline	-0.941608539858445	12	2	2012
Baseline	-0.867500567704723	13	2	2012
Baseline	-0.653926467406664	14	2	2012
Baseline	-1.83258146374831	15	2	2012
Baseline	-0.867500567704723	16	2	2012
Baseline	-1.38629436111989	17	2	2012
Baseline	-2.12026353620009	18	2	2012
Baseline	-1.51412773262978	19	2	2012
Baseline	-2.65926003693278	20	2	2012
Baseline	-0.867500567704723	21	2	2012
Baseline	-1.17118298150295	22	2	2012
Baseline	-1.20397280432594	23	2	2012
Baseline	-0.891598119283784	24	2	2012
Baseline	-0.430782916092454	25	2	2012
Baseline	-0.371063681390832	26	2	2012
Baseline	-0.63487827243597	27	2	2012
Baseline	-1.20397280432594	28	2	2012
Baseline	-2.30258509299405	29	2	2012
Baseline	-0.616186139423817	30	2	2012
Baseline	-0.713349887877465	31	2	2012
Baseline	-1.27296567581289	32	2	2012
Baseline	-2.12026353620009	33	2	2012
Baseline	-0.693147180559945	34	2	2012
Baseline	-0.967584026261706	35	2	2012
Baseline	-2.30258509299405	36	2	2012
Baseline	-2.12026353620009	37	2	2012
Baseline	-1.20397280432594	38	2	2012
Baseline	-0.673344553263766	39	2	2012
Baseline	-0.527632742082372	40	2	2012
Baseline	-0.843970070294529	41	2	2012
Baseline	-0.371063681390832	42	2	2012
Baseline	-0.579818495252942	43	2	2012
Baseline	-0.562118918153541	44	2	2012
Baseline	-0.174353387144778	45	2	2012
Baseline	-1.30933331998376	3	3	2012
Baseline	-1.20397280432594	4	3	2012
Baseline	-0.755022584278033	5	3	2012
Baseline	-1.83258146374831	6	3	2012
Baseline	-1.77195684193188	7	3	2012
Baseline	-1.71479842809193	8	3	2012
Baseline	-1.10866262452161	9	3	2012
Baseline	-2.04022082852655	10	3	2012
Baseline	-1.13943428318836	11	3	2012
Baseline	-0.967584026261706	12	3	2012
Baseline	-0.63487827243597	13	3	2012
Baseline	-1.71479842809193	14	3	2012
Baseline	-1.10866262452161	15	3	2012
Baseline	-0.867500567704723	16	3	2012
Baseline	-1.96611285637283	17	3	2012
Baseline	-1.42711635564015	18	3	2012
Baseline	-3.2188758248682	19	3	2012
Baseline	-0.916290731874155	20	3	2012
Baseline	-0.843970070294529	21	3	2012
Baseline	-1.10866262452161	22	3	2012
Baseline	-1.02165124753198	23	3	2012
Baseline	-0.653926467406664	24	3	2012
Baseline	-0.287682072451781	25	3	2012
Baseline	-0.776528789498996	26	3	2012
Baseline	-0.916290731874155	27	3	2012
Baseline	-2.12026353620009	28	3	2012
Baseline	-0.693147180559945	29	3	2012
Baseline	-0.385662480811985	30	3	2012
Baseline	-1.07880966137193	31	3	2012
Baseline	-2.30258509299405	32	3	2012
Baseline	-0.916290731874155	33	3	2012
Baseline	-0.967584026261706	34	3	2012
Baseline	-2.65926003693278	35	3	2012
Baseline	-1.77195684193188	36	3	2012
Baseline	-2.20727491318972	37	3	2012
Baseline	-0.891598119283784	38	3	2012
Baseline	-0.713349887877465	39	3	2012
Baseline	-0.967584026261706	40	3	2012
Baseline	-0.59783700075562	41	3	2012
Baseline	-0.891598119283784	42	3	2012
Baseline	-0.653926467406664	43	3	2012
Baseline	-0.2484613592985	44	3	2012
Baseline	-0.174353387144778	45	3	2012
Baseline	-1.46967597005894	3	4	2012
Baseline	-0.616186139423817	4	4	2012
Baseline	-0.713349887877465	5	4	2012
Baseline	-1.46967597005894	6	4	2012
Baseline	-1.77195684193188	7	4	2012
Baseline	-1.10866262452161	8	4	2012
Baseline	-1.89711998488588	9	4	2012
Baseline	-1.13943428318836	10	4	2012
Baseline	-1.23787435600162	11	4	2012
Baseline	-0.916290731874155	12	4	2012
Baseline	-1.83258146374831	13	4	2012
Baseline	-1.02165124753198	14	4	2012
Baseline	-0.798507696217772	15	4	2012
Baseline	-2.12026353620009	16	4	2012
Baseline	-1.56064774826467	17	4	2012
Baseline	-3.50655789731998	18	4	2012
Baseline	-0.916290731874155	19	4	2012
Baseline	-0.673344553263766	20	4	2012
Baseline	-1.83258146374831	21	4	2012
Baseline	-1.13943428318836	22	4	2012
Baseline	-0.798507696217772	23	4	2012
Baseline	-0.527632742082372	24	4	2012
Baseline	-0.843970070294529	25	4	2012
Baseline	-1.27296567581289	26	4	2012
Baseline	-2.30258509299405	27	4	2012
Baseline	-0.693147180559945	28	4	2012
Baseline	-0.59783700075562	29	4	2012
Baseline	-1.10866262452161	30	4	2012
Baseline	-1.77195684193188	31	4	2012
Baseline	-1.17118298150295	32	4	2012
Baseline	-0.916290731874155	33	4	2012
Baseline	-2.65926003693278	34	4	2012
Baseline	-3.2188758248682	35	4	2012
Baseline	-1.96611285637283	36	4	2012
Baseline	-1.51412773262978	37	4	2012
Baseline	-0.941608539858445	38	4	2012
Baseline	-0.798507696217772	39	4	2012
Baseline	-0.653926467406664	40	4	2012
Baseline	-0.843970070294529	41	4	2012
Baseline	-0.82098055206983	42	4	2012
Baseline	-0.210721031315653	43	4	2012
Baseline	-0.198450938723838	44	4	2012
Baseline	-0.713349887877465	45	4	2012
Sex	-0.916290731874155	3	1	2012
Sex	-0.673344553263766	4	1	2012
Sex	-0.82098055206983	5	1	2012
Sex	-1.51412773262978	6	1	2012
Sex	-1.34707364796661	7	1	2012
Sex	-1.27296567581289	8	1	2012
Sex	-1.71479842809193	9	1	2012
Sex	-1.96611285637283	10	1	2012
Sex	-1.20397280432594	11	1	2012
Sex	-2.20727491318972	12	1	2012
Sex	-0.798507696217772	13	1	2012
Sex	-0.7339691750802	14	1	2012
Sex	-0.693147180559945	15	1	2012
Sex	-1.71479842809193	16	1	2012
Sex	-1.51412773262978	17	1	2012
Sex	-1.23787435600162	18	1	2012
Sex	-1.66073120682165	19	1	2012
Sex	-1.10866262452161	20	1	2012
Sex	-1.30933331998376	21	1	2012
Sex	-0.967584026261706	22	1	2012
Sex	-0.967584026261706	23	1	2012
Sex	-1.17118298150295	24	1	2012
Sex	-0.82098055206983	25	1	2012
Sex	-0.462035459596559	26	1	2012
Sex	-0.385662480811985	27	1	2012
Sex	-0.755022584278033	28	1	2012
Sex	-0.941608539858445	29	1	2012
Sex	-2.40794560865187	30	1	2012
Sex	-0.673344553263766	31	1	2012
Sex	-0.579818495252942	32	1	2012
Sex	-1.27296567581289	33	1	2012
Sex	-1.6094379124341	34	1	2012
Sex	-0.63487827243597	35	1	2012
Sex	-0.798507696217772	36	1	2012
Sex	-1.38629436111989	37	1	2012
Sex	-1.66073120682165	38	1	2012
Sex	-1.23787435600162	39	1	2012
Sex	-0.653926467406664	40	1	2012
Sex	-0.544727175441672	41	1	2012
Sex	-0.891598119283784	42	1	2012
Sex	-0.261364764134408	43	1	2012
Sex	-0.693147180559945	44	1	2012
Sex	-0.328504066972036	45	1	2012
Sex	-0.867500567704723	3	2	2012
Sex	-1.07880966137193	4	2	2012
Sex	-0.916290731874155	5	2	2012
Sex	-1.6094379124341	6	2	2012
Sex	-1.66073120682165	7	2	2012
Sex	-1.51412773262978	8	2	2012
Sex	-2.40794560865187	9	2	2012
Sex	-1.17118298150295	10	2	2012
Sex	-2.04022082852655	11	2	2012
Sex	-0.994252273343867	12	2	2012
Sex	-0.994252273343867	13	2	2012
Sex	-0.7339691750802	14	2	2012
Sex	-1.66073120682165	15	2	2012
Sex	-1.20397280432594	16	2	2012
Sex	-1.51412773262978	17	2	2012
Sex	-2.20727491318972	18	2	2012
Sex	-1.51412773262978	19	2	2012
Sex	-2.12026353620009	20	2	2012
Sex	-0.867500567704723	21	2	2012
Sex	-1.27296567581289	22	2	2012
Sex	-1.17118298150295	23	2	2012
Sex	-0.941608539858445	24	2	2012
Sex	-0.446287102628419	25	2	2012
Sex	-0.328504066972036	26	2	2012
Sex	-0.579818495252942	27	2	2012
Sex	-1.17118298150295	28	2	2012
Sex	-2.12026353620009	29	2	2012
Sex	-0.776528789498996	30	2	2012
Sex	-0.755022584278033	31	2	2012
Sex	-1.30933331998376	32	2	2012
Sex	-2.04022082852655	33	2	2012
Sex	-0.562118918153541	34	2	2012
Sex	-0.994252273343867	35	2	2012
Sex	-2.40794560865187	36	2	2012
Sex	-2.40794560865187	37	2	2012
Sex	-1.34707364796661	38	2	2012
Sex	-0.755022584278033	39	2	2012
Sex	-0.544727175441672	40	2	2012
Sex	-0.867500567704723	41	2	2012
Sex	-0.430782916092454	42	2	2012
Sex	-0.579818495252942	43	2	2012
Sex	-0.63487827243597	44	2	2012
Sex	-0.186329578191493	45	2	2012
Sex	-1.42711635564015	3	3	2012
Sex	-1.02165124753198	4	3	2012
Sex	-0.798507696217772	5	3	2012
Sex	-1.71479842809193	6	3	2012
Sex	-1.71479842809193	7	3	2012
Sex	-1.6094379124341	8	3	2012
Sex	-1.20397280432594	9	3	2012
Sex	-2.12026353620009	10	3	2012
Sex	-1.17118298150295	11	3	2012
Sex	-0.967584026261706	12	3	2012
Sex	-0.755022584278033	13	3	2012
Sex	-1.71479842809193	14	3	2012
Sex	-1.17118298150295	15	3	2012
Sex	-1.20397280432594	16	3	2012
Sex	-2.20727491318972	17	3	2012
Sex	-1.46967597005894	18	3	2012
Sex	-2.99573227355399	19	3	2012
Sex	-1.02165124753198	20	3	2012
Sex	-0.967584026261706	21	3	2012
Sex	-0.916290731874155	22	3	2012
Sex	-1.07880966137193	23	3	2012
Sex	-0.693147180559945	24	3	2012
Sex	-0.328504066972036	25	3	2012
Sex	-0.755022584278033	26	3	2012
Sex	-0.843970070294529	27	3	2012
Sex	-1.96611285637283	28	3	2012
Sex	-0.798507696217772	29	3	2012
Sex	-0.400477566597125	30	3	2012
Sex	-1.02165124753198	31	3	2012
Sex	-2.20727491318972	32	3	2012
Sex	-0.941608539858445	33	3	2012
Sex	-0.867500567704723	34	3	2012
Sex	-2.99573227355399	35	3	2012
Sex	-1.96611285637283	36	3	2012
Sex	-2.20727491318972	37	3	2012
Sex	-1.04982212449868	38	3	2012
Sex	-0.713349887877465	39	3	2012
Sex	-0.916290731874155	40	3	2012
Sex	-0.63487827243597	41	3	2012
Sex	-0.843970070294529	42	3	2012
Sex	-0.579818495252942	43	3	2012
Sex	-0.2484613592985	44	3	2012
Sex	-0.186329578191493	45	3	2012
Sex	-1.38629436111989	3	4	2012
Sex	-0.63487827243597	4	4	2012
Sex	-0.755022584278033	5	4	2012
Sex	-1.38629436111989	6	4	2012
Sex	-1.56064774826467	7	4	2012
Sex	-1.13943428318836	8	4	2012
Sex	-1.89711998488588	9	4	2012
Sex	-1.07880966137193	10	4	2012
Sex	-1.04982212449868	11	4	2012
Sex	-1.04982212449868	12	4	2012
Sex	-1.96611285637283	13	4	2012
Sex	-0.967584026261706	14	4	2012
Sex	-0.941608539858445	15	4	2012
Sex	-1.89711998488588	16	4	2012
Sex	-1.56064774826467	17	4	2012
Sex	-2.99573227355399	18	4	2012
Sex	-0.916290731874155	19	4	2012
Sex	-0.798507696217772	20	4	2012
Sex	-1.56064774826467	21	4	2012
Sex	-1.17118298150295	22	4	2012
Sex	-0.776528789498996	23	4	2012
Sex	-0.59783700075562	24	4	2012
Sex	-0.867500567704723	25	4	2012
Sex	-1.30933331998376	26	4	2012
Sex	-2.30258509299405	27	4	2012
Sex	-0.755022584278033	28	4	2012
Sex	-0.59783700075562	29	4	2012
Sex	-1.17118298150295	30	4	2012
Sex	-1.77195684193188	31	4	2012
Sex	-1.17118298150295	32	4	2012
Sex	-0.916290731874155	33	4	2012
Sex	-2.40794560865187	34	4	2012
Sex	-3.2188758248682	35	4	2012
Sex	-2.04022082852655	36	4	2012
Sex	-1.66073120682165	37	4	2012
Sex	-0.967584026261706	38	4	2012
Sex	-0.776528789498996	39	4	2012
Sex	-0.693147180559945	40	4	2012
Sex	-0.713349887877465	41	4	2012
Sex	-0.713349887877465	42	4	2012
Sex	-0.210721031315653	43	4	2012
Sex	-0.22314355131421	44	4	2012
Sex	-0.798507696217772	45	4	2012
Age	-0.616186139423817	3	1	2012
Age	-0.693147180559945	4	1	2012
Age	-0.798507696217772	5	1	2012
Age	-1.83258146374831	6	1	2012
Age	-1.07880966137193	7	1	2012
Age	-1.23787435600162	8	1	2012
Age	-1.66073120682165	9	1	2012
Age	-1.77195684193188	10	1	2012
Age	-1.23787435600162	11	1	2012
Age	-2.04022082852655	12	1	2012
Age	-0.867500567704723	13	1	2012
Age	-0.798507696217772	14	1	2012
Age	-0.713349887877465	15	1	2012
Age	-1.77195684193188	16	1	2012
Age	-1.38629436111989	17	1	2012
Age	-1.30933331998376	18	1	2012
Age	-1.20397280432594	19	1	2012
Age	-1.38629436111989	20	1	2012
Age	-1.83258146374831	21	1	2012
Age	-1.04982212449868	22	1	2012
Age	-0.867500567704723	23	1	2012
Age	-0.843970070294529	24	1	2012
Age	-0.867500567704723	25	1	2012
Age	-0.342490308946776	26	1	2012
Age	-0.49429632181478	27	1	2012
Age	-0.673344553263766	28	1	2012
Age	-0.941608539858445	29	1	2012
Age	-2.04022082852655	30	1	2012
Age	-0.891598119283784	31	1	2012
Age	-0.653926467406664	32	1	2012
Age	-1.42711635564015	33	1	2012
Age	-2.40794560865187	34	1	2012
Age	-0.59783700075562	35	1	2012
Age	-0.967584026261706	36	1	2012
Age	-1.51412773262978	37	1	2012
Age	-1.66073120682165	38	1	2012
Age	-1.23787435600162	39	1	2012
Age	-0.755022584278033	40	1	2012
Age	-0.544727175441672	41	1	2012
Age	-0.843970070294529	42	1	2012
Age	-0.301105092783922	43	1	2012
Age	-0.562118918153541	44	1	2012
Age	-0.301105092783922	45	1	2012
Age	-0.755022584278033	3	2	2012
Age	-0.994252273343867	4	2	2012
Age	-1.17118298150295	5	2	2012
Age	-1.46967597005894	6	2	2012
Age	-1.38629436111989	7	2	2012
Age	-1.56064774826467	8	2	2012
Age	-1.83258146374831	9	2	2012
Age	-1.34707364796661	10	2	2012
Age	-1.96611285637283	11	2	2012
Age	-1.04982212449868	12	2	2012
Age	-0.843970070294529	13	2	2012
Age	-0.941608539858445	14	2	2012
Age	-1.96611285637283	15	2	2012
Age	-1.10866262452161	16	2	2012
Age	-1.42711635564015	17	2	2012
Age	-1.89711998488588	18	2	2012
Age	-1.38629436111989	19	2	2012
Age	-2.65926003693278	20	2	2012
Age	-0.916290731874155	21	2	2012
Age	-1.07880966137193	22	2	2012
Age	-0.82098055206983	23	2	2012
Age	-0.916290731874155	24	2	2012
Age	-0.371063681390832	25	2	2012
Age	-0.446287102628419	26	2	2012
Age	-0.798507696217772	27	2	2012
Age	-1.27296567581289	28	2	2012
Age	-1.89711998488588	29	2	2012
Age	-0.7339691750802	30	2	2012
Age	-0.798507696217772	31	2	2012
Age	-1.17118298150295	32	2	2012
Age	-2.40794560865187	33	2	2012
Age	-0.653926467406664	34	2	2012
Age	-0.916290731874155	35	2	2012
Age	-2.30258509299405	36	2	2012
Age	-2.04022082852655	37	2	2012
Age	-1.27296567581289	38	2	2012
Age	-0.82098055206983	39	2	2012
Age	-0.616186139423817	40	2	2012
Age	-0.843970070294529	41	2	2012
Age	-0.430782916092454	42	2	2012
Age	-0.579818495252942	43	2	2012
Age	-0.49429632181478	44	2	2012
Age	-0.186329578191493	45	2	2012
Age	-1.13943428318836	3	3	2012
Age	-1.17118298150295	4	3	2012
Age	-0.916290731874155	5	3	2012
Age	-1.71479842809193	6	3	2012
Age	-1.6094379124341	7	3	2012
Age	-1.46967597005894	8	3	2012
Age	-1.30933331998376	9	3	2012
Age	-1.96611285637283	10	3	2012
Age	-1.20397280432594	11	3	2012
Age	-0.891598119283784	12	3	2012
Age	-0.843970070294529	13	3	2012
Age	-1.96611285637283	14	3	2012
Age	-1.23787435600162	15	3	2012
Age	-0.916290731874155	16	3	2012
Age	-2.12026353620009	17	3	2012
Age	-1.6094379124341	18	3	2012
Age	-2.40794560865187	19	3	2012
Age	-0.994252273343867	20	3	2012
Age	-0.941608539858445	21	3	2012
Age	-1.10866262452161	22	3	2012
Age	-1.04982212449868	23	3	2012
Age	-0.59783700075562	24	3	2012
Age	-0.462035459596559	25	3	2012
Age	-0.755022584278033	26	3	2012
Age	-1.02165124753198	27	3	2012
Age	-1.96611285637283	28	3	2012
Age	-0.7339691750802	29	3	2012
Age	-0.527632742082372	30	3	2012
Age	-1.27296567581289	31	3	2012
Age	-2.30258509299405	32	3	2012
Age	-0.916290731874155	33	3	2012
Age	-0.967584026261706	34	3	2012
Age	-2.40794560865187	35	3	2012
Age	-2.12026353620009	36	3	2012
Age	-2.20727491318972	37	3	2012
Age	-1.10866262452161	38	3	2012
Age	-0.713349887877465	39	3	2012
Age	-0.967584026261706	40	3	2012
Age	-0.673344553263766	41	3	2012
Age	-0.867500567704723	42	3	2012
Age	-0.693147180559945	43	3	2012
Age	-0.3147107448397	44	3	2012
Age	-0.210721031315653	45	3	2012
Age	-1.23787435600162	3	4	2012
Age	-0.755022584278033	4	4	2012
Age	-0.916290731874155	5	4	2012
Age	-1.66073120682165	6	4	2012
Age	-1.46967597005894	7	4	2012
Age	-1.23787435600162	8	4	2012
Age	-1.83258146374831	9	4	2012
Age	-1.23787435600162	10	4	2012
Age	-1.13943428318836	11	4	2012
Age	-1.02165124753198	12	4	2012
Age	-1.89711998488588	13	4	2012
Age	-1.07880966137193	14	4	2012
Age	-0.967584026261706	15	4	2012
Age	-2.04022082852655	16	4	2012
Age	-1.51412773262978	17	4	2012
Age	-2.99573227355399	18	4	2012
Age	-0.967584026261706	19	4	2012
Age	-0.867500567704723	20	4	2012
Age	-1.56064774826467	21	4	2012
Age	-1.04982212449868	22	4	2012
Age	-0.7339691750802	23	4	2012
Age	-0.713349887877465	24	4	2012
Age	-0.891598119283784	25	4	2012
Age	-1.10866262452161	26	4	2012
Age	-2.12026353620009	27	4	2012
Age	-0.82098055206983	28	4	2012
Age	-0.653926467406664	29	4	2012
Age	-1.17118298150295	30	4	2012
Age	-1.66073120682165	31	4	2012
Age	-1.07880966137193	32	4	2012
Age	-1.04982212449868	33	4	2012
Age	-2.20727491318972	34	4	2012
Age	-3.50655789731998	35	4	2012
Age	-2.30258509299405	36	4	2012
Age	-1.66073120682165	37	4	2012
Age	-1.02165124753198	38	4	2012
Age	-0.843970070294529	39	4	2012
Age	-0.7339691750802	40	4	2012
Age	-0.82098055206983	41	4	2012
Age	-0.891598119283784	42	4	2012
Age	-0.27443684570176	43	4	2012
Age	-0.23572233352107	44	4	2012
Age	-0.843970070294529	45	4	2012
Sex and Age	-0.776528789498996	3	1	2012
Sex and Age	-0.843970070294529	4	1	2012
Sex and Age	-0.967584026261706	5	1	2012
Sex and Age	-1.6094379124341	6	1	2012
Sex and Age	-1.13943428318836	7	1	2012
Sex and Age	-1.34707364796661	8	1	2012
Sex and Age	-1.42711635564015	9	1	2012
Sex and Age	-1.6094379124341	10	1	2012
Sex and Age	-1.20397280432594	11	1	2012
Sex and Age	-1.83258146374831	12	1	2012
Sex and Age	-0.891598119283784	13	1	2012
Sex and Age	-0.798507696217772	14	1	2012
Sex and Age	-0.776528789498996	15	1	2012
Sex and Age	-1.46967597005894	16	1	2012
Sex and Age	-1.27296567581289	17	1	2012
Sex and Age	-1.38629436111989	18	1	2012
Sex and Age	-1.13943428318836	19	1	2012
Sex and Age	-1.30933331998376	20	1	2012
Sex and Age	-2.20727491318972	21	1	2012
Sex and Age	-0.891598119283784	22	1	2012
Sex and Age	-0.82098055206983	23	1	2012
Sex and Age	-1.04982212449868	24	1	2012
Sex and Age	-0.776528789498996	25	1	2012
Sex and Age	-0.371063681390832	26	1	2012
Sex and Age	-0.49429632181478	27	1	2012
Sex and Age	-0.653926467406664	28	1	2012
Sex and Age	-0.776528789498996	29	1	2012
Sex and Age	-1.96611285637283	30	1	2012
Sex and Age	-0.776528789498996	31	1	2012
Sex and Age	-0.673344553263766	32	1	2012
Sex and Age	-1.02165124753198	33	1	2012
Sex and Age	-2.04022082852655	34	1	2012
Sex and Age	-0.693147180559945	35	1	2012
Sex and Age	-0.891598119283784	36	1	2012
Sex and Age	-1.13943428318836	37	1	2012
Sex and Age	-1.46967597005894	38	1	2012
Sex and Age	-1.10866262452161	39	1	2012
Sex and Age	-0.673344553263766	40	1	2012
Sex and Age	-0.544727175441672	41	1	2012
Sex and Age	-0.891598119283784	42	1	2012
Sex and Age	-0.49429632181478	43	1	2012
Sex and Age	-0.843970070294529	44	1	2012
Sex and Age	-0.430782916092454	45	1	2012
Sex and Age	-0.967584026261706	3	2	2012
Sex and Age	-1.02165124753198	4	2	2012
Sex and Age	-1.23787435600162	5	2	2012
Sex and Age	-1.46967597005894	6	2	2012
Sex and Age	-1.51412773262978	7	2	2012
Sex and Age	-1.30933331998376	8	2	2012
Sex and Age	-1.71479842809193	9	2	2012
Sex and Age	-1.27296567581289	10	2	2012
Sex and Age	-1.66073120682165	11	2	2012
Sex and Age	-1.13943428318836	12	2	2012
Sex and Age	-0.867500567704723	13	2	2012
Sex and Age	-0.941608539858445	14	2	2012
Sex and Age	-1.83258146374831	15	2	2012
Sex and Age	-1.30933331998376	16	2	2012
Sex and Age	-1.46967597005894	17	2	2012
Sex and Age	-1.66073120682165	18	2	2012
Sex and Age	-1.51412773262978	19	2	2012
Sex and Age	-2.81341071676004	20	2	2012
Sex and Age	-0.916290731874155	21	2	2012
Sex and Age	-0.967584026261706	22	2	2012
Sex and Age	-0.941608539858445	23	2	2012
Sex and Age	-0.843970070294529	24	2	2012
Sex and Age	-0.446287102628419	25	2	2012
Sex and Age	-0.430782916092454	26	2	2012
Sex and Age	-0.776528789498996	27	2	2012
Sex and Age	-1.04982212449868	28	2	2012
Sex and Age	-1.96611285637283	29	2	2012
Sex and Age	-0.776528789498996	30	2	2012
Sex and Age	-0.776528789498996	31	2	2012
Sex and Age	-1.10866262452161	32	2	2012
Sex and Age	-2.20727491318972	33	2	2012
Sex and Age	-0.616186139423817	34	2	2012
Sex and Age	-0.994252273343867	35	2	2012
Sex and Age	-1.83258146374831	36	2	2012
Sex and Age	-2.20727491318972	37	2	2012
Sex and Age	-1.27296567581289	38	2	2012
Sex and Age	-0.843970070294529	39	2	2012
Sex and Age	-0.673344553263766	40	2	2012
Sex and Age	-0.891598119283784	41	2	2012
Sex and Age	-0.653926467406664	42	2	2012
Sex and Age	-0.967584026261706	43	2	2012
Sex and Age	-0.755022584278033	44	2	2012
Sex and Age	-0.2484613592985	45	2	2012
Sex and Age	-1.27296567581289	3	3	2012
Sex and Age	-1.02165124753198	4	3	2012
Sex and Age	-1.13943428318836	5	3	2012
Sex and Age	-1.89711998488588	6	3	2012
Sex and Age	-1.42711635564015	7	3	2012
Sex and Age	-1.30933331998376	8	3	2012
Sex and Age	-1.27296567581289	9	3	2012
Sex and Age	-1.66073120682165	10	3	2012
Sex and Age	-1.20397280432594	11	3	2012
Sex and Age	-1.04982212449868	12	3	2012
Sex and Age	-0.867500567704723	13	3	2012
Sex and Age	-1.83258146374831	14	3	2012
Sex and Age	-1.34707364796661	15	3	2012
Sex and Age	-1.23787435600162	16	3	2012
Sex and Age	-1.83258146374831	17	3	2012
Sex and Age	-1.46967597005894	18	3	2012
Sex and Age	-2.99573227355399	19	3	2012
Sex and Age	-0.967584026261706	20	3	2012
Sex and Age	-0.843970070294529	21	3	2012
Sex and Age	-1.04982212449868	22	3	2012
Sex and Age	-0.867500567704723	23	3	2012
Sex and Age	-0.527632742082372	24	3	2012
Sex and Age	-0.430782916092454	25	3	2012
Sex and Age	-0.7339691750802	26	3	2012
Sex and Age	-1.17118298150295	27	3	2012
Sex and Age	-1.96611285637283	28	3	2012
Sex and Age	-0.713349887877465	29	3	2012
Sex and Age	-0.579818495252942	30	3	2012
Sex and Age	-1.20397280432594	31	3	2012
Sex and Age	-1.89711998488588	32	3	2012
Sex and Age	-0.776528789498996	33	3	2012
Sex and Age	-0.967584026261706	34	3	2012
Sex and Age	-2.30258509299405	35	3	2012
Sex and Age	-2.65926003693278	36	3	2012
Sex and Age	-2.12026353620009	37	3	2012
Sex and Age	-1.20397280432594	38	3	2012
Sex and Age	-0.82098055206983	39	3	2012
Sex and Age	-0.916290731874155	40	3	2012
Sex and Age	-0.7339691750802	41	3	2012
Sex and Age	-1.07880966137193	42	3	2012
Sex and Age	-0.867500567704723	43	3	2012
Sex and Age	-0.446287102628419	44	3	2012
Sex and Age	-0.287682072451781	45	3	2012
Sex and Age	-1.38629436111989	3	4	2012
Sex and Age	-1.02165124753198	4	4	2012
Sex and Age	-1.30933331998376	5	4	2012
Sex and Age	-1.6094379124341	6	4	2012
Sex and Age	-1.34707364796661	7	4	2012
Sex and Age	-1.27296567581289	8	4	2012
Sex and Age	-1.56064774826467	9	4	2012
Sex and Age	-1.27296567581289	10	4	2012
Sex and Age	-1.10866262452161	11	4	2012
Sex and Age	-1.10866262452161	12	4	2012
Sex and Age	-2.12026353620009	13	4	2012
Sex and Age	-1.42711635564015	14	4	2012
Sex and Age	-1.42711635564015	15	4	2012
Sex and Age	-1.77195684193188	16	4	2012
Sex and Age	-1.38629436111989	17	4	2012
Sex and Age	-2.81341071676004	18	4	2012
Sex and Age	-0.994252273343867	19	4	2012
Sex and Age	-0.693147180559945	20	4	2012
Sex and Age	-1.46967597005894	21	4	2012
Sex and Age	-0.967584026261706	22	4	2012
Sex and Age	-0.63487827243597	23	4	2012
Sex and Age	-0.616186139423817	24	4	2012
Sex and Age	-0.798507696217772	25	4	2012
Sex and Age	-1.20397280432594	26	4	2012
Sex and Age	-2.04022082852655	27	4	2012
Sex and Age	-0.843970070294529	28	4	2012
Sex and Age	-0.653926467406664	29	4	2012
Sex and Age	-1.20397280432594	30	4	2012
Sex and Age	-1.71479842809193	31	4	2012
Sex and Age	-0.994252273343867	32	4	2012
Sex and Age	-1.02165124753198	33	4	2012
Sex and Age	-2.20727491318972	34	4	2012
Sex and Age	-2.99573227355399	35	4	2012
Sex and Age	-2.65926003693278	36	4	2012
Sex and Age	-1.6094379124341	37	4	2012
Sex and Age	-1.04982212449868	38	4	2012
Sex and Age	-0.798507696217772	39	4	2012
Sex and Age	-0.693147180559945	40	4	2012
Sex and Age	-0.867500567704723	41	4	2012
Sex and Age	-0.916290731874155	42	4	2012
Sex and Age	-0.63487827243597	43	4	2012
Sex and Age	-0.400477566597125	44	4	2012
Sex and Age	-1.02165124753198	45	4	2012
Distance Buffers	-0.776528789498996	3	1	2012
Distance Buffers	-0.798507696217772	4	1	2012
Distance Buffers	-0.776528789498996	5	1	2012
Distance Buffers	-1.56064774826467	6	1	2012
Distance Buffers	-1.30933331998376	7	1	2012
Distance Buffers	-1.30933331998376	8	1	2012
Distance Buffers	-1.51412773262978	9	1	2012
Distance Buffers	-1.77195684193188	10	1	2012
Distance Buffers	-1.23787435600162	11	1	2012
Distance Buffers	-2.04022082852655	12	1	2012
Distance Buffers	-0.798507696217772	13	1	2012
Distance Buffers	-0.755022584278033	14	1	2012
Distance Buffers	-0.653926467406664	15	1	2012
Distance Buffers	-2.04022082852655	16	1	2012
Distance Buffers	-1.6094379124341	17	1	2012
Distance Buffers	-1.38629436111989	18	1	2012
Distance Buffers	-1.51412773262978	19	1	2012
Distance Buffers	-1.20397280432594	20	1	2012
Distance Buffers	-1.56064774826467	21	1	2012
Distance Buffers	-1.23787435600162	22	1	2012
Distance Buffers	-0.941608539858445	23	1	2012
Distance Buffers	-0.916290731874155	24	1	2012
Distance Buffers	-0.941608539858445	25	1	2012
Distance Buffers	-0.478035800943	26	1	2012
Distance Buffers	-0.430782916092454	27	1	2012
Distance Buffers	-0.891598119283784	28	1	2012
Distance Buffers	-0.941608539858445	29	1	2012
Distance Buffers	-1.96611285637283	30	1	2012
Distance Buffers	-0.673344553263766	31	1	2012
Distance Buffers	-0.693147180559945	32	1	2012
Distance Buffers	-1.07880966137193	33	1	2012
Distance Buffers	-1.42711635564015	34	1	2012
Distance Buffers	-0.82098055206983	35	1	2012
Distance Buffers	-0.891598119283784	36	1	2012
Distance Buffers	-1.42711635564015	37	1	2012
Distance Buffers	-1.51412773262978	38	1	2012
Distance Buffers	-1.10866262452161	39	1	2012
Distance Buffers	-0.673344553263766	40	1	2012
Distance Buffers	-0.59783700075562	41	1	2012
Distance Buffers	-0.967584026261706	42	1	2012
Distance Buffers	-0.430782916092454	43	1	2012
Distance Buffers	-0.653926467406664	44	1	2012
Distance Buffers	-0.400477566597125	45	1	2012
Distance Buffers	-0.867500567704723	3	2	2012
Distance Buffers	-0.867500567704723	4	2	2012
Distance Buffers	-0.941608539858445	5	2	2012
Distance Buffers	-1.6094379124341	6	2	2012
Distance Buffers	-1.6094379124341	7	2	2012
Distance Buffers	-1.34707364796661	8	2	2012
Distance Buffers	-2.04022082852655	9	2	2012
Distance Buffers	-1.13943428318836	10	2	2012
Distance Buffers	-1.89711998488588	11	2	2012
Distance Buffers	-0.867500567704723	12	2	2012
Distance Buffers	-0.798507696217772	13	2	2012
Distance Buffers	-0.673344553263766	14	2	2012
Distance Buffers	-1.89711998488588	15	2	2012
Distance Buffers	-1.30933331998376	16	2	2012
Distance Buffers	-1.46967597005894	17	2	2012
Distance Buffers	-1.96611285637283	18	2	2012
Distance Buffers	-1.66073120682165	19	2	2012
Distance Buffers	-2.52572864430826	20	2	2012
Distance Buffers	-0.941608539858445	21	2	2012
Distance Buffers	-1.13943428318836	22	2	2012
Distance Buffers	-1.20397280432594	23	2	2012
Distance Buffers	-1.02165124753198	24	2	2012
Distance Buffers	-0.430782916092454	25	2	2012
Distance Buffers	-0.400477566597125	26	2	2012
Distance Buffers	-0.867500567704723	27	2	2012
Distance Buffers	-1.27296567581289	28	2	2012
Distance Buffers	-1.89711998488588	29	2	2012
Distance Buffers	-0.776528789498996	30	2	2012
Distance Buffers	-0.82098055206983	31	2	2012
Distance Buffers	-1.13943428318836	32	2	2012
Distance Buffers	-1.6094379124341	33	2	2012
Distance Buffers	-0.693147180559945	34	2	2012
Distance Buffers	-0.967584026261706	35	2	2012
Distance Buffers	-2.52572864430826	36	2	2012
Distance Buffers	-2.04022082852655	37	2	2012
Distance Buffers	-1.38629436111989	38	2	2012
Distance Buffers	-0.713349887877465	39	2	2012
Distance Buffers	-0.673344553263766	40	2	2012
Distance Buffers	-1.02165124753198	41	2	2012
Distance Buffers	-0.616186139423817	42	2	2012
Distance Buffers	-0.7339691750802	43	2	2012
Distance Buffers	-0.63487827243597	44	2	2012
Distance Buffers	-0.198450938723838	45	2	2012
Distance Buffers	-1.27296567581289	3	3	2012
Distance Buffers	-1.13943428318836	4	3	2012
Distance Buffers	-0.891598119283784	5	3	2012
Distance Buffers	-1.66073120682165	6	3	2012
Distance Buffers	-1.51412773262978	7	3	2012
Distance Buffers	-1.51412773262978	8	3	2012
Distance Buffers	-1.23787435600162	9	3	2012
Distance Buffers	-1.89711998488588	10	3	2012
Distance Buffers	-0.994252273343867	11	3	2012
Distance Buffers	-0.867500567704723	12	3	2012
Distance Buffers	-0.616186139423817	13	3	2012
Distance Buffers	-2.12026353620009	14	3	2012
Distance Buffers	-1.46967597005894	15	3	2012
Distance Buffers	-1.30933331998376	16	3	2012
Distance Buffers	-1.96611285637283	17	3	2012
Distance Buffers	-1.56064774826467	18	3	2012
Distance Buffers	-2.99573227355399	19	3	2012
Distance Buffers	-0.916290731874155	20	3	2012
Distance Buffers	-0.994252273343867	21	3	2012
Distance Buffers	-0.994252273343867	22	3	2012
Distance Buffers	-1.23787435600162	23	3	2012
Distance Buffers	-0.579818495252942	24	3	2012
Distance Buffers	-0.371063681390832	25	3	2012
Distance Buffers	-0.867500567704723	26	3	2012
Distance Buffers	-1.10866262452161	27	3	2012
Distance Buffers	-1.96611285637283	28	3	2012
Distance Buffers	-0.755022584278033	29	3	2012
Distance Buffers	-0.544727175441672	30	3	2012
Distance Buffers	-1.04982212449868	31	3	2012
Distance Buffers	-2.04022082852655	32	3	2012
Distance Buffers	-0.843970070294529	33	3	2012
Distance Buffers	-0.798507696217772	34	3	2012
Distance Buffers	-2.65926003693278	35	3	2012
Distance Buffers	-2.65926003693278	36	3	2012
Distance Buffers	-2.30258509299405	37	3	2012
Distance Buffers	-1.10866262452161	38	3	2012
Distance Buffers	-0.843970070294529	39	3	2012
Distance Buffers	-0.967584026261706	40	3	2012
Distance Buffers	-0.776528789498996	41	3	2012
Distance Buffers	-0.941608539858445	42	3	2012
Distance Buffers	-0.653926467406664	43	3	2012
Distance Buffers	-0.301105092783922	44	3	2012
Distance Buffers	-0.261364764134408	45	3	2012
Distance Buffers	-1.34707364796661	3	4	2012
Distance Buffers	-0.843970070294529	4	4	2012
Distance Buffers	-0.843970070294529	5	4	2012
Distance Buffers	-1.56064774826467	6	4	2012
Distance Buffers	-1.6094379124341	7	4	2012
Distance Buffers	-1.20397280432594	8	4	2012
Distance Buffers	-1.71479842809193	9	4	2012
Distance Buffers	-1.02165124753198	10	4	2012
Distance Buffers	-0.967584026261706	11	4	2012
Distance Buffers	-0.713349887877465	12	4	2012
Distance Buffers	-2.12026353620009	13	4	2012
Distance Buffers	-1.13943428318836	14	4	2012
Distance Buffers	-1.27296567581289	15	4	2012
Distance Buffers	-2.04022082852655	16	4	2012
Distance Buffers	-1.42711635564015	17	4	2012
Distance Buffers	-2.81341071676004	18	4	2012
Distance Buffers	-0.941608539858445	19	4	2012
Distance Buffers	-0.713349887877465	20	4	2012
Distance Buffers	-1.6094379124341	21	4	2012
Distance Buffers	-1.13943428318836	22	4	2012
Distance Buffers	-0.843970070294529	23	4	2012
Distance Buffers	-0.59783700075562	24	4	2012
Distance Buffers	-0.755022584278033	25	4	2012
Distance Buffers	-1.34707364796661	26	4	2012
Distance Buffers	-2.04022082852655	27	4	2012
Distance Buffers	-0.7339691750802	28	4	2012
Distance Buffers	-0.7339691750802	29	4	2012
Distance Buffers	-1.07880966137193	30	4	2012
Distance Buffers	-1.77195684193188	31	4	2012
Distance Buffers	-0.994252273343867	32	4	2012
Distance Buffers	-0.891598119283784	33	4	2012
Distance Buffers	-2.52572864430826	34	4	2012
Distance Buffers	-3.91202300542815	35	4	2012
Distance Buffers	-2.81341071676004	36	4	2012
Distance Buffers	-1.66073120682165	37	4	2012
Distance Buffers	-1.04982212449868	38	4	2012
Distance Buffers	-0.755022584278033	39	4	2012
Distance Buffers	-0.7339691750802	40	4	2012
Distance Buffers	-0.843970070294529	41	4	2012
Distance Buffers	-0.798507696217772	42	4	2012
Distance Buffers	-0.3147107448397	43	4	2012
Distance Buffers	-0.328504066972036	44	4	2012
Distance Buffers	-0.776528789498996	45	4	2012
Strain	-0.867500567704723	3	1	2012
Strain	-0.673344553263766	4	1	2012
Strain	-0.867500567704723	5	1	2012
Strain	-1.89711998488588	6	1	2012
Strain	-1.27296567581289	7	1	2012
Strain	-1.38629436111989	8	1	2012
Strain	-1.83258146374831	9	1	2012
Strain	-2.30258509299405	10	1	2012
Strain	-1.20397280432594	11	1	2012
Strain	-2.52572864430826	12	1	2012
Strain	-0.776528789498996	13	1	2012
Strain	-1.02165124753198	14	1	2012
Strain	-0.7339691750802	15	1	2012
Strain	-1.83258146374831	16	1	2012
Strain	-1.13943428318836	17	1	2012
Strain	-1.07880966137193	18	1	2012
Strain	-1.56064774826467	19	1	2012
Strain	-1.30933331998376	20	1	2012
Strain	-1.83258146374831	21	1	2012
Strain	-1.04982212449868	22	1	2012
Strain	-0.693147180559945	23	1	2012
Strain	-1.13943428318836	24	1	2012
Strain	-0.843970070294529	25	1	2012
Strain	-0.462035459596559	26	1	2012
Strain	-0.430782916092454	27	1	2012
Strain	-0.616186139423817	28	1	2012
Strain	-0.843970070294529	29	1	2012
Strain	-2.30258509299405	30	1	2012
Strain	-0.544727175441672	31	1	2012
Strain	-0.653926467406664	32	1	2012
Strain	-1.17118298150295	33	1	2012
Strain	-1.83258146374831	34	1	2012
Strain	-0.59783700075562	35	1	2012
Strain	-0.867500567704723	36	1	2012
Strain	-1.23787435600162	37	1	2012
Strain	-1.34707364796661	38	1	2012
Strain	-1.17118298150295	39	1	2012
Strain	-0.616186139423817	40	1	2012
Strain	-0.579818495252942	41	1	2012
Strain	-0.82098055206983	42	1	2012
Strain	-0.400477566597125	43	1	2012
Strain	-0.693147180559945	44	1	2012
Strain	-0.287682072451781	45	1	2012
Strain	-1.38629436111989	3	2	2012
Strain	-0.916290731874155	4	2	2012
Strain	-1.38629436111989	5	2	2012
Strain	-1.66073120682165	6	2	2012
Strain	-1.66073120682165	7	2	2012
Strain	-1.6094379124341	8	2	2012
Strain	-2.20727491318972	9	2	2012
Strain	-1.20397280432594	10	2	2012
Strain	-2.40794560865187	11	2	2012
Strain	-0.941608539858445	12	2	2012
Strain	-0.967584026261706	13	2	2012
Strain	-0.798507696217772	14	2	2012
Strain	-1.83258146374831	15	2	2012
Strain	-0.994252273343867	16	2	2012
Strain	-1.13943428318836	17	2	2012
Strain	-2.12026353620009	18	2	2012
Strain	-1.51412773262978	19	2	2012
Strain	-2.99573227355399	20	2	2012
Strain	-0.891598119283784	21	2	2012
Strain	-0.967584026261706	22	2	2012
Strain	-1.23787435600162	23	2	2012
Strain	-0.7339691750802	24	2	2012
Strain	-0.527632742082372	25	2	2012
Strain	-0.3147107448397	26	2	2012
Strain	-0.579818495252942	27	2	2012
Strain	-1.02165124753198	28	2	2012
Strain	-2.40794560865187	29	2	2012
Strain	-0.7339691750802	30	2	2012
Strain	-0.673344553263766	31	2	2012
Strain	-1.17118298150295	32	2	2012
Strain	-2.20727491318972	33	2	2012
Strain	-0.673344553263766	34	2	2012
Strain	-0.867500567704723	35	2	2012
Strain	-2.12026353620009	36	2	2012
Strain	-1.96611285637283	37	2	2012
Strain	-1.23787435600162	38	2	2012
Strain	-0.693147180559945	39	2	2012
Strain	-0.579818495252942	40	2	2012
Strain	-0.891598119283784	41	2	2012
Strain	-0.49429632181478	42	2	2012
Strain	-0.891598119283784	43	2	2012
Strain	-0.63487827243597	44	2	2012
Strain	-0.162518929497775	45	2	2012
Strain	-1.30933331998376	3	3	2012
Strain	-1.20397280432594	4	3	2012
Strain	-0.891598119283784	5	3	2012
Strain	-1.89711998488588	6	3	2012
Strain	-1.71479842809193	7	3	2012
Strain	-1.6094379124341	8	3	2012
Strain	-1.13943428318836	9	3	2012
Strain	-2.04022082852655	10	3	2012
Strain	-1.30933331998376	11	3	2012
Strain	-1.02165124753198	12	3	2012
Strain	-0.693147180559945	13	3	2012
Strain	-1.56064774826467	14	3	2012
Strain	-1.10866262452161	15	3	2012
Strain	-0.798507696217772	16	3	2012
Strain	-1.89711998488588	17	3	2012
Strain	-1.30933331998376	18	3	2012
Strain	-3.50655789731998	19	3	2012
Strain	-0.941608539858445	20	3	2012
Strain	-0.798507696217772	21	3	2012
Strain	-1.17118298150295	22	3	2012
Strain	-0.941608539858445	23	3	2012
Strain	-0.544727175441672	24	3	2012
Strain	-0.301105092783922	25	3	2012
Strain	-0.713349887877465	26	3	2012
Strain	-0.798507696217772	27	3	2012
Strain	-2.12026353620009	28	3	2012
Strain	-0.713349887877465	29	3	2012
Strain	-0.415515443961666	30	3	2012
Strain	-1.10866262452161	31	3	2012
Strain	-2.40794560865187	32	3	2012
Strain	-0.891598119283784	33	3	2012
Strain	-1.04982212449868	34	3	2012
Strain	-2.65926003693278	35	3	2012
Strain	-1.71479842809193	36	3	2012
Strain	-2.12026353620009	37	3	2012
Strain	-1.02165124753198	38	3	2012
Strain	-0.755022584278033	39	3	2012
Strain	-0.891598119283784	40	3	2012
Strain	-0.616186139423817	41	3	2012
Strain	-0.916290731874155	42	3	2012
Strain	-1.04982212449868	43	3	2012
Strain	-0.261364764134408	44	3	2012
Strain	-0.174353387144778	45	3	2012
Strain	-1.71479842809193	3	4	2012
Strain	-0.616186139423817	4	4	2012
Strain	-0.941608539858445	5	4	2012
Strain	-1.66073120682165	6	4	2012
Strain	-1.6094379124341	7	4	2012
Strain	-1.20397280432594	8	4	2012
Strain	-1.77195684193188	9	4	2012
Strain	-1.20397280432594	10	4	2012
Strain	-1.23787435600162	11	4	2012
Strain	-0.941608539858445	12	4	2012
Strain	-1.77195684193188	13	4	2012
Strain	-1.13943428318836	14	4	2012
Strain	-0.891598119283784	15	4	2012
Strain	-2.04022082852655	16	4	2012
Strain	-1.51412773262978	17	4	2012
Strain	-3.50655789731998	18	4	2012
Strain	-0.867500567704723	19	4	2012
Strain	-0.59783700075562	20	4	2012
Strain	-1.71479842809193	21	4	2012
Strain	-0.891598119283784	22	4	2012
Strain	-0.693147180559945	23	4	2012
Strain	-0.462035459596559	24	4	2012
Strain	-0.82098055206983	25	4	2012
Strain	-1.17118298150295	26	4	2012
Strain	-2.30258509299405	27	4	2012
Strain	-0.798507696217772	28	4	2012
Strain	-0.562118918153541	29	4	2012
Strain	-1.10866262452161	30	4	2012
Strain	-1.77195684193188	31	4	2012
Strain	-1.07880966137193	32	4	2012
Strain	-0.891598119283784	33	4	2012
Strain	-2.52572864430826	34	4	2012
Strain	-2.99573227355399	35	4	2012
Strain	-1.96611285637283	36	4	2012
Strain	-1.34707364796661	37	4	2012
Strain	-0.798507696217772	38	4	2012
Strain	-0.755022584278033	39	4	2012
Strain	-0.562118918153541	40	4	2012
Strain	-0.843970070294529	41	4	2012
Strain	-0.82098055206983	42	4	2012
Strain	-0.544727175441672	43	4	2012
Strain	-0.23572233352107	44	4	2012
Strain	-0.798507696217772	45	4	2012
