# Supplementary material for: A stacked ensemble method for forecasting influenza-like illness visit volumes at emergency departments
Source: PLoS One. 2021 Mar 22;16(3):e0241725. doi: 10.1371/journal.pone.0241725 (PMC7984626; doi:10.1371/journal.pone.0241725)
Supplement: S1 Data — (ZIP) [file pone.0241725.s003.zip › ILI_plosone/tables/rf_log_score_2013weeks-3-45.csv]

object	log_score	epiweek	weeks_ahead	season
Baseline	-0.22314355131421	3	1	2013
Baseline	-2.99573227355399	4	1	2013
Baseline	-0.916290731874155	5	1	2013
Baseline	-0.994252273343867	6	1	2013
Baseline	-0.776528789498996	7	1	2013
Baseline	-0.7339691750802	8	1	2013
Baseline	-1.56064774826467	9	1	2013
Baseline	-0.916290731874155	10	1	2013
Baseline	-0.941608539858445	11	1	2013
Baseline	-0.430782916092454	12	1	2013
Baseline	-0.867500567704723	13	1	2013
Baseline	-0.798507696217772	14	1	2013
Baseline	-1.10866262452161	15	1	2013
Baseline	-1.71479842809193	16	1	2013
Baseline	-2.12026353620009	17	1	2013
Baseline	-1.13943428318836	18	1	2013
Baseline	-1.42711635564015	19	1	2013
Baseline	-1.38629436111989	20	1	2013
Baseline	-0.916290731874155	21	1	2013
Baseline	-1.27296567581289	22	1	2013
Baseline	-0.713349887877465	23	1	2013
Baseline	-0.63487827243597	24	1	2013
Baseline	-0.891598119283784	25	1	2013
Baseline	-0.798507696217772	26	1	2013
Baseline	-0.7339691750802	27	1	2013
Baseline	-0.755022584278033	28	1	2013
Baseline	-0.776528789498996	29	1	2013
Baseline	-1.34707364796661	30	1	2013
Baseline	-0.941608539858445	31	1	2013
Baseline	-0.510825623765991	32	1	2013
Baseline	-0.967584026261706	33	1	2013
Baseline	-0.63487827243597	34	1	2013
Baseline	-1.04982212449868	35	1	2013
Baseline	-1.17118298150295	36	1	2013
Baseline	-0.713349887877465	37	1	2013
Baseline	-0.653926467406664	38	1	2013
Baseline	-0.63487827243597	39	1	2013
Baseline	-0.400477566597125	40	1	2013
Baseline	-0.446287102628419	41	1	2013
Baseline	-0.49429632181478	42	1	2013
Baseline	-0.562118918153541	43	1	2013
Baseline	-0.776528789498996	44	1	2013
Baseline	-0.49429632181478	45	1	2013
Baseline	-2.65926003693278	3	2	2013
Baseline	-0.967584026261706	4	2	2013
Baseline	-1.27296567581289	5	2	2013
Baseline	-1.10866262452161	6	2	2013
Baseline	-0.967584026261706	7	2	2013
Baseline	-1.30933331998376	8	2	2013
Baseline	-1.27296567581289	9	2	2013
Baseline	-1.07880966137193	10	2	2013
Baseline	-0.7339691750802	11	2	2013
Baseline	-0.82098055206983	12	2	2013
Baseline	-1.20397280432594	13	2	2013
Baseline	-1.34707364796661	14	2	2013
Baseline	-1.56064774826467	15	2	2013
Baseline	-2.40794560865187	16	2	2013
Baseline	-1.71479842809193	17	2	2013
Baseline	-1.46967597005894	18	2	2013
Baseline	-1.96611285637283	19	2	2013
Baseline	-1.27296567581289	20	2	2013
Baseline	-1.34707364796661	21	2	2013
Baseline	-0.867500567704723	22	2	2013
Baseline	-0.63487827243597	23	2	2013
Baseline	-1.10866262452161	24	2	2013
Baseline	-0.82098055206983	25	2	2013
Baseline	-1.02165124753198	26	2	2013
Baseline	-0.82098055206983	27	2	2013
Baseline	-0.941608539858445	28	2	2013
Baseline	-1.66073120682165	29	2	2013
Baseline	-1.04982212449868	30	2	2013
Baseline	-0.510825623765991	31	2	2013
Baseline	-1.02165124753198	32	2	2013
Baseline	-0.843970070294529	33	2	2013
Baseline	-1.30933331998376	34	2	2013
Baseline	-1.07880966137193	35	2	2013
Baseline	-0.916290731874155	36	2	2013
Baseline	-0.673344553263766	37	2	2013
Baseline	-0.798507696217772	38	2	2013
Baseline	-0.653926467406664	39	2	2013
Baseline	-0.49429632181478	40	2	2013
Baseline	-0.616186139423817	41	2	2013
Baseline	-0.430782916092454	42	2	2013
Baseline	-1.10866262452161	43	2	2013
Baseline	-0.63487827243597	44	2	2013
Baseline	-0.941608539858445	45	2	2013
Baseline	-1.07880966137193	3	3	2013
Baseline	-1.20397280432594	4	3	2013
Baseline	-1.10866262452161	5	3	2013
Baseline	-1.17118298150295	6	3	2013
Baseline	-1.34707364796661	7	3	2013
Baseline	-1.10866262452161	8	3	2013
Baseline	-1.6094379124341	9	3	2013
Baseline	-0.867500567704723	10	3	2013
Baseline	-1.23787435600162	11	3	2013
Baseline	-0.967584026261706	12	3	2013
Baseline	-1.56064774826467	13	3	2013
Baseline	-1.56064774826467	14	3	2013
Baseline	-1.89711998488588	15	3	2013
Baseline	-2.04022082852655	16	3	2013
Baseline	-1.46967597005894	17	3	2013
Baseline	-1.38629436111989	18	3	2013
Baseline	-1.42711635564015	19	3	2013
Baseline	-1.42711635564015	20	3	2013
Baseline	-0.916290731874155	21	3	2013
Baseline	-0.616186139423817	22	3	2013
Baseline	-1.6094379124341	23	3	2013
Baseline	-1.02165124753198	24	3	2013
Baseline	-0.967584026261706	25	3	2013
Baseline	-0.916290731874155	26	3	2013
Baseline	-0.755022584278033	27	3	2013
Baseline	-1.96611285637283	28	3	2013
Baseline	-1.07880966137193	29	3	2013
Baseline	-0.400477566597125	30	3	2013
Baseline	-0.994252273343867	31	3	2013
Baseline	-0.867500567704723	32	3	2013
Baseline	-1.6094379124341	33	3	2013
Baseline	-1.04982212449868	34	3	2013
Baseline	-1.02165124753198	35	3	2013
Baseline	-1.02165124753198	36	3	2013
Baseline	-1.20397280432594	37	3	2013
Baseline	-0.867500567704723	38	3	2013
Baseline	-0.7339691750802	39	3	2013
Baseline	-0.776528789498996	40	3	2013
Baseline	-0.755022584278033	41	3	2013
Baseline	-1.17118298150295	42	3	2013
Baseline	-0.798507696217772	43	3	2013
Baseline	-1.17118298150295	44	3	2013
Baseline	-0.616186139423817	45	3	2013
Baseline	-0.994252273343867	3	4	2013
Baseline	-1.34707364796661	4	4	2013
Baseline	-0.994252273343867	5	4	2013
Baseline	-1.46967597005894	6	4	2013
Baseline	-1.10866262452161	7	4	2013
Baseline	-1.66073120682165	8	4	2013
Baseline	-0.82098055206983	9	4	2013
Baseline	-1.42711635564015	10	4	2013
Baseline	-1.10866262452161	11	4	2013
Baseline	-1.71479842809193	12	4	2013
Baseline	-1.20397280432594	13	4	2013
Baseline	-2.20727491318972	14	4	2013
Baseline	-2.12026353620009	15	4	2013
Baseline	-1.23787435600162	16	4	2013
Baseline	-1.23787435600162	17	4	2013
Baseline	-1.51412773262978	18	4	2013
Baseline	-1.23787435600162	19	4	2013
Baseline	-0.994252273343867	20	4	2013
Baseline	-0.7339691750802	21	4	2013
Baseline	-2.04022082852655	22	4	2013
Baseline	-1.23787435600162	23	4	2013
Baseline	-0.916290731874155	24	4	2013
Baseline	-0.673344553263766	25	4	2013
Baseline	-0.7339691750802	26	4	2013
Baseline	-1.77195684193188	27	4	2013
Baseline	-1.17118298150295	28	4	2013
Baseline	-0.49429632181478	29	4	2013
Baseline	-0.755022584278033	30	4	2013
Baseline	-1.04982212449868	31	4	2013
Baseline	-1.77195684193188	32	4	2013
Baseline	-1.46967597005894	33	4	2013
Baseline	-0.867500567704723	34	4	2013
Baseline	-1.13943428318836	35	4	2013
Baseline	-0.653926467406664	36	4	2013
Baseline	-0.867500567704723	37	4	2013
Baseline	-0.713349887877465	38	4	2013
Baseline	-0.63487827243597	39	4	2013
Baseline	-0.916290731874155	40	4	2013
Baseline	-0.916290731874155	41	4	2013
Baseline	-0.916290731874155	42	4	2013
Baseline	-1.10866262452161	43	4	2013
Baseline	-0.562118918153541	44	4	2013
Baseline	-0.356674943938732	45	4	2013
Sex	-0.261364764134408	3	1	2013
Sex	-3.50655789731998	4	1	2013
Sex	-0.967584026261706	5	1	2013
Sex	-0.967584026261706	6	1	2013
Sex	-0.693147180559945	7	1	2013
Sex	-0.7339691750802	8	1	2013
Sex	-1.51412773262978	9	1	2013
Sex	-0.967584026261706	10	1	2013
Sex	-0.967584026261706	11	1	2013
Sex	-0.653926467406664	12	1	2013
Sex	-0.776528789498996	13	1	2013
Sex	-0.867500567704723	14	1	2013
Sex	-1.04982212449868	15	1	2013
Sex	-1.56064774826467	16	1	2013
Sex	-2.12026353620009	17	1	2013
Sex	-1.04982212449868	18	1	2013
Sex	-1.38629436111989	19	1	2013
Sex	-1.38629436111989	20	1	2013
Sex	-0.867500567704723	21	1	2013
Sex	-1.07880966137193	22	1	2013
Sex	-0.916290731874155	23	1	2013
Sex	-0.673344553263766	24	1	2013
Sex	-0.891598119283784	25	1	2013
Sex	-0.891598119283784	26	1	2013
Sex	-0.843970070294529	27	1	2013
Sex	-0.776528789498996	28	1	2013
Sex	-0.755022584278033	29	1	2013
Sex	-1.38629436111989	30	1	2013
Sex	-0.82098055206983	31	1	2013
Sex	-0.579818495252942	32	1	2013
Sex	-0.994252273343867	33	1	2013
Sex	-0.579818495252942	34	1	2013
Sex	-0.967584026261706	35	1	2013
Sex	-1.07880966137193	36	1	2013
Sex	-0.755022584278033	37	1	2013
Sex	-0.59783700075562	38	1	2013
Sex	-0.63487827243597	39	1	2013
Sex	-0.478035800943	40	1	2013
Sex	-0.415515443961666	41	1	2013
Sex	-0.462035459596559	42	1	2013
Sex	-0.400477566597125	43	1	2013
Sex	-0.867500567704723	44	1	2013
Sex	-0.510825623765991	45	1	2013
Sex	-2.52572864430826	3	2	2013
Sex	-0.891598119283784	4	2	2013
Sex	-1.13943428318836	5	2	2013
Sex	-1.10866262452161	6	2	2013
Sex	-0.867500567704723	7	2	2013
Sex	-1.20397280432594	8	2	2013
Sex	-1.38629436111989	9	2	2013
Sex	-1.07880966137193	10	2	2013
Sex	-0.916290731874155	11	2	2013
Sex	-0.63487827243597	12	2	2013
Sex	-1.02165124753198	13	2	2013
Sex	-1.34707364796661	14	2	2013
Sex	-1.56064774826467	15	2	2013
Sex	-2.65926003693278	16	2	2013
Sex	-1.77195684193188	17	2	2013
Sex	-1.6094379124341	18	2	2013
Sex	-1.96611285637283	19	2	2013
Sex	-1.30933331998376	20	2	2013
Sex	-1.23787435600162	21	2	2013
Sex	-0.82098055206983	22	2	2013
Sex	-0.713349887877465	23	2	2013
Sex	-1.20397280432594	24	2	2013
Sex	-0.867500567704723	25	2	2013
Sex	-0.891598119283784	26	2	2013
Sex	-0.755022584278033	27	2	2013
Sex	-0.916290731874155	28	2	2013
Sex	-1.77195684193188	29	2	2013
Sex	-1.20397280432594	30	2	2013
Sex	-0.527632742082372	31	2	2013
Sex	-1.10866262452161	32	2	2013
Sex	-0.843970070294529	33	2	2013
Sex	-1.38629436111989	34	2	2013
Sex	-0.916290731874155	35	2	2013
Sex	-0.994252273343867	36	2	2013
Sex	-0.63487827243597	37	2	2013
Sex	-0.891598119283784	38	2	2013
Sex	-0.755022584278033	39	2	2013
Sex	-0.49429632181478	40	2	2013
Sex	-0.527632742082372	41	2	2013
Sex	-0.328504066972036	42	2	2013
Sex	-1.17118298150295	43	2	2013
Sex	-0.59783700075562	44	2	2013
Sex	-0.994252273343867	45	2	2013
Sex	-1.04982212449868	3	3	2013
Sex	-1.07880966137193	4	3	2013
Sex	-1.04982212449868	5	3	2013
Sex	-1.17118298150295	6	3	2013
Sex	-1.51412773262978	7	3	2013
Sex	-1.30933331998376	8	3	2013
Sex	-1.71479842809193	9	3	2013
Sex	-0.994252273343867	10	3	2013
Sex	-1.17118298150295	11	3	2013
Sex	-0.941608539858445	12	3	2013
Sex	-1.38629436111989	13	3	2013
Sex	-1.51412773262978	14	3	2013
Sex	-2.30258509299405	15	3	2013
Sex	-1.96611285637283	16	3	2013
Sex	-1.46967597005894	17	3	2013
Sex	-1.51412773262978	18	3	2013
Sex	-1.56064774826467	19	3	2013
Sex	-1.38629436111989	20	3	2013
Sex	-0.941608539858445	21	3	2013
Sex	-0.7339691750802	22	3	2013
Sex	-1.56064774826467	23	3	2013
Sex	-0.941608539858445	24	3	2013
Sex	-0.941608539858445	25	3	2013
Sex	-0.7339691750802	26	3	2013
Sex	-0.653926467406664	27	3	2013
Sex	-1.96611285637283	28	3	2013
Sex	-1.20397280432594	29	3	2013
Sex	-0.430782916092454	30	3	2013
Sex	-0.967584026261706	31	3	2013
Sex	-0.82098055206983	32	3	2013
Sex	-1.56064774826467	33	3	2013
Sex	-0.916290731874155	34	3	2013
Sex	-1.02165124753198	35	3	2013
Sex	-0.891598119283784	36	3	2013
Sex	-1.17118298150295	37	3	2013
Sex	-0.867500567704723	38	3	2013
Sex	-0.673344553263766	39	3	2013
Sex	-0.616186139423817	40	3	2013
Sex	-0.693147180559945	41	3	2013
Sex	-1.17118298150295	42	3	2013
Sex	-0.713349887877465	43	3	2013
Sex	-1.51412773262978	44	3	2013
Sex	-0.776528789498996	45	3	2013
Sex	-1.04982212449868	3	4	2013
Sex	-1.34707364796661	4	4	2013
Sex	-1.04982212449868	5	4	2013
Sex	-1.38629436111989	6	4	2013
Sex	-1.17118298150295	7	4	2013
Sex	-1.66073120682165	8	4	2013
Sex	-0.843970070294529	9	4	2013
Sex	-1.38629436111989	10	4	2013
Sex	-1.13943428318836	11	4	2013
Sex	-1.56064774826467	12	4	2013
Sex	-1.17118298150295	13	4	2013
Sex	-2.40794560865187	14	4	2013
Sex	-2.20727491318972	15	4	2013
Sex	-1.34707364796661	16	4	2013
Sex	-1.20397280432594	17	4	2013
Sex	-1.56064774826467	18	4	2013
Sex	-1.38629436111989	19	4	2013
Sex	-0.994252273343867	20	4	2013
Sex	-0.7339691750802	21	4	2013
Sex	-1.96611285637283	22	4	2013
Sex	-1.17118298150295	23	4	2013
Sex	-0.867500567704723	24	4	2013
Sex	-0.63487827243597	25	4	2013
Sex	-0.544727175441672	26	4	2013
Sex	-1.71479842809193	27	4	2013
Sex	-1.13943428318836	28	4	2013
Sex	-0.510825623765991	29	4	2013
Sex	-0.843970070294529	30	4	2013
Sex	-1.07880966137193	31	4	2013
Sex	-2.04022082852655	32	4	2013
Sex	-1.56064774826467	33	4	2013
Sex	-0.941608539858445	34	4	2013
Sex	-1.10866262452161	35	4	2013
Sex	-0.63487827243597	36	4	2013
Sex	-0.891598119283784	37	4	2013
Sex	-0.63487827243597	38	4	2013
Sex	-0.544727175441672	39	4	2013
Sex	-0.755022584278033	40	4	2013
Sex	-0.867500567704723	41	4	2013
Sex	-0.755022584278033	42	4	2013
Sex	-1.56064774826467	43	4	2013
Sex	-0.7339691750802	44	4	2013
Sex	-0.446287102628419	45	4	2013
Age	-0.2484613592985	3	1	2013
Age	-2.52572864430826	4	1	2013
Age	-0.7339691750802	5	1	2013
Age	-0.867500567704723	6	1	2013
Age	-0.562118918153541	7	1	2013
Age	-0.798507696217772	8	1	2013
Age	-1.6094379124341	9	1	2013
Age	-0.916290731874155	10	1	2013
Age	-0.891598119283784	11	1	2013
Age	-0.673344553263766	12	1	2013
Age	-0.673344553263766	13	1	2013
Age	-0.967584026261706	14	1	2013
Age	-1.13943428318836	15	1	2013
Age	-1.6094379124341	16	1	2013
Age	-2.65926003693278	17	1	2013
Age	-1.27296567581289	18	1	2013
Age	-1.10866262452161	19	1	2013
Age	-1.13943428318836	20	1	2013
Age	-0.916290731874155	21	1	2013
Age	-1.10866262452161	22	1	2013
Age	-0.916290731874155	23	1	2013
Age	-0.798507696217772	24	1	2013
Age	-0.867500567704723	25	1	2013
Age	-0.755022584278033	26	1	2013
Age	-0.798507696217772	27	1	2013
Age	-0.693147180559945	28	1	2013
Age	-0.82098055206983	29	1	2013
Age	-1.27296567581289	30	1	2013
Age	-0.843970070294529	31	1	2013
Age	-0.478035800943	32	1	2013
Age	-1.02165124753198	33	1	2013
Age	-0.755022584278033	34	1	2013
Age	-1.02165124753198	35	1	2013
Age	-1.02165124753198	36	1	2013
Age	-0.755022584278033	37	1	2013
Age	-0.59783700075562	38	1	2013
Age	-0.63487827243597	39	1	2013
Age	-0.616186139423817	40	1	2013
Age	-0.616186139423817	41	1	2013
Age	-0.510825623765991	42	1	2013
Age	-0.527632742082372	43	1	2013
Age	-0.7339691750802	44	1	2013
Age	-0.371063681390832	45	1	2013
Age	-2.20727491318972	3	2	2013
Age	-0.891598119283784	4	2	2013
Age	-1.17118298150295	5	2	2013
Age	-0.916290731874155	6	2	2013
Age	-0.776528789498996	7	2	2013
Age	-1.23787435600162	8	2	2013
Age	-1.42711635564015	9	2	2013
Age	-1.20397280432594	10	2	2013
Age	-0.82098055206983	11	2	2013
Age	-0.798507696217772	12	2	2013
Age	-1.07880966137193	13	2	2013
Age	-1.34707364796661	14	2	2013
Age	-1.51412773262978	15	2	2013
Age	-2.99573227355399	16	2	2013
Age	-2.20727491318972	17	2	2013
Age	-1.51412773262978	18	2	2013
Age	-1.6094379124341	19	2	2013
Age	-1.10866262452161	20	2	2013
Age	-1.04982212449868	21	2	2013
Age	-0.798507696217772	22	2	2013
Age	-0.776528789498996	23	2	2013
Age	-1.07880966137193	24	2	2013
Age	-0.776528789498996	25	2	2013
Age	-0.941608539858445	26	2	2013
Age	-0.891598119283784	27	2	2013
Age	-0.867500567704723	28	2	2013
Age	-1.6094379124341	29	2	2013
Age	-0.994252273343867	30	2	2013
Age	-0.446287102628419	31	2	2013
Age	-1.10866262452161	32	2	2013
Age	-0.843970070294529	33	2	2013
Age	-1.51412773262978	34	2	2013
Age	-0.994252273343867	35	2	2013
Age	-0.941608539858445	36	2	2013
Age	-0.713349887877465	37	2	2013
Age	-0.867500567704723	38	2	2013
Age	-0.798507696217772	39	2	2013
Age	-0.755022584278033	40	2	2013
Age	-0.63487827243597	41	2	2013
Age	-0.49429632181478	42	2	2013
Age	-1.07880966137193	43	2	2013
Age	-0.59783700075562	44	2	2013
Age	-1.27296567581289	45	2	2013
Age	-1.07880966137193	3	3	2013
Age	-1.23787435600162	4	3	2013
Age	-1.13943428318836	5	3	2013
Age	-1.04982212449868	6	3	2013
Age	-1.51412773262978	7	3	2013
Age	-1.20397280432594	8	3	2013
Age	-1.83258146374831	9	3	2013
Age	-0.798507696217772	10	3	2013
Age	-1.30933331998376	11	3	2013
Age	-1.10866262452161	12	3	2013
Age	-1.30933331998376	13	3	2013
Age	-1.71479842809193	14	3	2013
Age	-2.20727491318972	15	3	2013
Age	-2.40794560865187	16	3	2013
Age	-1.51412773262978	17	3	2013
Age	-1.66073120682165	18	3	2013
Age	-1.46967597005894	19	3	2013
Age	-1.27296567581289	20	3	2013
Age	-0.82098055206983	21	3	2013
Age	-0.673344553263766	22	3	2013
Age	-1.38629436111989	23	3	2013
Age	-0.967584026261706	24	3	2013
Age	-0.967584026261706	25	3	2013
Age	-0.798507696217772	26	3	2013
Age	-0.673344553263766	27	3	2013
Age	-1.83258146374831	28	3	2013
Age	-1.17118298150295	29	3	2013
Age	-0.385662480811985	30	3	2013
Age	-0.941608539858445	31	3	2013
Age	-0.916290731874155	32	3	2013
Age	-1.51412773262978	33	3	2013
Age	-1.07880966137193	34	3	2013
Age	-0.941608539858445	35	3	2013
Age	-0.967584026261706	36	3	2013
Age	-1.13943428318836	37	3	2013
Age	-0.916290731874155	38	3	2013
Age	-0.755022584278033	39	3	2013
Age	-0.776528789498996	40	3	2013
Age	-0.843970070294529	41	3	2013
Age	-1.13943428318836	42	3	2013
Age	-0.82098055206983	43	3	2013
Age	-1.56064774826467	44	3	2013
Age	-0.843970070294529	45	3	2013
Age	-1.02165124753198	3	4	2013
Age	-1.23787435600162	4	4	2013
Age	-0.994252273343867	5	4	2013
Age	-1.46967597005894	6	4	2013
Age	-1.17118298150295	7	4	2013
Age	-1.6094379124341	8	4	2013
Age	-0.82098055206983	9	4	2013
Age	-1.42711635564015	10	4	2013
Age	-1.07880966137193	11	4	2013
Age	-1.46967597005894	12	4	2013
Age	-1.38629436111989	13	4	2013
Age	-2.30258509299405	14	4	2013
Age	-2.30258509299405	15	4	2013
Age	-1.23787435600162	16	4	2013
Age	-1.27296567581289	17	4	2013
Age	-1.6094379124341	18	4	2013
Age	-1.27296567581289	19	4	2013
Age	-0.891598119283784	20	4	2013
Age	-0.755022584278033	21	4	2013
Age	-2.04022082852655	22	4	2013
Age	-1.10866262452161	23	4	2013
Age	-0.843970070294529	24	4	2013
Age	-0.713349887877465	25	4	2013
Age	-0.562118918153541	26	4	2013
Age	-1.6094379124341	27	4	2013
Age	-1.20397280432594	28	4	2013
Age	-0.49429632181478	29	4	2013
Age	-0.82098055206983	30	4	2013
Age	-1.13943428318836	31	4	2013
Age	-1.83258146374831	32	4	2013
Age	-1.23787435600162	33	4	2013
Age	-1.07880966137193	34	4	2013
Age	-1.10866262452161	35	4	2013
Age	-0.7339691750802	36	4	2013
Age	-0.916290731874155	37	4	2013
Age	-0.755022584278033	38	4	2013
Age	-0.673344553263766	39	4	2013
Age	-0.967584026261706	40	4	2013
Age	-0.916290731874155	41	4	2013
Age	-0.967584026261706	42	4	2013
Age	-1.30933331998376	43	4	2013
Age	-0.891598119283784	44	4	2013
Age	-0.478035800943	45	4	2013
Sex and Age	-0.342490308946776	3	1	2013
Sex and Age	-2.30258509299405	4	1	2013
Sex and Age	-0.7339691750802	5	1	2013
Sex and Age	-0.916290731874155	6	1	2013
Sex and Age	-0.693147180559945	7	1	2013
Sex and Age	-0.82098055206983	8	1	2013
Sex and Age	-1.46967597005894	9	1	2013
Sex and Age	-0.941608539858445	10	1	2013
Sex and Age	-0.994252273343867	11	1	2013
Sex and Age	-0.653926467406664	12	1	2013
Sex and Age	-0.673344553263766	13	1	2013
Sex and Age	-1.04982212449868	14	1	2013
Sex and Age	-1.04982212449868	15	1	2013
Sex and Age	-1.71479842809193	16	1	2013
Sex and Age	-2.81341071676004	17	1	2013
Sex and Age	-1.30933331998376	18	1	2013
Sex and Age	-1.02165124753198	19	1	2013
Sex and Age	-1.38629436111989	20	1	2013
Sex and Age	-1.02165124753198	21	1	2013
Sex and Age	-1.13943428318836	22	1	2013
Sex and Age	-0.891598119283784	23	1	2013
Sex and Age	-0.891598119283784	24	1	2013
Sex and Age	-0.994252273343867	25	1	2013
Sex and Age	-0.798507696217772	26	1	2013
Sex and Age	-0.713349887877465	27	1	2013
Sex and Age	-0.653926467406664	28	1	2013
Sex and Age	-0.693147180559945	29	1	2013
Sex and Age	-1.10866262452161	30	1	2013
Sex and Age	-0.776528789498996	31	1	2013
Sex and Age	-0.462035459596559	32	1	2013
Sex and Age	-0.916290731874155	33	1	2013
Sex and Age	-0.7339691750802	34	1	2013
Sex and Age	-1.02165124753198	35	1	2013
Sex and Age	-0.967584026261706	36	1	2013
Sex and Age	-0.798507696217772	37	1	2013
Sex and Age	-0.7339691750802	38	1	2013
Sex and Age	-0.82098055206983	39	1	2013
Sex and Age	-0.59783700075562	40	1	2013
Sex and Age	-0.7339691750802	41	1	2013
Sex and Age	-0.693147180559945	42	1	2013
Sex and Age	-0.510825623765991	43	1	2013
Sex and Age	-0.916290731874155	44	1	2013
Sex and Age	-0.59783700075562	45	1	2013
Sex and Age	-1.77195684193188	3	2	2013
Sex and Age	-0.916290731874155	4	2	2013
Sex and Age	-1.04982212449868	5	2	2013
Sex and Age	-0.994252273343867	6	2	2013
Sex and Age	-0.867500567704723	7	2	2013
Sex and Age	-1.23787435600162	8	2	2013
Sex and Age	-1.34707364796661	9	2	2013
Sex and Age	-1.20397280432594	10	2	2013
Sex and Age	-0.843970070294529	11	2	2013
Sex and Age	-0.843970070294529	12	2	2013
Sex and Age	-1.10866262452161	13	2	2013
Sex and Age	-1.13943428318836	14	2	2013
Sex and Age	-1.56064774826467	15	2	2013
Sex and Age	-3.2188758248682	16	2	2013
Sex and Age	-2.04022082852655	17	2	2013
Sex and Age	-1.38629436111989	18	2	2013
Sex and Age	-1.66073120682165	19	2	2013
Sex and Age	-1.42711635564015	20	2	2013
Sex and Age	-1.30933331998376	21	2	2013
Sex and Age	-0.994252273343867	22	2	2013
Sex and Age	-0.941608539858445	23	2	2013
Sex and Age	-1.17118298150295	24	2	2013
Sex and Age	-0.916290731874155	25	2	2013
Sex and Age	-0.798507696217772	26	2	2013
Sex and Age	-0.776528789498996	27	2	2013
Sex and Age	-0.7339691750802	28	2	2013
Sex and Age	-1.66073120682165	29	2	2013
Sex and Age	-1.04982212449868	30	2	2013
Sex and Age	-0.527632742082372	31	2	2013
Sex and Age	-0.994252273343867	32	2	2013
Sex and Age	-0.891598119283784	33	2	2013
Sex and Age	-1.30933331998376	34	2	2013
Sex and Age	-0.891598119283784	35	2	2013
Sex and Age	-0.994252273343867	36	2	2013
Sex and Age	-0.7339691750802	37	2	2013
Sex and Age	-0.967584026261706	38	2	2013
Sex and Age	-0.843970070294529	39	2	2013
Sex and Age	-0.776528789498996	40	2	2013
Sex and Age	-0.776528789498996	41	2	2013
Sex and Age	-0.693147180559945	42	2	2013
Sex and Age	-0.967584026261706	43	2	2013
Sex and Age	-0.798507696217772	44	2	2013
Sex and Age	-1.23787435600162	45	2	2013
Sex and Age	-0.994252273343867	3	3	2013
Sex and Age	-1.27296567581289	4	3	2013
Sex and Age	-1.07880966137193	5	3	2013
Sex and Age	-1.02165124753198	6	3	2013
Sex and Age	-1.51412773262978	7	3	2013
Sex and Age	-1.17118298150295	8	3	2013
Sex and Age	-1.77195684193188	9	3	2013
Sex and Age	-0.867500567704723	10	3	2013
Sex and Age	-1.04982212449868	11	3	2013
Sex and Age	-1.13943428318836	12	3	2013
Sex and Age	-1.20397280432594	13	3	2013
Sex and Age	-1.83258146374831	14	3	2013
Sex and Age	-2.81341071676004	15	3	2013
Sex and Age	-2.20727491318972	16	3	2013
Sex and Age	-1.46967597005894	17	3	2013
Sex and Age	-1.71479842809193	18	3	2013
Sex and Age	-1.66073120682165	19	3	2013
Sex and Age	-1.42711635564015	20	3	2013
Sex and Age	-1.07880966137193	21	3	2013
Sex and Age	-0.82098055206983	22	3	2013
Sex and Age	-1.34707364796661	23	3	2013
Sex and Age	-1.02165124753198	24	3	2013
Sex and Age	-0.843970070294529	25	3	2013
Sex and Age	-0.776528789498996	26	3	2013
Sex and Age	-0.693147180559945	27	3	2013
Sex and Age	-1.6094379124341	28	3	2013
Sex and Age	-1.13943428318836	29	3	2013
Sex and Age	-0.400477566597125	30	3	2013
Sex and Age	-0.941608539858445	31	3	2013
Sex and Age	-0.941608539858445	32	3	2013
Sex and Age	-1.56064774826467	33	3	2013
Sex and Age	-0.916290731874155	34	3	2013
Sex and Age	-0.916290731874155	35	3	2013
Sex and Age	-0.941608539858445	36	3	2013
Sex and Age	-1.23787435600162	37	3	2013
Sex and Age	-1.02165124753198	38	3	2013
Sex and Age	-0.755022584278033	39	3	2013
Sex and Age	-0.891598119283784	40	3	2013
Sex and Age	-0.867500567704723	41	3	2013
Sex and Age	-1.10866262452161	42	3	2013
Sex and Age	-0.843970070294529	43	3	2013
Sex and Age	-1.77195684193188	44	3	2013
Sex and Age	-1.13943428318836	45	3	2013
Sex and Age	-1.13943428318836	3	4	2013
Sex and Age	-1.23787435600162	4	4	2013
Sex and Age	-0.967584026261706	5	4	2013
Sex and Age	-1.46967597005894	6	4	2013
Sex and Age	-1.13943428318836	7	4	2013
Sex and Age	-1.6094379124341	8	4	2013
Sex and Age	-0.994252273343867	9	4	2013
Sex and Age	-1.20397280432594	10	4	2013
Sex and Age	-1.10866262452161	11	4	2013
Sex and Age	-1.42711635564015	12	4	2013
Sex and Age	-1.6094379124341	13	4	2013
Sex and Age	-2.65926003693278	14	4	2013
Sex and Age	-2.20727491318972	15	4	2013
Sex and Age	-1.38629436111989	16	4	2013
Sex and Age	-1.42711635564015	17	4	2013
Sex and Age	-1.71479842809193	18	4	2013
Sex and Age	-1.27296567581289	19	4	2013
Sex and Age	-0.967584026261706	20	4	2013
Sex and Age	-0.867500567704723	21	4	2013
Sex and Age	-1.83258146374831	22	4	2013
Sex and Age	-1.13943428318836	23	4	2013
Sex and Age	-0.891598119283784	24	4	2013
Sex and Age	-0.755022584278033	25	4	2013
Sex and Age	-0.579818495252942	26	4	2013
Sex and Age	-1.6094379124341	27	4	2013
Sex and Age	-1.13943428318836	28	4	2013
Sex and Age	-0.510825623765991	29	4	2013
Sex and Age	-0.891598119283784	30	4	2013
Sex and Age	-1.04982212449868	31	4	2013
Sex and Age	-1.83258146374831	32	4	2013
Sex and Age	-1.13943428318836	33	4	2013
Sex and Age	-0.941608539858445	34	4	2013
Sex and Age	-1.07880966137193	35	4	2013
Sex and Age	-0.82098055206983	36	4	2013
Sex and Age	-0.916290731874155	37	4	2013
Sex and Age	-0.798507696217772	38	4	2013
Sex and Age	-0.693147180559945	39	4	2013
Sex and Age	-1.04982212449868	40	4	2013
Sex and Age	-0.916290731874155	41	4	2013
Sex and Age	-0.941608539858445	42	4	2013
Sex and Age	-1.6094379124341	43	4	2013
Sex and Age	-1.38629436111989	44	4	2013
Sex and Age	-0.693147180559945	45	4	2013
Distance Buffers	-0.2484613592985	3	1	2013
Distance Buffers	-2.81341071676004	4	1	2013
Distance Buffers	-0.867500567704723	5	1	2013
Distance Buffers	-0.994252273343867	6	1	2013
Distance Buffers	-0.713349887877465	7	1	2013
Distance Buffers	-0.843970070294529	8	1	2013
Distance Buffers	-1.38629436111989	9	1	2013
Distance Buffers	-0.867500567704723	10	1	2013
Distance Buffers	-0.867500567704723	11	1	2013
Distance Buffers	-0.616186139423817	12	1	2013
Distance Buffers	-0.82098055206983	13	1	2013
Distance Buffers	-0.941608539858445	14	1	2013
Distance Buffers	-1.13943428318836	15	1	2013
Distance Buffers	-1.83258146374831	16	1	2013
Distance Buffers	-2.20727491318972	17	1	2013
Distance Buffers	-1.23787435600162	18	1	2013
Distance Buffers	-1.38629436111989	19	1	2013
Distance Buffers	-1.6094379124341	20	1	2013
Distance Buffers	-0.967584026261706	21	1	2013
Distance Buffers	-1.07880966137193	22	1	2013
Distance Buffers	-0.891598119283784	23	1	2013
Distance Buffers	-0.755022584278033	24	1	2013
Distance Buffers	-0.916290731874155	25	1	2013
Distance Buffers	-0.891598119283784	26	1	2013
Distance Buffers	-1.04982212449868	27	1	2013
Distance Buffers	-0.798507696217772	28	1	2013
Distance Buffers	-0.776528789498996	29	1	2013
Distance Buffers	-1.51412773262978	30	1	2013
Distance Buffers	-0.798507696217772	31	1	2013
Distance Buffers	-0.653926467406664	32	1	2013
Distance Buffers	-0.967584026261706	33	1	2013
Distance Buffers	-0.843970070294529	34	1	2013
Distance Buffers	-1.17118298150295	35	1	2013
Distance Buffers	-1.04982212449868	36	1	2013
Distance Buffers	-0.82098055206983	37	1	2013
Distance Buffers	-0.63487827243597	38	1	2013
Distance Buffers	-0.755022584278033	39	1	2013
Distance Buffers	-0.400477566597125	40	1	2013
Distance Buffers	-0.385662480811985	41	1	2013
Distance Buffers	-0.59783700075562	42	1	2013
Distance Buffers	-0.478035800943	43	1	2013
Distance Buffers	-0.916290731874155	44	1	2013
Distance Buffers	-0.49429632181478	45	1	2013
Distance Buffers	-2.30258509299405	3	2	2013
Distance Buffers	-0.994252273343867	4	2	2013
Distance Buffers	-1.23787435600162	5	2	2013
Distance Buffers	-1.10866262452161	6	2	2013
Distance Buffers	-0.941608539858445	7	2	2013
Distance Buffers	-1.27296567581289	8	2	2013
Distance Buffers	-1.20397280432594	9	2	2013
Distance Buffers	-1.20397280432594	10	2	2013
Distance Buffers	-0.755022584278033	11	2	2013
Distance Buffers	-0.916290731874155	12	2	2013
Distance Buffers	-0.967584026261706	13	2	2013
Distance Buffers	-1.23787435600162	14	2	2013
Distance Buffers	-1.83258146374831	15	2	2013
Distance Buffers	-2.99573227355399	16	2	2013
Distance Buffers	-1.89711998488588	17	2	2013
Distance Buffers	-1.6094379124341	18	2	2013
Distance Buffers	-1.89711998488588	19	2	2013
Distance Buffers	-1.42711635564015	20	2	2013
Distance Buffers	-1.23787435600162	21	2	2013
Distance Buffers	-0.941608539858445	22	2	2013
Distance Buffers	-0.891598119283784	23	2	2013
Distance Buffers	-1.27296567581289	24	2	2013
Distance Buffers	-0.967584026261706	25	2	2013
Distance Buffers	-1.04982212449868	26	2	2013
Distance Buffers	-0.994252273343867	27	2	2013
Distance Buffers	-0.843970070294529	28	2	2013
Distance Buffers	-1.71479842809193	29	2	2013
Distance Buffers	-1.17118298150295	30	2	2013
Distance Buffers	-0.49429632181478	31	2	2013
Distance Buffers	-0.994252273343867	32	2	2013
Distance Buffers	-1.02165124753198	33	2	2013
Distance Buffers	-1.42711635564015	34	2	2013
Distance Buffers	-0.867500567704723	35	2	2013
Distance Buffers	-1.20397280432594	36	2	2013
Distance Buffers	-0.7339691750802	37	2	2013
Distance Buffers	-0.967584026261706	38	2	2013
Distance Buffers	-0.7339691750802	39	2	2013
Distance Buffers	-0.446287102628419	40	2	2013
Distance Buffers	-0.653926467406664	41	2	2013
Distance Buffers	-0.478035800943	42	2	2013
Distance Buffers	-1.27296567581289	43	2	2013
Distance Buffers	-0.713349887877465	44	2	2013
Distance Buffers	-1.02165124753198	45	2	2013
Distance Buffers	-0.994252273343867	3	3	2013
Distance Buffers	-1.20397280432594	4	3	2013
Distance Buffers	-1.04982212449868	5	3	2013
Distance Buffers	-1.10866262452161	6	3	2013
Distance Buffers	-1.42711635564015	7	3	2013
Distance Buffers	-1.04982212449868	8	3	2013
Distance Buffers	-1.77195684193188	9	3	2013
Distance Buffers	-0.941608539858445	10	3	2013
Distance Buffers	-1.34707364796661	11	3	2013
Distance Buffers	-0.941608539858445	12	3	2013
Distance Buffers	-1.38629436111989	13	3	2013
Distance Buffers	-1.51412773262978	14	3	2013
Distance Buffers	-2.52572864430826	15	3	2013
Distance Buffers	-2.30258509299405	16	3	2013
Distance Buffers	-1.71479842809193	17	3	2013
Distance Buffers	-1.51412773262978	18	3	2013
Distance Buffers	-1.77195684193188	19	3	2013
Distance Buffers	-1.56064774826467	20	3	2013
Distance Buffers	-1.02165124753198	21	3	2013
Distance Buffers	-0.7339691750802	22	3	2013
Distance Buffers	-1.66073120682165	23	3	2013
Distance Buffers	-1.10866262452161	24	3	2013
Distance Buffers	-1.04982212449868	25	3	2013
Distance Buffers	-0.994252273343867	26	3	2013
Distance Buffers	-0.82098055206983	27	3	2013
Distance Buffers	-1.71479842809193	28	3	2013
Distance Buffers	-1.20397280432594	29	3	2013
Distance Buffers	-0.430782916092454	30	3	2013
Distance Buffers	-0.843970070294529	31	3	2013
Distance Buffers	-1.07880966137193	32	3	2013
Distance Buffers	-1.6094379124341	33	3	2013
Distance Buffers	-0.967584026261706	34	3	2013
Distance Buffers	-1.04982212449868	35	3	2013
Distance Buffers	-0.941608539858445	36	3	2013
Distance Buffers	-1.23787435600162	37	3	2013
Distance Buffers	-0.941608539858445	38	3	2013
Distance Buffers	-0.755022584278033	39	3	2013
Distance Buffers	-0.63487827243597	40	3	2013
Distance Buffers	-0.867500567704723	41	3	2013
Distance Buffers	-1.20397280432594	42	3	2013
Distance Buffers	-0.843970070294529	43	3	2013
Distance Buffers	-1.34707364796661	44	3	2013
Distance Buffers	-0.843970070294529	45	3	2013
Distance Buffers	-1.04982212449868	3	4	2013
Distance Buffers	-1.34707364796661	4	4	2013
Distance Buffers	-1.04982212449868	5	4	2013
Distance Buffers	-1.42711635564015	6	4	2013
Distance Buffers	-1.10866262452161	7	4	2013
Distance Buffers	-1.83258146374831	8	4	2013
Distance Buffers	-0.967584026261706	9	4	2013
Distance Buffers	-1.46967597005894	10	4	2013
Distance Buffers	-1.20397280432594	11	4	2013
Distance Buffers	-1.46967597005894	12	4	2013
Distance Buffers	-1.17118298150295	13	4	2013
Distance Buffers	-2.40794560865187	14	4	2013
Distance Buffers	-2.20727491318972	15	4	2013
Distance Buffers	-1.38629436111989	16	4	2013
Distance Buffers	-1.23787435600162	17	4	2013
Distance Buffers	-1.51412773262978	18	4	2013
Distance Buffers	-1.30933331998376	19	4	2013
Distance Buffers	-0.941608539858445	20	4	2013
Distance Buffers	-0.916290731874155	21	4	2013
Distance Buffers	-1.83258146374831	22	4	2013
Distance Buffers	-1.27296567581289	23	4	2013
Distance Buffers	-0.867500567704723	24	4	2013
Distance Buffers	-0.776528789498996	25	4	2013
Distance Buffers	-0.693147180559945	26	4	2013
Distance Buffers	-1.71479842809193	27	4	2013
Distance Buffers	-1.30933331998376	28	4	2013
Distance Buffers	-0.49429632181478	29	4	2013
Distance Buffers	-0.843970070294529	30	4	2013
Distance Buffers	-0.994252273343867	31	4	2013
Distance Buffers	-1.71479842809193	32	4	2013
Distance Buffers	-1.42711635564015	33	4	2013
Distance Buffers	-1.13943428318836	34	4	2013
Distance Buffers	-1.07880966137193	35	4	2013
Distance Buffers	-0.776528789498996	36	4	2013
Distance Buffers	-1.07880966137193	37	4	2013
Distance Buffers	-0.755022584278033	38	4	2013
Distance Buffers	-0.713349887877465	39	4	2013
Distance Buffers	-0.776528789498996	40	4	2013
Distance Buffers	-0.843970070294529	41	4	2013
Distance Buffers	-0.916290731874155	42	4	2013
Distance Buffers	-1.51412773262978	43	4	2013
Distance Buffers	-0.941608539858445	44	4	2013
Distance Buffers	-0.59783700075562	45	4	2013
Strain	-0.342490308946776	3	1	2013
Strain	-2.40794560865187	4	1	2013
Strain	-0.916290731874155	5	1	2013
Strain	-0.916290731874155	6	1	2013
Strain	-0.755022584278033	7	1	2013
Strain	-0.755022584278033	8	1	2013
Strain	-1.56064774826467	9	1	2013
Strain	-0.941608539858445	10	1	2013
Strain	-0.994252273343867	11	1	2013
Strain	-0.49429632181478	12	1	2013
Strain	-0.776528789498996	13	1	2013
Strain	-0.843970070294529	14	1	2013
Strain	-1.27296567581289	15	1	2013
Strain	-1.56064774826467	16	1	2013
Strain	-2.20727491318972	17	1	2013
Strain	-1.20397280432594	18	1	2013
Strain	-1.27296567581289	19	1	2013
Strain	-1.71479842809193	20	1	2013
Strain	-1.04982212449868	21	1	2013
Strain	-1.17118298150295	22	1	2013
Strain	-0.798507696217772	23	1	2013
Strain	-0.63487827243597	24	1	2013
Strain	-0.941608539858445	25	1	2013
Strain	-0.7339691750802	26	1	2013
Strain	-0.653926467406664	27	1	2013
Strain	-0.63487827243597	28	1	2013
Strain	-0.7339691750802	29	1	2013
Strain	-1.27296567581289	30	1	2013
Strain	-0.843970070294529	31	1	2013
Strain	-0.478035800943	32	1	2013
Strain	-0.916290731874155	33	1	2013
Strain	-0.653926467406664	34	1	2013
Strain	-0.967584026261706	35	1	2013
Strain	-1.17118298150295	36	1	2013
Strain	-0.673344553263766	37	1	2013
Strain	-0.653926467406664	38	1	2013
Strain	-0.63487827243597	39	1	2013
Strain	-0.478035800943	40	1	2013
Strain	-0.59783700075562	41	1	2013
Strain	-0.653926467406664	42	1	2013
Strain	-0.49429632181478	43	1	2013
Strain	-0.891598119283784	44	1	2013
Strain	-0.562118918153541	45	1	2013
Strain	-1.96611285637283	3	2	2013
Strain	-0.916290731874155	4	2	2013
Strain	-1.13943428318836	5	2	2013
Strain	-1.04982212449868	6	2	2013
Strain	-0.994252273343867	7	2	2013
Strain	-1.30933331998376	8	2	2013
Strain	-1.38629436111989	9	2	2013
Strain	-1.10866262452161	10	2	2013
Strain	-0.673344553263766	11	2	2013
Strain	-0.843970070294529	12	2	2013
Strain	-0.916290731874155	13	2	2013
Strain	-1.42711635564015	14	2	2013
Strain	-1.46967597005894	15	2	2013
Strain	-2.81341071676004	16	2	2013
Strain	-1.66073120682165	17	2	2013
Strain	-1.46967597005894	18	2	2013
Strain	-2.04022082852655	19	2	2013
Strain	-1.34707364796661	20	2	2013
Strain	-1.38629436111989	21	2	2013
Strain	-0.867500567704723	22	2	2013
Strain	-0.693147180559945	23	2	2013
Strain	-1.27296567581289	24	2	2013
Strain	-0.843970070294529	25	2	2013
Strain	-0.916290731874155	26	2	2013
Strain	-0.776528789498996	27	2	2013
Strain	-0.867500567704723	28	2	2013
Strain	-1.46967597005894	29	2	2013
Strain	-1.02165124753198	30	2	2013
Strain	-0.510825623765991	31	2	2013
Strain	-0.941608539858445	32	2	2013
Strain	-0.693147180559945	33	2	2013
Strain	-1.42711635564015	34	2	2013
Strain	-0.994252273343867	35	2	2013
Strain	-0.994252273343867	36	2	2013
Strain	-0.693147180559945	37	2	2013
Strain	-0.798507696217772	38	2	2013
Strain	-0.693147180559945	39	2	2013
Strain	-0.673344553263766	40	2	2013
Strain	-0.843970070294529	41	2	2013
Strain	-0.579818495252942	42	2	2013
Strain	-0.994252273343867	43	2	2013
Strain	-0.755022584278033	44	2	2013
Strain	-0.82098055206983	45	2	2013
Strain	-0.994252273343867	3	3	2013
Strain	-1.20397280432594	4	3	2013
Strain	-1.07880966137193	5	3	2013
Strain	-1.20397280432594	6	3	2013
Strain	-1.38629436111989	7	3	2013
Strain	-1.17118298150295	8	3	2013
Strain	-1.77195684193188	9	3	2013
Strain	-0.776528789498996	10	3	2013
Strain	-1.27296567581289	11	3	2013
Strain	-0.967584026261706	12	3	2013
Strain	-1.6094379124341	13	3	2013
Strain	-1.6094379124341	14	3	2013
Strain	-2.40794560865187	15	3	2013
Strain	-1.83258146374831	16	3	2013
Strain	-1.46967597005894	17	3	2013
Strain	-1.56064774826467	18	3	2013
Strain	-1.46967597005894	19	3	2013
Strain	-1.6094379124341	20	3	2013
Strain	-1.10866262452161	21	3	2013
Strain	-0.755022584278033	22	3	2013
Strain	-1.6094379124341	23	3	2013
Strain	-0.891598119283784	24	3	2013
Strain	-0.867500567704723	25	3	2013
Strain	-0.755022584278033	26	3	2013
Strain	-0.713349887877465	27	3	2013
Strain	-1.83258146374831	28	3	2013
Strain	-1.02165124753198	29	3	2013
Strain	-0.415515443961666	30	3	2013
Strain	-1.02165124753198	31	3	2013
Strain	-0.82098055206983	32	3	2013
Strain	-1.51412773262978	33	3	2013
Strain	-0.967584026261706	34	3	2013
Strain	-0.941608539858445	35	3	2013
Strain	-0.994252273343867	36	3	2013
Strain	-1.07880966137193	37	3	2013
Strain	-0.776528789498996	38	3	2013
Strain	-0.755022584278033	39	3	2013
Strain	-0.843970070294529	40	3	2013
Strain	-0.916290731874155	41	3	2013
Strain	-1.04982212449868	42	3	2013
Strain	-0.693147180559945	43	3	2013
Strain	-1.56064774826467	44	3	2013
Strain	-0.7339691750802	45	3	2013
Strain	-1.20397280432594	3	4	2013
Strain	-1.13943428318836	4	4	2013
Strain	-0.967584026261706	5	4	2013
Strain	-1.30933331998376	6	4	2013
Strain	-1.10866262452161	7	4	2013
Strain	-1.56064774826467	8	4	2013
Strain	-0.891598119283784	9	4	2013
Strain	-1.34707364796661	10	4	2013
Strain	-1.02165124753198	11	4	2013
Strain	-1.77195684193188	12	4	2013
Strain	-1.38629436111989	13	4	2013
Strain	-2.65926003693278	14	4	2013
Strain	-1.83258146374831	15	4	2013
Strain	-1.23787435600162	16	4	2013
Strain	-1.51412773262978	17	4	2013
Strain	-1.56064774826467	18	4	2013
Strain	-1.46967597005894	19	4	2013
Strain	-0.867500567704723	20	4	2013
Strain	-0.891598119283784	21	4	2013
Strain	-1.83258146374831	22	4	2013
Strain	-1.17118298150295	23	4	2013
Strain	-0.994252273343867	24	4	2013
Strain	-0.59783700075562	25	4	2013
Strain	-0.59783700075562	26	4	2013
Strain	-1.66073120682165	27	4	2013
Strain	-1.07880966137193	28	4	2013
Strain	-0.462035459596559	29	4	2013
Strain	-0.755022584278033	30	4	2013
Strain	-1.13943428318836	31	4	2013
Strain	-1.83258146374831	32	4	2013
Strain	-1.38629436111989	33	4	2013
Strain	-0.82098055206983	34	4	2013
Strain	-1.10866262452161	35	4	2013
Strain	-0.693147180559945	36	4	2013
Strain	-0.776528789498996	37	4	2013
Strain	-0.616186139423817	38	4	2013
Strain	-0.616186139423817	39	4	2013
Strain	-1.07880966137193	40	4	2013
Strain	-0.776528789498996	41	4	2013
Strain	-0.776528789498996	42	4	2013
Strain	-1.23787435600162	43	4	2013
Strain	-0.941608539858445	44	4	2013
Strain	-0.415515443961666	45	4	2013
