# Supplementary material for: A stacked ensemble method for forecasting influenza-like illness visit volumes at emergency departments
Source: PLoS One. 2021 Mar 22;16(3):e0241725. doi: 10.1371/journal.pone.0241725 (PMC7984626; doi:10.1371/journal.pone.0241725)
Supplement: S1 Data — (ZIP) [file pone.0241725.s003.zip › ILI_plosone/tables/rf_log_score_2014weeks-3-45.csv]

object	log_score	epiweek	weeks_ahead	season
Baseline	-1.83258146374831	3	1	2014
Baseline	-1.04982212449868	4	1	2014
Baseline	-0.59783700075562	5	1	2014
Baseline	-0.544727175441672	6	1	2014
Baseline	-0.49429632181478	7	1	2014
Baseline	-0.3147107448397	8	1	2014
Baseline	-2.65926003693278	9	1	2014
Baseline	-1.17118298150295	10	1	2014
Baseline	-0.579818495252942	11	1	2014
Baseline	-1.04982212449868	12	1	2014
Baseline	-1.10866262452161	13	1	2014
Baseline	-1.51412773262978	14	1	2014
Baseline	-2.99573227355399	15	1	2014
Baseline	-1.34707364796661	16	1	2014
Baseline	-1.77195684193188	17	1	2014
Baseline	-1.13943428318836	18	1	2014
Baseline	-2.52572864430826	19	1	2014
Baseline	-0.776528789498996	20	1	2014
Baseline	-0.916290731874155	21	1	2014
Baseline	-1.30933331998376	22	1	2014
Baseline	-1.51412773262978	23	1	2014
Baseline	-1.17118298150295	24	1	2014
Baseline	-1.38629436111989	25	1	2014
Baseline	-0.7339691750802	26	1	2014
Baseline	-0.7339691750802	27	1	2014
Baseline	-0.415515443961666	28	1	2014
Baseline	-0.63487827243597	29	1	2014
Baseline	-0.941608539858445	30	1	2014
Baseline	-0.653926467406664	31	1	2014
Baseline	-1.83258146374831	32	1	2014
Baseline	-0.63487827243597	33	1	2014
Baseline	-3.2188758248682	34	1	2014
Baseline	-0.941608539858445	35	1	2014
Baseline	-0.579818495252942	36	1	2014
Baseline	-0.430782916092454	37	1	2014
Baseline	-0.371063681390832	38	1	2014
Baseline	-0.63487827243597	39	1	2014
Baseline	-1.51412773262978	40	1	2014
Baseline	-0.941608539858445	41	1	2014
Baseline	-0.867500567704723	42	1	2014
Baseline	-1.20397280432594	43	1	2014
Baseline	-0.673344553263766	44	1	2014
Baseline	-0.891598119283784	45	1	2014
Baseline	-1.20397280432594	3	2	2014
Baseline	-0.673344553263766	4	2	2014
Baseline	-0.653926467406664	5	2	2014
Baseline	-0.693147180559945	6	2	2014
Baseline	-0.446287102628419	7	2	2014
Baseline	-2.52572864430826	8	2	2014
Baseline	-1.20397280432594	9	2	2014
Baseline	-0.7339691750802	10	2	2014
Baseline	-1.6094379124341	11	2	2014
Baseline	-1.38629436111989	12	2	2014
Baseline	-1.71479842809193	13	2	2014
Baseline	-3.50655789731998	14	2	2014
Baseline	-1.96611285637283	15	2	2014
Baseline	-2.04022082852655	16	2	2014
Baseline	-1.71479842809193	17	2	2014
Baseline	-2.30258509299405	18	2	2014
Baseline	-0.916290731874155	19	2	2014
Baseline	-1.10866262452161	20	2	2014
Baseline	-1.13943428318836	21	2	2014
Baseline	-1.6094379124341	22	2	2014
Baseline	-1.46967597005894	23	2	2014
Baseline	-1.27296567581289	24	2	2014
Baseline	-1.17118298150295	25	2	2014
Baseline	-1.02165124753198	26	2	2014
Baseline	-0.616186139423817	27	2	2014
Baseline	-0.510825623765991	28	2	2014
Baseline	-0.941608539858445	29	2	2014
Baseline	-0.867500567704723	30	2	2014
Baseline	-1.56064774826467	31	2	2014
Baseline	-0.755022584278033	32	2	2014
Baseline	-2.81341071676004	33	2	2014
Baseline	-1.20397280432594	34	2	2014
Baseline	-0.994252273343867	35	2	2014
Baseline	-0.59783700075562	36	2	2014
Baseline	-0.478035800943	37	2	2014
Baseline	-0.776528789498996	38	2	2014
Baseline	-1.89711998488588	39	2	2014
Baseline	-0.755022584278033	40	2	2014
Baseline	-0.755022584278033	41	2	2014
Baseline	-1.17118298150295	42	2	2014
Baseline	-0.616186139423817	43	2	2014
Baseline	-1.6094379124341	44	2	2014
Baseline	-0.798507696217772	45	2	2014
Baseline	-0.59783700075562	3	3	2014
Baseline	-0.798507696217772	4	3	2014
Baseline	-0.867500567704723	5	3	2014
Baseline	-0.776528789498996	6	3	2014
Baseline	-2.20727491318972	7	3	2014
Baseline	-1.34707364796661	8	3	2014
Baseline	-0.843970070294529	9	3	2014
Baseline	-1.71479842809193	10	3	2014
Baseline	-1.42711635564015	11	3	2014
Baseline	-1.83258146374831	12	3	2014
Baseline	-2.99573227355399	13	3	2014
Baseline	-2.30258509299405	14	3	2014
Baseline	-2.52572864430826	15	3	2014
Baseline	-2.30258509299405	16	3	2014
Baseline	-1.51412773262978	17	3	2014
Baseline	-1.20397280432594	18	3	2014
Baseline	-0.867500567704723	19	3	2014
Baseline	-1.30933331998376	20	3	2014
Baseline	-1.77195684193188	21	3	2014
Baseline	-1.96611285637283	22	3	2014
Baseline	-1.30933331998376	23	3	2014
Baseline	-1.02165124753198	24	3	2014
Baseline	-0.994252273343867	25	3	2014
Baseline	-0.616186139423817	26	3	2014
Baseline	-0.527632742082372	27	3	2014
Baseline	-1.42711635564015	28	3	2014
Baseline	-0.755022584278033	29	3	2014
Baseline	-2.12026353620009	30	3	2014
Baseline	-0.776528789498996	31	3	2014
Baseline	-2.20727491318972	32	3	2014
Baseline	-1.34707364796661	33	3	2014
Baseline	-1.13943428318836	34	3	2014
Baseline	-0.653926467406664	35	3	2014
Baseline	-0.478035800943	36	3	2014
Baseline	-0.510825623765991	37	3	2014
Baseline	-2.65926003693278	38	3	2014
Baseline	-1.10866262452161	39	3	2014
Baseline	-1.38629436111989	40	3	2014
Baseline	-1.38629436111989	41	3	2014
Baseline	-0.843970070294529	42	3	2014
Baseline	-0.916290731874155	43	3	2014
Baseline	-1.38629436111989	44	3	2014
Baseline	-0.415515443961666	45	3	2014
Baseline	-0.798507696217772	3	4	2014
Baseline	-1.02165124753198	4	4	2014
Baseline	-0.916290731874155	5	4	2014
Baseline	-1.71479842809193	6	4	2014
Baseline	-1.38629436111989	7	4	2014
Baseline	-0.713349887877465	8	4	2014
Baseline	-1.46967597005894	9	4	2014
Baseline	-1.42711635564015	10	4	2014
Baseline	-3.50655789731998	11	4	2014
Baseline	-3.50655789731998	12	4	2014
Baseline	-2.12026353620009	13	4	2014
Baseline	-2.99573227355399	14	4	2014
Baseline	-2.04022082852655	15	4	2014
Baseline	-1.51412773262978	16	4	2014
Baseline	-1.30933331998376	17	4	2014
Baseline	-1.04982212449868	18	4	2014
Baseline	-0.867500567704723	19	4	2014
Baseline	-1.96611285637283	20	4	2014
Baseline	-1.83258146374831	21	4	2014
Baseline	-1.17118298150295	22	4	2014
Baseline	-0.916290731874155	23	4	2014
Baseline	-0.967584026261706	24	4	2014
Baseline	-0.843970070294529	25	4	2014
Baseline	-0.713349887877465	26	4	2014
Baseline	-1.17118298150295	27	4	2014
Baseline	-0.941608539858445	28	4	2014
Baseline	-1.6094379124341	29	4	2014
Baseline	-0.579818495252942	30	4	2014
Baseline	-1.96611285637283	31	4	2014
Baseline	-1.02165124753198	32	4	2014
Baseline	-1.13943428318836	33	4	2014
Baseline	-0.544727175441672	34	4	2014
Baseline	-0.478035800943	35	4	2014
Baseline	-0.430782916092454	36	4	2014
Baseline	-2.40794560865187	37	4	2014
Baseline	-1.23787435600162	38	4	2014
Baseline	-1.6094379124341	39	4	2014
Baseline	-0.798507696217772	40	4	2014
Baseline	-0.7339691750802	41	4	2014
Baseline	-0.653926467406664	42	4	2014
Baseline	-0.916290731874155	43	4	2014
Baseline	-0.527632742082372	44	4	2014
Baseline	-0.63487827243597	45	4	2014
Sex	-1.71479842809193	3	1	2014
Sex	-0.967584026261706	4	1	2014
Sex	-0.562118918153541	5	1	2014
Sex	-0.562118918153541	6	1	2014
Sex	-0.49429632181478	7	1	2014
Sex	-0.328504066972036	8	1	2014
Sex	-2.65926003693278	9	1	2014
Sex	-1.42711635564015	10	1	2014
Sex	-0.63487827243597	11	1	2014
Sex	-1.13943428318836	12	1	2014
Sex	-1.07880966137193	13	1	2014
Sex	-1.30933331998376	14	1	2014
Sex	-3.2188758248682	15	1	2014
Sex	-1.30933331998376	16	1	2014
Sex	-1.66073120682165	17	1	2014
Sex	-1.10866262452161	18	1	2014
Sex	-2.81341071676004	19	1	2014
Sex	-0.82098055206983	20	1	2014
Sex	-1.02165124753198	21	1	2014
Sex	-1.46967597005894	22	1	2014
Sex	-1.42711635564015	23	1	2014
Sex	-1.13943428318836	24	1	2014
Sex	-1.42711635564015	25	1	2014
Sex	-0.7339691750802	26	1	2014
Sex	-0.7339691750802	27	1	2014
Sex	-0.653926467406664	28	1	2014
Sex	-0.82098055206983	29	1	2014
Sex	-0.843970070294529	30	1	2014
Sex	-0.653926467406664	31	1	2014
Sex	-1.89711998488588	32	1	2014
Sex	-0.616186139423817	33	1	2014
Sex	-2.52572864430826	34	1	2014
Sex	-0.941608539858445	35	1	2014
Sex	-0.59783700075562	36	1	2014
Sex	-0.415515443961666	37	1	2014
Sex	-0.356674943938732	38	1	2014
Sex	-0.616186139423817	39	1	2014
Sex	-1.23787435600162	40	1	2014
Sex	-0.941608539858445	41	1	2014
Sex	-0.713349887877465	42	1	2014
Sex	-1.10866262452161	43	1	2014
Sex	-0.755022584278033	44	1	2014
Sex	-0.967584026261706	45	1	2014
Sex	-1.10866262452161	3	2	2014
Sex	-0.63487827243597	4	2	2014
Sex	-0.59783700075562	5	2	2014
Sex	-0.673344553263766	6	2	2014
Sex	-0.385662480811985	7	2	2014
Sex	-2.65926003693278	8	2	2014
Sex	-1.42711635564015	9	2	2014
Sex	-0.798507696217772	10	2	2014
Sex	-1.71479842809193	11	2	2014
Sex	-1.38629436111989	12	2	2014
Sex	-1.71479842809193	13	2	2014
Sex	-2.99573227355399	14	2	2014
Sex	-1.83258146374831	15	2	2014
Sex	-2.04022082852655	16	2	2014
Sex	-1.83258146374831	17	2	2014
Sex	-2.30258509299405	18	2	2014
Sex	-1.07880966137193	19	2	2014
Sex	-1.10866262452161	20	2	2014
Sex	-1.23787435600162	21	2	2014
Sex	-1.89711998488588	22	2	2014
Sex	-1.56064774826467	23	2	2014
Sex	-1.38629436111989	24	2	2014
Sex	-1.17118298150295	25	2	2014
Sex	-0.967584026261706	26	2	2014
Sex	-0.63487827243597	27	2	2014
Sex	-0.579818495252942	28	2	2014
Sex	-1.02165124753198	29	2	2014
Sex	-0.843970070294529	30	2	2014
Sex	-1.77195684193188	31	2	2014
Sex	-0.673344553263766	32	2	2014
Sex	-2.81341071676004	33	2	2014
Sex	-1.30933331998376	34	2	2014
Sex	-0.967584026261706	35	2	2014
Sex	-0.544727175441672	36	2	2014
Sex	-0.510825623765991	37	2	2014
Sex	-0.579818495252942	38	2	2014
Sex	-1.77195684193188	39	2	2014
Sex	-0.82098055206983	40	2	2014
Sex	-0.63487827243597	41	2	2014
Sex	-1.04982212449868	42	2	2014
Sex	-0.49429632181478	43	2	2014
Sex	-1.71479842809193	44	2	2014
Sex	-0.891598119283784	45	2	2014
Sex	-0.63487827243597	3	3	2014
Sex	-0.798507696217772	4	3	2014
Sex	-0.843970070294529	5	3	2014
Sex	-0.7339691750802	6	3	2014
Sex	-2.20727491318972	7	3	2014
Sex	-1.46967597005894	8	3	2014
Sex	-0.916290731874155	9	3	2014
Sex	-1.66073120682165	10	3	2014
Sex	-1.46967597005894	11	3	2014
Sex	-2.04022082852655	12	3	2014
Sex	-2.40794560865187	13	3	2014
Sex	-2.40794560865187	14	3	2014
Sex	-2.40794560865187	15	3	2014
Sex	-2.40794560865187	16	3	2014
Sex	-1.6094379124341	17	3	2014
Sex	-1.38629436111989	18	3	2014
Sex	-0.891598119283784	19	3	2014
Sex	-1.20397280432594	20	3	2014
Sex	-2.12026353620009	21	3	2014
Sex	-2.12026353620009	22	3	2014
Sex	-1.34707364796661	23	3	2014
Sex	-1.07880966137193	24	3	2014
Sex	-0.967584026261706	25	3	2014
Sex	-0.579818495252942	26	3	2014
Sex	-0.510825623765991	27	3	2014
Sex	-1.34707364796661	28	3	2014
Sex	-0.843970070294529	29	3	2014
Sex	-2.30258509299405	30	3	2014
Sex	-0.755022584278033	31	3	2014
Sex	-2.30258509299405	32	3	2014
Sex	-1.38629436111989	33	3	2014
Sex	-1.17118298150295	34	3	2014
Sex	-0.673344553263766	35	3	2014
Sex	-0.510825623765991	36	3	2014
Sex	-0.544727175441672	37	3	2014
Sex	-2.40794560865187	38	3	2014
Sex	-1.13943428318836	39	3	2014
Sex	-1.23787435600162	40	3	2014
Sex	-1.34707364796661	41	3	2014
Sex	-0.776528789498996	42	3	2014
Sex	-0.843970070294529	43	3	2014
Sex	-1.51412773262978	44	3	2014
Sex	-0.415515443961666	45	3	2014
Sex	-0.798507696217772	3	4	2014
Sex	-0.967584026261706	4	4	2014
Sex	-0.941608539858445	5	4	2014
Sex	-1.77195684193188	6	4	2014
Sex	-1.38629436111989	7	4	2014
Sex	-0.798507696217772	8	4	2014
Sex	-1.46967597005894	9	4	2014
Sex	-1.38629436111989	10	4	2014
Sex	-2.99573227355399	11	4	2014
Sex	-3.50655789731998	12	4	2014
Sex	-2.30258509299405	13	4	2014
Sex	-3.2188758248682	14	4	2014
Sex	-2.30258509299405	15	4	2014
Sex	-1.6094379124341	16	4	2014
Sex	-1.30933331998376	17	4	2014
Sex	-1.04982212449868	18	4	2014
Sex	-0.867500567704723	19	4	2014
Sex	-1.89711998488588	20	4	2014
Sex	-1.77195684193188	21	4	2014
Sex	-1.27296567581289	22	4	2014
Sex	-0.891598119283784	23	4	2014
Sex	-1.07880966137193	24	4	2014
Sex	-0.755022584278033	25	4	2014
Sex	-0.63487827243597	26	4	2014
Sex	-1.17118298150295	27	4	2014
Sex	-0.994252273343867	28	4	2014
Sex	-1.71479842809193	29	4	2014
Sex	-0.673344553263766	30	4	2014
Sex	-2.20727491318972	31	4	2014
Sex	-1.07880966137193	32	4	2014
Sex	-1.17118298150295	33	4	2014
Sex	-0.63487827243597	34	4	2014
Sex	-0.527632742082372	35	4	2014
Sex	-0.478035800943	36	4	2014
Sex	-2.40794560865187	37	4	2014
Sex	-1.20397280432594	38	4	2014
Sex	-1.46967597005894	39	4	2014
Sex	-0.843970070294529	40	4	2014
Sex	-0.63487827243597	41	4	2014
Sex	-0.527632742082372	42	4	2014
Sex	-0.941608539858445	43	4	2014
Sex	-0.544727175441672	44	4	2014
Sex	-0.653926467406664	45	4	2014
Age	-1.77195684193188	3	1	2014
Age	-1.07880966137193	4	1	2014
Age	-0.616186139423817	5	1	2014
Age	-0.653926467406664	6	1	2014
Age	-0.544727175441672	7	1	2014
Age	-0.400477566597125	8	1	2014
Age	-2.30258509299405	9	1	2014
Age	-1.38629436111989	10	1	2014
Age	-0.713349887877465	11	1	2014
Age	-1.20397280432594	12	1	2014
Age	-1.02165124753198	13	1	2014
Age	-1.27296567581289	14	1	2014
Age	-2.65926003693278	15	1	2014
Age	-1.51412773262978	16	1	2014
Age	-1.83258146374831	17	1	2014
Age	-1.34707364796661	18	1	2014
Age	-2.20727491318972	19	1	2014
Age	-0.755022584278033	20	1	2014
Age	-1.04982212449868	21	1	2014
Age	-1.46967597005894	22	1	2014
Age	-1.38629436111989	23	1	2014
Age	-1.20397280432594	24	1	2014
Age	-1.13943428318836	25	1	2014
Age	-0.82098055206983	26	1	2014
Age	-0.7339691750802	27	1	2014
Age	-0.562118918153541	28	1	2014
Age	-0.693147180559945	29	1	2014
Age	-1.04982212449868	30	1	2014
Age	-0.59783700075562	31	1	2014
Age	-2.04022082852655	32	1	2014
Age	-0.755022584278033	33	1	2014
Age	-2.81341071676004	34	1	2014
Age	-0.967584026261706	35	1	2014
Age	-0.63487827243597	36	1	2014
Age	-0.371063681390832	37	1	2014
Age	-0.342490308946776	38	1	2014
Age	-0.462035459596559	39	1	2014
Age	-1.51412773262978	40	1	2014
Age	-0.776528789498996	41	1	2014
Age	-0.713349887877465	42	1	2014
Age	-1.27296567581289	43	1	2014
Age	-0.693147180559945	44	1	2014
Age	-1.07880966137193	45	1	2014
Age	-1.17118298150295	3	2	2014
Age	-0.776528789498996	4	2	2014
Age	-0.7339691750802	5	2	2014
Age	-0.776528789498996	6	2	2014
Age	-0.510825623765991	7	2	2014
Age	-2.40794560865187	8	2	2014
Age	-1.38629436111989	9	2	2014
Age	-0.967584026261706	10	2	2014
Age	-1.77195684193188	11	2	2014
Age	-1.42711635564015	12	2	2014
Age	-1.38629436111989	13	2	2014
Age	-3.91202300542815	14	2	2014
Age	-2.20727491318972	15	2	2014
Age	-1.77195684193188	16	2	2014
Age	-2.12026353620009	17	2	2014
Age	-2.52572864430826	18	2	2014
Age	-0.891598119283784	19	2	2014
Age	-1.20397280432594	20	2	2014
Age	-1.34707364796661	21	2	2014
Age	-1.71479842809193	22	2	2014
Age	-1.30933331998376	23	2	2014
Age	-1.04982212449868	24	2	2014
Age	-1.02165124753198	25	2	2014
Age	-0.891598119283784	26	2	2014
Age	-0.510825623765991	27	2	2014
Age	-0.544727175441672	28	2	2014
Age	-1.07880966137193	29	2	2014
Age	-0.867500567704723	30	2	2014
Age	-1.71479842809193	31	2	2014
Age	-0.713349887877465	32	2	2014
Age	-2.52572864430826	33	2	2014
Age	-1.34707364796661	34	2	2014
Age	-1.10866262452161	35	2	2014
Age	-0.562118918153541	36	2	2014
Age	-0.478035800943	37	2	2014
Age	-0.579818495252942	38	2	2014
Age	-1.83258146374831	39	2	2014
Age	-0.798507696217772	40	2	2014
Age	-0.673344553263766	41	2	2014
Age	-1.20397280432594	42	2	2014
Age	-0.616186139423817	43	2	2014
Age	-1.71479842809193	44	2	2014
Age	-0.776528789498996	45	2	2014
Age	-0.7339691750802	3	3	2014
Age	-1.04982212449868	4	3	2014
Age	-1.02165124753198	5	3	2014
Age	-0.82098055206983	6	3	2014
Age	-1.96611285637283	7	3	2014
Age	-1.6094379124341	8	3	2014
Age	-1.04982212449868	9	3	2014
Age	-1.77195684193188	10	3	2014
Age	-1.56064774826467	11	3	2014
Age	-1.83258146374831	12	3	2014
Age	-2.99573227355399	13	3	2014
Age	-2.40794560865187	14	3	2014
Age	-2.30258509299405	15	3	2014
Age	-2.52572864430826	16	3	2014
Age	-2.12026353620009	17	3	2014
Age	-1.46967597005894	18	3	2014
Age	-0.967584026261706	19	3	2014
Age	-1.34707364796661	20	3	2014
Age	-1.96611285637283	21	3	2014
Age	-1.89711998488588	22	3	2014
Age	-1.13943428318836	23	3	2014
Age	-0.843970070294529	24	3	2014
Age	-0.82098055206983	25	3	2014
Age	-0.562118918153541	26	3	2014
Age	-0.478035800943	27	3	2014
Age	-1.51412773262978	28	3	2014
Age	-0.891598119283784	29	3	2014
Age	-2.12026353620009	30	3	2014
Age	-0.673344553263766	31	3	2014
Age	-2.52572864430826	32	3	2014
Age	-1.38629436111989	33	3	2014
Age	-1.38629436111989	34	3	2014
Age	-0.63487827243597	35	3	2014
Age	-0.527632742082372	36	3	2014
Age	-0.544727175441672	37	3	2014
Age	-2.40794560865187	38	3	2014
Age	-1.04982212449868	39	3	2014
Age	-1.42711635564015	40	3	2014
Age	-1.34707364796661	41	3	2014
Age	-0.798507696217772	42	3	2014
Age	-0.867500567704723	43	3	2014
Age	-1.6094379124341	44	3	2014
Age	-0.462035459596559	45	3	2014
Age	-0.916290731874155	3	4	2014
Age	-1.20397280432594	4	4	2014
Age	-0.967584026261706	5	4	2014
Age	-1.56064774826467	6	4	2014
Age	-1.42711635564015	7	4	2014
Age	-0.867500567704723	8	4	2014
Age	-1.51412773262978	9	4	2014
Age	-1.6094379124341	10	4	2014
Age	-2.30258509299405	11	4	2014
Age	-3.2188758248682	12	4	2014
Age	-2.65926003693278	13	4	2014
Age	-2.99573227355399	14	4	2014
Age	-2.20727491318972	15	4	2014
Age	-1.83258146374831	16	4	2014
Age	-1.56064774826467	17	4	2014
Age	-1.13943428318836	18	4	2014
Age	-1.02165124753198	19	4	2014
Age	-1.89711998488588	20	4	2014
Age	-1.71479842809193	21	4	2014
Age	-1.07880966137193	22	4	2014
Age	-0.916290731874155	23	4	2014
Age	-0.891598119283784	24	4	2014
Age	-0.7339691750802	25	4	2014
Age	-0.59783700075562	26	4	2014
Age	-1.13943428318836	27	4	2014
Age	-0.994252273343867	28	4	2014
Age	-1.66073120682165	29	4	2014
Age	-0.63487827243597	30	4	2014
Age	-2.40794560865187	31	4	2014
Age	-1.17118298150295	32	4	2014
Age	-1.27296567581289	33	4	2014
Age	-0.673344553263766	34	4	2014
Age	-0.59783700075562	35	4	2014
Age	-0.49429632181478	36	4	2014
Age	-2.30258509299405	37	4	2014
Age	-1.13943428318836	38	4	2014
Age	-1.56064774826467	39	4	2014
Age	-0.82098055206983	40	4	2014
Age	-0.673344553263766	41	4	2014
Age	-0.59783700075562	42	4	2014
Age	-0.891598119283784	43	4	2014
Age	-0.693147180559945	44	4	2014
Age	-0.713349887877465	45	4	2014
Sex and Age	-1.77195684193188	3	1	2014
Sex and Age	-1.10866262452161	4	1	2014
Sex and Age	-0.579818495252942	5	1	2014
Sex and Age	-0.755022584278033	6	1	2014
Sex and Age	-0.579818495252942	7	1	2014
Sex and Age	-0.415515443961666	8	1	2014
Sex and Age	-1.89711998488588	9	1	2014
Sex and Age	-1.30933331998376	10	1	2014
Sex and Age	-0.693147180559945	11	1	2014
Sex and Age	-1.38629436111989	12	1	2014
Sex and Age	-0.916290731874155	13	1	2014
Sex and Age	-1.10866262452161	14	1	2014
Sex and Age	-2.52572864430826	15	1	2014
Sex and Age	-1.51412773262978	16	1	2014
Sex and Age	-1.77195684193188	17	1	2014
Sex and Age	-1.30933331998376	18	1	2014
Sex and Age	-2.20727491318972	19	1	2014
Sex and Age	-0.7339691750802	20	1	2014
Sex and Age	-1.27296567581289	21	1	2014
Sex and Age	-1.42711635564015	22	1	2014
Sex and Age	-1.71479842809193	23	1	2014
Sex and Age	-1.04982212449868	24	1	2014
Sex and Age	-0.941608539858445	25	1	2014
Sex and Age	-0.755022584278033	26	1	2014
Sex and Age	-0.755022584278033	27	1	2014
Sex and Age	-0.59783700075562	28	1	2014
Sex and Age	-0.713349887877465	29	1	2014
Sex and Age	-0.916290731874155	30	1	2014
Sex and Age	-0.63487827243597	31	1	2014
Sex and Age	-1.77195684193188	32	1	2014
Sex and Age	-0.653926467406664	33	1	2014
Sex and Age	-2.65926003693278	34	1	2014
Sex and Age	-1.04982212449868	35	1	2014
Sex and Age	-0.673344553263766	36	1	2014
Sex and Age	-0.462035459596559	37	1	2014
Sex and Age	-0.510825623765991	38	1	2014
Sex and Age	-0.63487827243597	39	1	2014
Sex and Age	-1.38629436111989	40	1	2014
Sex and Age	-0.693147180559945	41	1	2014
Sex and Age	-0.544727175441672	42	1	2014
Sex and Age	-1.27296567581289	43	1	2014
Sex and Age	-0.713349887877465	44	1	2014
Sex and Age	-1.10866262452161	45	1	2014
Sex and Age	-1.20397280432594	3	2	2014
Sex and Age	-0.713349887877465	4	2	2014
Sex and Age	-0.798507696217772	5	2	2014
Sex and Age	-0.82098055206983	6	2	2014
Sex and Age	-0.579818495252942	7	2	2014
Sex and Age	-2.12026353620009	8	2	2014
Sex and Age	-1.38629436111989	9	2	2014
Sex and Age	-0.916290731874155	10	2	2014
Sex and Age	-1.51412773262978	11	2	2014
Sex and Age	-1.38629436111989	12	2	2014
Sex and Age	-1.42711635564015	13	2	2014
Sex and Age	-3.50655789731998	14	2	2014
Sex and Age	-2.12026353620009	15	2	2014
Sex and Age	-1.89711998488588	16	2	2014
Sex and Age	-1.83258146374831	17	2	2014
Sex and Age	-2.65926003693278	18	2	2014
Sex and Age	-1.02165124753198	19	2	2014
Sex and Age	-1.23787435600162	20	2	2014
Sex and Age	-1.34707364796661	21	2	2014
Sex and Age	-1.83258146374831	22	2	2014
Sex and Age	-1.42711635564015	23	2	2014
Sex and Age	-1.07880966137193	24	2	2014
Sex and Age	-0.967584026261706	25	2	2014
Sex and Age	-0.82098055206983	26	2	2014
Sex and Age	-0.59783700075562	27	2	2014
Sex and Age	-0.579818495252942	28	2	2014
Sex and Age	-0.994252273343867	29	2	2014
Sex and Age	-0.867500567704723	30	2	2014
Sex and Age	-1.51412773262978	31	2	2014
Sex and Age	-0.776528789498996	32	2	2014
Sex and Age	-2.52572864430826	33	2	2014
Sex and Age	-1.46967597005894	34	2	2014
Sex and Age	-1.04982212449868	35	2	2014
Sex and Age	-0.673344553263766	36	2	2014
Sex and Age	-0.616186139423817	37	2	2014
Sex and Age	-0.7339691750802	38	2	2014
Sex and Age	-1.51412773262978	39	2	2014
Sex and Age	-0.776528789498996	40	2	2014
Sex and Age	-0.59783700075562	41	2	2014
Sex and Age	-1.34707364796661	42	2	2014
Sex and Age	-0.7339691750802	43	2	2014
Sex and Age	-1.34707364796661	44	2	2014
Sex and Age	-1.23787435600162	45	2	2014
Sex and Age	-0.798507696217772	3	3	2014
Sex and Age	-0.941608539858445	4	3	2014
Sex and Age	-0.967584026261706	5	3	2014
Sex and Age	-0.891598119283784	6	3	2014
Sex and Age	-1.77195684193188	7	3	2014
Sex and Age	-1.51412773262978	8	3	2014
Sex and Age	-1.04982212449868	9	3	2014
Sex and Age	-1.77195684193188	10	3	2014
Sex and Age	-1.66073120682165	11	3	2014
Sex and Age	-1.6094379124341	12	3	2014
Sex and Age	-2.99573227355399	13	3	2014
Sex and Age	-2.65926003693278	14	3	2014
Sex and Age	-2.52572864430826	15	3	2014
Sex and Age	-2.40794560865187	16	3	2014
Sex and Age	-2.12026353620009	17	3	2014
Sex and Age	-1.6094379124341	18	3	2014
Sex and Age	-1.13943428318836	19	3	2014
Sex and Age	-1.30933331998376	20	3	2014
Sex and Age	-1.89711998488588	21	3	2014
Sex and Age	-1.77195684193188	22	3	2014
Sex and Age	-1.20397280432594	23	3	2014
Sex and Age	-0.941608539858445	24	3	2014
Sex and Age	-0.843970070294529	25	3	2014
Sex and Age	-0.59783700075562	26	3	2014
Sex and Age	-0.562118918153541	27	3	2014
Sex and Age	-1.20397280432594	28	3	2014
Sex and Age	-0.916290731874155	29	3	2014
Sex and Age	-1.89711998488588	30	3	2014
Sex and Age	-0.713349887877465	31	3	2014
Sex and Age	-2.52572864430826	32	3	2014
Sex and Age	-1.42711635564015	33	3	2014
Sex and Age	-1.34707364796661	34	3	2014
Sex and Age	-0.798507696217772	35	3	2014
Sex and Age	-0.693147180559945	36	3	2014
Sex and Age	-0.616186139423817	37	3	2014
Sex and Age	-2.20727491318972	38	3	2014
Sex and Age	-1.07880966137193	39	3	2014
Sex and Age	-1.38629436111989	40	3	2014
Sex and Age	-1.38629436111989	41	3	2014
Sex and Age	-0.693147180559945	42	3	2014
Sex and Age	-0.843970070294529	43	3	2014
Sex and Age	-1.6094379124341	44	3	2014
Sex and Age	-0.59783700075562	45	3	2014
Sex and Age	-0.994252273343867	3	4	2014
Sex and Age	-1.20397280432594	4	4	2014
Sex and Age	-0.994252273343867	5	4	2014
Sex and Age	-1.66073120682165	6	4	2014
Sex and Age	-1.6094379124341	7	4	2014
Sex and Age	-1.04982212449868	8	4	2014
Sex and Age	-1.6094379124341	9	4	2014
Sex and Age	-1.66073120682165	10	4	2014
Sex and Age	-1.96611285637283	11	4	2014
Sex and Age	-3.91202300542815	12	4	2014
Sex and Age	-2.40794560865187	13	4	2014
Sex and Age	-2.99573227355399	14	4	2014
Sex and Age	-2.30258509299405	15	4	2014
Sex and Age	-2.12026353620009	16	4	2014
Sex and Age	-1.66073120682165	17	4	2014
Sex and Age	-1.04982212449868	18	4	2014
Sex and Age	-1.04982212449868	19	4	2014
Sex and Age	-1.89711998488588	20	4	2014
Sex and Age	-1.6094379124341	21	4	2014
Sex and Age	-1.27296567581289	22	4	2014
Sex and Age	-0.916290731874155	23	4	2014
Sex and Age	-0.967584026261706	24	4	2014
Sex and Age	-0.7339691750802	25	4	2014
Sex and Age	-0.562118918153541	26	4	2014
Sex and Age	-0.941608539858445	27	4	2014
Sex and Age	-1.10866262452161	28	4	2014
Sex and Age	-1.77195684193188	29	4	2014
Sex and Age	-0.713349887877465	30	4	2014
Sex and Age	-2.30258509299405	31	4	2014
Sex and Age	-1.38629436111989	32	4	2014
Sex and Age	-1.38629436111989	33	4	2014
Sex and Age	-0.776528789498996	34	4	2014
Sex and Age	-0.616186139423817	35	4	2014
Sex and Age	-0.616186139423817	36	4	2014
Sex and Age	-1.89711998488588	37	4	2014
Sex and Age	-1.17118298150295	38	4	2014
Sex and Age	-1.51412773262978	39	4	2014
Sex and Age	-0.843970070294529	40	4	2014
Sex and Age	-0.673344553263766	41	4	2014
Sex and Age	-0.673344553263766	42	4	2014
Sex and Age	-1.13943428318836	43	4	2014
Sex and Age	-0.693147180559945	44	4	2014
Sex and Age	-0.941608539858445	45	4	2014
Distance Buffers	-1.71479842809193	3	1	2014
Distance Buffers	-1.07880966137193	4	1	2014
Distance Buffers	-0.49429632181478	5	1	2014
Distance Buffers	-0.579818495252942	6	1	2014
Distance Buffers	-0.544727175441672	7	1	2014
Distance Buffers	-0.462035459596559	8	1	2014
Distance Buffers	-2.30258509299405	9	1	2014
Distance Buffers	-1.46967597005894	10	1	2014
Distance Buffers	-0.755022584278033	11	1	2014
Distance Buffers	-1.10866262452161	12	1	2014
Distance Buffers	-0.916290731874155	13	1	2014
Distance Buffers	-1.23787435600162	14	1	2014
Distance Buffers	-2.81341071676004	15	1	2014
Distance Buffers	-1.51412773262978	16	1	2014
Distance Buffers	-1.77195684193188	17	1	2014
Distance Buffers	-1.20397280432594	18	1	2014
Distance Buffers	-2.52572864430826	19	1	2014
Distance Buffers	-0.967584026261706	20	1	2014
Distance Buffers	-1.07880966137193	21	1	2014
Distance Buffers	-1.38629436111989	22	1	2014
Distance Buffers	-1.6094379124341	23	1	2014
Distance Buffers	-1.17118298150295	24	1	2014
Distance Buffers	-1.38629436111989	25	1	2014
Distance Buffers	-0.798507696217772	26	1	2014
Distance Buffers	-0.916290731874155	27	1	2014
Distance Buffers	-0.713349887877465	28	1	2014
Distance Buffers	-0.994252273343867	29	1	2014
Distance Buffers	-1.07880966137193	30	1	2014
Distance Buffers	-0.7339691750802	31	1	2014
Distance Buffers	-1.66073120682165	32	1	2014
Distance Buffers	-0.693147180559945	33	1	2014
Distance Buffers	-2.52572864430826	34	1	2014
Distance Buffers	-0.994252273343867	35	1	2014
Distance Buffers	-0.776528789498996	36	1	2014
Distance Buffers	-0.527632742082372	37	1	2014
Distance Buffers	-0.49429632181478	38	1	2014
Distance Buffers	-0.616186139423817	39	1	2014
Distance Buffers	-1.20397280432594	40	1	2014
Distance Buffers	-0.776528789498996	41	1	2014
Distance Buffers	-0.713349887877465	42	1	2014
Distance Buffers	-1.34707364796661	43	1	2014
Distance Buffers	-0.867500567704723	44	1	2014
Distance Buffers	-0.994252273343867	45	1	2014
Distance Buffers	-1.13943428318836	3	2	2014
Distance Buffers	-0.63487827243597	4	2	2014
Distance Buffers	-0.673344553263766	5	2	2014
Distance Buffers	-0.755022584278033	6	2	2014
Distance Buffers	-0.562118918153541	7	2	2014
Distance Buffers	-2.12026353620009	8	2	2014
Distance Buffers	-1.27296567581289	9	2	2014
Distance Buffers	-0.967584026261706	10	2	2014
Distance Buffers	-1.66073120682165	11	2	2014
Distance Buffers	-1.34707364796661	12	2	2014
Distance Buffers	-1.51412773262978	13	2	2014
Distance Buffers	-3.50655789731998	14	2	2014
Distance Buffers	-2.04022082852655	15	2	2014
Distance Buffers	-2.04022082852655	16	2	2014
Distance Buffers	-1.89711998488588	17	2	2014
Distance Buffers	-2.30258509299405	18	2	2014
Distance Buffers	-1.27296567581289	19	2	2014
Distance Buffers	-1.13943428318836	20	2	2014
Distance Buffers	-1.30933331998376	21	2	2014
Distance Buffers	-1.89711998488588	22	2	2014
Distance Buffers	-1.77195684193188	23	2	2014
Distance Buffers	-1.34707364796661	24	2	2014
Distance Buffers	-0.994252273343867	25	2	2014
Distance Buffers	-1.10866262452161	26	2	2014
Distance Buffers	-0.82098055206983	27	2	2014
Distance Buffers	-0.82098055206983	28	2	2014
Distance Buffers	-1.20397280432594	29	2	2014
Distance Buffers	-1.07880966137193	30	2	2014
Distance Buffers	-1.66073120682165	31	2	2014
Distance Buffers	-0.776528789498996	32	2	2014
Distance Buffers	-2.65926003693278	33	2	2014
Distance Buffers	-1.34707364796661	34	2	2014
Distance Buffers	-1.10866262452161	35	2	2014
Distance Buffers	-0.653926467406664	36	2	2014
Distance Buffers	-0.562118918153541	37	2	2014
Distance Buffers	-0.713349887877465	38	2	2014
Distance Buffers	-1.51412773262978	39	2	2014
Distance Buffers	-0.916290731874155	40	2	2014
Distance Buffers	-0.82098055206983	41	2	2014
Distance Buffers	-1.17118298150295	42	2	2014
Distance Buffers	-0.653926467406664	43	2	2014
Distance Buffers	-1.56064774826467	44	2	2014
Distance Buffers	-1.02165124753198	45	2	2014
Distance Buffers	-0.673344553263766	3	3	2014
Distance Buffers	-0.798507696217772	4	3	2014
Distance Buffers	-0.82098055206983	5	3	2014
Distance Buffers	-0.82098055206983	6	3	2014
Distance Buffers	-1.96611285637283	7	3	2014
Distance Buffers	-1.42711635564015	8	3	2014
Distance Buffers	-0.994252273343867	9	3	2014
Distance Buffers	-1.83258146374831	10	3	2014
Distance Buffers	-1.77195684193188	11	3	2014
Distance Buffers	-1.71479842809193	12	3	2014
Distance Buffers	-2.99573227355399	13	3	2014
Distance Buffers	-2.40794560865187	14	3	2014
Distance Buffers	-2.65926003693278	15	3	2014
Distance Buffers	-2.30258509299405	16	3	2014
Distance Buffers	-1.96611285637283	17	3	2014
Distance Buffers	-1.42711635564015	18	3	2014
Distance Buffers	-0.994252273343867	19	3	2014
Distance Buffers	-1.46967597005894	20	3	2014
Distance Buffers	-2.04022082852655	21	3	2014
Distance Buffers	-2.04022082852655	22	3	2014
Distance Buffers	-1.20397280432594	23	3	2014
Distance Buffers	-0.941608539858445	24	3	2014
Distance Buffers	-1.07880966137193	25	3	2014
Distance Buffers	-0.798507696217772	26	3	2014
Distance Buffers	-0.755022584278033	27	3	2014
Distance Buffers	-1.38629436111989	28	3	2014
Distance Buffers	-1.07880966137193	29	3	2014
Distance Buffers	-2.04022082852655	30	3	2014
Distance Buffers	-0.693147180559945	31	3	2014
Distance Buffers	-2.52572864430826	32	3	2014
Distance Buffers	-1.30933331998376	33	3	2014
Distance Buffers	-1.38629436111989	34	3	2014
Distance Buffers	-0.82098055206983	35	3	2014
Distance Buffers	-0.579818495252942	36	3	2014
Distance Buffers	-0.59783700075562	37	3	2014
Distance Buffers	-2.20727491318972	38	3	2014
Distance Buffers	-1.17118298150295	39	3	2014
Distance Buffers	-1.38629436111989	40	3	2014
Distance Buffers	-1.17118298150295	41	3	2014
Distance Buffers	-0.891598119283784	42	3	2014
Distance Buffers	-0.755022584278033	43	3	2014
Distance Buffers	-1.6094379124341	44	3	2014
Distance Buffers	-0.527632742082372	45	3	2014
Distance Buffers	-0.843970070294529	3	4	2014
Distance Buffers	-1.13943428318836	4	4	2014
Distance Buffers	-0.916290731874155	5	4	2014
Distance Buffers	-1.66073120682165	6	4	2014
Distance Buffers	-1.42711635564015	7	4	2014
Distance Buffers	-0.941608539858445	8	4	2014
Distance Buffers	-1.66073120682165	9	4	2014
Distance Buffers	-1.66073120682165	10	4	2014
Distance Buffers	-2.81341071676004	11	4	2014
Distance Buffers	-3.50655789731998	12	4	2014
Distance Buffers	-2.65926003693278	13	4	2014
Distance Buffers	-3.2188758248682	14	4	2014
Distance Buffers	-2.52572864430826	15	4	2014
Distance Buffers	-1.66073120682165	16	4	2014
Distance Buffers	-1.46967597005894	17	4	2014
Distance Buffers	-1.23787435600162	18	4	2014
Distance Buffers	-0.994252273343867	19	4	2014
Distance Buffers	-1.96611285637283	20	4	2014
Distance Buffers	-1.83258146374831	21	4	2014
Distance Buffers	-1.17118298150295	22	4	2014
Distance Buffers	-0.916290731874155	23	4	2014
Distance Buffers	-0.941608539858445	24	4	2014
Distance Buffers	-0.916290731874155	25	4	2014
Distance Buffers	-0.776528789498996	26	4	2014
Distance Buffers	-1.23787435600162	27	4	2014
Distance Buffers	-1.13943428318836	28	4	2014
Distance Buffers	-1.83258146374831	29	4	2014
Distance Buffers	-0.798507696217772	30	4	2014
Distance Buffers	-2.40794560865187	31	4	2014
Distance Buffers	-1.10866262452161	32	4	2014
Distance Buffers	-1.27296567581289	33	4	2014
Distance Buffers	-0.891598119283784	34	4	2014
Distance Buffers	-0.653926467406664	35	4	2014
Distance Buffers	-0.579818495252942	36	4	2014
Distance Buffers	-2.40794560865187	37	4	2014
Distance Buffers	-1.27296567581289	38	4	2014
Distance Buffers	-1.83258146374831	39	4	2014
Distance Buffers	-0.843970070294529	40	4	2014
Distance Buffers	-0.798507696217772	41	4	2014
Distance Buffers	-0.59783700075562	42	4	2014
Distance Buffers	-0.82098055206983	43	4	2014
Distance Buffers	-0.693147180559945	44	4	2014
Distance Buffers	-0.867500567704723	45	4	2014
Strain	-1.83258146374831	3	1	2014
Strain	-1.02165124753198	4	1	2014
Strain	-0.693147180559945	5	1	2014
Strain	-0.63487827243597	6	1	2014
Strain	-0.59783700075562	7	1	2014
Strain	-0.385662480811985	8	1	2014
Strain	-2.65926003693278	9	1	2014
Strain	-1.13943428318836	10	1	2014
Strain	-0.673344553263766	11	1	2014
Strain	-1.17118298150295	12	1	2014
Strain	-1.13943428318836	13	1	2014
Strain	-1.23787435600162	14	1	2014
Strain	-2.99573227355399	15	1	2014
Strain	-1.46967597005894	16	1	2014
Strain	-1.89711998488588	17	1	2014
Strain	-1.38629436111989	18	1	2014
Strain	-2.20727491318972	19	1	2014
Strain	-0.891598119283784	20	1	2014
Strain	-0.994252273343867	21	1	2014
Strain	-1.23787435600162	22	1	2014
Strain	-1.71479842809193	23	1	2014
Strain	-1.23787435600162	24	1	2014
Strain	-1.38629436111989	25	1	2014
Strain	-0.755022584278033	26	1	2014
Strain	-0.7339691750802	27	1	2014
Strain	-0.400477566597125	28	1	2014
Strain	-0.63487827243597	29	1	2014
Strain	-0.941608539858445	30	1	2014
Strain	-0.59783700075562	31	1	2014
Strain	-1.89711998488588	32	1	2014
Strain	-0.653926467406664	33	1	2014
Strain	-3.2188758248682	34	1	2014
Strain	-1.02165124753198	35	1	2014
Strain	-0.713349887877465	36	1	2014
Strain	-0.446287102628419	37	1	2014
Strain	-0.385662480811985	38	1	2014
Strain	-0.693147180559945	39	1	2014
Strain	-1.71479842809193	40	1	2014
Strain	-0.82098055206983	41	1	2014
Strain	-0.776528789498996	42	1	2014
Strain	-1.20397280432594	43	1	2014
Strain	-0.579818495252942	44	1	2014
Strain	-0.82098055206983	45	1	2014
Strain	-1.20397280432594	3	2	2014
Strain	-0.673344553263766	4	2	2014
Strain	-0.713349887877465	5	2	2014
Strain	-0.843970070294529	6	2	2014
Strain	-0.544727175441672	7	2	2014
Strain	-2.52572864430826	8	2	2014
Strain	-1.23787435600162	9	2	2014
Strain	-0.713349887877465	10	2	2014
Strain	-1.66073120682165	11	2	2014
Strain	-1.34707364796661	12	2	2014
Strain	-1.56064774826467	13	2	2014
Strain	-3.91202300542815	14	2	2014
Strain	-1.96611285637283	15	2	2014
Strain	-2.20727491318972	16	2	2014
Strain	-1.83258146374831	17	2	2014
Strain	-2.20727491318972	18	2	2014
Strain	-1.07880966137193	19	2	2014
Strain	-1.23787435600162	20	2	2014
Strain	-1.13943428318836	21	2	2014
Strain	-1.71479842809193	22	2	2014
Strain	-1.6094379124341	23	2	2014
Strain	-1.23787435600162	24	2	2014
Strain	-0.916290731874155	25	2	2014
Strain	-0.941608539858445	26	2	2014
Strain	-0.510825623765991	27	2	2014
Strain	-0.49429632181478	28	2	2014
Strain	-0.941608539858445	29	2	2014
Strain	-0.7339691750802	30	2	2014
Strain	-1.51412773262978	31	2	2014
Strain	-0.867500567704723	32	2	2014
Strain	-3.2188758248682	33	2	2014
Strain	-1.17118298150295	34	2	2014
Strain	-0.967584026261706	35	2	2014
Strain	-0.59783700075562	36	2	2014
Strain	-0.579818495252942	37	2	2014
Strain	-0.755022584278033	38	2	2014
Strain	-1.83258146374831	39	2	2014
Strain	-0.798507696217772	40	2	2014
Strain	-0.616186139423817	41	2	2014
Strain	-1.38629436111989	42	2	2014
Strain	-0.755022584278033	43	2	2014
Strain	-1.30933331998376	44	2	2014
Strain	-0.693147180559945	45	2	2014
Strain	-0.63487827243597	3	3	2014
Strain	-0.891598119283784	4	3	2014
Strain	-0.867500567704723	5	3	2014
Strain	-0.776528789498996	6	3	2014
Strain	-2.30258509299405	7	3	2014
Strain	-1.34707364796661	8	3	2014
Strain	-0.82098055206983	9	3	2014
Strain	-1.77195684193188	10	3	2014
Strain	-1.46967597005894	11	3	2014
Strain	-1.66073120682165	12	3	2014
Strain	-3.50655789731998	13	3	2014
Strain	-2.52572864430826	14	3	2014
Strain	-2.40794560865187	15	3	2014
Strain	-2.04022082852655	16	3	2014
Strain	-1.46967597005894	17	3	2014
Strain	-1.34707364796661	18	3	2014
Strain	-1.04982212449868	19	3	2014
Strain	-1.30933331998376	20	3	2014
Strain	-2.12026353620009	21	3	2014
Strain	-2.04022082852655	22	3	2014
Strain	-1.27296567581289	23	3	2014
Strain	-0.916290731874155	24	3	2014
Strain	-0.941608539858445	25	3	2014
Strain	-0.579818495252942	26	3	2014
Strain	-0.527632742082372	27	3	2014
Strain	-1.27296567581289	28	3	2014
Strain	-0.776528789498996	29	3	2014
Strain	-2.12026353620009	30	3	2014
Strain	-0.776528789498996	31	3	2014
Strain	-2.30258509299405	32	3	2014
Strain	-1.20397280432594	33	3	2014
Strain	-1.23787435600162	34	3	2014
Strain	-0.63487827243597	35	3	2014
Strain	-0.544727175441672	36	3	2014
Strain	-0.59783700075562	37	3	2014
Strain	-2.65926003693278	38	3	2014
Strain	-1.07880966137193	39	3	2014
Strain	-1.56064774826467	40	3	2014
Strain	-1.56064774826467	41	3	2014
Strain	-0.776528789498996	42	3	2014
Strain	-0.941608539858445	43	3	2014
Strain	-1.27296567581289	44	3	2014
Strain	-0.385662480811985	45	3	2014
Strain	-0.867500567704723	3	4	2014
Strain	-1.04982212449868	4	4	2014
Strain	-0.967584026261706	5	4	2014
Strain	-1.83258146374831	6	4	2014
Strain	-1.34707364796661	7	4	2014
Strain	-0.843970070294529	8	4	2014
Strain	-1.46967597005894	9	4	2014
Strain	-1.46967597005894	10	4	2014
Strain	-2.65926003693278	11	4	2014
Strain	-3.50655789731998	12	4	2014
Strain	-2.12026353620009	13	4	2014
Strain	-3.2188758248682	14	4	2014
Strain	-2.12026353620009	15	4	2014
Strain	-1.83258146374831	16	4	2014
Strain	-1.27296567581289	17	4	2014
Strain	-1.02165124753198	18	4	2014
Strain	-0.967584026261706	19	4	2014
Strain	-1.83258146374831	20	4	2014
Strain	-1.77195684193188	21	4	2014
Strain	-1.23787435600162	22	4	2014
Strain	-0.916290731874155	23	4	2014
Strain	-1.02165124753198	24	4	2014
Strain	-0.776528789498996	25	4	2014
Strain	-0.59783700075562	26	4	2014
Strain	-1.07880966137193	27	4	2014
Strain	-0.967584026261706	28	4	2014
Strain	-1.6094379124341	29	4	2014
Strain	-0.63487827243597	30	4	2014
Strain	-2.04022082852655	31	4	2014
Strain	-1.10866262452161	32	4	2014
Strain	-1.04982212449868	33	4	2014
Strain	-0.579818495252942	34	4	2014
Strain	-0.446287102628419	35	4	2014
Strain	-0.49429632181478	36	4	2014
Strain	-2.12026353620009	37	4	2014
Strain	-1.17118298150295	38	4	2014
Strain	-1.38629436111989	39	4	2014
Strain	-0.843970070294529	40	4	2014
Strain	-0.616186139423817	41	4	2014
Strain	-0.63487827243597	42	4	2014
Strain	-0.994252273343867	43	4	2014
Strain	-0.527632742082372	44	4	2014
Strain	-0.616186139423817	45	4	2014
