# Supplementary material for: A stacked ensemble method for forecasting influenza-like illness visit volumes at emergency departments
Source: PLoS One. 2021 Mar 22;16(3):e0241725. doi: 10.1371/journal.pone.0241725 (PMC7984626; doi:10.1371/journal.pone.0241725)
Supplement: S1 Data — (ZIP) [file pone.0241725.s003.zip › ILI_plosone/tables/rf_log_score_2015weeks-3-45.csv]

object	log_score	epiweek	weeks_ahead	season
Baseline	-0.713349887877465	3	1	2015
Baseline	-0.693147180559945	4	1	2015
Baseline	-0.400477566597125	5	1	2015
Baseline	-0.59783700075562	6	1	2015
Baseline	-0.527632742082372	7	1	2015
Baseline	-0.544727175441672	8	1	2015
Baseline	-0.82098055206983	9	1	2015
Baseline	-1.34707364796661	10	1	2015
Baseline	-0.776528789498996	11	1	2015
Baseline	-2.12026353620009	12	1	2015
Baseline	-0.693147180559945	13	1	2015
Baseline	-0.446287102628419	14	1	2015
Baseline	-0.49429632181478	15	1	2015
Baseline	-1.56064774826467	16	1	2015
Baseline	-1.66073120682165	17	1	2015
Baseline	-1.6094379124341	18	1	2015
Baseline	-1.17118298150295	19	1	2015
Baseline	-0.891598119283784	20	1	2015
Baseline	-1.96611285637283	21	1	2015
Baseline	-2.04022082852655	22	1	2015
Baseline	-1.20397280432594	23	1	2015
Baseline	-2.81341071676004	24	1	2015
Baseline	-2.04022082852655	25	1	2015
Baseline	-1.66073120682165	26	1	2015
Baseline	-1.71479842809193	27	1	2015
Baseline	-1.66073120682165	28	1	2015
Baseline	-1.27296567581289	29	1	2015
Baseline	-3.50655789731998	30	1	2015
Baseline	-1.07880966137193	31	1	2015
Baseline	-1.04982212449868	32	1	2015
Baseline	-0.63487827243597	33	1	2015
Baseline	-0.527632742082372	34	1	2015
Baseline	-0.510825623765991	35	1	2015
Baseline	-0.7339691750802	36	1	2015
Baseline	-0.478035800943	37	1	2015
Baseline	-0.544727175441672	38	1	2015
Baseline	-0.798507696217772	39	1	2015
Baseline	-0.49429632181478	40	1	2015
Baseline	-0.843970070294529	41	1	2015
Baseline	-0.7339691750802	42	1	2015
Baseline	-0.616186139423817	43	1	2015
Baseline	-0.867500567704723	44	1	2015
Baseline	-0.462035459596559	45	1	2015
Baseline	-0.693147180559945	3	2	2015
Baseline	-0.693147180559945	4	2	2015
Baseline	-0.7339691750802	5	2	2015
Baseline	-0.63487827243597	6	2	2015
Baseline	-0.616186139423817	7	2	2015
Baseline	-1.34707364796661	8	2	2015
Baseline	-1.30933331998376	9	2	2015
Baseline	-0.916290731874155	10	2	2015
Baseline	-2.52572864430826	11	2	2015
Baseline	-1.07880966137193	12	2	2015
Baseline	-0.59783700075562	13	2	2015
Baseline	-0.673344553263766	14	2	2015
Baseline	-1.51412773262978	15	2	2015
Baseline	-1.30933331998376	16	2	2015
Baseline	-1.89711998488588	17	2	2015
Baseline	-0.941608539858445	18	2	2015
Baseline	-1.20397280432594	19	2	2015
Baseline	-2.04022082852655	20	2	2015
Baseline	-2.40794560865187	21	2	2015
Baseline	-1.30933331998376	22	2	2015
Baseline	-2.81341071676004	23	2	2015
Baseline	-2.40794560865187	24	2	2015
Baseline	-2.04022082852655	25	2	2015
Baseline	-2.30258509299405	26	2	2015
Baseline	-1.38629436111989	27	2	2015
Baseline	-1.27296567581289	28	2	2015
Baseline	-2.81341071676004	29	2	2015
Baseline	-1.71479842809193	30	2	2015
Baseline	-1.83258146374831	31	2	2015
Baseline	-0.755022584278033	32	2	2015
Baseline	-0.673344553263766	33	2	2015
Baseline	-0.544727175441672	34	2	2015
Baseline	-0.891598119283784	35	2	2015
Baseline	-0.527632742082372	36	2	2015
Baseline	-0.562118918153541	37	2	2015
Baseline	-0.63487827243597	38	2	2015
Baseline	-0.49429632181478	39	2	2015
Baseline	-1.02165124753198	40	2	2015
Baseline	-0.891598119283784	41	2	2015
Baseline	-0.82098055206983	42	2	2015
Baseline	-1.20397280432594	43	2	2015
Baseline	-0.562118918153541	44	2	2015
Baseline	-1.04982212449868	45	2	2015
Baseline	-0.82098055206983	3	3	2015
Baseline	-0.693147180559945	4	3	2015
Baseline	-0.776528789498996	5	3	2015
Baseline	-0.798507696217772	6	3	2015
Baseline	-1.38629436111989	7	3	2015
Baseline	-1.6094379124341	8	3	2015
Baseline	-1.07880966137193	9	3	2015
Baseline	-1.77195684193188	10	3	2015
Baseline	-1.34707364796661	11	3	2015
Baseline	-0.713349887877465	12	3	2015
Baseline	-0.7339691750802	13	3	2015
Baseline	-1.56064774826467	14	3	2015
Baseline	-1.51412773262978	15	3	2015
Baseline	-1.10866262452161	16	3	2015
Baseline	-1.23787435600162	17	3	2015
Baseline	-1.38629436111989	18	3	2015
Baseline	-2.04022082852655	19	3	2015
Baseline	-2.20727491318972	20	3	2015
Baseline	-1.6094379124341	21	3	2015
Baseline	-3.2188758248682	22	3	2015
Baseline	-2.52572864430826	23	3	2015
Baseline	-1.77195684193188	24	3	2015
Baseline	-2.20727491318972	25	3	2015
Baseline	-1.89711998488588	26	3	2015
Baseline	-1.17118298150295	27	3	2015
Baseline	-3.2188758248682	28	3	2015
Baseline	-1.83258146374831	29	3	2015
Baseline	-3.50655789731998	30	3	2015
Baseline	-1.04982212449868	31	3	2015
Baseline	-0.843970070294529	32	3	2015
Baseline	-0.7339691750802	33	3	2015
Baseline	-0.693147180559945	34	3	2015
Baseline	-0.843970070294529	35	3	2015
Baseline	-0.7339691750802	36	3	2015
Baseline	-0.916290731874155	37	3	2015
Baseline	-0.59783700075562	38	3	2015
Baseline	-1.30933331998376	39	3	2015
Baseline	-0.579818495252942	40	3	2015
Baseline	-0.967584026261706	41	3	2015
Baseline	-1.04982212449868	42	3	2015
Baseline	-0.843970070294529	43	3	2015
Baseline	-0.916290731874155	44	3	2015
Baseline	-0.510825623765991	45	3	2015
Baseline	-0.798507696217772	3	4	2015
Baseline	-1.17118298150295	4	4	2015
Baseline	-0.891598119283784	5	4	2015
Baseline	-1.56064774826467	6	4	2015
Baseline	-1.6094379124341	7	4	2015
Baseline	-1.04982212449868	8	4	2015
Baseline	-1.77195684193188	9	4	2015
Baseline	-1.34707364796661	10	4	2015
Baseline	-1.23787435600162	11	4	2015
Baseline	-1.13943428318836	12	4	2015
Baseline	-1.51412773262978	13	4	2015
Baseline	-1.51412773262978	14	4	2015
Baseline	-0.967584026261706	15	4	2015
Baseline	-1.04982212449868	16	4	2015
Baseline	-1.34707364796661	17	4	2015
Baseline	-1.71479842809193	18	4	2015
Baseline	-2.30258509299405	19	4	2015
Baseline	-1.83258146374831	20	4	2015
Baseline	-3.91202300542815	21	4	2015
Baseline	-2.52572864430826	22	4	2015
Baseline	-1.46967597005894	23	4	2015
Baseline	-2.20727491318972	24	4	2015
Baseline	-1.51412773262978	25	4	2015
Baseline	-1.17118298150295	26	4	2015
Baseline	-2.81341071676004	27	4	2015
Baseline	-1.71479842809193	28	4	2015
Baseline	-3.91202300542815	29	4	2015
Baseline	-1.30933331998376	30	4	2015
Baseline	-1.38629436111989	31	4	2015
Baseline	-0.713349887877465	32	4	2015
Baseline	-0.891598119283784	33	4	2015
Baseline	-0.755022584278033	34	4	2015
Baseline	-0.891598119283784	35	4	2015
Baseline	-0.994252273343867	36	4	2015
Baseline	-0.693147180559945	37	4	2015
Baseline	-1.02165124753198	38	4	2015
Baseline	-0.462035459596559	39	4	2015
Baseline	-0.941608539858445	40	4	2015
Baseline	-0.776528789498996	41	4	2015
Baseline	-0.82098055206983	42	4	2015
Baseline	-1.77195684193188	43	4	2015
Baseline	-0.673344553263766	44	4	2015
Baseline	-0.798507696217772	45	4	2015
Sex	-0.7339691750802	3	1	2015
Sex	-0.616186139423817	4	1	2015
Sex	-0.544727175441672	5	1	2015
Sex	-0.579818495252942	6	1	2015
Sex	-0.63487827243597	7	1	2015
Sex	-0.713349887877465	8	1	2015
Sex	-0.798507696217772	9	1	2015
Sex	-1.34707364796661	10	1	2015
Sex	-0.843970070294529	11	1	2015
Sex	-2.30258509299405	12	1	2015
Sex	-0.713349887877465	13	1	2015
Sex	-0.430782916092454	14	1	2015
Sex	-0.579818495252942	15	1	2015
Sex	-1.83258146374831	16	1	2015
Sex	-1.42711635564015	17	1	2015
Sex	-1.38629436111989	18	1	2015
Sex	-1.17118298150295	19	1	2015
Sex	-1.10866262452161	20	1	2015
Sex	-1.83258146374831	21	1	2015
Sex	-2.04022082852655	22	1	2015
Sex	-1.27296567581289	23	1	2015
Sex	-2.81341071676004	24	1	2015
Sex	-1.77195684193188	25	1	2015
Sex	-1.46967597005894	26	1	2015
Sex	-1.56064774826467	27	1	2015
Sex	-1.51412773262978	28	1	2015
Sex	-1.13943428318836	29	1	2015
Sex	-3.50655789731998	30	1	2015
Sex	-0.941608539858445	31	1	2015
Sex	-1.13943428318836	32	1	2015
Sex	-0.510825623765991	33	1	2015
Sex	-0.798507696217772	34	1	2015
Sex	-0.63487827243597	35	1	2015
Sex	-0.713349887877465	36	1	2015
Sex	-0.430782916092454	37	1	2015
Sex	-0.562118918153541	38	1	2015
Sex	-0.916290731874155	39	1	2015
Sex	-0.616186139423817	40	1	2015
Sex	-0.967584026261706	41	1	2015
Sex	-0.7339691750802	42	1	2015
Sex	-0.7339691750802	43	1	2015
Sex	-0.82098055206983	44	1	2015
Sex	-0.400477566597125	45	1	2015
Sex	-0.616186139423817	3	2	2015
Sex	-0.7339691750802	4	2	2015
Sex	-0.755022584278033	5	2	2015
Sex	-0.7339691750802	6	2	2015
Sex	-0.755022584278033	7	2	2015
Sex	-1.34707364796661	8	2	2015
Sex	-1.30933331998376	9	2	2015
Sex	-0.941608539858445	10	2	2015
Sex	-2.20727491318972	11	2	2015
Sex	-0.967584026261706	12	2	2015
Sex	-0.510825623765991	13	2	2015
Sex	-0.7339691750802	14	2	2015
Sex	-1.66073120682165	15	2	2015
Sex	-1.10866262452161	16	2	2015
Sex	-1.71479842809193	17	2	2015
Sex	-1.07880966137193	18	2	2015
Sex	-1.20397280432594	19	2	2015
Sex	-2.12026353620009	20	2	2015
Sex	-2.65926003693278	21	2	2015
Sex	-1.42711635564015	22	2	2015
Sex	-2.81341071676004	23	2	2015
Sex	-2.30258509299405	24	2	2015
Sex	-1.89711998488588	25	2	2015
Sex	-2.04022082852655	26	2	2015
Sex	-1.6094379124341	27	2	2015
Sex	-1.27296567581289	28	2	2015
Sex	-2.65926003693278	29	2	2015
Sex	-1.51412773262978	30	2	2015
Sex	-1.77195684193188	31	2	2015
Sex	-0.693147180559945	32	2	2015
Sex	-0.63487827243597	33	2	2015
Sex	-0.63487827243597	34	2	2015
Sex	-0.967584026261706	35	2	2015
Sex	-0.544727175441672	36	2	2015
Sex	-0.59783700075562	37	2	2015
Sex	-0.713349887877465	38	2	2015
Sex	-0.478035800943	39	2	2015
Sex	-0.941608539858445	40	2	2015
Sex	-0.967584026261706	41	2	2015
Sex	-0.843970070294529	42	2	2015
Sex	-1.27296567581289	43	2	2015
Sex	-0.59783700075562	44	2	2015
Sex	-1.10866262452161	45	2	2015
Sex	-0.891598119283784	3	3	2015
Sex	-0.673344553263766	4	3	2015
Sex	-0.941608539858445	5	3	2015
Sex	-0.941608539858445	6	3	2015
Sex	-1.30933331998376	7	3	2015
Sex	-1.66073120682165	8	3	2015
Sex	-1.30933331998376	9	3	2015
Sex	-1.77195684193188	10	3	2015
Sex	-1.27296567581289	11	3	2015
Sex	-0.616186139423817	12	3	2015
Sex	-0.693147180559945	13	3	2015
Sex	-1.66073120682165	14	3	2015
Sex	-1.27296567581289	15	3	2015
Sex	-1.04982212449868	16	3	2015
Sex	-1.38629436111989	17	3	2015
Sex	-1.38629436111989	18	3	2015
Sex	-2.20727491318972	19	3	2015
Sex	-2.65926003693278	20	3	2015
Sex	-1.77195684193188	21	3	2015
Sex	-3.50655789731998	22	3	2015
Sex	-2.99573227355399	23	3	2015
Sex	-1.83258146374831	24	3	2015
Sex	-2.20727491318972	25	3	2015
Sex	-1.77195684193188	26	3	2015
Sex	-1.13943428318836	27	3	2015
Sex	-3.50655789731998	28	3	2015
Sex	-1.77195684193188	29	3	2015
Sex	-3.50655789731998	30	3	2015
Sex	-1.10866262452161	31	3	2015
Sex	-0.843970070294529	32	3	2015
Sex	-0.673344553263766	33	3	2015
Sex	-0.776528789498996	34	3	2015
Sex	-0.994252273343867	35	3	2015
Sex	-0.798507696217772	36	3	2015
Sex	-0.967584026261706	37	3	2015
Sex	-0.653926467406664	38	3	2015
Sex	-1.30933331998376	39	3	2015
Sex	-0.616186139423817	40	3	2015
Sex	-1.02165124753198	41	3	2015
Sex	-0.994252273343867	42	3	2015
Sex	-0.941608539858445	43	3	2015
Sex	-1.02165124753198	44	3	2015
Sex	-0.59783700075562	45	3	2015
Sex	-0.798507696217772	3	4	2015
Sex	-1.13943428318836	4	4	2015
Sex	-0.967584026261706	5	4	2015
Sex	-1.42711635564015	6	4	2015
Sex	-1.66073120682165	7	4	2015
Sex	-1.17118298150295	8	4	2015
Sex	-1.71479842809193	9	4	2015
Sex	-1.51412773262978	10	4	2015
Sex	-1.17118298150295	11	4	2015
Sex	-1.20397280432594	12	4	2015
Sex	-1.51412773262978	13	4	2015
Sex	-1.42711635564015	14	4	2015
Sex	-0.891598119283784	15	4	2015
Sex	-1.13943428318836	16	4	2015
Sex	-1.51412773262978	17	4	2015
Sex	-1.83258146374831	18	4	2015
Sex	-2.65926003693278	19	4	2015
Sex	-2.52572864430826	20	4	2015
Sex	-4.60517018598809	21	4	2015
Sex	-2.81341071676004	22	4	2015
Sex	-1.46967597005894	23	4	2015
Sex	-2.12026353620009	24	4	2015
Sex	-1.46967597005894	25	4	2015
Sex	-1.17118298150295	26	4	2015
Sex	-3.2188758248682	27	4	2015
Sex	-1.96611285637283	28	4	2015
Sex	-3.91202300542815	29	4	2015
Sex	-1.30933331998376	30	4	2015
Sex	-1.34707364796661	31	4	2015
Sex	-0.713349887877465	32	4	2015
Sex	-0.941608539858445	33	4	2015
Sex	-0.82098055206983	34	4	2015
Sex	-0.967584026261706	35	4	2015
Sex	-1.02165124753198	36	4	2015
Sex	-0.776528789498996	37	4	2015
Sex	-1.02165124753198	38	4	2015
Sex	-0.49429632181478	39	4	2015
Sex	-0.916290731874155	40	4	2015
Sex	-0.755022584278033	41	4	2015
Sex	-0.891598119283784	42	4	2015
Sex	-1.71479842809193	43	4	2015
Sex	-0.693147180559945	44	4	2015
Sex	-0.776528789498996	45	4	2015
Age	-0.653926467406664	3	1	2015
Age	-0.49429632181478	4	1	2015
Age	-0.371063681390832	5	1	2015
Age	-0.527632742082372	6	1	2015
Age	-0.63487827243597	7	1	2015
Age	-0.63487827243597	8	1	2015
Age	-0.967584026261706	9	1	2015
Age	-1.13943428318836	10	1	2015
Age	-1.07880966137193	11	1	2015
Age	-2.30258509299405	12	1	2015
Age	-0.798507696217772	13	1	2015
Age	-0.579818495252942	14	1	2015
Age	-0.579818495252942	15	1	2015
Age	-1.71479842809193	16	1	2015
Age	-1.23787435600162	17	1	2015
Age	-1.17118298150295	18	1	2015
Age	-1.04982212449868	19	1	2015
Age	-0.941608539858445	20	1	2015
Age	-1.96611285637283	21	1	2015
Age	-1.77195684193188	22	1	2015
Age	-1.66073120682165	23	1	2015
Age	-2.12026353620009	24	1	2015
Age	-1.77195684193188	25	1	2015
Age	-1.38629436111989	26	1	2015
Age	-1.96611285637283	27	1	2015
Age	-1.17118298150295	28	1	2015
Age	-1.38629436111989	29	1	2015
Age	-2.52572864430826	30	1	2015
Age	-1.07880966137193	31	1	2015
Age	-1.30933331998376	32	1	2015
Age	-0.653926467406664	33	1	2015
Age	-0.653926467406664	34	1	2015
Age	-0.562118918153541	35	1	2015
Age	-0.673344553263766	36	1	2015
Age	-0.562118918153541	37	1	2015
Age	-0.616186139423817	38	1	2015
Age	-0.693147180559945	39	1	2015
Age	-0.7339691750802	40	1	2015
Age	-0.798507696217772	41	1	2015
Age	-0.755022584278033	42	1	2015
Age	-0.755022584278033	43	1	2015
Age	-0.798507696217772	44	1	2015
Age	-0.510825623765991	45	1	2015
Age	-0.713349887877465	3	2	2015
Age	-0.713349887877465	4	2	2015
Age	-0.693147180559945	5	2	2015
Age	-0.653926467406664	6	2	2015
Age	-0.843970070294529	7	2	2015
Age	-1.38629436111989	8	2	2015
Age	-1.42711635564015	9	2	2015
Age	-1.04982212449868	10	2	2015
Age	-2.40794560865187	11	2	2015
Age	-1.27296567581289	12	2	2015
Age	-0.653926467406664	13	2	2015
Age	-0.776528789498996	14	2	2015
Age	-1.71479842809193	15	2	2015
Age	-1.13943428318836	16	2	2015
Age	-1.51412773262978	17	2	2015
Age	-1.07880966137193	18	2	2015
Age	-1.17118298150295	19	2	2015
Age	-2.04022082852655	20	2	2015
Age	-2.30258509299405	21	2	2015
Age	-1.51412773262978	22	2	2015
Age	-2.65926003693278	23	2	2015
Age	-2.20727491318972	24	2	2015
Age	-1.71479842809193	25	2	2015
Age	-2.40794560865187	26	2	2015
Age	-1.42711635564015	27	2	2015
Age	-1.17118298150295	28	2	2015
Age	-2.40794560865187	29	2	2015
Age	-1.6094379124341	30	2	2015
Age	-2.04022082852655	31	2	2015
Age	-0.798507696217772	32	2	2015
Age	-0.798507696217772	33	2	2015
Age	-0.653926467406664	34	2	2015
Age	-0.891598119283784	35	2	2015
Age	-0.562118918153541	36	2	2015
Age	-0.673344553263766	37	2	2015
Age	-0.673344553263766	38	2	2015
Age	-0.673344553263766	39	2	2015
Age	-0.867500567704723	40	2	2015
Age	-0.798507696217772	41	2	2015
Age	-0.713349887877465	42	2	2015
Age	-1.23787435600162	43	2	2015
Age	-0.713349887877465	44	2	2015
Age	-0.755022584278033	45	2	2015
Age	-0.867500567704723	3	3	2015
Age	-0.616186139423817	4	3	2015
Age	-0.798507696217772	5	3	2015
Age	-0.867500567704723	6	3	2015
Age	-1.38629436111989	7	3	2015
Age	-1.89711998488588	8	3	2015
Age	-1.04982212449868	9	3	2015
Age	-1.89711998488588	10	3	2015
Age	-1.51412773262978	11	3	2015
Age	-0.867500567704723	12	3	2015
Age	-0.776528789498996	13	3	2015
Age	-1.83258146374831	14	3	2015
Age	-1.34707364796661	15	3	2015
Age	-0.867500567704723	16	3	2015
Age	-1.27296567581289	17	3	2015
Age	-1.42711635564015	18	3	2015
Age	-2.30258509299405	19	3	2015
Age	-2.65926003693278	20	3	2015
Age	-2.12026353620009	21	3	2015
Age	-2.65926003693278	22	3	2015
Age	-2.52572864430826	23	3	2015
Age	-1.6094379124341	24	3	2015
Age	-2.52572864430826	25	3	2015
Age	-1.89711998488588	26	3	2015
Age	-1.13943428318836	27	3	2015
Age	-2.99573227355399	28	3	2015
Age	-1.96611285637283	29	3	2015
Age	-3.2188758248682	30	3	2015
Age	-1.17118298150295	31	3	2015
Age	-0.967584026261706	32	3	2015
Age	-0.7339691750802	33	3	2015
Age	-0.776528789498996	34	3	2015
Age	-0.867500567704723	35	3	2015
Age	-0.755022584278033	36	3	2015
Age	-0.994252273343867	37	3	2015
Age	-0.653926467406664	38	3	2015
Age	-1.10866262452161	39	3	2015
Age	-0.755022584278033	40	3	2015
Age	-0.967584026261706	41	3	2015
Age	-1.07880966137193	42	3	2015
Age	-0.891598119283784	43	3	2015
Age	-1.02165124753198	44	3	2015
Age	-0.562118918153541	45	3	2015
Age	-0.798507696217772	3	4	2015
Age	-1.07880966137193	4	4	2015
Age	-0.916290731874155	5	4	2015
Age	-1.34707364796661	6	4	2015
Age	-1.71479842809193	7	4	2015
Age	-1.04982212449868	8	4	2015
Age	-1.71479842809193	9	4	2015
Age	-1.51412773262978	10	4	2015
Age	-1.17118298150295	11	4	2015
Age	-1.10866262452161	12	4	2015
Age	-1.66073120682165	13	4	2015
Age	-1.20397280432594	14	4	2015
Age	-0.916290731874155	15	4	2015
Age	-1.34707364796661	16	4	2015
Age	-1.42711635564015	17	4	2015
Age	-1.89711998488588	18	4	2015
Age	-2.99573227355399	19	4	2015
Age	-2.30258509299405	20	4	2015
Age	-3.50655789731998	21	4	2015
Age	-2.65926003693278	22	4	2015
Age	-1.71479842809193	23	4	2015
Age	-2.04022082852655	24	4	2015
Age	-1.46967597005894	25	4	2015
Age	-1.20397280432594	26	4	2015
Age	-3.50655789731998	27	4	2015
Age	-1.77195684193188	28	4	2015
Age	-3.91202300542815	29	4	2015
Age	-1.38629436111989	30	4	2015
Age	-1.42711635564015	31	4	2015
Age	-0.776528789498996	32	4	2015
Age	-0.941608539858445	33	4	2015
Age	-0.713349887877465	34	4	2015
Age	-0.843970070294529	35	4	2015
Age	-1.02165124753198	36	4	2015
Age	-0.755022584278033	37	4	2015
Age	-1.07880966137193	38	4	2015
Age	-0.653926467406664	39	4	2015
Age	-0.967584026261706	40	4	2015
Age	-0.941608539858445	41	4	2015
Age	-0.776528789498996	42	4	2015
Age	-1.77195684193188	43	4	2015
Age	-0.673344553263766	44	4	2015
Age	-0.7339691750802	45	4	2015
Sex and Age	-0.579818495252942	3	1	2015
Sex and Age	-0.462035459596559	4	1	2015
Sex and Age	-0.510825623765991	5	1	2015
Sex and Age	-0.59783700075562	6	1	2015
Sex and Age	-0.82098055206983	7	1	2015
Sex and Age	-0.7339691750802	8	1	2015
Sex and Age	-0.941608539858445	9	1	2015
Sex and Age	-1.27296567581289	10	1	2015
Sex and Age	-1.04982212449868	11	1	2015
Sex and Age	-1.96611285637283	12	1	2015
Sex and Age	-0.693147180559945	13	1	2015
Sex and Age	-0.673344553263766	14	1	2015
Sex and Age	-0.59783700075562	15	1	2015
Sex and Age	-1.89711998488588	16	1	2015
Sex and Age	-0.891598119283784	17	1	2015
Sex and Age	-1.04982212449868	18	1	2015
Sex and Age	-1.20397280432594	19	1	2015
Sex and Age	-1.34707364796661	20	1	2015
Sex and Age	-2.12026353620009	21	1	2015
Sex and Age	-2.20727491318972	22	1	2015
Sex and Age	-1.6094379124341	23	1	2015
Sex and Age	-2.12026353620009	24	1	2015
Sex and Age	-1.96611285637283	25	1	2015
Sex and Age	-1.34707364796661	26	1	2015
Sex and Age	-1.66073120682165	27	1	2015
Sex and Age	-1.13943428318836	28	1	2015
Sex and Age	-1.23787435600162	29	1	2015
Sex and Age	-2.99573227355399	30	1	2015
Sex and Age	-0.994252273343867	31	1	2015
Sex and Age	-1.30933331998376	32	1	2015
Sex and Age	-0.7339691750802	33	1	2015
Sex and Age	-0.867500567704723	34	1	2015
Sex and Age	-0.63487827243597	35	1	2015
Sex and Age	-0.653926467406664	36	1	2015
Sex and Age	-0.673344553263766	37	1	2015
Sex and Age	-0.653926467406664	38	1	2015
Sex and Age	-0.798507696217772	39	1	2015
Sex and Age	-0.776528789498996	40	1	2015
Sex and Age	-0.994252273343867	41	1	2015
Sex and Age	-0.755022584278033	42	1	2015
Sex and Age	-0.967584026261706	43	1	2015
Sex and Age	-0.916290731874155	44	1	2015
Sex and Age	-0.527632742082372	45	1	2015
Sex and Age	-0.653926467406664	3	2	2015
Sex and Age	-0.59783700075562	4	2	2015
Sex and Age	-0.776528789498996	5	2	2015
Sex and Age	-0.713349887877465	6	2	2015
Sex and Age	-0.941608539858445	7	2	2015
Sex and Age	-1.46967597005894	8	2	2015
Sex and Age	-1.38629436111989	9	2	2015
Sex and Age	-1.13943428318836	10	2	2015
Sex and Age	-2.20727491318972	11	2	2015
Sex and Age	-1.13943428318836	12	2	2015
Sex and Age	-0.59783700075562	13	2	2015
Sex and Age	-0.843970070294529	14	2	2015
Sex and Age	-1.96611285637283	15	2	2015
Sex and Age	-0.916290731874155	16	2	2015
Sex and Age	-1.04982212449868	17	2	2015
Sex and Age	-1.27296567581289	18	2	2015
Sex and Age	-1.13943428318836	19	2	2015
Sex and Age	-2.30258509299405	20	2	2015
Sex and Age	-2.81341071676004	21	2	2015
Sex and Age	-1.71479842809193	22	2	2015
Sex and Age	-2.99573227355399	23	2	2015
Sex and Age	-2.12026353620009	24	2	2015
Sex and Age	-1.46967597005894	25	2	2015
Sex and Age	-2.30258509299405	26	2	2015
Sex and Age	-1.46967597005894	27	2	2015
Sex and Age	-1.17118298150295	28	2	2015
Sex and Age	-2.81341071676004	29	2	2015
Sex and Age	-1.89711998488588	30	2	2015
Sex and Age	-2.04022082852655	31	2	2015
Sex and Age	-0.916290731874155	32	2	2015
Sex and Age	-0.776528789498996	33	2	2015
Sex and Age	-0.7339691750802	34	2	2015
Sex and Age	-0.941608539858445	35	2	2015
Sex and Age	-0.579818495252942	36	2	2015
Sex and Age	-0.755022584278033	37	2	2015
Sex and Age	-0.776528789498996	38	2	2015
Sex and Age	-0.755022584278033	39	2	2015
Sex and Age	-0.941608539858445	40	2	2015
Sex and Age	-0.843970070294529	41	2	2015
Sex and Age	-0.994252273343867	42	2	2015
Sex and Age	-1.13943428318836	43	2	2015
Sex and Age	-0.59783700075562	44	2	2015
Sex and Age	-1.07880966137193	45	2	2015
Sex and Age	-0.891598119283784	3	3	2015
Sex and Age	-0.693147180559945	4	3	2015
Sex and Age	-0.867500567704723	5	3	2015
Sex and Age	-0.891598119283784	6	3	2015
Sex and Age	-1.27296567581289	7	3	2015
Sex and Age	-1.96611285637283	8	3	2015
Sex and Age	-1.04982212449868	9	3	2015
Sex and Age	-1.66073120682165	10	3	2015
Sex and Age	-1.46967597005894	11	3	2015
Sex and Age	-0.967584026261706	12	3	2015
Sex and Age	-0.843970070294529	13	3	2015
Sex and Age	-1.71479842809193	14	3	2015
Sex and Age	-0.967584026261706	15	3	2015
Sex and Age	-0.693147180559945	16	3	2015
Sex and Age	-1.38629436111989	17	3	2015
Sex and Age	-1.42711635564015	18	3	2015
Sex and Age	-2.65926003693278	19	3	2015
Sex and Age	-3.2188758248682	20	3	2015
Sex and Age	-2.04022082852655	21	3	2015
Sex and Age	-3.50655789731998	22	3	2015
Sex and Age	-2.40794560865187	23	3	2015
Sex and Age	-1.66073120682165	24	3	2015
Sex and Age	-2.20727491318972	25	3	2015
Sex and Age	-1.71479842809193	26	3	2015
Sex and Age	-1.20397280432594	27	3	2015
Sex and Age	-3.2188758248682	28	3	2015
Sex and Age	-1.77195684193188	29	3	2015
Sex and Age	-3.50655789731998	30	3	2015
Sex and Age	-1.20397280432594	31	3	2015
Sex and Age	-1.04982212449868	32	3	2015
Sex and Age	-0.867500567704723	33	3	2015
Sex and Age	-0.82098055206983	34	3	2015
Sex and Age	-0.916290731874155	35	3	2015
Sex and Age	-0.867500567704723	36	3	2015
Sex and Age	-1.23787435600162	37	3	2015
Sex and Age	-0.693147180559945	38	3	2015
Sex and Age	-1.30933331998376	39	3	2015
Sex and Age	-0.798507696217772	40	3	2015
Sex and Age	-1.20397280432594	41	3	2015
Sex and Age	-1.02165124753198	42	3	2015
Sex and Age	-0.994252273343867	43	3	2015
Sex and Age	-1.17118298150295	44	3	2015
Sex and Age	-0.653926467406664	45	3	2015
Sex and Age	-0.843970070294529	3	4	2015
Sex and Age	-1.04982212449868	4	4	2015
Sex and Age	-1.10866262452161	5	4	2015
Sex and Age	-1.34707364796661	6	4	2015
Sex and Age	-1.71479842809193	7	4	2015
Sex and Age	-1.17118298150295	8	4	2015
Sex and Age	-1.42711635564015	9	4	2015
Sex and Age	-1.46967597005894	10	4	2015
Sex and Age	-1.27296567581289	11	4	2015
Sex and Age	-1.20397280432594	12	4	2015
Sex and Age	-1.83258146374831	13	4	2015
Sex and Age	-1.07880966137193	14	4	2015
Sex and Age	-0.776528789498996	15	4	2015
Sex and Age	-1.66073120682165	16	4	2015
Sex and Age	-1.38629436111989	17	4	2015
Sex and Age	-1.96611285637283	18	4	2015
Sex and Age	-3.50655789731998	19	4	2015
Sex and Age	-2.30258509299405	20	4	2015
Sex and Age	-3.91202300542815	21	4	2015
Sex and Age	-2.81341071676004	22	4	2015
Sex and Age	-1.71479842809193	23	4	2015
Sex and Age	-2.04022082852655	24	4	2015
Sex and Age	-1.30933331998376	25	4	2015
Sex and Age	-1.13943428318836	26	4	2015
Sex and Age	-3.2188758248682	27	4	2015
Sex and Age	-1.83258146374831	28	4	2015
Sex and Age	-3.91202300542815	29	4	2015
Sex and Age	-1.6094379124341	30	4	2015
Sex and Age	-1.56064774826467	31	4	2015
Sex and Age	-0.916290731874155	32	4	2015
Sex and Age	-0.843970070294529	33	4	2015
Sex and Age	-0.755022584278033	34	4	2015
Sex and Age	-0.916290731874155	35	4	2015
Sex and Age	-0.967584026261706	36	4	2015
Sex and Age	-0.7339691750802	37	4	2015
Sex and Age	-1.20397280432594	38	4	2015
Sex and Age	-0.755022584278033	39	4	2015
Sex and Age	-1.04982212449868	40	4	2015
Sex and Age	-0.994252273343867	41	4	2015
Sex and Age	-0.891598119283784	42	4	2015
Sex and Age	-1.77195684193188	43	4	2015
Sex and Age	-0.776528789498996	44	4	2015
Sex and Age	-0.776528789498996	45	4	2015
Distance Buffers	-0.941608539858445	3	1	2015
Distance Buffers	-0.59783700075562	4	1	2015
Distance Buffers	-0.755022584278033	5	1	2015
Distance Buffers	-0.693147180559945	6	1	2015
Distance Buffers	-0.713349887877465	7	1	2015
Distance Buffers	-0.693147180559945	8	1	2015
Distance Buffers	-0.891598119283784	9	1	2015
Distance Buffers	-1.42711635564015	10	1	2015
Distance Buffers	-0.713349887877465	11	1	2015
Distance Buffers	-1.96611285637283	12	1	2015
Distance Buffers	-0.673344553263766	13	1	2015
Distance Buffers	-0.478035800943	14	1	2015
Distance Buffers	-0.478035800943	15	1	2015
Distance Buffers	-1.77195684193188	16	1	2015
Distance Buffers	-0.994252273343867	17	1	2015
Distance Buffers	-1.27296567581289	18	1	2015
Distance Buffers	-1.20397280432594	19	1	2015
Distance Buffers	-0.994252273343867	20	1	2015
Distance Buffers	-1.96611285637283	21	1	2015
Distance Buffers	-2.04022082852655	22	1	2015
Distance Buffers	-1.23787435600162	23	1	2015
Distance Buffers	-2.81341071676004	24	1	2015
Distance Buffers	-1.83258146374831	25	1	2015
Distance Buffers	-1.6094379124341	26	1	2015
Distance Buffers	-1.56064774826467	27	1	2015
Distance Buffers	-1.34707364796661	28	1	2015
Distance Buffers	-1.27296567581289	29	1	2015
Distance Buffers	-2.65926003693278	30	1	2015
Distance Buffers	-1.04982212449868	31	1	2015
Distance Buffers	-1.23787435600162	32	1	2015
Distance Buffers	-0.579818495252942	33	1	2015
Distance Buffers	-0.49429632181478	34	1	2015
Distance Buffers	-0.478035800943	35	1	2015
Distance Buffers	-0.693147180559945	36	1	2015
Distance Buffers	-0.653926467406664	37	1	2015
Distance Buffers	-0.562118918153541	38	1	2015
Distance Buffers	-0.941608539858445	39	1	2015
Distance Buffers	-0.544727175441672	40	1	2015
Distance Buffers	-0.798507696217772	41	1	2015
Distance Buffers	-0.776528789498996	42	1	2015
Distance Buffers	-0.941608539858445	43	1	2015
Distance Buffers	-1.04982212449868	44	1	2015
Distance Buffers	-0.59783700075562	45	1	2015
Distance Buffers	-0.63487827243597	3	2	2015
Distance Buffers	-0.755022584278033	4	2	2015
Distance Buffers	-0.867500567704723	5	2	2015
Distance Buffers	-0.693147180559945	6	2	2015
Distance Buffers	-0.63487827243597	7	2	2015
Distance Buffers	-1.30933331998376	8	2	2015
Distance Buffers	-1.46967597005894	9	2	2015
Distance Buffers	-0.82098055206983	10	2	2015
Distance Buffers	-2.04022082852655	11	2	2015
Distance Buffers	-0.967584026261706	12	2	2015
Distance Buffers	-0.59783700075562	13	2	2015
Distance Buffers	-0.693147180559945	14	2	2015
Distance Buffers	-1.66073120682165	15	2	2015
Distance Buffers	-1.04982212449868	16	2	2015
Distance Buffers	-1.51412773262978	17	2	2015
Distance Buffers	-1.10866262452161	18	2	2015
Distance Buffers	-1.30933331998376	19	2	2015
Distance Buffers	-2.30258509299405	20	2	2015
Distance Buffers	-2.40794560865187	21	2	2015
Distance Buffers	-1.46967597005894	22	2	2015
Distance Buffers	-2.99573227355399	23	2	2015
Distance Buffers	-2.20727491318972	24	2	2015
Distance Buffers	-2.04022082852655	25	2	2015
Distance Buffers	-1.96611285637283	26	2	2015
Distance Buffers	-1.38629436111989	27	2	2015
Distance Buffers	-1.23787435600162	28	2	2015
Distance Buffers	-2.99573227355399	29	2	2015
Distance Buffers	-1.89711998488588	30	2	2015
Distance Buffers	-1.83258146374831	31	2	2015
Distance Buffers	-0.798507696217772	32	2	2015
Distance Buffers	-0.693147180559945	33	2	2015
Distance Buffers	-0.478035800943	34	2	2015
Distance Buffers	-0.776528789498996	35	2	2015
Distance Buffers	-0.579818495252942	36	2	2015
Distance Buffers	-0.673344553263766	37	2	2015
Distance Buffers	-0.843970070294529	38	2	2015
Distance Buffers	-0.400477566597125	39	2	2015
Distance Buffers	-0.867500567704723	40	2	2015
Distance Buffers	-1.17118298150295	41	2	2015
Distance Buffers	-0.994252273343867	42	2	2015
Distance Buffers	-1.30933331998376	43	2	2015
Distance Buffers	-0.798507696217772	44	2	2015
Distance Buffers	-1.34707364796661	45	2	2015
Distance Buffers	-0.967584026261706	3	3	2015
Distance Buffers	-0.673344553263766	4	3	2015
Distance Buffers	-0.916290731874155	5	3	2015
Distance Buffers	-0.82098055206983	6	3	2015
Distance Buffers	-1.42711635564015	7	3	2015
Distance Buffers	-1.83258146374831	8	3	2015
Distance Buffers	-1.20397280432594	9	3	2015
Distance Buffers	-1.6094379124341	10	3	2015
Distance Buffers	-1.27296567581289	11	3	2015
Distance Buffers	-0.693147180559945	12	3	2015
Distance Buffers	-0.776528789498996	13	3	2015
Distance Buffers	-1.71479842809193	14	3	2015
Distance Buffers	-1.23787435600162	15	3	2015
Distance Buffers	-1.02165124753198	16	3	2015
Distance Buffers	-1.27296567581289	17	3	2015
Distance Buffers	-1.51412773262978	18	3	2015
Distance Buffers	-2.20727491318972	19	3	2015
Distance Buffers	-2.52572864430826	20	3	2015
Distance Buffers	-1.89711998488588	21	3	2015
Distance Buffers	-3.2188758248682	22	3	2015
Distance Buffers	-2.52572864430826	23	3	2015
Distance Buffers	-2.12026353620009	24	3	2015
Distance Buffers	-2.12026353620009	25	3	2015
Distance Buffers	-1.77195684193188	26	3	2015
Distance Buffers	-1.23787435600162	27	3	2015
Distance Buffers	-3.2188758248682	28	3	2015
Distance Buffers	-1.77195684193188	29	3	2015
Distance Buffers	-3.91202300542815	30	3	2015
Distance Buffers	-1.17118298150295	31	3	2015
Distance Buffers	-1.02165124753198	32	3	2015
Distance Buffers	-0.713349887877465	33	3	2015
Distance Buffers	-0.616186139423817	34	3	2015
Distance Buffers	-0.891598119283784	35	3	2015
Distance Buffers	-0.693147180559945	36	3	2015
Distance Buffers	-1.02165124753198	37	3	2015
Distance Buffers	-0.562118918153541	38	3	2015
Distance Buffers	-1.46967597005894	39	3	2015
Distance Buffers	-0.798507696217772	40	3	2015
Distance Buffers	-0.967584026261706	41	3	2015
Distance Buffers	-1.04982212449868	42	3	2015
Distance Buffers	-1.02165124753198	43	3	2015
Distance Buffers	-1.23787435600162	44	3	2015
Distance Buffers	-0.693147180559945	45	3	2015
Distance Buffers	-0.867500567704723	3	4	2015
Distance Buffers	-1.10866262452161	4	4	2015
Distance Buffers	-0.916290731874155	5	4	2015
Distance Buffers	-1.42711635564015	6	4	2015
Distance Buffers	-1.96611285637283	7	4	2015
Distance Buffers	-1.27296567581289	8	4	2015
Distance Buffers	-1.56064774826467	9	4	2015
Distance Buffers	-1.10866262452161	10	4	2015
Distance Buffers	-1.17118298150295	11	4	2015
Distance Buffers	-1.02165124753198	12	4	2015
Distance Buffers	-1.6094379124341	13	4	2015
Distance Buffers	-1.30933331998376	14	4	2015
Distance Buffers	-1.04982212449868	15	4	2015
Distance Buffers	-1.20397280432594	16	4	2015
Distance Buffers	-1.38629436111989	17	4	2015
Distance Buffers	-1.83258146374831	18	4	2015
Distance Buffers	-2.65926003693278	19	4	2015
Distance Buffers	-2.20727491318972	20	4	2015
Distance Buffers	-3.50655789731998	21	4	2015
Distance Buffers	-2.65926003693278	22	4	2015
Distance Buffers	-1.96611285637283	23	4	2015
Distance Buffers	-2.12026353620009	24	4	2015
Distance Buffers	-1.38629436111989	25	4	2015
Distance Buffers	-1.27296567581289	26	4	2015
Distance Buffers	-3.50655789731998	27	4	2015
Distance Buffers	-1.71479842809193	28	4	2015
Distance Buffers	-3.91202300542815	29	4	2015
Distance Buffers	-1.51412773262978	30	4	2015
Distance Buffers	-1.51412773262978	31	4	2015
Distance Buffers	-0.843970070294529	32	4	2015
Distance Buffers	-0.916290731874155	33	4	2015
Distance Buffers	-0.693147180559945	34	4	2015
Distance Buffers	-0.941608539858445	35	4	2015
Distance Buffers	-1.07880966137193	36	4	2015
Distance Buffers	-0.776528789498996	37	4	2015
Distance Buffers	-1.20397280432594	38	4	2015
Distance Buffers	-0.59783700075562	39	4	2015
Distance Buffers	-0.916290731874155	40	4	2015
Distance Buffers	-0.82098055206983	41	4	2015
Distance Buffers	-0.867500567704723	42	4	2015
Distance Buffers	-1.6094379124341	43	4	2015
Distance Buffers	-0.82098055206983	44	4	2015
Distance Buffers	-0.867500567704723	45	4	2015
Strain	-0.653926467406664	3	1	2015
Strain	-0.63487827243597	4	1	2015
Strain	-0.462035459596559	5	1	2015
Strain	-0.63487827243597	6	1	2015
Strain	-0.510825623765991	7	1	2015
Strain	-0.544727175441672	8	1	2015
Strain	-0.916290731874155	9	1	2015
Strain	-1.51412773262978	10	1	2015
Strain	-0.798507696217772	11	1	2015
Strain	-2.04022082852655	12	1	2015
Strain	-0.755022584278033	13	1	2015
Strain	-0.478035800943	14	1	2015
Strain	-0.462035459596559	15	1	2015
Strain	-1.66073120682165	16	1	2015
Strain	-1.38629436111989	17	1	2015
Strain	-1.46967597005894	18	1	2015
Strain	-1.13943428318836	19	1	2015
Strain	-0.994252273343867	20	1	2015
Strain	-2.20727491318972	21	1	2015
Strain	-2.20727491318972	22	1	2015
Strain	-1.20397280432594	23	1	2015
Strain	-2.99573227355399	24	1	2015
Strain	-1.89711998488588	25	1	2015
Strain	-1.51412773262978	26	1	2015
Strain	-1.83258146374831	27	1	2015
Strain	-1.46967597005894	28	1	2015
Strain	-1.13943428318836	29	1	2015
Strain	-2.99573227355399	30	1	2015
Strain	-1.10866262452161	31	1	2015
Strain	-1.23787435600162	32	1	2015
Strain	-0.673344553263766	33	1	2015
Strain	-0.59783700075562	34	1	2015
Strain	-0.616186139423817	35	1	2015
Strain	-0.713349887877465	36	1	2015
Strain	-0.478035800943	37	1	2015
Strain	-0.616186139423817	38	1	2015
Strain	-0.891598119283784	39	1	2015
Strain	-0.653926467406664	40	1	2015
Strain	-0.891598119283784	41	1	2015
Strain	-0.693147180559945	42	1	2015
Strain	-0.63487827243597	43	1	2015
Strain	-0.713349887877465	44	1	2015
Strain	-0.415515443961666	45	1	2015
Strain	-0.843970070294529	3	2	2015
Strain	-0.713349887877465	4	2	2015
Strain	-0.755022584278033	5	2	2015
Strain	-0.693147180559945	6	2	2015
Strain	-0.63487827243597	7	2	2015
Strain	-1.27296567581289	8	2	2015
Strain	-1.27296567581289	9	2	2015
Strain	-0.776528789498996	10	2	2015
Strain	-2.20727491318972	11	2	2015
Strain	-1.07880966137193	12	2	2015
Strain	-0.527632742082372	13	2	2015
Strain	-0.616186139423817	14	2	2015
Strain	-1.77195684193188	15	2	2015
Strain	-1.13943428318836	16	2	2015
Strain	-1.46967597005894	17	2	2015
Strain	-1.07880966137193	18	2	2015
Strain	-0.994252273343867	19	2	2015
Strain	-2.40794560865187	20	2	2015
Strain	-2.81341071676004	21	2	2015
Strain	-1.42711635564015	22	2	2015
Strain	-3.2188758248682	23	2	2015
Strain	-2.20727491318972	24	2	2015
Strain	-1.89711998488588	25	2	2015
Strain	-2.20727491318972	26	2	2015
Strain	-1.27296567581289	27	2	2015
Strain	-1.17118298150295	28	2	2015
Strain	-2.99573227355399	29	2	2015
Strain	-1.77195684193188	30	2	2015
Strain	-1.89711998488588	31	2	2015
Strain	-0.798507696217772	32	2	2015
Strain	-0.7339691750802	33	2	2015
Strain	-0.510825623765991	34	2	2015
Strain	-0.843970070294529	35	2	2015
Strain	-0.527632742082372	36	2	2015
Strain	-0.63487827243597	37	2	2015
Strain	-0.562118918153541	38	2	2015
Strain	-0.616186139423817	39	2	2015
Strain	-0.916290731874155	40	2	2015
Strain	-0.967584026261706	41	2	2015
Strain	-0.843970070294529	42	2	2015
Strain	-1.02165124753198	43	2	2015
Strain	-0.579818495252942	44	2	2015
Strain	-0.891598119283784	45	2	2015
Strain	-0.916290731874155	3	3	2015
Strain	-0.673344553263766	4	3	2015
Strain	-0.941608539858445	5	3	2015
Strain	-0.776528789498996	6	3	2015
Strain	-1.34707364796661	7	3	2015
Strain	-1.77195684193188	8	3	2015
Strain	-1.04982212449868	9	3	2015
Strain	-1.83258146374831	10	3	2015
Strain	-1.42711635564015	11	3	2015
Strain	-0.843970070294529	12	3	2015
Strain	-0.693147180559945	13	3	2015
Strain	-1.66073120682165	14	3	2015
Strain	-1.27296567581289	15	3	2015
Strain	-0.994252273343867	16	3	2015
Strain	-1.27296567581289	17	3	2015
Strain	-1.27296567581289	18	3	2015
Strain	-2.30258509299405	19	3	2015
Strain	-2.81341071676004	20	3	2015
Strain	-1.42711635564015	21	3	2015
Strain	-3.91202300542815	22	3	2015
Strain	-2.52572864430826	23	3	2015
Strain	-1.83258146374831	24	3	2015
Strain	-2.30258509299405	25	3	2015
Strain	-1.6094379124341	26	3	2015
Strain	-0.994252273343867	27	3	2015
Strain	-3.2188758248682	28	3	2015
Strain	-1.71479842809193	29	3	2015
Strain	-3.50655789731998	30	3	2015
Strain	-1.07880966137193	31	3	2015
Strain	-0.916290731874155	32	3	2015
Strain	-0.693147180559945	33	3	2015
Strain	-0.616186139423817	34	3	2015
Strain	-0.798507696217772	35	3	2015
Strain	-0.713349887877465	36	3	2015
Strain	-1.04982212449868	37	3	2015
Strain	-0.616186139423817	38	3	2015
Strain	-1.23787435600162	39	3	2015
Strain	-0.673344553263766	40	3	2015
Strain	-1.02165124753198	41	3	2015
Strain	-1.10866262452161	42	3	2015
Strain	-0.755022584278033	43	3	2015
Strain	-0.967584026261706	44	3	2015
Strain	-0.49429632181478	45	3	2015
Strain	-0.7339691750802	3	4	2015
Strain	-1.07880966137193	4	4	2015
Strain	-0.891598119283784	5	4	2015
Strain	-1.34707364796661	6	4	2015
Strain	-1.71479842809193	7	4	2015
Strain	-0.916290731874155	8	4	2015
Strain	-1.6094379124341	9	4	2015
Strain	-1.27296567581289	10	4	2015
Strain	-1.20397280432594	11	4	2015
Strain	-1.10866262452161	12	4	2015
Strain	-1.56064774826467	13	4	2015
Strain	-1.46967597005894	14	4	2015
Strain	-1.02165124753198	15	4	2015
Strain	-1.07880966137193	16	4	2015
Strain	-1.23787435600162	17	4	2015
Strain	-1.77195684193188	18	4	2015
Strain	-2.81341071676004	19	4	2015
Strain	-1.89711998488588	20	4	2015
Strain	-4.60517018598809	21	4	2015
Strain	-2.40794560865187	22	4	2015
Strain	-1.46967597005894	23	4	2015
Strain	-2.12026353620009	24	4	2015
Strain	-1.27296567581289	25	4	2015
Strain	-0.916290731874155	26	4	2015
Strain	-2.81341071676004	27	4	2015
Strain	-1.56064774826467	28	4	2015
Strain	-3.50655789731998	29	4	2015
Strain	-1.38629436111989	30	4	2015
Strain	-1.38629436111989	31	4	2015
Strain	-0.693147180559945	32	4	2015
Strain	-0.916290731874155	33	4	2015
Strain	-0.616186139423817	34	4	2015
Strain	-0.798507696217772	35	4	2015
Strain	-0.916290731874155	36	4	2015
Strain	-0.673344553263766	37	4	2015
Strain	-0.891598119283784	38	4	2015
Strain	-0.616186139423817	39	4	2015
Strain	-0.867500567704723	40	4	2015
Strain	-0.776528789498996	41	4	2015
Strain	-0.82098055206983	42	4	2015
Strain	-1.83258146374831	43	4	2015
Strain	-0.673344553263766	44	4	2015
Strain	-0.798507696217772	45	4	2015
