# Supplementary material for: A stacked ensemble method for forecasting influenza-like illness visit volumes at emergency departments
Source: PLoS One. 2021 Mar 22;16(3):e0241725. doi: 10.1371/journal.pone.0241725 (PMC7984626; doi:10.1371/journal.pone.0241725)
Supplement: S1 Data — (ZIP) [file pone.0241725.s003.zip › ILI_plosone/tables/rf_log_score_2016weeks-3-45.csv]

object	log_score	epiweek	weeks_ahead	season
Baseline	-2.20727491318972	3	1	2016
Baseline	-0.867500567704723	4	1	2016
Baseline	-0.776528789498996	5	1	2016
Baseline	-1.23787435600162	6	1	2016
Baseline	-0.653926467406664	7	1	2016
Baseline	-1.71479842809193	8	1	2016
Baseline	-1.77195684193188	9	1	2016
Baseline	-3.91202300542815	10	1	2016
Baseline	-1.71479842809193	11	1	2016
Baseline	-1.77195684193188	12	1	2016
Baseline	-2.81341071676004	13	1	2016
Baseline	-2.04022082852655	14	1	2016
Baseline	-1.66073120682165	15	1	2016
Baseline	-1.42711635564015	16	1	2016
Baseline	-1.46967597005894	17	1	2016
Baseline	-2.65926003693278	18	1	2016
Baseline	-1.6094379124341	19	1	2016
Baseline	-0.673344553263766	20	1	2016
Baseline	-1.02165124753198	21	1	2016
Baseline	-1.96611285637283	22	1	2016
Baseline	-1.42711635564015	23	1	2016
Baseline	-0.994252273343867	24	1	2016
Baseline	-1.20397280432594	25	1	2016
Baseline	-0.941608539858445	26	1	2016
Baseline	-0.798507696217772	27	1	2016
Baseline	-0.59783700075562	28	1	2016
Baseline	-0.562118918153541	29	1	2016
Baseline	-1.34707364796661	30	1	2016
Baseline	-0.994252273343867	31	1	2016
Baseline	-0.755022584278033	32	1	2016
Baseline	-1.17118298150295	33	1	2016
Baseline	-0.527632742082372	34	1	2016
Baseline	-0.579818495252942	35	1	2016
Baseline	-0.63487827243597	36	1	2016
Baseline	-0.385662480811985	37	1	2016
Baseline	-0.673344553263766	38	1	2016
Baseline	-0.713349887877465	39	1	2016
Baseline	-0.967584026261706	40	1	2016
Baseline	-0.7339691750802	41	1	2016
Baseline	-0.400477566597125	42	1	2016
Baseline	-0.579818495252942	43	1	2016
Baseline	-0.891598119283784	44	1	2016
Baseline	-0.673344553263766	45	1	2016
Baseline	-0.941608539858445	3	2	2016
Baseline	-0.891598119283784	4	2	2016
Baseline	-0.867500567704723	5	2	2016
Baseline	-0.798507696217772	6	2	2016
Baseline	-1.42711635564015	7	2	2016
Baseline	-2.04022082852655	8	2	2016
Baseline	-3.91202300542815	9	2	2016
Baseline	-1.96611285637283	10	2	2016
Baseline	-2.12026353620009	11	2	2016
Baseline	-2.52572864430826	12	2	2016
Baseline	-2.65926003693278	13	2	2016
Baseline	-2.20727491318972	14	2	2016
Baseline	-2.40794560865187	15	2	2016
Baseline	-1.83258146374831	16	2	2016
Baseline	-1.83258146374831	17	2	2016
Baseline	-2.65926003693278	18	2	2016
Baseline	-1.96611285637283	19	2	2016
Baseline	-1.46967597005894	20	2	2016
Baseline	-1.6094379124341	21	2	2016
Baseline	-1.13943428318836	22	2	2016
Baseline	-1.23787435600162	23	2	2016
Baseline	-1.02165124753198	24	2	2016
Baseline	-0.916290731874155	25	2	2016
Baseline	-0.916290731874155	26	2	2016
Baseline	-0.798507696217772	27	2	2016
Baseline	-0.653926467406664	28	2	2016
Baseline	-1.6094379124341	29	2	2016
Baseline	-1.04982212449868	30	2	2016
Baseline	-0.776528789498996	31	2	2016
Baseline	-1.13943428318836	32	2	2016
Baseline	-0.63487827243597	33	2	2016
Baseline	-0.673344553263766	34	2	2016
Baseline	-0.616186139423817	35	2	2016
Baseline	-0.478035800943	36	2	2016
Baseline	-0.82098055206983	37	2	2016
Baseline	-0.916290731874155	38	2	2016
Baseline	-0.867500567704723	39	2	2016
Baseline	-0.867500567704723	40	2	2016
Baseline	-0.446287102628419	41	2	2016
Baseline	-0.653926467406664	42	2	2016
Baseline	-0.579818495252942	43	2	2016
Baseline	-0.798507696217772	44	2	2016
Baseline	-0.891598119283784	45	2	2016
Baseline	-0.843970070294529	3	3	2016
Baseline	-0.941608539858445	4	3	2016
Baseline	-0.616186139423817	5	3	2016
Baseline	-1.77195684193188	6	3	2016
Baseline	-1.83258146374831	7	3	2016
Baseline	-3.91202300542815	8	3	2016
Baseline	-2.04022082852655	9	3	2016
Baseline	-2.65926003693278	10	3	2016
Baseline	-2.65926003693278	11	3	2016
Baseline	-2.65926003693278	12	3	2016
Baseline	-1.77195684193188	13	3	2016
Baseline	-2.81341071676004	14	3	2016
Baseline	-1.83258146374831	15	3	2016
Baseline	-1.42711635564015	16	3	2016
Baseline	-2.65926003693278	17	3	2016
Baseline	-1.42711635564015	18	3	2016
Baseline	-2.30258509299405	19	3	2016
Baseline	-1.38629436111989	20	3	2016
Baseline	-1.04982212449868	21	3	2016
Baseline	-0.63487827243597	22	3	2016
Baseline	-1.38629436111989	23	3	2016
Baseline	-0.994252273343867	24	3	2016
Baseline	-1.04982212449868	25	3	2016
Baseline	-0.82098055206983	26	3	2016
Baseline	-1.07880966137193	27	3	2016
Baseline	-1.6094379124341	28	3	2016
Baseline	-0.891598119283784	29	3	2016
Baseline	-0.562118918153541	30	3	2016
Baseline	-1.20397280432594	31	3	2016
Baseline	-0.941608539858445	32	3	2016
Baseline	-0.82098055206983	33	3	2016
Baseline	-0.776528789498996	34	3	2016
Baseline	-0.385662480811985	35	3	2016
Baseline	-0.916290731874155	36	3	2016
Baseline	-0.967584026261706	37	3	2016
Baseline	-0.82098055206983	38	3	2016
Baseline	-0.798507696217772	39	3	2016
Baseline	-0.653926467406664	40	3	2016
Baseline	-0.63487827243597	41	3	2016
Baseline	-0.616186139423817	42	3	2016
Baseline	-0.916290731874155	43	3	2016
Baseline	-0.7339691750802	44	3	2016
Baseline	-0.562118918153541	45	3	2016
Baseline	-0.891598119283784	3	4	2016
Baseline	-0.798507696217772	4	4	2016
Baseline	-2.12026353620009	5	4	2016
Baseline	-1.83258146374831	6	4	2016
Baseline	-3.2188758248682	7	4	2016
Baseline	-2.30258509299405	8	4	2016
Baseline	-3.50655789731998	9	4	2016
Baseline	-2.40794560865187	10	4	2016
Baseline	-2.65926003693278	11	4	2016
Baseline	-1.83258146374831	12	4	2016
Baseline	-1.96611285637283	13	4	2016
Baseline	-1.71479842809193	14	4	2016
Baseline	-1.42711635564015	15	4	2016
Baseline	-2.52572864430826	16	4	2016
Baseline	-1.27296567581289	17	4	2016
Baseline	-1.66073120682165	18	4	2016
Baseline	-1.17118298150295	19	4	2016
Baseline	-1.27296567581289	20	4	2016
Baseline	-0.82098055206983	21	4	2016
Baseline	-1.77195684193188	22	4	2016
Baseline	-1.56064774826467	23	4	2016
Baseline	-0.867500567704723	24	4	2016
Baseline	-0.916290731874155	25	4	2016
Baseline	-0.916290731874155	26	4	2016
Baseline	-1.96611285637283	27	4	2016
Baseline	-0.798507696217772	28	4	2016
Baseline	-0.446287102628419	29	4	2016
Baseline	-0.82098055206983	30	4	2016
Baseline	-0.843970070294529	31	4	2016
Baseline	-1.10866262452161	32	4	2016
Baseline	-1.13943428318836	33	4	2016
Baseline	-0.776528789498996	34	4	2016
Baseline	-0.579818495252942	35	4	2016
Baseline	-1.10866262452161	36	4	2016
Baseline	-0.510825623765991	37	4	2016
Baseline	-0.941608539858445	38	4	2016
Baseline	-0.673344553263766	39	4	2016
Baseline	-0.653926467406664	40	4	2016
Baseline	-0.63487827243597	41	4	2016
Baseline	-1.42711635564015	42	4	2016
Baseline	-0.7339691750802	43	4	2016
Baseline	-0.59783700075562	44	4	2016
Baseline	-0.616186139423817	45	4	2016
Sex	-1.89711998488588	3	1	2016
Sex	-0.843970070294529	4	1	2016
Sex	-0.7339691750802	5	1	2016
Sex	-1.17118298150295	6	1	2016
Sex	-0.544727175441672	7	1	2016
Sex	-1.77195684193188	8	1	2016
Sex	-1.77195684193188	9	1	2016
Sex	-3.91202300542815	10	1	2016
Sex	-1.56064774826467	11	1	2016
Sex	-1.6094379124341	12	1	2016
Sex	-2.99573227355399	13	1	2016
Sex	-2.04022082852655	14	1	2016
Sex	-1.51412773262978	15	1	2016
Sex	-1.42711635564015	16	1	2016
Sex	-1.27296567581289	17	1	2016
Sex	-2.99573227355399	18	1	2016
Sex	-1.51412773262978	19	1	2016
Sex	-0.693147180559945	20	1	2016
Sex	-0.891598119283784	21	1	2016
Sex	-2.30258509299405	22	1	2016
Sex	-1.30933331998376	23	1	2016
Sex	-1.17118298150295	24	1	2016
Sex	-0.994252273343867	25	1	2016
Sex	-0.941608539858445	26	1	2016
Sex	-0.776528789498996	27	1	2016
Sex	-0.713349887877465	28	1	2016
Sex	-0.7339691750802	29	1	2016
Sex	-1.38629436111989	30	1	2016
Sex	-0.967584026261706	31	1	2016
Sex	-0.755022584278033	32	1	2016
Sex	-0.994252273343867	33	1	2016
Sex	-0.63487827243597	34	1	2016
Sex	-0.527632742082372	35	1	2016
Sex	-0.755022584278033	36	1	2016
Sex	-0.462035459596559	37	1	2016
Sex	-0.994252273343867	38	1	2016
Sex	-0.755022584278033	39	1	2016
Sex	-0.673344553263766	40	1	2016
Sex	-0.755022584278033	41	1	2016
Sex	-0.430782916092454	42	1	2016
Sex	-0.616186139423817	43	1	2016
Sex	-0.867500567704723	44	1	2016
Sex	-0.673344553263766	45	1	2016
Sex	-0.891598119283784	3	2	2016
Sex	-0.867500567704723	4	2	2016
Sex	-0.798507696217772	5	2	2016
Sex	-0.713349887877465	6	2	2016
Sex	-1.56064774826467	7	2	2016
Sex	-2.04022082852655	8	2	2016
Sex	-3.91202300542815	9	2	2016
Sex	-1.83258146374831	10	2	2016
Sex	-1.89711998488588	11	2	2016
Sex	-2.40794560865187	12	2	2016
Sex	-2.81341071676004	13	2	2016
Sex	-2.12026353620009	14	2	2016
Sex	-2.30258509299405	15	2	2016
Sex	-1.71479842809193	16	2	2016
Sex	-1.77195684193188	17	2	2016
Sex	-2.99573227355399	18	2	2016
Sex	-1.96611285637283	19	2	2016
Sex	-1.46967597005894	20	2	2016
Sex	-1.66073120682165	21	2	2016
Sex	-1.02165124753198	22	2	2016
Sex	-1.23787435600162	23	2	2016
Sex	-0.843970070294529	24	2	2016
Sex	-0.967584026261706	25	2	2016
Sex	-1.13943428318836	26	2	2016
Sex	-0.82098055206983	27	2	2016
Sex	-0.7339691750802	28	2	2016
Sex	-1.42711635564015	29	2	2016
Sex	-1.07880966137193	30	2	2016
Sex	-0.798507696217772	31	2	2016
Sex	-1.23787435600162	32	2	2016
Sex	-0.713349887877465	33	2	2016
Sex	-0.653926467406664	34	2	2016
Sex	-0.713349887877465	35	2	2016
Sex	-0.616186139423817	36	2	2016
Sex	-0.941608539858445	37	2	2016
Sex	-1.10866262452161	38	2	2016
Sex	-0.713349887877465	39	2	2016
Sex	-0.798507696217772	40	2	2016
Sex	-0.446287102628419	41	2	2016
Sex	-0.562118918153541	42	2	2016
Sex	-0.562118918153541	43	2	2016
Sex	-0.798507696217772	44	2	2016
Sex	-0.891598119283784	45	2	2016
Sex	-0.843970070294529	3	3	2016
Sex	-0.891598119283784	4	3	2016
Sex	-0.562118918153541	5	3	2016
Sex	-1.89711998488588	6	3	2016
Sex	-1.89711998488588	7	3	2016
Sex	-4.60517018598809	8	3	2016
Sex	-2.40794560865187	9	3	2016
Sex	-2.40794560865187	10	3	2016
Sex	-2.65926003693278	11	3	2016
Sex	-2.30258509299405	12	3	2016
Sex	-1.77195684193188	13	3	2016
Sex	-2.52572864430826	14	3	2016
Sex	-1.77195684193188	15	3	2016
Sex	-1.27296567581289	16	3	2016
Sex	-2.52572864430826	17	3	2016
Sex	-1.34707364796661	18	3	2016
Sex	-2.40794560865187	19	3	2016
Sex	-1.38629436111989	20	3	2016
Sex	-1.04982212449868	21	3	2016
Sex	-0.63487827243597	22	3	2016
Sex	-1.23787435600162	23	3	2016
Sex	-0.994252273343867	24	3	2016
Sex	-1.07880966137193	25	3	2016
Sex	-0.891598119283784	26	3	2016
Sex	-1.07880966137193	27	3	2016
Sex	-1.6094379124341	28	3	2016
Sex	-0.891598119283784	29	3	2016
Sex	-0.562118918153541	30	3	2016
Sex	-1.17118298150295	31	3	2016
Sex	-0.82098055206983	32	3	2016
Sex	-0.82098055206983	33	3	2016
Sex	-0.867500567704723	34	3	2016
Sex	-0.462035459596559	35	3	2016
Sex	-0.867500567704723	36	3	2016
Sex	-1.07880966137193	37	3	2016
Sex	-0.755022584278033	38	3	2016
Sex	-0.891598119283784	39	3	2016
Sex	-0.562118918153541	40	3	2016
Sex	-0.527632742082372	41	3	2016
Sex	-0.544727175441672	42	3	2016
Sex	-0.994252273343867	43	3	2016
Sex	-0.7339691750802	44	3	2016
Sex	-0.562118918153541	45	3	2016
Sex	-0.891598119283784	3	4	2016
Sex	-0.798507696217772	4	4	2016
Sex	-2.04022082852655	5	4	2016
Sex	-1.89711998488588	6	4	2016
Sex	-2.99573227355399	7	4	2016
Sex	-2.52572864430826	8	4	2016
Sex	-2.99573227355399	9	4	2016
Sex	-2.30258509299405	10	4	2016
Sex	-2.20727491318972	11	4	2016
Sex	-1.83258146374831	12	4	2016
Sex	-1.89711998488588	13	4	2016
Sex	-1.71479842809193	14	4	2016
Sex	-1.42711635564015	15	4	2016
Sex	-2.65926003693278	16	4	2016
Sex	-1.23787435600162	17	4	2016
Sex	-1.77195684193188	18	4	2016
Sex	-1.20397280432594	19	4	2016
Sex	-1.17118298150295	20	4	2016
Sex	-0.798507696217772	21	4	2016
Sex	-1.66073120682165	22	4	2016
Sex	-1.42711635564015	23	4	2016
Sex	-0.941608539858445	24	4	2016
Sex	-0.916290731874155	25	4	2016
Sex	-0.994252273343867	26	4	2016
Sex	-1.96611285637283	27	4	2016
Sex	-0.776528789498996	28	4	2016
Sex	-0.527632742082372	29	4	2016
Sex	-0.867500567704723	30	4	2016
Sex	-0.843970070294529	31	4	2016
Sex	-1.07880966137193	32	4	2016
Sex	-1.23787435600162	33	4	2016
Sex	-0.798507696217772	34	4	2016
Sex	-0.713349887877465	35	4	2016
Sex	-1.02165124753198	36	4	2016
Sex	-0.527632742082372	37	4	2016
Sex	-1.04982212449868	38	4	2016
Sex	-0.713349887877465	39	4	2016
Sex	-0.653926467406664	40	4	2016
Sex	-0.527632742082372	41	4	2016
Sex	-1.17118298150295	42	4	2016
Sex	-0.713349887877465	43	4	2016
Sex	-0.616186139423817	44	4	2016
Sex	-0.562118918153541	45	4	2016
Age	-2.30258509299405	3	1	2016
Age	-0.7339691750802	4	1	2016
Age	-0.776528789498996	5	1	2016
Age	-1.10866262452161	6	1	2016
Age	-0.579818495252942	7	1	2016
Age	-1.6094379124341	8	1	2016
Age	-2.20727491318972	9	1	2016
Age	-3.50655789731998	10	1	2016
Age	-1.77195684193188	11	1	2016
Age	-1.6094379124341	12	1	2016
Age	-2.52572864430826	13	1	2016
Age	-2.81341071676004	14	1	2016
Age	-1.83258146374831	15	1	2016
Age	-1.83258146374831	16	1	2016
Age	-1.27296567581289	17	1	2016
Age	-2.12026353620009	18	1	2016
Age	-1.10866262452161	19	1	2016
Age	-0.776528789498996	20	1	2016
Age	-1.13943428318836	21	1	2016
Age	-2.04022082852655	22	1	2016
Age	-1.10866262452161	23	1	2016
Age	-0.891598119283784	24	1	2016
Age	-0.867500567704723	25	1	2016
Age	-0.916290731874155	26	1	2016
Age	-0.82098055206983	27	1	2016
Age	-0.776528789498996	28	1	2016
Age	-0.713349887877465	29	1	2016
Age	-1.20397280432594	30	1	2016
Age	-0.867500567704723	31	1	2016
Age	-0.82098055206983	32	1	2016
Age	-1.10866262452161	33	1	2016
Age	-0.49429632181478	34	1	2016
Age	-0.527632742082372	35	1	2016
Age	-1.04982212449868	36	1	2016
Age	-0.579818495252942	37	1	2016
Age	-0.63487827243597	38	1	2016
Age	-0.7339691750802	39	1	2016
Age	-0.755022584278033	40	1	2016
Age	-0.713349887877465	41	1	2016
Age	-0.400477566597125	42	1	2016
Age	-0.653926467406664	43	1	2016
Age	-0.798507696217772	44	1	2016
Age	-0.867500567704723	45	1	2016
Age	-0.941608539858445	3	2	2016
Age	-0.891598119283784	4	2	2016
Age	-0.798507696217772	5	2	2016
Age	-0.82098055206983	6	2	2016
Age	-1.6094379124341	7	2	2016
Age	-2.12026353620009	8	2	2016
Age	-3.91202300542815	9	2	2016
Age	-2.40794560865187	10	2	2016
Age	-2.04022082852655	11	2	2016
Age	-2.40794560865187	12	2	2016
Age	-3.2188758248682	13	2	2016
Age	-2.81341071676004	14	2	2016
Age	-2.52572864430826	15	2	2016
Age	-1.6094379124341	16	2	2016
Age	-2.04022082852655	17	2	2016
Age	-2.04022082852655	18	2	2016
Age	-1.46967597005894	19	2	2016
Age	-1.34707364796661	20	2	2016
Age	-1.77195684193188	21	2	2016
Age	-0.967584026261706	22	2	2016
Age	-1.07880966137193	23	2	2016
Age	-0.891598119283784	24	2	2016
Age	-0.994252273343867	25	2	2016
Age	-0.867500567704723	26	2	2016
Age	-0.941608539858445	27	2	2016
Age	-0.7339691750802	28	2	2016
Age	-1.42711635564015	29	2	2016
Age	-0.994252273343867	30	2	2016
Age	-0.776528789498996	31	2	2016
Age	-1.17118298150295	32	2	2016
Age	-0.579818495252942	33	2	2016
Age	-0.579818495252942	34	2	2016
Age	-0.653926467406664	35	2	2016
Age	-0.673344553263766	36	2	2016
Age	-0.867500567704723	37	2	2016
Age	-1.02165124753198	38	2	2016
Age	-1.02165124753198	39	2	2016
Age	-0.843970070294529	40	2	2016
Age	-0.385662480811985	41	2	2016
Age	-0.579818495252942	42	2	2016
Age	-0.527632742082372	43	2	2016
Age	-0.916290731874155	44	2	2016
Age	-0.843970070294529	45	2	2016
Age	-1.02165124753198	3	3	2016
Age	-0.941608539858445	4	3	2016
Age	-0.63487827243597	5	3	2016
Age	-1.71479842809193	6	3	2016
Age	-1.83258146374831	7	3	2016
Age	-10	8	3	2016
Age	-2.52572864430826	9	3	2016
Age	-2.81341071676004	10	3	2016
Age	-2.40794560865187	11	3	2016
Age	-2.30258509299405	12	3	2016
Age	-2.20727491318972	13	3	2016
Age	-2.65926003693278	14	3	2016
Age	-1.71479842809193	15	3	2016
Age	-1.56064774826467	16	3	2016
Age	-2.20727491318972	17	3	2016
Age	-1.71479842809193	18	3	2016
Age	-2.12026353620009	19	3	2016
Age	-1.56064774826467	20	3	2016
Age	-0.891598119283784	21	3	2016
Age	-0.7339691750802	22	3	2016
Age	-1.23787435600162	23	3	2016
Age	-0.994252273343867	24	3	2016
Age	-0.994252273343867	25	3	2016
Age	-0.941608539858445	26	3	2016
Age	-0.967584026261706	27	3	2016
Age	-1.46967597005894	28	3	2016
Age	-0.867500567704723	29	3	2016
Age	-0.616186139423817	30	3	2016
Age	-1.17118298150295	31	3	2016
Age	-0.82098055206983	32	3	2016
Age	-0.755022584278033	33	3	2016
Age	-0.867500567704723	34	3	2016
Age	-0.415515443961666	35	3	2016
Age	-1.10866262452161	36	3	2016
Age	-1.17118298150295	37	3	2016
Age	-0.994252273343867	38	3	2016
Age	-0.867500567704723	39	3	2016
Age	-0.562118918153541	40	3	2016
Age	-0.544727175441672	41	3	2016
Age	-0.59783700075562	42	3	2016
Age	-0.967584026261706	43	3	2016
Age	-0.843970070294529	44	3	2016
Age	-0.713349887877465	45	3	2016
Age	-0.7339691750802	3	4	2016
Age	-0.867500567704723	4	4	2016
Age	-1.77195684193188	5	4	2016
Age	-1.77195684193188	6	4	2016
Age	-3.50655789731998	7	4	2016
Age	-2.65926003693278	8	4	2016
Age	-3.2188758248682	9	4	2016
Age	-2.81341071676004	10	4	2016
Age	-2.30258509299405	11	4	2016
Age	-1.77195684193188	12	4	2016
Age	-2.30258509299405	13	4	2016
Age	-2.04022082852655	14	4	2016
Age	-1.51412773262978	15	4	2016
Age	-2.30258509299405	16	4	2016
Age	-1.30933331998376	17	4	2016
Age	-2.04022082852655	18	4	2016
Age	-1.38629436111989	19	4	2016
Age	-1.30933331998376	20	4	2016
Age	-0.798507696217772	21	4	2016
Age	-1.42711635564015	22	4	2016
Age	-1.42711635564015	23	4	2016
Age	-0.916290731874155	24	4	2016
Age	-1.02165124753198	25	4	2016
Age	-0.994252273343867	26	4	2016
Age	-1.96611285637283	27	4	2016
Age	-0.891598119283784	28	4	2016
Age	-0.579818495252942	29	4	2016
Age	-0.967584026261706	30	4	2016
Age	-0.798507696217772	31	4	2016
Age	-0.967584026261706	32	4	2016
Age	-1.17118298150295	33	4	2016
Age	-0.755022584278033	34	4	2016
Age	-0.7339691750802	35	4	2016
Age	-1.17118298150295	36	4	2016
Age	-0.63487827243597	37	4	2016
Age	-1.07880966137193	38	4	2016
Age	-0.713349887877465	39	4	2016
Age	-0.653926467406664	40	4	2016
Age	-0.616186139423817	41	4	2016
Age	-1.02165124753198	42	4	2016
Age	-0.7339691750802	43	4	2016
Age	-0.755022584278033	44	4	2016
Age	-0.82098055206983	45	4	2016
Sex and Age	-2.04022082852655	3	1	2016
Sex and Age	-0.755022584278033	4	1	2016
Sex and Age	-0.776528789498996	5	1	2016
Sex and Age	-1.10866262452161	6	1	2016
Sex and Age	-0.579818495252942	7	1	2016
Sex and Age	-1.6094379124341	8	1	2016
Sex and Age	-1.77195684193188	9	1	2016
Sex and Age	-3.2188758248682	10	1	2016
Sex and Age	-1.51412773262978	11	1	2016
Sex and Age	-1.77195684193188	12	1	2016
Sex and Age	-2.52572864430826	13	1	2016
Sex and Age	-2.99573227355399	14	1	2016
Sex and Age	-2.04022082852655	15	1	2016
Sex and Age	-1.56064774826467	16	1	2016
Sex and Age	-1.56064774826467	17	1	2016
Sex and Age	-1.83258146374831	18	1	2016
Sex and Age	-1.23787435600162	19	1	2016
Sex and Age	-0.653926467406664	20	1	2016
Sex and Age	-0.82098055206983	21	1	2016
Sex and Age	-2.04022082852655	22	1	2016
Sex and Age	-0.994252273343867	23	1	2016
Sex and Age	-0.967584026261706	24	1	2016
Sex and Age	-1.07880966137193	25	1	2016
Sex and Age	-0.843970070294529	26	1	2016
Sex and Age	-0.941608539858445	27	1	2016
Sex and Age	-0.776528789498996	28	1	2016
Sex and Age	-0.843970070294529	29	1	2016
Sex and Age	-1.30933331998376	30	1	2016
Sex and Age	-0.994252273343867	31	1	2016
Sex and Age	-0.7339691750802	32	1	2016
Sex and Age	-1.04982212449868	33	1	2016
Sex and Age	-0.579818495252942	34	1	2016
Sex and Age	-0.510825623765991	35	1	2016
Sex and Age	-1.07880966137193	36	1	2016
Sex and Age	-0.63487827243597	37	1	2016
Sex and Age	-0.916290731874155	38	1	2016
Sex and Age	-0.776528789498996	39	1	2016
Sex and Age	-0.653926467406664	40	1	2016
Sex and Age	-0.891598119283784	41	1	2016
Sex and Age	-0.544727175441672	42	1	2016
Sex and Age	-0.713349887877465	43	1	2016
Sex and Age	-0.967584026261706	44	1	2016
Sex and Age	-0.891598119283784	45	1	2016
Sex and Age	-0.916290731874155	3	2	2016
Sex and Age	-0.891598119283784	4	2	2016
Sex and Age	-0.941608539858445	5	2	2016
Sex and Age	-0.776528789498996	6	2	2016
Sex and Age	-1.6094379124341	7	2	2016
Sex and Age	-2.30258509299405	8	2	2016
Sex and Age	-3.91202300542815	9	2	2016
Sex and Age	-2.40794560865187	10	2	2016
Sex and Age	-2.04022082852655	11	2	2016
Sex and Age	-2.81341071676004	12	2	2016
Sex and Age	-3.2188758248682	13	2	2016
Sex and Age	-2.81341071676004	14	2	2016
Sex and Age	-2.12026353620009	15	2	2016
Sex and Age	-1.83258146374831	16	2	2016
Sex and Age	-1.83258146374831	17	2	2016
Sex and Age	-1.89711998488588	18	2	2016
Sex and Age	-1.38629436111989	19	2	2016
Sex and Age	-1.20397280432594	20	2	2016
Sex and Age	-1.71479842809193	21	2	2016
Sex and Age	-0.916290731874155	22	2	2016
Sex and Age	-1.07880966137193	23	2	2016
Sex and Age	-0.916290731874155	24	2	2016
Sex and Age	-0.941608539858445	25	2	2016
Sex and Age	-1.04982212449868	26	2	2016
Sex and Age	-0.916290731874155	27	2	2016
Sex and Age	-0.776528789498996	28	2	2016
Sex and Age	-1.42711635564015	29	2	2016
Sex and Age	-1.04982212449868	30	2	2016
Sex and Age	-0.843970070294529	31	2	2016
Sex and Age	-1.04982212449868	32	2	2016
Sex and Age	-0.755022584278033	33	2	2016
Sex and Age	-0.63487827243597	34	2	2016
Sex and Age	-0.82098055206983	35	2	2016
Sex and Age	-0.693147180559945	36	2	2016
Sex and Age	-1.13943428318836	37	2	2016
Sex and Age	-1.07880966137193	38	2	2016
Sex and Age	-0.798507696217772	39	2	2016
Sex and Age	-0.82098055206983	40	2	2016
Sex and Age	-0.579818495252942	41	2	2016
Sex and Age	-0.673344553263766	42	2	2016
Sex and Age	-0.562118918153541	43	2	2016
Sex and Age	-0.891598119283784	44	2	2016
Sex and Age	-0.916290731874155	45	2	2016
Sex and Age	-1.04982212449868	3	3	2016
Sex and Age	-1.02165124753198	4	3	2016
Sex and Age	-0.798507696217772	5	3	2016
Sex and Age	-1.6094379124341	6	3	2016
Sex and Age	-1.96611285637283	7	3	2016
Sex and Age	-10	8	3	2016
Sex and Age	-2.81341071676004	9	3	2016
Sex and Age	-2.52572864430826	10	3	2016
Sex and Age	-2.30258509299405	11	3	2016
Sex and Age	-2.65926003693278	12	3	2016
Sex and Age	-2.52572864430826	13	3	2016
Sex and Age	-2.65926003693278	14	3	2016
Sex and Age	-2.04022082852655	15	3	2016
Sex and Age	-1.51412773262978	16	3	2016
Sex and Age	-2.04022082852655	17	3	2016
Sex and Age	-1.51412773262978	18	3	2016
Sex and Age	-1.89711998488588	19	3	2016
Sex and Age	-1.71479842809193	20	3	2016
Sex and Age	-0.967584026261706	21	3	2016
Sex and Age	-0.755022584278033	22	3	2016
Sex and Age	-1.10866262452161	23	3	2016
Sex and Age	-0.891598119283784	24	3	2016
Sex and Age	-1.23787435600162	25	3	2016
Sex and Age	-0.941608539858445	26	3	2016
Sex and Age	-1.02165124753198	27	3	2016
Sex and Age	-1.56064774826467	28	3	2016
Sex and Age	-1.04982212449868	29	3	2016
Sex and Age	-0.7339691750802	30	3	2016
Sex and Age	-1.17118298150295	31	3	2016
Sex and Age	-0.82098055206983	32	3	2016
Sex and Age	-0.82098055206983	33	3	2016
Sex and Age	-1.13943428318836	34	3	2016
Sex and Age	-0.544727175441672	35	3	2016
Sex and Age	-1.07880966137193	36	3	2016
Sex and Age	-1.34707364796661	37	3	2016
Sex and Age	-0.967584026261706	38	3	2016
Sex and Age	-0.843970070294529	39	3	2016
Sex and Age	-0.693147180559945	40	3	2016
Sex and Age	-0.673344553263766	41	3	2016
Sex and Age	-0.693147180559945	42	3	2016
Sex and Age	-1.02165124753198	43	3	2016
Sex and Age	-0.916290731874155	44	3	2016
Sex and Age	-1.04982212449868	45	3	2016
Sex and Age	-0.916290731874155	3	4	2016
Sex and Age	-0.941608539858445	4	4	2016
Sex and Age	-1.71479842809193	5	4	2016
Sex and Age	-1.96611285637283	6	4	2016
Sex and Age	-3.91202300542815	7	4	2016
Sex and Age	-2.99573227355399	8	4	2016
Sex and Age	-2.65926003693278	9	4	2016
Sex and Age	-2.99573227355399	10	4	2016
Sex and Age	-2.52572864430826	11	4	2016
Sex and Age	-2.04022082852655	12	4	2016
Sex and Age	-2.52572864430826	13	4	2016
Sex and Age	-2.12026353620009	14	4	2016
Sex and Age	-1.51412773262978	15	4	2016
Sex and Age	-2.20727491318972	16	4	2016
Sex and Age	-1.30933331998376	17	4	2016
Sex and Age	-1.96611285637283	18	4	2016
Sex and Age	-1.42711635564015	19	4	2016
Sex and Age	-1.13943428318836	20	4	2016
Sex and Age	-0.653926467406664	21	4	2016
Sex and Age	-1.42711635564015	22	4	2016
Sex and Age	-1.20397280432594	23	4	2016
Sex and Age	-1.04982212449868	24	4	2016
Sex and Age	-1.07880966137193	25	4	2016
Sex and Age	-1.04982212449868	26	4	2016
Sex and Age	-2.04022082852655	27	4	2016
Sex and Age	-1.04982212449868	28	4	2016
Sex and Age	-0.63487827243597	29	4	2016
Sex and Age	-0.994252273343867	30	4	2016
Sex and Age	-0.867500567704723	31	4	2016
Sex and Age	-0.994252273343867	32	4	2016
Sex and Age	-1.51412773262978	33	4	2016
Sex and Age	-0.967584026261706	34	4	2016
Sex and Age	-0.916290731874155	35	4	2016
Sex and Age	-1.27296567581289	36	4	2016
Sex and Age	-0.82098055206983	37	4	2016
Sex and Age	-1.04982212449868	38	4	2016
Sex and Age	-0.713349887877465	39	4	2016
Sex and Age	-0.7339691750802	40	4	2016
Sex and Age	-0.713349887877465	41	4	2016
Sex and Age	-1.13943428318836	42	4	2016
Sex and Age	-0.776528789498996	43	4	2016
Sex and Age	-0.843970070294529	44	4	2016
Sex and Age	-0.994252273343867	45	4	2016
Distance Buffers	-2.12026353620009	3	1	2016
Distance Buffers	-0.798507696217772	4	1	2016
Distance Buffers	-0.867500567704723	5	1	2016
Distance Buffers	-1.17118298150295	6	1	2016
Distance Buffers	-0.7339691750802	7	1	2016
Distance Buffers	-1.71479842809193	8	1	2016
Distance Buffers	-1.6094379124341	9	1	2016
Distance Buffers	-3.50655789731998	10	1	2016
Distance Buffers	-1.71479842809193	11	1	2016
Distance Buffers	-1.96611285637283	12	1	2016
Distance Buffers	-2.52572864430826	13	1	2016
Distance Buffers	-2.30258509299405	14	1	2016
Distance Buffers	-1.71479842809193	15	1	2016
Distance Buffers	-1.46967597005894	16	1	2016
Distance Buffers	-1.38629436111989	17	1	2016
Distance Buffers	-2.04022082852655	18	1	2016
Distance Buffers	-1.66073120682165	19	1	2016
Distance Buffers	-0.7339691750802	20	1	2016
Distance Buffers	-1.10866262452161	21	1	2016
Distance Buffers	-2.20727491318972	22	1	2016
Distance Buffers	-1.6094379124341	23	1	2016
Distance Buffers	-0.891598119283784	24	1	2016
Distance Buffers	-1.02165124753198	25	1	2016
Distance Buffers	-0.967584026261706	26	1	2016
Distance Buffers	-0.967584026261706	27	1	2016
Distance Buffers	-0.755022584278033	28	1	2016
Distance Buffers	-0.891598119283784	29	1	2016
Distance Buffers	-1.27296567581289	30	1	2016
Distance Buffers	-0.916290731874155	31	1	2016
Distance Buffers	-0.941608539858445	32	1	2016
Distance Buffers	-0.916290731874155	33	1	2016
Distance Buffers	-0.653926467406664	34	1	2016
Distance Buffers	-0.462035459596559	35	1	2016
Distance Buffers	-0.891598119283784	36	1	2016
Distance Buffers	-0.713349887877465	37	1	2016
Distance Buffers	-0.967584026261706	38	1	2016
Distance Buffers	-0.755022584278033	39	1	2016
Distance Buffers	-0.776528789498996	40	1	2016
Distance Buffers	-0.867500567704723	41	1	2016
Distance Buffers	-0.527632742082372	42	1	2016
Distance Buffers	-0.63487827243597	43	1	2016
Distance Buffers	-0.941608539858445	44	1	2016
Distance Buffers	-0.776528789498996	45	1	2016
Distance Buffers	-1.04982212449868	3	2	2016
Distance Buffers	-0.843970070294529	4	2	2016
Distance Buffers	-0.776528789498996	5	2	2016
Distance Buffers	-0.82098055206983	6	2	2016
Distance Buffers	-1.56064774826467	7	2	2016
Distance Buffers	-2.12026353620009	8	2	2016
Distance Buffers	-3.91202300542815	9	2	2016
Distance Buffers	-2.30258509299405	10	2	2016
Distance Buffers	-2.04022082852655	11	2	2016
Distance Buffers	-2.40794560865187	12	2	2016
Distance Buffers	-2.99573227355399	13	2	2016
Distance Buffers	-2.20727491318972	14	2	2016
Distance Buffers	-2.30258509299405	15	2	2016
Distance Buffers	-1.77195684193188	16	2	2016
Distance Buffers	-1.66073120682165	17	2	2016
Distance Buffers	-2.12026353620009	18	2	2016
Distance Buffers	-1.42711635564015	19	2	2016
Distance Buffers	-1.13943428318836	20	2	2016
Distance Buffers	-1.83258146374831	21	2	2016
Distance Buffers	-1.13943428318836	22	2	2016
Distance Buffers	-1.34707364796661	23	2	2016
Distance Buffers	-0.994252273343867	24	2	2016
Distance Buffers	-1.07880966137193	25	2	2016
Distance Buffers	-0.994252273343867	26	2	2016
Distance Buffers	-0.994252273343867	27	2	2016
Distance Buffers	-0.867500567704723	28	2	2016
Distance Buffers	-1.46967597005894	29	2	2016
Distance Buffers	-0.994252273343867	30	2	2016
Distance Buffers	-0.891598119283784	31	2	2016
Distance Buffers	-1.13943428318836	32	2	2016
Distance Buffers	-0.776528789498996	33	2	2016
Distance Buffers	-0.673344553263766	34	2	2016
Distance Buffers	-0.7339691750802	35	2	2016
Distance Buffers	-0.673344553263766	36	2	2016
Distance Buffers	-1.07880966137193	37	2	2016
Distance Buffers	-0.994252273343867	38	2	2016
Distance Buffers	-0.82098055206983	39	2	2016
Distance Buffers	-0.798507696217772	40	2	2016
Distance Buffers	-0.63487827243597	41	2	2016
Distance Buffers	-0.713349887877465	42	2	2016
Distance Buffers	-0.653926467406664	43	2	2016
Distance Buffers	-0.916290731874155	44	2	2016
Distance Buffers	-0.798507696217772	45	2	2016
Distance Buffers	-0.994252273343867	3	3	2016
Distance Buffers	-0.891598119283784	4	3	2016
Distance Buffers	-0.713349887877465	5	3	2016
Distance Buffers	-1.71479842809193	6	3	2016
Distance Buffers	-2.12026353620009	7	3	2016
Distance Buffers	-4.60517018598809	8	3	2016
Distance Buffers	-2.52572864430826	9	3	2016
Distance Buffers	-2.81341071676004	10	3	2016
Distance Buffers	-2.52572864430826	11	3	2016
Distance Buffers	-2.30258509299405	12	3	2016
Distance Buffers	-2.04022082852655	13	3	2016
Distance Buffers	-2.40794560865187	14	3	2016
Distance Buffers	-2.12026353620009	15	3	2016
Distance Buffers	-1.30933331998376	16	3	2016
Distance Buffers	-2.30258509299405	17	3	2016
Distance Buffers	-1.38629436111989	18	3	2016
Distance Buffers	-1.77195684193188	19	3	2016
Distance Buffers	-1.6094379124341	20	3	2016
Distance Buffers	-1.10866262452161	21	3	2016
Distance Buffers	-0.673344553263766	22	3	2016
Distance Buffers	-1.30933331998376	23	3	2016
Distance Buffers	-1.02165124753198	24	3	2016
Distance Buffers	-1.10866262452161	25	3	2016
Distance Buffers	-0.941608539858445	26	3	2016
Distance Buffers	-1.17118298150295	27	3	2016
Distance Buffers	-1.6094379124341	28	3	2016
Distance Buffers	-0.916290731874155	29	3	2016
Distance Buffers	-0.693147180559945	30	3	2016
Distance Buffers	-1.17118298150295	31	3	2016
Distance Buffers	-0.867500567704723	32	3	2016
Distance Buffers	-0.776528789498996	33	3	2016
Distance Buffers	-0.967584026261706	34	3	2016
Distance Buffers	-0.510825623765991	35	3	2016
Distance Buffers	-1.04982212449868	36	3	2016
Distance Buffers	-1.23787435600162	37	3	2016
Distance Buffers	-0.843970070294529	38	3	2016
Distance Buffers	-0.867500567704723	39	3	2016
Distance Buffers	-0.59783700075562	40	3	2016
Distance Buffers	-0.755022584278033	41	3	2016
Distance Buffers	-0.63487827243597	42	3	2016
Distance Buffers	-1.04982212449868	43	3	2016
Distance Buffers	-0.82098055206983	44	3	2016
Distance Buffers	-0.713349887877465	45	3	2016
Distance Buffers	-0.891598119283784	3	4	2016
Distance Buffers	-0.867500567704723	4	4	2016
Distance Buffers	-1.96611285637283	5	4	2016
Distance Buffers	-1.96611285637283	6	4	2016
Distance Buffers	-3.50655789731998	7	4	2016
Distance Buffers	-2.65926003693278	8	4	2016
Distance Buffers	-2.99573227355399	9	4	2016
Distance Buffers	-2.65926003693278	10	4	2016
Distance Buffers	-2.52572864430826	11	4	2016
Distance Buffers	-1.83258146374831	12	4	2016
Distance Buffers	-2.20727491318972	13	4	2016
Distance Buffers	-2.12026353620009	14	4	2016
Distance Buffers	-1.46967597005894	15	4	2016
Distance Buffers	-2.30258509299405	16	4	2016
Distance Buffers	-1.51412773262978	17	4	2016
Distance Buffers	-1.66073120682165	18	4	2016
Distance Buffers	-1.27296567581289	19	4	2016
Distance Buffers	-1.38629436111989	20	4	2016
Distance Buffers	-0.891598119283784	21	4	2016
Distance Buffers	-1.56064774826467	22	4	2016
Distance Buffers	-1.42711635564015	23	4	2016
Distance Buffers	-0.994252273343867	24	4	2016
Distance Buffers	-0.994252273343867	25	4	2016
Distance Buffers	-0.967584026261706	26	4	2016
Distance Buffers	-2.04022082852655	27	4	2016
Distance Buffers	-0.891598119283784	28	4	2016
Distance Buffers	-0.59783700075562	29	4	2016
Distance Buffers	-1.04982212449868	30	4	2016
Distance Buffers	-0.891598119283784	31	4	2016
Distance Buffers	-1.10866262452161	32	4	2016
Distance Buffers	-1.27296567581289	33	4	2016
Distance Buffers	-0.843970070294529	34	4	2016
Distance Buffers	-0.7339691750802	35	4	2016
Distance Buffers	-1.13943428318836	36	4	2016
Distance Buffers	-0.579818495252942	37	4	2016
Distance Buffers	-1.02165124753198	38	4	2016
Distance Buffers	-0.693147180559945	39	4	2016
Distance Buffers	-0.653926467406664	40	4	2016
Distance Buffers	-0.713349887877465	41	4	2016
Distance Buffers	-1.10866262452161	42	4	2016
Distance Buffers	-0.755022584278033	43	4	2016
Distance Buffers	-0.755022584278033	44	4	2016
Distance Buffers	-0.713349887877465	45	4	2016
Strain	-2.30258509299405	3	1	2016
Strain	-0.82098055206983	4	1	2016
Strain	-0.891598119283784	5	1	2016
Strain	-1.30933331998376	6	1	2016
Strain	-0.713349887877465	7	1	2016
Strain	-1.6094379124341	8	1	2016
Strain	-1.71479842809193	9	1	2016
Strain	-3.91202300542815	10	1	2016
Strain	-1.56064774826467	11	1	2016
Strain	-1.66073120682165	12	1	2016
Strain	-2.81341071676004	13	1	2016
Strain	-2.52572864430826	14	1	2016
Strain	-1.71479842809193	15	1	2016
Strain	-1.42711635564015	16	1	2016
Strain	-1.46967597005894	17	1	2016
Strain	-2.65926003693278	18	1	2016
Strain	-1.56064774826467	19	1	2016
Strain	-0.713349887877465	20	1	2016
Strain	-1.07880966137193	21	1	2016
Strain	-1.77195684193188	22	1	2016
Strain	-1.46967597005894	23	1	2016
Strain	-1.04982212449868	24	1	2016
Strain	-1.13943428318836	25	1	2016
Strain	-0.867500567704723	26	1	2016
Strain	-0.798507696217772	27	1	2016
Strain	-0.653926467406664	28	1	2016
Strain	-0.673344553263766	29	1	2016
Strain	-1.38629436111989	30	1	2016
Strain	-1.04982212449868	31	1	2016
Strain	-0.653926467406664	32	1	2016
Strain	-1.04982212449868	33	1	2016
Strain	-0.527632742082372	34	1	2016
Strain	-0.544727175441672	35	1	2016
Strain	-0.693147180559945	36	1	2016
Strain	-0.446287102628419	37	1	2016
Strain	-0.776528789498996	38	1	2016
Strain	-0.7339691750802	39	1	2016
Strain	-0.891598119283784	40	1	2016
Strain	-0.843970070294529	41	1	2016
Strain	-0.415515443961666	42	1	2016
Strain	-0.616186139423817	43	1	2016
Strain	-0.82098055206983	44	1	2016
Strain	-0.843970070294529	45	1	2016
Strain	-0.891598119283784	3	2	2016
Strain	-0.916290731874155	4	2	2016
Strain	-0.967584026261706	5	2	2016
Strain	-0.82098055206983	6	2	2016
Strain	-1.6094379124341	7	2	2016
Strain	-1.89711998488588	8	2	2016
Strain	-3.50655789731998	9	2	2016
Strain	-1.83258146374831	10	2	2016
Strain	-2.04022082852655	11	2	2016
Strain	-2.52572864430826	12	2	2016
Strain	-3.2188758248682	13	2	2016
Strain	-2.04022082852655	14	2	2016
Strain	-1.96611285637283	15	2	2016
Strain	-1.96611285637283	16	2	2016
Strain	-1.89711998488588	17	2	2016
Strain	-2.65926003693278	18	2	2016
Strain	-1.83258146374831	19	2	2016
Strain	-1.46967597005894	20	2	2016
Strain	-1.46967597005894	21	2	2016
Strain	-1.23787435600162	22	2	2016
Strain	-1.30933331998376	23	2	2016
Strain	-0.941608539858445	24	2	2016
Strain	-0.994252273343867	25	2	2016
Strain	-0.916290731874155	26	2	2016
Strain	-0.843970070294529	27	2	2016
Strain	-0.653926467406664	28	2	2016
Strain	-1.56064774826467	29	2	2016
Strain	-1.02165124753198	30	2	2016
Strain	-0.755022584278033	31	2	2016
Strain	-1.04982212449868	32	2	2016
Strain	-0.616186139423817	33	2	2016
Strain	-0.527632742082372	34	2	2016
Strain	-0.616186139423817	35	2	2016
Strain	-0.544727175441672	36	2	2016
Strain	-0.916290731874155	37	2	2016
Strain	-0.916290731874155	38	2	2016
Strain	-0.867500567704723	39	2	2016
Strain	-0.867500567704723	40	2	2016
Strain	-0.49429632181478	41	2	2016
Strain	-0.59783700075562	42	2	2016
Strain	-0.544727175441672	43	2	2016
Strain	-0.713349887877465	44	2	2016
Strain	-0.941608539858445	45	2	2016
Strain	-0.843970070294529	3	3	2016
Strain	-0.967584026261706	4	3	2016
Strain	-0.776528789498996	5	3	2016
Strain	-1.71479842809193	6	3	2016
Strain	-1.96611285637283	7	3	2016
Strain	-3.91202300542815	8	3	2016
Strain	-2.04022082852655	9	3	2016
Strain	-2.30258509299405	10	3	2016
Strain	-2.65926003693278	11	3	2016
Strain	-2.40794560865187	12	3	2016
Strain	-1.89711998488588	13	3	2016
Strain	-2.40794560865187	14	3	2016
Strain	-1.96611285637283	15	3	2016
Strain	-1.56064774826467	16	3	2016
Strain	-2.30258509299405	17	3	2016
Strain	-1.30933331998376	18	3	2016
Strain	-2.12026353620009	19	3	2016
Strain	-1.46967597005894	20	3	2016
Strain	-1.13943428318836	21	3	2016
Strain	-0.755022584278033	22	3	2016
Strain	-1.30933331998376	23	3	2016
Strain	-0.916290731874155	24	3	2016
Strain	-0.994252273343867	25	3	2016
Strain	-0.867500567704723	26	3	2016
Strain	-1.04982212449868	27	3	2016
Strain	-1.71479842809193	28	3	2016
Strain	-0.967584026261706	29	3	2016
Strain	-0.544727175441672	30	3	2016
Strain	-1.30933331998376	31	3	2016
Strain	-0.82098055206983	32	3	2016
Strain	-0.843970070294529	33	3	2016
Strain	-0.843970070294529	34	3	2016
Strain	-0.400477566597125	35	3	2016
Strain	-0.867500567704723	36	3	2016
Strain	-1.13943428318836	37	3	2016
Strain	-0.82098055206983	38	3	2016
Strain	-0.776528789498996	39	3	2016
Strain	-0.673344553263766	40	3	2016
Strain	-0.673344553263766	41	3	2016
Strain	-0.59783700075562	42	3	2016
Strain	-0.994252273343867	43	3	2016
Strain	-0.755022584278033	44	3	2016
Strain	-0.916290731874155	45	3	2016
Strain	-0.843970070294529	3	4	2016
Strain	-0.843970070294529	4	4	2016
Strain	-1.89711998488588	5	4	2016
Strain	-1.77195684193188	6	4	2016
Strain	-3.50655789731998	7	4	2016
Strain	-2.40794560865187	8	4	2016
Strain	-2.65926003693278	9	4	2016
Strain	-2.52572864430826	10	4	2016
Strain	-2.81341071676004	11	4	2016
Strain	-1.83258146374831	12	4	2016
Strain	-2.04022082852655	13	4	2016
Strain	-1.83258146374831	14	4	2016
Strain	-1.38629436111989	15	4	2016
Strain	-2.30258509299405	16	4	2016
Strain	-1.10866262452161	17	4	2016
Strain	-1.66073120682165	18	4	2016
Strain	-1.34707364796661	19	4	2016
Strain	-1.38629436111989	20	4	2016
Strain	-0.941608539858445	21	4	2016
Strain	-1.56064774826467	22	4	2016
Strain	-1.51412773262978	23	4	2016
Strain	-0.941608539858445	24	4	2016
Strain	-0.82098055206983	25	4	2016
Strain	-0.916290731874155	26	4	2016
Strain	-1.96611285637283	27	4	2016
Strain	-0.843970070294529	28	4	2016
Strain	-0.49429632181478	29	4	2016
Strain	-0.891598119283784	30	4	2016
Strain	-0.916290731874155	31	4	2016
Strain	-1.17118298150295	32	4	2016
Strain	-1.23787435600162	33	4	2016
Strain	-0.693147180559945	34	4	2016
Strain	-0.63487827243597	35	4	2016
Strain	-1.10866262452161	36	4	2016
Strain	-0.579818495252942	37	4	2016
Strain	-0.994252273343867	38	4	2016
Strain	-0.616186139423817	39	4	2016
Strain	-0.7339691750802	40	4	2016
Strain	-0.673344553263766	41	4	2016
Strain	-1.34707364796661	42	4	2016
Strain	-0.798507696217772	43	4	2016
Strain	-0.616186139423817	44	4	2016
Strain	-0.941608539858445	45	4	2016
