# Supplementary material for: A stacked ensemble method for forecasting influenza-like illness visit volumes at emergency departments
Source: PLoS One. 2021 Mar 22;16(3):e0241725. doi: 10.1371/journal.pone.0241725 (PMC7984626; doi:10.1371/journal.pone.0241725)
Supplement: S1 Data — (ZIP) [file pone.0241725.s003.zip › ILI_plosone/tables/rf_log_score_2017weeks-3-45.csv]

object	log_score	epiweek	weeks_ahead	season
Baseline	-2.52572864430826	3	1	2017
Baseline	-1.10866262452161	4	1	2017
Baseline	-1.27296567581289	5	1	2017
Baseline	-1.04982212449868	6	1	2017
Baseline	-2.40794560865187	7	1	2017
Baseline	-2.20727491318972	8	1	2017
Baseline	-1.89711998488588	9	1	2017
Baseline	-1.71479842809193	10	1	2017
Baseline	-1.96611285637283	11	1	2017
Baseline	-2.81341071676004	12	1	2017
Baseline	-1.30933331998376	13	1	2017
Baseline	-1.20397280432594	14	1	2017
Baseline	-0.994252273343867	15	1	2017
Baseline	-1.6094379124341	16	1	2017
Baseline	-2.40794560865187	17	1	2017
Baseline	-1.6094379124341	18	1	2017
Baseline	-1.77195684193188	19	1	2017
Baseline	-0.941608539858445	20	1	2017
Baseline	-1.42711635564015	21	1	2017
Baseline	-1.13943428318836	22	1	2017
Baseline	-1.23787435600162	23	1	2017
Baseline	-1.20397280432594	24	1	2017
Baseline	-0.891598119283784	25	1	2017
Baseline	-0.59783700075562	26	1	2017
Baseline	-1.89711998488588	27	1	2017
Baseline	-0.673344553263766	28	1	2017
Baseline	-0.798507696217772	29	1	2017
Baseline	-0.967584026261706	30	1	2017
Baseline	-1.42711635564015	31	1	2017
Baseline	-1.04982212449868	32	1	2017
Baseline	-0.82098055206983	33	1	2017
Baseline	-0.967584026261706	34	1	2017
Baseline	-0.616186139423817	35	1	2017
Baseline	-0.49429632181478	36	1	2017
Baseline	-0.462035459596559	37	1	2017
Baseline	-1.04982212449868	38	1	2017
Baseline	-1.02165124753198	39	1	2017
Baseline	-0.891598119283784	40	1	2017
Baseline	-0.7339691750802	41	1	2017
Baseline	-0.653926467406664	42	1	2017
Baseline	-0.49429632181478	43	1	2017
Baseline	-0.579818495252942	44	1	2017
Baseline	-0.916290731874155	45	1	2017
Baseline	-2.20727491318972	3	2	2017
Baseline	-1.71479842809193	4	2	2017
Baseline	-1.56064774826467	5	2	2017
Baseline	-3.50655789731998	6	2	2017
Baseline	-1.77195684193188	7	2	2017
Baseline	-2.04022082852655	8	2	2017
Baseline	-1.77195684193188	9	2	2017
Baseline	-3.50655789731998	10	2	2017
Baseline	-2.40794560865187	11	2	2017
Baseline	-1.83258146374831	12	2	2017
Baseline	-1.51412773262978	13	2	2017
Baseline	-1.23787435600162	14	2	2017
Baseline	-2.04022082852655	15	2	2017
Baseline	-2.40794560865187	16	2	2017
Baseline	-1.42711635564015	17	2	2017
Baseline	-2.65926003693278	18	2	2017
Baseline	-1.20397280432594	19	2	2017
Baseline	-1.6094379124341	20	2	2017
Baseline	-1.23787435600162	21	2	2017
Baseline	-1.07880966137193	22	2	2017
Baseline	-1.13943428318836	23	2	2017
Baseline	-0.891598119283784	24	2	2017
Baseline	-0.7339691750802	25	2	2017
Baseline	-1.83258146374831	26	2	2017
Baseline	-1.20397280432594	27	2	2017
Baseline	-0.867500567704723	28	2	2017
Baseline	-0.994252273343867	29	2	2017
Baseline	-1.56064774826467	30	2	2017
Baseline	-1.34707364796661	31	2	2017
Baseline	-1.20397280432594	32	2	2017
Baseline	-0.776528789498996	33	2	2017
Baseline	-0.579818495252942	34	2	2017
Baseline	-0.510825623765991	35	2	2017
Baseline	-0.59783700075562	36	2	2017
Baseline	-1.27296567581289	37	2	2017
Baseline	-1.20397280432594	38	2	2017
Baseline	-0.843970070294529	39	2	2017
Baseline	-0.713349887877465	40	2	2017
Baseline	-0.653926467406664	41	2	2017
Baseline	-0.59783700075562	42	2	2017
Baseline	-0.430782916092454	43	2	2017
Baseline	-1.02165124753198	44	2	2017
Baseline	-0.446287102628419	45	2	2017
Baseline	-2.30258509299405	3	3	2017
Baseline	-1.51412773262978	4	3	2017
Baseline	-3.91202300542815	5	3	2017
Baseline	-2.40794560865187	6	3	2017
Baseline	-1.96611285637283	7	3	2017
Baseline	-2.04022082852655	8	3	2017
Baseline	-4.60517018598809	9	3	2017
Baseline	-2.65926003693278	10	3	2017
Baseline	-1.56064774826467	11	3	2017
Baseline	-2.04022082852655	12	3	2017
Baseline	-1.46967597005894	13	3	2017
Baseline	-2.20727491318972	14	3	2017
Baseline	-2.65926003693278	15	3	2017
Baseline	-1.46967597005894	16	3	2017
Baseline	-2.04022082852655	17	3	2017
Baseline	-1.23787435600162	18	3	2017
Baseline	-1.83258146374831	19	3	2017
Baseline	-1.46967597005894	20	3	2017
Baseline	-1.38629436111989	21	3	2017
Baseline	-1.10866262452161	22	3	2017
Baseline	-1.07880966137193	23	3	2017
Baseline	-0.867500567704723	24	3	2017
Baseline	-1.71479842809193	25	3	2017
Baseline	-0.891598119283784	26	3	2017
Baseline	-0.693147180559945	27	3	2017
Baseline	-0.867500567704723	28	3	2017
Baseline	-1.6094379124341	29	3	2017
Baseline	-1.30933331998376	30	3	2017
Baseline	-1.10866262452161	31	3	2017
Baseline	-0.798507696217772	32	3	2017
Baseline	-0.510825623765991	33	3	2017
Baseline	-0.544727175441672	34	3	2017
Baseline	-0.7339691750802	35	3	2017
Baseline	-1.17118298150295	36	3	2017
Baseline	-1.13943428318836	37	3	2017
Baseline	-0.798507696217772	38	3	2017
Baseline	-0.798507696217772	39	3	2017
Baseline	-0.579818495252942	40	3	2017
Baseline	-0.544727175441672	41	3	2017
Baseline	-0.616186139423817	42	3	2017
Baseline	-1.17118298150295	43	3	2017
Baseline	-0.462035459596559	44	3	2017
Baseline	-0.82098055206983	45	3	2017
Baseline	-1.77195684193188	3	4	2017
Baseline	-3.2188758248682	4	4	2017
Baseline	-2.65926003693278	5	4	2017
Baseline	-2.20727491318972	6	4	2017
Baseline	-1.96611285637283	7	4	2017
Baseline	-3.2188758248682	8	4	2017
Baseline	-2.81341071676004	9	4	2017
Baseline	-2.12026353620009	10	4	2017
Baseline	-1.6094379124341	11	4	2017
Baseline	-2.20727491318972	12	4	2017
Baseline	-2.40794560865187	13	4	2017
Baseline	-3.91202300542815	14	4	2017
Baseline	-1.46967597005894	15	4	2017
Baseline	-1.77195684193188	16	4	2017
Baseline	-0.967584026261706	17	4	2017
Baseline	-1.46967597005894	18	4	2017
Baseline	-1.77195684193188	19	4	2017
Baseline	-1.46967597005894	20	4	2017
Baseline	-0.941608539858445	21	4	2017
Baseline	-1.38629436111989	22	4	2017
Baseline	-0.713349887877465	23	4	2017
Baseline	-1.77195684193188	24	4	2017
Baseline	-0.82098055206983	25	4	2017
Baseline	-0.63487827243597	26	4	2017
Baseline	-0.967584026261706	27	4	2017
Baseline	-1.66073120682165	28	4	2017
Baseline	-1.17118298150295	29	4	2017
Baseline	-1.27296567581289	30	4	2017
Baseline	-0.798507696217772	31	4	2017
Baseline	-0.653926467406664	32	4	2017
Baseline	-0.415515443961666	33	4	2017
Baseline	-0.544727175441672	34	4	2017
Baseline	-1.17118298150295	35	4	2017
Baseline	-0.867500567704723	36	4	2017
Baseline	-0.867500567704723	37	4	2017
Baseline	-0.82098055206983	38	4	2017
Baseline	-0.562118918153541	39	4	2017
Baseline	-0.7339691750802	40	4	2017
Baseline	-0.653926467406664	41	4	2017
Baseline	-0.916290731874155	42	4	2017
Baseline	-0.342490308946776	43	4	2017
Baseline	-0.7339691750802	44	4	2017
Baseline	-0.478035800943	45	4	2017
Sex	-2.30258509299405	3	1	2017
Sex	-1.17118298150295	4	1	2017
Sex	-1.27296567581289	5	1	2017
Sex	-0.994252273343867	6	1	2017
Sex	-2.30258509299405	7	1	2017
Sex	-2.12026353620009	8	1	2017
Sex	-2.04022082852655	9	1	2017
Sex	-1.89711998488588	10	1	2017
Sex	-1.71479842809193	11	1	2017
Sex	-2.65926003693278	12	1	2017
Sex	-1.30933331998376	13	1	2017
Sex	-1.07880966137193	14	1	2017
Sex	-0.798507696217772	15	1	2017
Sex	-1.46967597005894	16	1	2017
Sex	-2.40794560865187	17	1	2017
Sex	-1.6094379124341	18	1	2017
Sex	-1.89711998488588	19	1	2017
Sex	-1.13943428318836	20	1	2017
Sex	-1.46967597005894	21	1	2017
Sex	-1.23787435600162	22	1	2017
Sex	-1.23787435600162	23	1	2017
Sex	-1.10866262452161	24	1	2017
Sex	-1.02165124753198	25	1	2017
Sex	-0.776528789498996	26	1	2017
Sex	-1.66073120682165	27	1	2017
Sex	-0.798507696217772	28	1	2017
Sex	-0.916290731874155	29	1	2017
Sex	-0.755022584278033	30	1	2017
Sex	-1.51412773262978	31	1	2017
Sex	-1.07880966137193	32	1	2017
Sex	-0.941608539858445	33	1	2017
Sex	-0.994252273343867	34	1	2017
Sex	-0.562118918153541	35	1	2017
Sex	-0.527632742082372	36	1	2017
Sex	-0.527632742082372	37	1	2017
Sex	-0.994252273343867	38	1	2017
Sex	-1.07880966137193	39	1	2017
Sex	-0.867500567704723	40	1	2017
Sex	-0.916290731874155	41	1	2017
Sex	-0.63487827243597	42	1	2017
Sex	-0.544727175441672	43	1	2017
Sex	-0.527632742082372	44	1	2017
Sex	-0.967584026261706	45	1	2017
Sex	-2.20727491318972	3	2	2017
Sex	-1.6094379124341	4	2	2017
Sex	-1.89711998488588	5	2	2017
Sex	-3.50655789731998	6	2	2017
Sex	-2.12026353620009	7	2	2017
Sex	-2.12026353620009	8	2	2017
Sex	-1.77195684193188	9	2	2017
Sex	-3.2188758248682	10	2	2017
Sex	-2.52572864430826	11	2	2017
Sex	-1.71479842809193	12	2	2017
Sex	-1.56064774826467	13	2	2017
Sex	-1.23787435600162	14	2	2017
Sex	-1.83258146374831	15	2	2017
Sex	-2.40794560865187	16	2	2017
Sex	-1.34707364796661	17	2	2017
Sex	-2.81341071676004	18	2	2017
Sex	-1.23787435600162	19	2	2017
Sex	-1.66073120682165	20	2	2017
Sex	-1.46967597005894	21	2	2017
Sex	-1.13943428318836	22	2	2017
Sex	-1.17118298150295	23	2	2017
Sex	-0.941608539858445	24	2	2017
Sex	-0.891598119283784	25	2	2017
Sex	-1.96611285637283	26	2	2017
Sex	-1.34707364796661	27	2	2017
Sex	-0.891598119283784	28	2	2017
Sex	-0.867500567704723	29	2	2017
Sex	-1.56064774826467	30	2	2017
Sex	-1.27296567581289	31	2	2017
Sex	-1.20397280432594	32	2	2017
Sex	-0.867500567704723	33	2	2017
Sex	-0.562118918153541	34	2	2017
Sex	-0.579818495252942	35	2	2017
Sex	-0.755022584278033	36	2	2017
Sex	-1.38629436111989	37	2	2017
Sex	-1.34707364796661	38	2	2017
Sex	-0.776528789498996	39	2	2017
Sex	-0.673344553263766	40	2	2017
Sex	-0.562118918153541	41	2	2017
Sex	-0.653926467406664	42	2	2017
Sex	-0.544727175441672	43	2	2017
Sex	-1.07880966137193	44	2	2017
Sex	-0.430782916092454	45	2	2017
Sex	-2.20727491318972	3	3	2017
Sex	-1.56064774826467	4	3	2017
Sex	-4.60517018598809	5	3	2017
Sex	-2.40794560865187	6	3	2017
Sex	-2.30258509299405	7	3	2017
Sex	-2.12026353620009	8	3	2017
Sex	-3.91202300542815	9	3	2017
Sex	-2.99573227355399	10	3	2017
Sex	-1.51412773262978	11	3	2017
Sex	-2.04022082852655	12	3	2017
Sex	-1.30933331998376	13	3	2017
Sex	-2.04022082852655	14	3	2017
Sex	-2.30258509299405	15	3	2017
Sex	-1.46967597005894	16	3	2017
Sex	-2.04022082852655	17	3	2017
Sex	-1.30933331998376	18	3	2017
Sex	-1.77195684193188	19	3	2017
Sex	-1.71479842809193	20	3	2017
Sex	-1.51412773262978	21	3	2017
Sex	-1.17118298150295	22	3	2017
Sex	-1.13943428318836	23	3	2017
Sex	-0.755022584278033	24	3	2017
Sex	-1.42711635564015	25	3	2017
Sex	-1.02165124753198	26	3	2017
Sex	-0.867500567704723	27	3	2017
Sex	-0.891598119283784	28	3	2017
Sex	-1.6094379124341	29	3	2017
Sex	-1.42711635564015	30	3	2017
Sex	-1.17118298150295	31	3	2017
Sex	-0.798507696217772	32	3	2017
Sex	-0.510825623765991	33	3	2017
Sex	-0.49429632181478	34	3	2017
Sex	-0.776528789498996	35	3	2017
Sex	-1.27296567581289	36	3	2017
Sex	-1.10866262452161	37	3	2017
Sex	-0.891598119283784	38	3	2017
Sex	-0.755022584278033	39	3	2017
Sex	-0.562118918153541	40	3	2017
Sex	-0.63487827243597	41	3	2017
Sex	-0.7339691750802	42	3	2017
Sex	-1.04982212449868	43	3	2017
Sex	-0.478035800943	44	3	2017
Sex	-0.82098055206983	45	3	2017
Sex	-1.6094379124341	3	4	2017
Sex	-3.2188758248682	4	4	2017
Sex	-2.65926003693278	5	4	2017
Sex	-2.12026353620009	6	4	2017
Sex	-2.12026353620009	7	4	2017
Sex	-3.50655789731998	8	4	2017
Sex	-2.81341071676004	9	4	2017
Sex	-1.83258146374831	10	4	2017
Sex	-1.83258146374831	11	4	2017
Sex	-2.12026353620009	12	4	2017
Sex	-2.40794560865187	13	4	2017
Sex	-3.50655789731998	14	4	2017
Sex	-1.46967597005894	15	4	2017
Sex	-1.6094379124341	16	4	2017
Sex	-1.07880966137193	17	4	2017
Sex	-1.56064774826467	18	4	2017
Sex	-1.83258146374831	19	4	2017
Sex	-1.46967597005894	20	4	2017
Sex	-0.994252273343867	21	4	2017
Sex	-1.38629436111989	22	4	2017
Sex	-0.755022584278033	23	4	2017
Sex	-1.83258146374831	24	4	2017
Sex	-0.7339691750802	25	4	2017
Sex	-0.713349887877465	26	4	2017
Sex	-1.02165124753198	27	4	2017
Sex	-1.71479842809193	28	4	2017
Sex	-1.34707364796661	29	4	2017
Sex	-1.23787435600162	30	4	2017
Sex	-0.7339691750802	31	4	2017
Sex	-0.63487827243597	32	4	2017
Sex	-0.462035459596559	33	4	2017
Sex	-0.562118918153541	34	4	2017
Sex	-1.20397280432594	35	4	2017
Sex	-0.82098055206983	36	4	2017
Sex	-0.867500567704723	37	4	2017
Sex	-0.776528789498996	38	4	2017
Sex	-0.510825623765991	39	4	2017
Sex	-0.755022584278033	40	4	2017
Sex	-0.798507696217772	41	4	2017
Sex	-0.82098055206983	42	4	2017
Sex	-0.385662480811985	43	4	2017
Sex	-0.776528789498996	44	4	2017
Sex	-0.478035800943	45	4	2017
Age	-1.77195684193188	3	1	2017
Age	-1.04982212449868	4	1	2017
Age	-1.20397280432594	5	1	2017
Age	-0.916290731874155	6	1	2017
Age	-2.52572864430826	7	1	2017
Age	-1.89711998488588	8	1	2017
Age	-1.56064774826467	9	1	2017
Age	-2.04022082852655	10	1	2017
Age	-1.38629436111989	11	1	2017
Age	-2.40794560865187	12	1	2017
Age	-1.38629436111989	13	1	2017
Age	-1.17118298150295	14	1	2017
Age	-1.17118298150295	15	1	2017
Age	-1.38629436111989	16	1	2017
Age	-2.30258509299405	17	1	2017
Age	-1.56064774826467	18	1	2017
Age	-1.46967597005894	19	1	2017
Age	-1.17118298150295	20	1	2017
Age	-1.71479842809193	21	1	2017
Age	-1.13943428318836	22	1	2017
Age	-1.02165124753198	23	1	2017
Age	-1.23787435600162	24	1	2017
Age	-1.17118298150295	25	1	2017
Age	-0.713349887877465	26	1	2017
Age	-1.04982212449868	27	1	2017
Age	-0.82098055206983	28	1	2017
Age	-0.82098055206983	29	1	2017
Age	-0.941608539858445	30	1	2017
Age	-1.13943428318836	31	1	2017
Age	-0.967584026261706	32	1	2017
Age	-0.916290731874155	33	1	2017
Age	-0.967584026261706	34	1	2017
Age	-0.63487827243597	35	1	2017
Age	-0.63487827243597	36	1	2017
Age	-0.63487827243597	37	1	2017
Age	-0.916290731874155	38	1	2017
Age	-0.994252273343867	39	1	2017
Age	-0.867500567704723	40	1	2017
Age	-0.755022584278033	41	1	2017
Age	-0.616186139423817	42	1	2017
Age	-0.59783700075562	43	1	2017
Age	-0.59783700075562	44	1	2017
Age	-0.776528789498996	45	1	2017
Age	-2.12026353620009	3	2	2017
Age	-1.6094379124341	4	2	2017
Age	-1.46967597005894	5	2	2017
Age	-3.2188758248682	6	2	2017
Age	-1.83258146374831	7	2	2017
Age	-1.83258146374831	8	2	2017
Age	-2.12026353620009	9	2	2017
Age	-2.99573227355399	10	2	2017
Age	-2.30258509299405	11	2	2017
Age	-1.56064774826467	12	2	2017
Age	-1.51412773262978	13	2	2017
Age	-1.30933331998376	14	2	2017
Age	-1.77195684193188	15	2	2017
Age	-2.40794560865187	16	2	2017
Age	-1.34707364796661	17	2	2017
Age	-2.65926003693278	18	2	2017
Age	-1.17118298150295	19	2	2017
Age	-1.83258146374831	20	2	2017
Age	-1.42711635564015	21	2	2017
Age	-1.04982212449868	22	2	2017
Age	-1.17118298150295	23	2	2017
Age	-1.02165124753198	24	2	2017
Age	-0.891598119283784	25	2	2017
Age	-1.66073120682165	26	2	2017
Age	-0.967584026261706	27	2	2017
Age	-0.994252273343867	28	2	2017
Age	-0.82098055206983	29	2	2017
Age	-1.38629436111989	30	2	2017
Age	-1.30933331998376	31	2	2017
Age	-1.30933331998376	32	2	2017
Age	-0.776528789498996	33	2	2017
Age	-0.49429632181478	34	2	2017
Age	-0.616186139423817	35	2	2017
Age	-0.867500567704723	36	2	2017
Age	-1.17118298150295	37	2	2017
Age	-1.07880966137193	38	2	2017
Age	-0.82098055206983	39	2	2017
Age	-0.693147180559945	40	2	2017
Age	-0.579818495252942	41	2	2017
Age	-0.693147180559945	42	2	2017
Age	-0.478035800943	43	2	2017
Age	-0.994252273343867	44	2	2017
Age	-0.415515443961666	45	2	2017
Age	-1.96611285637283	3	3	2017
Age	-1.66073120682165	4	3	2017
Age	-3.91202300542815	5	3	2017
Age	-2.40794560865187	6	3	2017
Age	-1.83258146374831	7	3	2017
Age	-2.20727491318972	8	3	2017
Age	-3.91202300542815	9	3	2017
Age	-2.99573227355399	10	3	2017
Age	-1.56064774826467	11	3	2017
Age	-1.77195684193188	12	3	2017
Age	-1.51412773262978	13	3	2017
Age	-1.96611285637283	14	3	2017
Age	-2.20727491318972	15	3	2017
Age	-1.30933331998376	16	3	2017
Age	-2.04022082852655	17	3	2017
Age	-1.23787435600162	18	3	2017
Age	-2.04022082852655	19	3	2017
Age	-1.66073120682165	20	3	2017
Age	-1.6094379124341	21	3	2017
Age	-1.17118298150295	22	3	2017
Age	-1.30933331998376	23	3	2017
Age	-0.867500567704723	24	3	2017
Age	-1.51412773262978	25	3	2017
Age	-1.02165124753198	26	3	2017
Age	-0.916290731874155	27	3	2017
Age	-0.867500567704723	28	3	2017
Age	-1.51412773262978	29	3	2017
Age	-1.30933331998376	30	3	2017
Age	-1.23787435600162	31	3	2017
Age	-0.713349887877465	32	3	2017
Age	-0.562118918153541	33	3	2017
Age	-0.49429632181478	34	3	2017
Age	-0.941608539858445	35	3	2017
Age	-1.20397280432594	36	3	2017
Age	-1.10866262452161	37	3	2017
Age	-0.843970070294529	38	3	2017
Age	-0.82098055206983	39	3	2017
Age	-0.653926467406664	40	3	2017
Age	-0.673344553263766	41	3	2017
Age	-0.755022584278033	42	3	2017
Age	-1.02165124753198	43	3	2017
Age	-0.49429632181478	44	3	2017
Age	-0.916290731874155	45	3	2017
Age	-1.6094379124341	3	4	2017
Age	-3.2188758248682	4	4	2017
Age	-2.52572864430826	5	4	2017
Age	-2.20727491318972	6	4	2017
Age	-2.52572864430826	7	4	2017
Age	-3.50655789731998	8	4	2017
Age	-2.81341071676004	9	4	2017
Age	-2.12026353620009	10	4	2017
Age	-1.77195684193188	11	4	2017
Age	-2.04022082852655	12	4	2017
Age	-2.81341071676004	13	4	2017
Age	-3.50655789731998	14	4	2017
Age	-1.51412773262978	15	4	2017
Age	-1.89711998488588	16	4	2017
Age	-1.04982212449868	17	4	2017
Age	-1.42711635564015	18	4	2017
Age	-1.71479842809193	19	4	2017
Age	-1.6094379124341	20	4	2017
Age	-0.967584026261706	21	4	2017
Age	-1.6094379124341	22	4	2017
Age	-0.867500567704723	23	4	2017
Age	-1.46967597005894	24	4	2017
Age	-0.843970070294529	25	4	2017
Age	-0.755022584278033	26	4	2017
Age	-0.843970070294529	27	4	2017
Age	-1.6094379124341	28	4	2017
Age	-1.27296567581289	29	4	2017
Age	-1.34707364796661	30	4	2017
Age	-0.579818495252942	31	4	2017
Age	-0.693147180559945	32	4	2017
Age	-0.527632742082372	33	4	2017
Age	-0.59783700075562	34	4	2017
Age	-1.34707364796661	35	4	2017
Age	-0.843970070294529	36	4	2017
Age	-0.967584026261706	37	4	2017
Age	-0.776528789498996	38	4	2017
Age	-0.579818495252942	39	4	2017
Age	-0.891598119283784	40	4	2017
Age	-0.82098055206983	41	4	2017
Age	-0.916290731874155	42	4	2017
Age	-0.446287102628419	43	4	2017
Age	-0.994252273343867	44	4	2017
Age	-0.673344553263766	45	4	2017
Sex and Age	-1.83258146374831	3	1	2017
Sex and Age	-1.46967597005894	4	1	2017
Sex and Age	-1.27296567581289	5	1	2017
Sex and Age	-1.04982212449868	6	1	2017
Sex and Age	-2.52572864430826	7	1	2017
Sex and Age	-1.77195684193188	8	1	2017
Sex and Age	-1.66073120682165	9	1	2017
Sex and Age	-2.04022082852655	10	1	2017
Sex and Age	-1.56064774826467	11	1	2017
Sex and Age	-2.40794560865187	12	1	2017
Sex and Age	-1.38629436111989	13	1	2017
Sex and Age	-1.13943428318836	14	1	2017
Sex and Age	-1.04982212449868	15	1	2017
Sex and Age	-1.38629436111989	16	1	2017
Sex and Age	-2.04022082852655	17	1	2017
Sex and Age	-1.38629436111989	18	1	2017
Sex and Age	-1.38629436111989	19	1	2017
Sex and Age	-1.17118298150295	20	1	2017
Sex and Age	-1.89711998488588	21	1	2017
Sex and Age	-1.6094379124341	22	1	2017
Sex and Age	-1.27296567581289	23	1	2017
Sex and Age	-1.27296567581289	24	1	2017
Sex and Age	-0.967584026261706	25	1	2017
Sex and Age	-0.941608539858445	26	1	2017
Sex and Age	-0.994252273343867	27	1	2017
Sex and Age	-0.843970070294529	28	1	2017
Sex and Age	-1.02165124753198	29	1	2017
Sex and Age	-0.755022584278033	30	1	2017
Sex and Age	-0.994252273343867	31	1	2017
Sex and Age	-0.916290731874155	32	1	2017
Sex and Age	-0.891598119283784	33	1	2017
Sex and Age	-0.967584026261706	34	1	2017
Sex and Age	-0.693147180559945	35	1	2017
Sex and Age	-0.562118918153541	36	1	2017
Sex and Age	-0.755022584278033	37	1	2017
Sex and Age	-1.02165124753198	38	1	2017
Sex and Age	-1.10866262452161	39	1	2017
Sex and Age	-1.20397280432594	40	1	2017
Sex and Age	-0.798507696217772	41	1	2017
Sex and Age	-0.653926467406664	42	1	2017
Sex and Age	-0.59783700075562	43	1	2017
Sex and Age	-0.63487827243597	44	1	2017
Sex and Age	-0.82098055206983	45	1	2017
Sex and Age	-2.20727491318972	3	2	2017
Sex and Age	-1.71479842809193	4	2	2017
Sex and Age	-1.77195684193188	5	2	2017
Sex and Age	-2.99573227355399	6	2	2017
Sex and Age	-1.71479842809193	7	2	2017
Sex and Age	-1.71479842809193	8	2	2017
Sex and Age	-2.30258509299405	9	2	2017
Sex and Age	-2.99573227355399	10	2	2017
Sex and Age	-2.99573227355399	11	2	2017
Sex and Age	-1.77195684193188	12	2	2017
Sex and Age	-1.46967597005894	13	2	2017
Sex and Age	-1.13943428318836	14	2	2017
Sex and Age	-1.96611285637283	15	2	2017
Sex and Age	-2.04022082852655	16	2	2017
Sex and Age	-1.27296567581289	17	2	2017
Sex and Age	-2.52572864430826	18	2	2017
Sex and Age	-1.13943428318836	19	2	2017
Sex and Age	-2.04022082852655	20	2	2017
Sex and Age	-1.6094379124341	21	2	2017
Sex and Age	-1.51412773262978	22	2	2017
Sex and Age	-1.13943428318836	23	2	2017
Sex and Age	-0.941608539858445	24	2	2017
Sex and Age	-1.02165124753198	25	2	2017
Sex and Age	-1.30933331998376	26	2	2017
Sex and Age	-0.994252273343867	27	2	2017
Sex and Age	-0.941608539858445	28	2	2017
Sex and Age	-0.755022584278033	29	2	2017
Sex and Age	-1.30933331998376	30	2	2017
Sex and Age	-1.38629436111989	31	2	2017
Sex and Age	-1.20397280432594	32	2	2017
Sex and Age	-0.755022584278033	33	2	2017
Sex and Age	-0.527632742082372	34	2	2017
Sex and Age	-0.653926467406664	35	2	2017
Sex and Age	-0.967584026261706	36	2	2017
Sex and Age	-1.13943428318836	37	2	2017
Sex and Age	-1.10866262452161	38	2	2017
Sex and Age	-0.916290731874155	39	2	2017
Sex and Age	-0.798507696217772	40	2	2017
Sex and Age	-0.63487827243597	41	2	2017
Sex and Age	-0.798507696217772	42	2	2017
Sex and Age	-0.527632742082372	43	2	2017
Sex and Age	-0.867500567704723	44	2	2017
Sex and Age	-0.544727175441672	45	2	2017
Sex and Age	-1.96611285637283	3	3	2017
Sex and Age	-1.71479842809193	4	3	2017
Sex and Age	-3.91202300542815	5	3	2017
Sex and Age	-2.30258509299405	6	3	2017
Sex and Age	-1.77195684193188	7	3	2017
Sex and Age	-2.30258509299405	8	3	2017
Sex and Age	-3.50655789731998	9	3	2017
Sex and Age	-2.99573227355399	10	3	2017
Sex and Age	-1.96611285637283	11	3	2017
Sex and Age	-1.77195684193188	12	3	2017
Sex and Age	-1.34707364796661	13	3	2017
Sex and Age	-1.83258146374831	14	3	2017
Sex and Age	-2.40794560865187	15	3	2017
Sex and Age	-1.46967597005894	16	3	2017
Sex and Age	-1.96611285637283	17	3	2017
Sex and Age	-1.20397280432594	18	3	2017
Sex and Age	-1.89711998488588	19	3	2017
Sex and Age	-1.83258146374831	20	3	2017
Sex and Age	-1.56064774826467	21	3	2017
Sex and Age	-1.34707364796661	22	3	2017
Sex and Age	-1.30933331998376	23	3	2017
Sex and Age	-1.02165124753198	24	3	2017
Sex and Age	-1.20397280432594	25	3	2017
Sex and Age	-1.04982212449868	26	3	2017
Sex and Age	-1.10866262452161	27	3	2017
Sex and Age	-0.843970070294529	28	3	2017
Sex and Age	-1.38629436111989	29	3	2017
Sex and Age	-1.42711635564015	30	3	2017
Sex and Age	-1.20397280432594	31	3	2017
Sex and Age	-0.798507696217772	32	3	2017
Sex and Age	-0.579818495252942	33	3	2017
Sex and Age	-0.579818495252942	34	3	2017
Sex and Age	-1.04982212449868	35	3	2017
Sex and Age	-1.23787435600162	36	3	2017
Sex and Age	-1.07880966137193	37	3	2017
Sex and Age	-1.13943428318836	38	3	2017
Sex and Age	-0.82098055206983	39	3	2017
Sex and Age	-0.891598119283784	40	3	2017
Sex and Age	-0.867500567704723	41	3	2017
Sex and Age	-0.798507696217772	42	3	2017
Sex and Age	-0.967584026261706	43	3	2017
Sex and Age	-0.693147180559945	44	3	2017
Sex and Age	-1.10866262452161	45	3	2017
Sex and Age	-1.66073120682165	3	4	2017
Sex and Age	-2.99573227355399	4	4	2017
Sex and Age	-2.30258509299405	5	4	2017
Sex and Age	-2.12026353620009	6	4	2017
Sex and Age	-2.65926003693278	7	4	2017
Sex and Age	-2.99573227355399	8	4	2017
Sex and Age	-2.81341071676004	9	4	2017
Sex and Age	-2.12026353620009	10	4	2017
Sex and Age	-1.77195684193188	11	4	2017
Sex and Age	-1.89711998488588	12	4	2017
Sex and Age	-2.30258509299405	13	4	2017
Sex and Age	-2.99573227355399	14	4	2017
Sex and Age	-1.46967597005894	15	4	2017
Sex and Age	-1.71479842809193	16	4	2017
Sex and Age	-1.02165124753198	17	4	2017
Sex and Age	-1.42711635564015	18	4	2017
Sex and Age	-1.66073120682165	19	4	2017
Sex and Age	-1.56064774826467	20	4	2017
Sex and Age	-1.10866262452161	21	4	2017
Sex and Age	-1.51412773262978	22	4	2017
Sex and Age	-0.994252273343867	23	4	2017
Sex and Age	-1.27296567581289	24	4	2017
Sex and Age	-0.867500567704723	25	4	2017
Sex and Age	-0.994252273343867	26	4	2017
Sex and Age	-0.843970070294529	27	4	2017
Sex and Age	-1.51412773262978	28	4	2017
Sex and Age	-1.30933331998376	29	4	2017
Sex and Age	-1.27296567581289	30	4	2017
Sex and Age	-0.693147180559945	31	4	2017
Sex and Age	-0.776528789498996	32	4	2017
Sex and Age	-0.544727175441672	33	4	2017
Sex and Age	-0.755022584278033	34	4	2017
Sex and Age	-1.38629436111989	35	4	2017
Sex and Age	-0.867500567704723	36	4	2017
Sex and Age	-1.04982212449868	37	4	2017
Sex and Age	-0.941608539858445	38	4	2017
Sex and Age	-0.776528789498996	39	4	2017
Sex and Age	-1.04982212449868	40	4	2017
Sex and Age	-0.867500567704723	41	4	2017
Sex and Age	-0.916290731874155	42	4	2017
Sex and Age	-0.527632742082372	43	4	2017
Sex and Age	-1.34707364796661	44	4	2017
Sex and Age	-0.7339691750802	45	4	2017
Distance Buffers	-2.30258509299405	3	1	2017
Distance Buffers	-1.23787435600162	4	1	2017
Distance Buffers	-1.34707364796661	5	1	2017
Distance Buffers	-1.04982212449868	6	1	2017
Distance Buffers	-2.65926003693278	7	1	2017
Distance Buffers	-1.71479842809193	8	1	2017
Distance Buffers	-1.83258146374831	9	1	2017
Distance Buffers	-1.6094379124341	10	1	2017
Distance Buffers	-1.77195684193188	11	1	2017
Distance Buffers	-2.99573227355399	12	1	2017
Distance Buffers	-1.66073120682165	13	1	2017
Distance Buffers	-1.34707364796661	14	1	2017
Distance Buffers	-1.10866262452161	15	1	2017
Distance Buffers	-1.71479842809193	16	1	2017
Distance Buffers	-2.04022082852655	17	1	2017
Distance Buffers	-1.38629436111989	18	1	2017
Distance Buffers	-1.83258146374831	19	1	2017
Distance Buffers	-1.07880966137193	20	1	2017
Distance Buffers	-1.6094379124341	21	1	2017
Distance Buffers	-1.38629436111989	22	1	2017
Distance Buffers	-1.17118298150295	23	1	2017
Distance Buffers	-1.10866262452161	24	1	2017
Distance Buffers	-1.04982212449868	25	1	2017
Distance Buffers	-0.941608539858445	26	1	2017
Distance Buffers	-1.56064774826467	27	1	2017
Distance Buffers	-0.843970070294529	28	1	2017
Distance Buffers	-0.967584026261706	29	1	2017
Distance Buffers	-0.916290731874155	30	1	2017
Distance Buffers	-1.34707364796661	31	1	2017
Distance Buffers	-0.994252273343867	32	1	2017
Distance Buffers	-0.967584026261706	33	1	2017
Distance Buffers	-0.941608539858445	34	1	2017
Distance Buffers	-0.755022584278033	35	1	2017
Distance Buffers	-0.693147180559945	36	1	2017
Distance Buffers	-0.82098055206983	37	1	2017
Distance Buffers	-0.941608539858445	38	1	2017
Distance Buffers	-0.916290731874155	39	1	2017
Distance Buffers	-0.867500567704723	40	1	2017
Distance Buffers	-0.776528789498996	41	1	2017
Distance Buffers	-0.510825623765991	42	1	2017
Distance Buffers	-0.562118918153541	43	1	2017
Distance Buffers	-0.527632742082372	44	1	2017
Distance Buffers	-1.04982212449868	45	1	2017
Distance Buffers	-2.04022082852655	3	2	2017
Distance Buffers	-1.6094379124341	4	2	2017
Distance Buffers	-1.77195684193188	5	2	2017
Distance Buffers	-3.2188758248682	6	2	2017
Distance Buffers	-1.83258146374831	7	2	2017
Distance Buffers	-1.96611285637283	8	2	2017
Distance Buffers	-1.96611285637283	9	2	2017
Distance Buffers	-2.99573227355399	10	2	2017
Distance Buffers	-2.65926003693278	11	2	2017
Distance Buffers	-1.96611285637283	12	2	2017
Distance Buffers	-1.66073120682165	13	2	2017
Distance Buffers	-1.20397280432594	14	2	2017
Distance Buffers	-1.96611285637283	15	2	2017
Distance Buffers	-1.83258146374831	16	2	2017
Distance Buffers	-1.56064774826467	17	2	2017
Distance Buffers	-2.52572864430826	18	2	2017
Distance Buffers	-1.17118298150295	19	2	2017
Distance Buffers	-1.83258146374831	20	2	2017
Distance Buffers	-1.51412773262978	21	2	2017
Distance Buffers	-1.20397280432594	22	2	2017
Distance Buffers	-1.30933331998376	23	2	2017
Distance Buffers	-0.891598119283784	24	2	2017
Distance Buffers	-1.02165124753198	25	2	2017
Distance Buffers	-1.66073120682165	26	2	2017
Distance Buffers	-1.20397280432594	27	2	2017
Distance Buffers	-0.994252273343867	28	2	2017
Distance Buffers	-0.843970070294529	29	2	2017
Distance Buffers	-1.46967597005894	30	2	2017
Distance Buffers	-1.42711635564015	31	2	2017
Distance Buffers	-1.23787435600162	32	2	2017
Distance Buffers	-0.755022584278033	33	2	2017
Distance Buffers	-0.63487827243597	34	2	2017
Distance Buffers	-0.7339691750802	35	2	2017
Distance Buffers	-0.941608539858445	36	2	2017
Distance Buffers	-1.20397280432594	37	2	2017
Distance Buffers	-0.994252273343867	38	2	2017
Distance Buffers	-0.916290731874155	39	2	2017
Distance Buffers	-0.798507696217772	40	2	2017
Distance Buffers	-0.63487827243597	41	2	2017
Distance Buffers	-0.59783700075562	42	2	2017
Distance Buffers	-0.562118918153541	43	2	2017
Distance Buffers	-1.17118298150295	44	2	2017
Distance Buffers	-0.478035800943	45	2	2017
Distance Buffers	-2.04022082852655	3	3	2017
Distance Buffers	-1.56064774826467	4	3	2017
Distance Buffers	-3.91202300542815	5	3	2017
Distance Buffers	-2.40794560865187	6	3	2017
Distance Buffers	-1.89711998488588	7	3	2017
Distance Buffers	-2.40794560865187	8	3	2017
Distance Buffers	-3.2188758248682	9	3	2017
Distance Buffers	-2.81341071676004	10	3	2017
Distance Buffers	-1.6094379124341	11	3	2017
Distance Buffers	-1.89711998488588	12	3	2017
Distance Buffers	-1.6094379124341	13	3	2017
Distance Buffers	-1.96611285637283	14	3	2017
Distance Buffers	-2.20727491318972	15	3	2017
Distance Buffers	-1.46967597005894	16	3	2017
Distance Buffers	-1.96611285637283	17	3	2017
Distance Buffers	-1.38629436111989	18	3	2017
Distance Buffers	-1.83258146374831	19	3	2017
Distance Buffers	-1.77195684193188	20	3	2017
Distance Buffers	-1.42711635564015	21	3	2017
Distance Buffers	-1.23787435600162	22	3	2017
Distance Buffers	-1.07880966137193	23	3	2017
Distance Buffers	-0.967584026261706	24	3	2017
Distance Buffers	-1.42711635564015	25	3	2017
Distance Buffers	-0.967584026261706	26	3	2017
Distance Buffers	-1.02165124753198	27	3	2017
Distance Buffers	-0.916290731874155	28	3	2017
Distance Buffers	-1.42711635564015	29	3	2017
Distance Buffers	-1.51412773262978	30	3	2017
Distance Buffers	-1.23787435600162	31	3	2017
Distance Buffers	-0.82098055206983	32	3	2017
Distance Buffers	-0.527632742082372	33	3	2017
Distance Buffers	-0.59783700075562	34	3	2017
Distance Buffers	-1.04982212449868	35	3	2017
Distance Buffers	-1.20397280432594	36	3	2017
Distance Buffers	-0.994252273343867	37	3	2017
Distance Buffers	-0.967584026261706	38	3	2017
Distance Buffers	-0.82098055206983	39	3	2017
Distance Buffers	-0.7339691750802	40	3	2017
Distance Buffers	-0.713349887877465	41	3	2017
Distance Buffers	-0.653926467406664	42	3	2017
Distance Buffers	-1.04982212449868	43	3	2017
Distance Buffers	-0.527632742082372	44	3	2017
Distance Buffers	-0.967584026261706	45	3	2017
Distance Buffers	-1.71479842809193	3	4	2017
Distance Buffers	-3.2188758248682	4	4	2017
Distance Buffers	-2.81341071676004	5	4	2017
Distance Buffers	-2.20727491318972	6	4	2017
Distance Buffers	-2.20727491318972	7	4	2017
Distance Buffers	-3.2188758248682	8	4	2017
Distance Buffers	-2.99573227355399	9	4	2017
Distance Buffers	-2.04022082852655	10	4	2017
Distance Buffers	-1.77195684193188	11	4	2017
Distance Buffers	-1.96611285637283	12	4	2017
Distance Buffers	-2.40794560865187	13	4	2017
Distance Buffers	-3.2188758248682	14	4	2017
Distance Buffers	-1.56064774826467	15	4	2017
Distance Buffers	-1.77195684193188	16	4	2017
Distance Buffers	-1.07880966137193	17	4	2017
Distance Buffers	-1.6094379124341	18	4	2017
Distance Buffers	-1.83258146374831	19	4	2017
Distance Buffers	-1.51412773262978	20	4	2017
Distance Buffers	-0.994252273343867	21	4	2017
Distance Buffers	-1.42711635564015	22	4	2017
Distance Buffers	-0.867500567704723	23	4	2017
Distance Buffers	-1.42711635564015	24	4	2017
Distance Buffers	-0.891598119283784	25	4	2017
Distance Buffers	-0.867500567704723	26	4	2017
Distance Buffers	-1.07880966137193	27	4	2017
Distance Buffers	-1.77195684193188	28	4	2017
Distance Buffers	-1.23787435600162	29	4	2017
Distance Buffers	-1.38629436111989	30	4	2017
Distance Buffers	-0.755022584278033	31	4	2017
Distance Buffers	-0.63487827243597	32	4	2017
Distance Buffers	-0.510825623765991	33	4	2017
Distance Buffers	-0.7339691750802	34	4	2017
Distance Buffers	-1.42711635564015	35	4	2017
Distance Buffers	-0.891598119283784	36	4	2017
Distance Buffers	-1.10866262452161	37	4	2017
Distance Buffers	-0.798507696217772	38	4	2017
Distance Buffers	-0.798507696217772	39	4	2017
Distance Buffers	-0.755022584278033	40	4	2017
Distance Buffers	-0.776528789498996	41	4	2017
Distance Buffers	-1.02165124753198	42	4	2017
Distance Buffers	-0.49429632181478	43	4	2017
Distance Buffers	-0.891598119283784	44	4	2017
Distance Buffers	-0.673344553263766	45	4	2017
Strain	-2.52572864430826	3	1	2017
Strain	-1.27296567581289	4	1	2017
Strain	-1.34707364796661	5	1	2017
Strain	-1.07880966137193	6	1	2017
Strain	-2.81341071676004	7	1	2017
Strain	-2.04022082852655	8	1	2017
Strain	-1.71479842809193	9	1	2017
Strain	-1.89711998488588	10	1	2017
Strain	-2.20727491318972	11	1	2017
Strain	-2.52572864430826	12	1	2017
Strain	-1.17118298150295	13	1	2017
Strain	-0.994252273343867	14	1	2017
Strain	-0.941608539858445	15	1	2017
Strain	-1.30933331998376	16	1	2017
Strain	-2.52572864430826	17	1	2017
Strain	-1.56064774826467	18	1	2017
Strain	-1.89711998488588	19	1	2017
Strain	-0.941608539858445	20	1	2017
Strain	-1.38629436111989	21	1	2017
Strain	-1.07880966137193	22	1	2017
Strain	-0.994252273343867	23	1	2017
Strain	-1.23787435600162	24	1	2017
Strain	-0.7339691750802	25	1	2017
Strain	-0.63487827243597	26	1	2017
Strain	-1.96611285637283	27	1	2017
Strain	-0.7339691750802	28	1	2017
Strain	-0.82098055206983	29	1	2017
Strain	-0.867500567704723	30	1	2017
Strain	-1.42711635564015	31	1	2017
Strain	-0.994252273343867	32	1	2017
Strain	-0.798507696217772	33	1	2017
Strain	-0.916290731874155	34	1	2017
Strain	-0.616186139423817	35	1	2017
Strain	-0.562118918153541	36	1	2017
Strain	-0.527632742082372	37	1	2017
Strain	-1.13943428318836	38	1	2017
Strain	-1.04982212449868	39	1	2017
Strain	-1.17118298150295	40	1	2017
Strain	-0.755022584278033	41	1	2017
Strain	-0.693147180559945	42	1	2017
Strain	-0.510825623765991	43	1	2017
Strain	-0.562118918153541	44	1	2017
Strain	-0.941608539858445	45	1	2017
Strain	-2.12026353620009	3	2	2017
Strain	-1.71479842809193	4	2	2017
Strain	-1.6094379124341	5	2	2017
Strain	-3.50655789731998	6	2	2017
Strain	-1.66073120682165	7	2	2017
Strain	-2.04022082852655	8	2	2017
Strain	-1.77195684193188	9	2	2017
Strain	-3.2188758248682	10	2	2017
Strain	-2.52572864430826	11	2	2017
Strain	-1.6094379124341	12	2	2017
Strain	-1.27296567581289	13	2	2017
Strain	-1.02165124753198	14	2	2017
Strain	-1.66073120682165	15	2	2017
Strain	-2.52572864430826	16	2	2017
Strain	-1.34707364796661	17	2	2017
Strain	-2.65926003693278	18	2	2017
Strain	-1.27296567581289	19	2	2017
Strain	-1.46967597005894	20	2	2017
Strain	-1.10866262452161	21	2	2017
Strain	-0.916290731874155	22	2	2017
Strain	-1.20397280432594	23	2	2017
Strain	-0.82098055206983	24	2	2017
Strain	-0.7339691750802	25	2	2017
Strain	-1.96611285637283	26	2	2017
Strain	-1.17118298150295	27	2	2017
Strain	-0.798507696217772	28	2	2017
Strain	-0.916290731874155	29	2	2017
Strain	-1.38629436111989	30	2	2017
Strain	-1.30933331998376	31	2	2017
Strain	-1.02165124753198	32	2	2017
Strain	-0.755022584278033	33	2	2017
Strain	-0.59783700075562	34	2	2017
Strain	-0.579818495252942	35	2	2017
Strain	-0.7339691750802	36	2	2017
Strain	-1.20397280432594	37	2	2017
Strain	-1.13943428318836	38	2	2017
Strain	-0.798507696217772	39	2	2017
Strain	-0.798507696217772	40	2	2017
Strain	-0.673344553263766	41	2	2017
Strain	-0.693147180559945	42	2	2017
Strain	-0.430782916092454	43	2	2017
Strain	-1.02165124753198	44	2	2017
Strain	-0.478035800943	45	2	2017
Strain	-2.04022082852655	3	3	2017
Strain	-1.46967597005894	4	3	2017
Strain	-3.91202300542815	5	3	2017
Strain	-2.52572864430826	6	3	2017
Strain	-1.77195684193188	7	3	2017
Strain	-2.04022082852655	8	3	2017
Strain	-3.91202300542815	9	3	2017
Strain	-2.81341071676004	10	3	2017
Strain	-1.56064774826467	11	3	2017
Strain	-1.6094379124341	12	3	2017
Strain	-1.20397280432594	13	3	2017
Strain	-1.6094379124341	14	3	2017
Strain	-2.81341071676004	15	3	2017
Strain	-1.66073120682165	16	3	2017
Strain	-1.96611285637283	17	3	2017
Strain	-1.10866262452161	18	3	2017
Strain	-1.66073120682165	19	3	2017
Strain	-1.30933331998376	20	3	2017
Strain	-1.04982212449868	21	3	2017
Strain	-1.34707364796661	22	3	2017
Strain	-1.02165124753198	23	3	2017
Strain	-0.7339691750802	24	3	2017
Strain	-1.77195684193188	25	3	2017
Strain	-0.843970070294529	26	3	2017
Strain	-0.755022584278033	27	3	2017
Strain	-0.891598119283784	28	3	2017
Strain	-1.51412773262978	29	3	2017
Strain	-1.20397280432594	30	3	2017
Strain	-1.10866262452161	31	3	2017
Strain	-0.798507696217772	32	3	2017
Strain	-0.478035800943	33	3	2017
Strain	-0.478035800943	34	3	2017
Strain	-0.891598119283784	35	3	2017
Strain	-1.30933331998376	36	3	2017
Strain	-1.04982212449868	37	3	2017
Strain	-1.07880966137193	38	3	2017
Strain	-0.82098055206983	39	3	2017
Strain	-0.7339691750802	40	3	2017
Strain	-0.653926467406664	41	3	2017
Strain	-0.673344553263766	42	3	2017
Strain	-1.13943428318836	43	3	2017
Strain	-0.673344553263766	44	3	2017
Strain	-0.843970070294529	45	3	2017
Strain	-1.71479842809193	3	4	2017
Strain	-2.99573227355399	4	4	2017
Strain	-2.20727491318972	5	4	2017
Strain	-1.96611285637283	6	4	2017
Strain	-2.12026353620009	7	4	2017
Strain	-2.81341071676004	8	4	2017
Strain	-2.81341071676004	9	4	2017
Strain	-1.83258146374831	10	4	2017
Strain	-1.71479842809193	11	4	2017
Strain	-1.83258146374831	12	4	2017
Strain	-2.04022082852655	13	4	2017
Strain	-3.2188758248682	14	4	2017
Strain	-1.42711635564015	15	4	2017
Strain	-1.89711998488588	16	4	2017
Strain	-0.941608539858445	17	4	2017
Strain	-1.30933331998376	18	4	2017
Strain	-1.56064774826467	19	4	2017
Strain	-1.17118298150295	20	4	2017
Strain	-1.20397280432594	21	4	2017
Strain	-1.20397280432594	22	4	2017
Strain	-0.776528789498996	23	4	2017
Strain	-1.83258146374831	24	4	2017
Strain	-0.916290731874155	25	4	2017
Strain	-0.653926467406664	26	4	2017
Strain	-0.967584026261706	27	4	2017
Strain	-1.71479842809193	28	4	2017
Strain	-1.07880966137193	29	4	2017
Strain	-1.17118298150295	30	4	2017
Strain	-0.755022584278033	31	4	2017
Strain	-0.616186139423817	32	4	2017
Strain	-0.415515443961666	33	4	2017
Strain	-0.63487827243597	34	4	2017
Strain	-1.27296567581289	35	4	2017
Strain	-0.891598119283784	36	4	2017
Strain	-0.916290731874155	37	4	2017
Strain	-0.941608539858445	38	4	2017
Strain	-0.693147180559945	39	4	2017
Strain	-0.891598119283784	40	4	2017
Strain	-0.776528789498996	41	4	2017
Strain	-0.967584026261706	42	4	2017
Strain	-0.415515443961666	43	4	2017
Strain	-1.07880966137193	44	4	2017
Strain	-0.579818495252942	45	4	2017
