# Supplementary material for: A stacked ensemble method for forecasting influenza-like illness visit volumes at emergency departments
Source: PLoS One. 2021 Mar 22;16(3):e0241725. doi: 10.1371/journal.pone.0241725 (PMC7984626; doi:10.1371/journal.pone.0241725)
Supplement: S1 Data — (ZIP) [file pone.0241725.s003.zip › ILI_plosone/tables/rf_optim_performance_2012weeks-3-45.csv]

model	MAPE	RMSE	MAE	MSD	weeks_ahead
Random Forest	0.197714368281966	35.0338152062686	28.9142790697674	19.052976744186	1
Random Forest	0.239349171571762	42.5057529096781	35.7308372093023	25.9820930232558	2
Random Forest	0.270883199150684	46.7413534429034	39.6318139534884	30.3115348837209	3
Random Forest	0.294575334494655	49.7697940372635	42.6083720930233	33.6852093023256	4
Generalized Linear Mixture Model	0.201795876920849	35.5772094572838	29.358023255814	19.7342093023256	1
Generalized Linear Mixture Model	0.239176474255295	42.5417739940184	35.494	25.9221395348837	2
Generalized Linear Mixture Model	0.267121925102281	45.8251678183659	38.9363255813953	30.6181395348837	3
Generalized Linear Mixture Model	0.291301734346263	49.0507285634439	42.0693488372093	33.8244651162791	4
Linear Regression	0.20091809897227	35.5731474416363	29.316511627907	19.6655658914729	1
Linear Regression	0.242019670929128	42.8897376587233	36.0813488372093	26.4494108527132	2
Linear Regression	0.269508542276357	46.4324920178433	39.5918294573643	30.2592093023256	3
Linear Regression	0.291618682172853	48.9384731855872	42.1500930232558	33.8811937984496	4
ARIMA	0.199311159902096	35.0885666209326	28.9096511627907	19.4870697674419	1
ARIMA	0.23882641248299	42.5050761174474	35.6288023255814	25.9732209302326	2
ARIMA	0.269080808023167	46.5174993147115	39.3443139534884	30.3871511627907	3
ARIMA	0.294098178429391	49.406751548798	42.5240465116279	34.1909534883721	4
Empirical Bayes	0.201892297475439	35.611418181905	29.4587441860465	19.7519162790698	1
Empirical Bayes	0.240365406084688	42.6863562017894	35.7727162790698	26.1858511627907	2
Empirical Bayes	0.270174875107189	46.5582785120097	39.4852651162791	30.8699534883721	3
Empirical Bayes	0.295540114302592	49.6106243837646	42.7309488372093	34.2852	4
Model Average	0.199576780233342	35.1167469087357	28.9676434108527	19.456496124031	1
Model Average	0.240643032015554	42.7342005936377	35.913488372093	26.1262170542636	2
Model Average	0.266975990471401	45.9265026649493	39.0187286821705	30.3856899224806	3
Model Average	0.293827537752018	49.2485579126218	42.3154651162791	34.1696666666667	4
