# Supplementary material for: A stacked ensemble method for forecasting influenza-like illness visit volumes at emergency departments
Source: PLoS One. 2021 Mar 22;16(3):e0241725. doi: 10.1371/journal.pone.0241725 (PMC7984626; doi:10.1371/journal.pone.0241725)
Supplement: S1 Data — (ZIP) [file pone.0241725.s003.zip › ILI_plosone/tables/rf_optim_performance_2013weeks-3-45.csv]

model	MAPE	RMSE	MAE	MSD	weeks_ahead
NA	0.100664112165013	28.065739920806	21.4491627906977	0.417720930232559	1
NA	0.133382394659427	36.6426080467141	27.1802790697674	3.76604651162791	2
NA	0.15092452243745	37.1860434434311	28.1972093023256	7.39627906976744	3
NA	0.148422703496609	37.6454660279975	27.6713953488372	8.04311627906977	4
NA	0.098424294957516	27.8508051079819	20.9412093023256	0.453395348837211	1
NA	0.135732026879349	36.7814455575406	27.5632558139535	4.49613953488372	2
NA	0.149584769196346	36.5598703816846	28.1568837209302	6.76130232558139	3
NA	0.150883462802521	37.4635461907445	28.1005348837209	9.05918604651163	4
NA	0.0971246541261939	27.7128445584242	20.7591472868217	0.456387596899223	1
NA	0.131930152364188	35.8322890099129	26.6928682170543	4.32486821705427	2
NA	0.150445089868758	36.490690322986	28.0870697674419	6.84551937984496	3
NA	0.152323830806746	37.7667578122425	28.358496124031	8.97325581395349	4
NA	0.100155862404559	28.2354043428986	21.3729069767442	0.444767441860463	1
NA	0.133894763934734	36.1047655224381	27.0823023255814	3.96379069767442	2
NA	0.151157978333256	37.2361521310818	28.5275	6.93087209302325	3
NA	0.151554510058393	37.7189116763264	28.2869302325581	8.69720930232558	4
NA	0.0984669478282863	27.7714789245336	20.9966604651163	0.583004651162792	1
NA	0.135053799008657	36.4611352798795	27.3979906976744	4.12310697674419	2
NA	0.150283360307298	36.5370509570764	28.1092372093023	6.77174883720931	3
NA	0.150221902233846	37.3905691196105	27.8608372093023	8.75856744186046	4
NA	0.0987561791745386	27.9239815988112	21.0629147286822	0.453689922480623	1
NA	0.136616257767521	36.9659674546451	27.8207209302326	4.0594496124031	2
NA	0.151241328622483	36.8832592401796	28.3871550387597	6.99811627906977	3
NA	0.149650427972007	37.3696456591087	27.9240775193798	8.65136434108527	4
