# Supplementary material for: A stacked ensemble method for forecasting influenza-like illness visit volumes at emergency departments
Source: PLoS One. 2021 Mar 22;16(3):e0241725. doi: 10.1371/journal.pone.0241725 (PMC7984626; doi:10.1371/journal.pone.0241725)
Supplement: S1 Data — (ZIP) [file pone.0241725.s003.zip › ILI_plosone/tables/rf_optim_performance_2014weeks-3-45.csv]

model	MAPE	RMSE	MAE	MSD	weeks_ahead
NA	0.155563933336266	38.5439642993164	28.2785581395349	3.34813953488372	1
NA	0.191339458625632	44.3710962645834	34.1924186046512	4.94358139534884	2
NA	0.215611361166587	49.1157682519244	38.3546976744186	4.68818604651163	3
NA	0.216001180529821	48.6770934285436	37.5428372093023	4.8826511627907	4
NA	0.161045299798724	38.7621998532735	29.1191860465116	3.30913953488372	1
NA	0.185474767462165	44.1475241503377	33.3606511627907	4.35855813953488	2
NA	0.214444766608066	48.2972984491718	38.0799534883721	4.95944186046512	3
NA	0.21737355815314	49.2789621134287	37.948	4.03348837209302	4
NA	0.159707325984641	38.6304051555329	28.9003410852713	3.51826356589147	1
NA	0.185129799492777	44.5189744317497	33.3436124031008	4.12153488372093	2
NA	0.21679243598513	48.2451031934835	38.1851317829457	5.10906976744186	3
NA	0.218435474948046	49.7900405219069	38.324496124031	4.18269767441861	4
NA	0.158687787146975	38.3912796283218	28.5897674418605	3.36974418604651	1
NA	0.187928909708679	44.9509462413661	33.953011627907	4.18663953488372	2
NA	0.215958200730093	48.7691938014224	38.3260813953488	4.77675581395349	3
NA	0.217892311283143	49.600316132479	38.273511627907	4.56025581395349	4
NA	0.157199725560641	38.3431801933235	28.4579627906977	3.01984186046511	1
NA	0.186970950006457	44.4784618989963	33.5871534883721	4.10499534883721	2
NA	0.216862653907028	48.4678817389845	38.4659069767442	4.83394418604651	3
NA	0.218006583467212	49.5044628617062	38.080288372093	4.44975813953488	4
NA	0.158560294467186	38.6308813826184	28.781007751938	3.09358139534884	1
NA	0.188684242976693	44.6734562456012	33.8918682170543	4.46087596899225	2
NA	0.216485663454806	48.4477291184678	38.2484573643411	5.039	3
NA	0.219041612129781	49.5022352690831	38.2185426356589	4.68964341085271	4
