# Supplementary material for: A stacked ensemble method for forecasting influenza-like illness visit volumes at emergency departments
Source: PLoS One. 2021 Mar 22;16(3):e0241725. doi: 10.1371/journal.pone.0241725 (PMC7984626; doi:10.1371/journal.pone.0241725)
Supplement: S1 Data — (ZIP) [file pone.0241725.s003.zip › ILI_plosone/tables/rf_optim_performance_2015weeks-3-45.csv]

model	MAPE	RMSE	MAE	MSD	weeks_ahead
NA	0.153315762785961	43.0811025209268	32.4649302325581	10.264	1
NA	0.194882708031906	51.1343894658625	38.4845581395349	16.6013023255814	2
NA	0.231365942799047	57.8791618773796	44.5102790697674	21.0602325581395	3
NA	0.260071420966061	60.2557635803511	47.1533953488372	24.1504186046512	4
NA	0.154597820010326	43.2167165893875	32.5553720930233	10.7356976744186	1
NA	0.193500150435485	50.4898756770476	37.9802093023256	15.4650465116279	2
NA	0.232229510960849	57.6450513160719	44.4819302325581	21.5226744186047	3
NA	0.257173767972331	60.2940042933038	46.8457674418605	24.1120930232558	4
NA	0.153570379799511	42.8958392856542	32.278992248062	10.8693178294574	1
NA	0.194106567404739	50.9063028873021	38.3749147286822	15.6724651162791	2
NA	0.230339350115303	57.9112631171544	44.584992248062	20.633519379845	3
NA	0.260502999144754	60.1838261907306	47.2391472868217	23.5545891472868	4
NA	0.154517222615508	43.32790059474	32.5762441860465	10.5006860465116	1
NA	0.193779165940603	50.6078945982027	38.1902558139535	15.6842093023256	2
NA	0.231268996995783	57.7224101184602	44.3406279069767	21.0353720930233	3
NA	0.258096771609366	60.0434008178038	47.1190697674419	23.9259069767442	4
NA	0.154559168660535	43.5957123069006	32.6416651162791	10.6235627906977	1
NA	0.193398586954104	50.880853054133	38.3295627906977	15.6805023255814	2
NA	0.231326351642177	57.5797653926414	44.4717860465116	20.8200093023256	3
NA	0.26067728016747	60.8665744782341	47.4138790697674	23.8907534883721	4
NA	0.153600982699168	43.1051114611125	32.4247364341085	10.8294186046512	1
NA	0.192893082608481	50.4326300401579	37.9817131782946	15.8094496124031	2
NA	0.230952442090159	57.8723764589614	44.4762790697674	20.776480620155	3
NA	0.257786448622686	60.046494205013	46.8041627906977	23.725992248062	4
