# Supplementary material for: A stacked ensemble method for forecasting influenza-like illness visit volumes at emergency departments
Source: PLoS One. 2021 Mar 22;16(3):e0241725. doi: 10.1371/journal.pone.0241725 (PMC7984626; doi:10.1371/journal.pone.0241725)
Supplement: S1 Data — (ZIP) [file pone.0241725.s003.zip › ILI_plosone/tables/rf_optim_performance_2016weeks-3-45.csv]

model	MAPE	RMSE	MAE	MSD	weeks_ahead
NA	0.125638946167471	42.2134879855595	33.056976744186	-4.55325581395349	1
NA	0.135913875708265	51.9601129087339	38.136511627907	-5.26172093023255	2
NA	0.142389533879659	53.739967456564	40.0286046511628	-3.82627906976744	3
NA	0.152058357134294	55.6355235522254	41.6183255813953	-1.77246511627907	4
NA	0.125212469687665	42.4372895738181	33.1429302325581	-4.90390697674419	1
NA	0.131049225247189	50.3166882894592	36.6660930232558	-4.46009302325581	2
NA	0.145076804108496	54.5264510639369	40.6204186046512	-4.17669767441861	3
NA	0.152588551829416	55.667556464225	41.6850697674419	-1.73948837209302	4
NA	0.12452245434298	42.5923127742851	33.1754263565891	-5.54655813953488	1
NA	0.134148292953669	51.6206589797022	37.6191472868217	-5.01638759689922	2
NA	0.14599851468079	54.9204455485916	40.9237364341085	-3.79877519379845	3
NA	0.150717582706757	55.9222144830881	41.3196124031008	-2.59337984496124	4
NA	0.125199635752139	42.3524924364717	33.0636976744186	-4.55820930232558	1
NA	0.131934453320273	51.139103303159	37.1267906976744	-4.78711627906976	2
NA	0.144322147016022	53.9779232999851	40.4744651162791	-3.79648837209302	3
NA	0.150720423177967	55.6419058356492	41.3814418604651	-2.48248837209302	4
NA	0.123373934479511	42.1987062634709	32.6780930232558	-4.42266976744186	1
NA	0.132382498434404	51.0463601844623	37.14	-5.11843720930232	2
NA	0.145584128462698	55.2584478197951	41.0328465116279	-4.13199069767442	3
NA	0.150950634576988	55.9382523273321	41.457023255814	-2.07175813953488	4
NA	0.123301133540516	42.5449284916752	32.8092868217054	-5.06114728682171	1
NA	0.132866300785672	51.339132190261	37.4256511627907	-5.09191472868217	2
NA	0.144623263805056	54.5805820018576	40.6075581395349	-3.90219379844961	3
NA	0.149544146176	55.4692324799499	41.1566124031008	-2.44780620155039	4
