# Supplementary material for: A stacked ensemble method for forecasting influenza-like illness visit volumes at emergency departments
Source: PLoS One. 2021 Mar 22;16(3):e0241725. doi: 10.1371/journal.pone.0241725 (PMC7984626; doi:10.1371/journal.pone.0241725)
Supplement: S1 Data — (ZIP) [file pone.0241725.s003.zip › ILI_plosone/tables/rf_optim_performance_2017weeks-3-45.csv]

model	MAPE	RMSE	MAE	MSD	weeks_ahead
NA	0.103943958606163	36.3013068584026	28.6901395348837	-6.75293023255814	1
NA	0.125098178932083	45.6237272551374	35.4139069767442	-5.83874418604651	2
NA	0.150745912800045	53.0919243743099	42.3676744186047	-8.10367441860465	3
NA	0.149312716472816	54.0446086943946	41.7164651162791	-7.34697674418605	4
NA	0.103282154211001	36.4447309915509	28.6532325581395	-6.77834883720931	1
NA	0.123504919892997	44.8091780380076	34.8422093023256	-6.30686046511628	2
NA	0.152007481073844	53.4636020160902	42.4747209302326	-8.34644186046511	3
NA	0.152699927912292	55.2896738090123	42.7915813953488	-8.20423255813954	4
NA	0.103389970904637	36.0921527458457	28.5250697674419	-6.42268217054264	1
NA	0.125579555460697	45.5262901561268	35.6073178294574	-6.31993798449612	2
NA	0.151754765567752	53.3517927528509	42.5255968992248	-8.16243410852713	3
NA	0.15238455162393	54.591215864466	42.3517364341085	-8.07524031007752	4
NA	0.104928100914058	36.5304917908664	28.9048953488372	-6.69733720930232	1
NA	0.124531670775145	45.3977708993284	35.4073720930233	-6.30181395348837	2
NA	0.148111083041748	52.0872700919689	41.4264302325581	-7.78956976744186	3
NA	0.152667863301326	55.3655145485069	42.8041395348837	-9.04602325581395	4
NA	0.103595039998183	36.0258925783006	28.653423255814	-6.90173953488372	1
NA	0.125137291929069	45.5939949306669	35.5074976744186	-6.54788837209302	2
NA	0.148165316704514	52.4565771422155	41.5482046511628	-8.32120930232558	3
NA	0.154704276819436	55.4788740209008	43.231023255814	-8.88717209302326	4
NA	0.104145082839066	35.9958539244363	28.6466124031008	-6.60430232558139	1
NA	0.124016624003507	45.4401446521154	35.2478759689922	-6.49508527131783	2
NA	0.147625206509286	52.4722448289833	41.5343643410853	-8.25118604651163	3
NA	0.153365216269686	55.397371236268	42.8843023255814	-8.38331007751938	4
