# Supplementary material for: A stacked ensemble method for forecasting influenza-like illness visit volumes at emergency departments
Source: PLoS One. 2021 Mar 22;16(3):e0241725. doi: 10.1371/journal.pone.0241725 (PMC7984626; doi:10.1371/journal.pone.0241725)
Supplement: S1 Data — (ZIP) [file pone.0241725.s003.zip › ILI_plosone/tables/rf_optim_performance_2018weeks-3-17.csv]

model	MAPE	RMSE	MAE	MSD	weeks_ahead
NA	0.180260234206007	119.047719543607	84.5194666666667	-53.9624	1
NA	0.196458601323474	136.40868033279	95.5836	-70.3150666666667	2
NA	0.207851974781461	146.502606160209	103.072533333333	-78.9194666666667	3
NA	0.216994194914814	149.75627518516	107.058133333333	-84.0634666666667	4
NA	0.178843566745844	117.494644140063	83.8210666666667	-51.8730666666667	1
NA	0.198138054868016	139.490859284518	96.5943333333333	-71.963	2
NA	0.211827125209645	147.132117346282	104.721333333333	-78.9862666666667	3
NA	0.218183036644235	148.873681110531	107.394333333333	-83.8915333333333	4
NA	0.181550965339659	120.211171236595	85.5570666666667	-53.9113777777778	1
NA	0.196106421848489	138.367991714847	95.9126222222222	-72.1436444444444	2
NA	0.211370535186291	147.820002679234	104.966622222222	-80.3695555555556	3
NA	0.215522664682538	147.353862571652	106.249822222222	-83.3185333333333	4
NA	0.178675851404687	118.495276299311	84.2565666666667	-52.8107666666667	1
NA	0.19757094977574	137.938769940748	96.1328666666667	-71.4244	2
NA	0.211389638734865	148.165659743973	104.722333333333	-79.5691333333333	3
NA	0.21610675759723	148.13497125814	106.545433333333	-83.4249	4
NA	0.178785268684295	117.70407016165	83.8952266666667	-52.67304	1
NA	0.195857903294883	138.092788326149	95.7404266666667	-71.70016	2
NA	0.209086786566652	147.006875021526	103.720853333333	-79.0972266666667	3
NA	0.217370242670139	148.479051751965	107.06488	-84.0782666666667	4
NA	0.178745913358735	118.275398918889	84.1631555555555	-52.9425777777778	1
NA	0.197992418521432	138.878922922971	96.6839333333333	-72.0481555555556	2
NA	0.21117378444557	148.185970838523	104.857844444444	-79.9295333333333	3
NA	0.216776203185871	148.486070414952	106.880844444444	-83.2744444444444	4
