# Supplementary material for: A stacked ensemble method for forecasting influenza-like illness visit volumes at emergency departments
Source: PLoS One. 2021 Mar 22;16(3):e0241725. doi: 10.1371/journal.pone.0241725 (PMC7984626; doi:10.1371/journal.pone.0241725)
Supplement: S1 Data — (ZIP) [file pone.0241725.s003.zip › ILI_plosone/tables/rf_optim_raw_estimates_2012weeks-3-45.csv]

object	value	epiweek	weeks_ahead	season
Random Forest	125.872	3	1	2012
Random Forest	122.856	4	1	2012
Random Forest	126.562	5	1	2012
Random Forest	153.5	6	1	2012
Random Forest	156.042	7	1	2012
Random Forest	150.708	8	1	2012
Random Forest	167.582	9	1	2012
Random Forest	183.99	10	1	2012
Random Forest	204.606	11	1	2012
Random Forest	212.696	12	1	2012
Random Forest	203.122	13	1	2012
Random Forest	213.912	14	1	2012
Random Forest	210.53	15	1	2012
Random Forest	215.564	16	1	2012
Random Forest	296.938	17	1	2012
Random Forest	311.402	18	1	2012
Random Forest	298.918	19	1	2012
Random Forest	268.164	20	1	2012
Random Forest	241.458	21	1	2012
Random Forest	227.46	22	1	2012
Random Forest	239.572	23	1	2012
Random Forest	246.886	24	1	2012
Random Forest	226.978	25	1	2012
Random Forest	234.038	26	1	2012
Random Forest	223.514	27	1	2012
Random Forest	227.684	28	1	2012
Random Forest	214.046	29	1	2012
Random Forest	216.176	30	1	2012
Random Forest	235.406	31	1	2012
Random Forest	232.412	32	1	2012
Random Forest	208.12	33	1	2012
Random Forest	220.112	34	1	2012
Random Forest	245.292	35	1	2012
Random Forest	219.916	36	1	2012
Random Forest	195.48	37	1	2012
Random Forest	161.446	38	1	2012
Random Forest	140.75	39	1	2012
Random Forest	126.746	40	1	2012
Random Forest	123.28	41	1	2012
Random Forest	122.358	42	1	2012
Random Forest	108.562	43	1	2012
Random Forest	100.898	44	1	2012
Random Forest	84.724	45	1	2012
Random Forest	135.696	3	2	2012
Random Forest	129.702	4	2	2012
Random Forest	129.934	5	2	2012
Random Forest	169.842	6	2	2012
Random Forest	165.652	7	2	2012
Random Forest	155.15	8	2	2012
Random Forest	194.884	9	2	2012
Random Forest	209.248	10	2	2012
Random Forest	229.132	11	2	2012
Random Forest	221.35	12	2	2012
Random Forest	227.21	13	2	2012
Random Forest	235.332	14	2	2012
Random Forest	231.262	15	2	2012
Random Forest	251.328	16	2	2012
Random Forest	308.87	17	2	2012
Random Forest	304.834	18	2	2012
Random Forest	289.746	19	2	2012
Random Forest	277.176	20	2	2012
Random Forest	244.414	21	2	2012
Random Forest	236.204	22	2	2012
Random Forest	259.752	23	2	2012
Random Forest	255.296	24	2	2012
Random Forest	234.828	25	2	2012
Random Forest	238.946	26	2	2012
Random Forest	230.714	27	2	2012
Random Forest	231.694	28	2	2012
Random Forest	222.308	29	2	2012
Random Forest	213.928	30	2	2012
Random Forest	239.626	31	2	2012
Random Forest	229.318	32	2	2012
Random Forest	213.054	33	2	2012
Random Forest	230.298	34	2	2012
Random Forest	237.858	35	2	2012
Random Forest	223.17	36	2	2012
Random Forest	186	37	2	2012
Random Forest	149.358	38	2	2012
Random Forest	133.31	39	2	2012
Random Forest	125.856	40	2	2012
Random Forest	123.808	41	2	2012
Random Forest	118.212	42	2	2012
Random Forest	103.382	43	2	2012
Random Forest	95.574	44	2	2012
Random Forest	85.974	45	2	2012
Random Forest	147.544	3	3	2012
Random Forest	137.972	4	3	2012
Random Forest	133.412	5	3	2012
Random Forest	167.254	6	3	2012
Random Forest	172.09	7	3	2012
Random Forest	191.468	8	3	2012
Random Forest	216.872	9	3	2012
Random Forest	245.384	10	3	2012
Random Forest	235.15	11	3	2012
Random Forest	247.072	12	3	2012
Random Forest	241.922	13	3	2012
Random Forest	249.484	14	3	2012
Random Forest	251.098	15	3	2012
Random Forest	273.32	16	3	2012
Random Forest	297.628	17	3	2012
Random Forest	287.144	18	3	2012
Random Forest	290.296	19	3	2012
Random Forest	264.252	20	3	2012
Random Forest	249.132	21	3	2012
Random Forest	255.634	22	3	2012
Random Forest	266.412	23	3	2012
Random Forest	251.75	24	3	2012
Random Forest	231.84	25	3	2012
Random Forest	238.08	26	3	2012
Random Forest	232.676	27	3	2012
Random Forest	228.426	28	3	2012
Random Forest	227.49	29	3	2012
Random Forest	217.594	30	3	2012
Random Forest	238.992	31	3	2012
Random Forest	218.57	32	3	2012
Random Forest	216.716	33	3	2012
Random Forest	225.166	34	3	2012
Random Forest	226.43	35	3	2012
Random Forest	212.74	36	3	2012
Random Forest	180.998	37	3	2012
Random Forest	144.24	38	3	2012
Random Forest	131.126	39	3	2012
Random Forest	128.738	40	3	2012
Random Forest	123.874	41	3	2012
Random Forest	114.222	42	3	2012
Random Forest	98.086	43	3	2012
Random Forest	88.936	44	3	2012
Random Forest	79.166	45	3	2012
Random Forest	145.094	3	4	2012
Random Forest	127.242	4	4	2012
Random Forest	130.672	5	4	2012
Random Forest	160.564	6	4	2012
Random Forest	193.356	7	4	2012
Random Forest	200.392	8	4	2012
Random Forest	233.922	9	4	2012
Random Forest	239.312	10	4	2012
Random Forest	255.492	11	4	2012
Random Forest	262.852	12	4	2012
Random Forest	259.084	13	4	2012
Random Forest	268.276	14	4	2012
Random Forest	272.848	15	4	2012
Random Forest	285.566	16	4	2012
Random Forest	286.532	17	4	2012
Random Forest	285.406	18	4	2012
Random Forest	283.13	19	4	2012
Random Forest	280.83	20	4	2012
Random Forest	268.504	21	4	2012
Random Forest	263.152	22	4	2012
Random Forest	271.532	23	4	2012
Random Forest	249.16	24	4	2012
Random Forest	238.602	25	4	2012
Random Forest	232.542	26	4	2012
Random Forest	220.326	27	4	2012
Random Forest	235.308	28	4	2012
Random Forest	230.154	29	4	2012
Random Forest	217.916	30	4	2012
Random Forest	225.178	31	4	2012
Random Forest	215.524	32	4	2012
Random Forest	221.554	33	4	2012
Random Forest	235.08	34	4	2012
Random Forest	245.124	35	4	2012
Random Forest	197.856	36	4	2012
Random Forest	162.77	37	4	2012
Random Forest	137.87	38	4	2012
Random Forest	122.392	39	4	2012
Random Forest	122.754	40	4	2012
Random Forest	109.808	41	4	2012
Random Forest	106.086	42	4	2012
Random Forest	86.366	43	4	2012
Random Forest	82.294	44	4	2012
Random Forest	85.042	45	4	2012
Generalized Linear Mixture Model	127.37	3	1	2012
Generalized Linear Mixture Model	124.39	4	1	2012
Generalized Linear Mixture Model	127.539	5	1	2012
Generalized Linear Mixture Model	154.487	6	1	2012
Generalized Linear Mixture Model	158.088	7	1	2012
Generalized Linear Mixture Model	149.625	8	1	2012
Generalized Linear Mixture Model	169.972	9	1	2012
Generalized Linear Mixture Model	184.248	10	1	2012
Generalized Linear Mixture Model	203.015	11	1	2012
Generalized Linear Mixture Model	218.481	12	1	2012
Generalized Linear Mixture Model	204.591	13	1	2012
Generalized Linear Mixture Model	218.019	14	1	2012
Generalized Linear Mixture Model	212.78	15	1	2012
Generalized Linear Mixture Model	216.867	16	1	2012
Generalized Linear Mixture Model	297.505	17	1	2012
Generalized Linear Mixture Model	309.287	18	1	2012
Generalized Linear Mixture Model	297.567	19	1	2012
Generalized Linear Mixture Model	268.207	20	1	2012
Generalized Linear Mixture Model	242.38	21	1	2012
Generalized Linear Mixture Model	228.111	22	1	2012
Generalized Linear Mixture Model	242.105	23	1	2012
Generalized Linear Mixture Model	247.378	24	1	2012
Generalized Linear Mixture Model	224.855	25	1	2012
Generalized Linear Mixture Model	230.736	26	1	2012
Generalized Linear Mixture Model	224.262	27	1	2012
Generalized Linear Mixture Model	225.193	28	1	2012
Generalized Linear Mixture Model	215.025	29	1	2012
Generalized Linear Mixture Model	214.737	30	1	2012
Generalized Linear Mixture Model	233.078	31	1	2012
Generalized Linear Mixture Model	235.669	32	1	2012
Generalized Linear Mixture Model	213.525	33	1	2012
Generalized Linear Mixture Model	220.993	34	1	2012
Generalized Linear Mixture Model	243.063	35	1	2012
Generalized Linear Mixture Model	222.02	36	1	2012
Generalized Linear Mixture Model	196.791	37	1	2012
Generalized Linear Mixture Model	164.24	38	1	2012
Generalized Linear Mixture Model	141.669	39	1	2012
Generalized Linear Mixture Model	125.557	40	1	2012
Generalized Linear Mixture Model	124.992	41	1	2012
Generalized Linear Mixture Model	121.146	42	1	2012
Generalized Linear Mixture Model	108.736	43	1	2012
Generalized Linear Mixture Model	102.428	44	1	2012
Generalized Linear Mixture Model	84.844	45	1	2012
Generalized Linear Mixture Model	133.399	3	2	2012
Generalized Linear Mixture Model	130.329	4	2	2012
Generalized Linear Mixture Model	132.778	5	2	2012
Generalized Linear Mixture Model	175.739	6	2	2012
Generalized Linear Mixture Model	166.589	7	2	2012
Generalized Linear Mixture Model	157.757	8	2	2012
Generalized Linear Mixture Model	201.718	9	2	2012
Generalized Linear Mixture Model	209.158	10	2	2012
Generalized Linear Mixture Model	229.615	11	2	2012
Generalized Linear Mixture Model	220.129	12	2	2012
Generalized Linear Mixture Model	220.879	13	2	2012
Generalized Linear Mixture Model	230.853	14	2	2012
Generalized Linear Mixture Model	227.98	15	2	2012
Generalized Linear Mixture Model	254.092	16	2	2012
Generalized Linear Mixture Model	303.046	17	2	2012
Generalized Linear Mixture Model	306.088	18	2	2012
Generalized Linear Mixture Model	284.215	19	2	2012
Generalized Linear Mixture Model	275.96	20	2	2012
Generalized Linear Mixture Model	245.748	21	2	2012
Generalized Linear Mixture Model	234.02	22	2	2012
Generalized Linear Mixture Model	262.806	23	2	2012
Generalized Linear Mixture Model	256.512	24	2	2012
Generalized Linear Mixture Model	231.783	25	2	2012
Generalized Linear Mixture Model	235.41	26	2	2012
Generalized Linear Mixture Model	234.291	27	2	2012
Generalized Linear Mixture Model	230.491	28	2	2012
Generalized Linear Mixture Model	220.333	29	2	2012
Generalized Linear Mixture Model	215.979	30	2	2012
Generalized Linear Mixture Model	243.103	31	2	2012
Generalized Linear Mixture Model	234.843	32	2	2012
Generalized Linear Mixture Model	215.801	33	2	2012
Generalized Linear Mixture Model	228.948	34	2	2012
Generalized Linear Mixture Model	239.296	35	2	2012
Generalized Linear Mixture Model	222.77	36	2	2012
Generalized Linear Mixture Model	179.145	37	2	2012
Generalized Linear Mixture Model	148.828	38	2	2012
Generalized Linear Mixture Model	133.785	39	2	2012
Generalized Linear Mixture Model	126.987	40	2	2012
Generalized Linear Mixture Model	122.642	41	2	2012
Generalized Linear Mixture Model	117.752	42	2	2012
Generalized Linear Mixture Model	104.014	43	2	2012
Generalized Linear Mixture Model	98.009	44	2	2012
Generalized Linear Mixture Model	83.032	45	2	2012
Generalized Linear Mixture Model	149.043	3	3	2012
Generalized Linear Mixture Model	136.901	4	3	2012
Generalized Linear Mixture Model	134.935	5	3	2012
Generalized Linear Mixture Model	164.239	6	3	2012
Generalized Linear Mixture Model	168.356	7	3	2012
Generalized Linear Mixture Model	184.552	8	3	2012
Generalized Linear Mixture Model	217.605	9	3	2012
Generalized Linear Mixture Model	243.741	10	3	2012
Generalized Linear Mixture Model	237.848	11	3	2012
Generalized Linear Mixture Model	249.766	12	3	2012
Generalized Linear Mixture Model	242.248	13	3	2012
Generalized Linear Mixture Model	250.895	14	3	2012
Generalized Linear Mixture Model	252.686	15	3	2012
Generalized Linear Mixture Model	275.841	16	3	2012
Generalized Linear Mixture Model	297.812	17	3	2012
Generalized Linear Mixture Model	287.717	18	3	2012
Generalized Linear Mixture Model	286.743	19	3	2012
Generalized Linear Mixture Model	270.993	20	3	2012
Generalized Linear Mixture Model	254.732	21	3	2012
Generalized Linear Mixture Model	254.392	22	3	2012
Generalized Linear Mixture Model	262.743	23	3	2012
Generalized Linear Mixture Model	253.348	24	3	2012
Generalized Linear Mixture Model	231.77	25	3	2012
Generalized Linear Mixture Model	235.081	26	3	2012
Generalized Linear Mixture Model	229.956	27	3	2012
Generalized Linear Mixture Model	230.578	28	3	2012
Generalized Linear Mixture Model	223.723	29	3	2012
Generalized Linear Mixture Model	220.03	30	3	2012
Generalized Linear Mixture Model	236.778	31	3	2012
Generalized Linear Mixture Model	226.806	32	3	2012
Generalized Linear Mixture Model	222.63	33	3	2012
Generalized Linear Mixture Model	226.817	34	3	2012
Generalized Linear Mixture Model	233.174	35	3	2012
Generalized Linear Mixture Model	207.633	36	3	2012
Generalized Linear Mixture Model	171.839	37	3	2012
Generalized Linear Mixture Model	147.226	38	3	2012
Generalized Linear Mixture Model	127.923	39	3	2012
Generalized Linear Mixture Model	131.338	40	3	2012
Generalized Linear Mixture Model	124.452	41	3	2012
Generalized Linear Mixture Model	113.28	42	3	2012
Generalized Linear Mixture Model	101.375	43	3	2012
Generalized Linear Mixture Model	88.256	44	3	2012
Generalized Linear Mixture Model	81.779	45	3	2012
Generalized Linear Mixture Model	142.559	3	4	2012
Generalized Linear Mixture Model	127.586	4	4	2012
Generalized Linear Mixture Model	125.72	5	4	2012
Generalized Linear Mixture Model	166.96	6	4	2012
Generalized Linear Mixture Model	193.156	7	4	2012
Generalized Linear Mixture Model	203.587	8	4	2012
Generalized Linear Mixture Model	238.508	9	4	2012
Generalized Linear Mixture Model	238	10	4	2012
Generalized Linear Mixture Model	261.582	11	4	2012
Generalized Linear Mixture Model	258.05	12	4	2012
Generalized Linear Mixture Model	256.273	13	4	2012
Generalized Linear Mixture Model	269.547	14	4	2012
Generalized Linear Mixture Model	272.903	15	4	2012
Generalized Linear Mixture Model	283.357	16	4	2012
Generalized Linear Mixture Model	287.939	17	4	2012
Generalized Linear Mixture Model	283.593	18	4	2012
Generalized Linear Mixture Model	282.028	19	4	2012
Generalized Linear Mixture Model	276.415	20	4	2012
Generalized Linear Mixture Model	269.253	21	4	2012
Generalized Linear Mixture Model	260.977	22	4	2012
Generalized Linear Mixture Model	264.238	23	4	2012
Generalized Linear Mixture Model	260.29	24	4	2012
Generalized Linear Mixture Model	238.153	25	4	2012
Generalized Linear Mixture Model	231.85	26	4	2012
Generalized Linear Mixture Model	226.701	27	4	2012
Generalized Linear Mixture Model	230.317	28	4	2012
Generalized Linear Mixture Model	233.959	29	4	2012
Generalized Linear Mixture Model	215.979	30	4	2012
Generalized Linear Mixture Model	226.901	31	4	2012
Generalized Linear Mixture Model	225.431	32	4	2012
Generalized Linear Mixture Model	222.421	33	4	2012
Generalized Linear Mixture Model	234.655	34	4	2012
Generalized Linear Mixture Model	234.988	35	4	2012
Generalized Linear Mixture Model	196.037	36	4	2012
Generalized Linear Mixture Model	165.032	37	4	2012
Generalized Linear Mixture Model	136.697	38	4	2012
Generalized Linear Mixture Model	124.281	39	4	2012
Generalized Linear Mixture Model	125.539	40	4	2012
Generalized Linear Mixture Model	110.932	41	4	2012
Generalized Linear Mixture Model	104.917	42	4	2012
Generalized Linear Mixture Model	85.782	43	4	2012
Generalized Linear Mixture Model	81.484	44	4	2012
Generalized Linear Mixture Model	84.875	45	4	2012
Linear Regression	126.598666666667	3	1	2012
Linear Regression	124.615333333333	4	1	2012
Linear Regression	125.512666666667	5	1	2012
Linear Regression	151.704666666667	6	1	2012
Linear Regression	156.613333333333	7	1	2012
Linear Regression	150.480666666667	8	1	2012
Linear Regression	172.004	9	1	2012
Linear Regression	180.738	10	1	2012
Linear Regression	205.106666666667	11	1	2012
Linear Regression	216.314666666667	12	1	2012
Linear Regression	204.523333333333	13	1	2012
Linear Regression	220.963333333333	14	1	2012
Linear Regression	209.435333333333	15	1	2012
Linear Regression	218.238666666667	16	1	2012
Linear Regression	294.162666666667	17	1	2012
Linear Regression	308.975333333333	18	1	2012
Linear Regression	295.982	19	1	2012
Linear Regression	269.674666666667	20	1	2012
Linear Regression	246.862	21	1	2012
Linear Regression	227.403333333333	22	1	2012
Linear Regression	241.091333333333	23	1	2012
Linear Regression	248.139333333333	24	1	2012
Linear Regression	225.874	25	1	2012
Linear Regression	231.208	26	1	2012
Linear Regression	221.519333333333	27	1	2012
Linear Regression	227.912666666667	28	1	2012
Linear Regression	216.946	29	1	2012
Linear Regression	214.903333333333	30	1	2012
Linear Regression	235.160666666667	31	1	2012
Linear Regression	237.277333333333	32	1	2012
Linear Regression	213.653333333333	33	1	2012
Linear Regression	219.912666666667	34	1	2012
Linear Regression	241.697333333333	35	1	2012
Linear Regression	221.936	36	1	2012
Linear Regression	195.698666666667	37	1	2012
Linear Regression	163.961333333333	38	1	2012
Linear Regression	142.095333333333	39	1	2012
Linear Regression	127.098666666667	40	1	2012
Linear Regression	125.367333333333	41	1	2012
Linear Regression	121.872	42	1	2012
Linear Regression	108.245333333333	43	1	2012
Linear Regression	100.602	44	1	2012
Linear Regression	84.538	45	1	2012
Linear Regression	135.182	3	2	2012
Linear Regression	130.187333333333	4	2	2012
Linear Regression	132.156	5	2	2012
Linear Regression	174.321333333333	6	2	2012
Linear Regression	163.486	7	2	2012
Linear Regression	159.499333333333	8	2	2012
Linear Regression	197.829333333333	9	2	2012
Linear Regression	212.026	10	2	2012
Linear Regression	232.357333333333	11	2	2012
Linear Regression	221.788666666667	12	2	2012
Linear Regression	223.920666666667	13	2	2012
Linear Regression	233.346666666667	14	2	2012
Linear Regression	230.747333333333	15	2	2012
Linear Regression	253.006666666667	16	2	2012
Linear Regression	304.6	17	2	2012
Linear Regression	308.280666666667	18	2	2012
Linear Regression	290.978666666667	19	2	2012
Linear Regression	275.19	20	2	2012
Linear Regression	246.574	21	2	2012
Linear Regression	233.570666666667	22	2	2012
Linear Regression	260.184666666667	23	2	2012
Linear Regression	251.568	24	2	2012
Linear Regression	234.77	25	2	2012
Linear Regression	239.046666666667	26	2	2012
Linear Regression	233.176	27	2	2012
Linear Regression	228.552666666667	28	2	2012
Linear Regression	221.492666666667	29	2	2012
Linear Regression	211.986	30	2	2012
Linear Regression	240.525333333333	31	2	2012
Linear Regression	236.296	32	2	2012
Linear Regression	216.11	33	2	2012
Linear Regression	230.091333333333	34	2	2012
Linear Regression	244.352666666667	35	2	2012
Linear Regression	224.552	36	2	2012
Linear Regression	179.818666666667	37	2	2012
Linear Regression	152.216666666667	38	2	2012
Linear Regression	133.822	39	2	2012
Linear Regression	126.109333333333	40	2	2012
Linear Regression	121.770666666667	41	2	2012
Linear Regression	118.306666666667	42	2	2012
Linear Regression	103.564666666667	43	2	2012
Linear Regression	98.576	44	2	2012
Linear Regression	83.3873333333333	45	2	2012
Linear Regression	149.004	3	3	2012
Linear Regression	138.221333333333	4	3	2012
Linear Regression	135.716	5	3	2012
Linear Regression	165.009333333333	6	3	2012
Linear Regression	168.238	7	3	2012
Linear Regression	186.488	8	3	2012
Linear Regression	219.250666666667	9	3	2012
Linear Regression	240.1	10	3	2012
Linear Regression	239.442	11	3	2012
Linear Regression	248.708666666667	12	3	2012
Linear Regression	240.124	13	3	2012
Linear Regression	248.592	14	3	2012
Linear Regression	255.168	15	3	2012
Linear Regression	271.918666666667	16	3	2012
Linear Regression	299.118	17	3	2012
Linear Regression	290.765333333333	18	3	2012
Linear Regression	288.17	19	3	2012
Linear Regression	268.392666666667	20	3	2012
Linear Regression	253.627333333333	21	3	2012
Linear Regression	251.923333333333	22	3	2012
Linear Regression	264.85	23	3	2012
Linear Regression	252.754666666667	24	3	2012
Linear Regression	234.221333333333	25	3	2012
Linear Regression	234.738	26	3	2012
Linear Regression	232.073333333333	27	3	2012
Linear Regression	225.734	28	3	2012
Linear Regression	222.54	29	3	2012
Linear Regression	218.404	30	3	2012
Linear Regression	238.467333333333	31	3	2012
Linear Regression	220.109333333333	32	3	2012
Linear Regression	217.286666666667	33	3	2012
Linear Regression	227.079333333333	34	3	2012
Linear Regression	236.682	35	3	2012
Linear Regression	206.076666666667	36	3	2012
Linear Regression	177.274	37	3	2012
Linear Regression	145.132666666667	38	3	2012
Linear Regression	128.557333333333	39	3	2012
Linear Regression	130.106666666667	40	3	2012
Linear Regression	123.18	41	3	2012
Linear Regression	112.812	42	3	2012
Linear Regression	99.6206666666667	43	3	2012
Linear Regression	88.2586666666667	44	3	2012
Linear Regression	80.21	45	3	2012
Linear Regression	144.497333333333	3	4	2012
Linear Regression	128.022666666667	4	4	2012
Linear Regression	127.478	5	4	2012
Linear Regression	165.704666666667	6	4	2012
Linear Regression	193.907333333333	7	4	2012
Linear Regression	203.303333333333	8	4	2012
Linear Regression	243.9	9	4	2012
Linear Regression	239.590666666667	10	4	2012
Linear Regression	263.992666666667	11	4	2012
Linear Regression	260.588666666667	12	4	2012
Linear Regression	257.016	13	4	2012
Linear Regression	271.159333333333	14	4	2012
Linear Regression	269.784666666667	15	4	2012
Linear Regression	282.134666666667	16	4	2012
Linear Regression	288.346	17	4	2012
Linear Regression	284.314	18	4	2012
Linear Regression	281.888	19	4	2012
Linear Regression	278	20	4	2012
Linear Regression	263.936666666667	21	4	2012
Linear Regression	261.802	22	4	2012
Linear Regression	266.905333333333	23	4	2012
Linear Regression	259.301333333333	24	4	2012
Linear Regression	238.107333333333	25	4	2012
Linear Regression	235.573333333333	26	4	2012
Linear Regression	229.442666666667	27	4	2012
Linear Regression	233.686	28	4	2012
Linear Regression	230.57	29	4	2012
Linear Regression	218.722	30	4	2012
Linear Regression	228.238	31	4	2012
Linear Regression	218.856	32	4	2012
Linear Regression	221.092666666667	33	4	2012
Linear Regression	227.916	34	4	2012
Linear Regression	230.488666666667	35	4	2012
Linear Regression	195.988666666667	36	4	2012
Linear Regression	164.638	37	4	2012
Linear Regression	136.888	38	4	2012
Linear Regression	123.68	39	4	2012
Linear Regression	123.192	40	4	2012
Linear Regression	112.195333333333	41	4	2012
Linear Regression	105.684666666667	42	4	2012
Linear Regression	85.0733333333333	43	4	2012
Linear Regression	82.0753333333333	44	4	2012
Linear Regression	84.21	45	4	2012
ARIMA	125.7565	3	1	2012
ARIMA	125.222	4	1	2012
ARIMA	127.8545	5	1	2012
ARIMA	151.016	6	1	2012
ARIMA	159.365	7	1	2012
ARIMA	150.816	8	1	2012
ARIMA	169.5745	9	1	2012
ARIMA	180.632	10	1	2012
ARIMA	203.975	11	1	2012
ARIMA	214.7225	12	1	2012
ARIMA	202.151	13	1	2012
ARIMA	217.588	14	1	2012
ARIMA	210.783	15	1	2012
ARIMA	219.507	16	1	2012
ARIMA	293.709	17	1	2012
ARIMA	307.0575	18	1	2012
ARIMA	295.478	19	1	2012
ARIMA	267.4055	20	1	2012
ARIMA	243.9435	21	1	2012
ARIMA	228.2915	22	1	2012
ARIMA	240.056	23	1	2012
ARIMA	246.5045	24	1	2012
ARIMA	226.1055	25	1	2012
ARIMA	231.9845	26	1	2012
ARIMA	222.8955	27	1	2012
ARIMA	227.3015	28	1	2012
ARIMA	216.8	29	1	2012
ARIMA	214.8835	30	1	2012
ARIMA	233.057	31	1	2012
ARIMA	241.464	32	1	2012
ARIMA	213.5475	33	1	2012
ARIMA	221.184	34	1	2012
ARIMA	243.223	35	1	2012
ARIMA	220.65	36	1	2012
ARIMA	195.9985	37	1	2012
ARIMA	162.6165	38	1	2012
ARIMA	141.2215	39	1	2012
ARIMA	128.872	40	1	2012
ARIMA	124.7985	41	1	2012
ARIMA	121.395	42	1	2012
ARIMA	109.23	43	1	2012
ARIMA	101.967	44	1	2012
ARIMA	84.3405	45	1	2012
ARIMA	135.8155	3	2	2012
ARIMA	129.9085	4	2	2012
ARIMA	131.598	5	2	2012
ARIMA	171.459	6	2	2012
ARIMA	164.9485	7	2	2012
ARIMA	155.326	8	2	2012
ARIMA	198.148	9	2	2012
ARIMA	211.0285	10	2	2012
ARIMA	234.4525	11	2	2012
ARIMA	218.8955	12	2	2012
ARIMA	223.325	13	2	2012
ARIMA	236.0415	14	2	2012
ARIMA	229.7255	15	2	2012
ARIMA	253.6265	16	2	2012
ARIMA	303.595	17	2	2012
ARIMA	305.927	18	2	2012
ARIMA	287.535	19	2	2012
ARIMA	276.2765	20	2	2012
ARIMA	246.5035	21	2	2012
ARIMA	234.412	22	2	2012
ARIMA	259.794	23	2	2012
ARIMA	256.0945	24	2	2012
ARIMA	235.528	25	2	2012
ARIMA	240.1175	26	2	2012
ARIMA	232.771	27	2	2012
ARIMA	226.8895	28	2	2012
ARIMA	221.486	29	2	2012
ARIMA	213.8035	30	2	2012
ARIMA	239.998	31	2	2012
ARIMA	235.6905	32	2	2012
ARIMA	213.3515	33	2	2012
ARIMA	228.462	34	2	2012
ARIMA	240.338	35	2	2012
ARIMA	222.798	36	2	2012
ARIMA	179.9045	37	2	2012
ARIMA	150.166	38	2	2012
ARIMA	131.6105	39	2	2012
ARIMA	125.729	40	2	2012
ARIMA	122.308	41	2	2012
ARIMA	118.803	42	2	2012
ARIMA	103.1215	43	2	2012
ARIMA	98.082	44	2	2012
ARIMA	83.4545	45	2	2012
ARIMA	149.6305	3	3	2012
ARIMA	136.8935	4	3	2012
ARIMA	135.059	5	3	2012
ARIMA	165.144	6	3	2012
ARIMA	170.0805	7	3	2012
ARIMA	188.178	8	3	2012
ARIMA	220.5	9	3	2012
ARIMA	245.284	10	3	2012
ARIMA	240.5535	11	3	2012
ARIMA	245.2725	12	3	2012
ARIMA	237.584	13	3	2012
ARIMA	249.7845	14	3	2012
ARIMA	253.459	15	3	2012
ARIMA	269.8485	16	3	2012
ARIMA	296.472	17	3	2012
ARIMA	291.1985	18	3	2012
ARIMA	288.393	19	3	2012
ARIMA	267.7615	20	3	2012
ARIMA	252.6005	21	3	2012
ARIMA	254.2915	22	3	2012
ARIMA	263.871	23	3	2012
ARIMA	249.8025	24	3	2012
ARIMA	232.9605	25	3	2012
ARIMA	238.0445	26	3	2012
ARIMA	232.9345	27	3	2012
ARIMA	230.4545	28	3	2012
ARIMA	223.472	29	3	2012
ARIMA	217.1315	30	3	2012
ARIMA	234.558	31	3	2012
ARIMA	221.3305	32	3	2012
ARIMA	221.072	33	3	2012
ARIMA	225.379	34	3	2012
ARIMA	234.895	35	3	2012
ARIMA	208.4045	36	3	2012
ARIMA	177.1	37	3	2012
ARIMA	146.428	38	3	2012
ARIMA	128.8905	39	3	2012
ARIMA	130.6135	40	3	2012
ARIMA	124.4735	41	3	2012
ARIMA	111.7325	42	3	2012
ARIMA	99.721	43	3	2012
ARIMA	87.8635	44	3	2012
ARIMA	80.5265	45	3	2012
ARIMA	142.4915	3	4	2012
ARIMA	126.4765	4	4	2012
ARIMA	127.9065	5	4	2012
ARIMA	166.394	6	4	2012
ARIMA	195.305	7	4	2012
ARIMA	204.23	8	4	2012
ARIMA	244.103	9	4	2012
ARIMA	240.463	10	4	2012
ARIMA	261.8135	11	4	2012
ARIMA	257.2985	12	4	2012
ARIMA	258.004	13	4	2012
ARIMA	267.835	14	4	2012
ARIMA	273.2045	15	4	2012
ARIMA	283.69	16	4	2012
ARIMA	287.5875	17	4	2012
ARIMA	285.3475	18	4	2012
ARIMA	282.7925	19	4	2012
ARIMA	277.793	20	4	2012
ARIMA	264.5525	21	4	2012
ARIMA	264.3645	22	4	2012
ARIMA	268.5055	23	4	2012
ARIMA	259.0325	24	4	2012
ARIMA	238.6445	25	4	2012
ARIMA	237.3	26	4	2012
ARIMA	225.869	27	4	2012
ARIMA	233.0625	28	4	2012
ARIMA	231.155	29	4	2012
ARIMA	220.334	30	4	2012
ARIMA	226.371	31	4	2012
ARIMA	220.221	32	4	2012
ARIMA	219.7715	33	4	2012
ARIMA	230.2665	34	4	2012
ARIMA	235.1395	35	4	2012
ARIMA	194.636	36	4	2012
ARIMA	166.244	37	4	2012
ARIMA	139.6065	38	4	2012
ARIMA	123.41	39	4	2012
ARIMA	123.116	40	4	2012
ARIMA	111.939	41	4	2012
ARIMA	105.574	42	4	2012
ARIMA	85.9855	43	4	2012
ARIMA	83.225	44	4	2012
ARIMA	84.15	45	4	2012
Empirical Bayes	127.064	3	1	2012
Empirical Bayes	125.0576	4	1	2012
Empirical Bayes	127.9792	5	1	2012
Empirical Bayes	151.426	6	1	2012
Empirical Bayes	157.4368	7	1	2012
Empirical Bayes	149.5136	8	1	2012
Empirical Bayes	172.706	9	1	2012
Empirical Bayes	184.3008	10	1	2012
Empirical Bayes	205.5172	11	1	2012
Empirical Bayes	217.1688	12	1	2012
Empirical Bayes	204.5168	13	1	2012
Empirical Bayes	217.9396	14	1	2012
Empirical Bayes	209.8048	15	1	2012
Empirical Bayes	219.1856	16	1	2012
Empirical Bayes	294.0852	17	1	2012
Empirical Bayes	312.068	18	1	2012
Empirical Bayes	297.6752	19	1	2012
Empirical Bayes	269.9268	20	1	2012
Empirical Bayes	244.356	21	1	2012
Empirical Bayes	228.0568	22	1	2012
Empirical Bayes	239.8868	23	1	2012
Empirical Bayes	247.3376	24	1	2012
Empirical Bayes	224.1504	25	1	2012
Empirical Bayes	232.4892	26	1	2012
Empirical Bayes	221.9152	27	1	2012
Empirical Bayes	224.808	28	1	2012
Empirical Bayes	215.974	29	1	2012
Empirical Bayes	213.9876	30	1	2012
Empirical Bayes	234.1024	31	1	2012
Empirical Bayes	236.2276	32	1	2012
Empirical Bayes	213.1752	33	1	2012
Empirical Bayes	219.9456	34	1	2012
Empirical Bayes	243.8024	35	1	2012
Empirical Bayes	221.8764	36	1	2012
Empirical Bayes	198.3716	37	1	2012
Empirical Bayes	162.1184	38	1	2012
Empirical Bayes	141.7024	39	1	2012
Empirical Bayes	128.1764	40	1	2012
Empirical Bayes	124.5768	41	1	2012
Empirical Bayes	121.3252	42	1	2012
Empirical Bayes	108.928	43	1	2012
Empirical Bayes	101.8476	44	1	2012
Empirical Bayes	83.8228	45	1	2012
Empirical Bayes	134.104	3	2	2012
Empirical Bayes	131.1916	4	2	2012
Empirical Bayes	132.8488	5	2	2012
Empirical Bayes	173.084	6	2	2012
Empirical Bayes	165.9868	7	2	2012
Empirical Bayes	157.9504	8	2	2012
Empirical Bayes	199.7392	9	2	2012
Empirical Bayes	211.3492	10	2	2012
Empirical Bayes	234.6268	11	2	2012
Empirical Bayes	222.4352	12	2	2012
Empirical Bayes	222.4104	13	2	2012
Empirical Bayes	235.6504	14	2	2012
Empirical Bayes	229.5836	15	2	2012
Empirical Bayes	253.4604	16	2	2012
Empirical Bayes	304.826	17	2	2012
Empirical Bayes	306.9904	18	2	2012
Empirical Bayes	288.4772	19	2	2012
Empirical Bayes	273.4096	20	2	2012
Empirical Bayes	244.496	21	2	2012
Empirical Bayes	231.8284	22	2	2012
Empirical Bayes	260.6712	23	2	2012
Empirical Bayes	253.4832	24	2	2012
Empirical Bayes	235.2392	25	2	2012
Empirical Bayes	238.276	26	2	2012
Empirical Bayes	233.7256	27	2	2012
Empirical Bayes	228.4036	28	2	2012
Empirical Bayes	222.6324	29	2	2012
Empirical Bayes	214.6408	30	2	2012
Empirical Bayes	241.3328	31	2	2012
Empirical Bayes	234.7236	32	2	2012
Empirical Bayes	215.7368	33	2	2012
Empirical Bayes	227.0236	34	2	2012
Empirical Bayes	239.7356	35	2	2012
Empirical Bayes	221.9068	36	2	2012
Empirical Bayes	182.2904	37	2	2012
Empirical Bayes	149.536	38	2	2012
Empirical Bayes	132.9964	39	2	2012
Empirical Bayes	125.99	40	2	2012
Empirical Bayes	123.6496	41	2	2012
Empirical Bayes	118.8504	42	2	2012
Empirical Bayes	103.3424	43	2	2012
Empirical Bayes	96.204	44	2	2012
Empirical Bayes	83.1528	45	2	2012
Empirical Bayes	149.9372	3	3	2012
Empirical Bayes	139.0488	4	3	2012
Empirical Bayes	134.3936	5	3	2012
Empirical Bayes	165.0576	6	3	2012
Empirical Bayes	170.1256	7	3	2012
Empirical Bayes	187.6032	8	3	2012
Empirical Bayes	219.8488	9	3	2012
Empirical Bayes	244.2472	10	3	2012
Empirical Bayes	244.2496	11	3	2012
Empirical Bayes	245.9956	12	3	2012
Empirical Bayes	241.978	13	3	2012
Empirical Bayes	252.392	14	3	2012
Empirical Bayes	254.5516	15	3	2012
Empirical Bayes	273.7384	16	3	2012
Empirical Bayes	299.9916	17	3	2012
Empirical Bayes	288.4408	18	3	2012
Empirical Bayes	285.59	19	3	2012
Empirical Bayes	267.3832	20	3	2012
Empirical Bayes	253.7604	21	3	2012
Empirical Bayes	253.2056	22	3	2012
Empirical Bayes	264.4284	23	3	2012
Empirical Bayes	251.4144	24	3	2012
Empirical Bayes	233.7016	25	3	2012
Empirical Bayes	235.3916	26	3	2012
Empirical Bayes	235.0552	27	3	2012
Empirical Bayes	227.7144	28	3	2012
Empirical Bayes	223.7232	29	3	2012
Empirical Bayes	217.5868	30	3	2012
Empirical Bayes	235.7784	31	3	2012
Empirical Bayes	223.8996	32	3	2012
Empirical Bayes	220.7516	33	3	2012
Empirical Bayes	228.3304	34	3	2012
Empirical Bayes	234.8164	35	3	2012
Empirical Bayes	208.2108	36	3	2012
Empirical Bayes	179.1116	37	3	2012
Empirical Bayes	145.5728	38	3	2012
Empirical Bayes	128.6868	39	3	2012
Empirical Bayes	131.0504	40	3	2012
Empirical Bayes	124.9284	41	3	2012
Empirical Bayes	111.4832	42	3	2012
Empirical Bayes	99.2768	43	3	2012
Empirical Bayes	87.8936	44	3	2012
Empirical Bayes	80.0628	45	3	2012
Empirical Bayes	143.8988	3	4	2012
Empirical Bayes	128.118	4	4	2012
Empirical Bayes	126.8712	5	4	2012
Empirical Bayes	167.8528	6	4	2012
Empirical Bayes	198.5284	7	4	2012
Empirical Bayes	205.4308	8	4	2012
Empirical Bayes	244.1748	9	4	2012
Empirical Bayes	240.764	10	4	2012
Empirical Bayes	262.7296	11	4	2012
Empirical Bayes	258.0236	12	4	2012
Empirical Bayes	254.0676	13	4	2012
Empirical Bayes	271.2356	14	4	2012
Empirical Bayes	270.58	15	4	2012
Empirical Bayes	284.512	16	4	2012
Empirical Bayes	286.3156	17	4	2012
Empirical Bayes	282.94	18	4	2012
Empirical Bayes	282.1676	19	4	2012
Empirical Bayes	274.876	20	4	2012
Empirical Bayes	267.1548	21	4	2012
Empirical Bayes	265.2512	22	4	2012
Empirical Bayes	267.4084	23	4	2012
Empirical Bayes	260.138	24	4	2012
Empirical Bayes	238.076	25	4	2012
Empirical Bayes	235.4896	26	4	2012
Empirical Bayes	227.1148	27	4	2012
Empirical Bayes	233.1428	28	4	2012
Empirical Bayes	230.8088	29	4	2012
Empirical Bayes	218.6856	30	4	2012
Empirical Bayes	226.2812	31	4	2012
Empirical Bayes	221.4516	32	4	2012
Empirical Bayes	220.6636	33	4	2012
Empirical Bayes	230.3168	34	4	2012
Empirical Bayes	236.646	35	4	2012
Empirical Bayes	195.498	36	4	2012
Empirical Bayes	166.2376	37	4	2012
Empirical Bayes	139.1188	38	4	2012
Empirical Bayes	123.5472	39	4	2012
Empirical Bayes	123.2092	40	4	2012
Empirical Bayes	112.2636	41	4	2012
Empirical Bayes	105.6668	42	4	2012
Empirical Bayes	86.102	43	4	2012
Empirical Bayes	81.222	44	4	2012
Empirical Bayes	84.6828	45	4	2012
Model Average	126.238666666667	3	1	2012
Model Average	124.854333333333	4	1	2012
Model Average	126.724333333333	5	1	2012
Model Average	151.081	6	1	2012
Model Average	158.323	7	1	2012
Model Average	148.643333333333	8	1	2012
Model Average	171.657666666667	9	1	2012
Model Average	183.766333333333	10	1	2012
Model Average	204.074666666667	11	1	2012
Model Average	215.612666666667	12	1	2012
Model Average	204.649	13	1	2012
Model Average	217.089333333333	14	1	2012
Model Average	208.764	15	1	2012
Model Average	221.062	16	1	2012
Model Average	295.211666666667	17	1	2012
Model Average	307.329	18	1	2012
Model Average	295.752666666667	19	1	2012
Model Average	269.092666666667	20	1	2012
Model Average	243.487666666667	21	1	2012
Model Average	229.227	22	1	2012
Model Average	240.462333333333	23	1	2012
Model Average	247.537333333333	24	1	2012
Model Average	223.975333333333	25	1	2012
Model Average	231.35	26	1	2012
Model Average	222.518333333333	27	1	2012
Model Average	225.579	28	1	2012
Model Average	217.125	29	1	2012
Model Average	213.828333333333	30	1	2012
Model Average	234.667	31	1	2012
Model Average	234.595	32	1	2012
Model Average	212.596666666667	33	1	2012
Model Average	221.302666666667	34	1	2012
Model Average	241.712666666667	35	1	2012
Model Average	221.641	36	1	2012
Model Average	196.143333333333	37	1	2012
Model Average	164.159333333333	38	1	2012
Model Average	141.620666666667	39	1	2012
Model Average	127.202333333333	40	1	2012
Model Average	125.625666666667	41	1	2012
Model Average	121.594	42	1	2012
Model Average	109.440666666667	43	1	2012
Model Average	101.723	44	1	2012
Model Average	84.5886666666667	45	1	2012
Model Average	136.107	3	2	2012
Model Average	129.357333333333	4	2	2012
Model Average	131.349333333333	5	2	2012
Model Average	174.033333333333	6	2	2012
Model Average	165.133666666667	7	2	2012
Model Average	156.257	8	2	2012
Model Average	199.708666666667	9	2	2012
Model Average	210.545	10	2	2012
Model Average	231.155	11	2	2012
Model Average	222.704666666667	12	2	2012
Model Average	224.740666666667	13	2	2012
Model Average	235.318333333333	14	2	2012
Model Average	228.540333333333	15	2	2012
Model Average	251.075	16	2	2012
Model Average	304.72	17	2	2012
Model Average	305.223666666667	18	2	2012
Model Average	289.254	19	2	2012
Model Average	274.560666666667	20	2	2012
Model Average	243.721333333333	21	2	2012
Model Average	234.664666666667	22	2	2012
Model Average	262.958333333333	23	2	2012
Model Average	254.152666666667	24	2	2012
Model Average	235.605666666667	25	2	2012
Model Average	238.639333333333	26	2	2012
Model Average	231.561333333333	27	2	2012
Model Average	227.815666666667	28	2	2012
Model Average	221.537333333333	29	2	2012
Model Average	212.775666666667	30	2	2012
Model Average	240.211	31	2	2012
Model Average	236.887333333333	32	2	2012
Model Average	214.980666666667	33	2	2012
Model Average	229.325	34	2	2012
Model Average	240.016	35	2	2012
Model Average	223.311666666667	36	2	2012
Model Average	181.726333333333	37	2	2012
Model Average	150.488333333333	38	2	2012
Model Average	134.013333333333	39	2	2012
Model Average	127.158333333333	40	2	2012
Model Average	122.558	41	2	2012
Model Average	117.918333333333	42	2	2012
Model Average	103.558333333333	43	2	2012
Model Average	96.1673333333333	44	2	2012
Model Average	83.8916666666667	45	2	2012
Model Average	147.982333333333	3	3	2012
Model Average	137.593666666667	4	3	2012
Model Average	134.280333333333	5	3	2012
Model Average	165.815333333333	6	3	2012
Model Average	165.793333333333	7	3	2012
Model Average	188.592666666667	8	3	2012
Model Average	219.684	9	3	2012
Model Average	240.278666666667	10	3	2012
Model Average	242.177666666667	11	3	2012
Model Average	246.098666666667	12	3	2012
Model Average	242.22	13	3	2012
Model Average	251.362	14	3	2012
Model Average	251.597666666667	15	3	2012
Model Average	276.292333333333	16	3	2012
Model Average	298.525666666667	17	3	2012
Model Average	289.79	18	3	2012
Model Average	285.728666666667	19	3	2012
Model Average	269.067	20	3	2012
Model Average	252.514333333333	21	3	2012
Model Average	250.700666666667	22	3	2012
Model Average	262.325666666667	23	3	2012
Model Average	252.679666666667	24	3	2012
Model Average	232.612333333333	25	3	2012
Model Average	235.990666666667	26	3	2012
Model Average	233.001666666667	27	3	2012
Model Average	229.013	28	3	2012
Model Average	224.037	29	3	2012
Model Average	216.560333333333	30	3	2012
Model Average	238.164333333333	31	3	2012
Model Average	223.346666666667	32	3	2012
Model Average	220.778	33	3	2012
Model Average	228.294666666667	34	3	2012
Model Average	233.131666666667	35	3	2012
Model Average	206.970333333333	36	3	2012
Model Average	176.469	37	3	2012
Model Average	144.525	38	3	2012
Model Average	129.029333333333	39	3	2012
Model Average	131.280333333333	40	3	2012
Model Average	124.531333333333	41	3	2012
Model Average	112.788333333333	42	3	2012
Model Average	99.789	43	3	2012
Model Average	87.653	44	3	2012
Model Average	80.5183333333333	45	3	2012
Model Average	143.506	3	4	2012
Model Average	128.854	4	4	2012
Model Average	128.132333333333	5	4	2012
Model Average	166.637666666667	6	4	2012
Model Average	194.855	7	4	2012
Model Average	202.755333333333	8	4	2012
Model Average	242.739	9	4	2012
Model Average	241.335666666667	10	4	2012
Model Average	258.744333333333	11	4	2012
Model Average	257.392	12	4	2012
Model Average	257.408333333333	13	4	2012
Model Average	269.758	14	4	2012
Model Average	273.235666666667	15	4	2012
Model Average	283.465	16	4	2012
Model Average	286.133	17	4	2012
Model Average	287.009	18	4	2012
Model Average	281.4	19	4	2012
Model Average	277.966666666667	20	4	2012
Model Average	265.433333333333	21	4	2012
Model Average	265.006	22	4	2012
Model Average	266.980333333333	23	4	2012
Model Average	257.187666666667	24	4	2012
Model Average	238.358666666667	25	4	2012
Model Average	234.626333333333	26	4	2012
Model Average	227.495	27	4	2012
Model Average	232.223666666667	28	4	2012
Model Average	231.008333333333	29	4	2012
Model Average	219.378333333333	30	4	2012
Model Average	224.672333333333	31	4	2012
Model Average	223.917666666667	32	4	2012
Model Average	223.509666666667	33	4	2012
Model Average	228.427666666667	34	4	2012
Model Average	235.462333333333	35	4	2012
Model Average	196.724	36	4	2012
Model Average	163.916666666667	37	4	2012
Model Average	138.424666666667	38	4	2012
Model Average	125.772666666667	39	4	2012
Model Average	124.044333333333	40	4	2012
Model Average	111.472	41	4	2012
Model Average	105.919	42	4	2012
Model Average	86.75	43	4	2012
Model Average	81.4556666666667	44	4	2012
Model Average	84.8023333333333	45	4	2012
Forecast Target	90	3	1	2012
Forecast Target	111	4	1	2012
Forecast Target	120	5	1	2012
Forecast Target	90	6	1	2012
Forecast Target	113	7	1	2012
Forecast Target	89	8	1	2012
Forecast Target	117	9	1	2012
Forecast Target	150	10	1	2012
Forecast Target	194	11	1	2012
Forecast Target	152	12	1	2012
Forecast Target	191	13	1	2012
Forecast Target	194	14	1	2012
Forecast Target	202	15	1	2012
Forecast Target	290	16	1	2012
Forecast Target	287	17	1	2012
Forecast Target	302	18	1	2012
Forecast Target	240	19	1	2012
Forecast Target	216	20	1	2012
Forecast Target	186	21	1	2012
Forecast Target	238	22	1	2012
Forecast Target	240	23	1	2012
Forecast Target	208	24	1	2012
Forecast Target	232	25	1	2012
Forecast Target	215	26	1	2012
Forecast Target	223	27	1	2012
Forecast Target	205	28	1	2012
Forecast Target	181	29	1	2012
Forecast Target	269	30	1	2012
Forecast Target	224	31	1	2012
Forecast Target	206	32	1	2012
Forecast Target	233	33	1	2012
Forecast Target	264	34	1	2012
Forecast Target	226	35	1	2012
Forecast Target	197	36	1	2012
Forecast Target	146	37	1	2012
Forecast Target	121	38	1	2012
Forecast Target	104	39	1	2012
Forecast Target	115	40	1	2012
Forecast Target	112	41	1	2012
Forecast Target	88	42	1	2012
Forecast Target	100	43	1	2012
Forecast Target	75	44	1	2012
Forecast Target	71	45	1	2012
Forecast Target	111	3	2	2012
Forecast Target	120	4	2	2012
Forecast Target	90	5	2	2012
Forecast Target	113	6	2	2012
Forecast Target	89	7	2	2012
Forecast Target	117	8	2	2012
Forecast Target	150	9	2	2012
Forecast Target	194	10	2	2012
Forecast Target	152	11	2	2012
Forecast Target	191	12	2	2012
Forecast Target	194	13	2	2012
Forecast Target	202	14	2	2012
Forecast Target	290	15	2	2012
Forecast Target	287	16	2	2012
Forecast Target	302	17	2	2012
Forecast Target	240	18	2	2012
Forecast Target	216	19	2	2012
Forecast Target	186	20	2	2012
Forecast Target	238	21	2	2012
Forecast Target	240	22	2	2012
Forecast Target	208	23	2	2012
Forecast Target	232	24	2	2012
Forecast Target	215	25	2	2012
Forecast Target	223	26	2	2012
Forecast Target	205	27	2	2012
Forecast Target	181	28	2	2012
Forecast Target	269	29	2	2012
Forecast Target	224	30	2	2012
Forecast Target	206	31	2	2012
Forecast Target	233	32	2	2012
Forecast Target	264	33	2	2012
Forecast Target	226	34	2	2012
Forecast Target	197	35	2	2012
Forecast Target	146	36	2	2012
Forecast Target	121	37	2	2012
Forecast Target	104	38	2	2012
Forecast Target	115	39	2	2012
Forecast Target	112	40	2	2012
Forecast Target	88	41	2	2012
Forecast Target	100	42	2	2012
Forecast Target	75	43	2	2012
Forecast Target	71	44	2	2012
Forecast Target	75	45	2	2012
Forecast Target	120	3	3	2012
Forecast Target	90	4	3	2012
Forecast Target	113	5	3	2012
Forecast Target	89	6	3	2012
Forecast Target	117	7	3	2012
Forecast Target	150	8	3	2012
Forecast Target	194	9	3	2012
Forecast Target	152	10	3	2012
Forecast Target	191	11	3	2012
Forecast Target	194	12	3	2012
Forecast Target	202	13	3	2012
Forecast Target	290	14	3	2012
Forecast Target	287	15	3	2012
Forecast Target	302	16	3	2012
Forecast Target	240	17	3	2012
Forecast Target	216	18	3	2012
Forecast Target	186	19	3	2012
Forecast Target	238	20	3	2012
Forecast Target	240	21	3	2012
Forecast Target	208	22	3	2012
Forecast Target	232	23	3	2012
Forecast Target	215	24	3	2012
Forecast Target	223	25	3	2012
Forecast Target	205	26	3	2012
Forecast Target	181	27	3	2012
Forecast Target	269	28	3	2012
Forecast Target	224	29	3	2012
Forecast Target	206	30	3	2012
Forecast Target	233	31	3	2012
Forecast Target	264	32	3	2012
Forecast Target	226	33	3	2012
Forecast Target	197	34	3	2012
Forecast Target	146	35	3	2012
Forecast Target	121	36	3	2012
Forecast Target	104	37	3	2012
Forecast Target	115	38	3	2012
Forecast Target	112	39	3	2012
Forecast Target	88	40	3	2012
Forecast Target	100	41	3	2012
Forecast Target	75	42	3	2012
Forecast Target	71	43	3	2012
Forecast Target	75	44	3	2012
Forecast Target	72	45	3	2012
Forecast Target	90	3	4	2012
Forecast Target	113	4	4	2012
Forecast Target	89	5	4	2012
Forecast Target	117	6	4	2012
Forecast Target	150	7	4	2012
Forecast Target	194	8	4	2012
Forecast Target	152	9	4	2012
Forecast Target	191	10	4	2012
Forecast Target	194	11	4	2012
Forecast Target	202	12	4	2012
Forecast Target	290	13	4	2012
Forecast Target	287	14	4	2012
Forecast Target	302	15	4	2012
Forecast Target	240	16	4	2012
Forecast Target	216	17	4	2012
Forecast Target	186	18	4	2012
Forecast Target	238	19	4	2012
Forecast Target	240	20	4	2012
Forecast Target	208	21	4	2012
Forecast Target	232	22	4	2012
Forecast Target	215	23	4	2012
Forecast Target	223	24	4	2012
Forecast Target	205	25	4	2012
Forecast Target	181	26	4	2012
Forecast Target	269	27	4	2012
Forecast Target	224	28	4	2012
Forecast Target	206	29	4	2012
Forecast Target	233	30	4	2012
Forecast Target	264	31	4	2012
Forecast Target	226	32	4	2012
Forecast Target	197	33	4	2012
Forecast Target	146	34	4	2012
Forecast Target	121	35	4	2012
Forecast Target	104	36	4	2012
Forecast Target	115	37	4	2012
Forecast Target	112	38	4	2012
Forecast Target	88	39	4	2012
Forecast Target	100	40	4	2012
Forecast Target	75	41	4	2012
Forecast Target	71	42	4	2012
Forecast Target	75	43	4	2012
Forecast Target	72	44	4	2012
Forecast Target	52	45	4	2012
