# Supplementary material for: A stacked ensemble method for forecasting influenza-like illness visit volumes at emergency departments
Source: PLoS One. 2021 Mar 22;16(3):e0241725. doi: 10.1371/journal.pone.0241725 (PMC7984626; doi:10.1371/journal.pone.0241725)
Supplement: S1 Data — (ZIP) [file pone.0241725.s003.zip › ILI_plosone/tables/rf_optim_raw_estimates_2013weeks-3-45.csv]

object	value	epiweek	weeks_ahead	season
NA	93.612	3	1	2013
NA	97.174	4	1	2013
NA	136.27	5	1	2013
NA	147.702	6	1	2013
NA	154.082	7	1	2013
NA	169.734	8	1	2013
NA	161.602	9	1	2013
NA	184.472	10	1	2013
NA	209.608	11	1	2013
NA	219.806	12	1	2013
NA	234.582	13	1	2013
NA	230.368	14	1	2013
NA	245.114	15	1	2013
NA	245.576	16	1	2013
NA	294.316	17	1	2013
NA	343.968	18	1	2013
NA	329.608	19	1	2013
NA	308.774	20	1	2013
NA	262.802	21	1	2013
NA	242.912	22	1	2013
NA	244.54	23	1	2013
NA	256.002	24	1	2013
NA	257.056	25	1	2013
NA	273.168	26	1	2013
NA	260.252	27	1	2013
NA	259.354	28	1	2013
NA	255.278	29	1	2013
NA	238.934	30	1	2013
NA	220.724	31	1	2013
NA	212.394	32	1	2013
NA	226.1	33	1	2013
NA	207.392	34	1	2013
NA	197.49	35	1	2013
NA	174.292	36	1	2013
NA	188.972	37	1	2013
NA	182.29	38	1	2013
NA	167.876	39	1	2013
NA	151.328	40	1	2013
NA	148.84	41	1	2013
NA	145.858	42	1	2013
NA	140.08	43	1	2013
NA	134.196	44	1	2013
NA	108.464	45	1	2013
NA	101.094	3	2	2013
NA	110.396	4	2	2013
NA	142.35	5	2	2013
NA	159.564	6	2	2013
NA	169.456	7	2	2013
NA	176.97	8	2	2013
NA	167.638	9	2	2013
NA	210.636	10	2	2013
NA	226.558	11	2	2013
NA	229.516	12	2	2013
NA	251.718	13	2	2013
NA	250.284	14	2	2013
NA	256.23	15	2	2013
NA	259.778	16	2	2013
NA	301.08	17	2	2013
NA	337.496	18	2	2013
NA	318.176	19	2	2013
NA	296.412	20	2	2013
NA	263.788	21	2	2013
NA	240.794	22	2	2013
NA	241.592	23	2	2013
NA	255.218	24	2	2013
NA	272.752	25	2	2013
NA	269.754	26	2	2013
NA	264.258	27	2	2013
NA	263.242	28	2	2013
NA	242.088	29	2	2013
NA	230.488	30	2	2013
NA	221.674	31	2	2013
NA	236.074	32	2	2013
NA	220.522	33	2	2013
NA	210.352	34	2	2013
NA	186.278	35	2	2013
NA	173.746	36	2	2013
NA	194.192	37	2	2013
NA	181.426	38	2	2013
NA	157.958	39	2	2013
NA	145.65	40	2	2013
NA	142.802	41	2	2013
NA	147.342	42	2	2013
NA	140.312	43	2	2013
NA	117.248	44	2	2013
NA	98.038	45	2	2013
NA	125.376	3	3	2013
NA	121.3	4	3	2013
NA	141.452	5	3	2013
NA	171.432	6	3	2013
NA	186.274	7	3	2013
NA	197.022	8	3	2013
NA	191.318	9	3	2013
NA	223.154	10	3	2013
NA	239.636	11	3	2013
NA	245.91	12	3	2013
NA	253.448	13	3	2013
NA	258.26	14	3	2013
NA	269.172	15	3	2013
NA	280.118	16	3	2013
NA	297.05	17	3	2013
NA	312.428	18	3	2013
NA	293.53	19	3	2013
NA	293.476	20	3	2013
NA	259.096	21	3	2013
NA	235.162	22	3	2013
NA	239.722	23	3	2013
NA	269.872	24	3	2013
NA	270.882	25	3	2013
NA	266.318	26	3	2013
NA	268.998	27	3	2013
NA	251.962	28	3	2013
NA	234.412	29	3	2013
NA	224.306	30	3	2013
NA	244.024	31	3	2013
NA	227.412	32	3	2013
NA	213.928	33	3	2013
NA	202.052	34	3	2013
NA	191.126	35	3	2013
NA	172.292	36	3	2013
NA	189.704	37	3	2013
NA	179.248	38	3	2013
NA	152.524	39	3	2013
NA	140.49	40	3	2013
NA	137.172	41	3	2013
NA	140.648	42	3	2013
NA	118.758	43	3	2013
NA	106.678	44	3	2013
NA	92.898	45	3	2013
NA	133.97	3	4	2013
NA	138.244	4	4	2013
NA	154.394	5	4	2013
NA	185.394	6	4	2013
NA	199.386	7	4	2013
NA	212.696	8	4	2013
NA	219.152	9	4	2013
NA	233.184	10	4	2013
NA	263.906	11	4	2013
NA	258.016	12	4	2013
NA	262.832	13	4	2013
NA	258.876	14	4	2013
NA	283.378	15	4	2013
NA	299.698	16	4	2013
NA	285.822	17	4	2013
NA	286.276	18	4	2013
NA	296.258	19	4	2013
NA	289.006	20	4	2013
NA	254.792	21	4	2013
NA	229.186	22	4	2013
NA	238.406	23	4	2013
NA	268.07	24	4	2013
NA	256.182	25	4	2013
NA	258.716	26	4	2013
NA	253.042	27	4	2013
NA	237.016	28	4	2013
NA	226.32	29	4	2013
NA	225.586	30	4	2013
NA	233.496	31	4	2013
NA	237.206	32	4	2013
NA	207.402	33	4	2013
NA	201.824	34	4	2013
NA	185.034	35	4	2013
NA	169.72	36	4	2013
NA	189.952	37	4	2013
NA	168.446	38	4	2013
NA	145.15	39	4	2013
NA	129.44	40	4	2013
NA	121.876	41	4	2013
NA	118.024	42	4	2013
NA	109.938	43	4	2013
NA	88.908	44	4	2013
NA	81.634	45	4	2013
NA	97.319	3	1	2013
NA	98.841	4	1	2013
NA	132.873	5	1	2013
NA	149.811	6	1	2013
NA	157.383	7	1	2013
NA	168.859	8	1	2013
NA	158.995	9	1	2013
NA	184.334	10	1	2013
NA	211.254	11	1	2013
NA	217.351	12	1	2013
NA	231.776	13	1	2013
NA	230.69	14	1	2013
NA	244.134	15	1	2013
NA	248.651	16	1	2013
NA	291.317	17	1	2013
NA	348.526	18	1	2013
NA	333.75	19	1	2013
NA	308.49	20	1	2013
NA	263.45	21	1	2013
NA	247.717	22	1	2013
NA	247.75	23	1	2013
NA	256.585	24	1	2013
NA	257.327	25	1	2013
NA	271.301	26	1	2013
NA	262.607	27	1	2013
NA	257.832	28	1	2013
NA	255.334	29	1	2013
NA	236.024	30	1	2013
NA	223.976	31	1	2013
NA	210.669	32	1	2013
NA	224.692	33	1	2013
NA	205.002	34	1	2013
NA	195.651	35	1	2013
NA	173.326	36	1	2013
NA	186.515	37	1	2013
NA	185.562	38	1	2013
NA	166.58	39	1	2013
NA	148.573	40	1	2013
NA	149.175	41	1	2013
NA	146.576	42	1	2013
NA	138.257	43	1	2013
NA	130.897	44	1	2013
NA	108.764	45	1	2013
NA	100.691	3	2	2013
NA	111.431	4	2	2013
NA	146.804	5	2	2013
NA	155.549	6	2	2013
NA	166.639	7	2	2013
NA	177.974	8	2	2013
NA	168.729	9	2	2013
NA	207.726	10	2	2013
NA	227.887	11	2	2013
NA	230.873	12	2	2013
NA	250.637	13	2	2013
NA	247.682	14	2	2013
NA	257.013	15	2	2013
NA	261.825	16	2	2013
NA	300.817	17	2	2013
NA	335.016	18	2	2013
NA	320.446	19	2	2013
NA	293.096	20	2	2013
NA	270.334	21	2	2013
NA	242.654	22	2	2013
NA	237.316	23	2	2013
NA	259.777	24	2	2013
NA	271.65	25	2	2013
NA	271.819	26	2	2013
NA	267.454	27	2	2013
NA	268.327	28	2	2013
NA	246.959	29	2	2013
NA	229.553	30	2	2013
NA	223.351	31	2	2013
NA	241.047	32	2	2013
NA	221.395	33	2	2013
NA	212.182	34	2	2013
NA	188.388	35	2	2013
NA	176.34	36	2	2013
NA	191.506	37	2	2013
NA	182.129	38	2	2013
NA	157.474	39	2	2013
NA	144.421	40	2	2013
NA	142.803	41	2	2013
NA	145.799	42	2	2013
NA	137.983	43	2	2013
NA	123.676	44	2	2013
NA	99.162	45	2	2013
NA	126.706	3	3	2013
NA	125.396	4	3	2013
NA	143.408	5	3	2013
NA	164.913	6	3	2013
NA	177.011	7	3	2013
NA	193.172	8	3	2013
NA	196.139	9	3	2013
NA	225.168	10	3	2013
NA	243.031	11	3	2013
NA	244.672	12	3	2013
NA	253.266	13	3	2013
NA	257.57	14	3	2013
NA	266.92	15	3	2013
NA	287.714	16	3	2013
NA	296.83	17	3	2013
NA	310.87	18	3	2013
NA	293.071	19	3	2013
NA	290.368	20	3	2013
NA	261.587	21	3	2013
NA	235.266	22	3	2013
NA	239.047	23	3	2013
NA	265.165	24	3	2013
NA	268.542	25	3	2013
NA	269.121	26	3	2013
NA	263.573	27	3	2013
NA	250.716	28	3	2013
NA	231.313	29	3	2013
NA	222.007	30	3	2013
NA	242.95	31	3	2013
NA	229.254	32	3	2013
NA	219.309	33	3	2013
NA	201.356	34	3	2013
NA	184.926	35	3	2013
NA	170.375	36	3	2013
NA	192.068	37	3	2013
NA	178.524	38	3	2013
NA	149.312	39	3	2013
NA	140.736	40	3	2013
NA	135.132	41	3	2013
NA	142.222	42	3	2013
NA	120.087	43	3	2013
NA	104.902	44	3	2013
NA	89.021	45	3	2013
NA	136.298	3	4	2013
NA	135.557	4	4	2013
NA	158.592	5	4	2013
NA	186.488	6	4	2013
NA	202.889	7	4	2013
NA	214.142	8	4	2013
NA	215.635	9	4	2013
NA	232.544	10	4	2013
NA	267.848	11	4	2013
NA	257.975	12	4	2013
NA	270.889	13	4	2013
NA	267.568	14	4	2013
NA	282.439	15	4	2013
NA	300.981	16	4	2013
NA	286.678	17	4	2013
NA	288.744	18	4	2013
NA	300.393	19	4	2013
NA	294.782	20	4	2013
NA	253.125	21	4	2013
NA	227.695	22	4	2013
NA	237.46	23	4	2013
NA	264.82	24	4	2013
NA	256.712	25	4	2013
NA	261.494	26	4	2013
NA	252.888	27	4	2013
NA	237.077	28	4	2013
NA	225.317	29	4	2013
NA	226.464	30	4	2013
NA	233.523	31	4	2013
NA	234.167	32	4	2013
NA	206.996	33	4	2013
NA	214.662	34	4	2013
NA	181.953	35	4	2013
NA	171.341	36	4	2013
NA	190.902	37	4	2013
NA	169.206	38	4	2013
NA	146.759	39	4	2013
NA	127.363	40	4	2013
NA	121.756	41	4	2013
NA	118.477	42	4	2013
NA	107.402	43	4	2013
NA	88.4	44	4	2013
NA	83.144	45	4	2013
NA	95.354	3	1	2013
NA	98.914	4	1	2013
NA	132.802666666667	5	1	2013
NA	149.068	6	1	2013
NA	155.571333333333	7	1	2013
NA	166.962	8	1	2013
NA	162.862666666667	9	1	2013
NA	183.986	10	1	2013
NA	212.277333333333	11	1	2013
NA	219.602	12	1	2013
NA	233.340666666667	13	1	2013
NA	230.067333333333	14	1	2013
NA	245.856666666667	15	1	2013
NA	248.9	16	1	2013
NA	289.560666666667	17	1	2013
NA	348.202	18	1	2013
NA	329.265333333333	19	1	2013
NA	309.776666666667	20	1	2013
NA	260.902666666667	21	1	2013
NA	243.118666666667	22	1	2013
NA	245.420666666667	23	1	2013
NA	255.062	24	1	2013
NA	257.139333333333	25	1	2013
NA	272.407333333333	26	1	2013
NA	261.989333333333	27	1	2013
NA	256.874666666667	28	1	2013
NA	254.98	29	1	2013
NA	238.444	30	1	2013
NA	221.417333333333	31	1	2013
NA	212.384666666667	32	1	2013
NA	224.816	33	1	2013
NA	205.128	34	1	2013
NA	195.314666666667	35	1	2013
NA	177.020666666667	36	1	2013
NA	186.057333333333	37	1	2013
NA	183.818	38	1	2013
NA	167.252666666667	39	1	2013
NA	152.364666666667	40	1	2013
NA	149.910666666667	41	1	2013
NA	147.080666666667	42	1	2013
NA	139.515333333333	43	1	2013
NA	134.45	44	1	2013
NA	109.386	45	1	2013
NA	100.19	3	2	2013
NA	110.444666666667	4	2	2013
NA	142.411333333333	5	2	2013
NA	158.471333333333	6	2	2013
NA	168.484	7	2	2013
NA	178.684666666667	8	2	2013
NA	166.766666666667	9	2	2013
NA	211.629333333333	10	2	2013
NA	228.703333333333	11	2	2013
NA	231.313333333333	12	2	2013
NA	246.574	13	2	2013
NA	248.518	14	2	2013
NA	257.497333333333	15	2	2013
NA	267.022666666667	16	2	2013
NA	302.344666666667	17	2	2013
NA	336.226	18	2	2013
NA	320.613333333333	19	2	2013
NA	294.49	20	2	2013
NA	264.545333333333	21	2	2013
NA	241.706	22	2	2013
NA	240.706	23	2	2013
NA	260.125333333333	24	2	2013
NA	270.509333333333	25	2	2013
NA	270.498666666667	26	2	2013
NA	263.591333333333	27	2	2013
NA	264.352666666667	28	2	2013
NA	245.578666666667	29	2	2013
NA	231.572	30	2	2013
NA	224.070666666667	31	2	2013
NA	237.626666666667	32	2	2013
NA	218.876666666667	33	2	2013
NA	209.814	34	2	2013
NA	189.71	35	2	2013
NA	177.802	36	2	2013
NA	192.630666666667	37	2	2013
NA	179.615333333333	38	2	2013
NA	158.197333333333	39	2	2013
NA	144.46	40	2	2013
NA	144.402	41	2	2013
NA	146.714	42	2	2013
NA	140.378	43	2	2013
NA	120.755333333333	44	2	2013
NA	98.3466666666667	45	2	2013
NA	124.726666666667	3	3	2013
NA	122.581333333333	4	3	2013
NA	145.079333333333	5	3	2013
NA	166.946	6	3	2013
NA	177.034	7	3	2013
NA	193.048666666667	8	3	2013
NA	197.308	9	3	2013
NA	223.459333333333	10	3	2013
NA	239.404	11	3	2013
NA	247.002	12	3	2013
NA	252.324666666667	13	3	2013
NA	256.694666666667	14	3	2013
NA	270.050666666667	15	3	2013
NA	287.469333333333	16	3	2013
NA	293.086666666667	17	3	2013
NA	312.806	18	3	2013
NA	293.667333333333	19	3	2013
NA	293.483333333333	20	3	2013
NA	261.722	21	3	2013
NA	233.49	22	3	2013
NA	240.530666666667	23	3	2013
NA	268.068666666667	24	3	2013
NA	268.346666666667	25	3	2013
NA	266.652666666667	26	3	2013
NA	265.154	27	3	2013
NA	252.443333333333	28	3	2013
NA	231.764666666667	29	3	2013
NA	222.309333333333	30	3	2013
NA	241.807333333333	31	3	2013
NA	229.550666666667	32	3	2013
NA	213.797333333333	33	3	2013
NA	198.606666666667	34	3	2013
NA	188.202666666667	35	3	2013
NA	172.973333333333	36	3	2013
NA	191.896666666667	37	3	2013
NA	179.243333333333	38	3	2013
NA	150.906	39	3	2013
NA	139.218666666667	40	3	2013
NA	134.299333333333	41	3	2013
NA	140.642666666667	42	3	2013
NA	120.776666666667	43	3	2013
NA	108.395333333333	44	3	2013
NA	89.3866666666667	45	3	2013
NA	134.157333333333	3	4	2013
NA	134.698666666667	4	4	2013
NA	162.74	5	4	2013
NA	191.462	6	4	2013
NA	203.385333333333	7	4	2013
NA	210.754	8	4	2013
NA	217.562666666667	9	4	2013
NA	236.528	10	4	2013
NA	265.652	11	4	2013
NA	260.781333333333	12	4	2013
NA	266.603333333333	13	4	2013
NA	258.008	14	4	2013
NA	287.638	15	4	2013
NA	304.806	16	4	2013
NA	283.654666666667	17	4	2013
NA	292.124	18	4	2013
NA	292.798	19	4	2013
NA	289.699333333333	20	4	2013
NA	257.519333333333	21	4	2013
NA	228.416	22	4	2013
NA	241.14	23	4	2013
NA	264.41	24	4	2013
NA	257.346	25	4	2013
NA	262.313333333333	26	4	2013
NA	255.892666666667	27	4	2013
NA	236.414666666667	28	4	2013
NA	224.492	29	4	2013
NA	227.474666666667	30	4	2013
NA	230.986	31	4	2013
NA	235.045333333333	32	4	2013
NA	205.830666666667	33	4	2013
NA	208.074	34	4	2013
NA	180.657333333333	35	4	2013
NA	172.083333333333	36	4	2013
NA	191.423333333333	37	4	2013
NA	169.462	38	4	2013
NA	146.524	39	4	2013
NA	127.158666666667	40	4	2013
NA	124.427333333333	41	4	2013
NA	116.509333333333	42	4	2013
NA	108.972666666667	43	4	2013
NA	88.834	44	4	2013
NA	81.3906666666667	45	4	2013
NA	95.8565	3	1	2013
NA	98.672	4	1	2013
NA	131.652	5	1	2013
NA	147.7485	6	1	2013
NA	156.385	7	1	2013
NA	168.238	8	1	2013
NA	157.66	9	1	2013
NA	185.191	10	1	2013
NA	209.2135	11	1	2013
NA	221.5125	12	1	2013
NA	231.823	13	1	2013
NA	231.2995	14	1	2013
NA	247.6345	15	1	2013
NA	248.1185	16	1	2013
NA	291.194	17	1	2013
NA	346.173	18	1	2013
NA	331.039	19	1	2013
NA	310.442	20	1	2013
NA	264.456	21	1	2013
NA	245.4025	22	1	2013
NA	245.1315	23	1	2013
NA	258.533	24	1	2013
NA	258.6805	25	1	2013
NA	271.6935	26	1	2013
NA	260.7175	27	1	2013
NA	258.2495	28	1	2013
NA	254.0555	29	1	2013
NA	238.446	30	1	2013
NA	221.8975	31	1	2013
NA	211.0075	32	1	2013
NA	227.8225	33	1	2013
NA	206.59	34	1	2013
NA	193.451	35	1	2013
NA	175.2285	36	1	2013
NA	185.469	37	1	2013
NA	184.243	38	1	2013
NA	166.7765	39	1	2013
NA	149.947	40	1	2013
NA	148.7785	41	1	2013
NA	145.8635	42	1	2013
NA	139.1685	43	1	2013
NA	134.146	44	1	2013
NA	108.518	45	1	2013
NA	100.657	3	2	2013
NA	111.613	4	2	2013
NA	142.117	5	2	2013
NA	157.687	6	2	2013
NA	167.548	7	2	2013
NA	180.076	8	2	2013
NA	169.1095	9	2	2013
NA	207.35	10	2	2013
NA	226.484	11	2	2013
NA	231.055	12	2	2013
NA	245.532	13	2	2013
NA	247.5345	14	2	2013
NA	254.9015	15	2	2013
NA	265.7495	16	2	2013
NA	299.91	17	2	2013
NA	334.824	18	2	2013
NA	320.701	19	2	2013
NA	292.0395	20	2	2013
NA	267.3865	21	2	2013
NA	241.9945	22	2	2013
NA	238.6685	23	2	2013
NA	258.6085	24	2	2013
NA	268.7195	25	2	2013
NA	270.637	26	2	2013
NA	265.264	27	2	2013
NA	264.0525	28	2	2013
NA	246.8135	29	2	2013
NA	230.8055	30	2	2013
NA	224.4935	31	2	2013
NA	240.263	32	2	2013
NA	218.5795	33	2	2013
NA	209.357	34	2	2013
NA	186.9165	35	2	2013
NA	174.8895	36	2	2013
NA	194.08	37	2	2013
NA	180.0125	38	2	2013
NA	158.085	39	2	2013
NA	144.317	40	2	2013
NA	142.387	41	2	2013
NA	148.5475	42	2	2013
NA	139.8245	43	2	2013
NA	121.8075	44	2	2013
NA	100.0445	45	2	2013
NA	128.292	3	3	2013
NA	124.27	4	3	2013
NA	143.7755	5	3	2013
NA	167.759	6	3	2013
NA	179.6785	7	3	2013
NA	195.4395	8	3	2013
NA	194.2605	9	3	2013
NA	223.853	10	3	2013
NA	242.613	11	3	2013
NA	247.9645	12	3	2013
NA	256.796	13	3	2013
NA	254.436	14	3	2013
NA	263.6615	15	3	2013
NA	286.4715	16	3	2013
NA	291.0625	17	3	2013
NA	311.5995	18	3	2013
NA	298.9755	19	3	2013
NA	290.242	20	3	2013
NA	261.3565	21	3	2013
NA	234.8275	22	3	2013
NA	240.401	23	3	2013
NA	267.247	24	3	2013
NA	270.229	25	3	2013
NA	268.6445	26	3	2013
NA	264.211	27	3	2013
NA	251.4865	28	3	2013
NA	233.459	29	3	2013
NA	221.983	30	3	2013
NA	240.261	31	3	2013
NA	228.055	32	3	2013
NA	215.744	33	3	2013
NA	201.5365	34	3	2013
NA	186.898	35	3	2013
NA	171.2865	36	3	2013
NA	189.3235	37	3	2013
NA	180.9895	38	3	2013
NA	150.0615	39	3	2013
NA	140.6745	40	3	2013
NA	134.221	41	3	2013
NA	140.8095	42	3	2013
NA	119.9025	43	3	2013
NA	106.1235	44	3	2013
NA	89.146	45	3	2013
NA	135.5325	3	4	2013
NA	133.769	4	4	2013
NA	157.016	5	4	2013
NA	188.2505	6	4	2013
NA	202.418	7	4	2013
NA	212.337	8	4	2013
NA	215.8945	9	4	2013
NA	238.127	10	4	2013
NA	266.6125	11	4	2013
NA	260.1635	12	4	2013
NA	263.365	13	4	2013
NA	261.532	14	4	2013
NA	286.428	15	4	2013
NA	302.528	16	4	2013
NA	287.578	17	4	2013
NA	295.04	18	4	2013
NA	296.251	19	4	2013
NA	289.295	20	4	2013
NA	255.4905	21	4	2013
NA	227.6655	22	4	2013
NA	241.842	23	4	2013
NA	263.6405	24	4	2013
NA	258.3975	25	4	2013
NA	261.4215	26	4	2013
NA	253.369	27	4	2013
NA	236.6735	28	4	2013
NA	223.097	29	4	2013
NA	225.78	30	4	2013
NA	232.45	31	4	2013
NA	233.7485	32	4	2013
NA	207.5315	33	4	2013
NA	208.6905	34	4	2013
NA	182.429	35	4	2013
NA	170.7925	36	4	2013
NA	191.5775	37	4	2013
NA	167.7485	38	4	2013
NA	144.537	39	4	2013
NA	125.1335	40	4	2013
NA	123.163	41	4	2013
NA	118.169	42	4	2013
NA	107.5325	43	4	2013
NA	88.9175	44	4	2013
NA	82.045	45	4	2013
NA	95.9988	3	1	2013
NA	98.6536	4	1	2013
NA	132.0952	5	1	2013
NA	148.8192	6	1	2013
NA	158.372	7	1	2013
NA	169.2948	8	1	2013
NA	159.0956	9	1	2013
NA	183.5056	10	1	2013
NA	211.7452	11	1	2013
NA	220.686	12	1	2013
NA	233.6544	13	1	2013
NA	231.418	14	1	2013
NA	245.0776	15	1	2013
NA	246.6608	16	1	2013
NA	293.2808	17	1	2013
NA	350.6752	18	1	2013
NA	328.4884	19	1	2013
NA	309.7172	20	1	2013
NA	266.0504	21	1	2013
NA	245.9256	22	1	2013
NA	243.1968	23	1	2013
NA	254.916	24	1	2013
NA	257.646	25	1	2013
NA	273.1056	26	1	2013
NA	262.6724	27	1	2013
NA	259.2372	28	1	2013
NA	254.7212	29	1	2013
NA	236.1172	30	1	2013
NA	221.5332	31	1	2013
NA	211.3136	32	1	2013
NA	226.4432	33	1	2013
NA	204.4432	34	1	2013
NA	193.1544	35	1	2013
NA	174.688	36	1	2013
NA	184.7252	37	1	2013
NA	185.716	38	1	2013
NA	167.8248	39	1	2013
NA	150.7344	40	1	2013
NA	149.1408	41	1	2013
NA	147.0948	42	1	2013
NA	139.2964	43	1	2013
NA	133.4944	44	1	2013
NA	109.64	45	1	2013
NA	100.2992	3	2	2013
NA	110.3868	4	2	2013
NA	143.3184	5	2	2013
NA	156.274	6	2	2013
NA	168.2792	7	2	2013
NA	179.9528	8	2	2013
NA	167.1724	9	2	2013
NA	208.854	10	2	2013
NA	226.26	11	2	2013
NA	233.7992	12	2	2013
NA	248.8836	13	2	2013
NA	247.7192	14	2	2013
NA	255.7276	15	2	2013
NA	264.5432	16	2	2013
NA	297.8344	17	2	2013
NA	334.9912	18	2	2013
NA	320.9908	19	2	2013
NA	292.1612	20	2	2013
NA	271.076	21	2	2013
NA	241.944	22	2	2013
NA	238.1896	23	2	2013
NA	260.4284	24	2	2013
NA	269.4876	25	2	2013
NA	271.3828	26	2	2013
NA	263.916	27	2	2013
NA	264.108	28	2	2013
NA	246.6176	29	2	2013
NA	231.508	30	2	2013
NA	222.6352	31	2	2013
NA	239.3568	32	2	2013
NA	219.362	33	2	2013
NA	209.34	34	2	2013
NA	185.4816	35	2	2013
NA	175.2636	36	2	2013
NA	194.6968	37	2	2013
NA	181.1348	38	2	2013
NA	158.5056	39	2	2013
NA	144.2388	40	2	2013
NA	143.6812	41	2	2013
NA	148.0432	42	2	2013
NA	139.1908	43	2	2013
NA	122.5564	44	2	2013
NA	98.7016	45	2	2013
NA	125.4508	3	3	2013
NA	123.86	4	3	2013
NA	142.1744	5	3	2013
NA	168.5656	6	3	2013
NA	180.0612	7	3	2013
NA	194.7668	8	3	2013
NA	194.7732	9	3	2013
NA	224.0212	10	3	2013
NA	242.7176	11	3	2013
NA	248.2636	12	3	2013
NA	254.3324	13	3	2013
NA	259.8684	14	3	2013
NA	267.0196	15	3	2013
NA	288.3816	16	3	2013
NA	292.0424	17	3	2013
NA	311.4392	18	3	2013
NA	293.0656	19	3	2013
NA	288.3324	20	3	2013
NA	262.07	21	3	2013
NA	234.0704	22	3	2013
NA	239.2312	23	3	2013
NA	265.3908	24	3	2013
NA	266.6768	25	3	2013
NA	267.6968	26	3	2013
NA	264.7656	27	3	2013
NA	253.1092	28	3	2013
NA	232.1664	29	3	2013
NA	222.5856	30	3	2013
NA	242.2416	31	3	2013
NA	227.8796	32	3	2013
NA	215.7764	33	3	2013
NA	199.8056	34	3	2013
NA	189.0628	35	3	2013
NA	171.9852	36	3	2013
NA	188.87	37	3	2013
NA	179.3136	38	3	2013
NA	148.772	39	3	2013
NA	140.5268	40	3	2013
NA	134.0008	41	3	2013
NA	140.7816	42	3	2013
NA	120.456	43	3	2013
NA	107.174	44	3	2013
NA	89.6404	45	3	2013
NA	136.5656	3	4	2013
NA	136.9596	4	4	2013
NA	159.7556	5	4	2013
NA	189.1964	6	4	2013
NA	204.7664	7	4	2013
NA	211.5032	8	4	2013
NA	215.4904	9	4	2013
NA	237.2232	10	4	2013
NA	268.1612	11	4	2013
NA	256.6268	12	4	2013
NA	266.2364	13	4	2013
NA	263.4024	14	4	2013
NA	286.482	15	4	2013
NA	298.9092	16	4	2013
NA	288.9864	17	4	2013
NA	293.4484	18	4	2013
NA	292.2328	19	4	2013
NA	289.6412	20	4	2013
NA	254.5696	21	4	2013
NA	229.3768	22	4	2013
NA	241.5392	23	4	2013
NA	264.5196	24	4	2013
NA	257.804	25	4	2013
NA	261.5612	26	4	2013
NA	252.6464	27	4	2013
NA	235.4852	28	4	2013
NA	223.6104	29	4	2013
NA	225.8628	30	4	2013
NA	235.35	31	4	2013
NA	234.728	32	4	2013
NA	205.1924	33	4	2013
NA	208.0948	34	4	2013
NA	179.7924	35	4	2013
NA	169.134	36	4	2013
NA	190.0232	37	4	2013
NA	168.9416	38	4	2013
NA	146.2172	39	4	2013
NA	126.03	40	4	2013
NA	121.8688	41	4	2013
NA	118.6372	42	4	2013
NA	107.76	43	4	2013
NA	89.8496	44	4	2013
NA	82.4368	45	4	2013
NA	94.8186666666667	3	1	2013
NA	99.3683333333333	4	1	2013
NA	133.389333333333	5	1	2013
NA	147.757	6	1	2013
NA	158.109	7	1	2013
NA	167.321333333333	8	1	2013
NA	157.525666666667	9	1	2013
NA	184.353666666667	10	1	2013
NA	210.384666666667	11	1	2013
NA	221.041	12	1	2013
NA	231.965666666667	13	1	2013
NA	232.747666666667	14	1	2013
NA	245.672333333333	15	1	2013
NA	246.910333333333	16	1	2013
NA	292.622	17	1	2013
NA	347.711333333333	18	1	2013
NA	327.966333333333	19	1	2013
NA	308.666666666667	20	1	2013
NA	263.820666666667	21	1	2013
NA	244.431	22	1	2013
NA	246.948666666667	23	1	2013
NA	256.335666666667	24	1	2013
NA	258.200333333333	25	1	2013
NA	271.687	26	1	2013
NA	262.163666666667	27	1	2013
NA	258.011333333333	28	1	2013
NA	254.567666666667	29	1	2013
NA	237.679333333333	30	1	2013
NA	223.006	31	1	2013
NA	211.973333333333	32	1	2013
NA	228.025	33	1	2013
NA	205.635666666667	34	1	2013
NA	193.295333333333	35	1	2013
NA	174.500666666667	36	1	2013
NA	184.912	37	1	2013
NA	184.694	38	1	2013
NA	168.109666666667	39	1	2013
NA	151.013333333333	40	1	2013
NA	148.479666666667	41	1	2013
NA	146.173666666667	42	1	2013
NA	139.656333333333	43	1	2013
NA	133.924	44	1	2013
NA	108.933666666667	45	1	2013
NA	100.739666666667	3	2	2013
NA	111.453	4	2	2013
NA	143.443	5	2	2013
NA	156.496333333333	6	2	2013
NA	168.183	7	2	2013
NA	177.758333333333	8	2	2013
NA	165.883666666667	9	2	2013
NA	208.315	10	2	2013
NA	229.716333333333	11	2	2013
NA	232.082333333333	12	2	2013
NA	249.931666666667	13	2	2013
NA	249.553	14	2	2013
NA	253.480333333333	15	2	2013
NA	263.333666666667	16	2	2013
NA	297.519333333333	17	2	2013
NA	338.872333333333	18	2	2013
NA	322.467666666667	19	2	2013
NA	291.411333333333	20	2	2013
NA	269.095	21	2	2013
NA	242.229666666667	22	2	2013
NA	236.329666666667	23	2	2013
NA	257.370666666667	24	2	2013
NA	271.831333333333	25	2	2013
NA	272.76	26	2	2013
NA	264.192666666667	27	2	2013
NA	265.309666666667	28	2	2013
NA	245.254	29	2	2013
NA	232.123666666667	30	2	2013
NA	222.371666666667	31	2	2013
NA	239.934333333333	32	2	2013
NA	220.419333333333	33	2	2013
NA	208.566666666667	34	2	2013
NA	184.260666666667	35	2	2013
NA	177.603	36	2	2013
NA	192.947	37	2	2013
NA	180.045	38	2	2013
NA	156.455666666667	39	2	2013
NA	144.329666666667	40	2	2013
NA	142.934	41	2	2013
NA	147.653	42	2	2013
NA	140.408333333333	43	2	2013
NA	120.888666666667	44	2	2013
NA	99.603	45	2	2013
NA	128.635666666667	3	3	2013
NA	124.136333333333	4	3	2013
NA	144.587333333333	5	3	2013
NA	167.161	6	3	2013
NA	180.084666666667	7	3	2013
NA	193.148333333333	8	3	2013
NA	193.953333333333	9	3	2013
NA	228.262333333333	10	3	2013
NA	242.027	11	3	2013
NA	247.457	12	3	2013
NA	255.694333333333	13	3	2013
NA	256.365	14	3	2013
NA	266.685333333333	15	3	2013
NA	285.669333333333	16	3	2013
NA	291.325	17	3	2013
NA	309.331666666667	18	3	2013
NA	293.499333333333	19	3	2013
NA	287.139	20	3	2013
NA	261.365	21	3	2013
NA	234.170333333333	22	3	2013
NA	239.414	23	3	2013
NA	266.804	24	3	2013
NA	269.125666666667	25	3	2013
NA	268.149	26	3	2013
NA	265.382	27	3	2013
NA	251.372666666667	28	3	2013
NA	234.546333333333	29	3	2013
NA	222.505	30	3	2013
NA	241.952666666667	31	3	2013
NA	229.148666666667	32	3	2013
NA	215.901666666667	33	3	2013
NA	199.860333333333	34	3	2013
NA	188.258333333333	35	3	2013
NA	173.535	36	3	2013
NA	193.013333333333	37	3	2013
NA	180.31	38	3	2013
NA	148.996666666667	39	3	2013
NA	140.898	40	3	2013
NA	135.244333333333	41	3	2013
NA	140.921666666667	42	3	2013
NA	120.28	43	3	2013
NA	107.628666666667	44	3	2013
NA	88.9736666666667	45	3	2013
NA	135.843666666667	3	4	2013
NA	135.065	4	4	2013
NA	159.186666666667	5	4	2013
NA	188.459666666667	6	4	2013
NA	204.701	7	4	2013
NA	211.069333333333	8	4	2013
NA	215.103666666667	9	4	2013
NA	238.734	10	4	2013
NA	266.577666666667	11	4	2013
NA	254.812666666667	12	4	2013
NA	264.550333333333	13	4	2013
NA	260.833666666667	14	4	2013
NA	288.423333333333	15	4	2013
NA	301.750666666667	16	4	2013
NA	287.334	17	4	2013
NA	292.777333333333	18	4	2013
NA	294.651	19	4	2013
NA	290.745	20	4	2013
NA	253.614	21	4	2013
NA	230.77	22	4	2013
NA	242.626666666667	23	4	2013
NA	263.643	24	4	2013
NA	260.404333333333	25	4	2013
NA	263.279	26	4	2013
NA	251.769333333333	27	4	2013
NA	237.974666666667	28	4	2013
NA	224.836333333333	29	4	2013
NA	224.931666666667	30	4	2013
NA	232.075666666667	31	4	2013
NA	236.139	32	4	2013
NA	206.146666666667	33	4	2013
NA	207.858	34	4	2013
NA	179.403666666667	35	4	2013
NA	169.845666666667	36	4	2013
NA	189.655666666667	37	4	2013
NA	166.090333333333	38	4	2013
NA	146.959	39	4	2013
NA	125.632333333333	40	4	2013
NA	121.096333333333	41	4	2013
NA	118.832666666667	42	4	2013
NA	107.205333333333	43	4	2013
NA	88.5176666666667	44	4	2013
NA	82.083	45	4	2013
Forecast Target	89	3	1	2013
Forecast Target	166	4	1	2013
Forecast Target	127	5	1	2013
Forecast Target	147	6	1	2013
Forecast Target	159	7	1	2013
Forecast Target	148	8	1	2013
Forecast Target	197	9	1	2013
Forecast Target	200	10	1	2013
Forecast Target	227	11	1	2013
Forecast Target	204	12	1	2013
Forecast Target	229	13	1	2013
Forecast Target	190	14	1	2013
Forecast Target	238	15	1	2013
Forecast Target	293	16	1	2013
Forecast Target	381	17	1	2013
Forecast Target	383	18	1	2013
Forecast Target	296	19	1	2013
Forecast Target	250	20	1	2013
Forecast Target	236	21	1	2013
Forecast Target	262	22	1	2013
Forecast Target	256	23	1	2013
Forecast Target	244	24	1	2013
Forecast Target	275	25	1	2013
Forecast Target	268	26	1	2013
Forecast Target	240	27	1	2013
Forecast Target	240	28	1	2013
Forecast Target	228	29	1	2013
Forecast Target	198	30	1	2013
Forecast Target	197	31	1	2013
Forecast Target	220	32	1	2013
Forecast Target	199	33	1	2013
Forecast Target	189	34	1	2013
Forecast Target	173	35	1	2013
Forecast Target	200	36	1	2013
Forecast Target	197	37	1	2013
Forecast Target	186	38	1	2013
Forecast Target	162	39	1	2013
Forecast Target	154	40	1	2013
Forecast Target	162	41	1	2013
Forecast Target	160	42	1	2013
Forecast Target	148	43	1	2013
Forecast Target	113	44	1	2013
Forecast Target	114	45	1	2013
Forecast Target	166	3	2	2013
Forecast Target	127	4	2	2013
Forecast Target	147	5	2	2013
Forecast Target	159	6	2	2013
Forecast Target	148	7	2	2013
Forecast Target	197	8	2	2013
Forecast Target	200	9	2	2013
Forecast Target	227	10	2	2013
Forecast Target	204	11	2	2013
Forecast Target	229	12	2	2013
Forecast Target	190	13	2	2013
Forecast Target	238	14	2	2013
Forecast Target	293	15	2	2013
Forecast Target	381	16	2	2013
Forecast Target	383	17	2	2013
Forecast Target	296	18	2	2013
Forecast Target	250	19	2	2013
Forecast Target	236	20	2	2013
Forecast Target	262	21	2	2013
Forecast Target	256	22	2	2013
Forecast Target	244	23	2	2013
Forecast Target	275	24	2	2013
Forecast Target	268	25	2	2013
Forecast Target	240	26	2	2013
Forecast Target	240	27	2	2013
Forecast Target	228	28	2	2013
Forecast Target	198	29	2	2013
Forecast Target	197	30	2	2013
Forecast Target	220	31	2	2013
Forecast Target	199	32	2	2013
Forecast Target	189	33	2	2013
Forecast Target	173	34	2	2013
Forecast Target	200	35	2	2013
Forecast Target	197	36	2	2013
Forecast Target	186	37	2	2013
Forecast Target	162	38	2	2013
Forecast Target	154	39	2	2013
Forecast Target	162	40	2	2013
Forecast Target	160	41	2	2013
Forecast Target	148	42	2	2013
Forecast Target	113	43	2	2013
Forecast Target	114	44	2	2013
Forecast Target	65	45	2	2013
Forecast Target	127	3	3	2013
Forecast Target	147	4	3	2013
Forecast Target	159	5	3	2013
Forecast Target	148	6	3	2013
Forecast Target	197	7	3	2013
Forecast Target	200	8	3	2013
Forecast Target	227	9	3	2013
Forecast Target	204	10	3	2013
Forecast Target	229	11	3	2013
Forecast Target	190	12	3	2013
Forecast Target	238	13	3	2013
Forecast Target	293	14	3	2013
Forecast Target	381	15	3	2013
Forecast Target	383	16	3	2013
Forecast Target	296	17	3	2013
Forecast Target	250	18	3	2013
Forecast Target	236	19	3	2013
Forecast Target	262	20	3	2013
Forecast Target	256	21	3	2013
Forecast Target	244	22	3	2013
Forecast Target	275	23	3	2013
Forecast Target	268	24	3	2013
Forecast Target	240	25	3	2013
Forecast Target	240	26	3	2013
Forecast Target	228	27	3	2013
Forecast Target	198	28	3	2013
Forecast Target	197	29	3	2013
Forecast Target	220	30	3	2013
Forecast Target	199	31	3	2013
Forecast Target	189	32	3	2013
Forecast Target	173	33	3	2013
Forecast Target	200	34	3	2013
Forecast Target	197	35	3	2013
Forecast Target	186	36	3	2013
Forecast Target	162	37	3	2013
Forecast Target	154	38	3	2013
Forecast Target	162	39	3	2013
Forecast Target	160	40	3	2013
Forecast Target	148	41	3	2013
Forecast Target	113	42	3	2013
Forecast Target	114	43	3	2013
Forecast Target	65	44	3	2013
Forecast Target	57	45	3	2013
Forecast Target	147	3	4	2013
Forecast Target	159	4	4	2013
Forecast Target	148	5	4	2013
Forecast Target	197	6	4	2013
Forecast Target	200	7	4	2013
Forecast Target	227	8	4	2013
Forecast Target	204	9	4	2013
Forecast Target	229	10	4	2013
Forecast Target	190	11	4	2013
Forecast Target	238	12	4	2013
Forecast Target	293	13	4	2013
Forecast Target	381	14	4	2013
Forecast Target	383	15	4	2013
Forecast Target	296	16	4	2013
Forecast Target	250	17	4	2013
Forecast Target	236	18	4	2013
Forecast Target	262	19	4	2013
Forecast Target	256	20	4	2013
Forecast Target	244	21	4	2013
Forecast Target	275	22	4	2013
Forecast Target	268	23	4	2013
Forecast Target	240	24	4	2013
Forecast Target	240	25	4	2013
Forecast Target	228	26	4	2013
Forecast Target	198	27	4	2013
Forecast Target	197	28	4	2013
Forecast Target	220	29	4	2013
Forecast Target	199	30	4	2013
Forecast Target	189	31	4	2013
Forecast Target	173	32	4	2013
Forecast Target	200	33	4	2013
Forecast Target	197	34	4	2013
Forecast Target	186	35	4	2013
Forecast Target	162	36	4	2013
Forecast Target	154	37	4	2013
Forecast Target	162	38	4	2013
Forecast Target	160	39	4	2013
Forecast Target	148	40	4	2013
Forecast Target	113	41	4	2013
Forecast Target	114	42	4	2013
Forecast Target	65	43	4	2013
Forecast Target	57	44	4	2013
Forecast Target	65	45	4	2013
