# Supplementary material for: A stacked ensemble method for forecasting influenza-like illness visit volumes at emergency departments
Source: PLoS One. 2021 Mar 22;16(3):e0241725. doi: 10.1371/journal.pone.0241725 (PMC7984626; doi:10.1371/journal.pone.0241725)
Supplement: S1 Data — (ZIP) [file pone.0241725.s003.zip › ILI_plosone/tables/rf_optim_raw_estimates_2014weeks-3-45.csv]

object	value	epiweek	weeks_ahead	season
NA	141.898	3	1	2014
NA	165.666	4	1	2014
NA	155.182	5	1	2014
NA	165.436	6	1	2014
NA	168.856	7	1	2014
NA	157.962	8	1	2014
NA	163.662	9	1	2014
NA	155.784	10	1	2014
NA	195.042	11	1	2014
NA	216.542	12	1	2014
NA	238.404	13	1	2014
NA	245.438	14	1	2014
NA	266.094	15	1	2014
NA	342.314	16	1	2014
NA	374.57	17	1	2014
NA	379.57	18	1	2014
NA	377.702	19	1	2014
NA	266.184	20	1	2014
NA	264.836	21	1	2014
NA	285.694	22	1	2014
NA	284.956	23	1	2014
NA	305.768	24	1	2014
NA	292.97	25	1	2014
NA	263.758	26	1	2014
NA	247.652	27	1	2014
NA	246.114	28	1	2014
NA	244.226	29	1	2014
NA	241.266	30	1	2014
NA	219.618	31	1	2014
NA	210.17	32	1	2014
NA	198.498	33	1	2014
NA	197.116	34	1	2014
NA	180.58	35	1	2014
NA	164.32	36	1	2014
NA	159.302	37	1	2014
NA	163.804	38	1	2014
NA	164.724	39	1	2014
NA	150.32	40	1	2014
NA	119.142	41	1	2014
NA	126.304	42	1	2014
NA	120.39	43	1	2014
NA	125.874	44	1	2014
NA	108.262	45	1	2014
NA	161.112	3	2	2014
NA	156.734	4	2	2014
NA	155.278	5	2	2014
NA	182.698	6	2	2014
NA	167.208	7	2	2014
NA	167.152	8	2	2014
NA	162.114	9	2	2014
NA	181.306	10	2	2014
NA	200.928	11	2	2014
NA	221.718	12	2	2014
NA	258.238	13	2	2014
NA	246.436	14	2	2014
NA	284.316	15	2	2014
NA	339.694	16	2	2014
NA	354.344	17	2	2014
NA	348.662	18	2	2014
NA	323.564	19	2	2014
NA	271.118	20	2	2014
NA	270.812	21	2	2014
NA	273.01	22	2	2014
NA	280.078	23	2	2014
NA	289.094	24	2	2014
NA	279.974	25	2	2014
NA	267.088	26	2	2014
NA	252.534	27	2	2014
NA	243.602	28	2	2014
NA	240.502	29	2	2014
NA	236.428	30	2	2014
NA	214.292	31	2	2014
NA	210.37	32	2	2014
NA	202.196	33	2	2014
NA	194.184	34	2	2014
NA	181.54	35	2	2014
NA	161.804	36	2	2014
NA	167.068	37	2	2014
NA	173.02	38	2	2014
NA	160.78	39	2	2014
NA	140.91	40	2	2014
NA	115.702	41	2	2014
NA	114.914	42	2	2014
NA	117.818	43	2	2014
NA	134.326	44	2	2014
NA	98.908	45	2	2014
NA	160.608	3	3	2014
NA	166.26	4	3	2014
NA	158.516	5	3	2014
NA	168.828	6	3	2014
NA	177.034	7	3	2014
NA	171.914	8	3	2014
NA	186.146	9	3	2014
NA	190.43	10	3	2014
NA	214.594	11	3	2014
NA	239.892	12	3	2014
NA	243.596	13	3	2014
NA	266.186	14	3	2014
NA	298.724	15	3	2014
NA	311.11	16	3	2014
NA	331.266	17	3	2014
NA	330.518	18	3	2014
NA	294.09	19	3	2014
NA	273.022	20	3	2014
NA	262.67	21	3	2014
NA	270.612	22	3	2014
NA	274.596	23	3	2014
NA	283.694	24	3	2014
NA	267.672	25	3	2014
NA	258.19	26	3	2014
NA	241.292	27	3	2014
NA	243.36	28	3	2014
NA	227.608	29	3	2014
NA	228.118	30	3	2014
NA	216.554	31	3	2014
NA	201.49	32	3	2014
NA	194.316	33	3	2014
NA	189.136	34	3	2014
NA	170.94	35	3	2014
NA	165.074	36	3	2014
NA	163.954	37	3	2014
NA	174.692	38	3	2014
NA	166.946	39	3	2014
NA	141.292	40	3	2014
NA	113.15	41	3	2014
NA	123.522	42	3	2014
NA	117.358	43	3	2014
NA	115.37	44	3	2014
NA	91.252	45	3	2014
NA	166.976	3	4	2014
NA	169.77	4	4	2014
NA	165.486	5	4	2014
NA	183.514	6	4	2014
NA	175.584	7	4	2014
NA	196.932	8	4	2014
NA	194.948	9	4	2014
NA	205.946	10	4	2014
NA	221.464	11	4	2014
NA	243.336	12	4	2014
NA	274.394	13	4	2014
NA	283.958	14	4	2014
NA	289.976	15	4	2014
NA	309.174	16	4	2014
NA	303.876	17	4	2014
NA	308.512	18	4	2014
NA	294.646	19	4	2014
NA	269.026	20	4	2014
NA	263.082	21	4	2014
NA	264.244	22	4	2014
NA	255.28	23	4	2014
NA	271.212	24	4	2014
NA	261.608	25	4	2014
NA	244.528	26	4	2014
NA	240.4	27	4	2014
NA	238.678	28	4	2014
NA	212.09	29	4	2014
NA	226.906	30	4	2014
NA	208.948	31	4	2014
NA	183.908	32	4	2014
NA	191.01	33	4	2014
NA	175.44	34	4	2014
NA	168.392	35	4	2014
NA	167.55	36	4	2014
NA	169.652	37	4	2014
NA	170.25	38	4	2014
NA	162.22	39	4	2014
NA	137.27	40	4	2014
NA	108.068	41	4	2014
NA	105.566	42	4	2014
NA	103.386	43	4	2014
NA	105.064	44	4	2014
NA	94.684	45	4	2014
NA	142.609	3	1	2014
NA	160.952	4	1	2014
NA	154.053	5	1	2014
NA	166.984	6	1	2014
NA	171.11	7	1	2014
NA	161.945	8	1	2014
NA	165.266	9	1	2014
NA	155.32	10	1	2014
NA	193.98	11	1	2014
NA	217.059	12	1	2014
NA	236.08	13	1	2014
NA	243.317	14	1	2014
NA	265.691	15	1	2014
NA	341.57	16	1	2014
NA	374.992	17	1	2014
NA	373.035	18	1	2014
NA	371.791	19	1	2014
NA	270.864	20	1	2014
NA	266.174	21	1	2014
NA	278.818	22	1	2014
NA	286.997	23	1	2014
NA	308.597	24	1	2014
NA	291.498	25	1	2014
NA	263.637	26	1	2014
NA	248.737	27	1	2014
NA	246.417	28	1	2014
NA	246.007	29	1	2014
NA	240.921	30	1	2014
NA	220.512	31	1	2014
NA	211.09	32	1	2014
NA	196.991	33	1	2014
NA	199.741	34	1	2014
NA	182.102	35	1	2014
NA	164.924	36	1	2014
NA	161.393	37	1	2014
NA	164.03	38	1	2014
NA	165.32	39	1	2014
NA	151.183	40	1	2014
NA	117.379	41	1	2014
NA	126.371	42	1	2014
NA	118.121	43	1	2014
NA	125.569	44	1	2014
NA	111.146	45	1	2014
NA	159.77	3	2	2014
NA	155.302	4	2	2014
NA	159.019	5	2	2014
NA	175.578	6	2	2014
NA	165.867	7	2	2014
NA	168.013	8	2	2014
NA	162.971	9	2	2014
NA	182.96	10	2	2014
NA	206.35	11	2	2014
NA	224.834	12	2	2014
NA	251.392	13	2	2014
NA	243.972	14	2	2014
NA	287.488	15	2	2014
NA	339.973	16	2	2014
NA	354.522	17	2	2014
NA	350.908	18	2	2014
NA	324.923	19	2	2014
NA	267.017	20	2	2014
NA	268.664	21	2	2014
NA	274.183	22	2	2014
NA	282.915	23	2	2014
NA	290.671	24	2	2014
NA	278.803	25	2	2014
NA	267.434	26	2	2014
NA	248.917	27	2	2014
NA	241.47	28	2	2014
NA	238.632	29	2	2014
NA	236.72	30	2	2014
NA	216.751	31	2	2014
NA	204.025	32	2	2014
NA	200.736	33	2	2014
NA	192.231	34	2	2014
NA	178.478	35	2	2014
NA	162.795	36	2	2014
NA	164.248	37	2	2014
NA	170.535	38	2	2014
NA	159.97	39	2	2014
NA	139.044	40	2	2014
NA	112.062	41	2	2014
NA	119.142	42	2	2014
NA	116.397	43	2	2014
NA	136.096	44	2	2014
NA	96.64	45	2	2014
NA	160.941	3	3	2014
NA	161.919	4	3	2014
NA	156.976	5	3	2014
NA	169.688	6	3	2014
NA	175.594	7	3	2014
NA	171.234	8	3	2014
NA	185.006	9	3	2014
NA	190.897	10	3	2014
NA	215.773	11	3	2014
NA	239.12	12	3	2014
NA	245.929	13	3	2014
NA	272.834	14	3	2014
NA	292.158	15	3	2014
NA	316.432	16	3	2014
NA	328.803	17	3	2014
NA	337.234	18	3	2014
NA	298.254	19	3	2014
NA	274.016	20	3	2014
NA	272.93	21	3	2014
NA	267.987	22	3	2014
NA	274.599	23	3	2014
NA	279.967	24	3	2014
NA	276.443	25	3	2014
NA	256.435	26	3	2014
NA	240.157	27	3	2014
NA	244.005	28	3	2014
NA	225.331	29	3	2014
NA	225.505	30	3	2014
NA	217.14	31	3	2014
NA	199.04	32	3	2014
NA	198.775	33	3	2014
NA	190.105	34	3	2014
NA	170.384	35	3	2014
NA	166.792	36	3	2014
NA	162.544	37	3	2014
NA	173.946	38	3	2014
NA	163.475	39	3	2014
NA	142.093	40	3	2014
NA	110.676	41	3	2014
NA	119.929	42	3	2014
NA	116.186	43	3	2014
NA	118.576	44	3	2014
NA	91.428	45	3	2014
NA	166.831	3	4	2014
NA	166.169	4	4	2014
NA	163.063	5	4	2014
NA	180.903	6	4	2014
NA	177.962	7	4	2014
NA	191.097	8	4	2014
NA	195.92	9	4	2014
NA	204.58	10	4	2014
NA	218.698	11	4	2014
NA	237.873	12	4	2014
NA	273.205	13	4	2014
NA	281.112	14	4	2014
NA	291.375	15	4	2014
NA	302.254	16	4	2014
NA	307.348	17	4	2014
NA	302.736	18	4	2014
NA	291.986	19	4	2014
NA	265.477	20	4	2014
NA	264.915	21	4	2014
NA	259.692	22	4	2014
NA	261.391	23	4	2014
NA	272.523	24	4	2014
NA	260.012	25	4	2014
NA	249.75	26	4	2014
NA	238.317	27	4	2014
NA	235.679	28	4	2014
NA	211.489	29	4	2014
NA	219.62	30	4	2014
NA	212.921	31	4	2014
NA	187.366	32	4	2014
NA	195.254	33	4	2014
NA	171.708	34	4	2014
NA	170.572	35	4	2014
NA	166.257	36	4	2014
NA	170.058	37	4	2014
NA	172.898	38	4	2014
NA	159.209	39	4	2014
NA	133.946	40	4	2014
NA	107.194	41	4	2014
NA	105.706	42	4	2014
NA	104.954	43	4	2014
NA	107.979	44	4	2014
NA	92.441	45	4	2014
NA	143.074666666667	3	1	2014
NA	163.036	4	1	2014
NA	155.227333333333	5	1	2014
NA	167.093333333333	6	1	2014
NA	171.17	7	1	2014
NA	162.346666666667	8	1	2014
NA	163.095333333333	9	1	2014
NA	156.872	10	1	2014
NA	195.640666666667	11	1	2014
NA	217.62	12	1	2014
NA	237.236	13	1	2014
NA	241.188	14	1	2014
NA	268.164666666667	15	1	2014
NA	340.748	16	1	2014
NA	375.614	17	1	2014
NA	374.560666666667	18	1	2014
NA	376.096666666667	19	1	2014
NA	269.414666666667	20	1	2014
NA	265.464	21	1	2014
NA	281.84	22	1	2014
NA	286.306	23	1	2014
NA	303.766666666667	24	1	2014
NA	293.019333333333	25	1	2014
NA	266.493333333333	26	1	2014
NA	249.374	27	1	2014
NA	247.709333333333	28	1	2014
NA	244.454666666667	29	1	2014
NA	242.050666666667	30	1	2014
NA	222.974	31	1	2014
NA	207.416666666667	32	1	2014
NA	195.561333333333	33	1	2014
NA	196.717333333333	34	1	2014
NA	182.782666666667	35	1	2014
NA	163.332666666667	36	1	2014
NA	159.572	37	1	2014
NA	163.396	38	1	2014
NA	166.426	39	1	2014
NA	150.999333333333	40	1	2014
NA	117.714666666667	41	1	2014
NA	128.290666666667	42	1	2014
NA	117.769333333333	43	1	2014
NA	127.700666666667	44	1	2014
NA	109.955333333333	45	1	2014
NA	160.766666666667	3	2	2014
NA	157.451333333333	4	2	2014
NA	154.980666666667	5	2	2014
NA	172.704	6	2	2014
NA	165.245333333333	7	2	2014
NA	165.958666666667	8	2	2014
NA	163.61	9	2	2014
NA	182.130666666667	10	2	2014
NA	201.376	11	2	2014
NA	227.260666666667	12	2	2014
NA	254.128666666667	13	2	2014
NA	243.69	14	2	2014
NA	282.208	15	2	2014
NA	338.296	16	2	2014
NA	357.468666666667	17	2	2014
NA	354.794666666667	18	2	2014
NA	320.357333333333	19	2	2014
NA	267.588	20	2	2014
NA	271.000666666667	21	2	2014
NA	274.368666666667	22	2	2014
NA	279.717333333333	23	2	2014
NA	287.481333333333	24	2	2014
NA	279.278666666667	25	2	2014
NA	267.088666666667	26	2	2014
NA	246.855333333333	27	2	2014
NA	243.563333333333	28	2	2014
NA	240.578	29	2	2014
NA	233.347333333333	30	2	2014
NA	220.263333333333	31	2	2014
NA	203.994	32	2	2014
NA	203.052	33	2	2014
NA	194.489333333333	34	2	2014
NA	177.4	35	2	2014
NA	162.719333333333	36	2	2014
NA	164.034666666667	37	2	2014
NA	170.926	38	2	2014
NA	158.354666666667	39	2	2014
NA	140.09	40	2	2014
NA	112.802666666667	41	2	2014
NA	117.828	42	2	2014
NA	117.144666666667	43	2	2014
NA	134.547333333333	44	2	2014
NA	97.2853333333333	45	2	2014
NA	163.391333333333	3	3	2014
NA	161.771333333333	4	3	2014
NA	155.862666666667	5	3	2014
NA	172.344666666667	6	3	2014
NA	175.765333333333	7	3	2014
NA	172.344	8	3	2014
NA	183.753333333333	9	3	2014
NA	193.988666666667	10	3	2014
NA	212.927333333333	11	3	2014
NA	239.792	12	3	2014
NA	247.528	13	3	2014
NA	269.815333333333	14	3	2014
NA	291.915333333333	15	3	2014
NA	321.898	16	3	2014
NA	326.396666666667	17	3	2014
NA	328.392666666667	18	3	2014
NA	298.424666666667	19	3	2014
NA	273.761333333333	20	3	2014
NA	267.786666666667	21	3	2014
NA	267.716666666667	22	3	2014
NA	272.797333333333	23	3	2014
NA	285.43	24	3	2014
NA	271.557333333333	25	3	2014
NA	255.578666666667	26	3	2014
NA	240.536666666667	27	3	2014
NA	245.897333333333	28	3	2014
NA	225.949333333333	29	3	2014
NA	224.037333333333	30	3	2014
NA	215.733333333333	31	3	2014
NA	203.228	32	3	2014
NA	196.36	33	3	2014
NA	191.088	34	3	2014
NA	170.907333333333	35	3	2014
NA	168.667333333333	36	3	2014
NA	165.675333333333	37	3	2014
NA	172.857333333333	38	3	2014
NA	166.352	39	3	2014
NA	143.571333333333	40	3	2014
NA	111.384	41	3	2014
NA	120.728666666667	42	3	2014
NA	117.248	43	3	2014
NA	118.735333333333	44	3	2014
NA	93.794	45	3	2014
NA	168.010666666667	3	4	2014
NA	169.802	4	4	2014
NA	164.164	5	4	2014
NA	182.731333333333	6	4	2014
NA	176.098	7	4	2014
NA	190.552666666667	8	4	2014
NA	195.065333333333	9	4	2014
NA	204.275333333333	10	4	2014
NA	217.767333333333	11	4	2014
NA	239.838666666667	12	4	2014
NA	268.588666666667	13	4	2014
NA	277.546	14	4	2014
NA	290.284	15	4	2014
NA	308.332	16	4	2014
NA	305.243333333333	17	4	2014
NA	304.676666666667	18	4	2014
NA	294.211333333333	19	4	2014
NA	267.856666666667	20	4	2014
NA	263.685333333333	21	4	2014
NA	262.495333333333	22	4	2014
NA	261.52	23	4	2014
NA	270.357333333333	24	4	2014
NA	261.816666666667	25	4	2014
NA	247.899333333333	26	4	2014
NA	239.606666666667	27	4	2014
NA	237.168	28	4	2014
NA	216.419333333333	29	4	2014
NA	218.915333333333	30	4	2014
NA	209.722	31	4	2014
NA	187.958666666667	32	4	2014
NA	198.846666666667	33	4	2014
NA	174.933333333333	34	4	2014
NA	169.132666666667	35	4	2014
NA	162.232	36	4	2014
NA	169.202	37	4	2014
NA	172.116	38	4	2014
NA	159.354666666667	39	4	2014
NA	134.686666666667	40	4	2014
NA	105.121333333333	41	4	2014
NA	105.768	42	4	2014
NA	103.822	43	4	2014
NA	105.774666666667	44	4	2014
NA	93.258	45	4	2014
NA	143.381	3	1	2014
NA	161.583	4	1	2014
NA	153.363	5	1	2014
NA	165.8465	6	1	2014
NA	168.9695	7	1	2014
NA	161.31	8	1	2014
NA	164.0725	9	1	2014
NA	156.212	10	1	2014
NA	192.4855	11	1	2014
NA	216.9805	12	1	2014
NA	236.9555	13	1	2014
NA	243.039	14	1	2014
NA	266.9755	15	1	2014
NA	345.067	16	1	2014
NA	374.0325	17	1	2014
NA	372.583	18	1	2014
NA	373.7845	19	1	2014
NA	270.1205	20	1	2014
NA	266.6865	21	1	2014
NA	283.313	22	1	2014
NA	284.7355	23	1	2014
NA	306.4625	24	1	2014
NA	292.588	25	1	2014
NA	265.911	26	1	2014
NA	250.541	27	1	2014
NA	247.827	28	1	2014
NA	242.3265	29	1	2014
NA	239.3505	30	1	2014
NA	221.918	31	1	2014
NA	208.7545	32	1	2014
NA	198.2735	33	1	2014
NA	195.8555	34	1	2014
NA	180.4645	35	1	2014
NA	163.699	36	1	2014
NA	159.4595	37	1	2014
NA	164.663	38	1	2014
NA	165.7695	39	1	2014
NA	151.444	40	1	2014
NA	119.0575	41	1	2014
NA	129.3075	42	1	2014
NA	118.5455	43	1	2014
NA	127.6085	44	1	2014
NA	111.5765	45	1	2014
NA	160.6085	3	2	2014
NA	156.8065	4	2	2014
NA	154.578	5	2	2014
NA	174.616	6	2	2014
NA	164.927	7	2	2014
NA	167.62	8	2	2014
NA	162.668	9	2	2014
NA	182.949	10	2	2014
NA	203.5645	11	2	2014
NA	222.0775	12	2	2014
NA	254.59	13	2	2014
NA	242.197	14	2	2014
NA	283.195	15	2	2014
NA	337.8195	16	2	2014
NA	356.933	17	2	2014
NA	356.5435	18	2	2014
NA	327.1095	19	2	2014
NA	267.83	20	2	2014
NA	270.1885	21	2	2014
NA	272.046	22	2	2014
NA	276.2215	23	2	2014
NA	290.2145	24	2	2014
NA	280.01	25	2	2014
NA	268.041	26	2	2014
NA	247.6	27	2	2014
NA	243.1495	28	2	2014
NA	238.611	29	2	2014
NA	234.4435	30	2	2014
NA	215.715	31	2	2014
NA	204.2175	32	2	2014
NA	202.247	33	2	2014
NA	193.8725	34	2	2014
NA	177.511	35	2	2014
NA	164.2355	36	2	2014
NA	166.071	37	2	2014
NA	169.9185	38	2	2014
NA	160.646	39	2	2014
NA	138.3095	40	2	2014
NA	114.117	41	2	2014
NA	117.1505	42	2	2014
NA	118.943	43	2	2014
NA	134.0575	44	2	2014
NA	96.856	45	2	2014
NA	165.824	3	3	2014
NA	162.5035	4	3	2014
NA	155.101	5	3	2014
NA	170.9055	6	3	2014
NA	174.59	7	3	2014
NA	170.7495	8	3	2014
NA	183.5045	9	3	2014
NA	191.358	10	3	2014
NA	216.003	11	3	2014
NA	238.8865	12	3	2014
NA	243.4425	13	3	2014
NA	270.273	14	3	2014
NA	292.8095	15	3	2014
NA	314.247	16	3	2014
NA	323.781	17	3	2014
NA	331.0525	18	3	2014
NA	295.507	19	3	2014
NA	275.194	20	3	2014
NA	266.837	21	3	2014
NA	268.228	22	3	2014
NA	274.068	23	3	2014
NA	283.9145	24	3	2014
NA	271.3355	25	3	2014
NA	258.2565	26	3	2014
NA	241.887	27	3	2014
NA	244.0775	28	3	2014
NA	226.7415	29	3	2014
NA	226.984	30	3	2014
NA	217.751	31	3	2014
NA	203.302	32	3	2014
NA	198.75	33	3	2014
NA	190.8775	34	3	2014
NA	170.397	35	3	2014
NA	166.423	36	3	2014
NA	164.2775	37	3	2014
NA	174.044	38	3	2014
NA	166.254	39	3	2014
NA	140.9505	40	3	2014
NA	111.232	41	3	2014
NA	120.5405	42	3	2014
NA	116.1845	43	3	2014
NA	117.852	44	3	2014
NA	92.5035	45	3	2014
NA	169.32	3	4	2014
NA	167.702	4	4	2014
NA	165.4155	5	4	2014
NA	181.2145	6	4	2014
NA	179.1395	7	4	2014
NA	190.565	8	4	2014
NA	195.529	9	4	2014
NA	203.8215	10	4	2014
NA	220.114	11	4	2014
NA	242.7195	12	4	2014
NA	266.7965	13	4	2014
NA	279.3585	14	4	2014
NA	288.8565	15	4	2014
NA	306.751	16	4	2014
NA	308.96	17	4	2014
NA	310.9145	18	4	2014
NA	294.409	19	4	2014
NA	267.364	20	4	2014
NA	265.081	21	4	2014
NA	263.8095	22	4	2014
NA	262.7895	23	4	2014
NA	270.452	24	4	2014
NA	259.201	25	4	2014
NA	249.5475	26	4	2014
NA	241.05	27	4	2014
NA	237.3955	28	4	2014
NA	213.655	29	4	2014
NA	218.6805	30	4	2014
NA	211.7605	31	4	2014
NA	189.895	32	4	2014
NA	194.0355	33	4	2014
NA	173.068	34	4	2014
NA	168.9005	35	4	2014
NA	163.7805	36	4	2014
NA	169.755	37	4	2014
NA	172.4895	38	4	2014
NA	160.566	39	4	2014
NA	134.6015	40	4	2014
NA	106.9	41	4	2014
NA	105.9905	42	4	2014
NA	103.6995	43	4	2014
NA	105.4615	44	4	2014
NA	91.5755	45	4	2014
NA	142.6292	3	1	2014
NA	162.922	4	1	2014
NA	156.7216	5	1	2014
NA	165.4636	6	1	2014
NA	170.9204	7	1	2014
NA	159.5036	8	1	2014
NA	164.304	9	1	2014
NA	155.9696	10	1	2014
NA	194.082	11	1	2014
NA	217.3048	12	1	2014
NA	236.2264	13	1	2014
NA	243.3304	14	1	2014
NA	266.3164	15	1	2014
NA	343.6228	16	1	2014
NA	374.7512	17	1	2014
NA	370.8952	18	1	2014
NA	372.7548	19	1	2014
NA	270.5324	20	1	2014
NA	266.1844	21	1	2014
NA	282.07	22	1	2014
NA	284.7552	23	1	2014
NA	304.4944	24	1	2014
NA	292.1692	25	1	2014
NA	263.55	26	1	2014
NA	249.1376	27	1	2014
NA	246.9068	28	1	2014
NA	243.516	29	1	2014
NA	241.4092	30	1	2014
NA	220.6628	31	1	2014
NA	207.724	32	1	2014
NA	196.5192	33	1	2014
NA	196.3644	34	1	2014
NA	181.9896	35	1	2014
NA	162.8544	36	1	2014
NA	158.14	37	1	2014
NA	164.006	38	1	2014
NA	165.7616	39	1	2014
NA	150.2464	40	1	2014
NA	118.2612	41	1	2014
NA	127.5008	42	1	2014
NA	117.9196	43	1	2014
NA	127.1772	44	1	2014
NA	110.2828	45	1	2014
NA	159.8464	3	2	2014
NA	156.2196	4	2	2014
NA	155.1872	5	2	2014
NA	173.536	6	2	2014
NA	162.6592	7	2	2014
NA	166.8528	8	2	2014
NA	163.9092	9	2	2014
NA	182.7288	10	2	2014
NA	202.3056	11	2	2014
NA	224.8584	12	2	2014
NA	252.4248	13	2	2014
NA	244.5456	14	2	2014
NA	282.4248	15	2	2014
NA	334.9808	16	2	2014
NA	356.2504	17	2	2014
NA	353.18	18	2	2014
NA	324.9428	19	2	2014
NA	268.8356	20	2	2014
NA	270.5908	21	2	2014
NA	275.2628	22	2	2014
NA	280.0848	23	2	2014
NA	288.5404	24	2	2014
NA	277.6884	25	2	2014
NA	266.8556	26	2	2014
NA	247.3988	27	2	2014
NA	244.5348	28	2	2014
NA	237.4556	29	2	2014
NA	234.3868	30	2	2014
NA	217.1296	31	2	2014
NA	202.8944	32	2	2014
NA	202.1276	33	2	2014
NA	193.7968	34	2	2014
NA	180.7192	35	2	2014
NA	164.2148	36	2	2014
NA	165.618	37	2	2014
NA	171.6776	38	2	2014
NA	157.7528	39	2	2014
NA	139.2376	40	2	2014
NA	113.3688	41	2	2014
NA	117.2792	42	2	2014
NA	119.5692	43	2	2014
NA	134.4792	44	2	2014
NA	99.1632	45	2	2014
NA	160.6916	3	3	2014
NA	162.4848	4	3	2014
NA	156.3892	5	3	2014
NA	173.018	6	3	2014
NA	174.6008	7	3	2014
NA	171.718	8	3	2014
NA	182.4624	9	3	2014
NA	191.6856	10	3	2014
NA	213.2096	11	3	2014
NA	236.1016	12	3	2014
NA	245.2048	13	3	2014
NA	271.4872	14	3	2014
NA	292.5036	15	3	2014
NA	317.1132	16	3	2014
NA	326.55	17	3	2014
NA	330.8068	18	3	2014
NA	299.0324	19	3	2014
NA	274.446	20	3	2014
NA	268.634	21	3	2014
NA	269.3068	22	3	2014
NA	276.666	23	3	2014
NA	282.0828	24	3	2014
NA	271.2636	25	3	2014
NA	256.1924	26	3	2014
NA	242.912	27	3	2014
NA	244.5892	28	3	2014
NA	226.0872	29	3	2014
NA	224.3948	30	3	2014
NA	214.222	31	3	2014
NA	200.6308	32	3	2014
NA	198.372	33	3	2014
NA	193.0108	34	3	2014
NA	172.254	35	3	2014
NA	168.6536	36	3	2014
NA	163.112	37	3	2014
NA	173.7256	38	3	2014
NA	165.8948	39	3	2014
NA	141.73	40	3	2014
NA	110.9592	41	3	2014
NA	122.126	42	3	2014
NA	115.3656	43	3	2014
NA	117.6256	44	3	2014
NA	92.5432	45	3	2014
NA	167.442	3	4	2014
NA	165.758	4	4	2014
NA	164.4632	5	4	2014
NA	179.6852	6	4	2014
NA	178.3396	7	4	2014
NA	192.544	8	4	2014
NA	196.5792	9	4	2014
NA	202.8828	10	4	2014
NA	219.538	11	4	2014
NA	240.4312	12	4	2014
NA	271.1656	13	4	2014
NA	278.708	14	4	2014
NA	289.7032	15	4	2014
NA	302.7644	16	4	2014
NA	305.6924	17	4	2014
NA	309.6644	18	4	2014
NA	296.1164	19	4	2014
NA	266.1572	20	4	2014
NA	262.6348	21	4	2014
NA	263.028	22	4	2014
NA	263.1796	23	4	2014
NA	269.1856	24	4	2014
NA	259.5012	25	4	2014
NA	248.8696	26	4	2014
NA	237.6392	27	4	2014
NA	234.6532	28	4	2014
NA	220.038	29	4	2014
NA	219.4916	30	4	2014
NA	209.2676	31	4	2014
NA	188.7788	32	4	2014
NA	196.5388	33	4	2014
NA	173.51	34	4	2014
NA	171.6216	35	4	2014
NA	165.1072	36	4	2014
NA	171.5232	37	4	2014
NA	173.5328	38	4	2014
NA	160.1688	39	4	2014
NA	136.232	40	4	2014
NA	105.7448	41	4	2014
NA	106.0324	42	4	2014
NA	106.3284	43	4	2014
NA	105.7736	44	4	2014
NA	92.324	45	4	2014
NA	143.170333333333	3	1	2014
NA	162.377666666667	4	1	2014
NA	154.635666666667	5	1	2014
NA	165.244	6	1	2014
NA	170.713666666667	7	1	2014
NA	160.422	8	1	2014
NA	164.112333333333	9	1	2014
NA	157.528333333333	10	1	2014
NA	192.043333333333	11	1	2014
NA	216.633666666667	12	1	2014
NA	236.853333333333	13	1	2014
NA	243.875666666667	14	1	2014
NA	265.897	15	1	2014
NA	342.557666666667	16	1	2014
NA	374.838666666667	17	1	2014
NA	372.763	18	1	2014
NA	376.298	19	1	2014
NA	269.166333333333	20	1	2014
NA	263.746	21	1	2014
NA	280.294	22	1	2014
NA	286.096	23	1	2014
NA	306.463	24	1	2014
NA	292.202666666667	25	1	2014
NA	264.814	26	1	2014
NA	248.892333333333	27	1	2014
NA	246.968	28	1	2014
NA	243.807666666667	29	1	2014
NA	240.511666666667	30	1	2014
NA	221.067666666667	31	1	2014
NA	208.383	32	1	2014
NA	196.776333333333	33	1	2014
NA	195.911666666667	34	1	2014
NA	181.396333333333	35	1	2014
NA	163.241333333333	36	1	2014
NA	158.456	37	1	2014
NA	164.678333333333	38	1	2014
NA	165.367	39	1	2014
NA	149.853	40	1	2014
NA	119.166333333333	41	1	2014
NA	127.191333333333	42	1	2014
NA	118.132666666667	43	1	2014
NA	127.024333333333	44	1	2014
NA	111.452666666667	45	1	2014
NA	161.815	3	2	2014
NA	156.474	4	2	2014
NA	157.344666666667	5	2	2014
NA	176.086333333333	6	2	2014
NA	163.886666666667	7	2	2014
NA	166.933333333333	8	2	2014
NA	162.741333333333	9	2	2014
NA	181.391666666667	10	2	2014
NA	199.917666666667	11	2	2014
NA	223.803666666667	12	2	2014
NA	253.025333333333	13	2	2014
NA	243.914333333333	14	2	2014
NA	284.466666666667	15	2	2014
NA	336.072333333333	16	2	2014
NA	357.750333333333	17	2	2014
NA	354.282666666667	18	2	2014
NA	326.502	19	2	2014
NA	267.667666666667	20	2	2014
NA	272.161666666667	21	2	2014
NA	275.434666666667	22	2	2014
NA	279.150666666667	23	2	2014
NA	289.069333333333	24	2	2014
NA	278.150333333333	25	2	2014
NA	267.865	26	2	2014
NA	247.025333333333	27	2	2014
NA	242.954333333333	28	2	2014
NA	239.373	29	2	2014
NA	236.698333333333	30	2	2014
NA	218.857333333333	31	2	2014
NA	204.535	32	2	2014
NA	202.176666666667	33	2	2014
NA	193.954	34	2	2014
NA	178.192	35	2	2014
NA	163.256333333333	36	2	2014
NA	165.392333333333	37	2	2014
NA	171.163	38	2	2014
NA	159.322333333333	39	2	2014
NA	139.024	40	2	2014
NA	115.613666666667	41	2	2014
NA	117.421333333333	42	2	2014
NA	118.609666666667	43	2	2014
NA	135.221666666667	44	2	2014
NA	98.12	45	2	2014
NA	163.088333333333	3	3	2014
NA	164.581333333333	4	3	2014
NA	154.881	5	3	2014
NA	174.667333333333	6	3	2014
NA	175.505	7	3	2014
NA	170.298	8	3	2014
NA	185.059	9	3	2014
NA	191.753666666667	10	3	2014
NA	213.394666666667	11	3	2014
NA	241.200333333333	12	3	2014
NA	244.479333333333	13	3	2014
NA	270.985333333333	14	3	2014
NA	292.229666666667	15	3	2014
NA	317.84	16	3	2014
NA	326.589666666667	17	3	2014
NA	331.673333333333	18	3	2014
NA	297.687333333333	19	3	2014
NA	274.484666666667	20	3	2014
NA	269.389	21	3	2014
NA	270.378	22	3	2014
NA	276.099	23	3	2014
NA	281.413	24	3	2014
NA	273.411	25	3	2014
NA	255.433	26	3	2014
NA	238.642333333333	27	3	2014
NA	244.567	28	3	2014
NA	225.349666666667	29	3	2014
NA	226.341	30	3	2014
NA	215.205666666667	31	3	2014
NA	202.092	32	3	2014
NA	197.539333333333	33	3	2014
NA	190.331333333333	34	3	2014
NA	169.548	35	3	2014
NA	167.901333333333	36	3	2014
NA	164.684333333333	37	3	2014
NA	172.550333333333	38	3	2014
NA	166.371	39	3	2014
NA	141.679	40	3	2014
NA	111.893333333333	41	3	2014
NA	121.986	42	3	2014
NA	116.783	43	3	2014
NA	118.485666666667	44	3	2014
NA	92.2056666666667	45	3	2014
NA	167.862333333333	3	4	2014
NA	168.414333333333	4	4	2014
NA	164.715	5	4	2014
NA	181.144	6	4	2014
NA	179.902333333333	7	4	2014
NA	191.702666666667	8	4	2014
NA	196.167333333333	9	4	2014
NA	203.758333333333	10	4	2014
NA	219.702666666667	11	4	2014
NA	242.670333333333	12	4	2014
NA	271.500333333333	13	4	2014
NA	279.116	14	4	2014
NA	289.200333333333	15	4	2014
NA	306.083666666667	16	4	2014
NA	306.602666666667	17	4	2014
NA	307.597	18	4	2014
NA	296.627333333333	19	4	2014
NA	265.414666666667	20	4	2014
NA	262.276	21	4	2014
NA	264.332	22	4	2014
NA	261.651666666667	23	4	2014
NA	270.777666666667	24	4	2014
NA	258.895333333333	25	4	2014
NA	248.888666666667	26	4	2014
NA	238.209333333333	27	4	2014
NA	236.035	28	4	2014
NA	216.659	29	4	2014
NA	218.476666666667	30	4	2014
NA	210.766333333333	31	4	2014
NA	189.063	32	4	2014
NA	196.912666666667	33	4	2014
NA	174.573666666667	34	4	2014
NA	169.703333333333	35	4	2014
NA	165.517666666667	36	4	2014
NA	171.192	37	4	2014
NA	175.250333333333	38	4	2014
NA	160.671	39	4	2014
NA	134.385666666667	40	4	2014
NA	107.618333333333	41	4	2014
NA	105.756666666667	42	4	2014
NA	105.046	43	4	2014
NA	106.216	44	4	2014
NA	91.5993333333333	45	4	2014
Forecast Target	194	3	1	2014
Forecast Target	190	4	1	2014
Forecast Target	172	5	1	2014
Forecast Target	156	6	1	2014
Forecast Target	161	7	1	2014
Forecast Target	150	8	1	2014
Forecast Target	105	9	1	2014
Forecast Target	198	10	1	2014
Forecast Target	210	11	1	2014
Forecast Target	234	12	1	2014
Forecast Target	231	13	1	2014
Forecast Target	279	14	1	2014
Forecast Target	395	15	1	2014
Forecast Target	388	16	1	2014
Forecast Target	356	17	1	2014
Forecast Target	389	18	1	2014
Forecast Target	262	19	1	2014
Forecast Target	274	20	1	2014
Forecast Target	291	21	1	2014
Forecast Target	296	22	1	2014
Forecast Target	327	23	1	2014
Forecast Target	297	24	1	2014
Forecast Target	265	25	1	2014
Forecast Target	247	26	1	2014
Forecast Target	261	27	1	2014
Forecast Target	248	28	1	2014
Forecast Target	239	29	1	2014
Forecast Target	201	30	1	2014
Forecast Target	203	31	1	2014
Forecast Target	163	32	1	2014
Forecast Target	201	33	1	2014
Forecast Target	129	34	1	2014
Forecast Target	148	35	1	2014
Forecast Target	143	36	1	2014
Forecast Target	152	37	1	2014
Forecast Target	155	38	1	2014
Forecast Target	139	39	1	2014
Forecast Target	106	40	1	2014
Forecast Target	134	41	1	2014
Forecast Target	105	42	1	2014
Forecast Target	152	43	1	2014
Forecast Target	93	44	1	2014
Forecast Target	79	45	1	2014
Forecast Target	190	3	2	2014
Forecast Target	172	4	2	2014
Forecast Target	156	5	2	2014
Forecast Target	161	6	2	2014
Forecast Target	150	7	2	2014
Forecast Target	105	8	2	2014
Forecast Target	198	9	2	2014
Forecast Target	210	10	2	2014
Forecast Target	234	11	2	2014
Forecast Target	231	12	2	2014
Forecast Target	279	13	2	2014
Forecast Target	395	14	2	2014
Forecast Target	388	15	2	2014
Forecast Target	356	16	2	2014
Forecast Target	389	17	2	2014
Forecast Target	262	18	2	2014
Forecast Target	274	19	2	2014
Forecast Target	291	20	2	2014
Forecast Target	296	21	2	2014
Forecast Target	327	22	2	2014
Forecast Target	297	23	2	2014
Forecast Target	265	24	2	2014
Forecast Target	247	25	2	2014
Forecast Target	261	26	2	2014
Forecast Target	248	27	2	2014
Forecast Target	239	28	2	2014
Forecast Target	201	29	2	2014
Forecast Target	203	30	2	2014
Forecast Target	163	31	2	2014
Forecast Target	201	32	2	2014
Forecast Target	129	33	2	2014
Forecast Target	148	34	2	2014
Forecast Target	143	35	2	2014
Forecast Target	152	36	2	2014
Forecast Target	155	37	2	2014
Forecast Target	139	38	2	2014
Forecast Target	106	39	2	2014
Forecast Target	134	40	2	2014
Forecast Target	105	41	2	2014
Forecast Target	152	42	2	2014
Forecast Target	93	43	2	2014
Forecast Target	79	44	2	2014
Forecast Target	67	45	2	2014
Forecast Target	172	3	3	2014
Forecast Target	156	4	3	2014
Forecast Target	161	5	3	2014
Forecast Target	150	6	3	2014
Forecast Target	105	7	3	2014
Forecast Target	198	8	3	2014
Forecast Target	210	9	3	2014
Forecast Target	234	10	3	2014
Forecast Target	231	11	3	2014
Forecast Target	279	12	3	2014
Forecast Target	395	13	3	2014
Forecast Target	388	14	3	2014
Forecast Target	356	15	3	2014
Forecast Target	389	16	3	2014
Forecast Target	262	17	3	2014
Forecast Target	274	18	3	2014
Forecast Target	291	19	3	2014
Forecast Target	296	20	3	2014
Forecast Target	327	21	3	2014
Forecast Target	297	22	3	2014
Forecast Target	265	23	3	2014
Forecast Target	247	24	3	2014
Forecast Target	261	25	3	2014
Forecast Target	248	26	3	2014
Forecast Target	239	27	3	2014
Forecast Target	201	28	3	2014
Forecast Target	203	29	3	2014
Forecast Target	163	30	3	2014
Forecast Target	201	31	3	2014
Forecast Target	129	32	3	2014
Forecast Target	148	33	3	2014
Forecast Target	143	34	3	2014
Forecast Target	152	35	3	2014
Forecast Target	155	36	3	2014
Forecast Target	139	37	3	2014
Forecast Target	106	38	3	2014
Forecast Target	134	39	3	2014
Forecast Target	105	40	3	2014
Forecast Target	152	41	3	2014
Forecast Target	93	42	3	2014
Forecast Target	79	43	3	2014
Forecast Target	67	44	3	2014
Forecast Target	83	45	3	2014
Forecast Target	156	3	4	2014
Forecast Target	161	4	4	2014
Forecast Target	150	5	4	2014
Forecast Target	105	6	4	2014
Forecast Target	198	7	4	2014
Forecast Target	210	8	4	2014
Forecast Target	234	9	4	2014
Forecast Target	231	10	4	2014
Forecast Target	279	11	4	2014
Forecast Target	395	12	4	2014
Forecast Target	388	13	4	2014
Forecast Target	356	14	4	2014
Forecast Target	389	15	4	2014
Forecast Target	262	16	4	2014
Forecast Target	274	17	4	2014
Forecast Target	291	18	4	2014
Forecast Target	296	19	4	2014
Forecast Target	327	20	4	2014
Forecast Target	297	21	4	2014
Forecast Target	265	22	4	2014
Forecast Target	247	23	4	2014
Forecast Target	261	24	4	2014
Forecast Target	248	25	4	2014
Forecast Target	239	26	4	2014
Forecast Target	201	27	4	2014
Forecast Target	203	28	4	2014
Forecast Target	163	29	4	2014
Forecast Target	201	30	4	2014
Forecast Target	129	31	4	2014
Forecast Target	148	32	4	2014
Forecast Target	143	33	4	2014
Forecast Target	152	34	4	2014
Forecast Target	155	35	4	2014
Forecast Target	139	36	4	2014
Forecast Target	106	37	4	2014
Forecast Target	134	38	4	2014
Forecast Target	105	39	4	2014
Forecast Target	152	40	4	2014
Forecast Target	93	41	4	2014
Forecast Target	79	42	4	2014
Forecast Target	67	43	4	2014
Forecast Target	83	44	4	2014
Forecast Target	65	45	4	2014
