# Supplementary material for: A stacked ensemble method for forecasting influenza-like illness visit volumes at emergency departments
Source: PLoS One. 2021 Mar 22;16(3):e0241725. doi: 10.1371/journal.pone.0241725 (PMC7984626; doi:10.1371/journal.pone.0241725)
Supplement: S1 Data — (ZIP) [file pone.0241725.s003.zip › ILI_plosone/tables/rf_optim_raw_estimates_2015weeks-3-45.csv]

object	value	epiweek	weeks_ahead	season
NA	141.734	3	1	2015
NA	154.914	4	1	2015
NA	145.554	5	1	2015
NA	144.6	6	1	2015
NA	154.892	7	1	2015
NA	151.028	8	1	2015
NA	175.53	9	1	2015
NA	194.57	10	1	2015
NA	228.8	11	1	2015
NA	235.666	12	1	2015
NA	220.768	13	1	2015
NA	211.718	14	1	2015
NA	222.016	15	1	2015
NA	230.122	16	1	2015
NA	310.504	17	1	2015
NA	283.074	18	1	2015
NA	251.628	19	1	2015
NA	258.724	20	1	2015
NA	255.344	21	1	2015
NA	294.696	22	1	2015
NA	339.956	23	1	2015
NA	324.346	24	1	2015
NA	385.55	25	1	2015
NA	386.842	26	1	2015
NA	363.36	27	1	2015
NA	373.78	28	1	2015
NA	340.756	29	1	2015
NA	324.458	30	1	2015
NA	240.708	31	1	2015
NA	205.578	32	1	2015
NA	176.222	33	1	2015
NA	169.306	34	1	2015
NA	169.014	35	1	2015
NA	173.222	36	1	2015
NA	164.118	37	1	2015
NA	156.136	38	1	2015
NA	161.546	39	1	2015
NA	148.48	40	1	2015
NA	132.296	41	1	2015
NA	134.966	42	1	2015
NA	126.814	43	1	2015
NA	127.168	44	1	2015
NA	106.848	45	1	2015
NA	154.804	3	2	2015
NA	153.606	4	2	2015
NA	145.442	5	2	2015
NA	156.316	6	2	2015
NA	153.876	7	2	2015
NA	168.366	8	2	2015
NA	206.432	9	2	2015
NA	222.09	10	2	2015
NA	264.764	11	2	2015
NA	241.088	12	2	2015
NA	233.434	13	2	2015
NA	237.214	14	2	2015
NA	251.66	15	2	2015
NA	269.53	16	2	2015
NA	322.63	17	2	2015
NA	289.07	18	2	2015
NA	262.656	19	2	2015
NA	258.054	20	2	2015
NA	263.772	21	2	2015
NA	288.248	22	2	2015
NA	320.2	23	2	2015
NA	338.316	24	2	2015
NA	396.584	25	2	2015
NA	378.216	26	2	2015
NA	358.998	27	2	2015
NA	344.136	28	2	2015
NA	336.892	29	2	2015
NA	297.172	30	2	2015
NA	241.638	31	2	2015
NA	191.024	32	2	2015
NA	183.74	33	2	2015
NA	163.51	34	2	2015
NA	186.33	35	2	2015
NA	166.076	36	2	2015
NA	176.72	37	2	2015
NA	155.616	38	2	2015
NA	159.076	39	2	2015
NA	145.962	40	2	2015
NA	130.412	41	2	2015
NA	130.784	42	2	2015
NA	135.032	43	2	2015
NA	105.118	44	2	2015
NA	101.252	45	2	2015
NA	156.72	3	3	2015
NA	154.144	4	3	2015
NA	159.766	5	3	2015
NA	155.71	6	3	2015
NA	163.414	7	3	2015
NA	189.38	8	3	2015
NA	228.004	9	3	2015
NA	246.262	10	3	2015
NA	281.812	11	3	2015
NA	262.376	12	3	2015
NA	253.834	13	3	2015
NA	273.526	14	3	2015
NA	269.99	15	3	2015
NA	280.55	16	3	2015
NA	307.61	17	3	2015
NA	286.98	18	3	2015
NA	263.65	19	3	2015
NA	266.728	20	3	2015
NA	275.504	21	3	2015
NA	282.624	22	3	2015
NA	334.692	23	3	2015
NA	344.304	24	3	2015
NA	375.284	25	3	2015
NA	357.576	26	3	2015
NA	342.362	27	3	2015
NA	341.25	28	3	2015
NA	310.122	29	3	2015
NA	294.548	30	3	2015
NA	234.422	31	3	2015
NA	189.858	32	3	2015
NA	184.644	33	3	2015
NA	173.366	34	3	2015
NA	186.9	35	3	2015
NA	178.762	36	3	2015
NA	172.954	37	3	2015
NA	159.624	38	3	2015
NA	159.096	39	3	2015
NA	147.524	40	3	2015
NA	127.46	41	3	2015
NA	129.464	42	3	2015
NA	122.026	43	3	2015
NA	103.908	44	3	2015
NA	95.86	45	3	2015
NA	159.52	3	4	2015
NA	170.008	4	4	2015
NA	167.552	5	4	2015
NA	177.396	6	4	2015
NA	196.658	7	4	2015
NA	213.618	8	4	2015
NA	251.844	9	4	2015
NA	263.444	10	4	2015
NA	298.872	11	4	2015
NA	288.304	12	4	2015
NA	278.91	13	4	2015
NA	287.024	14	4	2015
NA	281.874	15	4	2015
NA	284.126	16	4	2015
NA	293.562	17	4	2015
NA	271.984	18	4	2015
NA	263.456	19	4	2015
NA	264.828	20	4	2015
NA	277.774	21	4	2015
NA	304.864	22	4	2015
NA	329.884	23	4	2015
NA	326.942	24	4	2015
NA	345.85	25	4	2015
NA	329.48	26	4	2015
NA	321.044	27	4	2015
NA	306.122	28	4	2015
NA	278.856	29	4	2015
NA	270.406	30	4	2015
NA	229.88	31	4	2015
NA	187.4	32	4	2015
NA	193.412	33	4	2015
NA	174.304	34	4	2015
NA	198.106	35	4	2015
NA	176.776	36	4	2015
NA	177.848	37	4	2015
NA	159.854	38	4	2015
NA	165.162	39	4	2015
NA	146.5	40	4	2015
NA	120.068	41	4	2015
NA	123.528	42	4	2015
NA	122.352	43	4	2015
NA	103.44	44	4	2015
NA	94.636	45	4	2015
NA	140.621	3	1	2015
NA	155.598	4	1	2015
NA	145.384	5	1	2015
NA	147.196	6	1	2015
NA	156.377	7	1	2015
NA	150.29	8	1	2015
NA	177.919	9	1	2015
NA	199.984	10	1	2015
NA	230.345	11	1	2015
NA	234.648	12	1	2015
NA	221.036	13	1	2015
NA	209.318	14	1	2015
NA	219.494	15	1	2015
NA	232.892	16	1	2015
NA	311.466	17	1	2015
NA	284.522	18	1	2015
NA	248.07	19	1	2015
NA	256.967	20	1	2015
NA	257.817	21	1	2015
NA	294.005	22	1	2015
NA	336.156	23	1	2015
NA	324.265	24	1	2015
NA	383.021	25	1	2015
NA	386.804	26	1	2015
NA	370.197	27	1	2015
NA	372.245	28	1	2015
NA	339.379	29	1	2015
NA	326.796	30	1	2015
NA	244.671	31	1	2015
NA	202.471	32	1	2015
NA	172.587	33	1	2015
NA	172.52	34	1	2015
NA	169.679	35	1	2015
NA	173.113	36	1	2015
NA	165.165	37	1	2015
NA	160.716	38	1	2015
NA	162.545	39	1	2015
NA	147.766	40	1	2015
NA	134.619	41	1	2015
NA	135.398	42	1	2015
NA	130.398	43	1	2015
NA	124.898	44	1	2015
NA	108.277	45	1	2015
NA	155.72	3	2	2015
NA	151.912	4	2	2015
NA	146.102	5	2	2015
NA	154.239	6	2	2015
NA	154.303	7	2	2015
NA	165.672	8	2	2015
NA	201.721	9	2	2015
NA	225.418	10	2	2015
NA	265.574	11	2	2015
NA	240.903	12	2	2015
NA	229.454	13	2	2015
NA	234.563	14	2	2015
NA	248.34	15	2	2015
NA	260.059	16	2	2015
NA	321.407	17	2	2015
NA	278.389	18	2	2015
NA	255.192	19	2	2015
NA	257.744	20	2	2015
NA	268.008	21	2	2015
NA	291.967	22	2	2015
NA	321.73	23	2	2015
NA	336.351	24	2	2015
NA	388.904	25	2	2015
NA	374.376	26	2	2015
NA	357.416	27	2	2015
NA	342.502	28	2	2015
NA	338.829	29	2	2015
NA	297.843	30	2	2015
NA	237.296	31	2	2015
NA	195.681	32	2	2015
NA	185.926	33	2	2015
NA	164.653	34	2	2015
NA	183.807	35	2	2015
NA	165.509	36	2	2015
NA	178.62	37	2	2015
NA	155.205	38	2	2015
NA	156.466	39	2	2015
NA	145.679	40	2	2015
NA	129.328	41	2	2015
NA	130.125	42	2	2015
NA	135.759	43	2	2015
NA	107.71	44	2	2015
NA	100.595	45	2	2015
NA	157.045	3	3	2015
NA	154.836	4	3	2015
NA	160.717	5	3	2015
NA	159.46	6	3	2015
NA	167.978	7	3	2015
NA	193.188	8	3	2015
NA	229.495	9	3	2015
NA	251.288	10	3	2015
NA	278.404	11	3	2015
NA	262.397	12	3	2015
NA	251.407	13	3	2015
NA	269.798	14	3	2015
NA	271.152	15	3	2015
NA	279.975	16	3	2015
NA	308.069	17	3	2015
NA	287.533	18	3	2015
NA	262.496	19	3	2015
NA	264.058	20	3	2015
NA	270.615	21	3	2015
NA	287.524	22	3	2015
NA	330.632	23	3	2015
NA	354.573	24	3	2015
NA	363.625	25	3	2015
NA	358.07	26	3	2015
NA	343.254	27	3	2015
NA	344.316	28	3	2015
NA	312.522	29	3	2015
NA	286.14	30	3	2015
NA	241.565	31	3	2015
NA	192.93	32	3	2015
NA	185.164	33	3	2015
NA	175.602	34	3	2015
NA	186.728	35	3	2015
NA	182.032	36	3	2015
NA	176.354	37	3	2015
NA	159.925	38	3	2015
NA	161.085	39	3	2015
NA	146.293	40	3	2015
NA	123.878	41	3	2015
NA	129.186	42	3	2015
NA	123.123	43	3	2015
NA	105.134	44	3	2015
NA	94.909	45	3	2015
NA	163.009	3	4	2015
NA	164.68	4	4	2015
NA	166.315	5	4	2015
NA	183.355	6	4	2015
NA	192.896	7	4	2015
NA	215.821	8	4	2015
NA	249.478	9	4	2015
NA	268.773	10	4	2015
NA	295.902	11	4	2015
NA	290.159	12	4	2015
NA	281.742	13	4	2015
NA	284.634	14	4	2015
NA	273.084	15	4	2015
NA	282.016	16	4	2015
NA	296.302	17	4	2015
NA	279.039	18	4	2015
NA	262.723	19	4	2015
NA	267.056	20	4	2015
NA	274.49	21	4	2015
NA	299.44	22	4	2015
NA	329.275	23	4	2015
NA	329.746	24	4	2015
NA	347.479	25	4	2015
NA	339.668	26	4	2015
NA	324.182	27	4	2015
NA	296.172	28	4	2015
NA	282.345	29	4	2015
NA	271.372	30	4	2015
NA	227.945	31	4	2015
NA	188.825	32	4	2015
NA	191.767	33	4	2015
NA	174.551	34	4	2015
NA	197.591	35	4	2015
NA	180.115	36	4	2015
NA	172.747	37	4	2015
NA	161.202	38	4	2015
NA	163.201	39	4	2015
NA	144.642	40	4	2015
NA	119.619	41	4	2015
NA	124.118	42	4	2015
NA	124.26	43	4	2015
NA	100.381	44	4	2015
NA	93.703	45	4	2015
NA	140.744	3	1	2015
NA	155.464666666667	4	1	2015
NA	145.634	5	1	2015
NA	144.699333333333	6	1	2015
NA	156.282	7	1	2015
NA	151.120666666667	8	1	2015
NA	180.764	9	1	2015
NA	197.859333333333	10	1	2015
NA	229.484	11	1	2015
NA	233.941333333333	12	1	2015
NA	219.926666666667	13	1	2015
NA	207.788	14	1	2015
NA	218.476666666667	15	1	2015
NA	234.908	16	1	2015
NA	305.941333333333	17	1	2015
NA	285.434666666667	18	1	2015
NA	247.733333333333	19	1	2015
NA	256.4	20	1	2015
NA	260.634666666667	21	1	2015
NA	296.51	22	1	2015
NA	338.245333333333	23	1	2015
NA	326.716	24	1	2015
NA	389.018666666667	25	1	2015
NA	380.520666666667	26	1	2015
NA	367.398	27	1	2015
NA	369.760666666667	28	1	2015
NA	344.578666666667	29	1	2015
NA	330.198666666667	30	1	2015
NA	246.676	31	1	2015
NA	201.625333333333	32	1	2015
NA	171.928666666667	33	1	2015
NA	172.482	34	1	2015
NA	171.382666666667	35	1	2015
NA	172.756	36	1	2015
NA	165.450666666667	37	1	2015
NA	159.44	38	1	2015
NA	162.262666666667	39	1	2015
NA	148.667333333333	40	1	2015
NA	134.904666666667	41	1	2015
NA	136.932666666667	42	1	2015
NA	130.150666666667	43	1	2015
NA	124.202	44	1	2015
NA	108.336	45	1	2015
NA	152.612666666667	3	2	2015
NA	154.078666666667	4	2	2015
NA	146.511333333333	5	2	2015
NA	155.172	6	2	2015
NA	153.436666666667	7	2	2015
NA	171.225333333333	8	2	2015
NA	199.008	9	2	2015
NA	224.61	10	2	2015
NA	265.432666666667	11	2	2015
NA	246.287333333333	12	2	2015
NA	233.453333333333	13	2	2015
NA	232.896	14	2	2015
NA	250.079333333333	15	2	2015
NA	263.842666666667	16	2	2015
NA	316.422	17	2	2015
NA	284.346666666667	18	2	2015
NA	256.773333333333	19	2	2015
NA	258.553333333333	20	2	2015
NA	268.652	21	2	2015
NA	291.874666666667	22	2	2015
NA	315.294666666667	23	2	2015
NA	329.671333333333	24	2	2015
NA	387.592666666667	25	2	2015
NA	378.148	26	2	2015
NA	356.33	27	2	2015
NA	346.968666666667	28	2	2015
NA	339.462666666667	29	2	2015
NA	299.272	30	2	2015
NA	235.76	31	2	2015
NA	191.126	32	2	2015
NA	182.259333333333	33	2	2015
NA	167.193333333333	34	2	2015
NA	182.280666666667	35	2	2015
NA	165.474666666667	36	2	2015
NA	180.263333333333	37	2	2015
NA	156.663333333333	38	2	2015
NA	157.884666666667	39	2	2015
NA	144.538666666667	40	2	2015
NA	129.932666666667	41	2	2015
NA	130.236666666667	42	2	2015
NA	136.925333333333	43	2	2015
NA	107.346	44	2	2015
NA	100.023333333333	45	2	2015
NA	156.536	3	3	2015
NA	153.876	4	3	2015
NA	160.723333333333	5	3	2015
NA	157.994	6	3	2015
NA	169.446666666667	7	3	2015
NA	187.274	8	3	2015
NA	229.326	9	3	2015
NA	248.312	10	3	2015
NA	275.943333333333	11	3	2015
NA	263.710666666667	12	3	2015
NA	252.16	13	3	2015
NA	266.847333333333	14	3	2015
NA	274.629333333333	15	3	2015
NA	280.868666666667	16	3	2015
NA	303.425333333333	17	3	2015
NA	286.559333333333	18	3	2015
NA	261.057333333333	19	3	2015
NA	264.645333333333	20	3	2015
NA	275.446666666667	21	3	2015
NA	278.418	22	3	2015
NA	334.851333333333	23	3	2015
NA	342.856	24	3	2015
NA	369.208666666667	25	3	2015
NA	360.735333333333	26	3	2015
NA	343.845333333333	27	3	2015
NA	341.188	28	3	2015
NA	311.692	29	3	2015
NA	289.585333333333	30	3	2015
NA	229.8	31	3	2015
NA	195.512666666667	32	3	2015
NA	182.746	33	3	2015
NA	177.198666666667	34	3	2015
NA	186.125333333333	35	3	2015
NA	179.796	36	3	2015
NA	173.780666666667	37	3	2015
NA	161.990666666667	38	3	2015
NA	158.293333333333	39	3	2015
NA	145.34	40	3	2015
NA	126.145333333333	41	3	2015
NA	128.937333333333	42	3	2015
NA	122.347333333333	43	3	2015
NA	102.521333333333	44	3	2015
NA	94.5453333333333	45	3	2015
NA	158.512666666667	3	4	2015
NA	167.030666666667	4	4	2015
NA	164.663333333333	5	4	2015
NA	180.939333333333	6	4	2015
NA	194.446	7	4	2015
NA	221.556666666667	8	4	2015
NA	249.335333333333	9	4	2015
NA	257.792666666667	10	4	2015
NA	293.64	11	4	2015
NA	284.470666666667	12	4	2015
NA	276.03	13	4	2015
NA	282.258666666667	14	4	2015
NA	273.433333333333	15	4	2015
NA	283.258	16	4	2015
NA	290.876666666667	17	4	2015
NA	272.963333333333	18	4	2015
NA	263.724666666667	19	4	2015
NA	268.412	20	4	2015
NA	273.764666666667	21	4	2015
NA	297.717333333333	22	4	2015
NA	328.884666666667	23	4	2015
NA	329.298666666667	24	4	2015
NA	343.569333333333	25	4	2015
NA	340.8	26	4	2015
NA	324.387333333333	27	4	2015
NA	300.915333333333	28	4	2015
NA	284.538	29	4	2015
NA	270.873333333333	30	4	2015
NA	229.156	31	4	2015
NA	186.98	32	4	2015
NA	191.289333333333	33	4	2015
NA	175.154666666667	34	4	2015
NA	197.525333333333	35	4	2015
NA	177.572	36	4	2015
NA	177.236666666667	37	4	2015
NA	163.596666666667	38	4	2015
NA	160.387333333333	39	4	2015
NA	147.297333333333	40	4	2015
NA	120.405333333333	41	4	2015
NA	126.348	42	4	2015
NA	123.799333333333	43	4	2015
NA	102.074666666667	44	4	2015
NA	94.932	45	4	2015
NA	139.901	3	1	2015
NA	155.5655	4	1	2015
NA	145.137	5	1	2015
NA	145.613	6	1	2015
NA	154.7785	7	1	2015
NA	149.9255	8	1	2015
NA	178.9955	9	1	2015
NA	199.0415	10	1	2015
NA	230.1535	11	1	2015
NA	237.0175	12	1	2015
NA	220.422	13	1	2015
NA	209.8545	14	1	2015
NA	218.256	15	1	2015
NA	234.134	16	1	2015
NA	307.762	17	1	2015
NA	280.629	18	1	2015
NA	247.6115	19	1	2015
NA	258.512	20	1	2015
NA	256.318	21	1	2015
NA	292.134	22	1	2015
NA	338.511	23	1	2015
NA	323.769	24	1	2015
NA	384.9945	25	1	2015
NA	386.534	26	1	2015
NA	369.6075	27	1	2015
NA	367.798	28	1	2015
NA	343.1285	29	1	2015
NA	332.1055	30	1	2015
NA	244.011	31	1	2015
NA	199.3255	32	1	2015
NA	173.4065	33	1	2015
NA	172.1865	34	1	2015
NA	169.73	35	1	2015
NA	172.412	36	1	2015
NA	165.78	37	1	2015
NA	159.2345	38	1	2015
NA	161.475	39	1	2015
NA	146.597	40	1	2015
NA	135.609	41	1	2015
NA	136.0455	42	1	2015
NA	129.47	43	1	2015
NA	125.785	44	1	2015
NA	108.2525	45	1	2015
NA	155.304	3	2	2015
NA	152.275	4	2	2015
NA	146.514	5	2	2015
NA	154.9055	6	2	2015
NA	153.436	7	2	2015
NA	167.0225	8	2	2015
NA	199.7225	9	2	2015
NA	226.6845	10	2	2015
NA	265.6155	11	2	2015
NA	244.493	12	2	2015
NA	227.8075	13	2	2015
NA	235.3745	14	2	2015
NA	250.447	15	2	2015
NA	262.622	16	2	2015
NA	312.997	17	2	2015
NA	282.9855	18	2	2015
NA	258.529	19	2	2015
NA	258.142	20	2	2015
NA	266.065	21	2	2015
NA	294.2435	22	2	2015
NA	317.924	23	2	2015
NA	333.547	24	2	2015
NA	392.042	25	2	2015
NA	377.075	26	2	2015
NA	358.5435	27	2	2015
NA	343.128	28	2	2015
NA	336.421	29	2	2015
NA	301.866	30	2	2015
NA	236.7645	31	2	2015
NA	195.121	32	2	2015
NA	182.9245	33	2	2015
NA	162.9765	34	2	2015
NA	184.7055	35	2	2015
NA	167.2165	36	2	2015
NA	177.468	37	2	2015
NA	157.417	38	2	2015
NA	157.2055	39	2	2015
NA	144.6905	40	2	2015
NA	130.322	41	2	2015
NA	129.0115	42	2	2015
NA	136.821	43	2	2015
NA	107.878	44	2	2015
NA	100.167	45	2	2015
NA	156.045	3	3	2015
NA	154.546	4	3	2015
NA	158.0945	5	3	2015
NA	159.1	6	3	2015
NA	165.5085	7	3	2015
NA	190.524	8	3	2015
NA	227.0555	9	3	2015
NA	248.094	10	3	2015
NA	278.148	11	3	2015
NA	259.591	12	3	2015
NA	252.816	13	3	2015
NA	271.1475	14	3	2015
NA	271.27	15	3	2015
NA	278.1255	16	3	2015
NA	305.1985	17	3	2015
NA	284.73	18	3	2015
NA	261.154	19	3	2015
NA	264.869	20	3	2015
NA	274.0415	21	3	2015
NA	282.5655	22	3	2015
NA	333.7545	23	3	2015
NA	347.7995	24	3	2015
NA	366.3505	25	3	2015
NA	360.856	26	3	2015
NA	339.3135	27	3	2015
NA	343.6305	28	3	2015
NA	313.702	29	3	2015
NA	287.1475	30	3	2015
NA	239.548	31	3	2015
NA	195.6715	32	3	2015
NA	188.727	33	3	2015
NA	174.9895	34	3	2015
NA	186.281	35	3	2015
NA	179.0265	36	3	2015
NA	176.065	37	3	2015
NA	160.294	38	3	2015
NA	159.3475	39	3	2015
NA	148.633	40	3	2015
NA	126.739	41	3	2015
NA	128.8135	42	3	2015
NA	123.1235	43	3	2015
NA	105.036	44	3	2015
NA	96.048	45	3	2015
NA	159.2085	3	4	2015
NA	165.607	4	4	2015
NA	165.9	5	4	2015
NA	177.0135	6	4	2015
NA	197.0955	7	4	2015
NA	220.291	8	4	2015
NA	250.232	9	4	2015
NA	262.362	10	4	2015
NA	294.77	11	4	2015
NA	285.3815	12	4	2015
NA	281.4675	13	4	2015
NA	281.6605	14	4	2015
NA	277.635	15	4	2015
NA	286.2325	16	4	2015
NA	295.323	17	4	2015
NA	275.173	18	4	2015
NA	262.879	19	4	2015
NA	269.261	20	4	2015
NA	275.3475	21	4	2015
NA	296.3075	22	4	2015
NA	330.1005	23	4	2015
NA	335.852	24	4	2015
NA	346.1	25	4	2015
NA	335.5605	26	4	2015
NA	321.9575	27	4	2015
NA	299.533	28	4	2015
NA	283.0025	29	4	2015
NA	272.0245	30	4	2015
NA	229.509	31	4	2015
NA	187.864	32	4	2015
NA	193.5175	33	4	2015
NA	178.485	34	4	2015
NA	195.179	35	4	2015
NA	177.202	36	4	2015
NA	176.0325	37	4	2015
NA	159.676	38	4	2015
NA	162.4935	39	4	2015
NA	146	40	4	2015
NA	118.433	41	4	2015
NA	123.6685	42	4	2015
NA	123.1425	43	4	2015
NA	98.6605	44	4	2015
NA	94.673	45	4	2015
NA	139.974	3	1	2015
NA	154.7476	4	1	2015
NA	145.2224	5	1	2015
NA	145.9416	6	1	2015
NA	154.6944	7	1	2015
NA	152.536	8	1	2015
NA	180.8668	9	1	2015
NA	198.8308	10	1	2015
NA	231.5404	11	1	2015
NA	236.5916	12	1	2015
NA	219.6716	13	1	2015
NA	208.4288	14	1	2015
NA	218.2668	15	1	2015
NA	232.9664	16	1	2015
NA	308.3264	17	1	2015
NA	283.9144	18	1	2015
NA	247.8812	19	1	2015
NA	257.58	20	1	2015
NA	256.966	21	1	2015
NA	291.614	22	1	2015
NA	335.398	23	1	2015
NA	321.3568	24	1	2015
NA	388.7208	25	1	2015
NA	383.4344	26	1	2015
NA	367.8844	27	1	2015
NA	371.0164	28	1	2015
NA	341.6448	29	1	2015
NA	329.3672	30	1	2015
NA	246.6004	31	1	2015
NA	203.8564	32	1	2015
NA	172.1404	33	1	2015
NA	172.9176	34	1	2015
NA	170.0808	35	1	2015
NA	174.486	36	1	2015
NA	163.8564	37	1	2015
NA	158.6424	38	1	2015
NA	162.1024	39	1	2015
NA	148.174	40	1	2015
NA	134.962	41	1	2015
NA	136.918	42	1	2015
NA	130.2516	43	1	2015
NA	124.3444	44	1	2015
NA	108.0964	45	1	2015
NA	157.2864	3	2	2015
NA	152.8228	4	2	2015
NA	145.7696	5	2	2015
NA	154.1284	6	2	2015
NA	155.0048	7	2	2015
NA	170.3808	8	2	2015
NA	201.7496	9	2	2015
NA	225.702	10	2	2015
NA	266.288	11	2	2015
NA	245.7252	12	2	2015
NA	226.308	13	2	2015
NA	232.5568	14	2	2015
NA	249.1812	15	2	2015
NA	264.5492	16	2	2015
NA	316.638	17	2	2015
NA	283.4128	18	2	2015
NA	258.2128	19	2	2015
NA	257.2604	20	2	2015
NA	265.582	21	2	2015
NA	293.1764	22	2	2015
NA	316.6392	23	2	2015
NA	330.2448	24	2	2015
NA	389.7084	25	2	2015
NA	378.8856	26	2	2015
NA	360.5584	27	2	2015
NA	346.3556	28	2	2015
NA	334.1804	29	2	2015
NA	302.0824	30	2	2015
NA	236.4704	31	2	2015
NA	197.7668	32	2	2015
NA	181.3976	33	2	2015
NA	165.3784	34	2	2015
NA	182.166	35	2	2015
NA	165.3932	36	2	2015
NA	179.2332	37	2	2015
NA	156.1452	38	2	2015
NA	157.5784	39	2	2015
NA	144.5532	40	2	2015
NA	129.2652	41	2	2015
NA	128.1208	42	2	2015
NA	135.7792	43	2	2015
NA	107.0008	44	2	2015
NA	99.6232	45	2	2015
NA	155.904	3	3	2015
NA	153.6552	4	3	2015
NA	160.2808	5	3	2015
NA	159.2104	6	3	2015
NA	166.8512	7	3	2015
NA	188.7524	8	3	2015
NA	230.6764	9	3	2015
NA	246.2732	10	3	2015
NA	276.7864	11	3	2015
NA	260.3164	12	3	2015
NA	252.9008	13	3	2015
NA	268.7444	14	3	2015
NA	275.1552	15	3	2015
NA	278.7216	16	3	2015
NA	306.1048	17	3	2015
NA	285.6448	18	3	2015
NA	262.344	19	3	2015
NA	265.4528	20	3	2015
NA	272.1852	21	3	2015
NA	281.066	22	3	2015
NA	335.7548	23	3	2015
NA	347.1624	24	3	2015
NA	365.4532	25	3	2015
NA	363.072	26	3	2015
NA	340.3204	27	3	2015
NA	339.684	28	3	2015
NA	313.8512	29	3	2015
NA	288.0552	30	3	2015
NA	234.1164	31	3	2015
NA	194.8648	32	3	2015
NA	184.3732	33	3	2015
NA	173.3724	34	3	2015
NA	185.9984	35	3	2015
NA	181.236	36	3	2015
NA	175.0088	37	3	2015
NA	158.974	38	3	2015
NA	158.5232	39	3	2015
NA	146.334	40	3	2015
NA	128.5484	41	3	2015
NA	129.4492	42	3	2015
NA	123.1448	43	3	2015
NA	103.5272	44	3	2015
NA	96.4104	45	3	2015
NA	160.742	3	4	2015
NA	166.4412	4	4	2015
NA	167.6524	5	4	2015
NA	180.136	6	4	2015
NA	197.814	7	4	2015
NA	218.8292	8	4	2015
NA	251.6096	9	4	2015
NA	266.8388	10	4	2015
NA	297.9588	11	4	2015
NA	288.7044	12	4	2015
NA	280.7936	13	4	2015
NA	281.7464	14	4	2015
NA	275.9372	15	4	2015
NA	284.1808	16	4	2015
NA	292.5744	17	4	2015
NA	274.096	18	4	2015
NA	262.2264	19	4	2015
NA	270.7128	20	4	2015
NA	271.3044	21	4	2015
NA	293.392	22	4	2015
NA	328.312	23	4	2015
NA	325.0264	24	4	2015
NA	343.3732	25	4	2015
NA	337.932	26	4	2015
NA	323.0424	27	4	2015
NA	296.8548	28	4	2015
NA	284.598	29	4	2015
NA	275.328	30	4	2015
NA	230.518	31	4	2015
NA	187.3428	32	4	2015
NA	195.4216	33	4	2015
NA	175.6708	34	4	2015
NA	196.8212	35	4	2015
NA	175.2816	36	4	2015
NA	176.3356	37	4	2015
NA	159.8292	38	4	2015
NA	159.7236	39	4	2015
NA	147.7408	40	4	2015
NA	120.0004	41	4	2015
NA	124.7668	42	4	2015
NA	123.9744	43	4	2015
NA	100.0604	44	4	2015
NA	94.658	45	4	2015
NA	140.838	3	1	2015
NA	154.495333333333	4	1	2015
NA	145.255666666667	5	1	2015
NA	145.285333333333	6	1	2015
NA	155.524333333333	7	1	2015
NA	150.971	8	1	2015
NA	180.131666666667	9	1	2015
NA	200.068	10	1	2015
NA	229.899333333333	11	1	2015
NA	237.474	12	1	2015
NA	220.966333333333	13	1	2015
NA	208.897333333333	14	1	2015
NA	218.029	15	1	2015
NA	235.853	16	1	2015
NA	308.244333333333	17	1	2015
NA	283.515333333333	18	1	2015
NA	247.206666666667	19	1	2015
NA	256.509	20	1	2015
NA	256.541333333333	21	1	2015
NA	293.413666666667	22	1	2015
NA	339.634333333333	23	1	2015
NA	327.302666666667	24	1	2015
NA	387.244333333333	25	1	2015
NA	386.231333333333	26	1	2015
NA	369.807666666667	27	1	2015
NA	366.233	28	1	2015
NA	343.441333333333	29	1	2015
NA	331.9	30	1	2015
NA	245.179	31	1	2015
NA	198.573	32	1	2015
NA	173.287333333333	33	1	2015
NA	172.765	34	1	2015
NA	170.093333333333	35	1	2015
NA	172.848333333333	36	1	2015
NA	166.613	37	1	2015
NA	159.581333333333	38	1	2015
NA	160.784	39	1	2015
NA	148.143	40	1	2015
NA	133.557333333333	41	1	2015
NA	136.313	42	1	2015
NA	129.722333333333	43	1	2015
NA	124.729	44	1	2015
NA	108.562666666667	45	1	2015
NA	155.814666666667	3	2	2015
NA	153.224666666667	4	2	2015
NA	144.931	5	2	2015
NA	154.482	6	2	2015
NA	153.688333333333	7	2	2015
NA	168.443	8	2	2015
NA	202.28	9	2	2015
NA	223.896333333333	10	2	2015
NA	267.136333333333	11	2	2015
NA	245.392	12	2	2015
NA	227.896666666667	13	2	2015
NA	234.185666666667	14	2	2015
NA	252.968333333333	15	2	2015
NA	261.295666666667	16	2	2015
NA	316.978333333333	17	2	2015
NA	284.336	18	2	2015
NA	256.942666666667	19	2	2015
NA	259.946333333333	20	2	2015
NA	266.916666666667	21	2	2015
NA	290.840666666667	22	2	2015
NA	321.193666666667	23	2	2015
NA	333.570333333333	24	2	2015
NA	391.508	25	2	2015
NA	378.065666666667	26	2	2015
NA	357.611666666667	27	2	2015
NA	342.687666666667	28	2	2015
NA	336.890333333333	29	2	2015
NA	300.195666666667	30	2	2015
NA	237.630666666667	31	2	2015
NA	193.381666666667	32	2	2015
NA	182.032	33	2	2015
NA	165.908333333333	34	2	2015
NA	182.601666666667	35	2	2015
NA	166.215666666667	36	2	2015
NA	178.801333333333	37	2	2015
NA	156.124666666667	38	2	2015
NA	158.347	39	2	2015
NA	143.955333333333	40	2	2015
NA	130.228333333333	41	2	2015
NA	129.601333333333	42	2	2015
NA	135.670333333333	43	2	2015
NA	107.264	44	2	2015
NA	100.725666666667	45	2	2015
NA	156.357	3	3	2015
NA	154.164666666667	4	3	2015
NA	159.112	5	3	2015
NA	158.031666666667	6	3	2015
NA	167.374333333333	7	3	2015
NA	188.667666666667	8	3	2015
NA	225.786333333333	9	3	2015
NA	247.405	10	3	2015
NA	275.210333333333	11	3	2015
NA	259.77	12	3	2015
NA	252.371333333333	13	3	2015
NA	268.812333333333	14	3	2015
NA	273.137333333333	15	3	2015
NA	282.624666666667	16	3	2015
NA	304.912666666667	17	3	2015
NA	286.816333333333	18	3	2015
NA	261.396	19	3	2015
NA	265.558666666667	20	3	2015
NA	271.370333333333	21	3	2015
NA	282.948	22	3	2015
NA	331.568666666667	23	3	2015
NA	347.763	24	3	2015
NA	362.718666666667	25	3	2015
NA	362.695333333333	26	3	2015
NA	342.454333333333	27	3	2015
NA	343.775	28	3	2015
NA	314.660666666667	29	3	2015
NA	289.698333333333	30	3	2015
NA	236.673	31	3	2015
NA	194.526666666667	32	3	2015
NA	185.589	33	3	2015
NA	174.291333333333	34	3	2015
NA	187.257333333333	35	3	2015
NA	178.492	36	3	2015
NA	173.316	37	3	2015
NA	160.564	38	3	2015
NA	159.827333333333	39	3	2015
NA	147.235	40	3	2015
NA	126.029333333333	41	3	2015
NA	129.954	42	3	2015
NA	122.822666666667	43	3	2015
NA	103.434	44	3	2015
NA	95.2163333333333	45	3	2015
NA	159.833333333333	3	4	2015
NA	166.254	4	4	2015
NA	165.428333333333	5	4	2015
NA	179.414666666667	6	4	2015
NA	193.789333333333	7	4	2015
NA	220.192	8	4	2015
NA	247.398333333333	9	4	2015
NA	266.283666666667	10	4	2015
NA	294.659333333333	11	4	2015
NA	289.339666666667	12	4	2015
NA	280.958333333333	13	4	2015
NA	281.731333333333	14	4	2015
NA	274.396666666667	15	4	2015
NA	283.847666666667	16	4	2015
NA	293.563	17	4	2015
NA	275.282333333333	18	4	2015
NA	261.093333333333	19	4	2015
NA	270.768	20	4	2015
NA	273.98	21	4	2015
NA	299.386333333333	22	4	2015
NA	331.617666666667	23	4	2015
NA	327.359666666667	24	4	2015
NA	343.748333333333	25	4	2015
NA	338.699666666667	26	4	2015
NA	322.256	27	4	2015
NA	299.198333333333	28	4	2015
NA	281.981333333333	29	4	2015
NA	271.646333333333	30	4	2015
NA	225.919	31	4	2015
NA	186.567	32	4	2015
NA	193.508666666667	33	4	2015
NA	172.301333333333	34	4	2015
NA	198.219333333333	35	4	2015
NA	177.108333333333	36	4	2015
NA	174.864	37	4	2015
NA	162.182333333333	38	4	2015
NA	162.696	39	4	2015
NA	148.531	40	4	2015
NA	118.761	41	4	2015
NA	125.910666666667	42	4	2015
NA	124.990333333333	43	4	2015
NA	99.7263333333333	44	4	2015
NA	93.8253333333333	45	4	2015
Forecast Target	150	3	1	2015
Forecast Target	130	4	1	2015
Forecast Target	146	5	1	2015
Forecast Target	164	6	1	2015
Forecast Target	133	7	1	2015
Forecast Target	160	8	1	2015
Forecast Target	193	9	1	2015
Forecast Target	230	10	1	2015
Forecast Target	202	11	1	2015
Forecast Target	170	12	1	2015
Forecast Target	198	13	1	2015
Forecast Target	204	14	1	2015
Forecast Target	198	15	1	2015
Forecast Target	282	16	1	2015
Forecast Target	225	17	1	2015
Forecast Target	208	18	1	2015
Forecast Target	272	19	1	2015
Forecast Target	270	20	1	2015
Forecast Target	308	21	1	2015
Forecast Target	348	22	1	2015
Forecast Target	319	23	1	2015
Forecast Target	445	24	1	2015
Forecast Target	359	25	1	2015
Forecast Target	368	26	1	2015
Forecast Target	319	27	1	2015
Forecast Target	313	28	1	2015
Forecast Target	300	29	1	2015
Forecast Target	197	30	1	2015
Forecast Target	191	31	1	2015
Forecast Target	159	32	1	2015
Forecast Target	178	33	1	2015
Forecast Target	165	34	1	2015
Forecast Target	162	35	1	2015
Forecast Target	160	36	1	2015
Forecast Target	148	37	1	2015
Forecast Target	176	38	1	2015
Forecast Target	131	39	1	2015
Forecast Target	170	40	1	2015
Forecast Target	115	41	1	2015
Forecast Target	169	42	1	2015
Forecast Target	117	43	1	2015
Forecast Target	106	44	1	2015
Forecast Target	98	45	1	2015
Forecast Target	130	3	2	2015
Forecast Target	146	4	2	2015
Forecast Target	164	5	2	2015
Forecast Target	133	6	2	2015
Forecast Target	160	7	2	2015
Forecast Target	193	8	2	2015
Forecast Target	230	9	2	2015
Forecast Target	202	10	2	2015
Forecast Target	170	11	2	2015
Forecast Target	198	12	2	2015
Forecast Target	204	13	2	2015
Forecast Target	198	14	2	2015
Forecast Target	282	15	2	2015
Forecast Target	225	16	2	2015
Forecast Target	208	17	2	2015
Forecast Target	272	18	2	2015
Forecast Target	270	19	2	2015
Forecast Target	308	20	2	2015
Forecast Target	348	21	2	2015
Forecast Target	319	22	2	2015
Forecast Target	445	23	2	2015
Forecast Target	359	24	2	2015
Forecast Target	368	25	2	2015
Forecast Target	319	26	2	2015
Forecast Target	313	27	2	2015
Forecast Target	300	28	2	2015
Forecast Target	197	29	2	2015
Forecast Target	191	30	2	2015
Forecast Target	159	31	2	2015
Forecast Target	178	32	2	2015
Forecast Target	165	33	2	2015
Forecast Target	162	34	2	2015
Forecast Target	160	35	2	2015
Forecast Target	148	36	2	2015
Forecast Target	176	37	2	2015
Forecast Target	131	38	2	2015
Forecast Target	170	39	2	2015
Forecast Target	115	40	2	2015
Forecast Target	169	41	2	2015
Forecast Target	117	42	2	2015
Forecast Target	106	43	2	2015
Forecast Target	98	44	2	2015
Forecast Target	66	45	2	2015
Forecast Target	146	3	3	2015
Forecast Target	164	4	3	2015
Forecast Target	133	5	3	2015
Forecast Target	160	6	3	2015
Forecast Target	193	7	3	2015
Forecast Target	230	8	3	2015
Forecast Target	202	9	3	2015
Forecast Target	170	10	3	2015
Forecast Target	198	11	3	2015
Forecast Target	204	12	3	2015
Forecast Target	198	13	3	2015
Forecast Target	282	14	3	2015
Forecast Target	225	15	3	2015
Forecast Target	208	16	3	2015
Forecast Target	272	17	3	2015
Forecast Target	270	18	3	2015
Forecast Target	308	19	3	2015
Forecast Target	348	20	3	2015
Forecast Target	319	21	3	2015
Forecast Target	445	22	3	2015
Forecast Target	359	23	3	2015
Forecast Target	368	24	3	2015
Forecast Target	319	25	3	2015
Forecast Target	313	26	3	2015
Forecast Target	300	27	3	2015
Forecast Target	197	28	3	2015
Forecast Target	191	29	3	2015
Forecast Target	159	30	3	2015
Forecast Target	178	31	3	2015
Forecast Target	165	32	3	2015
Forecast Target	162	33	3	2015
Forecast Target	160	34	3	2015
Forecast Target	148	35	3	2015
Forecast Target	176	36	3	2015
Forecast Target	131	37	3	2015
Forecast Target	170	38	3	2015
Forecast Target	115	39	3	2015
Forecast Target	169	40	3	2015
Forecast Target	117	41	3	2015
Forecast Target	106	42	3	2015
Forecast Target	98	43	3	2015
Forecast Target	66	44	3	2015
Forecast Target	77	45	3	2015
Forecast Target	164	3	4	2015
Forecast Target	133	4	4	2015
Forecast Target	160	5	4	2015
Forecast Target	193	6	4	2015
Forecast Target	230	7	4	2015
Forecast Target	202	8	4	2015
Forecast Target	170	9	4	2015
Forecast Target	198	10	4	2015
Forecast Target	204	11	4	2015
Forecast Target	198	12	4	2015
Forecast Target	282	13	4	2015
Forecast Target	225	14	4	2015
Forecast Target	208	15	4	2015
Forecast Target	272	16	4	2015
Forecast Target	270	17	4	2015
Forecast Target	308	18	4	2015
Forecast Target	348	19	4	2015
Forecast Target	319	20	4	2015
Forecast Target	445	21	4	2015
Forecast Target	359	22	4	2015
Forecast Target	368	23	4	2015
Forecast Target	319	24	4	2015
Forecast Target	313	25	4	2015
Forecast Target	300	26	4	2015
Forecast Target	197	27	4	2015
Forecast Target	191	28	4	2015
Forecast Target	159	29	4	2015
Forecast Target	178	30	4	2015
Forecast Target	165	31	4	2015
Forecast Target	162	32	4	2015
Forecast Target	160	33	4	2015
Forecast Target	148	34	4	2015
Forecast Target	176	35	4	2015
Forecast Target	131	36	4	2015
Forecast Target	170	37	4	2015
Forecast Target	115	38	4	2015
Forecast Target	169	39	4	2015
Forecast Target	117	40	4	2015
Forecast Target	106	41	4	2015
Forecast Target	98	42	4	2015
Forecast Target	66	43	4	2015
Forecast Target	77	44	4	2015
Forecast Target	66	45	4	2015
