# Supplementary material for: A stacked ensemble method for forecasting influenza-like illness visit volumes at emergency departments
Source: PLoS One. 2021 Mar 22;16(3):e0241725. doi: 10.1371/journal.pone.0241725 (PMC7984626; doi:10.1371/journal.pone.0241725)
Supplement: S1 Data — (ZIP) [file pone.0241725.s003.zip › ILI_plosone/tables/rf_optim_raw_estimates_2016weeks-3-45.csv]

object	value	epiweek	weeks_ahead	season
NA	139.756	3	1	2016
NA	162.37	4	1	2016
NA	168.408	5	1	2016
NA	198.856	6	1	2016
NA	204.906	7	1	2016
NA	199.162	8	1	2016
NA	220.174	9	1	2016
NA	245.788	10	1	2016
NA	329.926	11	1	2016
NA	354.752	12	1	2016
NA	373.802	13	1	2016
NA	393.616	14	1	2016
NA	399.816	15	1	2016
NA	413.972	16	1	2016
NA	423.804	17	1	2016
NA	440.216	18	1	2016
NA	336.304	19	1	2016
NA	291.126	20	1	2016
NA	275.208	21	1	2016
NA	256.616	22	1	2016
NA	291.806	23	1	2016
NA	258.814	24	1	2016
NA	244.972	25	1	2016
NA	257.52	26	1	2016
NA	244.46	27	1	2016
NA	245.624	28	1	2016
NA	247.288	29	1	2016
NA	243.542	30	1	2016
NA	260.354	31	1	2016
NA	249.026	32	1	2016
NA	234.902	33	1	2016
NA	243.722	34	1	2016
NA	231.852	35	1	2016
NA	218.484	36	1	2016
NA	221.414	37	1	2016
NA	215.012	38	1	2016
NA	211.744	39	1	2016
NA	182.384	40	1	2016
NA	161.496	41	1	2016
NA	159.966	42	1	2016
NA	155.684	43	1	2016
NA	130.044	44	1	2016
NA	124.522	45	1	2016
NA	153.914	3	2	2016
NA	174.568	4	2	2016
NA	168.876	5	2	2016
NA	211.214	6	2	2016
NA	215.696	7	2	2016
NA	217.672	8	2	2016
NA	241.764	9	2	2016
NA	261.732	10	2	2016
NA	304.074	11	2	2016
NA	357.374	12	2	2016
NA	373.814	13	2	2016
NA	373.294	14	2	2016
NA	365.126	15	2	2016
NA	393.634	16	2	2016
NA	407.396	17	2	2016
NA	384.454	18	2	2016
NA	325.728	19	2	2016
NA	296.452	20	2	2016
NA	277.576	21	2	2016
NA	269.54	22	2	2016
NA	286.102	23	2	2016
NA	262.118	24	2	2016
NA	257.18	25	2	2016
NA	259.642	26	2	2016
NA	256.146	27	2	2016
NA	245.874	28	2	2016
NA	243.324	29	2	2016
NA	240.312	30	2	2016
NA	250.288	31	2	2016
NA	250.338	32	2	2016
NA	237.454	33	2	2016
NA	236.41	34	2	2016
NA	229.774	35	2	2016
NA	213.028	36	2	2016
NA	209.426	37	2	2016
NA	208.95	38	2	2016
NA	197.712	39	2	2016
NA	178.958	40	2	2016
NA	161.592	41	2	2016
NA	159.882	42	2	2016
NA	140.598	43	2	2016
NA	134.776	44	2	2016
NA	131.964	45	2	2016
NA	162.638	3	3	2016
NA	179.418	4	3	2016
NA	187.592	5	3	2016
NA	205.784	6	3	2016
NA	237.112	7	3	2016
NA	237.662	8	3	2016
NA	268.75	9	3	2016
NA	278.942	10	3	2016
NA	329.74	11	3	2016
NA	363.786	12	3	2016
NA	388.842	13	3	2016
NA	364.156	14	3	2016
NA	369.438	15	3	2016
NA	395.01	16	3	2016
NA	355.966	17	3	2016
NA	335.496	18	3	2016
NA	315.89	19	3	2016
NA	285.978	20	3	2016
NA	285.194	21	3	2016
NA	259.272	22	3	2016
NA	291.39	23	3	2016
NA	265.604	24	3	2016
NA	254.55	25	3	2016
NA	266.88	26	3	2016
NA	260.124	27	3	2016
NA	245.902	28	3	2016
NA	239.426	29	3	2016
NA	232.472	30	3	2016
NA	256.048	31	3	2016
NA	251.02	32	3	2016
NA	244.138	33	3	2016
NA	236.646	34	3	2016
NA	238.77	35	3	2016
NA	218.558	36	3	2016
NA	200.494	37	3	2016
NA	205.812	38	3	2016
NA	186.072	39	3	2016
NA	175.522	40	3	2016
NA	151.982	41	3	2016
NA	145.8	42	3	2016
NA	140.522	43	3	2016
NA	121.538	44	3	2016
NA	117.534	45	3	2016
NA	171.798	3	4	2016
NA	190.638	4	4	2016
NA	181.274	5	4	2016
NA	224.81	6	4	2016
NA	240.616	7	4	2016
NA	266.658	8	4	2016
NA	296.188	9	4	2016
NA	297.212	10	4	2016
NA	352.172	11	4	2016
NA	364.67	12	4	2016
NA	388.55	13	4	2016
NA	375.16	14	4	2016
NA	376.28	15	4	2016
NA	349.692	16	4	2016
NA	332.662	17	4	2016
NA	315.698	18	4	2016
NA	298.888	19	4	2016
NA	286.484	20	4	2016
NA	280.368	21	4	2016
NA	273.892	22	4	2016
NA	291.53	23	4	2016
NA	265.846	24	4	2016
NA	254.896	25	4	2016
NA	267.946	26	4	2016
NA	274.206	27	4	2016
NA	239.788	28	4	2016
NA	236.014	29	4	2016
NA	238.462	30	4	2016
NA	260.026	31	4	2016
NA	237.274	32	4	2016
NA	250.236	33	4	2016
NA	234.406	34	4	2016
NA	252.018	35	4	2016
NA	201.014	36	4	2016
NA	191.122	37	4	2016
NA	204.162	38	4	2016
NA	184.074	39	4	2016
NA	157.434	40	4	2016
NA	144.312	41	4	2016
NA	149.178	42	4	2016
NA	127.354	43	4	2016
NA	114.278	44	4	2016
NA	113.498	45	4	2016
NA	139.474	3	1	2016
NA	166.371	4	1	2016
NA	169.091	5	1	2016
NA	196.381	6	1	2016
NA	203.768	7	1	2016
NA	200.68	8	1	2016
NA	222.183	9	1	2016
NA	248.617	10	1	2016
NA	320.65	11	1	2016
NA	350.984	12	1	2016
NA	372.723	13	1	2016
NA	400.853	14	1	2016
NA	398.016	15	1	2016
NA	410.427	16	1	2016
NA	426.916	17	1	2016
NA	443.884	18	1	2016
NA	338.934	19	1	2016
NA	285.35	20	1	2016
NA	273.308	21	1	2016
NA	252.93	22	1	2016
NA	296.874	23	1	2016
NA	258.94	24	1	2016
NA	240.934	25	1	2016
NA	257.72	26	1	2016
NA	244.301	27	1	2016
NA	245.948	28	1	2016
NA	243.403	29	1	2016
NA	243.411	30	1	2016
NA	264.21	31	1	2016
NA	250.487	32	1	2016
NA	232.835	33	1	2016
NA	240.569	34	1	2016
NA	230.777	35	1	2016
NA	214.725	36	1	2016
NA	223.605	37	1	2016
NA	214.659	38	1	2016
NA	206.498	39	1	2016
NA	180.315	40	1	2016
NA	165.329	41	1	2016
NA	160.201	42	1	2016
NA	156.177	43	1	2016
NA	129.486	44	1	2016
NA	125.188	45	1	2016
NA	153.951	3	2	2016
NA	172.863	4	2	2016
NA	176.207	5	2	2016
NA	210.663	6	2	2016
NA	212.74	7	2	2016
NA	220.433	8	2	2016
NA	240.765	9	2	2016
NA	263.643	10	2	2016
NA	316.401	11	2	2016
NA	357.015	12	2	2016
NA	384.335	13	2	2016
NA	375.912	14	2	2016
NA	369.153	15	2	2016
NA	395.511	16	2	2016
NA	403.16	17	2	2016
NA	382.298	18	2	2016
NA	324.448	19	2	2016
NA	293.88	20	2	2016
NA	279.34	21	2	2016
NA	269.981	22	2	2016
NA	288.814	23	2	2016
NA	263.074	24	2	2016
NA	250.573	25	2	2016
NA	260.916	26	2	2016
NA	256.519	27	2	2016
NA	248.165	28	2	2016
NA	248.141	29	2	2016
NA	237.849	30	2	2016
NA	252.505	31	2	2016
NA	249.094	32	2	2016
NA	236.966	33	2	2016
NA	239.695	34	2	2016
NA	231.477	35	2	2016
NA	214.613	36	2	2016
NA	218.422	37	2	2016
NA	207.36	38	2	2016
NA	191.956	39	2	2016
NA	179.745	40	2	2016
NA	160.08	41	2	2016
NA	156.951	42	2	2016
NA	141.247	43	2	2016
NA	133.703	44	2	2016
NA	129.652	45	2	2016
NA	164.841	3	3	2016
NA	182.468	4	3	2016
NA	188.852	5	3	2016
NA	205.966	6	3	2016
NA	227.448	7	3	2016
NA	231.96	8	3	2016
NA	270.942	9	3	2016
NA	267.952	10	3	2016
NA	326.289	11	3	2016
NA	366.141	12	3	2016
NA	386.618	13	3	2016
NA	368.429	14	3	2016
NA	370.399	15	3	2016
NA	387.121	16	3	2016
NA	361.305	17	3	2016
NA	336.731	18	3	2016
NA	320.05	19	3	2016
NA	288.159	20	3	2016
NA	285.655	21	3	2016
NA	266.948	22	3	2016
NA	289.883	23	3	2016
NA	264.701	24	3	2016
NA	255.748	25	3	2016
NA	257.547	26	3	2016
NA	261.864	27	3	2016
NA	250.367	28	3	2016
NA	239.69	29	3	2016
NA	237.283	30	3	2016
NA	258.659	31	3	2016
NA	247.283	32	3	2016
NA	241.312	33	3	2016
NA	234.43	34	3	2016
NA	236.559	35	3	2016
NA	213.958	36	3	2016
NA	197.243	37	3	2016
NA	204.648	38	3	2016
NA	192.182	39	3	2016
NA	171.792	40	3	2016
NA	151.106	41	3	2016
NA	146.461	42	3	2016
NA	138.981	43	3	2016
NA	121.689	44	3	2016
NA	120.742	45	3	2016
NA	166.937	3	4	2016
NA	193.926	4	4	2016
NA	178.857	5	4	2016
NA	225.588	6	4	2016
NA	254.073	7	4	2016
NA	271.958	8	4	2016
NA	290.736	9	4	2016
NA	294.105	10	4	2016
NA	337.697	11	4	2016
NA	370.104	12	4	2016
NA	392.541	13	4	2016
NA	381.695	14	4	2016
NA	383.194	15	4	2016
NA	358.556	16	4	2016
NA	330.689	17	4	2016
NA	317.383	18	4	2016
NA	300.589	19	4	2016
NA	288.676	20	4	2016
NA	273.037	21	4	2016
NA	271.725	22	4	2016
NA	295.664	23	4	2016
NA	259.344	24	4	2016
NA	256.037	25	4	2016
NA	260.678	26	4	2016
NA	264.554	27	4	2016
NA	244.854	28	4	2016
NA	232.67	29	4	2016
NA	239.244	30	4	2016
NA	253.018	31	4	2016
NA	247.304	32	4	2016
NA	244.614	33	4	2016
NA	240.406	34	4	2016
NA	244.214	35	4	2016
NA	198.943	36	4	2016
NA	192.651	37	4	2016
NA	201.379	38	4	2016
NA	187.306	39	4	2016
NA	159.387	40	4	2016
NA	144.277	41	4	2016
NA	146.049	42	4	2016
NA	127.706	43	4	2016
NA	116.651	44	4	2016
NA	115.186	45	4	2016
NA	138.884666666667	3	1	2016
NA	165.895333333333	4	1	2016
NA	168.704	5	1	2016
NA	192.677333333333	6	1	2016
NA	202.798	7	1	2016
NA	199.571333333333	8	1	2016
NA	220.776666666667	9	1	2016
NA	243.564	10	1	2016
NA	319.622	11	1	2016
NA	356.57	12	1	2016
NA	364.380666666667	13	1	2016
NA	396.356666666667	14	1	2016
NA	396.241333333333	15	1	2016
NA	409.566666666667	16	1	2016
NA	426.411333333333	17	1	2016
NA	438.187333333333	18	1	2016
NA	335.73	19	1	2016
NA	287.643333333333	20	1	2016
NA	273.14	21	1	2016
NA	255.72	22	1	2016
NA	294.51	23	1	2016
NA	258.248	24	1	2016
NA	238.265333333333	25	1	2016
NA	257.531333333333	26	1	2016
NA	246.714666666667	27	1	2016
NA	245.602	28	1	2016
NA	245.882666666667	29	1	2016
NA	242.032666666667	30	1	2016
NA	264.018666666667	31	1	2016
NA	247.023333333333	32	1	2016
NA	233.130666666667	33	1	2016
NA	238.891333333333	34	1	2016
NA	229.557333333333	35	1	2016
NA	217.413333333333	36	1	2016
NA	224.865333333333	37	1	2016
NA	215.284	38	1	2016
NA	206.255333333333	39	1	2016
NA	182.651333333333	40	1	2016
NA	165.943333333333	41	1	2016
NA	160.568	42	1	2016
NA	155.101333333333	43	1	2016
NA	132.32	44	1	2016
NA	126.247333333333	45	1	2016
NA	153.248	3	2	2016
NA	173.240666666667	4	2	2016
NA	174.42	5	2	2016
NA	211.621333333333	6	2	2016
NA	211.152	7	2	2016
NA	219.942	8	2	2016
NA	233.818	9	2	2016
NA	259.969333333333	10	2	2016
NA	314.26	11	2	2016
NA	353.396666666667	12	2	2016
NA	381.096666666667	13	2	2016
NA	375.252	14	2	2016
NA	364.775333333333	15	2	2016
NA	391.757333333333	16	2	2016
NA	404.078666666667	17	2	2016
NA	382.820666666667	18	2	2016
NA	324.706	19	2	2016
NA	295.635333333333	20	2	2016
NA	282.534666666667	21	2	2016
NA	268.438	22	2	2016
NA	288.816	23	2	2016
NA	264.42	24	2	2016
NA	254.544666666667	25	2	2016
NA	256.908	26	2	2016
NA	257.859333333333	27	2	2016
NA	248.194666666667	28	2	2016
NA	247.412	29	2	2016
NA	239.198	30	2	2016
NA	250.939333333333	31	2	2016
NA	252.006	32	2	2016
NA	234.829333333333	33	2	2016
NA	238.902	34	2	2016
NA	229.905333333333	35	2	2016
NA	216.374666666667	36	2	2016
NA	216.390666666667	37	2	2016
NA	208.114666666667	38	2	2016
NA	195.224	39	2	2016
NA	178.796666666667	40	2	2016
NA	159.141333333333	41	2	2016
NA	156.440666666667	42	2	2016
NA	140.872666666667	43	2	2016
NA	134.178	44	2	2016
NA	130.664666666667	45	2	2016
NA	163.953333333333	3	3	2016
NA	181.705333333333	4	3	2016
NA	185.8	5	3	2016
NA	205.348666666667	6	3	2016
NA	229.810666666667	7	3	2016
NA	236.822	8	3	2016
NA	266.407333333333	9	3	2016
NA	278.131333333333	10	3	2016
NA	320.943333333333	11	3	2016
NA	365.303333333333	12	3	2016
NA	380.275333333333	13	3	2016
NA	364.29	14	3	2016
NA	371.366	15	3	2016
NA	394.820666666667	16	3	2016
NA	355.199333333333	17	3	2016
NA	336.499333333333	18	3	2016
NA	317.401333333333	19	3	2016
NA	288.872666666667	20	3	2016
NA	287.106666666667	21	3	2016
NA	271.996	22	3	2016
NA	291.688	23	3	2016
NA	269.972	24	3	2016
NA	256.751333333333	25	3	2016
NA	254.463333333333	26	3	2016
NA	262.552	27	3	2016
NA	249.020666666667	28	3	2016
NA	241.984666666667	29	3	2016
NA	234.832	30	3	2016
NA	256.408	31	3	2016
NA	248.265333333333	32	3	2016
NA	242.692666666667	33	3	2016
NA	236.108666666667	34	3	2016
NA	236.070666666667	35	3	2016
NA	217.108	36	3	2016
NA	198.481333333333	37	3	2016
NA	208.192	38	3	2016
NA	192.706	39	3	2016
NA	171.993333333333	40	3	2016
NA	150.303333333333	41	3	2016
NA	147.464666666667	42	3	2016
NA	140.891333333333	43	3	2016
NA	122.867333333333	44	3	2016
NA	121.783333333333	45	3	2016
NA	171.327333333333	3	4	2016
NA	191.7	4	4	2016
NA	176.038	5	4	2016
NA	224.154666666667	6	4	2016
NA	245.132	7	4	2016
NA	271.734	8	4	2016
NA	285.568666666667	9	4	2016
NA	289.67	10	4	2016
NA	340.461333333333	11	4	2016
NA	374.524	12	4	2016
NA	392.911333333333	13	4	2016
NA	377.068666666667	14	4	2016
NA	384.858666666667	15	4	2016
NA	354.449333333333	16	4	2016
NA	327.935333333333	17	4	2016
NA	318.392	18	4	2016
NA	300.171333333333	19	4	2016
NA	288.896666666667	20	4	2016
NA	274.471333333333	21	4	2016
NA	265.945333333333	22	4	2016
NA	290.511333333333	23	4	2016
NA	262.852	24	4	2016
NA	254.297333333333	25	4	2016
NA	262.381333333333	26	4	2016
NA	275.686	27	4	2016
NA	242.452	28	4	2016
NA	235.948666666667	29	4	2016
NA	242.023333333333	30	4	2016
NA	253.105333333333	31	4	2016
NA	246.163333333333	32	4	2016
NA	245.332	33	4	2016
NA	234.291333333333	34	4	2016
NA	237.518	35	4	2016
NA	198.13	36	4	2016
NA	190.120666666667	37	4	2016
NA	198.346	38	4	2016
NA	184.503333333333	39	4	2016
NA	160.309333333333	40	4	2016
NA	142.454666666667	41	4	2016
NA	148.264666666667	42	4	2016
NA	125.900666666667	43	4	2016
NA	116.976	44	4	2016
NA	114.507333333333	45	4	2016
NA	139.167	3	1	2016
NA	164.518	4	1	2016
NA	169.2545	5	1	2016
NA	196.9955	6	1	2016
NA	203.557	7	1	2016
NA	198.454	8	1	2016
NA	221.089	9	1	2016
NA	245.5695	10	1	2016
NA	323.0865	11	1	2016
NA	358.5595	12	1	2016
NA	371.7255	13	1	2016
NA	397.573	14	1	2016
NA	401.5405	15	1	2016
NA	411.673	16	1	2016
NA	425.755	17	1	2016
NA	441.778	18	1	2016
NA	338.2415	19	1	2016
NA	287.6585	20	1	2016
NA	273.4405	21	1	2016
NA	253.8535	22	1	2016
NA	296.5485	23	1	2016
NA	257.1045	24	1	2016
NA	239.378	25	1	2016
NA	260.2975	26	1	2016
NA	246.4555	27	1	2016
NA	247.126	28	1	2016
NA	247.21	29	1	2016
NA	243.0865	30	1	2016
NA	263.0615	31	1	2016
NA	249.453	32	1	2016
NA	233.6335	33	1	2016
NA	238.121	34	1	2016
NA	231.725	35	1	2016
NA	217.5545	36	1	2016
NA	221.588	37	1	2016
NA	215.4775	38	1	2016
NA	207.6095	39	1	2016
NA	183.764	40	1	2016
NA	165.5075	41	1	2016
NA	163.647	42	1	2016
NA	154.5715	43	1	2016
NA	130.026	44	1	2016
NA	126.5615	45	1	2016
NA	154.3375	3	2	2016
NA	173.9935	4	2	2016
NA	172.9865	5	2	2016
NA	210.655	6	2	2016
NA	212.907	7	2	2016
NA	221.8015	8	2	2016
NA	239.349	9	2	2016
NA	261.487	10	2	2016
NA	317.012	11	2	2016
NA	355.608	12	2	2016
NA	381.9125	13	2	2016
NA	373.2415	14	2	2016
NA	363.389	15	2	2016
NA	395.2995	16	2	2016
NA	403.42	17	2	2016
NA	381.608	18	2	2016
NA	328.3165	19	2	2016
NA	295.301	20	2	2016
NA	278.354	21	2	2016
NA	270.6085	22	2	2016
NA	287.7205	23	2	2016
NA	263.7365	24	2	2016
NA	254.4725	25	2	2016
NA	260.8625	26	2	2016
NA	255.0905	27	2	2016
NA	245.977	28	2	2016
NA	247.796	29	2	2016
NA	240.4185	30	2	2016
NA	253.0535	31	2	2016
NA	250.7255	32	2	2016
NA	234.026	33	2	2016
NA	238.5275	34	2	2016
NA	232.5055	35	2	2016
NA	215.154	36	2	2016
NA	213.9825	37	2	2016
NA	208.056	38	2	2016
NA	192.2225	39	2	2016
NA	179.0725	40	2	2016
NA	159.8485	41	2	2016
NA	155.206	42	2	2016
NA	141.8	43	2	2016
NA	132.127	44	2	2016
NA	132.1855	45	2	2016
NA	165.751	3	3	2016
NA	179.387	4	3	2016
NA	188.1305	5	3	2016
NA	208.338	6	3	2016
NA	231.7105	7	3	2016
NA	235.273	8	3	2016
NA	266.365	9	3	2016
NA	270.8315	10	3	2016
NA	326.0305	11	3	2016
NA	368.6095	12	3	2016
NA	383.6215	13	3	2016
NA	368.1935	14	3	2016
NA	376.9215	15	3	2016
NA	392.0685	16	3	2016
NA	356.8815	17	3	2016
NA	336.1385	18	3	2016
NA	316.4945	19	3	2016
NA	287.6695	20	3	2016
NA	284.3165	21	3	2016
NA	267.6825	22	3	2016
NA	295.767	23	3	2016
NA	265.145	24	3	2016
NA	256.616	25	3	2016
NA	259.094	26	3	2016
NA	267.201	27	3	2016
NA	249.486	28	3	2016
NA	243.315	29	3	2016
NA	235.4945	30	3	2016
NA	258.1955	31	3	2016
NA	243.273	32	3	2016
NA	235.862	33	3	2016
NA	238.618	34	3	2016
NA	238.168	35	3	2016
NA	213.3795	36	3	2016
NA	196.903	37	3	2016
NA	205.7695	38	3	2016
NA	191.4415	39	3	2016
NA	172.782	40	3	2016
NA	153.1075	41	3	2016
NA	145.415	42	3	2016
NA	139.28	43	3	2016
NA	121.676	44	3	2016
NA	118.3475	45	3	2016
NA	170.2	3	4	2016
NA	192.275	4	4	2016
NA	180.3015	5	4	2016
NA	223.3385	6	4	2016
NA	247.2895	7	4	2016
NA	271.3675	8	4	2016
NA	288.5485	9	4	2016
NA	290.2665	10	4	2016
NA	341.754	11	4	2016
NA	375.314	12	4	2016
NA	390.2975	13	4	2016
NA	374.002	14	4	2016
NA	382.7995	15	4	2016
NA	353.718	16	4	2016
NA	330.8505	17	4	2016
NA	315.1905	18	4	2016
NA	298.466	19	4	2016
NA	287.1965	20	4	2016
NA	276.535	21	4	2016
NA	270.4555	22	4	2016
NA	287.338	23	4	2016
NA	262.107	24	4	2016
NA	256.205	25	4	2016
NA	264.567	26	4	2016
NA	269.8975	27	4	2016
NA	241.92	28	4	2016
NA	238.0295	29	4	2016
NA	240.856	30	4	2016
NA	253.71	31	4	2016
NA	243.8025	32	4	2016
NA	247.4315	33	4	2016
NA	241.0965	34	4	2016
NA	239.0085	35	4	2016
NA	196.847	36	4	2016
NA	187.9255	37	4	2016
NA	198.242	38	4	2016
NA	183.7275	39	4	2016
NA	158.664	40	4	2016
NA	144.8455	41	4	2016
NA	146.806	42	4	2016
NA	126.6105	43	4	2016
NA	116.9005	44	4	2016
NA	115.5495	45	4	2016
NA	139.1776	3	1	2016
NA	166.5324	4	1	2016
NA	169.4116	5	1	2016
NA	193.442	6	1	2016
NA	205.0904	7	1	2016
NA	200.4044	8	1	2016
NA	220.4164	9	1	2016
NA	244.6656	10	1	2016
NA	326.2012	11	1	2016
NA	357.01	12	1	2016
NA	374.398	13	1	2016
NA	398.158	14	1	2016
NA	401.1336	15	1	2016
NA	406.9784	16	1	2016
NA	428.1232	17	1	2016
NA	443.3804	18	1	2016
NA	335.9316	19	1	2016
NA	287.1576	20	1	2016
NA	274.7396	21	1	2016
NA	253.9736	22	1	2016
NA	293.076	23	1	2016
NA	257.6364	24	1	2016
NA	240.3852	25	1	2016
NA	260.1048	26	1	2016
NA	245.8336	27	1	2016
NA	246.4252	28	1	2016
NA	247.058	29	1	2016
NA	244.6052	30	1	2016
NA	261.8356	31	1	2016
NA	248.3724	32	1	2016
NA	234.7372	33	1	2016
NA	238.9712	34	1	2016
NA	230.4412	35	1	2016
NA	217.9472	36	1	2016
NA	223.4224	37	1	2016
NA	217.8432	38	1	2016
NA	209.5876	39	1	2016
NA	183.2768	40	1	2016
NA	164.8196	41	1	2016
NA	162.022	42	1	2016
NA	155.3724	43	1	2016
NA	132.39	44	1	2016
NA	126.3364	45	1	2016
NA	152.718	3	2	2016
NA	172.9852	4	2	2016
NA	173.4444	5	2	2016
NA	210.2144	6	2	2016
NA	212.9064	7	2	2016
NA	217.9096	8	2	2016
NA	234.6892	9	2	2016
NA	264.1192	10	2	2016
NA	314.0308	11	2	2016
NA	352.6584	12	2	2016
NA	384.6908	13	2	2016
NA	376.5764	14	2	2016
NA	367.2936	15	2	2016
NA	393.0752	16	2	2016
NA	402.9592	17	2	2016
NA	386.444	18	2	2016
NA	323.7456	19	2	2016
NA	293.478	20	2	2016
NA	280.0064	21	2	2016
NA	269.784	22	2	2016
NA	286.9888	23	2	2016
NA	262.2712	24	2	2016
NA	254.0856	25	2	2016
NA	259.1032	26	2	2016
NA	256.678	27	2	2016
NA	249.1904	28	2	2016
NA	248.6856	29	2	2016
NA	238.2232	30	2	2016
NA	251.598	31	2	2016
NA	250.0628	32	2	2016
NA	233.008	33	2	2016
NA	239.1672	34	2	2016
NA	231.6248	35	2	2016
NA	212.7304	36	2	2016
NA	216.8584	37	2	2016
NA	205.802	38	2	2016
NA	192.0216	39	2	2016
NA	177.9768	40	2	2016
NA	159.5096	41	2	2016
NA	156.3344	42	2	2016
NA	141.5968	43	2	2016
NA	132.9856	44	2	2016
NA	131.676	45	2	2016
NA	163.7036	3	3	2016
NA	177.9396	4	3	2016
NA	186.4408	5	3	2016
NA	207.5112	6	3	2016
NA	234.9508	7	3	2016
NA	236.4648	8	3	2016
NA	262.5376	9	3	2016
NA	273.4048	10	3	2016
NA	319.3368	11	3	2016
NA	365.3064	12	3	2016
NA	379.5332	13	3	2016
NA	363.1644	14	3	2016
NA	371.384	15	3	2016
NA	393.99	16	3	2016
NA	355.7384	17	3	2016
NA	336.4592	18	3	2016
NA	318.3628	19	3	2016
NA	289.154	20	3	2016
NA	286.4692	21	3	2016
NA	267.7784	22	3	2016
NA	291.74	23	3	2016
NA	266.1384	24	3	2016
NA	259.6528	25	3	2016
NA	255.7328	26	3	2016
NA	267.3992	27	3	2016
NA	249.6052	28	3	2016
NA	240.1976	29	3	2016
NA	233.9792	30	3	2016
NA	256.7868	31	3	2016
NA	251.402	32	3	2016
NA	240.7832	33	3	2016
NA	238.0616	34	3	2016
NA	238.2924	35	3	2016
NA	214.584	36	3	2016
NA	197.0516	37	3	2016
NA	205.294	38	3	2016
NA	189.7308	39	3	2016
NA	172.2696	40	3	2016
NA	153.6628	41	3	2016
NA	146.1712	42	3	2016
NA	138.8568	43	3	2016
NA	123.0924	44	3	2016
NA	120.21	45	3	2016
NA	169.43	3	4	2016
NA	193.6576	4	4	2016
NA	181.3052	5	4	2016
NA	222.3596	6	4	2016
NA	248.47	7	4	2016
NA	269.8628	8	4	2016
NA	288.1988	9	4	2016
NA	290.8784	10	4	2016
NA	345.3528	11	4	2016
NA	369.7856	12	4	2016
NA	391.8908	13	4	2016
NA	375.6732	14	4	2016
NA	379.7188	15	4	2016
NA	356.978	16	4	2016
NA	332.0132	17	4	2016
NA	319.3168	18	4	2016
NA	298.504	19	4	2016
NA	288.5808	20	4	2016
NA	277.9956	21	4	2016
NA	269.6316	22	4	2016
NA	291.1212	23	4	2016
NA	262.0164	24	4	2016
NA	253.2632	25	4	2016
NA	263.6248	26	4	2016
NA	272.9452	27	4	2016
NA	244.2048	28	4	2016
NA	237.1252	29	4	2016
NA	239.1028	30	4	2016
NA	251.662	31	4	2016
NA	246.2536	32	4	2016
NA	246.7108	33	4	2016
NA	238.6888	34	4	2016
NA	241.4576	35	4	2016
NA	201.9992	36	4	2016
NA	192.0344	37	4	2016
NA	197.5316	38	4	2016
NA	182.7888	39	4	2016
NA	160.8856	40	4	2016
NA	144.3068	41	4	2016
NA	147.93	42	4	2016
NA	126.5416	43	4	2016
NA	115.1236	44	4	2016
NA	112.9928	45	4	2016
NA	139.588333333333	3	1	2016
NA	164.421666666667	4	1	2016
NA	171.764	5	1	2016
NA	194.465666666667	6	1	2016
NA	202.702666666667	7	1	2016
NA	201.979333333333	8	1	2016
NA	221.163666666667	9	1	2016
NA	241.14	10	1	2016
NA	320.812	11	1	2016
NA	359.267	12	1	2016
NA	369.811666666667	13	1	2016
NA	396.881	14	1	2016
NA	400.320333333333	15	1	2016
NA	407.984333333333	16	1	2016
NA	426.813333333333	17	1	2016
NA	443.145333333333	18	1	2016
NA	335.075333333333	19	1	2016
NA	286.321333333333	20	1	2016
NA	272.759333333333	21	1	2016
NA	253.649333333333	22	1	2016
NA	293.281666666667	23	1	2016
NA	258.922333333333	24	1	2016
NA	240.405666666667	25	1	2016
NA	259.363	26	1	2016
NA	247.100666666667	27	1	2016
NA	245.263	28	1	2016
NA	246.823333333333	29	1	2016
NA	242.968333333333	30	1	2016
NA	262.262666666667	31	1	2016
NA	247.362	32	1	2016
NA	233.545333333333	33	1	2016
NA	239.425	34	1	2016
NA	229.007333333333	35	1	2016
NA	217.072666666667	36	1	2016
NA	221.808333333333	37	1	2016
NA	217.989	38	1	2016
NA	206.941333333333	39	1	2016
NA	184.437	40	1	2016
NA	165.832666666667	41	1	2016
NA	161.416666666667	42	1	2016
NA	155.547	43	1	2016
NA	130.018	44	1	2016
NA	124.512	45	1	2016
NA	155.176333333333	3	2	2016
NA	174.641	4	2	2016
NA	174.2	5	2	2016
NA	212.158333333333	6	2	2016
NA	213.797666666667	7	2	2016
NA	215.648333333333	8	2	2016
NA	237.843	9	2	2016
NA	259.415333333333	10	2	2016
NA	314.689333333333	11	2	2016
NA	351.829333333333	12	2	2016
NA	382.890666666667	13	2	2016
NA	375.884333333333	14	2	2016
NA	366.098666666667	15	2	2016
NA	390.43	16	2	2016
NA	405.728666666667	17	2	2016
NA	383.130333333333	18	2	2016
NA	325.711	19	2	2016
NA	293.496333333333	20	2	2016
NA	279.136	21	2	2016
NA	270.438333333333	22	2	2016
NA	285.869666666667	23	2	2016
NA	263.277666666667	24	2	2016
NA	254.607666666667	25	2	2016
NA	261.162333333333	26	2	2016
NA	255.530666666667	27	2	2016
NA	247.078666666667	28	2	2016
NA	246.041	29	2	2016
NA	239.306	30	2	2016
NA	250.324666666667	31	2	2016
NA	252.043	32	2	2016
NA	236.516333333333	33	2	2016
NA	237.608666666667	34	2	2016
NA	230.901666666667	35	2	2016
NA	214.998666666667	36	2	2016
NA	216.919666666667	37	2	2016
NA	205.723333333333	38	2	2016
NA	192.401666666667	39	2	2016
NA	179.267333333333	40	2	2016
NA	160.587	41	2	2016
NA	155.767333333333	42	2	2016
NA	140.953666666667	43	2	2016
NA	131.655	44	2	2016
NA	132.163	45	2	2016
NA	164.238	3	3	2016
NA	180.954	4	3	2016
NA	186.69	5	3	2016
NA	209.349333333333	6	3	2016
NA	230.430333333333	7	3	2016
NA	233.824	8	3	2016
NA	264.559666666667	9	3	2016
NA	277.896	10	3	2016
NA	325.948666666667	11	3	2016
NA	364.605	12	3	2016
NA	381.727	13	3	2016
NA	364.448	14	3	2016
NA	372.475333333333	15	3	2016
NA	393.010333333333	16	3	2016
NA	355.1	17	3	2016
NA	336.905	18	3	2016
NA	317.266	19	3	2016
NA	286.912666666667	20	3	2016
NA	288.734	21	3	2016
NA	267.261	22	3	2016
NA	290.800333333333	23	3	2016
NA	264.76	24	3	2016
NA	255.619333333333	25	3	2016
NA	255.584666666667	26	3	2016
NA	268.289333333333	27	3	2016
NA	250.499666666667	28	3	2016
NA	240.993333333333	29	3	2016
NA	235.022333333333	30	3	2016
NA	258.103333333333	31	3	2016
NA	245.459666666667	32	3	2016
NA	241.103666666667	33	3	2016
NA	237.562333333333	34	3	2016
NA	237.134	35	3	2016
NA	216.846	36	3	2016
NA	198.606333333333	37	3	2016
NA	209.198	38	3	2016
NA	191.486	39	3	2016
NA	171.348333333333	40	3	2016
NA	150.561333333333	41	3	2016
NA	147.563	42	3	2016
NA	140.051	43	3	2016
NA	121.111333333333	44	3	2016
NA	120.168	45	3	2016
NA	168.383	3	4	2016
NA	190.582333333333	4	4	2016
NA	179.138666666667	5	4	2016
NA	223.989666666667	6	4	2016
NA	244.493666666667	7	4	2016
NA	272.782	8	4	2016
NA	289.930333333333	9	4	2016
NA	296.416	10	4	2016
NA	342.644666666667	11	4	2016
NA	375.914333333333	12	4	2016
NA	387.47	13	4	2016
NA	377.637	14	4	2016
NA	383.911666666667	15	4	2016
NA	354.538333333333	16	4	2016
NA	333.825333333333	17	4	2016
NA	317.786333333333	18	4	2016
NA	300.528	19	4	2016
NA	287.475333333333	20	4	2016
NA	276.987666666667	21	4	2016
NA	268.888333333333	22	4	2016
NA	290.532333333333	23	4	2016
NA	260.561	24	4	2016
NA	255.300666666667	25	4	2016
NA	263.635	26	4	2016
NA	266.908333333333	27	4	2016
NA	243.099333333333	28	4	2016
NA	236.168333333333	29	4	2016
NA	240.554333333333	30	4	2016
NA	253.479333333333	31	4	2016
NA	242.902666666667	32	4	2016
NA	245.467	33	4	2016
NA	236.656666666667	34	4	2016
NA	240.723666666667	35	4	2016
NA	200.757333333333	36	4	2016
NA	191.442666666667	37	4	2016
NA	195.946	38	4	2016
NA	182.954	39	4	2016
NA	158.832333333333	40	4	2016
NA	141.868666666667	41	4	2016
NA	145.889666666667	42	4	2016
NA	126.640333333333	43	4	2016
NA	115.878	44	4	2016
NA	114.224	45	4	2016
Forecast Target	192	3	1	2016
Forecast Target	178	4	1	2016
Forecast Target	187	5	1	2016
Forecast Target	151	6	1	2016
Forecast Target	176	7	1	2016
Forecast Target	231	8	1	2016
Forecast Target	256	9	1	2016
Forecast Target	341	10	1	2016
Forecast Target	339	11	1	2016
Forecast Target	368	12	1	2016
Forecast Target	433	13	1	2016
Forecast Target	472	14	1	2016
Forecast Target	489	15	1	2016
Forecast Target	506	16	1	2016
Forecast Target	454	17	1	2016
Forecast Target	340	18	1	2016
Forecast Target	266	19	1	2016
Forecast Target	258	20	1	2016
Forecast Target	236	21	1	2016
Forecast Target	298	22	1	2016
Forecast Target	232	23	1	2016
Forecast Target	218	24	1	2016
Forecast Target	258	25	1	2016
Forecast Target	232	26	1	2016
Forecast Target	239	27	1	2016
Forecast Target	241	28	1	2016
Forecast Target	234	29	1	2016
Forecast Target	274	30	1	2016
Forecast Target	237	31	1	2016
Forecast Target	226	32	1	2016
Forecast Target	246	33	1	2016
Forecast Target	216	34	1	2016
Forecast Target	211	35	1	2016
Forecast Target	234	36	1	2016
Forecast Target	217	37	1	2016
Forecast Target	226	38	1	2016
Forecast Target	207	39	1	2016
Forecast Target	171	40	1	2016
Forecast Target	184	41	1	2016
Forecast Target	171	42	1	2016
Forecast Target	137	43	1	2016
Forecast Target	162	44	1	2016
Forecast Target	115	45	1	2016
Forecast Target	178	3	2	2016
Forecast Target	187	4	2	2016
Forecast Target	151	5	2	2016
Forecast Target	176	6	2	2016
Forecast Target	231	7	2	2016
Forecast Target	256	8	2	2016
Forecast Target	341	9	2	2016
Forecast Target	339	10	2	2016
Forecast Target	368	11	2	2016
Forecast Target	433	12	2	2016
Forecast Target	472	13	2	2016
Forecast Target	489	14	2	2016
Forecast Target	506	15	2	2016
Forecast Target	454	16	2	2016
Forecast Target	340	17	2	2016
Forecast Target	266	18	2	2016
Forecast Target	258	19	2	2016
Forecast Target	236	20	2	2016
Forecast Target	298	21	2	2016
Forecast Target	232	22	2	2016
Forecast Target	218	23	2	2016
Forecast Target	258	24	2	2016
Forecast Target	232	25	2	2016
Forecast Target	239	26	2	2016
Forecast Target	241	27	2	2016
Forecast Target	234	28	2	2016
Forecast Target	274	29	2	2016
Forecast Target	237	30	2	2016
Forecast Target	226	31	2	2016
Forecast Target	246	32	2	2016
Forecast Target	216	33	2	2016
Forecast Target	211	34	2	2016
Forecast Target	234	35	2	2016
Forecast Target	217	36	2	2016
Forecast Target	226	37	2	2016
Forecast Target	207	38	2	2016
Forecast Target	171	39	2	2016
Forecast Target	184	40	2	2016
Forecast Target	171	41	2	2016
Forecast Target	137	42	2	2016
Forecast Target	162	43	2	2016
Forecast Target	115	44	2	2016
Forecast Target	125	45	2	2016
Forecast Target	187	3	3	2016
Forecast Target	151	4	3	2016
Forecast Target	176	5	3	2016
Forecast Target	231	6	3	2016
Forecast Target	256	7	3	2016
Forecast Target	341	8	3	2016
Forecast Target	339	9	3	2016
Forecast Target	368	10	3	2016
Forecast Target	433	11	3	2016
Forecast Target	472	12	3	2016
Forecast Target	489	13	3	2016
Forecast Target	506	14	3	2016
Forecast Target	454	15	3	2016
Forecast Target	340	16	3	2016
Forecast Target	266	17	3	2016
Forecast Target	258	18	3	2016
Forecast Target	236	19	3	2016
Forecast Target	298	20	3	2016
Forecast Target	232	21	3	2016
Forecast Target	218	22	3	2016
Forecast Target	258	23	3	2016
Forecast Target	232	24	3	2016
Forecast Target	239	25	3	2016
Forecast Target	241	26	3	2016
Forecast Target	234	27	3	2016
Forecast Target	274	28	3	2016
Forecast Target	237	29	3	2016
Forecast Target	226	30	3	2016
Forecast Target	246	31	3	2016
Forecast Target	216	32	3	2016
Forecast Target	211	33	3	2016
Forecast Target	234	34	3	2016
Forecast Target	217	35	3	2016
Forecast Target	226	36	3	2016
Forecast Target	207	37	3	2016
Forecast Target	171	38	3	2016
Forecast Target	184	39	3	2016
Forecast Target	171	40	3	2016
Forecast Target	137	41	3	2016
Forecast Target	162	42	3	2016
Forecast Target	115	43	3	2016
Forecast Target	125	44	3	2016
Forecast Target	104	45	3	2016
Forecast Target	151	3	4	2016
Forecast Target	176	4	4	2016
Forecast Target	231	5	4	2016
Forecast Target	256	6	4	2016
Forecast Target	341	7	4	2016
Forecast Target	339	8	4	2016
Forecast Target	368	9	4	2016
Forecast Target	433	10	4	2016
Forecast Target	472	11	4	2016
Forecast Target	489	12	4	2016
Forecast Target	506	13	4	2016
Forecast Target	454	14	4	2016
Forecast Target	340	15	4	2016
Forecast Target	266	16	4	2016
Forecast Target	258	17	4	2016
Forecast Target	236	18	4	2016
Forecast Target	298	19	4	2016
Forecast Target	232	20	4	2016
Forecast Target	218	21	4	2016
Forecast Target	258	22	4	2016
Forecast Target	232	23	4	2016
Forecast Target	239	24	4	2016
Forecast Target	241	25	4	2016
Forecast Target	234	26	4	2016
Forecast Target	274	27	4	2016
Forecast Target	237	28	4	2016
Forecast Target	226	29	4	2016
Forecast Target	246	30	4	2016
Forecast Target	216	31	4	2016
Forecast Target	211	32	4	2016
Forecast Target	234	33	4	2016
Forecast Target	217	34	4	2016
Forecast Target	226	35	4	2016
Forecast Target	207	36	4	2016
Forecast Target	171	37	4	2016
Forecast Target	184	38	4	2016
Forecast Target	171	39	4	2016
Forecast Target	137	40	4	2016
Forecast Target	162	41	4	2016
Forecast Target	115	42	4	2016
Forecast Target	125	43	4	2016
Forecast Target	104	44	4	2016
Forecast Target	98	45	4	2016
