# Supplementary material for: A stacked ensemble method for forecasting influenza-like illness visit volumes at emergency departments
Source: PLoS One. 2021 Mar 22;16(3):e0241725. doi: 10.1371/journal.pone.0241725 (PMC7984626; doi:10.1371/journal.pone.0241725)
Supplement: S1 Data — (ZIP) [file pone.0241725.s003.zip › ILI_plosone/tables/rf_optim_raw_estimates_2017weeks-3-45.csv]

object	value	epiweek	weeks_ahead	season
NA	144.45	3	1	2017
NA	190.292	4	1	2017
NA	213.848	5	1	2017
NA	228.978	6	1	2017
NA	235.38	7	1	2017
NA	285.064	8	1	2017
NA	265.744	9	1	2017
NA	305.568	10	1	2017
NA	344.126	11	1	2017
NA	359.01	12	1	2017
NA	407.822	13	1	2017
NA	410.892	14	1	2017
NA	432.224	15	1	2017
NA	445.118	16	1	2017
NA	430.488	17	1	2017
NA	444.534	18	1	2017
NA	377.128	19	1	2017
NA	310.584	20	1	2017
NA	302.73	21	1	2017
NA	320.178	22	1	2017
NA	315.996	23	1	2017
NA	315.968	24	1	2017
NA	298.666	25	1	2017
NA	307.402	26	1	2017
NA	314.882	27	1	2017
NA	277.3	28	1	2017
NA	261.878	29	1	2017
NA	276.61	30	1	2017
NA	259.626	31	1	2017
NA	242.266	32	1	2017
NA	228.514	33	1	2017
NA	229.196	34	1	2017
NA	220.69	35	1	2017
NA	211.204	36	1	2017
NA	208.466	37	1	2017
NA	200.294	38	1	2017
NA	179.446	39	1	2017
NA	165.46	40	1	2017
NA	164.086	41	1	2017
NA	165.668	42	1	2017
NA	156.714	43	1	2017
NA	145.874	44	1	2017
NA	149.26	45	1	2017
NA	153.754	3	2	2017
NA	199.746	4	2	2017
NA	202.042	5	2	2017
NA	236.632	6	2	2017
NA	256.618	7	2	2017
NA	287.682	8	2	2017
NA	285.394	9	2	2017
NA	317.294	10	2	2017
NA	363.704	11	2	2017
NA	356.416	12	2	2017
NA	387.39	13	2	2017
NA	402.074	14	2	2017
NA	415.928	15	2	2017
NA	429.762	16	2	2017
NA	433.2	17	2	2017
NA	413.446	18	2	2017
NA	350.048	19	2	2017
NA	306.178	20	2	2017
NA	313.246	21	2	2017
NA	327.558	22	2	2017
NA	312.292	23	2	2017
NA	307.314	24	2	2017
NA	309.01	25	2	2017
NA	315.624	26	2	2017
NA	298.632	27	2	2017
NA	279.45	28	2	2017
NA	274.534	29	2	2017
NA	273.124	30	2	2017
NA	262.076	31	2	2017
NA	241.55	32	2	2017
NA	237.592	33	2	2017
NA	240.234	34	2	2017
NA	222.988	35	2	2017
NA	222.098	36	2	2017
NA	209.652	37	2	2017
NA	185.824	38	2	2017
NA	165.002	39	2	2017
NA	162.806	40	2	2017
NA	165.276	41	2	2017
NA	153.032	42	2	2017
NA	151.876	43	2	2017
NA	143.514	44	2	2017
NA	140.322	45	2	2017
NA	165.938	3	3	2017
NA	194.27	4	3	2017
NA	200.494	5	3	2017
NA	240.364	6	3	2017
NA	265.846	7	3	2017
NA	315.324	8	3	2017
NA	321.254	9	3	2017
NA	332.95	10	3	2017
NA	372.588	11	3	2017
NA	346.004	12	3	2017
NA	368.01	13	3	2017
NA	374.686	14	3	2017
NA	400.258	15	3	2017
NA	437.456	16	3	2017
NA	400.872	17	3	2017
NA	372.724	18	3	2017
NA	323.262	19	3	2017
NA	303.774	20	3	2017
NA	313.72	21	3	2017
NA	325.222	22	3	2017
NA	302.958	23	3	2017
NA	308.52	24	3	2017
NA	310.266	25	3	2017
NA	293.772	26	3	2017
NA	285.262	27	3	2017
NA	274.548	28	3	2017
NA	271.26	29	3	2017
NA	268.006	30	3	2017
NA	251.562	31	3	2017
NA	240.962	32	3	2017
NA	236.478	33	3	2017
NA	247.214	34	3	2017
NA	235.434	35	3	2017
NA	214.886	36	3	2017
NA	196.67	37	3	2017
NA	169.242	38	3	2017
NA	163.062	39	3	2017
NA	149.07	40	3	2017
NA	156.81	41	3	2017
NA	142.218	42	3	2017
NA	143.854	43	3	2017
NA	129.306	44	3	2017
NA	132.166	45	3	2017
NA	172.686	3	4	2017
NA	218.884	4	4	2017
NA	214.518	5	4	2017
NA	245.904	6	4	2017
NA	292.412	7	4	2017
NA	334.962	8	4	2017
NA	349.884	9	4	2017
NA	369.068	10	4	2017
NA	375.574	11	4	2017
NA	330.746	12	4	2017
NA	360.95	13	4	2017
NA	369.702	14	4	2017
NA	406.502	15	4	2017
NA	395.13	16	4	2017
NA	359.756	17	4	2017
NA	343.098	18	4	2017
NA	331.126	19	4	2017
NA	314.226	20	4	2017
NA	308.578	21	4	2017
NA	326.438	22	4	2017
NA	315.114	23	4	2017
NA	306.892	24	4	2017
NA	285.9	25	4	2017
NA	277.634	26	4	2017
NA	278.74	27	4	2017
NA	269.976	28	4	2017
NA	257.258	29	4	2017
NA	267.29	30	4	2017
NA	243.174	31	4	2017
NA	238.486	32	4	2017
NA	232.678	33	4	2017
NA	252.794	34	4	2017
NA	230.876	35	4	2017
NA	208.318	36	4	2017
NA	177.636	37	4	2017
NA	163.352	38	4	2017
NA	150.758	39	4	2017
NA	146.562	40	4	2017
NA	150.276	41	4	2017
NA	145.142	42	4	2017
NA	133.76	43	4	2017
NA	123.532	44	4	2017
NA	122.788	45	4	2017
NA	145.618	3	1	2017
NA	190.831	4	1	2017
NA	211.501	5	1	2017
NA	219.807	6	1	2017
NA	239.061	7	1	2017
NA	286.994	8	1	2017
NA	282.443	9	1	2017
NA	304.275	10	1	2017
NA	346.078	11	1	2017
NA	359.392	12	1	2017
NA	400.62	13	1	2017
NA	418.388	14	1	2017
NA	424.207	15	1	2017
NA	440.06	16	1	2017
NA	426.323	17	1	2017
NA	449.245	18	1	2017
NA	375.587	19	1	2017
NA	312.443	20	1	2017
NA	306.127	21	1	2017
NA	320.955	22	1	2017
NA	313.956	23	1	2017
NA	324.627	24	1	2017
NA	296.861	25	1	2017
NA	308.658	26	1	2017
NA	314.7	27	1	2017
NA	274.065	28	1	2017
NA	265.926	29	1	2017
NA	275.432	30	1	2017
NA	257.151	31	1	2017
NA	243.893	32	1	2017
NA	225.074	33	1	2017
NA	228.304	34	1	2017
NA	222.611	35	1	2017
NA	213.426	36	1	2017
NA	209.439	37	1	2017
NA	197.933	38	1	2017
NA	178.744	39	1	2017
NA	164.736	40	1	2017
NA	162.484	41	1	2017
NA	164.679	42	1	2017
NA	154.665	43	1	2017
NA	142.851	44	1	2017
NA	148.361	45	1	2017
NA	152.527	3	2	2017
NA	206.82	4	2	2017
NA	199.932	5	2	2017
NA	229.958	6	2	2017
NA	256.957	7	2	2017
NA	282.692	8	2	2017
NA	291.991	9	2	2017
NA	319.611	10	2	2017
NA	361.627	11	2	2017
NA	362.492	12	2	2017
NA	387.665	13	2	2017
NA	403.413	14	2	2017
NA	422.179	15	2	2017
NA	427.553	16	2	2017
NA	427.073	17	2	2017
NA	407.254	18	2	2017
NA	343.414	19	2	2017
NA	308.333	20	2	2017
NA	317.107	21	2	2017
NA	321.498	22	2	2017
NA	317.578	23	2	2017
NA	303.345	24	2	2017
NA	305.434	25	2	2017
NA	313.161	26	2	2017
NA	299.806	27	2	2017
NA	279.948	28	2	2017
NA	277.015	29	2	2017
NA	272.801	30	2	2017
NA	260.266	31	2	2017
NA	244.643	32	2	2017
NA	239.424	33	2	2017
NA	233.69	34	2	2017
NA	224.118	35	2	2017
NA	216.871	36	2	2017
NA	205.169	37	2	2017
NA	188.445	38	2	2017
NA	167.114	39	2	2017
NA	161.569	40	2	2017
NA	161.762	41	2	2017
NA	154.789	42	2	2017
NA	149.552	43	2	2017
NA	145.268	44	2	2017
NA	139.941	45	2	2017
NA	162.406	3	3	2017
NA	193.141	4	3	2017
NA	195.956	5	3	2017
NA	231.419	6	3	2017
NA	260.723	7	3	2017
NA	314.178	8	3	2017
NA	311.536	9	3	2017
NA	338.096	10	3	2017
NA	371.826	11	3	2017
NA	343.2	12	3	2017
NA	370.807	13	3	2017
NA	383.195	14	3	2017
NA	399.981	15	3	2017
NA	430.673	16	3	2017
NA	403.531	17	3	2017
NA	368.461	18	3	2017
NA	324.929	19	3	2017
NA	312.681	20	3	2017
NA	306.083	21	3	2017
NA	321.683	22	3	2017
NA	306.262	23	3	2017
NA	310.029	24	3	2017
NA	311.846	25	3	2017
NA	292.29	26	3	2017
NA	285.619	27	3	2017
NA	276.959	28	3	2017
NA	274.671	29	3	2017
NA	265.79	30	3	2017
NA	248.749	31	3	2017
NA	244.62	32	3	2017
NA	239.514	33	3	2017
NA	243.557	34	3	2017
NA	233.479	35	3	2017
NA	216.564	36	3	2017
NA	198.281	37	3	2017
NA	173.254	38	3	2017
NA	161.541	39	3	2017
NA	151.27	40	3	2017
NA	152.194	41	3	2017
NA	147.262	42	3	2017
NA	145.392	43	3	2017
NA	128.917	44	3	2017
NA	135.538	45	3	2017
NA	171.178	3	4	2017
NA	212.502	4	4	2017
NA	208.885	5	4	2017
NA	251.012	6	4	2017
NA	295.15	7	4	2017
NA	332.862	8	4	2017
NA	339.058	9	4	2017
NA	370.212	10	4	2017
NA	382.454	11	4	2017
NA	330.943	12	4	2017
NA	353.051	13	4	2017
NA	364.83	14	4	2017
NA	404.332	15	4	2017
NA	392.782	16	4	2017
NA	359.677	17	4	2017
NA	344.785	18	4	2017
NA	324.172	19	4	2017
NA	309.813	20	4	2017
NA	313.457	21	4	2017
NA	316.015	22	4	2017
NA	315.059	23	4	2017
NA	307.682	24	4	2017
NA	284.144	25	4	2017
NA	277.282	26	4	2017
NA	279.549	27	4	2017
NA	270.224	28	4	2017
NA	266.966	29	4	2017
NA	265.07	30	4	2017
NA	244.759	31	4	2017
NA	238.539	32	4	2017
NA	234.779	33	4	2017
NA	247.594	34	4	2017
NA	228.077	35	4	2017
NA	209.894	36	4	2017
NA	178.09	37	4	2017
NA	163.524	38	4	2017
NA	149.649	39	4	2017
NA	148.409	40	4	2017
NA	149.735	41	4	2017
NA	143.427	42	4	2017
NA	134.238	43	4	2017
NA	125.48	44	4	2017
NA	122.878	45	4	2017
NA	146.442666666667	3	1	2017
NA	187.677333333333	4	1	2017
NA	214.224	5	1	2017
NA	230.78	6	1	2017
NA	238.048	7	1	2017
NA	289.29	8	1	2017
NA	273.442	9	1	2017
NA	301.581333333333	10	1	2017
NA	350.165333333333	11	1	2017
NA	363.954666666667	12	1	2017
NA	401.027333333333	13	1	2017
NA	411.424	14	1	2017
NA	429.088666666667	15	1	2017
NA	439.052666666667	16	1	2017
NA	428.974666666667	17	1	2017
NA	442.378	18	1	2017
NA	377.298	19	1	2017
NA	308.482	20	1	2017
NA	308.159333333333	21	1	2017
NA	320.746666666667	22	1	2017
NA	316.330666666667	23	1	2017
NA	320.666666666667	24	1	2017
NA	299.385333333333	25	1	2017
NA	309.515333333333	26	1	2017
NA	314.616666666667	27	1	2017
NA	276.826666666667	28	1	2017
NA	264.914	29	1	2017
NA	274.229333333333	30	1	2017
NA	259.672	31	1	2017
NA	243.547333333333	32	1	2017
NA	230.18	33	1	2017
NA	228.91	34	1	2017
NA	222.614	35	1	2017
NA	213.087333333333	36	1	2017
NA	210.084	37	1	2017
NA	200.795333333333	38	1	2017
NA	179.128	39	1	2017
NA	163.143333333333	40	1	2017
NA	164.918666666667	41	1	2017
NA	163.215333333333	42	1	2017
NA	154.95	43	1	2017
NA	144.03	44	1	2017
NA	146.828	45	1	2017
NA	155.863333333333	3	2	2017
NA	197.598666666667	4	2	2017
NA	196.885333333333	5	2	2017
NA	234.328	6	2	2017
NA	262.004	7	2	2017
NA	294.239333333333	8	2	2017
NA	291.786666666667	9	2	2017
NA	319.894666666667	10	2	2017
NA	356.588666666667	11	2	2017
NA	360.767333333333	12	2	2017
NA	390.141333333333	13	2	2017
NA	402.508	14	2	2017
NA	415.736	15	2	2017
NA	424.542666666667	16	2	2017
NA	429.188	17	2	2017
NA	411.718	18	2	2017
NA	346.822666666667	19	2	2017
NA	304.486666666667	20	2	2017
NA	313.856	21	2	2017
NA	321.953333333333	22	2	2017
NA	315.124	23	2	2017
NA	307.173333333333	24	2	2017
NA	306.496	25	2	2017
NA	311.924666666667	26	2	2017
NA	301.223333333333	27	2	2017
NA	283.364	28	2	2017
NA	277.425333333333	29	2	2017
NA	273.610666666667	30	2	2017
NA	256.162666666667	31	2	2017
NA	244.215333333333	32	2	2017
NA	239.209333333333	33	2	2017
NA	233.993333333333	34	2	2017
NA	229.501333333333	35	2	2017
NA	216.937333333333	36	2	2017
NA	201.078	37	2	2017
NA	185.87	38	2	2017
NA	164.088666666667	39	2	2017
NA	162.308	40	2	2017
NA	163.159333333333	41	2	2017
NA	152.906666666667	42	2	2017
NA	151.021333333333	43	2	2017
NA	144.988666666667	44	2	2017
NA	138.552666666667	45	2	2017
NA	166.137333333333	3	3	2017
NA	192.524	4	3	2017
NA	196.108	5	3	2017
NA	233.956666666667	6	3	2017
NA	261.007333333333	7	3	2017
NA	308.622	8	3	2017
NA	319.654666666667	9	3	2017
NA	336.021333333333	10	3	2017
NA	369.998666666667	11	3	2017
NA	342.748	12	3	2017
NA	371.358666666667	13	3	2017
NA	385.102	14	3	2017
NA	398.556666666667	15	3	2017
NA	436.162	16	3	2017
NA	405.788666666667	17	3	2017
NA	371.109333333333	18	3	2017
NA	322.558666666667	19	3	2017
NA	311.757333333333	20	3	2017
NA	311.354	21	3	2017
NA	319.91	22	3	2017
NA	304.788	23	3	2017
NA	308.554	24	3	2017
NA	310.442666666667	25	3	2017
NA	294.192	26	3	2017
NA	286.242	27	3	2017
NA	276.798666666667	28	3	2017
NA	274.805333333333	29	3	2017
NA	266.31	30	3	2017
NA	248.81	31	3	2017
NA	241.713333333333	32	3	2017
NA	238.136666666667	33	3	2017
NA	245.794	34	3	2017
NA	233.572666666667	35	3	2017
NA	215.040666666667	36	3	2017
NA	197.607333333333	37	3	2017
NA	173.732	38	3	2017
NA	163.17	39	3	2017
NA	150.238	40	3	2017
NA	154.17	41	3	2017
NA	144.888666666667	42	3	2017
NA	144.334	43	3	2017
NA	128.371333333333	44	3	2017
NA	133.868666666667	45	3	2017
NA	172.082	3	4	2017
NA	208.438	4	4	2017
NA	212.237333333333	5	4	2017
NA	248.926666666667	6	4	2017
NA	283.872666666667	7	4	2017
NA	340.507333333333	8	4	2017
NA	350.916	9	4	2017
NA	372.293333333333	10	4	2017
NA	381.464666666667	11	4	2017
NA	333.644666666667	12	4	2017
NA	352.928	13	4	2017
NA	364.763333333333	14	4	2017
NA	405.464	15	4	2017
NA	388.941333333333	16	4	2017
NA	359.674	17	4	2017
NA	339.828666666667	18	4	2017
NA	328.294	19	4	2017
NA	313.346	20	4	2017
NA	311.764666666667	21	4	2017
NA	317.652	22	4	2017
NA	307.736	23	4	2017
NA	306.656	24	4	2017
NA	284.540666666667	25	4	2017
NA	280.956666666667	26	4	2017
NA	281.115333333333	27	4	2017
NA	273.272	28	4	2017
NA	262.978666666667	29	4	2017
NA	265.739333333333	30	4	2017
NA	240.139333333333	31	4	2017
NA	240.436	32	4	2017
NA	238.091333333333	33	4	2017
NA	246.7	34	4	2017
NA	228.548	35	4	2017
NA	209.661333333333	36	4	2017
NA	177.300666666667	37	4	2017
NA	163.292	38	4	2017
NA	148.627333333333	39	4	2017
NA	146.192	40	4	2017
NA	147.808	41	4	2017
NA	145.179333333333	42	4	2017
NA	136.326	43	4	2017
NA	124.39	44	4	2017
NA	125.04	45	4	2017
NA	145.651	3	1	2017
NA	187.5275	4	1	2017
NA	210.3435	5	1	2017
NA	225.7655	6	1	2017
NA	238.506	7	1	2017
NA	291.4065	8	1	2017
NA	273.558	9	1	2017
NA	303.2485	10	1	2017
NA	347.905	11	1	2017
NA	359.9565	12	1	2017
NA	405.7635	13	1	2017
NA	412.971	14	1	2017
NA	425.8205	15	1	2017
NA	442.435	16	1	2017
NA	426.8115	17	1	2017
NA	444.3375	18	1	2017
NA	376.9975	19	1	2017
NA	307.1085	20	1	2017
NA	305.735	21	1	2017
NA	319.6575	22	1	2017
NA	313.696	23	1	2017
NA	319.941	24	1	2017
NA	299.7245	25	1	2017
NA	309.3265	26	1	2017
NA	314.5955	27	1	2017
NA	274.409	28	1	2017
NA	266.696	29	1	2017
NA	273.385	30	1	2017
NA	260.957	31	1	2017
NA	243.1975	32	1	2017
NA	227.843	33	1	2017
NA	229.4955	34	1	2017
NA	223.0635	35	1	2017
NA	213.407	36	1	2017
NA	210.199	37	1	2017
NA	198.2345	38	1	2017
NA	180.913	39	1	2017
NA	163.952	40	1	2017
NA	165.075	41	1	2017
NA	164.341	42	1	2017
NA	156.2435	43	1	2017
NA	142.9505	44	1	2017
NA	148.8635	45	1	2017
NA	154.8685	3	2	2017
NA	205.0825	4	2	2017
NA	195.485	5	2	2017
NA	229.3925	6	2	2017
NA	256.718	7	2	2017
NA	290.7	8	2	2017
NA	292.7905	9	2	2017
NA	317.456	10	2	2017
NA	358.8635	11	2	2017
NA	358.483	12	2	2017
NA	391.3815	13	2	2017
NA	403.364	14	2	2017
NA	414.996	15	2	2017
NA	426.987	16	2	2017
NA	426.071	17	2	2017
NA	411.2275	18	2	2017
NA	348.992	19	2	2017
NA	308.0925	20	2	2017
NA	311.8685	21	2	2017
NA	320.129	22	2	2017
NA	317.045	23	2	2017
NA	306.0155	24	2	2017
NA	306.7325	25	2	2017
NA	314.734	26	2	2017
NA	298.2545	27	2	2017
NA	281.9855	28	2	2017
NA	275.796	29	2	2017
NA	271.113	30	2	2017
NA	258.6915	31	2	2017
NA	242.537	32	2	2017
NA	239.7115	33	2	2017
NA	234.368	34	2	2017
NA	227.415	35	2	2017
NA	223.0485	36	2	2017
NA	204.0175	37	2	2017
NA	187.6235	38	2	2017
NA	168.211	39	2	2017
NA	161.906	40	2	2017
NA	162.931	41	2	2017
NA	153.1015	42	2	2017
NA	151.1145	43	2	2017
NA	144.155	44	2	2017
NA	138.566	45	2	2017
NA	162.519	3	3	2017
NA	197.1165	4	3	2017
NA	202.9105	5	3	2017
NA	235.442	6	3	2017
NA	261.019	7	3	2017
NA	312.627	8	3	2017
NA	317.18	9	3	2017
NA	346.056	10	3	2017
NA	375.3865	11	3	2017
NA	342.8075	12	3	2017
NA	374.2615	13	3	2017
NA	386.0935	14	3	2017
NA	397.1605	15	3	2017
NA	433.8055	16	3	2017
NA	400.1835	17	3	2017
NA	369.0275	18	3	2017
NA	323.538	19	3	2017
NA	312.1625	20	3	2017
NA	309.769	21	3	2017
NA	317.632	22	3	2017
NA	303.9825	23	3	2017
NA	308.537	24	3	2017
NA	311.5635	25	3	2017
NA	290.277	26	3	2017
NA	287.206	27	3	2017
NA	276.496	28	3	2017
NA	272.707	29	3	2017
NA	268.775	30	3	2017
NA	250.908	31	3	2017
NA	242.7975	32	3	2017
NA	237.3705	33	3	2017
NA	244.5655	34	3	2017
NA	230.6525	35	3	2017
NA	216.2135	36	3	2017
NA	197.964	37	3	2017
NA	175.251	38	3	2017
NA	162.547	39	3	2017
NA	150.2275	40	3	2017
NA	153.904	41	3	2017
NA	145.917	42	3	2017
NA	145.0325	43	3	2017
NA	129.988	44	3	2017
NA	132.4685	45	3	2017
NA	170.8815	3	4	2017
NA	209.4835	4	4	2017
NA	211.147	5	4	2017
NA	246.8795	6	4	2017
NA	291.099	7	4	2017
NA	341.6435	8	4	2017
NA	345.715	9	4	2017
NA	367.778	10	4	2017
NA	378.0305	11	4	2017
NA	329.261	12	4	2017
NA	349.79	13	4	2017
NA	365.434	14	4	2017
NA	399.179	15	4	2017
NA	393.141	16	4	2017
NA	355.116	17	4	2017
NA	337.595	18	4	2017
NA	325.9075	19	4	2017
NA	308.3615	20	4	2017
NA	311.0585	21	4	2017
NA	315.6735	22	4	2017
NA	307.5595	23	4	2017
NA	308.328	24	4	2017
NA	285.4075	25	4	2017
NA	279.8955	26	4	2017
NA	280.418	27	4	2017
NA	270.6205	28	4	2017
NA	263.888	29	4	2017
NA	265.643	30	4	2017
NA	241.9615	31	4	2017
NA	239.066	32	4	2017
NA	231.7405	33	4	2017
NA	250.9395	34	4	2017
NA	224.3625	35	4	2017
NA	211.041	36	4	2017
NA	177.8795	37	4	2017
NA	160.953	38	4	2017
NA	148.793	39	4	2017
NA	147.846	40	4	2017
NA	146.962	41	4	2017
NA	144.2685	42	4	2017
NA	136.3225	43	4	2017
NA	124.1715	44	4	2017
NA	124.7795	45	4	2017
NA	145.0784	3	1	2017
NA	189.6888	4	1	2017
NA	213.2536	5	1	2017
NA	222.3356	6	1	2017
NA	240.0104	7	1	2017
NA	288.588	8	1	2017
NA	274.4332	9	1	2017
NA	305.4436	10	1	2017
NA	345.4476	11	1	2017
NA	360.1228	12	1	2017
NA	403.9728	13	1	2017
NA	413.5884	14	1	2017
NA	425.7224	15	1	2017
NA	440.1812	16	1	2017
NA	430.518	17	1	2017
NA	446.4384	18	1	2017
NA	373.8908	19	1	2017
NA	306.5416	20	1	2017
NA	306.2444	21	1	2017
NA	318.4088	22	1	2017
NA	316.096	23	1	2017
NA	319.4696	24	1	2017
NA	299.0848	25	1	2017
NA	308.5936	26	1	2017
NA	313.9772	27	1	2017
NA	274.9804	28	1	2017
NA	265.4688	29	1	2017
NA	274.5404	30	1	2017
NA	259.0008	31	1	2017
NA	243.8296	32	1	2017
NA	227.1332	33	1	2017
NA	229.368	34	1	2017
NA	223.3512	35	1	2017
NA	213.0444	36	1	2017
NA	209.2508	37	1	2017
NA	197.8932	38	1	2017
NA	180.3896	39	1	2017
NA	164.0732	40	1	2017
NA	163.4904	41	1	2017
NA	164.416	42	1	2017
NA	155.422	43	1	2017
NA	143.5832	44	1	2017
NA	146.86	45	1	2017
NA	154.2224	3	2	2017
NA	204.3864	4	2	2017
NA	195.0312	5	2	2017
NA	232.0276	6	2	2017
NA	256.218	7	2	2017
NA	287.026	8	2	2017
NA	292.6364	9	2	2017
NA	321.712	10	2	2017
NA	355.2252	11	2	2017
NA	358.9528	12	2	2017
NA	387.144	13	2	2017
NA	403.6	14	2	2017
NA	415.8444	15	2	2017
NA	423.758	16	2	2017
NA	429.5588	17	2	2017
NA	409.598	18	2	2017
NA	347.2172	19	2	2017
NA	305.9396	20	2	2017
NA	312.7596	21	2	2017
NA	321.5736	22	2	2017
NA	316.4592	23	2	2017
NA	308.3296	24	2	2017
NA	306.074	25	2	2017
NA	312.398	26	2	2017
NA	298.81	27	2	2017
NA	281.66	28	2	2017
NA	277.0484	29	2	2017
NA	271.8516	30	2	2017
NA	260.2772	31	2	2017
NA	245.014	32	2	2017
NA	238.5868	33	2	2017
NA	234.8708	34	2	2017
NA	230.09	35	2	2017
NA	221.0752	36	2	2017
NA	201.6284	37	2	2017
NA	187.8084	38	2	2017
NA	166.0204	39	2	2017
NA	161.5408	40	2	2017
NA	161.1588	41	2	2017
NA	153.278	42	2	2017
NA	149.842	43	2	2017
NA	144.158	44	2	2017
NA	139.03	45	2	2017
NA	162.9848	3	3	2017
NA	192.8844	4	3	2017
NA	197.6664	5	3	2017
NA	233.8844	6	3	2017
NA	263.788	7	3	2017
NA	310.0912	8	3	2017
NA	315.4328	9	3	2017
NA	342.1196	10	3	2017
NA	376.6008	11	3	2017
NA	344.7564	12	3	2017
NA	374.8844	13	3	2017
NA	386.4892	14	3	2017
NA	396.1244	15	3	2017
NA	432.398	16	3	2017
NA	402.2728	17	3	2017
NA	370.3156	18	3	2017
NA	326.6832	19	3	2017
NA	311.3212	20	3	2017
NA	308.588	21	3	2017
NA	315.7048	22	3	2017
NA	304.7024	23	3	2017
NA	308.6072	24	3	2017
NA	308.4424	25	3	2017
NA	290.7376	26	3	2017
NA	286.0816	27	3	2017
NA	275.906	28	3	2017
NA	274.724	29	3	2017
NA	268.978	30	3	2017
NA	249.8492	31	3	2017
NA	240.5696	32	3	2017
NA	238.1044	33	3	2017
NA	244.8832	34	3	2017
NA	234.7552	35	3	2017
NA	212.5076	36	3	2017
NA	195.03	37	3	2017
NA	173.3012	38	3	2017
NA	162.6316	39	3	2017
NA	150.968	40	3	2017
NA	152.7544	41	3	2017
NA	144.9352	42	3	2017
NA	144.4612	43	3	2017
NA	130.24	44	3	2017
NA	131.0276	45	3	2017
NA	171.9644	3	4	2017
NA	210.6924	4	4	2017
NA	208.388	5	4	2017
NA	245.2688	6	4	2017
NA	288.3136	7	4	2017
NA	327.6884	8	4	2017
NA	345.506	9	4	2017
NA	370.5324	10	4	2017
NA	378.24	11	4	2017
NA	330.842	12	4	2017
NA	351.8572	13	4	2017
NA	367.748	14	4	2017
NA	402.3036	15	4	2017
NA	392.1976	16	4	2017
NA	359.5772	17	4	2017
NA	342.2804	18	4	2017
NA	323.8016	19	4	2017
NA	312.8684	20	4	2017
NA	309.2396	21	4	2017
NA	315.116	22	4	2017
NA	308.05	23	4	2017
NA	308.1812	24	4	2017
NA	283.512	25	4	2017
NA	280.8716	26	4	2017
NA	277.1152	27	4	2017
NA	270.9256	28	4	2017
NA	263.8136	29	4	2017
NA	264.8792	30	4	2017
NA	242.372	31	4	2017
NA	241.3508	32	4	2017
NA	233.9584	33	4	2017
NA	247.9604	34	4	2017
NA	230.4896	35	4	2017
NA	213.9452	36	4	2017
NA	175.2116	37	4	2017
NA	163.0516	38	4	2017
NA	149.2256	39	4	2017
NA	147.1436	40	4	2017
NA	148	41	4	2017
NA	144.0692	42	4	2017
NA	135.6972	43	4	2017
NA	125.1948	44	4	2017
NA	123.4076	45	4	2017
NA	146.056333333333	3	1	2017
NA	187.277	4	1	2017
NA	213.378666666667	5	1	2017
NA	225.796666666667	6	1	2017
NA	236.988	7	1	2017
NA	287.488333333333	8	1	2017
NA	274.424	9	1	2017
NA	307.562333333333	10	1	2017
NA	349.458	11	1	2017
NA	361.194333333333	12	1	2017
NA	402.781666666667	13	1	2017
NA	413.978333333333	14	1	2017
NA	428.759666666667	15	1	2017
NA	438.224666666667	16	1	2017
NA	429.888	17	1	2017
NA	443.860333333333	18	1	2017
NA	375.615333333333	19	1	2017
NA	307.687333333333	20	1	2017
NA	304.563333333333	21	1	2017
NA	319.165	22	1	2017
NA	314.506666666667	23	1	2017
NA	321.671	24	1	2017
NA	300.103	25	1	2017
NA	309.935666666667	26	1	2017
NA	314.086333333333	27	1	2017
NA	276.012	28	1	2017
NA	265.571	29	1	2017
NA	273.314	30	1	2017
NA	259.071666666667	31	1	2017
NA	243.731666666667	32	1	2017
NA	227.979333333333	33	1	2017
NA	229.562	34	1	2017
NA	222.258	35	1	2017
NA	214.110666666667	36	1	2017
NA	209.153333333333	37	1	2017
NA	199.406	38	1	2017
NA	181.412	39	1	2017
NA	164.154	40	1	2017
NA	165.261333333333	41	1	2017
NA	164.008333333333	42	1	2017
NA	155.948	43	1	2017
NA	142.550333333333	44	1	2017
NA	148.061333333333	45	1	2017
NA	153.92	3	2	2017
NA	206	4	2	2017
NA	197.984	5	2	2017
NA	233.898666666667	6	2	2017
NA	255.957666666667	7	2	2017
NA	288.153333333333	8	2	2017
NA	290.387333333333	9	2	2017
NA	318.872333333333	10	2	2017
NA	356.132333333333	11	2	2017
NA	360.448333333333	12	2	2017
NA	387.121	13	2	2017
NA	401.526666666667	14	2	2017
NA	418.616666666667	15	2	2017
NA	425.329	16	2	2017
NA	428.751	17	2	2017
NA	410.061	18	2	2017
NA	346.504333333333	19	2	2017
NA	307.668333333333	20	2	2017
NA	313.568333333333	21	2	2017
NA	321.512666666667	22	2	2017
NA	316.406	23	2	2017
NA	307.196333333333	24	2	2017
NA	306.988666666667	25	2	2017
NA	313.859333333333	26	2	2017
NA	300.252666666667	27	2	2017
NA	282.347333333333	28	2	2017
NA	277.862666666667	29	2	2017
NA	271.850666666667	30	2	2017
NA	258.932666666667	31	2	2017
NA	242.894	32	2	2017
NA	237.451	33	2	2017
NA	234.121333333333	34	2	2017
NA	227.554333333333	35	2	2017
NA	219.165	36	2	2017
NA	201.690666666667	37	2	2017
NA	186.561666666667	38	2	2017
NA	167.062666666667	39	2	2017
NA	160.604666666667	40	2	2017
NA	162.868333333333	41	2	2017
NA	152.863666666667	42	2	2017
NA	149.306666666667	43	2	2017
NA	144.811666666667	44	2	2017
NA	138.646333333333	45	2	2017
NA	164.681	3	3	2017
NA	196.297333333333	4	3	2017
NA	198.587	5	3	2017
NA	234.269666666667	6	3	2017
NA	260.525333333333	7	3	2017
NA	308.726	8	3	2017
NA	314.831	9	3	2017
NA	344.223666666667	10	3	2017
NA	374.206333333333	11	3	2017
NA	343.124333333333	12	3	2017
NA	373.416333333333	13	3	2017
NA	386.588666666667	14	3	2017
NA	398.479	15	3	2017
NA	432.892333333333	16	3	2017
NA	406.384	17	3	2017
NA	367.991	18	3	2017
NA	325.001	19	3	2017
NA	309.659333333333	20	3	2017
NA	311.787333333333	21	3	2017
NA	317.741666666667	22	3	2017
NA	304.088	23	3	2017
NA	308.470333333333	24	3	2017
NA	309.410666666667	25	3	2017
NA	293.076	26	3	2017
NA	286.926	27	3	2017
NA	274.690666666667	28	3	2017
NA	270.230333333333	29	3	2017
NA	269.519	30	3	2017
NA	249.898333333333	31	3	2017
NA	240.379666666667	32	3	2017
NA	236.678333333333	33	3	2017
NA	246.155333333333	34	3	2017
NA	233.516	35	3	2017
NA	214.701	36	3	2017
NA	194.180333333333	37	3	2017
NA	174.033333333333	38	3	2017
NA	160.668	39	3	2017
NA	150.904666666667	40	3	2017
NA	154.459333333333	41	3	2017
NA	145.829	42	3	2017
NA	143.679	43	3	2017
NA	129.422666666667	44	3	2017
NA	131.870666666667	45	3	2017
NA	170.169	3	4	2017
NA	209.176	4	4	2017
NA	212.358	5	4	2017
NA	247.463	6	4	2017
NA	294.579333333333	7	4	2017
NA	331.216	8	4	2017
NA	345.030333333333	9	4	2017
NA	368.442666666667	10	4	2017
NA	373.968	11	4	2017
NA	327.236333333333	12	4	2017
NA	358.735333333333	13	4	2017
NA	367.978666666667	14	4	2017
NA	403.108666666667	15	4	2017
NA	391.507	16	4	2017
NA	358.387	17	4	2017
NA	341.872	18	4	2017
NA	323.561	19	4	2017
NA	311.127666666667	20	4	2017
NA	312.931333333333	21	4	2017
NA	315.170666666667	22	4	2017
NA	311.887	23	4	2017
NA	305.233333333333	24	4	2017
NA	285.163333333333	25	4	2017
NA	279.707666666667	26	4	2017
NA	279.172	27	4	2017
NA	270.301333333333	28	4	2017
NA	266.238666666667	29	4	2017
NA	266.041666666667	30	4	2017
NA	242.150666666667	31	4	2017
NA	241.661	32	4	2017
NA	231.659	33	4	2017
NA	254.013333333333	34	4	2017
NA	225.686333333333	35	4	2017
NA	213.214666666667	36	4	2017
NA	177.547333333333	37	4	2017
NA	161.912666666667	38	4	2017
NA	149.664666666667	39	4	2017
NA	148.198666666667	40	4	2017
NA	149.244333333333	41	4	2017
NA	144.991333333333	42	4	2017
NA	136.883666666667	43	4	2017
NA	126.134666666667	44	4	2017
NA	123.792333333333	45	4	2017
Forecast Target	215	3	1	2017
Forecast Target	223	4	1	2017
Forecast Target	236	5	1	2017
Forecast Target	237	6	1	2017
Forecast Target	287	7	1	2017
Forecast Target	266	8	1	2017
Forecast Target	284	9	1	2017
Forecast Target	343	10	1	2017
Forecast Target	401	11	1	2017
Forecast Target	437	12	1	2017
Forecast Target	449	13	1	2017
Forecast Target	458	14	1	2017
Forecast Target	471	15	1	2017
Forecast Target	443	16	1	2017
Forecast Target	512	17	1	2017
Forecast Target	428	18	1	2017
Forecast Target	301	19	1	2017
Forecast Target	315	20	1	2017
Forecast Target	339	21	1	2017
Forecast Target	340	22	1	2017
Forecast Target	338	23	1	2017
Forecast Target	288	24	1	2017
Forecast Target	322	25	1	2017
Forecast Target	312	26	1	2017
Forecast Target	250	27	1	2017
Forecast Target	249	28	1	2017
Forecast Target	270	29	1	2017
Forecast Target	238	30	1	2017
Forecast Target	209	31	1	2017
Forecast Target	205	32	1	2017
Forecast Target	194	33	1	2017
Forecast Target	227	34	1	2017
Forecast Target	209	35	1	2017
Forecast Target	212	36	1	2017
Forecast Target	228	37	1	2017
Forecast Target	197	38	1	2017
Forecast Target	155	39	1	2017
Forecast Target	194	40	1	2017
Forecast Target	156	41	1	2017
Forecast Target	162	42	1	2017
Forecast Target	161	43	1	2017
Forecast Target	152	44	1	2017
Forecast Target	127	45	1	2017
Forecast Target	223	3	2	2017
Forecast Target	236	4	2	2017
Forecast Target	237	5	2	2017
Forecast Target	287	6	2	2017
Forecast Target	266	7	2	2017
Forecast Target	284	8	2	2017
Forecast Target	343	9	2	2017
Forecast Target	401	10	2	2017
Forecast Target	437	11	2	2017
Forecast Target	449	12	2	2017
Forecast Target	458	13	2	2017
Forecast Target	471	14	2	2017
Forecast Target	443	15	2	2017
Forecast Target	512	16	2	2017
Forecast Target	428	17	2	2017
Forecast Target	301	18	2	2017
Forecast Target	315	19	2	2017
Forecast Target	339	20	2	2017
Forecast Target	340	21	2	2017
Forecast Target	338	22	2	2017
Forecast Target	288	23	2	2017
Forecast Target	322	24	2	2017
Forecast Target	312	25	2	2017
Forecast Target	250	26	2	2017
Forecast Target	249	27	2	2017
Forecast Target	270	28	2	2017
Forecast Target	238	29	2	2017
Forecast Target	209	30	2	2017
Forecast Target	205	31	2	2017
Forecast Target	194	32	2	2017
Forecast Target	227	33	2	2017
Forecast Target	209	34	2	2017
Forecast Target	212	35	2	2017
Forecast Target	228	36	2	2017
Forecast Target	197	37	2	2017
Forecast Target	155	38	2	2017
Forecast Target	194	39	2	2017
Forecast Target	156	40	2	2017
Forecast Target	162	41	2	2017
Forecast Target	161	42	2	2017
Forecast Target	152	43	2	2017
Forecast Target	127	44	2	2017
Forecast Target	138	45	2	2017
Forecast Target	236	3	3	2017
Forecast Target	237	4	3	2017
Forecast Target	287	5	3	2017
Forecast Target	266	6	3	2017
Forecast Target	284	7	3	2017
Forecast Target	343	8	3	2017
Forecast Target	401	9	3	2017
Forecast Target	437	10	3	2017
Forecast Target	449	11	3	2017
Forecast Target	458	12	3	2017
Forecast Target	471	13	3	2017
Forecast Target	443	14	3	2017
Forecast Target	512	15	3	2017
Forecast Target	428	16	3	2017
Forecast Target	301	17	3	2017
Forecast Target	315	18	3	2017
Forecast Target	339	19	3	2017
Forecast Target	340	20	3	2017
Forecast Target	338	21	3	2017
Forecast Target	288	22	3	2017
Forecast Target	322	23	3	2017
Forecast Target	312	24	3	2017
Forecast Target	250	25	3	2017
Forecast Target	249	26	3	2017
Forecast Target	270	27	3	2017
Forecast Target	238	28	3	2017
Forecast Target	209	29	3	2017
Forecast Target	205	30	3	2017
Forecast Target	194	31	3	2017
Forecast Target	227	32	3	2017
Forecast Target	209	33	3	2017
Forecast Target	212	34	3	2017
Forecast Target	228	35	3	2017
Forecast Target	197	36	3	2017
Forecast Target	155	37	3	2017
Forecast Target	194	38	3	2017
Forecast Target	156	39	3	2017
Forecast Target	162	40	3	2017
Forecast Target	161	41	3	2017
Forecast Target	152	42	3	2017
Forecast Target	127	43	3	2017
Forecast Target	138	44	3	2017
Forecast Target	107	45	3	2017
Forecast Target	237	3	4	2017
Forecast Target	287	4	4	2017
Forecast Target	266	5	4	2017
Forecast Target	284	6	4	2017
Forecast Target	343	7	4	2017
Forecast Target	401	8	4	2017
Forecast Target	437	9	4	2017
Forecast Target	449	10	4	2017
Forecast Target	458	11	4	2017
Forecast Target	471	12	4	2017
Forecast Target	443	13	4	2017
Forecast Target	512	14	4	2017
Forecast Target	428	15	4	2017
Forecast Target	301	16	4	2017
Forecast Target	315	17	4	2017
Forecast Target	339	18	4	2017
Forecast Target	340	19	4	2017
Forecast Target	338	20	4	2017
Forecast Target	288	21	4	2017
Forecast Target	322	22	4	2017
Forecast Target	312	23	4	2017
Forecast Target	250	24	4	2017
Forecast Target	249	25	4	2017
Forecast Target	270	26	4	2017
Forecast Target	238	27	4	2017
Forecast Target	209	28	4	2017
Forecast Target	205	29	4	2017
Forecast Target	194	30	4	2017
Forecast Target	227	31	4	2017
Forecast Target	209	32	4	2017
Forecast Target	212	33	4	2017
Forecast Target	228	34	4	2017
Forecast Target	197	35	4	2017
Forecast Target	155	36	4	2017
Forecast Target	194	37	4	2017
Forecast Target	156	38	4	2017
Forecast Target	162	39	4	2017
Forecast Target	161	40	4	2017
Forecast Target	152	41	4	2017
Forecast Target	127	42	4	2017
Forecast Target	138	43	4	2017
Forecast Target	107	44	4	2017
Forecast Target	104	45	4	2017
