# Supplementary material for: A stacked ensemble method for forecasting influenza-like illness visit volumes at emergency departments
Source: PLoS One. 2021 Mar 22;16(3):e0241725. doi: 10.1371/journal.pone.0241725 (PMC7984626; doi:10.1371/journal.pone.0241725)
Supplement: S1 Data — (ZIP) [file pone.0241725.s003.zip › ILI_plosone/tables/rf_optim_raw_estimates_2018weeks-3-17.csv]

object	value	epiweek	weeks_ahead	season
NA	163.884	3	1	2018
NA	181.306	4	1	2018
NA	198.106	5	1	2018
NA	201.918	6	1	2018
NA	210.748	7	1	2018
NA	249.702	8	1	2018
NA	313.104	9	1	2018
NA	375.982	10	1	2018
NA	437.246	11	1	2018
NA	493.38	12	1	2018
NA	528.152	13	1	2018
NA	483.714	14	1	2018
NA	426.54	15	1	2018
NA	406.416	16	1	2018
NA	395.366	17	1	2018
NA	178.314	3	2	2018
NA	193.996	4	2	2018
NA	208.13	5	2	2018
NA	218.52	6	2	2018
NA	235.774	7	2	2018
NA	277.098	8	2	2018
NA	347.888	9	2	2018
NA	392.87	10	2	2018
NA	452.914	11	2	2018
NA	479.166	12	2	2018
NA	476.826	13	2	2018
NA	442.338	14	2	2018
NA	401.642	15	2	2018
NA	396.582	16	2	2018
NA	368.216	17	2	2018
NA	181.014	3	3	2018
NA	200.066	4	3	2018
NA	218.034	5	3	2018
NA	240.198	6	3	2018
NA	284.318	7	3	2018
NA	317.266	8	3	2018
NA	361.264	9	3	2018
NA	406.924	10	3	2018
NA	454.842	11	3	2018
NA	443.762	12	3	2018
NA	421.24	13	3	2018
NA	406.544	14	3	2018
NA	370.58	15	3	2018
NA	383.568	16	3	2018
NA	360.588	17	3	2018
NA	195.108	3	4	2018
NA	218.464	4	4	2018
NA	239.176	5	4	2018
NA	298.906	6	4	2018
NA	331.082	7	4	2018
NA	327.766	8	4	2018
NA	389.504	9	4	2018
NA	420.694	10	4	2018
NA	424.432	11	4	2018
NA	406.894	12	4	2018
NA	396.934	13	4	2018
NA	385.404	14	4	2018
NA	362.484	15	4	2018
NA	354.978	16	4	2018
NA	356.222	17	4	2018
NA	161.678	3	1	2018
NA	181.699	4	1	2018
NA	200.057	5	1	2018
NA	203.96	6	1	2018
NA	211.074	7	1	2018
NA	252.226	8	1	2018
NA	313.643	9	1	2018
NA	384.239	10	1	2018
NA	442.918	11	1	2018
NA	494.743	12	1	2018
NA	528.872	13	1	2018
NA	490.065	14	1	2018
NA	430.479	15	1	2018
NA	409.459	16	1	2018
NA	391.792	17	1	2018
NA	176.824	3	2	2018
NA	195.552	4	2	2018
NA	207.261	5	2	2018
NA	217.362	6	2	2018
NA	234.641	7	2	2018
NA	272.968	8	2	2018
NA	343.633	9	2	2018
NA	377.405	10	2	2018
NA	449.902	11	2	2018
NA	483.989	12	2	2018
NA	471.675	13	2	2018
NA	443.552	14	2	2018
NA	402.48	15	2	2018
NA	394.215	16	2	2018
NA	374.096	17	2	2018
NA	178.882	3	3	2018
NA	198.853	4	3	2018
NA	217.024	5	3	2018
NA	244.034	6	3	2018
NA	276.651	7	3	2018
NA	318.779	8	3	2018
NA	366.813	9	3	2018
NA	403.226	10	3	2018
NA	444.091	11	3	2018
NA	439.145	12	3	2018
NA	433.659	13	3	2018
NA	413.418	14	3	2018
NA	374.653	15	3	2018
NA	381.187	16	3	2018
NA	358.791	17	3	2018
NA	196.256	3	4	2018
NA	215.82	4	4	2018
NA	238.504	5	4	2018
NA	297.732	6	4	2018
NA	336.352	7	4	2018
NA	331.115	8	4	2018
NA	392.193	9	4	2018
NA	416.568	10	4	2018
NA	420.72	11	4	2018
NA	416.328	12	4	2018
NA	399.297	13	4	2018
NA	380.797	14	4	2018
NA	362.019	15	4	2018
NA	356.817	16	4	2018
NA	350.109	17	4	2018
NA	161.101333333333	3	1	2018
NA	179.380666666667	4	1	2018
NA	197.783333333333	5	1	2018
NA	203.316	6	1	2018
NA	211.142666666667	7	1	2018
NA	252.096666666667	8	1	2018
NA	309.201333333333	9	1	2018
NA	373.495333333333	10	1	2018
NA	437.802666666667	11	1	2018
NA	489.808666666667	12	1	2018
NA	532.408666666667	13	1	2018
NA	487.21	14	1	2018
NA	431.668666666667	15	1	2018
NA	408.170666666667	16	1	2018
NA	391.742666666667	17	1	2018
NA	177.25	3	2	2018
NA	192.972	4	2	2018
NA	206.265333333333	5	2	2018
NA	219.504	6	2	2018
NA	233.282	7	2	2018
NA	269.573333333333	8	2	2018
NA	347.743333333333	9	2	2018
NA	385.057333333333	10	2	2018
NA	454.013333333333	11	2	2018
NA	477.862	12	2	2018
NA	470.344	13	2	2018
NA	441.784666666667	14	2	2018
NA	404.074666666667	15	2	2018
NA	392.826666666667	16	2	2018
NA	370.292666666667	17	2	2018
NA	179.948	3	3	2018
NA	201.03	4	3	2018
NA	218.674	5	3	2018
NA	240.991333333333	6	3	2018
NA	277.512666666667	7	3	2018
NA	318.224	8	3	2018
NA	365.189333333333	9	3	2018
NA	398.538	10	3	2018
NA	445.31	11	3	2018
NA	441.395333333333	12	3	2018
NA	426.252666666667	13	3	2018
NA	409.766	14	3	2018
NA	367.029333333333	15	3	2018
NA	379.532	16	3	2018
NA	359.064	17	3	2018
NA	196.189333333333	3	4	2018
NA	219.428	4	4	2018
NA	244.586666666667	5	4	2018
NA	298.294666666667	6	4	2018
NA	345.523333333333	7	4	2018
NA	328.515333333333	8	4	2018
NA	394.763333333333	9	4	2018
NA	414.217333333333	10	4	2018
NA	427.120666666667	11	4	2018
NA	407.926666666667	12	4	2018
NA	396.837333333333	13	4	2018
NA	377.203333333333	14	4	2018
NA	361.516	15	4	2018
NA	356.660666666667	16	4	2018
NA	350.439333333333	17	4	2018
NA	161.1385	3	1	2018
NA	181.7555	4	1	2018
NA	198.2115	5	1	2018
NA	204.0445	6	1	2018
NA	212.6	7	1	2018
NA	251.934	8	1	2018
NA	313.959	9	1	2018
NA	379.164	10	1	2018
NA	439.4035	11	1	2018
NA	491.179	12	1	2018
NA	527.854	13	1	2018
NA	487.4735	14	1	2018
NA	430.6945	15	1	2018
NA	410.19	16	1	2018
NA	393.237	17	1	2018
NA	177.7085	3	2	2018
NA	195.871	4	2	2018
NA	207.529	5	2	2018
NA	218.5525	6	2	2018
NA	232.109	7	2	2018
NA	271.4015	8	2	2018
NA	349.0915	9	2	2018
NA	387.02	10	2	2018
NA	453.4575	11	2	2018
NA	475.347	12	2	2018
NA	472.4285	13	2	2018
NA	444.383	14	2	2018
NA	403.102	15	2	2018
NA	390.147	16	2	2018
NA	375.486	17	2	2018
NA	178.871	3	3	2018
NA	199.753	4	3	2018
NA	217.671	5	3	2018
NA	242.862	6	3	2018
NA	276.001	7	3	2018
NA	312.932	8	3	2018
NA	362.534	9	3	2018
NA	404.775	10	3	2018
NA	451.358	11	3	2018
NA	441.9245	12	3	2018
NA	430.0125	13	3	2018
NA	406.0265	14	3	2018
NA	368.7445	15	3	2018
NA	384.3125	16	3	2018
NA	362.6855	17	3	2018
NA	196.4415	3	4	2018
NA	217.9535	4	4	2018
NA	243.592	5	4	2018
NA	298.147	6	4	2018
NA	342.537	7	4	2018
NA	326.4225	8	4	2018
NA	393.518	9	4	2018
NA	417.4	10	4	2018
NA	425.5715	11	4	2018
NA	409.4525	12	4	2018
NA	399.1995	13	4	2018
NA	376.788	14	4	2018
NA	364.423	15	4	2018
NA	359.2385	16	4	2018
NA	346.942	17	4	2018
NA	161.7644	3	1	2018
NA	181.4672	4	1	2018
NA	199.3232	5	1	2018
NA	203.3284	6	1	2018
NA	211.9744	7	1	2018
NA	252.8244	8	1	2018
NA	311.9736	9	1	2018
NA	383.806	10	1	2018
NA	442.4968	11	1	2018
NA	492.598	12	1	2018
NA	526.8796	13	1	2018
NA	487.7716	14	1	2018
NA	430.8804	15	1	2018
NA	408.5472	16	1	2018
NA	389.2692	17	1	2018
NA	177.8228	3	2	2018
NA	193.4288	4	2	2018
NA	208.1828	5	2	2018
NA	218.6168	6	2	2018
NA	235.1068	7	2	2018
NA	274.9504	8	2	2018
NA	347.3728	9	2	2018
NA	382.2108	10	2	2018
NA	449.894	11	2	2018
NA	480.7324	12	2	2018
NA	473.518	13	2	2018
NA	443.496	14	2	2018
NA	399.6764	15	2	2018
NA	391.2672	16	2	2018
NA	373.2216	17	2	2018
NA	177.378	3	3	2018
NA	201.5608	4	3	2018
NA	218.2728	5	3	2018
NA	243.972	6	3	2018
NA	278.182	7	3	2018
NA	319.5276	8	3	2018
NA	363.284	9	3	2018
NA	402.0928	10	3	2018
NA	450.7948	11	3	2018
NA	442.5184	12	3	2018
NA	427.2388	13	3	2018
NA	406.5044	14	3	2018
NA	371.8808	15	3	2018
NA	383.9188	16	3	2018
NA	360.4156	17	3	2018
NA	196.396	3	4	2018
NA	216.3268	4	4	2018
NA	242.4252	5	4	2018
NA	300.4328	6	4	2018
NA	338.1836	7	4	2018
NA	326.6136	8	4	2018
NA	393.1556	9	4	2018
NA	415.8088	10	4	2018
NA	426.2284	11	4	2018
NA	408.6776	12	4	2018
NA	393.582	13	4	2018
NA	374.1328	14	4	2018
NA	364.9512	15	4	2018
NA	355.9864	16	4	2018
NA	354.9252	17	4	2018
NA	162.108333333333	3	1	2018
NA	181.711	4	1	2018
NA	198.278666666667	5	1	2018
NA	204.019666666667	6	1	2018
NA	212.35	7	1	2018
NA	254.722666666667	8	1	2018
NA	314.454	9	1	2018
NA	379.517	10	1	2018
NA	438.092666666667	11	1	2018
NA	491.288	12	1	2018
NA	528.238666666667	13	1	2018
NA	487.776333333333	14	1	2018
NA	427.865666666667	15	1	2018
NA	410.867	16	1	2018
NA	389.571666666667	17	1	2018
NA	177.731	3	2	2018
NA	194.645666666667	4	2	2018
NA	207.300666666667	5	2	2018
NA	219.766666666667	6	2	2018
NA	232.941333333333	7	2	2018
NA	273.273333333333	8	2	2018
NA	346.071333333333	9	2	2018
NA	383.272666666667	10	2	2018
NA	447.528666666667	11	2	2018
NA	477.630666666667	12	2	2018
NA	476.596333333333	13	2	2018
NA	440.188	14	2	2018
NA	402.453	15	2	2018
NA	393.584666666667	16	2	2018
NA	371.293666666667	17	2	2018
NA	177.14	3	3	2018
NA	201.822	4	3	2018
NA	219.113333333333	5	3	2018
NA	242.178	6	3	2018
NA	274.689333333333	7	3	2018
NA	314.599666666667	8	3	2018
NA	366.384333333333	9	3	2018
NA	398.761	10	3	2018
NA	449.745666666667	11	3	2018
NA	444.403	12	3	2018
NA	431.258666666667	13	3	2018
NA	406.345	14	3	2018
NA	370.720666666667	15	3	2018
NA	380.940666666667	16	3	2018
NA	356.955666666667	17	3	2018
NA	198.343333333333	3	4	2018
NA	215.013333333333	4	4	2018
NA	242.991	5	4	2018
NA	299.018666666667	6	4	2018
NA	340.506	7	4	2018
NA	326.515	8	4	2018
NA	391.702666666667	9	4	2018
NA	418.538	10	4	2018
NA	426.204666666667	11	4	2018
NA	410.899333333333	12	4	2018
NA	398.198	13	4	2018
NA	377.462666666667	14	4	2018
NA	365.744666666667	15	4	2018
NA	357.461333333333	16	4	2018
NA	351.284666666667	17	4	2018
Forecast Target	153	3	1	2018
Forecast Target	189	4	1	2018
Forecast Target	180	5	1	2018
Forecast Target	204	6	1	2018
Forecast Target	282	7	1	2018
Forecast Target	421	8	1	2018
Forecast Target	574	9	1	2018
Forecast Target	593	10	1	2018
Forecast Target	632	11	1	2018
Forecast Target	607	12	1	2018
Forecast Target	494	13	1	2018
Forecast Target	405	14	1	2018
Forecast Target	404	15	1	2018
Forecast Target	345	16	1	2018
Forecast Target	392	17	1	2018
Forecast Target	189	3	2	2018
Forecast Target	180	4	2	2018
Forecast Target	204	5	2	2018
Forecast Target	282	6	2	2018
Forecast Target	421	7	2	2018
Forecast Target	574	8	2	2018
Forecast Target	593	9	2	2018
Forecast Target	632	10	2	2018
Forecast Target	607	11	2	2018
Forecast Target	494	12	2	2018
Forecast Target	405	13	2	2018
Forecast Target	404	14	2	2018
Forecast Target	345	15	2	2018
Forecast Target	392	16	2	2018
Forecast Target	403	17	2	2018
Forecast Target	180	3	3	2018
Forecast Target	204	4	3	2018
Forecast Target	282	5	3	2018
Forecast Target	421	6	3	2018
Forecast Target	574	7	3	2018
Forecast Target	593	8	3	2018
Forecast Target	632	9	3	2018
Forecast Target	607	10	3	2018
Forecast Target	494	11	3	2018
Forecast Target	405	12	3	2018
Forecast Target	404	13	3	2018
Forecast Target	345	14	3	2018
Forecast Target	392	15	3	2018
Forecast Target	403	16	3	2018
Forecast Target	298	17	3	2018
Forecast Target	204	3	4	2018
Forecast Target	282	4	4	2018
Forecast Target	421	5	4	2018
Forecast Target	574	6	4	2018
Forecast Target	593	7	4	2018
Forecast Target	632	8	4	2018
Forecast Target	607	9	4	2018
Forecast Target	494	10	4	2018
Forecast Target	405	11	4	2018
Forecast Target	404	12	4	2018
Forecast Target	345	13	4	2018
Forecast Target	392	14	4	2018
Forecast Target	403	15	4	2018
Forecast Target	298	16	4	2018
Forecast Target	315	17	4	2018
