# Supplementary material for: A stacked ensemble method for forecasting influenza-like illness visit volumes at emergency departments
Source: PLoS One. 2021 Mar 22;16(3):e0241725. doi: 10.1371/journal.pone.0241725 (PMC7984626; doi:10.1371/journal.pone.0241725)
Supplement: S1 Data — (ZIP) [file pone.0241725.s003.zip › ILI_plosone/tables/rf_optim_score_2012weeks-3-45.csv]

object	log_score	epiweek	weeks_ahead	season
Random Forest	-0.843970070294529	3	1	2012
Random Forest	-0.63487827243597	4	1	2012
Random Forest	-0.755022584278033	5	1	2012
Random Forest	-1.89711998488588	6	1	2012
Random Forest	-1.46967597005894	7	1	2012
Random Forest	-1.23787435600162	8	1	2012
Random Forest	-1.83258146374831	9	1	2012
Random Forest	-2.40794560865187	10	1	2012
Random Forest	-1.23787435600162	11	1	2012
Random Forest	-2.40794560865187	12	1	2012
Random Forest	-0.755022584278033	13	1	2012
Random Forest	-0.82098055206983	14	1	2012
Random Forest	-0.579818495252942	15	1	2012
Random Forest	-1.96611285637283	16	1	2012
Random Forest	-1.34707364796661	17	1	2012
Random Forest	-1.38629436111989	18	1	2012
Random Forest	-1.71479842809193	19	1	2012
Random Forest	-1.20397280432594	20	1	2012
Random Forest	-1.38629436111989	21	1	2012
Random Forest	-1.04982212449868	22	1	2012
Random Forest	-0.7339691750802	23	1	2012
Random Forest	-1.04982212449868	24	1	2012
Random Forest	-0.916290731874155	25	1	2012
Random Forest	-0.462035459596559	26	1	2012
Random Forest	-0.478035800943	27	1	2012
Random Forest	-0.673344553263766	28	1	2012
Random Forest	-0.82098055206983	29	1	2012
Random Forest	-2.40794560865187	30	1	2012
Random Forest	-0.544727175441672	31	1	2012
Random Forest	-0.616186139423817	32	1	2012
Random Forest	-1.23787435600162	33	1	2012
Random Forest	-1.83258146374831	34	1	2012
Random Forest	-0.59783700075562	35	1	2012
Random Forest	-0.843970070294529	36	1	2012
Random Forest	-1.20397280432594	37	1	2012
Random Forest	-1.56064774826467	38	1	2012
Random Forest	-1.10866262452161	39	1	2012
Random Forest	-0.59783700075562	40	1	2012
Random Forest	-0.49429632181478	41	1	2012
Random Forest	-0.843970070294529	42	1	2012
Random Forest	-0.22314355131421	43	1	2012
Random Forest	-0.653926467406664	44	1	2012
Random Forest	-0.342490308946776	45	1	2012
Random Forest	-1.04982212449868	3	2	2012
Random Forest	-1.04982212449868	4	2	2012
Random Forest	-0.967584026261706	5	2	2012
Random Forest	-1.6094379124341	6	2	2012
Random Forest	-1.83258146374831	7	2	2012
Random Forest	-1.66073120682165	8	2	2012
Random Forest	-2.52572864430826	9	2	2012
Random Forest	-1.13943428318836	10	2	2012
Random Forest	-2.20727491318972	11	2	2012
Random Forest	-0.867500567704723	12	2	2012
Random Forest	-0.891598119283784	13	2	2012
Random Forest	-0.63487827243597	14	2	2012
Random Forest	-1.83258146374831	15	2	2012
Random Forest	-0.891598119283784	16	2	2012
Random Forest	-1.51412773262978	17	2	2012
Random Forest	-2.20727491318972	18	2	2012
Random Forest	-1.42711635564015	19	2	2012
Random Forest	-2.52572864430826	20	2	2012
Random Forest	-0.843970070294529	21	2	2012
Random Forest	-1.04982212449868	22	2	2012
Random Forest	-1.27296567581289	23	2	2012
Random Forest	-0.776528789498996	24	2	2012
Random Forest	-0.430782916092454	25	2	2012
Random Forest	-0.371063681390832	26	2	2012
Random Forest	-0.693147180559945	27	2	2012
Random Forest	-1.30933331998376	28	2	2012
Random Forest	-2.52572864430826	29	2	2012
Random Forest	-0.653926467406664	30	2	2012
Random Forest	-0.82098055206983	31	2	2012
Random Forest	-1.34707364796661	32	2	2012
Random Forest	-2.12026353620009	33	2	2012
Random Forest	-0.713349887877465	34	2	2012
Random Forest	-0.916290731874155	35	2	2012
Random Forest	-2.30258509299405	36	2	2012
Random Forest	-2.12026353620009	37	2	2012
Random Forest	-1.27296567581289	38	2	2012
Random Forest	-0.693147180559945	39	2	2012
Random Forest	-0.544727175441672	40	2	2012
Random Forest	-0.916290731874155	41	2	2012
Random Forest	-0.356674943938732	42	2	2012
Random Forest	-0.653926467406664	43	2	2012
Random Forest	-0.579818495252942	44	2	2012
Random Forest	-0.23572233352107	45	2	2012
Random Forest	-1.34707364796661	3	3	2012
Random Forest	-1.27296567581289	4	3	2012
Random Forest	-0.776528789498996	5	3	2012
Random Forest	-1.89711998488588	6	3	2012
Random Forest	-1.83258146374831	7	3	2012
Random Forest	-1.66073120682165	8	3	2012
Random Forest	-1.10866262452161	9	3	2012
Random Forest	-2.12026353620009	10	3	2012
Random Forest	-1.07880966137193	11	3	2012
Random Forest	-0.994252273343867	12	3	2012
Random Forest	-0.713349887877465	13	3	2012
Random Forest	-1.66073120682165	14	3	2012
Random Forest	-1.04982212449868	15	3	2012
Random Forest	-0.843970070294529	16	3	2012
Random Forest	-1.89711998488588	17	3	2012
Random Forest	-1.46967597005894	18	3	2012
Random Forest	-2.99573227355399	19	3	2012
Random Forest	-0.867500567704723	20	3	2012
Random Forest	-0.941608539858445	21	3	2012
Random Forest	-1.07880966137193	22	3	2012
Random Forest	-1.10866262452161	23	3	2012
Random Forest	-0.713349887877465	24	3	2012
Random Forest	-0.27443684570176	25	3	2012
Random Forest	-0.7339691750802	26	3	2012
Random Forest	-0.916290731874155	27	3	2012
Random Forest	-2.20727491318972	28	3	2012
Random Forest	-0.755022584278033	29	3	2012
Random Forest	-0.371063681390832	30	3	2012
Random Forest	-1.23787435600162	31	3	2012
Random Forest	-2.40794560865187	32	3	2012
Random Forest	-0.867500567704723	33	3	2012
Random Forest	-1.02165124753198	34	3	2012
Random Forest	-2.81341071676004	35	3	2012
Random Forest	-1.77195684193188	36	3	2012
Random Forest	-2.30258509299405	37	3	2012
Random Forest	-0.916290731874155	38	3	2012
Random Forest	-0.7339691750802	39	3	2012
Random Forest	-0.82098055206983	40	3	2012
Random Forest	-0.510825623765991	41	3	2012
Random Forest	-0.891598119283784	42	3	2012
Random Forest	-0.616186139423817	43	3	2012
Random Forest	-0.22314355131421	44	3	2012
Random Forest	-0.162518929497775	45	3	2012
Random Forest	-1.34707364796661	3	4	2012
Random Forest	-0.59783700075562	4	4	2012
Random Forest	-0.755022584278033	5	4	2012
Random Forest	-1.42711635564015	6	4	2012
Random Forest	-1.6094379124341	7	4	2012
Random Forest	-1.04982212449868	8	4	2012
Random Forest	-1.83258146374831	9	4	2012
Random Forest	-1.23787435600162	10	4	2012
Random Forest	-1.10866262452161	11	4	2012
Random Forest	-0.867500567704723	12	4	2012
Random Forest	-1.77195684193188	13	4	2012
Random Forest	-1.02165124753198	14	4	2012
Random Forest	-0.843970070294529	15	4	2012
Random Forest	-1.96611285637283	16	4	2012
Random Forest	-1.56064774826467	17	4	2012
Random Forest	-3.2188758248682	18	4	2012
Random Forest	-0.916290731874155	19	4	2012
Random Forest	-0.776528789498996	20	4	2012
Random Forest	-1.77195684193188	21	4	2012
Random Forest	-1.07880966137193	22	4	2012
Random Forest	-0.82098055206983	23	4	2012
Random Forest	-0.478035800943	24	4	2012
Random Forest	-0.916290731874155	25	4	2012
Random Forest	-1.13943428318836	26	4	2012
Random Forest	-2.30258509299405	27	4	2012
Random Forest	-0.713349887877465	28	4	2012
Random Forest	-0.562118918153541	29	4	2012
Random Forest	-1.17118298150295	30	4	2012
Random Forest	-1.6094379124341	31	4	2012
Random Forest	-1.20397280432594	32	4	2012
Random Forest	-0.843970070294529	33	4	2012
Random Forest	-2.65926003693278	34	4	2012
Random Forest	-3.2188758248682	35	4	2012
Random Forest	-1.96611285637283	36	4	2012
Random Forest	-1.46967597005894	37	4	2012
Random Forest	-0.82098055206983	38	4	2012
Random Forest	-0.776528789498996	39	4	2012
Random Forest	-0.59783700075562	40	4	2012
Random Forest	-0.776528789498996	41	4	2012
Random Forest	-0.867500567704723	42	4	2012
Random Forest	-0.23572233352107	43	4	2012
Random Forest	-0.210721031315653	44	4	2012
Random Forest	-0.776528789498996	45	4	2012
Generalized Linear Mixture Model	-0.891598119283784	3	1	2012
Generalized Linear Mixture Model	-0.755022584278033	4	1	2012
Generalized Linear Mixture Model	-0.867500567704723	5	1	2012
Generalized Linear Mixture Model	-1.89711998488588	6	1	2012
Generalized Linear Mixture Model	-1.38629436111989	7	1	2012
Generalized Linear Mixture Model	-1.30933331998376	8	1	2012
Generalized Linear Mixture Model	-1.83258146374831	9	1	2012
Generalized Linear Mixture Model	-2.30258509299405	10	1	2012
Generalized Linear Mixture Model	-1.23787435600162	11	1	2012
Generalized Linear Mixture Model	-2.65926003693278	12	1	2012
Generalized Linear Mixture Model	-0.7339691750802	13	1	2012
Generalized Linear Mixture Model	-0.776528789498996	14	1	2012
Generalized Linear Mixture Model	-0.63487827243597	15	1	2012
Generalized Linear Mixture Model	-1.89711998488588	16	1	2012
Generalized Linear Mixture Model	-1.38629436111989	17	1	2012
Generalized Linear Mixture Model	-1.34707364796661	18	1	2012
Generalized Linear Mixture Model	-1.66073120682165	19	1	2012
Generalized Linear Mixture Model	-1.20397280432594	20	1	2012
Generalized Linear Mixture Model	-1.27296567581289	21	1	2012
Generalized Linear Mixture Model	-1.10866262452161	22	1	2012
Generalized Linear Mixture Model	-0.798507696217772	23	1	2012
Generalized Linear Mixture Model	-1.10866262452161	24	1	2012
Generalized Linear Mixture Model	-0.967584026261706	25	1	2012
Generalized Linear Mixture Model	-0.478035800943	26	1	2012
Generalized Linear Mixture Model	-0.430782916092454	27	1	2012
Generalized Linear Mixture Model	-0.579818495252942	28	1	2012
Generalized Linear Mixture Model	-0.843970070294529	29	1	2012
Generalized Linear Mixture Model	-2.40794560865187	30	1	2012
Generalized Linear Mixture Model	-0.579818495252942	31	1	2012
Generalized Linear Mixture Model	-0.59783700075562	32	1	2012
Generalized Linear Mixture Model	-1.38629436111989	33	1	2012
Generalized Linear Mixture Model	-2.04022082852655	34	1	2012
Generalized Linear Mixture Model	-0.59783700075562	35	1	2012
Generalized Linear Mixture Model	-0.867500567704723	36	1	2012
Generalized Linear Mixture Model	-1.20397280432594	37	1	2012
Generalized Linear Mixture Model	-1.6094379124341	38	1	2012
Generalized Linear Mixture Model	-1.13943428318836	39	1	2012
Generalized Linear Mixture Model	-0.562118918153541	40	1	2012
Generalized Linear Mixture Model	-0.462035459596559	41	1	2012
Generalized Linear Mixture Model	-0.843970070294529	42	1	2012
Generalized Linear Mixture Model	-0.23572233352107	43	1	2012
Generalized Linear Mixture Model	-0.713349887877465	44	1	2012
Generalized Linear Mixture Model	-0.342490308946776	45	1	2012
Generalized Linear Mixture Model	-0.916290731874155	3	2	2012
Generalized Linear Mixture Model	-1.02165124753198	4	2	2012
Generalized Linear Mixture Model	-1.10866262452161	5	2	2012
Generalized Linear Mixture Model	-1.83258146374831	6	2	2012
Generalized Linear Mixture Model	-1.66073120682165	7	2	2012
Generalized Linear Mixture Model	-1.56064774826467	8	2	2012
Generalized Linear Mixture Model	-2.52572864430826	9	2	2012
Generalized Linear Mixture Model	-1.13943428318836	10	2	2012
Generalized Linear Mixture Model	-2.30258509299405	11	2	2012
Generalized Linear Mixture Model	-0.867500567704723	12	2	2012
Generalized Linear Mixture Model	-0.843970070294529	13	2	2012
Generalized Linear Mixture Model	-0.653926467406664	14	2	2012
Generalized Linear Mixture Model	-1.71479842809193	15	2	2012
Generalized Linear Mixture Model	-0.891598119283784	16	2	2012
Generalized Linear Mixture Model	-1.30933331998376	17	2	2012
Generalized Linear Mixture Model	-2.04022082852655	18	2	2012
Generalized Linear Mixture Model	-1.42711635564015	19	2	2012
Generalized Linear Mixture Model	-2.81341071676004	20	2	2012
Generalized Linear Mixture Model	-0.916290731874155	21	2	2012
Generalized Linear Mixture Model	-1.17118298150295	22	2	2012
Generalized Linear Mixture Model	-1.17118298150295	23	2	2012
Generalized Linear Mixture Model	-0.867500567704723	24	2	2012
Generalized Linear Mixture Model	-0.415515443961666	25	2	2012
Generalized Linear Mixture Model	-0.342490308946776	26	2	2012
Generalized Linear Mixture Model	-0.693147180559945	27	2	2012
Generalized Linear Mixture Model	-1.20397280432594	28	2	2012
Generalized Linear Mixture Model	-2.30258509299405	29	2	2012
Generalized Linear Mixture Model	-0.63487827243597	30	2	2012
Generalized Linear Mixture Model	-0.693147180559945	31	2	2012
Generalized Linear Mixture Model	-1.27296567581289	32	2	2012
Generalized Linear Mixture Model	-2.12026353620009	33	2	2012
Generalized Linear Mixture Model	-0.713349887877465	34	2	2012
Generalized Linear Mixture Model	-0.916290731874155	35	2	2012
Generalized Linear Mixture Model	-2.52572864430826	36	2	2012
Generalized Linear Mixture Model	-2.04022082852655	37	2	2012
Generalized Linear Mixture Model	-1.20397280432594	38	2	2012
Generalized Linear Mixture Model	-0.693147180559945	39	2	2012
Generalized Linear Mixture Model	-0.562118918153541	40	2	2012
Generalized Linear Mixture Model	-0.843970070294529	41	2	2012
Generalized Linear Mixture Model	-0.415515443961666	42	2	2012
Generalized Linear Mixture Model	-0.616186139423817	43	2	2012
Generalized Linear Mixture Model	-0.63487827243597	44	2	2012
Generalized Linear Mixture Model	-0.186329578191493	45	2	2012
Generalized Linear Mixture Model	-1.38629436111989	3	3	2012
Generalized Linear Mixture Model	-1.20397280432594	4	3	2012
Generalized Linear Mixture Model	-0.776528789498996	5	3	2012
Generalized Linear Mixture Model	-1.71479842809193	6	3	2012
Generalized Linear Mixture Model	-1.77195684193188	7	3	2012
Generalized Linear Mixture Model	-1.66073120682165	8	3	2012
Generalized Linear Mixture Model	-1.07880966137193	9	3	2012
Generalized Linear Mixture Model	-2.12026353620009	10	3	2012
Generalized Linear Mixture Model	-1.07880966137193	11	3	2012
Generalized Linear Mixture Model	-0.994252273343867	12	3	2012
Generalized Linear Mixture Model	-0.713349887877465	13	3	2012
Generalized Linear Mixture Model	-1.71479842809193	14	3	2012
Generalized Linear Mixture Model	-1.10866262452161	15	3	2012
Generalized Linear Mixture Model	-0.798507696217772	16	3	2012
Generalized Linear Mixture Model	-1.96611285637283	17	3	2012
Generalized Linear Mixture Model	-1.46967597005894	18	3	2012
Generalized Linear Mixture Model	-2.81341071676004	19	3	2012
Generalized Linear Mixture Model	-0.941608539858445	20	3	2012
Generalized Linear Mixture Model	-0.867500567704723	21	3	2012
Generalized Linear Mixture Model	-1.07880966137193	22	3	2012
Generalized Linear Mixture Model	-1.02165124753198	23	3	2012
Generalized Linear Mixture Model	-0.63487827243597	24	3	2012
Generalized Linear Mixture Model	-0.261364764134408	25	3	2012
Generalized Linear Mixture Model	-0.693147180559945	26	3	2012
Generalized Linear Mixture Model	-0.867500567704723	27	3	2012
Generalized Linear Mixture Model	-2.12026353620009	28	3	2012
Generalized Linear Mixture Model	-0.693147180559945	29	3	2012
Generalized Linear Mixture Model	-0.371063681390832	30	3	2012
Generalized Linear Mixture Model	-1.17118298150295	31	3	2012
Generalized Linear Mixture Model	-2.30258509299405	32	3	2012
Generalized Linear Mixture Model	-0.891598119283784	33	3	2012
Generalized Linear Mixture Model	-0.916290731874155	34	3	2012
Generalized Linear Mixture Model	-2.52572864430826	35	3	2012
Generalized Linear Mixture Model	-1.83258146374831	36	3	2012
Generalized Linear Mixture Model	-2.04022082852655	37	3	2012
Generalized Linear Mixture Model	-0.967584026261706	38	3	2012
Generalized Linear Mixture Model	-0.693147180559945	39	3	2012
Generalized Linear Mixture Model	-0.941608539858445	40	3	2012
Generalized Linear Mixture Model	-0.59783700075562	41	3	2012
Generalized Linear Mixture Model	-0.867500567704723	42	3	2012
Generalized Linear Mixture Model	-0.653926467406664	43	3	2012
Generalized Linear Mixture Model	-0.23572233352107	44	3	2012
Generalized Linear Mixture Model	-0.198450938723838	45	3	2012
Generalized Linear Mixture Model	-1.42711635564015	3	4	2012
Generalized Linear Mixture Model	-0.616186139423817	4	4	2012
Generalized Linear Mixture Model	-0.693147180559945	5	4	2012
Generalized Linear Mixture Model	-1.42711635564015	6	4	2012
Generalized Linear Mixture Model	-1.77195684193188	7	4	2012
Generalized Linear Mixture Model	-1.13943428318836	8	4	2012
Generalized Linear Mixture Model	-1.89711998488588	9	4	2012
Generalized Linear Mixture Model	-1.10866262452161	10	4	2012
Generalized Linear Mixture Model	-1.23787435600162	11	4	2012
Generalized Linear Mixture Model	-0.867500567704723	12	4	2012
Generalized Linear Mixture Model	-1.71479842809193	13	4	2012
Generalized Linear Mixture Model	-0.994252273343867	14	4	2012
Generalized Linear Mixture Model	-0.798507696217772	15	4	2012
Generalized Linear Mixture Model	-1.89711998488588	16	4	2012
Generalized Linear Mixture Model	-1.46967597005894	17	4	2012
Generalized Linear Mixture Model	-3.2188758248682	18	4	2012
Generalized Linear Mixture Model	-0.843970070294529	19	4	2012
Generalized Linear Mixture Model	-0.713349887877465	20	4	2012
Generalized Linear Mixture Model	-2.04022082852655	21	4	2012
Generalized Linear Mixture Model	-1.07880966137193	22	4	2012
Generalized Linear Mixture Model	-0.776528789498996	23	4	2012
Generalized Linear Mixture Model	-0.527632742082372	24	4	2012
Generalized Linear Mixture Model	-0.891598119283784	25	4	2012
Generalized Linear Mixture Model	-1.07880966137193	26	4	2012
Generalized Linear Mixture Model	-2.40794560865187	27	4	2012
Generalized Linear Mixture Model	-0.693147180559945	28	4	2012
Generalized Linear Mixture Model	-0.653926467406664	29	4	2012
Generalized Linear Mixture Model	-1.13943428318836	30	4	2012
Generalized Linear Mixture Model	-1.77195684193188	31	4	2012
Generalized Linear Mixture Model	-1.10866262452161	32	4	2012
Generalized Linear Mixture Model	-0.967584026261706	33	4	2012
Generalized Linear Mixture Model	-2.65926003693278	34	4	2012
Generalized Linear Mixture Model	-3.2188758248682	35	4	2012
Generalized Linear Mixture Model	-1.77195684193188	36	4	2012
Generalized Linear Mixture Model	-1.56064774826467	37	4	2012
Generalized Linear Mixture Model	-0.867500567704723	38	4	2012
Generalized Linear Mixture Model	-0.798507696217772	39	4	2012
Generalized Linear Mixture Model	-0.693147180559945	40	4	2012
Generalized Linear Mixture Model	-0.82098055206983	41	4	2012
Generalized Linear Mixture Model	-0.776528789498996	42	4	2012
Generalized Linear Mixture Model	-0.198450938723838	43	4	2012
Generalized Linear Mixture Model	-0.22314355131421	44	4	2012
Generalized Linear Mixture Model	-0.7339691750802	45	4	2012
Linear Regression	-0.867500567704723	3	1	2012
Linear Regression	-0.713349887877465	4	1	2012
Linear Regression	-0.798507696217772	5	1	2012
Linear Regression	-1.83258146374831	6	1	2012
Linear Regression	-1.38629436111989	7	1	2012
Linear Regression	-1.27296567581289	8	1	2012
Linear Regression	-1.96611285637283	9	1	2012
Linear Regression	-2.30258509299405	10	1	2012
Linear Regression	-1.17118298150295	11	1	2012
Linear Regression	-2.40794560865187	12	1	2012
Linear Regression	-0.776528789498996	13	1	2012
Linear Regression	-0.916290731874155	14	1	2012
Linear Regression	-0.63487827243597	15	1	2012
Linear Regression	-1.83258146374831	16	1	2012
Linear Regression	-1.30933331998376	17	1	2012
Linear Regression	-1.23787435600162	18	1	2012
Linear Regression	-1.51412773262978	19	1	2012
Linear Regression	-1.23787435600162	20	1	2012
Linear Regression	-1.38629436111989	21	1	2012
Linear Regression	-1.04982212449868	22	1	2012
Linear Regression	-0.843970070294529	23	1	2012
Linear Regression	-1.10866262452161	24	1	2012
Linear Regression	-0.941608539858445	25	1	2012
Linear Regression	-0.446287102628419	26	1	2012
Linear Regression	-0.527632742082372	27	1	2012
Linear Regression	-0.673344553263766	28	1	2012
Linear Regression	-0.891598119283784	29	1	2012
Linear Regression	-2.40794560865187	30	1	2012
Linear Regression	-0.544727175441672	31	1	2012
Linear Regression	-0.616186139423817	32	1	2012
Linear Regression	-1.27296567581289	33	1	2012
Linear Regression	-1.83258146374831	34	1	2012
Linear Regression	-0.616186139423817	35	1	2012
Linear Regression	-0.867500567704723	36	1	2012
Linear Regression	-1.20397280432594	37	1	2012
Linear Regression	-1.6094379124341	38	1	2012
Linear Regression	-1.17118298150295	39	1	2012
Linear Regression	-0.59783700075562	40	1	2012
Linear Regression	-0.510825623765991	41	1	2012
Linear Regression	-0.867500567704723	42	1	2012
Linear Regression	-0.2484613592985	43	1	2012
Linear Regression	-0.63487827243597	44	1	2012
Linear Regression	-0.301105092783922	45	1	2012
Linear Regression	-1.02165124753198	3	2	2012
Linear Regression	-0.941608539858445	4	2	2012
Linear Regression	-1.04982212449868	5	2	2012
Linear Regression	-1.89711998488588	6	2	2012
Linear Regression	-1.71479842809193	7	2	2012
Linear Regression	-1.6094379124341	8	2	2012
Linear Regression	-2.30258509299405	9	2	2012
Linear Regression	-1.20397280432594	10	2	2012
Linear Regression	-2.52572864430826	11	2	2012
Linear Regression	-0.891598119283784	12	2	2012
Linear Regression	-0.891598119283784	13	2	2012
Linear Regression	-0.673344553263766	14	2	2012
Linear Regression	-1.77195684193188	15	2	2012
Linear Regression	-0.916290731874155	16	2	2012
Linear Regression	-1.34707364796661	17	2	2012
Linear Regression	-2.12026353620009	18	2	2012
Linear Regression	-1.46967597005894	19	2	2012
Linear Regression	-2.81341071676004	20	2	2012
Linear Regression	-0.843970070294529	21	2	2012
Linear Regression	-1.07880966137193	22	2	2012
Linear Regression	-1.20397280432594	23	2	2012
Linear Regression	-0.82098055206983	24	2	2012
Linear Regression	-0.446287102628419	25	2	2012
Linear Regression	-0.342490308946776	26	2	2012
Linear Regression	-0.59783700075562	27	2	2012
Linear Regression	-1.20397280432594	28	2	2012
Linear Regression	-2.30258509299405	29	2	2012
Linear Regression	-0.63487827243597	30	2	2012
Linear Regression	-0.7339691750802	31	2	2012
Linear Regression	-1.23787435600162	32	2	2012
Linear Regression	-2.20727491318972	33	2	2012
Linear Regression	-0.63487827243597	34	2	2012
Linear Regression	-1.02165124753198	35	2	2012
Linear Regression	-2.30258509299405	36	2	2012
Linear Regression	-2.04022082852655	37	2	2012
Linear Regression	-1.30933331998376	38	2	2012
Linear Regression	-0.713349887877465	39	2	2012
Linear Regression	-0.544727175441672	40	2	2012
Linear Regression	-0.82098055206983	41	2	2012
Linear Regression	-0.385662480811985	42	2	2012
Linear Regression	-0.59783700075562	43	2	2012
Linear Regression	-0.653926467406664	44	2	2012
Linear Regression	-0.174353387144778	45	2	2012
Linear Regression	-1.34707364796661	3	3	2012
Linear Regression	-1.20397280432594	4	3	2012
Linear Regression	-0.82098055206983	5	3	2012
Linear Regression	-1.77195684193188	6	3	2012
Linear Regression	-1.71479842809193	7	3	2012
Linear Regression	-1.71479842809193	8	3	2012
Linear Regression	-1.13943428318836	9	3	2012
Linear Regression	-2.04022082852655	10	3	2012
Linear Regression	-1.13943428318836	11	3	2012
Linear Regression	-0.994252273343867	12	3	2012
Linear Regression	-0.673344553263766	13	3	2012
Linear Regression	-1.71479842809193	14	3	2012
Linear Regression	-1.10866262452161	15	3	2012
Linear Regression	-0.867500567704723	16	3	2012
Linear Regression	-2.04022082852655	17	3	2012
Linear Regression	-1.46967597005894	18	3	2012
Linear Regression	-3.2188758248682	19	3	2012
Linear Regression	-0.891598119283784	20	3	2012
Linear Regression	-0.916290731874155	21	3	2012
Linear Regression	-1.04982212449868	22	3	2012
Linear Regression	-1.02165124753198	23	3	2012
Linear Regression	-0.63487827243597	24	3	2012
Linear Regression	-0.328504066972036	25	3	2012
Linear Regression	-0.713349887877465	26	3	2012
Linear Regression	-0.867500567704723	27	3	2012
Linear Regression	-2.12026353620009	28	3	2012
Linear Regression	-0.693147180559945	29	3	2012
Linear Regression	-0.385662480811985	30	3	2012
Linear Regression	-1.13943428318836	31	3	2012
Linear Regression	-2.20727491318972	32	3	2012
Linear Regression	-0.967584026261706	33	3	2012
Linear Regression	-0.994252273343867	34	3	2012
Linear Regression	-2.65926003693278	35	3	2012
Linear Regression	-1.71479842809193	36	3	2012
Linear Regression	-2.12026353620009	37	3	2012
Linear Regression	-0.941608539858445	38	3	2012
Linear Regression	-0.755022584278033	39	3	2012
Linear Regression	-0.916290731874155	40	3	2012
Linear Regression	-0.562118918153541	41	3	2012
Linear Regression	-0.843970070294529	42	3	2012
Linear Regression	-0.653926467406664	43	3	2012
Linear Regression	-0.2484613592985	44	3	2012
Linear Regression	-0.162518929497775	45	3	2012
Linear Regression	-1.42711635564015	3	4	2012
Linear Regression	-0.63487827243597	4	4	2012
Linear Regression	-0.713349887877465	5	4	2012
Linear Regression	-1.42711635564015	6	4	2012
Linear Regression	-1.66073120682165	7	4	2012
Linear Regression	-1.10866262452161	8	4	2012
Linear Regression	-1.96611285637283	9	4	2012
Linear Regression	-1.10866262452161	10	4	2012
Linear Regression	-1.23787435600162	11	4	2012
Linear Regression	-0.916290731874155	12	4	2012
Linear Regression	-1.83258146374831	13	4	2012
Linear Regression	-0.967584026261706	14	4	2012
Linear Regression	-0.867500567704723	15	4	2012
Linear Regression	-1.83258146374831	16	4	2012
Linear Regression	-1.6094379124341	17	4	2012
Linear Regression	-3.50655789731998	18	4	2012
Linear Regression	-0.916290731874155	19	4	2012
Linear Regression	-0.7339691750802	20	4	2012
Linear Regression	-1.71479842809193	21	4	2012
Linear Regression	-1.10866262452161	22	4	2012
Linear Regression	-0.776528789498996	23	4	2012
Linear Regression	-0.544727175441672	24	4	2012
Linear Regression	-0.867500567704723	25	4	2012
Linear Regression	-1.30933331998376	26	4	2012
Linear Regression	-2.20727491318972	27	4	2012
Linear Regression	-0.755022584278033	28	4	2012
Linear Regression	-0.616186139423817	29	4	2012
Linear Regression	-1.07880966137193	30	4	2012
Linear Regression	-1.77195684193188	31	4	2012
Linear Regression	-1.20397280432594	32	4	2012
Linear Regression	-0.941608539858445	33	4	2012
Linear Regression	-2.52572864430826	34	4	2012
Linear Regression	-3.2188758248682	35	4	2012
Linear Regression	-1.83258146374831	36	4	2012
Linear Regression	-1.46967597005894	37	4	2012
Linear Regression	-0.867500567704723	38	4	2012
Linear Regression	-0.798507696217772	39	4	2012
Linear Regression	-0.653926467406664	40	4	2012
Linear Regression	-0.867500567704723	41	4	2012
Linear Regression	-0.755022584278033	42	4	2012
Linear Regression	-0.198450938723838	43	4	2012
Linear Regression	-0.210721031315653	44	4	2012
Linear Regression	-0.755022584278033	45	4	2012
ARIMA	-0.843970070294529	3	1	2012
ARIMA	-0.7339691750802	4	1	2012
ARIMA	-0.867500567704723	5	1	2012
ARIMA	-1.77195684193188	6	1	2012
ARIMA	-1.38629436111989	7	1	2012
ARIMA	-1.23787435600162	8	1	2012
ARIMA	-1.89711998488588	9	1	2012
ARIMA	-2.30258509299405	10	1	2012
ARIMA	-1.20397280432594	11	1	2012
ARIMA	-2.52572864430826	12	1	2012
ARIMA	-0.755022584278033	13	1	2012
ARIMA	-0.891598119283784	14	1	2012
ARIMA	-0.616186139423817	15	1	2012
ARIMA	-1.77195684193188	16	1	2012
ARIMA	-1.34707364796661	17	1	2012
ARIMA	-1.27296567581289	18	1	2012
ARIMA	-1.6094379124341	19	1	2012
ARIMA	-1.23787435600162	20	1	2012
ARIMA	-1.38629436111989	21	1	2012
ARIMA	-1.07880966137193	22	1	2012
ARIMA	-0.776528789498996	23	1	2012
ARIMA	-1.04982212449868	24	1	2012
ARIMA	-0.941608539858445	25	1	2012
ARIMA	-0.462035459596559	26	1	2012
ARIMA	-0.478035800943	27	1	2012
ARIMA	-0.693147180559945	28	1	2012
ARIMA	-0.843970070294529	29	1	2012
ARIMA	-2.40794560865187	30	1	2012
ARIMA	-0.527632742082372	31	1	2012
ARIMA	-0.653926467406664	32	1	2012
ARIMA	-1.23787435600162	33	1	2012
ARIMA	-1.96611285637283	34	1	2012
ARIMA	-0.59783700075562	35	1	2012
ARIMA	-0.843970070294529	36	1	2012
ARIMA	-1.23787435600162	37	1	2012
ARIMA	-1.6094379124341	38	1	2012
ARIMA	-1.10866262452161	39	1	2012
ARIMA	-0.59783700075562	40	1	2012
ARIMA	-0.527632742082372	41	1	2012
ARIMA	-0.843970070294529	42	1	2012
ARIMA	-0.261364764134408	43	1	2012
ARIMA	-0.693147180559945	44	1	2012
ARIMA	-0.301105092783922	45	1	2012
ARIMA	-1.04982212449868	3	2	2012
ARIMA	-0.994252273343867	4	2	2012
ARIMA	-1.04982212449868	5	2	2012
ARIMA	-1.71479842809193	6	2	2012
ARIMA	-1.77195684193188	7	2	2012
ARIMA	-1.56064774826467	8	2	2012
ARIMA	-2.40794560865187	9	2	2012
ARIMA	-1.07880966137193	10	2	2012
ARIMA	-2.40794560865187	11	2	2012
ARIMA	-0.867500567704723	12	2	2012
ARIMA	-0.891598119283784	13	2	2012
ARIMA	-0.693147180559945	14	2	2012
ARIMA	-1.77195684193188	15	2	2012
ARIMA	-0.891598119283784	16	2	2012
ARIMA	-1.38629436111989	17	2	2012
ARIMA	-2.30258509299405	18	2	2012
ARIMA	-1.51412773262978	19	2	2012
ARIMA	-2.65926003693278	20	2	2012
ARIMA	-0.843970070294529	21	2	2012
ARIMA	-1.10866262452161	22	2	2012
ARIMA	-1.20397280432594	23	2	2012
ARIMA	-0.891598119283784	24	2	2012
ARIMA	-0.462035459596559	25	2	2012
ARIMA	-0.371063681390832	26	2	2012
ARIMA	-0.653926467406664	27	2	2012
ARIMA	-1.10866262452161	28	2	2012
ARIMA	-2.40794560865187	29	2	2012
ARIMA	-0.653926467406664	30	2	2012
ARIMA	-0.693147180559945	31	2	2012
ARIMA	-1.23787435600162	32	2	2012
ARIMA	-2.12026353620009	33	2	2012
ARIMA	-0.673344553263766	34	2	2012
ARIMA	-0.967584026261706	35	2	2012
ARIMA	-2.30258509299405	36	2	2012
ARIMA	-2.12026353620009	37	2	2012
ARIMA	-1.23787435600162	38	2	2012
ARIMA	-0.673344553263766	39	2	2012
ARIMA	-0.527632742082372	40	2	2012
ARIMA	-0.82098055206983	41	2	2012
ARIMA	-0.400477566597125	42	2	2012
ARIMA	-0.616186139423817	43	2	2012
ARIMA	-0.616186139423817	44	2	2012
ARIMA	-0.174353387144778	45	2	2012
ARIMA	-1.30933331998376	3	3	2012
ARIMA	-1.23787435600162	4	3	2012
ARIMA	-0.798507696217772	5	3	2012
ARIMA	-1.77195684193188	6	3	2012
ARIMA	-1.77195684193188	7	3	2012
ARIMA	-1.71479842809193	8	3	2012
ARIMA	-1.20397280432594	9	3	2012
ARIMA	-2.12026353620009	10	3	2012
ARIMA	-1.13943428318836	11	3	2012
ARIMA	-0.994252273343867	12	3	2012
ARIMA	-0.673344553263766	13	3	2012
ARIMA	-1.77195684193188	14	3	2012
ARIMA	-1.13943428318836	15	3	2012
ARIMA	-0.843970070294529	16	3	2012
ARIMA	-1.96611285637283	17	3	2012
ARIMA	-1.46967597005894	18	3	2012
ARIMA	-3.2188758248682	19	3	2012
ARIMA	-0.916290731874155	20	3	2012
ARIMA	-0.891598119283784	21	3	2012
ARIMA	-1.10866262452161	22	3	2012
ARIMA	-1.04982212449868	23	3	2012
ARIMA	-0.63487827243597	24	3	2012
ARIMA	-0.301105092783922	25	3	2012
ARIMA	-0.776528789498996	26	3	2012
ARIMA	-0.891598119283784	27	3	2012
ARIMA	-2.20727491318972	28	3	2012
ARIMA	-0.693147180559945	29	3	2012
ARIMA	-0.400477566597125	30	3	2012
ARIMA	-1.10866262452161	31	3	2012
ARIMA	-2.20727491318972	32	3	2012
ARIMA	-0.891598119283784	33	3	2012
ARIMA	-0.941608539858445	34	3	2012
ARIMA	-2.65926003693278	35	3	2012
ARIMA	-1.71479842809193	36	3	2012
ARIMA	-2.30258509299405	37	3	2012
ARIMA	-0.994252273343867	38	3	2012
ARIMA	-0.693147180559945	39	3	2012
ARIMA	-0.941608539858445	40	3	2012
ARIMA	-0.59783700075562	41	3	2012
ARIMA	-0.867500567704723	42	3	2012
ARIMA	-0.63487827243597	43	3	2012
ARIMA	-0.23572233352107	44	3	2012
ARIMA	-0.174353387144778	45	3	2012
ARIMA	-1.42711635564015	3	4	2012
ARIMA	-0.63487827243597	4	4	2012
ARIMA	-0.713349887877465	5	4	2012
ARIMA	-1.38629436111989	6	4	2012
ARIMA	-1.71479842809193	7	4	2012
ARIMA	-1.10866262452161	8	4	2012
ARIMA	-1.96611285637283	9	4	2012
ARIMA	-1.10866262452161	10	4	2012
ARIMA	-1.23787435600162	11	4	2012
ARIMA	-0.891598119283784	12	4	2012
ARIMA	-1.89711998488588	13	4	2012
ARIMA	-1.02165124753198	14	4	2012
ARIMA	-0.867500567704723	15	4	2012
ARIMA	-2.12026353620009	16	4	2012
ARIMA	-1.51412773262978	17	4	2012
ARIMA	-3.2188758248682	18	4	2012
ARIMA	-0.891598119283784	19	4	2012
ARIMA	-0.713349887877465	20	4	2012
ARIMA	-1.71479842809193	21	4	2012
ARIMA	-1.13943428318836	22	4	2012
ARIMA	-0.798507696217772	23	4	2012
ARIMA	-0.544727175441672	24	4	2012
ARIMA	-0.891598119283784	25	4	2012
ARIMA	-1.30933331998376	26	4	2012
ARIMA	-2.30258509299405	27	4	2012
ARIMA	-0.693147180559945	28	4	2012
ARIMA	-0.59783700075562	29	4	2012
ARIMA	-1.07880966137193	30	4	2012
ARIMA	-1.71479842809193	31	4	2012
ARIMA	-1.17118298150295	32	4	2012
ARIMA	-0.891598119283784	33	4	2012
ARIMA	-2.81341071676004	34	4	2012
ARIMA	-2.99573227355399	35	4	2012
ARIMA	-1.89711998488588	36	4	2012
ARIMA	-1.46967597005894	37	4	2012
ARIMA	-0.941608539858445	38	4	2012
ARIMA	-0.867500567704723	39	4	2012
ARIMA	-0.63487827243597	40	4	2012
ARIMA	-0.82098055206983	41	4	2012
ARIMA	-0.798507696217772	42	4	2012
ARIMA	-0.210721031315653	43	4	2012
ARIMA	-0.2484613592985	44	4	2012
ARIMA	-0.713349887877465	45	4	2012
Empirical Bayes	-0.891598119283784	3	1	2012
Empirical Bayes	-0.713349887877465	4	1	2012
Empirical Bayes	-0.798507696217772	5	1	2012
Empirical Bayes	-1.83258146374831	6	1	2012
Empirical Bayes	-1.38629436111989	7	1	2012
Empirical Bayes	-1.27296567581289	8	1	2012
Empirical Bayes	-1.96611285637283	9	1	2012
Empirical Bayes	-2.40794560865187	10	1	2012
Empirical Bayes	-1.17118298150295	11	1	2012
Empirical Bayes	-2.40794560865187	12	1	2012
Empirical Bayes	-0.798507696217772	13	1	2012
Empirical Bayes	-0.843970070294529	14	1	2012
Empirical Bayes	-0.63487827243597	15	1	2012
Empirical Bayes	-1.96611285637283	16	1	2012
Empirical Bayes	-1.34707364796661	17	1	2012
Empirical Bayes	-1.27296567581289	18	1	2012
Empirical Bayes	-1.51412773262978	19	1	2012
Empirical Bayes	-1.27296567581289	20	1	2012
Empirical Bayes	-1.34707364796661	21	1	2012
Empirical Bayes	-1.10866262452161	22	1	2012
Empirical Bayes	-0.798507696217772	23	1	2012
Empirical Bayes	-1.04982212449868	24	1	2012
Empirical Bayes	-0.941608539858445	25	1	2012
Empirical Bayes	-0.462035459596559	26	1	2012
Empirical Bayes	-0.510825623765991	27	1	2012
Empirical Bayes	-0.579818495252942	28	1	2012
Empirical Bayes	-0.82098055206983	29	1	2012
Empirical Bayes	-2.52572864430826	30	1	2012
Empirical Bayes	-0.544727175441672	31	1	2012
Empirical Bayes	-0.616186139423817	32	1	2012
Empirical Bayes	-1.27296567581289	33	1	2012
Empirical Bayes	-1.89711998488588	34	1	2012
Empirical Bayes	-0.579818495252942	35	1	2012
Empirical Bayes	-0.891598119283784	36	1	2012
Empirical Bayes	-1.27296567581289	37	1	2012
Empirical Bayes	-1.46967597005894	38	1	2012
Empirical Bayes	-1.17118298150295	39	1	2012
Empirical Bayes	-0.579818495252942	40	1	2012
Empirical Bayes	-0.462035459596559	41	1	2012
Empirical Bayes	-0.82098055206983	42	1	2012
Empirical Bayes	-0.23572233352107	43	1	2012
Empirical Bayes	-0.673344553263766	44	1	2012
Empirical Bayes	-0.301105092783922	45	1	2012
Empirical Bayes	-0.967584026261706	3	2	2012
Empirical Bayes	-0.994252273343867	4	2	2012
Empirical Bayes	-1.04982212449868	5	2	2012
Empirical Bayes	-1.89711998488588	6	2	2012
Empirical Bayes	-1.71479842809193	7	2	2012
Empirical Bayes	-1.56064774826467	8	2	2012
Empirical Bayes	-2.40794560865187	9	2	2012
Empirical Bayes	-1.13943428318836	10	2	2012
Empirical Bayes	-2.40794560865187	11	2	2012
Empirical Bayes	-0.891598119283784	12	2	2012
Empirical Bayes	-0.843970070294529	13	2	2012
Empirical Bayes	-0.693147180559945	14	2	2012
Empirical Bayes	-1.83258146374831	15	2	2012
Empirical Bayes	-0.916290731874155	16	2	2012
Empirical Bayes	-1.38629436111989	17	2	2012
Empirical Bayes	-2.12026353620009	18	2	2012
Empirical Bayes	-1.46967597005894	19	2	2012
Empirical Bayes	-2.81341071676004	20	2	2012
Empirical Bayes	-0.82098055206983	21	2	2012
Empirical Bayes	-1.17118298150295	22	2	2012
Empirical Bayes	-1.17118298150295	23	2	2012
Empirical Bayes	-0.867500567704723	24	2	2012
Empirical Bayes	-0.478035800943	25	2	2012
Empirical Bayes	-0.356674943938732	26	2	2012
Empirical Bayes	-0.673344553263766	27	2	2012
Empirical Bayes	-1.17118298150295	28	2	2012
Empirical Bayes	-2.20727491318972	29	2	2012
Empirical Bayes	-0.63487827243597	30	2	2012
Empirical Bayes	-0.713349887877465	31	2	2012
Empirical Bayes	-1.27296567581289	32	2	2012
Empirical Bayes	-1.89711998488588	33	2	2012
Empirical Bayes	-0.673344553263766	34	2	2012
Empirical Bayes	-0.994252273343867	35	2	2012
Empirical Bayes	-2.30258509299405	36	2	2012
Empirical Bayes	-2.04022082852655	37	2	2012
Empirical Bayes	-1.20397280432594	38	2	2012
Empirical Bayes	-0.693147180559945	39	2	2012
Empirical Bayes	-0.544727175441672	40	2	2012
Empirical Bayes	-0.843970070294529	41	2	2012
Empirical Bayes	-0.385662480811985	42	2	2012
Empirical Bayes	-0.59783700075562	43	2	2012
Empirical Bayes	-0.579818495252942	44	2	2012
Empirical Bayes	-0.174353387144778	45	2	2012
Empirical Bayes	-1.34707364796661	3	3	2012
Empirical Bayes	-1.30933331998376	4	3	2012
Empirical Bayes	-0.82098055206983	5	3	2012
Empirical Bayes	-1.77195684193188	6	3	2012
Empirical Bayes	-1.77195684193188	7	3	2012
Empirical Bayes	-1.77195684193188	8	3	2012
Empirical Bayes	-1.13943428318836	9	3	2012
Empirical Bayes	-2.12026353620009	10	3	2012
Empirical Bayes	-1.17118298150295	11	3	2012
Empirical Bayes	-0.967584026261706	12	3	2012
Empirical Bayes	-0.693147180559945	13	3	2012
Empirical Bayes	-1.83258146374831	14	3	2012
Empirical Bayes	-1.20397280432594	15	3	2012
Empirical Bayes	-0.798507696217772	16	3	2012
Empirical Bayes	-1.89711998488588	17	3	2012
Empirical Bayes	-1.46967597005894	18	3	2012
Empirical Bayes	-3.2188758248682	19	3	2012
Empirical Bayes	-0.891598119283784	20	3	2012
Empirical Bayes	-0.843970070294529	21	3	2012
Empirical Bayes	-1.07880966137193	22	3	2012
Empirical Bayes	-1.07880966137193	23	3	2012
Empirical Bayes	-0.616186139423817	24	3	2012
Empirical Bayes	-0.3147107448397	25	3	2012
Empirical Bayes	-0.7339691750802	26	3	2012
Empirical Bayes	-0.891598119283784	27	3	2012
Empirical Bayes	-2.04022082852655	28	3	2012
Empirical Bayes	-0.7339691750802	29	3	2012
Empirical Bayes	-0.385662480811985	30	3	2012
Empirical Bayes	-1.10866262452161	31	3	2012
Empirical Bayes	-2.30258509299405	32	3	2012
Empirical Bayes	-0.916290731874155	33	3	2012
Empirical Bayes	-0.994252273343867	34	3	2012
Empirical Bayes	-2.81341071676004	35	3	2012
Empirical Bayes	-1.77195684193188	36	3	2012
Empirical Bayes	-2.20727491318972	37	3	2012
Empirical Bayes	-0.941608539858445	38	3	2012
Empirical Bayes	-0.693147180559945	39	3	2012
Empirical Bayes	-0.916290731874155	40	3	2012
Empirical Bayes	-0.579818495252942	41	3	2012
Empirical Bayes	-0.798507696217772	42	3	2012
Empirical Bayes	-0.63487827243597	43	3	2012
Empirical Bayes	-0.23572233352107	44	3	2012
Empirical Bayes	-0.162518929497775	45	3	2012
Empirical Bayes	-1.42711635564015	3	4	2012
Empirical Bayes	-0.653926467406664	4	4	2012
Empirical Bayes	-0.693147180559945	5	4	2012
Empirical Bayes	-1.42711635564015	6	4	2012
Empirical Bayes	-1.83258146374831	7	4	2012
Empirical Bayes	-1.17118298150295	8	4	2012
Empirical Bayes	-2.04022082852655	9	4	2012
Empirical Bayes	-1.13943428318836	10	4	2012
Empirical Bayes	-1.27296567581289	11	4	2012
Empirical Bayes	-0.891598119283784	12	4	2012
Empirical Bayes	-1.83258146374831	13	4	2012
Empirical Bayes	-0.994252273343867	14	4	2012
Empirical Bayes	-0.891598119283784	15	4	2012
Empirical Bayes	-1.96611285637283	16	4	2012
Empirical Bayes	-1.56064774826467	17	4	2012
Empirical Bayes	-3.2188758248682	18	4	2012
Empirical Bayes	-0.867500567704723	19	4	2012
Empirical Bayes	-0.673344553263766	20	4	2012
Empirical Bayes	-1.77195684193188	21	4	2012
Empirical Bayes	-1.10866262452161	22	4	2012
Empirical Bayes	-0.798507696217772	23	4	2012
Empirical Bayes	-0.562118918153541	24	4	2012
Empirical Bayes	-0.843970070294529	25	4	2012
Empirical Bayes	-1.30933331998376	26	4	2012
Empirical Bayes	-2.30258509299405	27	4	2012
Empirical Bayes	-0.7339691750802	28	4	2012
Empirical Bayes	-0.616186139423817	29	4	2012
Empirical Bayes	-1.04982212449868	30	4	2012
Empirical Bayes	-1.77195684193188	31	4	2012
Empirical Bayes	-1.13943428318836	32	4	2012
Empirical Bayes	-0.891598119283784	33	4	2012
Empirical Bayes	-2.65926003693278	34	4	2012
Empirical Bayes	-2.99573227355399	35	4	2012
Empirical Bayes	-1.89711998488588	36	4	2012
Empirical Bayes	-1.56064774826467	37	4	2012
Empirical Bayes	-0.891598119283784	38	4	2012
Empirical Bayes	-0.82098055206983	39	4	2012
Empirical Bayes	-0.653926467406664	40	4	2012
Empirical Bayes	-0.843970070294529	41	4	2012
Empirical Bayes	-0.82098055206983	42	4	2012
Empirical Bayes	-0.210721031315653	43	4	2012
Empirical Bayes	-0.198450938723838	44	4	2012
Empirical Bayes	-0.7339691750802	45	4	2012
Model Average	-0.843970070294529	3	1	2012
Model Average	-0.755022584278033	4	1	2012
Model Average	-0.82098055206983	5	1	2012
Model Average	-1.83258146374831	6	1	2012
Model Average	-1.34707364796661	7	1	2012
Model Average	-1.27296567581289	8	1	2012
Model Average	-1.89711998488588	9	1	2012
Model Average	-2.40794560865187	10	1	2012
Model Average	-1.23787435600162	11	1	2012
Model Average	-2.52572864430826	12	1	2012
Model Average	-0.776528789498996	13	1	2012
Model Average	-0.867500567704723	14	1	2012
Model Average	-0.616186139423817	15	1	2012
Model Average	-1.83258146374831	16	1	2012
Model Average	-1.34707364796661	17	1	2012
Model Average	-1.34707364796661	18	1	2012
Model Average	-1.51412773262978	19	1	2012
Model Average	-1.20397280432594	20	1	2012
Model Average	-1.38629436111989	21	1	2012
Model Average	-1.10866262452161	22	1	2012
Model Average	-0.776528789498996	23	1	2012
Model Average	-1.07880966137193	24	1	2012
Model Average	-0.967584026261706	25	1	2012
Model Average	-0.446287102628419	26	1	2012
Model Average	-0.49429632181478	27	1	2012
Model Average	-0.616186139423817	28	1	2012
Model Average	-0.867500567704723	29	1	2012
Model Average	-2.52572864430826	30	1	2012
Model Average	-0.562118918153541	31	1	2012
Model Average	-0.59783700075562	32	1	2012
Model Average	-1.27296567581289	33	1	2012
Model Average	-1.83258146374831	34	1	2012
Model Average	-0.616186139423817	35	1	2012
Model Average	-0.867500567704723	36	1	2012
Model Average	-1.27296567581289	37	1	2012
Model Average	-1.6094379124341	38	1	2012
Model Average	-1.10866262452161	39	1	2012
Model Average	-0.579818495252942	40	1	2012
Model Average	-0.510825623765991	41	1	2012
Model Average	-0.843970070294529	42	1	2012
Model Average	-0.261364764134408	43	1	2012
Model Average	-0.653926467406664	44	1	2012
Model Average	-0.3147107448397	45	1	2012
Model Average	-1.02165124753198	3	2	2012
Model Average	-0.994252273343867	4	2	2012
Model Average	-0.994252273343867	5	2	2012
Model Average	-1.77195684193188	6	2	2012
Model Average	-1.71479842809193	7	2	2012
Model Average	-1.56064774826467	8	2	2012
Model Average	-2.40794560865187	9	2	2012
Model Average	-1.07880966137193	10	2	2012
Model Average	-2.30258509299405	11	2	2012
Model Average	-0.891598119283784	12	2	2012
Model Average	-0.941608539858445	13	2	2012
Model Average	-0.713349887877465	14	2	2012
Model Average	-1.77195684193188	15	2	2012
Model Average	-0.916290731874155	16	2	2012
Model Average	-1.30933331998376	17	2	2012
Model Average	-2.12026353620009	18	2	2012
Model Average	-1.51412773262978	19	2	2012
Model Average	-2.81341071676004	20	2	2012
Model Average	-0.867500567704723	21	2	2012
Model Average	-1.07880966137193	22	2	2012
Model Average	-1.17118298150295	23	2	2012
Model Average	-0.798507696217772	24	2	2012
Model Average	-0.478035800943	25	2	2012
Model Average	-0.356674943938732	26	2	2012
Model Average	-0.63487827243597	27	2	2012
Model Average	-1.20397280432594	28	2	2012
Model Average	-2.12026353620009	29	2	2012
Model Average	-0.63487827243597	30	2	2012
Model Average	-0.713349887877465	31	2	2012
Model Average	-1.27296567581289	32	2	2012
Model Average	-2.04022082852655	33	2	2012
Model Average	-0.653926467406664	34	2	2012
Model Average	-0.967584026261706	35	2	2012
Model Average	-2.30258509299405	36	2	2012
Model Average	-2.04022082852655	37	2	2012
Model Average	-1.20397280432594	38	2	2012
Model Average	-0.713349887877465	39	2	2012
Model Average	-0.544727175441672	40	2	2012
Model Average	-0.843970070294529	41	2	2012
Model Average	-0.385662480811985	42	2	2012
Model Average	-0.63487827243597	43	2	2012
Model Average	-0.562118918153541	44	2	2012
Model Average	-0.186329578191493	45	2	2012
Model Average	-1.30933331998376	3	3	2012
Model Average	-1.23787435600162	4	3	2012
Model Average	-0.798507696217772	5	3	2012
Model Average	-1.71479842809193	6	3	2012
Model Average	-1.71479842809193	7	3	2012
Model Average	-1.71479842809193	8	3	2012
Model Average	-1.13943428318836	9	3	2012
Model Average	-2.12026353620009	10	3	2012
Model Average	-1.13943428318836	11	3	2012
Model Average	-0.967584026261706	12	3	2012
Model Average	-0.673344553263766	13	3	2012
Model Average	-1.66073120682165	14	3	2012
Model Average	-1.17118298150295	15	3	2012
Model Average	-0.843970070294529	16	3	2012
Model Average	-1.96611285637283	17	3	2012
Model Average	-1.51412773262978	18	3	2012
Model Average	-2.99573227355399	19	3	2012
Model Average	-0.916290731874155	20	3	2012
Model Average	-0.82098055206983	21	3	2012
Model Average	-1.02165124753198	22	3	2012
Model Average	-1.02165124753198	23	3	2012
Model Average	-0.63487827243597	24	3	2012
Model Average	-0.301105092783922	25	3	2012
Model Average	-0.7339691750802	26	3	2012
Model Average	-0.867500567704723	27	3	2012
Model Average	-2.04022082852655	28	3	2012
Model Average	-0.713349887877465	29	3	2012
Model Average	-0.371063681390832	30	3	2012
Model Average	-1.13943428318836	31	3	2012
Model Average	-2.20727491318972	32	3	2012
Model Average	-0.916290731874155	33	3	2012
Model Average	-0.994252273343867	34	3	2012
Model Average	-2.65926003693278	35	3	2012
Model Average	-1.71479842809193	36	3	2012
Model Average	-2.04022082852655	37	3	2012
Model Average	-0.967584026261706	38	3	2012
Model Average	-0.713349887877465	39	3	2012
Model Average	-0.916290731874155	40	3	2012
Model Average	-0.579818495252942	41	3	2012
Model Average	-0.867500567704723	42	3	2012
Model Average	-0.673344553263766	43	3	2012
Model Average	-0.23572233352107	44	3	2012
Model Average	-0.174353387144778	45	3	2012
Model Average	-1.46967597005894	3	4	2012
Model Average	-0.673344553263766	4	4	2012
Model Average	-0.713349887877465	5	4	2012
Model Average	-1.42711635564015	6	4	2012
Model Average	-1.6094379124341	7	4	2012
Model Average	-1.17118298150295	8	4	2012
Model Average	-1.89711998488588	9	4	2012
Model Average	-1.07880966137193	10	4	2012
Model Average	-1.23787435600162	11	4	2012
Model Average	-0.867500567704723	12	4	2012
Model Average	-1.83258146374831	13	4	2012
Model Average	-1.04982212449868	14	4	2012
Model Average	-0.843970070294529	15	4	2012
Model Average	-1.96611285637283	16	4	2012
Model Average	-1.46967597005894	17	4	2012
Model Average	-3.50655789731998	18	4	2012
Model Average	-0.867500567704723	19	4	2012
Model Average	-0.693147180559945	20	4	2012
Model Average	-1.71479842809193	21	4	2012
Model Average	-1.13943428318836	22	4	2012
Model Average	-0.798507696217772	23	4	2012
Model Average	-0.49429632181478	24	4	2012
Model Average	-0.867500567704723	25	4	2012
Model Average	-1.23787435600162	26	4	2012
Model Average	-2.40794560865187	27	4	2012
Model Average	-0.7339691750802	28	4	2012
Model Average	-0.63487827243597	29	4	2012
Model Average	-1.10866262452161	30	4	2012
Model Average	-1.77195684193188	31	4	2012
Model Average	-1.20397280432594	32	4	2012
Model Average	-0.916290731874155	33	4	2012
Model Average	-2.52572864430826	34	4	2012
Model Average	-3.2188758248682	35	4	2012
Model Average	-1.89711998488588	36	4	2012
Model Average	-1.46967597005894	37	4	2012
Model Average	-0.867500567704723	38	4	2012
Model Average	-0.843970070294529	39	4	2012
Model Average	-0.673344553263766	40	4	2012
Model Average	-0.82098055206983	41	4	2012
Model Average	-0.843970070294529	42	4	2012
Model Average	-0.23572233352107	43	4	2012
Model Average	-0.210721031315653	44	4	2012
Model Average	-0.7339691750802	45	4	2012
