# Supplementary material for: A stacked ensemble method for forecasting influenza-like illness visit volumes at emergency departments
Source: PLoS One. 2021 Mar 22;16(3):e0241725. doi: 10.1371/journal.pone.0241725 (PMC7984626; doi:10.1371/journal.pone.0241725)
Supplement: S1 Data — (ZIP) [file pone.0241725.s003.zip › ILI_plosone/tables/rf_optim_score_2013weeks-3-45.csv]

object	log_score	epiweek	weeks_ahead	season
NA	-0.186329578191493	3	1	2013
NA	-3.50655789731998	4	1	2013
NA	-0.916290731874155	5	1	2013
NA	-1.04982212449868	6	1	2013
NA	-0.673344553263766	7	1	2013
NA	-0.776528789498996	8	1	2013
NA	-1.51412773262978	9	1	2013
NA	-0.994252273343867	10	1	2013
NA	-0.994252273343867	11	1	2013
NA	-0.462035459596559	12	1	2013
NA	-0.82098055206983	13	1	2013
NA	-0.755022584278033	14	1	2013
NA	-1.07880966137193	15	1	2013
NA	-1.6094379124341	16	1	2013
NA	-2.12026353620009	17	1	2013
NA	-1.02165124753198	18	1	2013
NA	-1.30933331998376	19	1	2013
NA	-1.34707364796661	20	1	2013
NA	-0.891598119283784	21	1	2013
NA	-1.27296567581289	22	1	2013
NA	-0.755022584278033	23	1	2013
NA	-0.616186139423817	24	1	2013
NA	-0.843970070294529	25	1	2013
NA	-0.755022584278033	26	1	2013
NA	-0.63487827243597	27	1	2013
NA	-0.843970070294529	28	1	2013
NA	-0.755022584278033	29	1	2013
NA	-1.30933331998376	30	1	2013
NA	-0.891598119283784	31	1	2013
NA	-0.527632742082372	32	1	2013
NA	-0.867500567704723	33	1	2013
NA	-0.616186139423817	34	1	2013
NA	-1.04982212449868	35	1	2013
NA	-1.13943428318836	36	1	2013
NA	-0.713349887877465	37	1	2013
NA	-0.63487827243597	38	1	2013
NA	-0.59783700075562	39	1	2013
NA	-0.510825623765991	40	1	2013
NA	-0.446287102628419	41	1	2013
NA	-0.462035459596559	42	1	2013
NA	-0.544727175441672	43	1	2013
NA	-0.776528789498996	44	1	2013
NA	-0.478035800943	45	1	2013
NA	-2.40794560865187	3	2	2013
NA	-0.941608539858445	4	2	2013
NA	-1.27296567581289	5	2	2013
NA	-1.10866262452161	6	2	2013
NA	-0.941608539858445	7	2	2013
NA	-1.27296567581289	8	2	2013
NA	-1.34707364796661	9	2	2013
NA	-1.07880966137193	10	2	2013
NA	-0.713349887877465	11	2	2013
NA	-0.776528789498996	12	2	2013
NA	-1.10866262452161	13	2	2013
NA	-1.42711635564015	14	2	2013
NA	-1.6094379124341	15	2	2013
NA	-2.40794560865187	16	2	2013
NA	-1.71479842809193	17	2	2013
NA	-1.51412773262978	18	2	2013
NA	-1.83258146374831	19	2	2013
NA	-1.34707364796661	20	2	2013
NA	-1.38629436111989	21	2	2013
NA	-0.867500567704723	22	2	2013
NA	-0.693147180559945	23	2	2013
NA	-1.20397280432594	24	2	2013
NA	-0.867500567704723	25	2	2013
NA	-0.916290731874155	26	2	2013
NA	-0.798507696217772	27	2	2013
NA	-0.843970070294529	28	2	2013
NA	-1.42711635564015	29	2	2013
NA	-1.04982212449868	30	2	2013
NA	-0.478035800943	31	2	2013
NA	-0.941608539858445	32	2	2013
NA	-0.798507696217772	33	2	2013
NA	-1.30933331998376	34	2	2013
NA	-1.13943428318836	35	2	2013
NA	-0.967584026261706	36	2	2013
NA	-0.693147180559945	37	2	2013
NA	-0.867500567704723	38	2	2013
NA	-0.653926467406664	39	2	2013
NA	-0.544727175441672	40	2	2013
NA	-0.693147180559945	41	2	2013
NA	-0.400477566597125	42	2	2013
NA	-1.17118298150295	43	2	2013
NA	-0.562118918153541	44	2	2013
NA	-0.798507696217772	45	2	2013
NA	-1.10866262452161	3	3	2013
NA	-1.34707364796661	4	3	2013
NA	-1.17118298150295	5	3	2013
NA	-1.10866262452161	6	3	2013
NA	-1.56064774826467	7	3	2013
NA	-1.20397280432594	8	3	2013
NA	-1.6094379124341	9	3	2013
NA	-0.891598119283784	10	3	2013
NA	-1.34707364796661	11	3	2013
NA	-0.941608539858445	12	3	2013
NA	-1.30933331998376	13	3	2013
NA	-1.66073120682165	14	3	2013
NA	-1.77195684193188	15	3	2013
NA	-2.04022082852655	16	3	2013
NA	-1.38629436111989	17	3	2013
NA	-1.27296567581289	18	3	2013
NA	-1.51412773262978	19	3	2013
NA	-1.38629436111989	20	3	2013
NA	-0.994252273343867	21	3	2013
NA	-0.653926467406664	22	3	2013
NA	-1.42711635564015	23	3	2013
NA	-0.994252273343867	24	3	2013
NA	-0.941608539858445	25	3	2013
NA	-0.916290731874155	26	3	2013
NA	-0.713349887877465	27	3	2013
NA	-1.89711998488588	28	3	2013
NA	-1.07880966137193	29	3	2013
NA	-0.415515443961666	30	3	2013
NA	-0.994252273343867	31	3	2013
NA	-0.867500567704723	32	3	2013
NA	-1.56064774826467	33	3	2013
NA	-1.07880966137193	34	3	2013
NA	-1.07880966137193	35	3	2013
NA	-1.07880966137193	36	3	2013
NA	-1.10866262452161	37	3	2013
NA	-0.82098055206983	38	3	2013
NA	-0.693147180559945	39	3	2013
NA	-0.713349887877465	40	3	2013
NA	-0.7339691750802	41	3	2013
NA	-1.17118298150295	42	3	2013
NA	-0.891598119283784	43	3	2013
NA	-1.17118298150295	44	3	2013
NA	-0.673344553263766	45	3	2013
NA	-1.10866262452161	3	4	2013
NA	-1.27296567581289	4	4	2013
NA	-0.916290731874155	5	4	2013
NA	-1.56064774826467	6	4	2013
NA	-1.13943428318836	7	4	2013
NA	-1.56064774826467	8	4	2013
NA	-0.867500567704723	9	4	2013
NA	-1.46967597005894	10	4	2013
NA	-1.13943428318836	11	4	2013
NA	-1.66073120682165	12	4	2013
NA	-1.20397280432594	13	4	2013
NA	-2.20727491318972	14	4	2013
NA	-2.30258509299405	15	4	2013
NA	-1.23787435600162	16	4	2013
NA	-1.27296567581289	17	4	2013
NA	-1.42711635564015	18	4	2013
NA	-1.30933331998376	19	4	2013
NA	-0.967584026261706	20	4	2013
NA	-0.713349887877465	21	4	2013
NA	-2.12026353620009	22	4	2013
NA	-1.38629436111989	23	4	2013
NA	-0.994252273343867	24	4	2013
NA	-0.63487827243597	25	4	2013
NA	-0.673344553263766	26	4	2013
NA	-1.71479842809193	27	4	2013
NA	-1.07880966137193	28	4	2013
NA	-0.510825623765991	29	4	2013
NA	-0.7339691750802	30	4	2013
NA	-1.13943428318836	31	4	2013
NA	-2.12026353620009	32	4	2013
NA	-1.46967597005894	33	4	2013
NA	-0.843970070294529	34	4	2013
NA	-0.967584026261706	35	4	2013
NA	-0.693147180559945	36	4	2013
NA	-0.82098055206983	37	4	2013
NA	-0.713349887877465	38	4	2013
NA	-0.562118918153541	39	4	2013
NA	-0.891598119283784	40	4	2013
NA	-0.941608539858445	41	4	2013
NA	-0.891598119283784	42	4	2013
NA	-1.17118298150295	43	4	2013
NA	-0.63487827243597	44	4	2013
NA	-0.356674943938732	45	4	2013
NA	-0.22314355131421	3	1	2013
NA	-3.50655789731998	4	1	2013
NA	-0.891598119283784	5	1	2013
NA	-0.967584026261706	6	1	2013
NA	-0.7339691750802	7	1	2013
NA	-0.755022584278033	8	1	2013
NA	-1.6094379124341	9	1	2013
NA	-1.02165124753198	10	1	2013
NA	-0.916290731874155	11	1	2013
NA	-0.430782916092454	12	1	2013
NA	-0.843970070294529	13	1	2013
NA	-0.82098055206983	14	1	2013
NA	-1.07880966137193	15	1	2013
NA	-1.71479842809193	16	1	2013
NA	-2.20727491318972	17	1	2013
NA	-1.07880966137193	18	1	2013
NA	-1.56064774826467	19	1	2013
NA	-1.42711635564015	20	1	2013
NA	-0.891598119283784	21	1	2013
NA	-1.30933331998376	22	1	2013
NA	-0.755022584278033	23	1	2013
NA	-0.562118918153541	24	1	2013
NA	-0.941608539858445	25	1	2013
NA	-0.798507696217772	26	1	2013
NA	-0.713349887877465	27	1	2013
NA	-0.755022584278033	28	1	2013
NA	-0.776528789498996	29	1	2013
NA	-1.23787435600162	30	1	2013
NA	-0.941608539858445	31	1	2013
NA	-0.510825623765991	32	1	2013
NA	-0.916290731874155	33	1	2013
NA	-0.562118918153541	34	1	2013
NA	-1.04982212449868	35	1	2013
NA	-1.30933331998376	36	1	2013
NA	-0.693147180559945	37	1	2013
NA	-0.616186139423817	38	1	2013
NA	-0.562118918153541	39	1	2013
NA	-0.446287102628419	40	1	2013
NA	-0.430782916092454	41	1	2013
NA	-0.478035800943	42	1	2013
NA	-0.544727175441672	43	1	2013
NA	-0.755022584278033	44	1	2013
NA	-0.562118918153541	45	1	2013
NA	-2.52572864430826	3	2	2013
NA	-0.941608539858445	4	2	2013
NA	-1.34707364796661	5	2	2013
NA	-1.17118298150295	6	2	2013
NA	-0.994252273343867	7	2	2013
NA	-1.17118298150295	8	2	2013
NA	-1.23787435600162	9	2	2013
NA	-1.04982212449868	10	2	2013
NA	-0.7339691750802	11	2	2013
NA	-0.798507696217772	12	2	2013
NA	-1.13943428318836	13	2	2013
NA	-1.34707364796661	14	2	2013
NA	-1.51412773262978	15	2	2013
NA	-2.65926003693278	16	2	2013
NA	-1.83258146374831	17	2	2013
NA	-1.6094379124341	18	2	2013
NA	-1.89711998488588	19	2	2013
NA	-1.30933331998376	20	2	2013
NA	-1.30933331998376	21	2	2013
NA	-0.867500567704723	22	2	2013
NA	-0.673344553263766	23	2	2013
NA	-1.23787435600162	24	2	2013
NA	-0.891598119283784	25	2	2013
NA	-0.941608539858445	26	2	2013
NA	-0.843970070294529	27	2	2013
NA	-1.04982212449868	28	2	2013
NA	-1.6094379124341	29	2	2013
NA	-1.02165124753198	30	2	2013
NA	-0.462035459596559	31	2	2013
NA	-1.10866262452161	32	2	2013
NA	-0.891598119283784	33	2	2013
NA	-1.38629436111989	34	2	2013
NA	-1.02165124753198	35	2	2013
NA	-0.916290731874155	36	2	2013
NA	-0.673344553263766	37	2	2013
NA	-0.843970070294529	38	2	2013
NA	-0.63487827243597	39	2	2013
NA	-0.544727175441672	40	2	2013
NA	-0.59783700075562	41	2	2013
NA	-0.371063681390832	42	2	2013
NA	-1.04982212449868	43	2	2013
NA	-0.673344553263766	44	2	2013
NA	-0.891598119283784	45	2	2013
NA	-1.10866262452161	3	3	2013
NA	-1.17118298150295	4	3	2013
NA	-1.13943428318836	5	3	2013
NA	-1.17118298150295	6	3	2013
NA	-1.42711635564015	7	3	2013
NA	-1.04982212449868	8	3	2013
NA	-1.56064774826467	9	3	2013
NA	-0.867500567704723	10	3	2013
NA	-1.30933331998376	11	3	2013
NA	-0.941608539858445	12	3	2013
NA	-1.66073120682165	13	3	2013
NA	-1.6094379124341	14	3	2013
NA	-1.96611285637283	15	3	2013
NA	-1.83258146374831	16	3	2013
NA	-1.42711635564015	17	3	2013
NA	-1.38629436111989	18	3	2013
NA	-1.51412773262978	19	3	2013
NA	-1.38629436111989	20	3	2013
NA	-0.891598119283784	21	3	2013
NA	-0.673344553263766	22	3	2013
NA	-1.71479842809193	23	3	2013
NA	-1.02165124753198	24	3	2013
NA	-0.916290731874155	25	3	2013
NA	-0.867500567704723	26	3	2013
NA	-0.713349887877465	27	3	2013
NA	-2.04022082852655	28	3	2013
NA	-1.17118298150295	29	3	2013
NA	-0.415515443961666	30	3	2013
NA	-0.967584026261706	31	3	2013
NA	-0.843970070294529	32	3	2013
NA	-1.66073120682165	33	3	2013
NA	-1.02165124753198	34	3	2013
NA	-1.02165124753198	35	3	2013
NA	-1.07880966137193	36	3	2013
NA	-1.07880966137193	37	3	2013
NA	-0.867500567704723	38	3	2013
NA	-0.7339691750802	39	3	2013
NA	-0.713349887877465	40	3	2013
NA	-0.82098055206983	41	3	2013
NA	-1.20397280432594	42	3	2013
NA	-0.776528789498996	43	3	2013
NA	-1.04982212449868	44	3	2013
NA	-0.63487827243597	45	3	2013
NA	-0.967584026261706	3	4	2013
NA	-1.23787435600162	4	4	2013
NA	-1.02165124753198	5	4	2013
NA	-1.42711635564015	6	4	2013
NA	-1.07880966137193	7	4	2013
NA	-1.6094379124341	8	4	2013
NA	-0.798507696217772	9	4	2013
NA	-1.46967597005894	10	4	2013
NA	-1.07880966137193	11	4	2013
NA	-1.66073120682165	12	4	2013
NA	-1.20397280432594	13	4	2013
NA	-2.12026353620009	14	4	2013
NA	-2.30258509299405	15	4	2013
NA	-1.23787435600162	16	4	2013
NA	-1.38629436111989	17	4	2013
NA	-1.46967597005894	18	4	2013
NA	-1.30933331998376	19	4	2013
NA	-1.02165124753198	20	4	2013
NA	-0.776528789498996	21	4	2013
NA	-1.89711998488588	22	4	2013
NA	-1.23787435600162	23	4	2013
NA	-0.916290731874155	24	4	2013
NA	-0.616186139423817	25	4	2013
NA	-0.673344553263766	26	4	2013
NA	-1.77195684193188	27	4	2013
NA	-1.04982212449868	28	4	2013
NA	-0.462035459596559	29	4	2013
NA	-0.798507696217772	30	4	2013
NA	-1.07880966137193	31	4	2013
NA	-1.83258146374831	32	4	2013
NA	-1.42711635564015	33	4	2013
NA	-0.916290731874155	34	4	2013
NA	-1.04982212449868	35	4	2013
NA	-0.59783700075562	36	4	2013
NA	-0.843970070294529	37	4	2013
NA	-0.673344553263766	38	4	2013
NA	-0.59783700075562	39	4	2013
NA	-0.867500567704723	40	4	2013
NA	-0.916290731874155	41	4	2013
NA	-0.867500567704723	42	4	2013
NA	-1.10866262452161	43	4	2013
NA	-0.59783700075562	44	4	2013
NA	-0.400477566597125	45	4	2013
NA	-0.210721031315653	3	1	2013
NA	-3.2188758248682	4	1	2013
NA	-0.891598119283784	5	1	2013
NA	-1.07880966137193	6	1	2013
NA	-0.755022584278033	7	1	2013
NA	-0.7339691750802	8	1	2013
NA	-1.6094379124341	9	1	2013
NA	-0.867500567704723	10	1	2013
NA	-0.941608539858445	11	1	2013
NA	-0.385662480811985	12	1	2013
NA	-0.82098055206983	13	1	2013
NA	-0.755022584278033	14	1	2013
NA	-1.07880966137193	15	1	2013
NA	-1.66073120682165	16	1	2013
NA	-2.30258509299405	17	1	2013
NA	-1.04982212449868	18	1	2013
NA	-1.42711635564015	19	1	2013
NA	-1.38629436111989	20	1	2013
NA	-0.843970070294529	21	1	2013
NA	-1.23787435600162	22	1	2013
NA	-0.7339691750802	23	1	2013
NA	-0.616186139423817	24	1	2013
NA	-0.916290731874155	25	1	2013
NA	-0.755022584278033	26	1	2013
NA	-0.693147180559945	27	1	2013
NA	-0.693147180559945	28	1	2013
NA	-0.776528789498996	29	1	2013
NA	-1.34707364796661	30	1	2013
NA	-0.916290731874155	31	1	2013
NA	-0.527632742082372	32	1	2013
NA	-0.916290731874155	33	1	2013
NA	-0.562118918153541	34	1	2013
NA	-1.07880966137193	35	1	2013
NA	-1.17118298150295	36	1	2013
NA	-0.713349887877465	37	1	2013
NA	-0.693147180559945	38	1	2013
NA	-0.616186139423817	39	1	2013
NA	-0.446287102628419	40	1	2013
NA	-0.415515443961666	41	1	2013
NA	-0.527632742082372	42	1	2013
NA	-0.527632742082372	43	1	2013
NA	-0.776528789498996	44	1	2013
NA	-0.478035800943	45	1	2013
NA	-2.81341071676004	3	2	2013
NA	-0.941608539858445	4	2	2013
NA	-1.30933331998376	5	2	2013
NA	-1.07880966137193	6	2	2013
NA	-0.994252273343867	7	2	2013
NA	-1.17118298150295	8	2	2013
NA	-1.30933331998376	9	2	2013
NA	-1.07880966137193	10	2	2013
NA	-0.755022584278033	11	2	2013
NA	-0.798507696217772	12	2	2013
NA	-1.10866262452161	13	2	2013
NA	-1.30933331998376	14	2	2013
NA	-1.66073120682165	15	2	2013
NA	-2.30258509299405	16	2	2013
NA	-1.77195684193188	17	2	2013
NA	-1.51412773262978	18	2	2013
NA	-1.83258146374831	19	2	2013
NA	-1.23787435600162	20	2	2013
NA	-1.30933331998376	21	2	2013
NA	-0.867500567704723	22	2	2013
NA	-0.616186139423817	23	2	2013
NA	-1.17118298150295	24	2	2013
NA	-0.776528789498996	25	2	2013
NA	-0.967584026261706	26	2	2013
NA	-0.843970070294529	27	2	2013
NA	-0.867500567704723	28	2	2013
NA	-1.56064774826467	29	2	2013
NA	-1.10866262452161	30	2	2013
NA	-0.462035459596559	31	2	2013
NA	-0.994252273343867	32	2	2013
NA	-0.82098055206983	33	2	2013
NA	-1.27296567581289	34	2	2013
NA	-1.02165124753198	35	2	2013
NA	-0.967584026261706	36	2	2013
NA	-0.653926467406664	37	2	2013
NA	-0.776528789498996	38	2	2013
NA	-0.63487827243597	39	2	2013
NA	-0.527632742082372	40	2	2013
NA	-0.653926467406664	41	2	2013
NA	-0.400477566597125	42	2	2013
NA	-1.07880966137193	43	2	2013
NA	-0.63487827243597	44	2	2013
NA	-0.82098055206983	45	2	2013
NA	-1.10866262452161	3	3	2013
NA	-1.30933331998376	4	3	2013
NA	-1.17118298150295	5	3	2013
NA	-1.27296567581289	6	3	2013
NA	-1.46967597005894	7	3	2013
NA	-1.20397280432594	8	3	2013
NA	-1.56064774826467	9	3	2013
NA	-0.867500567704723	10	3	2013
NA	-1.20397280432594	11	3	2013
NA	-0.916290731874155	12	3	2013
NA	-1.51412773262978	13	3	2013
NA	-1.71479842809193	14	3	2013
NA	-1.89711998488588	15	3	2013
NA	-1.89711998488588	16	3	2013
NA	-1.51412773262978	17	3	2013
NA	-1.42711635564015	18	3	2013
NA	-1.42711635564015	19	3	2013
NA	-1.46967597005894	20	3	2013
NA	-0.867500567704723	21	3	2013
NA	-0.673344553263766	22	3	2013
NA	-1.6094379124341	23	3	2013
NA	-1.04982212449868	24	3	2013
NA	-0.916290731874155	25	3	2013
NA	-0.916290731874155	26	3	2013
NA	-0.693147180559945	27	3	2013
NA	-2.04022082852655	28	3	2013
NA	-1.07880966137193	29	3	2013
NA	-0.415515443961666	30	3	2013
NA	-1.02165124753198	31	3	2013
NA	-0.891598119283784	32	3	2013
NA	-1.56064774826467	33	3	2013
NA	-1.04982212449868	34	3	2013
NA	-1.04982212449868	35	3	2013
NA	-0.994252273343867	36	3	2013
NA	-1.17118298150295	37	3	2013
NA	-0.776528789498996	38	3	2013
NA	-0.7339691750802	39	3	2013
NA	-0.755022584278033	40	3	2013
NA	-0.798507696217772	41	3	2013
NA	-1.13943428318836	42	3	2013
NA	-0.82098055206983	43	3	2013
NA	-1.13943428318836	44	3	2013
NA	-0.616186139423817	45	3	2013
NA	-0.967584026261706	3	4	2013
NA	-1.27296567581289	4	4	2013
NA	-1.02165124753198	5	4	2013
NA	-1.38629436111989	6	4	2013
NA	-1.10866262452161	7	4	2013
NA	-1.66073120682165	8	4	2013
NA	-0.82098055206983	9	4	2013
NA	-1.38629436111989	10	4	2013
NA	-1.10866262452161	11	4	2013
NA	-1.66073120682165	12	4	2013
NA	-1.23787435600162	13	4	2013
NA	-2.30258509299405	14	4	2013
NA	-2.12026353620009	15	4	2013
NA	-1.34707364796661	16	4	2013
NA	-1.30933331998376	17	4	2013
NA	-1.42711635564015	18	4	2013
NA	-1.27296567581289	19	4	2013
NA	-0.967584026261706	20	4	2013
NA	-0.755022584278033	21	4	2013
NA	-1.96611285637283	22	4	2013
NA	-1.30933331998376	23	4	2013
NA	-0.916290731874155	24	4	2013
NA	-0.653926467406664	25	4	2013
NA	-0.693147180559945	26	4	2013
NA	-1.96611285637283	27	4	2013
NA	-1.07880966137193	28	4	2013
NA	-0.462035459596559	29	4	2013
NA	-0.798507696217772	30	4	2013
NA	-1.04982212449868	31	4	2013
NA	-1.89711998488588	32	4	2013
NA	-1.56064774826467	33	4	2013
NA	-0.867500567704723	34	4	2013
NA	-1.10866262452161	35	4	2013
NA	-0.693147180559945	36	4	2013
NA	-0.891598119283784	37	4	2013
NA	-0.616186139423817	38	4	2013
NA	-0.63487827243597	39	4	2013
NA	-0.916290731874155	40	4	2013
NA	-0.941608539858445	41	4	2013
NA	-0.867500567704723	42	4	2013
NA	-1.17118298150295	43	4	2013
NA	-0.579818495252942	44	4	2013
NA	-0.356674943938732	45	4	2013
NA	-0.23572233352107	3	1	2013
NA	-3.2188758248682	4	1	2013
NA	-0.891598119283784	5	1	2013
NA	-1.02165124753198	6	1	2013
NA	-0.776528789498996	7	1	2013
NA	-0.7339691750802	8	1	2013
NA	-1.51412773262978	9	1	2013
NA	-0.843970070294529	10	1	2013
NA	-0.967584026261706	11	1	2013
NA	-0.430782916092454	12	1	2013
NA	-0.867500567704723	13	1	2013
NA	-0.798507696217772	14	1	2013
NA	-1.13943428318836	15	1	2013
NA	-1.66073120682165	16	1	2013
NA	-2.20727491318972	17	1	2013
NA	-1.13943428318836	18	1	2013
NA	-1.38629436111989	19	1	2013
NA	-1.34707364796661	20	1	2013
NA	-0.916290731874155	21	1	2013
NA	-1.23787435600162	22	1	2013
NA	-0.755022584278033	23	1	2013
NA	-0.653926467406664	24	1	2013
NA	-0.916290731874155	25	1	2013
NA	-0.798507696217772	26	1	2013
NA	-0.673344553263766	27	1	2013
NA	-0.673344553263766	28	1	2013
NA	-0.713349887877465	29	1	2013
NA	-1.38629436111989	30	1	2013
NA	-0.867500567704723	31	1	2013
NA	-0.510825623765991	32	1	2013
NA	-0.994252273343867	33	1	2013
NA	-0.579818495252942	34	1	2013
NA	-0.967584026261706	35	1	2013
NA	-1.20397280432594	36	1	2013
NA	-0.673344553263766	37	1	2013
NA	-0.616186139423817	38	1	2013
NA	-0.63487827243597	39	1	2013
NA	-0.430782916092454	40	1	2013
NA	-0.430782916092454	41	1	2013
NA	-0.49429632181478	42	1	2013
NA	-0.510825623765991	43	1	2013
NA	-0.776528789498996	44	1	2013
NA	-0.510825623765991	45	1	2013
NA	-2.52572864430826	3	2	2013
NA	-0.941608539858445	4	2	2013
NA	-1.30933331998376	5	2	2013
NA	-1.13943428318836	6	2	2013
NA	-0.967584026261706	7	2	2013
NA	-1.23787435600162	8	2	2013
NA	-1.30933331998376	9	2	2013
NA	-1.07880966137193	10	2	2013
NA	-0.755022584278033	11	2	2013
NA	-0.776528789498996	12	2	2013
NA	-1.10866262452161	13	2	2013
NA	-1.34707364796661	14	2	2013
NA	-1.51412773262978	15	2	2013
NA	-2.40794560865187	16	2	2013
NA	-1.71479842809193	17	2	2013
NA	-1.56064774826467	18	2	2013
NA	-1.96611285637283	19	2	2013
NA	-1.27296567581289	20	2	2013
NA	-1.30933331998376	21	2	2013
NA	-0.798507696217772	22	2	2013
NA	-0.673344553263766	23	2	2013
NA	-1.13943428318836	24	2	2013
NA	-0.843970070294529	25	2	2013
NA	-0.967584026261706	26	2	2013
NA	-0.82098055206983	27	2	2013
NA	-0.916290731874155	28	2	2013
NA	-1.6094379124341	29	2	2013
NA	-1.04982212449868	30	2	2013
NA	-0.462035459596559	31	2	2013
NA	-1.04982212449868	32	2	2013
NA	-0.843970070294529	33	2	2013
NA	-1.23787435600162	34	2	2013
NA	-0.994252273343867	35	2	2013
NA	-0.941608539858445	36	2	2013
NA	-0.673344553263766	37	2	2013
NA	-0.755022584278033	38	2	2013
NA	-0.653926467406664	39	2	2013
NA	-0.544727175441672	40	2	2013
NA	-0.693147180559945	41	2	2013
NA	-0.385662480811985	42	2	2013
NA	-1.04982212449868	43	2	2013
NA	-0.63487827243597	44	2	2013
NA	-0.916290731874155	45	2	2013
NA	-1.02165124753198	3	3	2013
NA	-1.17118298150295	4	3	2013
NA	-1.13943428318836	5	3	2013
NA	-1.20397280432594	6	3	2013
NA	-1.38629436111989	7	3	2013
NA	-1.10866262452161	8	3	2013
NA	-1.6094379124341	9	3	2013
NA	-0.843970070294529	10	3	2013
NA	-1.23787435600162	11	3	2013
NA	-0.994252273343867	12	3	2013
NA	-1.51412773262978	13	3	2013
NA	-1.6094379124341	14	3	2013
NA	-1.96611285637283	15	3	2013
NA	-2.04022082852655	16	3	2013
NA	-1.56064774826467	17	3	2013
NA	-1.38629436111989	18	3	2013
NA	-1.46967597005894	19	3	2013
NA	-1.42711635564015	20	3	2013
NA	-0.867500567704723	21	3	2013
NA	-0.653926467406664	22	3	2013
NA	-1.51412773262978	23	3	2013
NA	-1.04982212449868	24	3	2013
NA	-0.994252273343867	25	3	2013
NA	-0.916290731874155	26	3	2013
NA	-0.713349887877465	27	3	2013
NA	-1.89711998488588	28	3	2013
NA	-1.13943428318836	29	3	2013
NA	-0.400477566597125	30	3	2013
NA	-0.941608539858445	31	3	2013
NA	-0.843970070294529	32	3	2013
NA	-1.6094379124341	33	3	2013
NA	-1.07880966137193	34	3	2013
NA	-0.994252273343867	35	3	2013
NA	-1.07880966137193	36	3	2013
NA	-1.13943428318836	37	3	2013
NA	-0.82098055206983	38	3	2013
NA	-0.755022584278033	39	3	2013
NA	-0.776528789498996	40	3	2013
NA	-0.798507696217772	41	3	2013
NA	-1.10866262452161	42	3	2013
NA	-0.776528789498996	43	3	2013
NA	-1.04982212449868	44	3	2013
NA	-0.63487827243597	45	3	2013
NA	-0.994252273343867	3	4	2013
NA	-1.34707364796661	4	4	2013
NA	-1.02165124753198	5	4	2013
NA	-1.42711635564015	6	4	2013
NA	-1.10866262452161	7	4	2013
NA	-1.66073120682165	8	4	2013
NA	-0.82098055206983	9	4	2013
NA	-1.42711635564015	10	4	2013
NA	-1.17118298150295	11	4	2013
NA	-1.66073120682165	12	4	2013
NA	-1.27296567581289	13	4	2013
NA	-2.30258509299405	14	4	2013
NA	-2.12026353620009	15	4	2013
NA	-1.27296567581289	16	4	2013
NA	-1.23787435600162	17	4	2013
NA	-1.56064774826467	18	4	2013
NA	-1.27296567581289	19	4	2013
NA	-0.967584026261706	20	4	2013
NA	-0.713349887877465	21	4	2013
NA	-1.96611285637283	22	4	2013
NA	-1.20397280432594	23	4	2013
NA	-0.941608539858445	24	4	2013
NA	-0.653926467406664	25	4	2013
NA	-0.693147180559945	26	4	2013
NA	-1.83258146374831	27	4	2013
NA	-1.04982212449868	28	4	2013
NA	-0.49429632181478	29	4	2013
NA	-0.755022584278033	30	4	2013
NA	-1.07880966137193	31	4	2013
NA	-1.96611285637283	32	4	2013
NA	-1.56064774826467	33	4	2013
NA	-0.867500567704723	34	4	2013
NA	-1.07880966137193	35	4	2013
NA	-0.653926467406664	36	4	2013
NA	-0.916290731874155	37	4	2013
NA	-0.59783700075562	38	4	2013
NA	-0.63487827243597	39	4	2013
NA	-0.916290731874155	40	4	2013
NA	-0.916290731874155	41	4	2013
NA	-0.843970070294529	42	4	2013
NA	-1.17118298150295	43	4	2013
NA	-0.579818495252942	44	4	2013
NA	-0.356674943938732	45	4	2013
NA	-0.22314355131421	3	1	2013
NA	-3.2188758248682	4	1	2013
NA	-0.941608539858445	5	1	2013
NA	-1.02165124753198	6	1	2013
NA	-0.755022584278033	7	1	2013
NA	-0.776528789498996	8	1	2013
NA	-1.56064774826467	9	1	2013
NA	-0.916290731874155	10	1	2013
NA	-0.941608539858445	11	1	2013
NA	-0.430782916092454	12	1	2013
NA	-0.891598119283784	13	1	2013
NA	-0.843970070294529	14	1	2013
NA	-1.10866262452161	15	1	2013
NA	-1.71479842809193	16	1	2013
NA	-2.12026353620009	17	1	2013
NA	-1.04982212449868	18	1	2013
NA	-1.42711635564015	19	1	2013
NA	-1.42711635564015	20	1	2013
NA	-0.941608539858445	21	1	2013
NA	-1.23787435600162	22	1	2013
NA	-0.713349887877465	23	1	2013
NA	-0.59783700075562	24	1	2013
NA	-0.867500567704723	25	1	2013
NA	-0.82098055206983	26	1	2013
NA	-0.7339691750802	27	1	2013
NA	-0.755022584278033	28	1	2013
NA	-0.755022584278033	29	1	2013
NA	-1.27296567581289	30	1	2013
NA	-0.867500567704723	31	1	2013
NA	-0.544727175441672	32	1	2013
NA	-0.967584026261706	33	1	2013
NA	-0.579818495252942	34	1	2013
NA	-0.967584026261706	35	1	2013
NA	-1.20397280432594	36	1	2013
NA	-0.673344553263766	37	1	2013
NA	-0.579818495252942	38	1	2013
NA	-0.59783700075562	39	1	2013
NA	-0.415515443961666	40	1	2013
NA	-0.446287102628419	41	1	2013
NA	-0.462035459596559	42	1	2013
NA	-0.544727175441672	43	1	2013
NA	-0.798507696217772	44	1	2013
NA	-0.510825623765991	45	1	2013
NA	-2.65926003693278	3	2	2013
NA	-0.967584026261706	4	2	2013
NA	-1.34707364796661	5	2	2013
NA	-1.10866262452161	6	2	2013
NA	-0.941608539858445	7	2	2013
NA	-1.27296567581289	8	2	2013
NA	-1.30933331998376	9	2	2013
NA	-1.10866262452161	10	2	2013
NA	-0.713349887877465	11	2	2013
NA	-0.798507696217772	12	2	2013
NA	-1.13943428318836	13	2	2013
NA	-1.34707364796661	14	2	2013
NA	-1.56064774826467	15	2	2013
NA	-2.40794560865187	16	2	2013
NA	-1.77195684193188	17	2	2013
NA	-1.56064774826467	18	2	2013
NA	-1.83258146374831	19	2	2013
NA	-1.20397280432594	20	2	2013
NA	-1.38629436111989	21	2	2013
NA	-0.82098055206983	22	2	2013
NA	-0.653926467406664	23	2	2013
NA	-1.17118298150295	24	2	2013
NA	-0.843970070294529	25	2	2013
NA	-0.967584026261706	26	2	2013
NA	-0.843970070294529	27	2	2013
NA	-0.916290731874155	28	2	2013
NA	-1.6094379124341	29	2	2013
NA	-1.02165124753198	30	2	2013
NA	-0.446287102628419	31	2	2013
NA	-1.04982212449868	32	2	2013
NA	-0.82098055206983	33	2	2013
NA	-1.34707364796661	34	2	2013
NA	-1.02165124753198	35	2	2013
NA	-0.916290731874155	36	2	2013
NA	-0.673344553263766	37	2	2013
NA	-0.798507696217772	38	2	2013
NA	-0.673344553263766	39	2	2013
NA	-0.544727175441672	40	2	2013
NA	-0.63487827243597	41	2	2013
NA	-0.415515443961666	42	2	2013
NA	-1.13943428318836	43	2	2013
NA	-0.579818495252942	44	2	2013
NA	-0.867500567704723	45	2	2013
NA	-1.02165124753198	3	3	2013
NA	-1.17118298150295	4	3	2013
NA	-1.20397280432594	5	3	2013
NA	-1.20397280432594	6	3	2013
NA	-1.38629436111989	7	3	2013
NA	-1.10866262452161	8	3	2013
NA	-1.6094379124341	9	3	2013
NA	-0.891598119283784	10	3	2013
NA	-1.23787435600162	11	3	2013
NA	-0.967584026261706	12	3	2013
NA	-1.46967597005894	13	3	2013
NA	-1.56064774826467	14	3	2013
NA	-1.89711998488588	15	3	2013
NA	-1.89711998488588	16	3	2013
NA	-1.56064774826467	17	3	2013
NA	-1.34707364796661	18	3	2013
NA	-1.46967597005894	19	3	2013
NA	-1.38629436111989	20	3	2013
NA	-0.891598119283784	21	3	2013
NA	-0.653926467406664	22	3	2013
NA	-1.66073120682165	23	3	2013
NA	-1.04982212449868	24	3	2013
NA	-0.967584026261706	25	3	2013
NA	-0.867500567704723	26	3	2013
NA	-0.673344553263766	27	3	2013
NA	-1.96611285637283	28	3	2013
NA	-1.07880966137193	29	3	2013
NA	-0.400477566597125	30	3	2013
NA	-1.02165124753198	31	3	2013
NA	-0.82098055206983	32	3	2013
NA	-1.56064774826467	33	3	2013
NA	-1.04982212449868	34	3	2013
NA	-1.02165124753198	35	3	2013
NA	-0.994252273343867	36	3	2013
NA	-1.10866262452161	37	3	2013
NA	-0.867500567704723	38	3	2013
NA	-0.7339691750802	39	3	2013
NA	-0.7339691750802	40	3	2013
NA	-0.798507696217772	41	3	2013
NA	-1.17118298150295	42	3	2013
NA	-0.843970070294529	43	3	2013
NA	-1.10866262452161	44	3	2013
NA	-0.63487827243597	45	3	2013
NA	-0.994252273343867	3	4	2013
NA	-1.27296567581289	4	4	2013
NA	-1.02165124753198	5	4	2013
NA	-1.34707364796661	6	4	2013
NA	-1.13943428318836	7	4	2013
NA	-1.66073120682165	8	4	2013
NA	-0.798507696217772	9	4	2013
NA	-1.38629436111989	10	4	2013
NA	-1.10866262452161	11	4	2013
NA	-1.71479842809193	12	4	2013
NA	-1.27296567581289	13	4	2013
NA	-2.20727491318972	14	4	2013
NA	-2.04022082852655	15	4	2013
NA	-1.34707364796661	16	4	2013
NA	-1.30933331998376	17	4	2013
NA	-1.46967597005894	18	4	2013
NA	-1.20397280432594	19	4	2013
NA	-0.967584026261706	20	4	2013
NA	-0.776528789498996	21	4	2013
NA	-2.04022082852655	22	4	2013
NA	-1.23787435600162	23	4	2013
NA	-0.916290731874155	24	4	2013
NA	-0.673344553263766	25	4	2013
NA	-0.713349887877465	26	4	2013
NA	-1.71479842809193	27	4	2013
NA	-1.02165124753198	28	4	2013
NA	-0.510825623765991	29	4	2013
NA	-0.798507696217772	30	4	2013
NA	-1.10866262452161	31	4	2013
NA	-1.89711998488588	32	4	2013
NA	-1.56064774826467	33	4	2013
NA	-0.82098055206983	34	4	2013
NA	-1.10866262452161	35	4	2013
NA	-0.653926467406664	36	4	2013
NA	-0.843970070294529	37	4	2013
NA	-0.693147180559945	38	4	2013
NA	-0.579818495252942	39	4	2013
NA	-0.941608539858445	40	4	2013
NA	-0.891598119283784	41	4	2013
NA	-0.867500567704723	42	4	2013
NA	-1.13943428318836	43	4	2013
NA	-0.616186139423817	44	4	2013
NA	-0.385662480811985	45	4	2013
NA	-0.22314355131421	3	1	2013
NA	-3.2188758248682	4	1	2013
NA	-0.916290731874155	5	1	2013
NA	-0.994252273343867	6	1	2013
NA	-0.7339691750802	7	1	2013
NA	-0.776528789498996	8	1	2013
NA	-1.6094379124341	9	1	2013
NA	-0.916290731874155	10	1	2013
NA	-0.941608539858445	11	1	2013
NA	-0.430782916092454	12	1	2013
NA	-0.891598119283784	13	1	2013
NA	-0.843970070294529	14	1	2013
NA	-1.13943428318836	15	1	2013
NA	-1.66073120682165	16	1	2013
NA	-2.12026353620009	17	1	2013
NA	-1.07880966137193	18	1	2013
NA	-1.42711635564015	19	1	2013
NA	-1.38629436111989	20	1	2013
NA	-0.916290731874155	21	1	2013
NA	-1.27296567581289	22	1	2013
NA	-0.693147180559945	23	1	2013
NA	-0.616186139423817	24	1	2013
NA	-0.941608539858445	25	1	2013
NA	-0.7339691750802	26	1	2013
NA	-0.755022584278033	27	1	2013
NA	-0.713349887877465	28	1	2013
NA	-0.755022584278033	29	1	2013
NA	-1.30933331998376	30	1	2013
NA	-0.891598119283784	31	1	2013
NA	-0.510825623765991	32	1	2013
NA	-0.967584026261706	33	1	2013
NA	-0.562118918153541	34	1	2013
NA	-1.04982212449868	35	1	2013
NA	-1.20397280432594	36	1	2013
NA	-0.713349887877465	37	1	2013
NA	-0.616186139423817	38	1	2013
NA	-0.653926467406664	39	1	2013
NA	-0.446287102628419	40	1	2013
NA	-0.430782916092454	41	1	2013
NA	-0.510825623765991	42	1	2013
NA	-0.544727175441672	43	1	2013
NA	-0.755022584278033	44	1	2013
NA	-0.510825623765991	45	1	2013
NA	-2.52572864430826	3	2	2013
NA	-0.994252273343867	4	2	2013
NA	-1.34707364796661	5	2	2013
NA	-1.13943428318836	6	2	2013
NA	-0.967584026261706	7	2	2013
NA	-1.27296567581289	8	2	2013
NA	-1.23787435600162	9	2	2013
NA	-1.10866262452161	10	2	2013
NA	-0.713349887877465	11	2	2013
NA	-0.798507696217772	12	2	2013
NA	-1.13943428318836	13	2	2013
NA	-1.30933331998376	14	2	2013
NA	-1.6094379124341	15	2	2013
NA	-2.52572864430826	16	2	2013
NA	-1.83258146374831	17	2	2013
NA	-1.6094379124341	18	2	2013
NA	-1.96611285637283	19	2	2013
NA	-1.27296567581289	20	2	2013
NA	-1.34707364796661	21	2	2013
NA	-0.776528789498996	22	2	2013
NA	-0.673344553263766	23	2	2013
NA	-1.20397280432594	24	2	2013
NA	-0.798507696217772	25	2	2013
NA	-0.967584026261706	26	2	2013
NA	-0.798507696217772	27	2	2013
NA	-0.967584026261706	28	2	2013
NA	-1.51412773262978	29	2	2013
NA	-1.10866262452161	30	2	2013
NA	-0.478035800943	31	2	2013
NA	-1.07880966137193	32	2	2013
NA	-0.867500567704723	33	2	2013
NA	-1.34707364796661	34	2	2013
NA	-1.04982212449868	35	2	2013
NA	-0.994252273343867	36	2	2013
NA	-0.653926467406664	37	2	2013
NA	-0.776528789498996	38	2	2013
NA	-0.673344553263766	39	2	2013
NA	-0.562118918153541	40	2	2013
NA	-0.653926467406664	41	2	2013
NA	-0.400477566597125	42	2	2013
NA	-1.10866262452161	43	2	2013
NA	-0.63487827243597	44	2	2013
NA	-0.891598119283784	45	2	2013
NA	-1.04982212449868	3	3	2013
NA	-1.17118298150295	4	3	2013
NA	-1.17118298150295	5	3	2013
NA	-1.20397280432594	6	3	2013
NA	-1.46967597005894	7	3	2013
NA	-1.07880966137193	8	3	2013
NA	-1.6094379124341	9	3	2013
NA	-0.867500567704723	10	3	2013
NA	-1.23787435600162	11	3	2013
NA	-0.941608539858445	12	3	2013
NA	-1.56064774826467	13	3	2013
NA	-1.6094379124341	14	3	2013
NA	-1.96611285637283	15	3	2013
NA	-2.04022082852655	16	3	2013
NA	-1.51412773262978	17	3	2013
NA	-1.42711635564015	18	3	2013
NA	-1.46967597005894	19	3	2013
NA	-1.38629436111989	20	3	2013
NA	-0.941608539858445	21	3	2013
NA	-0.653926467406664	22	3	2013
NA	-1.6094379124341	23	3	2013
NA	-1.04982212449868	24	3	2013
NA	-0.916290731874155	25	3	2013
NA	-0.916290731874155	26	3	2013
NA	-0.7339691750802	27	3	2013
NA	-1.96611285637283	28	3	2013
NA	-1.07880966137193	29	3	2013
NA	-0.400477566597125	30	3	2013
NA	-0.967584026261706	31	3	2013
NA	-0.867500567704723	32	3	2013
NA	-1.6094379124341	33	3	2013
NA	-0.994252273343867	34	3	2013
NA	-0.967584026261706	35	3	2013
NA	-1.02165124753198	36	3	2013
NA	-1.20397280432594	37	3	2013
NA	-0.843970070294529	38	3	2013
NA	-0.713349887877465	39	3	2013
NA	-0.7339691750802	40	3	2013
NA	-0.798507696217772	41	3	2013
NA	-1.20397280432594	42	3	2013
NA	-0.776528789498996	43	3	2013
NA	-1.13943428318836	44	3	2013
NA	-0.63487827243597	45	3	2013
NA	-0.967584026261706	3	4	2013
NA	-1.30933331998376	4	4	2013
NA	-0.994252273343867	5	4	2013
NA	-1.46967597005894	6	4	2013
NA	-1.17118298150295	7	4	2013
NA	-1.56064774826467	8	4	2013
NA	-0.798507696217772	9	4	2013
NA	-1.38629436111989	10	4	2013
NA	-1.10866262452161	11	4	2013
NA	-1.66073120682165	12	4	2013
NA	-1.20397280432594	13	4	2013
NA	-2.20727491318972	14	4	2013
NA	-2.12026353620009	15	4	2013
NA	-1.23787435600162	16	4	2013
NA	-1.20397280432594	17	4	2013
NA	-1.46967597005894	18	4	2013
NA	-1.30933331998376	19	4	2013
NA	-0.967584026261706	20	4	2013
NA	-0.755022584278033	21	4	2013
NA	-1.89711998488588	22	4	2013
NA	-1.23787435600162	23	4	2013
NA	-0.941608539858445	24	4	2013
NA	-0.653926467406664	25	4	2013
NA	-0.713349887877465	26	4	2013
NA	-1.83258146374831	27	4	2013
NA	-1.10866262452161	28	4	2013
NA	-0.462035459596559	29	4	2013
NA	-0.82098055206983	30	4	2013
NA	-1.04982212449868	31	4	2013
NA	-1.89711998488588	32	4	2013
NA	-1.56064774826467	33	4	2013
NA	-0.916290731874155	34	4	2013
NA	-1.13943428318836	35	4	2013
NA	-0.673344553263766	36	4	2013
NA	-0.843970070294529	37	4	2013
NA	-0.653926467406664	38	4	2013
NA	-0.59783700075562	39	4	2013
NA	-0.941608539858445	40	4	2013
NA	-0.916290731874155	41	4	2013
NA	-0.82098055206983	42	4	2013
NA	-1.13943428318836	43	4	2013
NA	-0.579818495252942	44	4	2013
NA	-0.356674943938732	45	4	2013
