# Supplementary material for: A stacked ensemble method for forecasting influenza-like illness visit volumes at emergency departments
Source: PLoS One. 2021 Mar 22;16(3):e0241725. doi: 10.1371/journal.pone.0241725 (PMC7984626; doi:10.1371/journal.pone.0241725)
Supplement: S1 Data — (ZIP) [file pone.0241725.s003.zip › ILI_plosone/tables/rf_optim_score_2014weeks-3-45.csv]

object	log_score	epiweek	weeks_ahead	season
NA	-2.04022082852655	3	1	2014
NA	-0.994252273343867	4	1	2014
NA	-0.653926467406664	5	1	2014
NA	-0.49429632181478	6	1	2014
NA	-0.527632742082372	7	1	2014
NA	-0.328504066972036	8	1	2014
NA	-2.65926003693278	9	1	2014
NA	-1.30933331998376	10	1	2014
NA	-0.673344553263766	11	1	2014
NA	-1.13943428318836	12	1	2014
NA	-1.04982212449868	13	1	2014
NA	-1.46967597005894	14	1	2014
NA	-2.65926003693278	15	1	2014
NA	-1.30933331998376	16	1	2014
NA	-1.83258146374831	17	1	2014
NA	-1.07880966137193	18	1	2014
NA	-2.99573227355399	19	1	2014
NA	-0.891598119283784	20	1	2014
NA	-0.867500567704723	21	1	2014
NA	-1.56064774826467	22	1	2014
NA	-1.56064774826467	23	1	2014
NA	-1.27296567581289	24	1	2014
NA	-1.51412773262978	25	1	2014
NA	-0.713349887877465	26	1	2014
NA	-0.755022584278033	27	1	2014
NA	-0.415515443961666	28	1	2014
NA	-0.63487827243597	29	1	2014
NA	-1.02165124753198	30	1	2014
NA	-0.63487827243597	31	1	2014
NA	-1.77195684193188	32	1	2014
NA	-0.713349887877465	33	1	2014
NA	-2.99573227355399	34	1	2014
NA	-0.967584026261706	35	1	2014
NA	-0.579818495252942	36	1	2014
NA	-0.478035800943	37	1	2014
NA	-0.356674943938732	38	1	2014
NA	-0.59783700075562	39	1	2014
NA	-1.56064774826467	40	1	2014
NA	-0.843970070294529	41	1	2014
NA	-0.776528789498996	42	1	2014
NA	-1.02165124753198	43	1	2014
NA	-0.579818495252942	44	1	2014
NA	-0.843970070294529	45	1	2014
NA	-1.23787435600162	3	2	2014
NA	-0.673344553263766	4	2	2014
NA	-0.693147180559945	5	2	2014
NA	-0.776528789498996	6	2	2014
NA	-0.430782916092454	7	2	2014
NA	-2.81341071676004	8	2	2014
NA	-1.20397280432594	9	2	2014
NA	-0.755022584278033	10	2	2014
NA	-1.83258146374831	11	2	2014
NA	-1.38629436111989	12	2	2014
NA	-1.6094379124341	13	2	2014
NA	-3.50655789731998	14	2	2014
NA	-2.20727491318972	15	2	2014
NA	-1.96611285637283	16	2	2014
NA	-1.77195684193188	17	2	2014
NA	-2.04022082852655	18	2	2014
NA	-0.941608539858445	19	2	2014
NA	-1.07880966137193	20	2	2014
NA	-1.20397280432594	21	2	2014
NA	-1.6094379124341	22	2	2014
NA	-1.42711635564015	23	2	2014
NA	-1.20397280432594	24	2	2014
NA	-1.20397280432594	25	2	2014
NA	-1.07880966137193	26	2	2014
NA	-0.673344553263766	27	2	2014
NA	-0.527632742082372	28	2	2014
NA	-1.02165124753198	29	2	2014
NA	-0.843970070294529	30	2	2014
NA	-1.56064774826467	31	2	2014
NA	-0.755022584278033	32	2	2014
NA	-3.2188758248682	33	2	2014
NA	-1.27296567581289	34	2	2014
NA	-1.02165124753198	35	2	2014
NA	-0.562118918153541	36	2	2014
NA	-0.510825623765991	37	2	2014
NA	-0.82098055206983	38	2	2014
NA	-1.83258146374831	39	2	2014
NA	-0.798507696217772	40	2	2014
NA	-0.82098055206983	41	2	2014
NA	-1.30933331998376	42	2	2014
NA	-0.59783700075562	43	2	2014
NA	-1.56064774826467	44	2	2014
NA	-0.843970070294529	45	2	2014
NA	-0.63487827243597	3	3	2014
NA	-0.776528789498996	4	3	2014
NA	-0.891598119283784	5	3	2014
NA	-0.755022584278033	6	3	2014
NA	-2.40794560865187	7	3	2014
NA	-1.38629436111989	8	3	2014
NA	-0.776528789498996	9	3	2014
NA	-1.71479842809193	10	3	2014
NA	-1.34707364796661	11	3	2014
NA	-1.77195684193188	12	3	2014
NA	-2.99573227355399	13	3	2014
NA	-2.30258509299405	14	3	2014
NA	-2.30258509299405	15	3	2014
NA	-2.30258509299405	16	3	2014
NA	-1.51412773262978	17	3	2014
NA	-1.27296567581289	18	3	2014
NA	-0.916290731874155	19	3	2014
NA	-1.23787435600162	20	3	2014
NA	-2.04022082852655	21	3	2014
NA	-1.96611285637283	22	3	2014
NA	-1.30933331998376	23	3	2014
NA	-0.941608539858445	24	3	2014
NA	-1.07880966137193	25	3	2014
NA	-0.653926467406664	26	3	2014
NA	-0.579818495252942	27	3	2014
NA	-1.46967597005894	28	3	2014
NA	-0.7339691750802	29	3	2014
NA	-2.30258509299405	30	3	2014
NA	-0.755022584278033	31	3	2014
NA	-2.30258509299405	32	3	2014
NA	-1.13943428318836	33	3	2014
NA	-1.23787435600162	34	3	2014
NA	-0.673344553263766	35	3	2014
NA	-0.478035800943	36	3	2014
NA	-0.478035800943	37	3	2014
NA	-2.65926003693278	38	3	2014
NA	-1.04982212449868	39	3	2014
NA	-1.34707364796661	40	3	2014
NA	-1.27296567581289	41	3	2014
NA	-0.916290731874155	42	3	2014
NA	-0.994252273343867	43	3	2014
NA	-1.27296567581289	44	3	2014
NA	-0.328504066972036	45	3	2014
NA	-0.867500567704723	3	4	2014
NA	-1.04982212449868	4	4	2014
NA	-0.891598119283784	5	4	2014
NA	-1.96611285637283	6	4	2014
NA	-1.27296567581289	7	4	2014
NA	-0.755022584278033	8	4	2014
NA	-1.42711635564015	9	4	2014
NA	-1.42711635564015	10	4	2014
NA	-3.2188758248682	11	4	2014
NA	-3.2188758248682	12	4	2014
NA	-2.04022082852655	13	4	2014
NA	-2.99573227355399	14	4	2014
NA	-2.20727491318972	15	4	2014
NA	-1.6094379124341	16	4	2014
NA	-1.30933331998376	17	4	2014
NA	-1.02165124753198	18	4	2014
NA	-0.867500567704723	19	4	2014
NA	-1.71479842809193	20	4	2014
NA	-1.66073120682165	21	4	2014
NA	-1.20397280432594	22	4	2014
NA	-0.82098055206983	23	4	2014
NA	-0.967584026261706	24	4	2014
NA	-0.776528789498996	25	4	2014
NA	-0.7339691750802	26	4	2014
NA	-1.07880966137193	27	4	2014
NA	-0.967584026261706	28	4	2014
NA	-1.66073120682165	29	4	2014
NA	-0.59783700075562	30	4	2014
NA	-2.04022082852655	31	4	2014
NA	-0.843970070294529	32	4	2014
NA	-1.13943428318836	33	4	2014
NA	-0.616186139423817	34	4	2014
NA	-0.510825623765991	35	4	2014
NA	-0.415515443961666	36	4	2014
NA	-2.40794560865187	37	4	2014
NA	-0.994252273343867	38	4	2014
NA	-1.66073120682165	39	4	2014
NA	-0.776528789498996	40	4	2014
NA	-0.776528789498996	41	4	2014
NA	-0.653926467406664	42	4	2014
NA	-0.867500567704723	43	4	2014
NA	-0.478035800943	44	4	2014
NA	-0.693147180559945	45	4	2014
NA	-1.89711998488588	3	1	2014
NA	-1.10866262452161	4	1	2014
NA	-0.616186139423817	5	1	2014
NA	-0.579818495252942	6	1	2014
NA	-0.527632742082372	7	1	2014
NA	-0.328504066972036	8	1	2014
NA	-2.81341071676004	9	1	2014
NA	-1.23787435600162	10	1	2014
NA	-0.616186139423817	11	1	2014
NA	-1.13943428318836	12	1	2014
NA	-1.07880966137193	13	1	2014
NA	-1.51412773262978	14	1	2014
NA	-2.81341071676004	15	1	2014
NA	-1.42711635564015	16	1	2014
NA	-1.77195684193188	17	1	2014
NA	-1.13943428318836	18	1	2014
NA	-2.40794560865187	19	1	2014
NA	-0.776528789498996	20	1	2014
NA	-0.891598119283784	21	1	2014
NA	-1.34707364796661	22	1	2014
NA	-1.51412773262978	23	1	2014
NA	-1.20397280432594	24	1	2014
NA	-1.46967597005894	25	1	2014
NA	-0.713349887877465	26	1	2014
NA	-0.7339691750802	27	1	2014
NA	-0.400477566597125	28	1	2014
NA	-0.653926467406664	29	1	2014
NA	-0.967584026261706	30	1	2014
NA	-0.693147180559945	31	1	2014
NA	-1.96611285637283	32	1	2014
NA	-0.63487827243597	33	1	2014
NA	-3.2188758248682	34	1	2014
NA	-0.994252273343867	35	1	2014
NA	-0.59783700075562	36	1	2014
NA	-0.415515443961666	37	1	2014
NA	-0.400477566597125	38	1	2014
NA	-0.616186139423817	39	1	2014
NA	-1.66073120682165	40	1	2014
NA	-0.867500567704723	41	1	2014
NA	-0.755022584278033	42	1	2014
NA	-1.17118298150295	43	1	2014
NA	-0.616186139423817	44	1	2014
NA	-0.891598119283784	45	1	2014
NA	-1.23787435600162	3	2	2014
NA	-0.713349887877465	4	2	2014
NA	-0.653926467406664	5	2	2014
NA	-0.693147180559945	6	2	2014
NA	-0.415515443961666	7	2	2014
NA	-2.52572864430826	8	2	2014
NA	-1.17118298150295	9	2	2014
NA	-0.755022584278033	10	2	2014
NA	-1.6094379124341	11	2	2014
NA	-1.38629436111989	12	2	2014
NA	-1.71479842809193	13	2	2014
NA	-3.2188758248682	14	2	2014
NA	-1.89711998488588	15	2	2014
NA	-2.04022082852655	16	2	2014
NA	-1.83258146374831	17	2	2014
NA	-2.20727491318972	18	2	2014
NA	-0.967584026261706	19	2	2014
NA	-1.17118298150295	20	2	2014
NA	-1.17118298150295	21	2	2014
NA	-1.56064774826467	22	2	2014
NA	-1.51412773262978	23	2	2014
NA	-1.23787435600162	24	2	2014
NA	-1.20397280432594	25	2	2014
NA	-1.02165124753198	26	2	2014
NA	-0.693147180559945	27	2	2014
NA	-0.544727175441672	28	2	2014
NA	-0.967584026261706	29	2	2014
NA	-0.867500567704723	30	2	2014
NA	-1.6094379124341	31	2	2014
NA	-0.755022584278033	32	2	2014
NA	-2.65926003693278	33	2	2014
NA	-1.23787435600162	34	2	2014
NA	-1.02165124753198	35	2	2014
NA	-0.562118918153541	36	2	2014
NA	-0.510825623765991	37	2	2014
NA	-0.673344553263766	38	2	2014
NA	-2.04022082852655	39	2	2014
NA	-0.755022584278033	40	2	2014
NA	-0.755022584278033	41	2	2014
NA	-1.17118298150295	42	2	2014
NA	-0.562118918153541	43	2	2014
NA	-1.6094379124341	44	2	2014
NA	-0.755022584278033	45	2	2014
NA	-0.63487827243597	3	3	2014
NA	-0.755022584278033	4	3	2014
NA	-0.891598119283784	5	3	2014
NA	-0.755022584278033	6	3	2014
NA	-2.12026353620009	7	3	2014
NA	-1.42711635564015	8	3	2014
NA	-0.755022584278033	9	3	2014
NA	-1.66073120682165	10	3	2014
NA	-1.51412773262978	11	3	2014
NA	-1.89711998488588	12	3	2014
NA	-2.99573227355399	13	3	2014
NA	-2.20727491318972	14	3	2014
NA	-2.52572864430826	15	3	2014
NA	-2.30258509299405	16	3	2014
NA	-1.42711635564015	17	3	2014
NA	-1.46967597005894	18	3	2014
NA	-0.867500567704723	19	3	2014
NA	-1.30933331998376	20	3	2014
NA	-1.71479842809193	21	3	2014
NA	-2.20727491318972	22	3	2014
NA	-1.30933331998376	23	3	2014
NA	-0.941608539858445	24	3	2014
NA	-0.994252273343867	25	3	2014
NA	-0.673344553263766	26	3	2014
NA	-0.510825623765991	27	3	2014
NA	-1.30933331998376	28	3	2014
NA	-0.798507696217772	29	3	2014
NA	-2.12026353620009	30	3	2014
NA	-0.755022584278033	31	3	2014
NA	-2.20727491318972	32	3	2014
NA	-1.38629436111989	33	3	2014
NA	-1.20397280432594	34	3	2014
NA	-0.63487827243597	35	3	2014
NA	-0.478035800943	36	3	2014
NA	-0.49429632181478	37	3	2014
NA	-2.65926003693278	38	3	2014
NA	-1.10866262452161	39	3	2014
NA	-1.34707364796661	40	3	2014
NA	-1.42711635564015	41	3	2014
NA	-0.82098055206983	42	3	2014
NA	-0.967584026261706	43	3	2014
NA	-1.38629436111989	44	3	2014
NA	-0.385662480811985	45	3	2014
NA	-0.776528789498996	3	4	2014
NA	-1.02165124753198	4	4	2014
NA	-0.867500567704723	5	4	2014
NA	-1.71479842809193	6	4	2014
NA	-1.42711635564015	7	4	2014
NA	-0.798507696217772	8	4	2014
NA	-1.51412773262978	9	4	2014
NA	-1.46967597005894	10	4	2014
NA	-3.50655789731998	11	4	2014
NA	-3.2188758248682	12	4	2014
NA	-1.96611285637283	13	4	2014
NA	-3.50655789731998	14	4	2014
NA	-1.96611285637283	15	4	2014
NA	-1.56064774826467	16	4	2014
NA	-1.20397280432594	17	4	2014
NA	-1.02165124753198	18	4	2014
NA	-0.941608539858445	19	4	2014
NA	-1.83258146374831	20	4	2014
NA	-1.77195684193188	21	4	2014
NA	-1.07880966137193	22	4	2014
NA	-0.967584026261706	23	4	2014
NA	-1.02165124753198	24	4	2014
NA	-0.843970070294529	25	4	2014
NA	-0.7339691750802	26	4	2014
NA	-1.13943428318836	27	4	2014
NA	-0.867500567704723	28	4	2014
NA	-1.46967597005894	29	4	2014
NA	-0.653926467406664	30	4	2014
NA	-1.96611285637283	31	4	2014
NA	-0.967584026261706	32	4	2014
NA	-1.02165124753198	33	4	2014
NA	-0.562118918153541	34	4	2014
NA	-0.49429632181478	35	4	2014
NA	-0.430782916092454	36	4	2014
NA	-2.52572864430826	37	4	2014
NA	-1.10866262452161	38	4	2014
NA	-1.71479842809193	39	4	2014
NA	-0.755022584278033	40	4	2014
NA	-0.673344553263766	41	4	2014
NA	-0.653926467406664	42	4	2014
NA	-0.967584026261706	43	4	2014
NA	-0.616186139423817	44	4	2014
NA	-0.653926467406664	45	4	2014
NA	-1.96611285637283	3	1	2014
NA	-1.04982212449868	4	1	2014
NA	-0.59783700075562	5	1	2014
NA	-0.544727175441672	6	1	2014
NA	-0.478035800943	7	1	2014
NA	-0.3147107448397	8	1	2014
NA	-2.65926003693278	9	1	2014
NA	-1.17118298150295	10	1	2014
NA	-0.544727175441672	11	1	2014
NA	-1.07880966137193	12	1	2014
NA	-1.10866262452161	13	1	2014
NA	-1.56064774826467	14	1	2014
NA	-2.81341071676004	15	1	2014
NA	-1.27296567581289	16	1	2014
NA	-1.77195684193188	17	1	2014
NA	-1.20397280432594	18	1	2014
NA	-2.65926003693278	19	1	2014
NA	-0.82098055206983	20	1	2014
NA	-0.941608539858445	21	1	2014
NA	-1.46967597005894	22	1	2014
NA	-1.42711635564015	23	1	2014
NA	-1.20397280432594	24	1	2014
NA	-1.46967597005894	25	1	2014
NA	-0.755022584278033	26	1	2014
NA	-0.7339691750802	27	1	2014
NA	-0.400477566597125	28	1	2014
NA	-0.59783700075562	29	1	2014
NA	-0.941608539858445	30	1	2014
NA	-0.673344553263766	31	1	2014
NA	-1.83258146374831	32	1	2014
NA	-0.63487827243597	33	1	2014
NA	-3.2188758248682	34	1	2014
NA	-1.02165124753198	35	1	2014
NA	-0.59783700075562	36	1	2014
NA	-0.446287102628419	37	1	2014
NA	-0.356674943938732	38	1	2014
NA	-0.63487827243597	39	1	2014
NA	-1.51412773262978	40	1	2014
NA	-0.994252273343867	41	1	2014
NA	-0.867500567704723	42	1	2014
NA	-1.23787435600162	43	1	2014
NA	-0.693147180559945	44	1	2014
NA	-0.867500567704723	45	1	2014
NA	-1.20397280432594	3	2	2014
NA	-0.653926467406664	4	2	2014
NA	-0.63487827243597	5	2	2014
NA	-0.755022584278033	6	2	2014
NA	-0.446287102628419	7	2	2014
NA	-2.52572864430826	8	2	2014
NA	-1.17118298150295	9	2	2014
NA	-0.755022584278033	10	2	2014
NA	-1.66073120682165	11	2	2014
NA	-1.34707364796661	12	2	2014
NA	-1.66073120682165	13	2	2014
NA	-3.2188758248682	14	2	2014
NA	-1.89711998488588	15	2	2014
NA	-2.04022082852655	16	2	2014
NA	-1.71479842809193	17	2	2014
NA	-2.20727491318972	18	2	2014
NA	-0.967584026261706	19	2	2014
NA	-1.07880966137193	20	2	2014
NA	-1.20397280432594	21	2	2014
NA	-1.71479842809193	22	2	2014
NA	-1.66073120682165	23	2	2014
NA	-1.23787435600162	24	2	2014
NA	-1.23787435600162	25	2	2014
NA	-1.02165124753198	26	2	2014
NA	-0.579818495252942	27	2	2014
NA	-0.49429632181478	28	2	2014
NA	-0.941608539858445	29	2	2014
NA	-0.891598119283784	30	2	2014
NA	-1.71479842809193	31	2	2014
NA	-0.693147180559945	32	2	2014
NA	-3.2188758248682	33	2	2014
NA	-1.20397280432594	34	2	2014
NA	-0.967584026261706	35	2	2014
NA	-0.579818495252942	36	2	2014
NA	-0.49429632181478	37	2	2014
NA	-0.713349887877465	38	2	2014
NA	-1.89711998488588	39	2	2014
NA	-0.755022584278033	40	2	2014
NA	-0.776528789498996	41	2	2014
NA	-1.20397280432594	42	2	2014
NA	-0.59783700075562	43	2	2014
NA	-1.6094379124341	44	2	2014
NA	-0.843970070294529	45	2	2014
NA	-0.579818495252942	3	3	2014
NA	-0.776528789498996	4	3	2014
NA	-0.867500567704723	5	3	2014
NA	-0.776528789498996	6	3	2014
NA	-2.20727491318972	7	3	2014
NA	-1.38629436111989	8	3	2014
NA	-0.843970070294529	9	3	2014
NA	-1.66073120682165	10	3	2014
NA	-1.46967597005894	11	3	2014
NA	-1.83258146374831	12	3	2014
NA	-2.99573227355399	13	3	2014
NA	-2.20727491318972	14	3	2014
NA	-2.40794560865187	15	3	2014
NA	-2.20727491318972	16	3	2014
NA	-1.51412773262978	17	3	2014
NA	-1.27296567581289	18	3	2014
NA	-0.843970070294529	19	3	2014
NA	-1.23787435600162	20	3	2014
NA	-1.77195684193188	21	3	2014
NA	-2.04022082852655	22	3	2014
NA	-1.34707364796661	23	3	2014
NA	-1.02165124753198	24	3	2014
NA	-0.941608539858445	25	3	2014
NA	-0.673344553263766	26	3	2014
NA	-0.544727175441672	27	3	2014
NA	-1.38629436111989	28	3	2014
NA	-0.776528789498996	29	3	2014
NA	-2.30258509299405	30	3	2014
NA	-0.713349887877465	31	3	2014
NA	-2.20727491318972	32	3	2014
NA	-1.30933331998376	33	3	2014
NA	-1.20397280432594	34	3	2014
NA	-0.673344553263766	35	3	2014
NA	-0.49429632181478	36	3	2014
NA	-0.527632742082372	37	3	2014
NA	-2.65926003693278	38	3	2014
NA	-1.10866262452161	39	3	2014
NA	-1.34707364796661	40	3	2014
NA	-1.38629436111989	41	3	2014
NA	-0.867500567704723	42	3	2014
NA	-0.967584026261706	43	3	2014
NA	-1.42711635564015	44	3	2014
NA	-0.446287102628419	45	3	2014
NA	-0.755022584278033	3	4	2014
NA	-1.02165124753198	4	4	2014
NA	-0.843970070294529	5	4	2014
NA	-1.77195684193188	6	4	2014
NA	-1.38629436111989	7	4	2014
NA	-0.82098055206983	8	4	2014
NA	-1.51412773262978	9	4	2014
NA	-1.42711635564015	10	4	2014
NA	-3.50655789731998	11	4	2014
NA	-3.50655789731998	12	4	2014
NA	-2.12026353620009	13	4	2014
NA	-2.99573227355399	14	4	2014
NA	-2.12026353620009	15	4	2014
NA	-1.51412773262978	16	4	2014
NA	-1.17118298150295	17	4	2014
NA	-1.07880966137193	18	4	2014
NA	-0.867500567704723	19	4	2014
NA	-1.89711998488588	20	4	2014
NA	-1.89711998488588	21	4	2014
NA	-1.17118298150295	22	4	2014
NA	-0.994252273343867	23	4	2014
NA	-0.967584026261706	24	4	2014
NA	-0.82098055206983	25	4	2014
NA	-0.755022584278033	26	4	2014
NA	-1.13943428318836	27	4	2014
NA	-0.941608539858445	28	4	2014
NA	-1.6094379124341	29	4	2014
NA	-0.63487827243597	30	4	2014
NA	-2.04022082852655	31	4	2014
NA	-1.04982212449868	32	4	2014
NA	-1.13943428318836	33	4	2014
NA	-0.579818495252942	34	4	2014
NA	-0.478035800943	35	4	2014
NA	-0.385662480811985	36	4	2014
NA	-2.52572864430826	37	4	2014
NA	-1.13943428318836	38	4	2014
NA	-1.56064774826467	39	4	2014
NA	-0.843970070294529	40	4	2014
NA	-0.693147180559945	41	4	2014
NA	-0.63487827243597	42	4	2014
NA	-0.916290731874155	43	4	2014
NA	-0.544727175441672	44	4	2014
NA	-0.673344553263766	45	4	2014
NA	-1.89711998488588	3	1	2014
NA	-1.07880966137193	4	1	2014
NA	-0.63487827243597	5	1	2014
NA	-0.562118918153541	6	1	2014
NA	-0.527632742082372	7	1	2014
NA	-0.328504066972036	8	1	2014
NA	-2.81341071676004	9	1	2014
NA	-1.20397280432594	10	1	2014
NA	-0.59783700075562	11	1	2014
NA	-1.07880966137193	12	1	2014
NA	-1.07880966137193	13	1	2014
NA	-1.46967597005894	14	1	2014
NA	-2.81341071676004	15	1	2014
NA	-1.27296567581289	16	1	2014
NA	-1.83258146374831	17	1	2014
NA	-1.13943428318836	18	1	2014
NA	-2.65926003693278	19	1	2014
NA	-0.776528789498996	20	1	2014
NA	-0.941608539858445	21	1	2014
NA	-1.46967597005894	22	1	2014
NA	-1.46967597005894	23	1	2014
NA	-1.20397280432594	24	1	2014
NA	-1.38629436111989	25	1	2014
NA	-0.7339691750802	26	1	2014
NA	-0.755022584278033	27	1	2014
NA	-0.415515443961666	28	1	2014
NA	-0.616186139423817	29	1	2014
NA	-0.967584026261706	30	1	2014
NA	-0.616186139423817	31	1	2014
NA	-1.71479842809193	32	1	2014
NA	-0.616186139423817	33	1	2014
NA	-2.99573227355399	34	1	2014
NA	-0.967584026261706	35	1	2014
NA	-0.59783700075562	36	1	2014
NA	-0.415515443961666	37	1	2014
NA	-0.415515443961666	38	1	2014
NA	-0.653926467406664	39	1	2014
NA	-1.6094379124341	40	1	2014
NA	-0.916290731874155	41	1	2014
NA	-0.843970070294529	42	1	2014
NA	-1.20397280432594	43	1	2014
NA	-0.693147180559945	44	1	2014
NA	-0.967584026261706	45	1	2014
NA	-1.20397280432594	3	2	2014
NA	-0.673344553263766	4	2	2014
NA	-0.653926467406664	5	2	2014
NA	-0.7339691750802	6	2	2014
NA	-0.462035459596559	7	2	2014
NA	-2.52572864430826	8	2	2014
NA	-1.17118298150295	9	2	2014
NA	-0.713349887877465	10	2	2014
NA	-1.51412773262978	11	2	2014
NA	-1.34707364796661	12	2	2014
NA	-1.71479842809193	13	2	2014
NA	-3.2188758248682	14	2	2014
NA	-1.89711998488588	15	2	2014
NA	-2.04022082852655	16	2	2014
NA	-1.71479842809193	17	2	2014
NA	-2.20727491318972	18	2	2014
NA	-0.916290731874155	19	2	2014
NA	-1.13943428318836	20	2	2014
NA	-1.17118298150295	21	2	2014
NA	-1.6094379124341	22	2	2014
NA	-1.51412773262978	23	2	2014
NA	-1.27296567581289	24	2	2014
NA	-1.13943428318836	25	2	2014
NA	-1.04982212449868	26	2	2014
NA	-0.579818495252942	27	2	2014
NA	-0.544727175441672	28	2	2014
NA	-0.941608539858445	29	2	2014
NA	-0.867500567704723	30	2	2014
NA	-1.66073120682165	31	2	2014
NA	-0.7339691750802	32	2	2014
NA	-2.81341071676004	33	2	2014
NA	-1.23787435600162	34	2	2014
NA	-0.994252273343867	35	2	2014
NA	-0.59783700075562	36	2	2014
NA	-0.510825623765991	37	2	2014
NA	-0.693147180559945	38	2	2014
NA	-1.96611285637283	39	2	2014
NA	-0.755022584278033	40	2	2014
NA	-0.755022584278033	41	2	2014
NA	-1.17118298150295	42	2	2014
NA	-0.63487827243597	43	2	2014
NA	-1.6094379124341	44	2	2014
NA	-0.798507696217772	45	2	2014
NA	-0.562118918153541	3	3	2014
NA	-0.776528789498996	4	3	2014
NA	-0.891598119283784	5	3	2014
NA	-0.7339691750802	6	3	2014
NA	-2.12026353620009	7	3	2014
NA	-1.30933331998376	8	3	2014
NA	-0.867500567704723	9	3	2014
NA	-1.71479842809193	10	3	2014
NA	-1.38629436111989	11	3	2014
NA	-1.89711998488588	12	3	2014
NA	-2.99573227355399	13	3	2014
NA	-2.20727491318972	14	3	2014
NA	-2.52572864430826	15	3	2014
NA	-2.20727491318972	16	3	2014
NA	-1.51412773262978	17	3	2014
NA	-1.38629436111989	18	3	2014
NA	-0.867500567704723	19	3	2014
NA	-1.23787435600162	20	3	2014
NA	-1.89711998488588	21	3	2014
NA	-2.04022082852655	22	3	2014
NA	-1.38629436111989	23	3	2014
NA	-1.02165124753198	24	3	2014
NA	-1.02165124753198	25	3	2014
NA	-0.63487827243597	26	3	2014
NA	-0.579818495252942	27	3	2014
NA	-1.46967597005894	28	3	2014
NA	-0.755022584278033	29	3	2014
NA	-2.30258509299405	30	3	2014
NA	-0.82098055206983	31	3	2014
NA	-2.20727491318972	32	3	2014
NA	-1.34707364796661	33	3	2014
NA	-1.23787435600162	34	3	2014
NA	-0.616186139423817	35	3	2014
NA	-0.478035800943	36	3	2014
NA	-0.478035800943	37	3	2014
NA	-2.81341071676004	38	3	2014
NA	-1.10866262452161	39	3	2014
NA	-1.38629436111989	40	3	2014
NA	-1.34707364796661	41	3	2014
NA	-0.867500567704723	42	3	2014
NA	-0.941608539858445	43	3	2014
NA	-1.34707364796661	44	3	2014
NA	-0.415515443961666	45	3	2014
NA	-0.798507696217772	3	4	2014
NA	-0.994252273343867	4	4	2014
NA	-0.941608539858445	5	4	2014
NA	-1.66073120682165	6	4	2014
NA	-1.34707364796661	7	4	2014
NA	-0.776528789498996	8	4	2014
NA	-1.46967597005894	9	4	2014
NA	-1.30933331998376	10	4	2014
NA	-3.2188758248682	11	4	2014
NA	-3.2188758248682	12	4	2014
NA	-2.20727491318972	13	4	2014
NA	-3.2188758248682	14	4	2014
NA	-2.12026353620009	15	4	2014
NA	-1.6094379124341	16	4	2014
NA	-1.30933331998376	17	4	2014
NA	-1.07880966137193	18	4	2014
NA	-0.891598119283784	19	4	2014
NA	-1.89711998488588	20	4	2014
NA	-1.77195684193188	21	4	2014
NA	-1.17118298150295	22	4	2014
NA	-0.941608539858445	23	4	2014
NA	-0.967584026261706	24	4	2014
NA	-0.82098055206983	25	4	2014
NA	-0.776528789498996	26	4	2014
NA	-1.17118298150295	27	4	2014
NA	-0.967584026261706	28	4	2014
NA	-1.66073120682165	29	4	2014
NA	-0.63487827243597	30	4	2014
NA	-2.04022082852655	31	4	2014
NA	-1.02165124753198	32	4	2014
NA	-1.07880966137193	33	4	2014
NA	-0.562118918153541	34	4	2014
NA	-0.462035459596559	35	4	2014
NA	-0.385662480811985	36	4	2014
NA	-2.52572864430826	37	4	2014
NA	-1.17118298150295	38	4	2014
NA	-1.66073120682165	39	4	2014
NA	-0.82098055206983	40	4	2014
NA	-0.713349887877465	41	4	2014
NA	-0.63487827243597	42	4	2014
NA	-0.891598119283784	43	4	2014
NA	-0.544727175441672	44	4	2014
NA	-0.63487827243597	45	4	2014
NA	-1.83258146374831	3	1	2014
NA	-0.994252273343867	4	1	2014
NA	-0.579818495252942	5	1	2014
NA	-0.544727175441672	6	1	2014
NA	-0.510825623765991	7	1	2014
NA	-0.328504066972036	8	1	2014
NA	-2.81341071676004	9	1	2014
NA	-1.23787435600162	10	1	2014
NA	-0.562118918153541	11	1	2014
NA	-1.07880966137193	12	1	2014
NA	-1.10866262452161	13	1	2014
NA	-1.46967597005894	14	1	2014
NA	-2.81341071676004	15	1	2014
NA	-1.30933331998376	16	1	2014
NA	-1.77195684193188	17	1	2014
NA	-1.13943428318836	18	1	2014
NA	-2.52572864430826	19	1	2014
NA	-0.82098055206983	20	1	2014
NA	-0.916290731874155	21	1	2014
NA	-1.38629436111989	22	1	2014
NA	-1.51412773262978	23	1	2014
NA	-1.20397280432594	24	1	2014
NA	-1.42711635564015	25	1	2014
NA	-0.7339691750802	26	1	2014
NA	-0.713349887877465	27	1	2014
NA	-0.415515443961666	28	1	2014
NA	-0.616186139423817	29	1	2014
NA	-0.967584026261706	30	1	2014
NA	-0.673344553263766	31	1	2014
NA	-1.71479842809193	32	1	2014
NA	-0.63487827243597	33	1	2014
NA	-3.2188758248682	34	1	2014
NA	-0.967584026261706	35	1	2014
NA	-0.579818495252942	36	1	2014
NA	-0.415515443961666	37	1	2014
NA	-0.371063681390832	38	1	2014
NA	-0.673344553263766	39	1	2014
NA	-1.56064774826467	40	1	2014
NA	-0.916290731874155	41	1	2014
NA	-0.843970070294529	42	1	2014
NA	-1.17118298150295	43	1	2014
NA	-0.673344553263766	44	1	2014
NA	-0.941608539858445	45	1	2014
NA	-1.23787435600162	3	2	2014
NA	-0.693147180559945	4	2	2014
NA	-0.63487827243597	5	2	2014
NA	-0.776528789498996	6	2	2014
NA	-0.400477566597125	7	2	2014
NA	-2.40794560865187	8	2	2014
NA	-1.13943428318836	9	2	2014
NA	-0.798507696217772	10	2	2014
NA	-1.66073120682165	11	2	2014
NA	-1.30933331998376	12	2	2014
NA	-1.66073120682165	13	2	2014
NA	-3.2188758248682	14	2	2014
NA	-2.04022082852655	15	2	2014
NA	-2.04022082852655	16	2	2014
NA	-1.77195684193188	17	2	2014
NA	-2.20727491318972	18	2	2014
NA	-0.967584026261706	19	2	2014
NA	-1.04982212449868	20	2	2014
NA	-1.13943428318836	21	2	2014
NA	-1.6094379124341	22	2	2014
NA	-1.46967597005894	23	2	2014
NA	-1.23787435600162	24	2	2014
NA	-1.13943428318836	25	2	2014
NA	-1.02165124753198	26	2	2014
NA	-0.616186139423817	27	2	2014
NA	-0.527632742082372	28	2	2014
NA	-0.967584026261706	29	2	2014
NA	-0.843970070294529	30	2	2014
NA	-1.66073120682165	31	2	2014
NA	-0.713349887877465	32	2	2014
NA	-2.81341071676004	33	2	2014
NA	-1.20397280432594	34	2	2014
NA	-1.02165124753198	35	2	2014
NA	-0.544727175441672	36	2	2014
NA	-0.49429632181478	37	2	2014
NA	-0.7339691750802	38	2	2014
NA	-1.83258146374831	39	2	2014
NA	-0.776528789498996	40	2	2014
NA	-0.755022584278033	41	2	2014
NA	-1.20397280432594	42	2	2014
NA	-0.63487827243597	43	2	2014
NA	-1.56064774826467	44	2	2014
NA	-0.891598119283784	45	2	2014
NA	-0.653926467406664	3	3	2014
NA	-0.755022584278033	4	3	2014
NA	-0.867500567704723	5	3	2014
NA	-0.755022584278033	6	3	2014
NA	-2.12026353620009	7	3	2014
NA	-1.42711635564015	8	3	2014
NA	-0.843970070294529	9	3	2014
NA	-1.66073120682165	10	3	2014
NA	-1.38629436111989	11	3	2014
NA	-1.83258146374831	12	3	2014
NA	-2.99573227355399	13	3	2014
NA	-2.30258509299405	14	3	2014
NA	-2.52572864430826	15	3	2014
NA	-2.20727491318972	16	3	2014
NA	-1.51412773262978	17	3	2014
NA	-1.27296567581289	18	3	2014
NA	-0.916290731874155	19	3	2014
NA	-1.23787435600162	20	3	2014
NA	-1.77195684193188	21	3	2014
NA	-2.04022082852655	22	3	2014
NA	-1.34707364796661	23	3	2014
NA	-1.02165124753198	24	3	2014
NA	-1.02165124753198	25	3	2014
NA	-0.653926467406664	26	3	2014
NA	-0.616186139423817	27	3	2014
NA	-1.42711635564015	28	3	2014
NA	-0.7339691750802	29	3	2014
NA	-2.12026353620009	30	3	2014
NA	-0.755022584278033	31	3	2014
NA	-2.12026353620009	32	3	2014
NA	-1.30933331998376	33	3	2014
NA	-1.23787435600162	34	3	2014
NA	-0.653926467406664	35	3	2014
NA	-0.527632742082372	36	3	2014
NA	-0.527632742082372	37	3	2014
NA	-2.65926003693278	38	3	2014
NA	-1.13943428318836	39	3	2014
NA	-1.30933331998376	40	3	2014
NA	-1.42711635564015	41	3	2014
NA	-0.891598119283784	42	3	2014
NA	-0.916290731874155	43	3	2014
NA	-1.38629436111989	44	3	2014
NA	-0.430782916092454	45	3	2014
NA	-0.776528789498996	3	4	2014
NA	-0.994252273343867	4	4	2014
NA	-0.891598119283784	5	4	2014
NA	-1.71479842809193	6	4	2014
NA	-1.38629436111989	7	4	2014
NA	-0.755022584278033	8	4	2014
NA	-1.46967597005894	9	4	2014
NA	-1.38629436111989	10	4	2014
NA	-3.2188758248682	11	4	2014
NA	-2.99573227355399	12	4	2014
NA	-2.20727491318972	13	4	2014
NA	-3.2188758248682	14	4	2014
NA	-2.12026353620009	15	4	2014
NA	-1.51412773262978	16	4	2014
NA	-1.20397280432594	17	4	2014
NA	-1.07880966137193	18	4	2014
NA	-0.891598119283784	19	4	2014
NA	-1.89711998488588	20	4	2014
NA	-1.77195684193188	21	4	2014
NA	-1.23787435600162	22	4	2014
NA	-0.994252273343867	23	4	2014
NA	-1.02165124753198	24	4	2014
NA	-0.776528789498996	25	4	2014
NA	-0.713349887877465	26	4	2014
NA	-1.10866262452161	27	4	2014
NA	-0.916290731874155	28	4	2014
NA	-1.77195684193188	29	4	2014
NA	-0.653926467406664	30	4	2014
NA	-1.96611285637283	31	4	2014
NA	-0.994252273343867	32	4	2014
NA	-1.13943428318836	33	4	2014
NA	-0.562118918153541	34	4	2014
NA	-0.478035800943	35	4	2014
NA	-0.385662480811985	36	4	2014
NA	-2.52572864430826	37	4	2014
NA	-1.13943428318836	38	4	2014
NA	-1.66073120682165	39	4	2014
NA	-0.82098055206983	40	4	2014
NA	-0.673344553263766	41	4	2014
NA	-0.59783700075562	42	4	2014
NA	-0.941608539858445	43	4	2014
NA	-0.562118918153541	44	4	2014
NA	-0.673344553263766	45	4	2014
NA	-1.96611285637283	3	1	2014
NA	-1.07880966137193	4	1	2014
NA	-0.616186139423817	5	1	2014
NA	-0.544727175441672	6	1	2014
NA	-0.510825623765991	7	1	2014
NA	-0.301105092783922	8	1	2014
NA	-2.81341071676004	9	1	2014
NA	-1.23787435600162	10	1	2014
NA	-0.616186139423817	11	1	2014
NA	-1.13943428318836	12	1	2014
NA	-1.07880966137193	13	1	2014
NA	-1.56064774826467	14	1	2014
NA	-2.99573227355399	15	1	2014
NA	-1.27296567581289	16	1	2014
NA	-1.83258146374831	17	1	2014
NA	-1.13943428318836	18	1	2014
NA	-2.65926003693278	19	1	2014
NA	-0.82098055206983	20	1	2014
NA	-0.967584026261706	21	1	2014
NA	-1.42711635564015	22	1	2014
NA	-1.46967597005894	23	1	2014
NA	-1.20397280432594	24	1	2014
NA	-1.38629436111989	25	1	2014
NA	-0.713349887877465	26	1	2014
NA	-0.7339691750802	27	1	2014
NA	-0.415515443961666	28	1	2014
NA	-0.616186139423817	29	1	2014
NA	-0.994252273343867	30	1	2014
NA	-0.673344553263766	31	1	2014
NA	-1.77195684193188	32	1	2014
NA	-0.616186139423817	33	1	2014
NA	-3.2188758248682	34	1	2014
NA	-0.967584026261706	35	1	2014
NA	-0.59783700075562	36	1	2014
NA	-0.415515443961666	37	1	2014
NA	-0.385662480811985	38	1	2014
NA	-0.653926467406664	39	1	2014
NA	-1.51412773262978	40	1	2014
NA	-0.916290731874155	41	1	2014
NA	-0.798507696217772	42	1	2014
NA	-1.17118298150295	43	1	2014
NA	-0.693147180559945	44	1	2014
NA	-0.941608539858445	45	1	2014
NA	-1.20397280432594	3	2	2014
NA	-0.653926467406664	4	2	2014
NA	-0.616186139423817	5	2	2014
NA	-0.755022584278033	6	2	2014
NA	-0.430782916092454	7	2	2014
NA	-2.40794560865187	8	2	2014
NA	-1.23787435600162	9	2	2014
NA	-0.776528789498996	10	2	2014
NA	-1.6094379124341	11	2	2014
NA	-1.30933331998376	12	2	2014
NA	-1.66073120682165	13	2	2014
NA	-3.50655789731998	14	2	2014
NA	-1.89711998488588	15	2	2014
NA	-2.04022082852655	16	2	2014
NA	-1.77195684193188	17	2	2014
NA	-2.20727491318972	18	2	2014
NA	-0.941608539858445	19	2	2014
NA	-1.04982212449868	20	2	2014
NA	-1.20397280432594	21	2	2014
NA	-1.66073120682165	22	2	2014
NA	-1.51412773262978	23	2	2014
NA	-1.27296567581289	24	2	2014
NA	-1.17118298150295	25	2	2014
NA	-1.04982212449868	26	2	2014
NA	-0.59783700075562	27	2	2014
NA	-0.49429632181478	28	2	2014
NA	-0.941608539858445	29	2	2014
NA	-0.891598119283784	30	2	2014
NA	-1.66073120682165	31	2	2014
NA	-0.713349887877465	32	2	2014
NA	-2.81341071676004	33	2	2014
NA	-1.20397280432594	34	2	2014
NA	-0.994252273343867	35	2	2014
NA	-0.579818495252942	36	2	2014
NA	-0.527632742082372	37	2	2014
NA	-0.7339691750802	38	2	2014
NA	-1.89711998488588	39	2	2014
NA	-0.755022584278033	40	2	2014
NA	-0.776528789498996	41	2	2014
NA	-1.13943428318836	42	2	2014
NA	-0.63487827243597	43	2	2014
NA	-1.6094379124341	44	2	2014
NA	-0.82098055206983	45	2	2014
NA	-0.579818495252942	3	3	2014
NA	-0.776528789498996	4	3	2014
NA	-0.867500567704723	5	3	2014
NA	-0.776528789498996	6	3	2014
NA	-2.04022082852655	7	3	2014
NA	-1.38629436111989	8	3	2014
NA	-0.82098055206983	9	3	2014
NA	-1.71479842809193	10	3	2014
NA	-1.42711635564015	11	3	2014
NA	-1.89711998488588	12	3	2014
NA	-2.81341071676004	13	3	2014
NA	-2.20727491318972	14	3	2014
NA	-2.52572864430826	15	3	2014
NA	-2.20727491318972	16	3	2014
NA	-1.46967597005894	17	3	2014
NA	-1.30933331998376	18	3	2014
NA	-0.916290731874155	19	3	2014
NA	-1.27296567581289	20	3	2014
NA	-1.83258146374831	21	3	2014
NA	-2.04022082852655	22	3	2014
NA	-1.34707364796661	23	3	2014
NA	-0.967584026261706	24	3	2014
NA	-0.941608539858445	25	3	2014
NA	-0.653926467406664	26	3	2014
NA	-0.579818495252942	27	3	2014
NA	-1.34707364796661	28	3	2014
NA	-0.755022584278033	29	3	2014
NA	-2.30258509299405	30	3	2014
NA	-0.713349887877465	31	3	2014
NA	-2.20727491318972	32	3	2014
NA	-1.30933331998376	33	3	2014
NA	-1.23787435600162	34	3	2014
NA	-0.63487827243597	35	3	2014
NA	-0.49429632181478	36	3	2014
NA	-0.527632742082372	37	3	2014
NA	-2.52572864430826	38	3	2014
NA	-1.13943428318836	39	3	2014
NA	-1.30933331998376	40	3	2014
NA	-1.38629436111989	41	3	2014
NA	-0.891598119283784	42	3	2014
NA	-0.967584026261706	43	3	2014
NA	-1.38629436111989	44	3	2014
NA	-0.430782916092454	45	3	2014
NA	-0.798507696217772	3	4	2014
NA	-0.994252273343867	4	4	2014
NA	-0.916290731874155	5	4	2014
NA	-1.71479842809193	6	4	2014
NA	-1.30933331998376	7	4	2014
NA	-0.82098055206983	8	4	2014
NA	-1.56064774826467	9	4	2014
NA	-1.42711635564015	10	4	2014
NA	-3.2188758248682	11	4	2014
NA	-3.2188758248682	12	4	2014
NA	-2.12026353620009	13	4	2014
NA	-2.99573227355399	14	4	2014
NA	-2.12026353620009	15	4	2014
NA	-1.56064774826467	16	4	2014
NA	-1.23787435600162	17	4	2014
NA	-1.07880966137193	18	4	2014
NA	-0.891598119283784	19	4	2014
NA	-1.96611285637283	20	4	2014
NA	-1.83258146374831	21	4	2014
NA	-1.17118298150295	22	4	2014
NA	-0.941608539858445	23	4	2014
NA	-0.994252273343867	24	4	2014
NA	-0.82098055206983	25	4	2014
NA	-0.7339691750802	26	4	2014
NA	-1.10866262452161	27	4	2014
NA	-0.967584026261706	28	4	2014
NA	-1.56064774826467	29	4	2014
NA	-0.616186139423817	30	4	2014
NA	-1.96611285637283	31	4	2014
NA	-0.941608539858445	32	4	2014
NA	-1.17118298150295	33	4	2014
NA	-0.562118918153541	34	4	2014
NA	-0.478035800943	35	4	2014
NA	-0.415515443961666	36	4	2014
NA	-2.52572864430826	37	4	2014
NA	-1.17118298150295	38	4	2014
NA	-1.6094379124341	39	4	2014
NA	-0.798507696217772	40	4	2014
NA	-0.673344553263766	41	4	2014
NA	-0.63487827243597	42	4	2014
NA	-0.916290731874155	43	4	2014
NA	-0.562118918153541	44	4	2014
NA	-0.63487827243597	45	4	2014
