# Supplementary material for: A stacked ensemble method for forecasting influenza-like illness visit volumes at emergency departments
Source: PLoS One. 2021 Mar 22;16(3):e0241725. doi: 10.1371/journal.pone.0241725 (PMC7984626; doi:10.1371/journal.pone.0241725)
Supplement: S1 Data — (ZIP) [file pone.0241725.s003.zip › ILI_plosone/tables/rf_optim_score_2015weeks-3-45.csv]

object	log_score	epiweek	weeks_ahead	season
NA	-0.798507696217772	3	1	2015
NA	-0.693147180559945	4	1	2015
NA	-0.430782916092454	5	1	2015
NA	-0.59783700075562	6	1	2015
NA	-0.510825623765991	7	1	2015
NA	-0.527632742082372	8	1	2015
NA	-0.843970070294529	9	1	2015
NA	-1.51412773262978	10	1	2015
NA	-0.867500567704723	11	1	2015
NA	-2.20727491318972	12	1	2015
NA	-0.673344553263766	13	1	2015
NA	-0.478035800943	14	1	2015
NA	-0.562118918153541	15	1	2015
NA	-1.6094379124341	16	1	2015
NA	-1.83258146374831	17	1	2015
NA	-1.51412773262978	18	1	2015
NA	-1.04982212449868	19	1	2015
NA	-0.867500567704723	20	1	2015
NA	-2.30258509299405	21	1	2015
NA	-2.12026353620009	22	1	2015
NA	-1.34707364796661	23	1	2015
NA	-2.81341071676004	24	1	2015
NA	-2.12026353620009	25	1	2015
NA	-1.89711998488588	26	1	2015
NA	-1.56064774826467	27	1	2015
NA	-1.66073120682165	28	1	2015
NA	-1.13943428318836	29	1	2015
NA	-3.50655789731998	30	1	2015
NA	-1.02165124753198	31	1	2015
NA	-0.994252273343867	32	1	2015
NA	-0.673344553263766	33	1	2015
NA	-0.544727175441672	34	1	2015
NA	-0.562118918153541	35	1	2015
NA	-0.673344553263766	36	1	2015
NA	-0.430782916092454	37	1	2015
NA	-0.59783700075562	38	1	2015
NA	-0.82098055206983	39	1	2015
NA	-0.527632742082372	40	1	2015
NA	-0.798507696217772	41	1	2015
NA	-0.843970070294529	42	1	2015
NA	-0.616186139423817	43	1	2015
NA	-0.994252273343867	44	1	2015
NA	-0.371063681390832	45	1	2015
NA	-0.713349887877465	3	2	2015
NA	-0.755022584278033	4	2	2015
NA	-0.776528789498996	5	2	2015
NA	-0.7339691750802	6	2	2015
NA	-0.7339691750802	7	2	2015
NA	-1.34707364796661	8	2	2015
NA	-1.23787435600162	9	2	2015
NA	-0.82098055206983	10	2	2015
NA	-2.40794560865187	11	2	2015
NA	-0.967584026261706	12	2	2015
NA	-0.616186139423817	13	2	2015
NA	-0.693147180559945	14	2	2015
NA	-1.42711635564015	15	2	2015
NA	-1.42711635564015	16	2	2015
NA	-2.20727491318972	17	2	2015
NA	-0.994252273343867	18	2	2015
NA	-1.20397280432594	19	2	2015
NA	-1.96611285637283	20	2	2015
NA	-2.52572864430826	21	2	2015
NA	-1.34707364796661	22	2	2015
NA	-3.2188758248682	23	2	2015
NA	-2.52572864430826	24	2	2015
NA	-2.04022082852655	25	2	2015
NA	-2.52572864430826	26	2	2015
NA	-1.46967597005894	27	2	2015
NA	-1.27296567581289	28	2	2015
NA	-2.99573227355399	29	2	2015
NA	-1.66073120682165	30	2	2015
NA	-1.77195684193188	31	2	2015
NA	-0.693147180559945	32	2	2015
NA	-0.673344553263766	33	2	2015
NA	-0.527632742082372	34	2	2015
NA	-0.82098055206983	35	2	2015
NA	-0.510825623765991	36	2	2015
NA	-0.579818495252942	37	2	2015
NA	-0.616186139423817	38	2	2015
NA	-0.527632742082372	39	2	2015
NA	-1.10866262452161	40	2	2015
NA	-0.843970070294529	41	2	2015
NA	-0.867500567704723	42	2	2015
NA	-1.17118298150295	43	2	2015
NA	-0.59783700075562	44	2	2015
NA	-1.17118298150295	45	2	2015
NA	-0.843970070294529	3	3	2015
NA	-0.693147180559945	4	3	2015
NA	-0.755022584278033	5	3	2015
NA	-0.82098055206983	6	3	2015
NA	-1.42711635564015	7	3	2015
NA	-1.6094379124341	8	3	2015
NA	-1.07880966137193	9	3	2015
NA	-1.71479842809193	10	3	2015
NA	-1.46967597005894	11	3	2015
NA	-0.7339691750802	12	3	2015
NA	-0.798507696217772	13	3	2015
NA	-1.51412773262978	14	3	2015
NA	-1.46967597005894	15	3	2015
NA	-1.27296567581289	16	3	2015
NA	-1.34707364796661	17	3	2015
NA	-1.42711635564015	18	3	2015
NA	-2.12026353620009	19	3	2015
NA	-2.04022082852655	20	3	2015
NA	-1.71479842809193	21	3	2015
NA	-3.50655789731998	22	3	2015
NA	-2.65926003693278	23	3	2015
NA	-1.96611285637283	24	3	2015
NA	-2.40794560865187	25	3	2015
NA	-1.77195684193188	26	3	2015
NA	-1.07880966137193	27	3	2015
NA	-3.2188758248682	28	3	2015
NA	-1.77195684193188	29	3	2015
NA	-3.91202300542815	30	3	2015
NA	-0.994252273343867	31	3	2015
NA	-0.843970070294529	32	3	2015
NA	-0.713349887877465	33	3	2015
NA	-0.755022584278033	34	3	2015
NA	-0.916290731874155	35	3	2015
NA	-0.713349887877465	36	3	2015
NA	-0.967584026261706	37	3	2015
NA	-0.616186139423817	38	3	2015
NA	-1.17118298150295	39	3	2015
NA	-0.562118918153541	40	3	2015
NA	-0.941608539858445	41	3	2015
NA	-1.04982212449868	42	3	2015
NA	-0.82098055206983	43	3	2015
NA	-0.941608539858445	44	3	2015
NA	-0.510825623765991	45	3	2015
NA	-0.82098055206983	3	4	2015
NA	-1.20397280432594	4	4	2015
NA	-0.891598119283784	5	4	2015
NA	-1.56064774826467	6	4	2015
NA	-1.66073120682165	7	4	2015
NA	-0.994252273343867	8	4	2015
NA	-1.77195684193188	9	4	2015
NA	-1.51412773262978	10	4	2015
NA	-1.23787435600162	11	4	2015
NA	-1.10866262452161	12	4	2015
NA	-1.42711635564015	13	4	2015
NA	-1.46967597005894	14	4	2015
NA	-1.07880966137193	15	4	2015
NA	-1.07880966137193	16	4	2015
NA	-1.42711635564015	17	4	2015
NA	-1.77195684193188	18	4	2015
NA	-2.04022082852655	19	4	2015
NA	-2.12026353620009	20	4	2015
NA	-3.91202300542815	21	4	2015
NA	-2.52572864430826	22	4	2015
NA	-1.42711635564015	23	4	2015
NA	-2.20727491318972	24	4	2015
NA	-1.51412773262978	25	4	2015
NA	-1.17118298150295	26	4	2015
NA	-2.65926003693278	27	4	2015
NA	-1.71479842809193	28	4	2015
NA	-3.91202300542815	29	4	2015
NA	-1.27296567581289	30	4	2015
NA	-1.42711635564015	31	4	2015
NA	-0.776528789498996	32	4	2015
NA	-0.941608539858445	33	4	2015
NA	-0.673344553263766	34	4	2015
NA	-0.967584026261706	35	4	2015
NA	-0.994252273343867	36	4	2015
NA	-0.616186139423817	37	4	2015
NA	-1.07880966137193	38	4	2015
NA	-0.462035459596559	39	4	2015
NA	-0.941608539858445	40	4	2015
NA	-0.82098055206983	41	4	2015
NA	-0.776528789498996	42	4	2015
NA	-1.77195684193188	43	4	2015
NA	-0.713349887877465	44	4	2015
NA	-0.7339691750802	45	4	2015
NA	-0.798507696217772	3	1	2015
NA	-0.673344553263766	4	1	2015
NA	-0.415515443961666	5	1	2015
NA	-0.59783700075562	6	1	2015
NA	-0.49429632181478	7	1	2015
NA	-0.544727175441672	8	1	2015
NA	-0.776528789498996	9	1	2015
NA	-1.46967597005894	10	1	2015
NA	-0.776528789498996	11	1	2015
NA	-2.12026353620009	12	1	2015
NA	-0.673344553263766	13	1	2015
NA	-0.430782916092454	14	1	2015
NA	-0.510825623765991	15	1	2015
NA	-1.56064774826467	16	1	2015
NA	-1.83258146374831	17	1	2015
NA	-1.66073120682165	18	1	2015
NA	-1.07880966137193	19	1	2015
NA	-0.916290731874155	20	1	2015
NA	-2.04022082852655	21	1	2015
NA	-2.04022082852655	22	1	2015
NA	-1.10866262452161	23	1	2015
NA	-2.99573227355399	24	1	2015
NA	-2.20727491318972	25	1	2015
NA	-1.6094379124341	26	1	2015
NA	-1.77195684193188	27	1	2015
NA	-1.6094379124341	28	1	2015
NA	-1.38629436111989	29	1	2015
NA	-2.99573227355399	30	1	2015
NA	-1.04982212449868	31	1	2015
NA	-1.02165124753198	32	1	2015
NA	-0.63487827243597	33	1	2015
NA	-0.462035459596559	34	1	2015
NA	-0.527632742082372	35	1	2015
NA	-0.7339691750802	36	1	2015
NA	-0.446287102628419	37	1	2015
NA	-0.510825623765991	38	1	2015
NA	-0.867500567704723	39	1	2015
NA	-0.527632742082372	40	1	2015
NA	-0.843970070294529	41	1	2015
NA	-0.7339691750802	42	1	2015
NA	-0.63487827243597	43	1	2015
NA	-0.867500567704723	44	1	2015
NA	-0.430782916092454	45	1	2015
NA	-0.798507696217772	3	2	2015
NA	-0.713349887877465	4	2	2015
NA	-0.755022584278033	5	2	2015
NA	-0.693147180559945	6	2	2015
NA	-0.59783700075562	7	2	2015
NA	-1.38629436111989	8	2	2015
NA	-1.30933331998376	9	2	2015
NA	-0.867500567704723	10	2	2015
NA	-2.65926003693278	11	2	2015
NA	-0.994252273343867	12	2	2015
NA	-0.63487827243597	13	2	2015
NA	-0.653926467406664	14	2	2015
NA	-1.6094379124341	15	2	2015
NA	-1.30933331998376	16	2	2015
NA	-1.96611285637283	17	2	2015
NA	-0.967584026261706	18	2	2015
NA	-1.13943428318836	19	2	2015
NA	-2.04022082852655	20	2	2015
NA	-2.52572864430826	21	2	2015
NA	-1.34707364796661	22	2	2015
NA	-2.65926003693278	23	2	2015
NA	-2.20727491318972	24	2	2015
NA	-2.04022082852655	25	2	2015
NA	-2.30258509299405	26	2	2015
NA	-1.38629436111989	27	2	2015
NA	-1.23787435600162	28	2	2015
NA	-2.99573227355399	29	2	2015
NA	-1.66073120682165	30	2	2015
NA	-1.71479842809193	31	2	2015
NA	-0.82098055206983	32	2	2015
NA	-0.713349887877465	33	2	2015
NA	-0.544727175441672	34	2	2015
NA	-0.916290731874155	35	2	2015
NA	-0.462035459596559	36	2	2015
NA	-0.544727175441672	37	2	2015
NA	-0.616186139423817	38	2	2015
NA	-0.49429632181478	39	2	2015
NA	-1.07880966137193	40	2	2015
NA	-0.941608539858445	41	2	2015
NA	-0.7339691750802	42	2	2015
NA	-1.23787435600162	43	2	2015
NA	-0.713349887877465	44	2	2015
NA	-1.04982212449868	45	2	2015
NA	-0.798507696217772	3	3	2015
NA	-0.7339691750802	4	3	2015
NA	-0.82098055206983	5	3	2015
NA	-0.82098055206983	6	3	2015
NA	-1.30933331998376	7	3	2015
NA	-1.51412773262978	8	3	2015
NA	-1.10866262452161	9	3	2015
NA	-1.83258146374831	10	3	2015
NA	-1.38629436111989	11	3	2015
NA	-0.693147180559945	12	3	2015
NA	-0.776528789498996	13	3	2015
NA	-1.66073120682165	14	3	2015
NA	-1.56064774826467	15	3	2015
NA	-1.17118298150295	16	3	2015
NA	-1.27296567581289	17	3	2015
NA	-1.34707364796661	18	3	2015
NA	-2.30258509299405	19	3	2015
NA	-2.30258509299405	20	3	2015
NA	-1.6094379124341	21	3	2015
NA	-3.50655789731998	22	3	2015
NA	-2.52572864430826	23	3	2015
NA	-1.89711998488588	24	3	2015
NA	-2.30258509299405	25	3	2015
NA	-1.89711998488588	26	3	2015
NA	-1.20397280432594	27	3	2015
NA	-2.99573227355399	28	3	2015
NA	-1.77195684193188	29	3	2015
NA	-3.50655789731998	30	3	2015
NA	-1.10866262452161	31	3	2015
NA	-0.891598119283784	32	3	2015
NA	-0.713349887877465	33	3	2015
NA	-0.673344553263766	34	3	2015
NA	-0.967584026261706	35	3	2015
NA	-0.713349887877465	36	3	2015
NA	-0.994252273343867	37	3	2015
NA	-0.616186139423817	38	3	2015
NA	-1.34707364796661	39	3	2015
NA	-0.59783700075562	40	3	2015
NA	-0.994252273343867	41	3	2015
NA	-0.994252273343867	42	3	2015
NA	-0.867500567704723	43	3	2015
NA	-1.02165124753198	44	3	2015
NA	-0.49429632181478	45	3	2015
NA	-0.755022584278033	3	4	2015
NA	-1.04982212449868	4	4	2015
NA	-0.867500567704723	5	4	2015
NA	-1.51412773262978	6	4	2015
NA	-1.56064774826467	7	4	2015
NA	-1.02165124753198	8	4	2015
NA	-1.77195684193188	9	4	2015
NA	-1.27296567581289	10	4	2015
NA	-1.20397280432594	11	4	2015
NA	-1.17118298150295	12	4	2015
NA	-1.46967597005894	13	4	2015
NA	-1.6094379124341	14	4	2015
NA	-0.967584026261706	15	4	2015
NA	-1.02165124753198	16	4	2015
NA	-1.27296567581289	17	4	2015
NA	-1.66073120682165	18	4	2015
NA	-2.40794560865187	19	4	2015
NA	-2.04022082852655	20	4	2015
NA	-4.60517018598809	21	4	2015
NA	-2.52572864430826	22	4	2015
NA	-1.51412773262978	23	4	2015
NA	-2.20727491318972	24	4	2015
NA	-1.46967597005894	25	4	2015
NA	-1.13943428318836	26	4	2015
NA	-2.81341071676004	27	4	2015
NA	-1.71479842809193	28	4	2015
NA	-3.2188758248682	29	4	2015
NA	-1.34707364796661	30	4	2015
NA	-1.38629436111989	31	4	2015
NA	-0.713349887877465	32	4	2015
NA	-0.891598119283784	33	4	2015
NA	-0.776528789498996	34	4	2015
NA	-0.82098055206983	35	4	2015
NA	-0.994252273343867	36	4	2015
NA	-0.673344553263766	37	4	2015
NA	-1.07880966137193	38	4	2015
NA	-0.478035800943	39	4	2015
NA	-0.994252273343867	40	4	2015
NA	-0.7339691750802	41	4	2015
NA	-0.798507696217772	42	4	2015
NA	-1.77195684193188	43	4	2015
NA	-0.653926467406664	44	4	2015
NA	-0.755022584278033	45	4	2015
NA	-0.713349887877465	3	1	2015
NA	-0.673344553263766	4	1	2015
NA	-0.356674943938732	5	1	2015
NA	-0.616186139423817	6	1	2015
NA	-0.527632742082372	7	1	2015
NA	-0.544727175441672	8	1	2015
NA	-0.798507696217772	9	1	2015
NA	-1.34707364796661	10	1	2015
NA	-0.776528789498996	11	1	2015
NA	-2.04022082852655	12	1	2015
NA	-0.673344553263766	13	1	2015
NA	-0.446287102628419	14	1	2015
NA	-0.49429632181478	15	1	2015
NA	-1.46967597005894	16	1	2015
NA	-1.6094379124341	17	1	2015
NA	-1.66073120682165	18	1	2015
NA	-1.10866262452161	19	1	2015
NA	-0.941608539858445	20	1	2015
NA	-1.96611285637283	21	1	2015
NA	-2.12026353620009	22	1	2015
NA	-1.20397280432594	23	1	2015
NA	-2.81341071676004	24	1	2015
NA	-2.12026353620009	25	1	2015
NA	-1.71479842809193	26	1	2015
NA	-1.71479842809193	27	1	2015
NA	-1.71479842809193	28	1	2015
NA	-1.30933331998376	29	1	2015
NA	-3.2188758248682	30	1	2015
NA	-1.04982212449868	31	1	2015
NA	-1.10866262452161	32	1	2015
NA	-0.616186139423817	33	1	2015
NA	-0.527632742082372	34	1	2015
NA	-0.544727175441672	35	1	2015
NA	-0.673344553263766	36	1	2015
NA	-0.510825623765991	37	1	2015
NA	-0.49429632181478	38	1	2015
NA	-0.798507696217772	39	1	2015
NA	-0.510825623765991	40	1	2015
NA	-0.843970070294529	41	1	2015
NA	-0.7339691750802	42	1	2015
NA	-0.653926467406664	43	1	2015
NA	-0.867500567704723	44	1	2015
NA	-0.446287102628419	45	1	2015
NA	-0.713349887877465	3	2	2015
NA	-0.755022584278033	4	2	2015
NA	-0.755022584278033	5	2	2015
NA	-0.7339691750802	6	2	2015
NA	-0.616186139423817	7	2	2015
NA	-1.23787435600162	8	2	2015
NA	-1.30933331998376	9	2	2015
NA	-0.867500567704723	10	2	2015
NA	-2.65926003693278	11	2	2015
NA	-1.07880966137193	12	2	2015
NA	-0.59783700075562	13	2	2015
NA	-0.653926467406664	14	2	2015
NA	-1.46967597005894	15	2	2015
NA	-1.30933331998376	16	2	2015
NA	-1.89711998488588	17	2	2015
NA	-0.967584026261706	18	2	2015
NA	-1.20397280432594	19	2	2015
NA	-2.04022082852655	20	2	2015
NA	-2.52572864430826	21	2	2015
NA	-1.34707364796661	22	2	2015
NA	-2.99573227355399	23	2	2015
NA	-2.40794560865187	24	2	2015
NA	-2.12026353620009	25	2	2015
NA	-2.30258509299405	26	2	2015
NA	-1.34707364796661	27	2	2015
NA	-1.34707364796661	28	2	2015
NA	-2.99573227355399	29	2	2015
NA	-1.6094379124341	30	2	2015
NA	-1.71479842809193	31	2	2015
NA	-0.7339691750802	32	2	2015
NA	-0.653926467406664	33	2	2015
NA	-0.544727175441672	34	2	2015
NA	-0.941608539858445	35	2	2015
NA	-0.510825623765991	36	2	2015
NA	-0.616186139423817	37	2	2015
NA	-0.693147180559945	38	2	2015
NA	-0.527632742082372	39	2	2015
NA	-1.04982212449868	40	2	2015
NA	-0.891598119283784	41	2	2015
NA	-0.82098055206983	42	2	2015
NA	-1.23787435600162	43	2	2015
NA	-0.63487827243597	44	2	2015
NA	-1.02165124753198	45	2	2015
NA	-0.843970070294529	3	3	2015
NA	-0.693147180559945	4	3	2015
NA	-0.776528789498996	5	3	2015
NA	-0.82098055206983	6	3	2015
NA	-1.30933331998376	7	3	2015
NA	-1.66073120682165	8	3	2015
NA	-1.10866262452161	9	3	2015
NA	-1.89711998488588	10	3	2015
NA	-1.30933331998376	11	3	2015
NA	-0.755022584278033	12	3	2015
NA	-0.755022584278033	13	3	2015
NA	-1.56064774826467	14	3	2015
NA	-1.56064774826467	15	3	2015
NA	-1.20397280432594	16	3	2015
NA	-1.23787435600162	17	3	2015
NA	-1.46967597005894	18	3	2015
NA	-2.04022082852655	19	3	2015
NA	-2.30258509299405	20	3	2015
NA	-1.46967597005894	21	3	2015
NA	-3.91202300542815	22	3	2015
NA	-2.40794560865187	23	3	2015
NA	-1.96611285637283	24	3	2015
NA	-2.40794560865187	25	3	2015
NA	-1.77195684193188	26	3	2015
NA	-1.13943428318836	27	3	2015
NA	-2.99573227355399	28	3	2015
NA	-1.71479842809193	29	3	2015
NA	-3.50655789731998	30	3	2015
NA	-1.04982212449868	31	3	2015
NA	-0.891598119283784	32	3	2015
NA	-0.673344553263766	33	3	2015
NA	-0.673344553263766	34	3	2015
NA	-0.843970070294529	35	3	2015
NA	-0.755022584278033	36	3	2015
NA	-0.967584026261706	37	3	2015
NA	-0.59783700075562	38	3	2015
NA	-1.20397280432594	39	3	2015
NA	-0.616186139423817	40	3	2015
NA	-0.994252273343867	41	3	2015
NA	-1.02165124753198	42	3	2015
NA	-0.843970070294529	43	3	2015
NA	-0.941608539858445	44	3	2015
NA	-0.462035459596559	45	3	2015
NA	-0.867500567704723	3	4	2015
NA	-1.17118298150295	4	4	2015
NA	-0.916290731874155	5	4	2015
NA	-1.46967597005894	6	4	2015
NA	-1.6094379124341	7	4	2015
NA	-1.02165124753198	8	4	2015
NA	-1.83258146374831	9	4	2015
NA	-1.30933331998376	10	4	2015
NA	-1.17118298150295	11	4	2015
NA	-1.13943428318836	12	4	2015
NA	-1.6094379124341	13	4	2015
NA	-1.51412773262978	14	4	2015
NA	-1.04982212449868	15	4	2015
NA	-1.04982212449868	16	4	2015
NA	-1.23787435600162	17	4	2015
NA	-1.71479842809193	18	4	2015
NA	-2.30258509299405	19	4	2015
NA	-1.96611285637283	20	4	2015
NA	-3.91202300542815	21	4	2015
NA	-2.52572864430826	22	4	2015
NA	-1.56064774826467	23	4	2015
NA	-2.04022082852655	24	4	2015
NA	-1.56064774826467	25	4	2015
NA	-1.13943428318836	26	4	2015
NA	-2.99573227355399	27	4	2015
NA	-1.6094379124341	28	4	2015
NA	-3.2188758248682	29	4	2015
NA	-1.27296567581289	30	4	2015
NA	-1.38629436111989	31	4	2015
NA	-0.7339691750802	32	4	2015
NA	-0.967584026261706	33	4	2015
NA	-0.7339691750802	34	4	2015
NA	-0.941608539858445	35	4	2015
NA	-0.994252273343867	36	4	2015
NA	-0.653926467406664	37	4	2015
NA	-1.04982212449868	38	4	2015
NA	-0.462035459596559	39	4	2015
NA	-0.994252273343867	40	4	2015
NA	-0.843970070294529	41	4	2015
NA	-0.82098055206983	42	4	2015
NA	-1.77195684193188	43	4	2015
NA	-0.7339691750802	44	4	2015
NA	-0.82098055206983	45	4	2015
NA	-0.7339691750802	3	1	2015
NA	-0.653926467406664	4	1	2015
NA	-0.371063681390832	5	1	2015
NA	-0.59783700075562	6	1	2015
NA	-0.49429632181478	7	1	2015
NA	-0.562118918153541	8	1	2015
NA	-0.798507696217772	9	1	2015
NA	-1.34707364796661	10	1	2015
NA	-0.755022584278033	11	1	2015
NA	-2.20727491318972	12	1	2015
NA	-0.673344553263766	13	1	2015
NA	-0.430782916092454	14	1	2015
NA	-0.478035800943	15	1	2015
NA	-1.56064774826467	16	1	2015
NA	-1.71479842809193	17	1	2015
NA	-1.51412773262978	18	1	2015
NA	-1.07880966137193	19	1	2015
NA	-0.891598119283784	20	1	2015
NA	-2.12026353620009	21	1	2015
NA	-2.12026353620009	22	1	2015
NA	-1.17118298150295	23	1	2015
NA	-2.81341071676004	24	1	2015
NA	-2.20727491318972	25	1	2015
NA	-1.66073120682165	26	1	2015
NA	-1.66073120682165	27	1	2015
NA	-1.56064774826467	28	1	2015
NA	-1.30933331998376	29	1	2015
NA	-3.2188758248682	30	1	2015
NA	-1.04982212449868	31	1	2015
NA	-1.07880966137193	32	1	2015
NA	-0.63487827243597	33	1	2015
NA	-0.510825623765991	34	1	2015
NA	-0.510825623765991	35	1	2015
NA	-0.693147180559945	36	1	2015
NA	-0.462035459596559	37	1	2015
NA	-0.544727175441672	38	1	2015
NA	-0.798507696217772	39	1	2015
NA	-0.59783700075562	40	1	2015
NA	-0.916290731874155	41	1	2015
NA	-0.776528789498996	42	1	2015
NA	-0.673344553263766	43	1	2015
NA	-0.82098055206983	44	1	2015
NA	-0.446287102628419	45	1	2015
NA	-0.7339691750802	3	2	2015
NA	-0.713349887877465	4	2	2015
NA	-0.713349887877465	5	2	2015
NA	-0.713349887877465	6	2	2015
NA	-0.59783700075562	7	2	2015
NA	-1.30933331998376	8	2	2015
NA	-1.34707364796661	9	2	2015
NA	-0.867500567704723	10	2	2015
NA	-2.65926003693278	11	2	2015
NA	-1.07880966137193	12	2	2015
NA	-0.562118918153541	13	2	2015
NA	-0.693147180559945	14	2	2015
NA	-1.51412773262978	15	2	2015
NA	-1.30933331998376	16	2	2015
NA	-1.96611285637283	17	2	2015
NA	-0.967584026261706	18	2	2015
NA	-1.17118298150295	19	2	2015
NA	-1.89711998488588	20	2	2015
NA	-2.40794560865187	21	2	2015
NA	-1.42711635564015	22	2	2015
NA	-2.99573227355399	23	2	2015
NA	-2.40794560865187	24	2	2015
NA	-2.12026353620009	25	2	2015
NA	-2.20727491318972	26	2	2015
NA	-1.34707364796661	27	2	2015
NA	-1.30933331998376	28	2	2015
NA	-2.81341071676004	29	2	2015
NA	-1.66073120682165	30	2	2015
NA	-1.71479842809193	31	2	2015
NA	-0.776528789498996	32	2	2015
NA	-0.673344553263766	33	2	2015
NA	-0.510825623765991	34	2	2015
NA	-0.891598119283784	35	2	2015
NA	-0.544727175441672	36	2	2015
NA	-0.59783700075562	37	2	2015
NA	-0.653926467406664	38	2	2015
NA	-0.510825623765991	39	2	2015
NA	-0.994252273343867	40	2	2015
NA	-0.867500567704723	41	2	2015
NA	-0.82098055206983	42	2	2015
NA	-1.20397280432594	43	2	2015
NA	-0.653926467406664	44	2	2015
NA	-0.994252273343867	45	2	2015
NA	-0.798507696217772	3	3	2015
NA	-0.673344553263766	4	3	2015
NA	-0.7339691750802	5	3	2015
NA	-0.843970070294529	6	3	2015
NA	-1.38629436111989	7	3	2015
NA	-1.6094379124341	8	3	2015
NA	-1.13943428318836	9	3	2015
NA	-1.89711998488588	10	3	2015
NA	-1.34707364796661	11	3	2015
NA	-0.673344553263766	12	3	2015
NA	-0.713349887877465	13	3	2015
NA	-1.51412773262978	14	3	2015
NA	-1.46967597005894	15	3	2015
NA	-1.17118298150295	16	3	2015
NA	-1.23787435600162	17	3	2015
NA	-1.34707364796661	18	3	2015
NA	-2.12026353620009	19	3	2015
NA	-2.30258509299405	20	3	2015
NA	-1.6094379124341	21	3	2015
NA	-3.50655789731998	22	3	2015
NA	-2.40794560865187	23	3	2015
NA	-1.89711998488588	24	3	2015
NA	-2.30258509299405	25	3	2015
NA	-1.83258146374831	26	3	2015
NA	-1.07880966137193	27	3	2015
NA	-2.99573227355399	28	3	2015
NA	-1.83258146374831	29	3	2015
NA	-3.2188758248682	30	3	2015
NA	-1.10866262452161	31	3	2015
NA	-0.843970070294529	32	3	2015
NA	-0.713349887877465	33	3	2015
NA	-0.713349887877465	34	3	2015
NA	-0.891598119283784	35	3	2015
NA	-0.7339691750802	36	3	2015
NA	-0.967584026261706	37	3	2015
NA	-0.59783700075562	38	3	2015
NA	-1.42711635564015	39	3	2015
NA	-0.544727175441672	40	3	2015
NA	-0.967584026261706	41	3	2015
NA	-1.02165124753198	42	3	2015
NA	-0.867500567704723	43	3	2015
NA	-0.967584026261706	44	3	2015
NA	-0.49429632181478	45	3	2015
NA	-0.776528789498996	3	4	2015
NA	-1.17118298150295	4	4	2015
NA	-0.891598119283784	5	4	2015
NA	-1.51412773262978	6	4	2015
NA	-1.66073120682165	7	4	2015
NA	-1.04982212449868	8	4	2015
NA	-1.83258146374831	9	4	2015
NA	-1.30933331998376	10	4	2015
NA	-1.17118298150295	11	4	2015
NA	-1.13943428318836	12	4	2015
NA	-1.51412773262978	13	4	2015
NA	-1.56064774826467	14	4	2015
NA	-0.994252273343867	15	4	2015
NA	-1.02165124753198	16	4	2015
NA	-1.42711635564015	17	4	2015
NA	-1.66073120682165	18	4	2015
NA	-2.30258509299405	19	4	2015
NA	-1.96611285637283	20	4	2015
NA	-4.60517018598809	21	4	2015
NA	-2.65926003693278	22	4	2015
NA	-1.51412773262978	23	4	2015
NA	-2.20727491318972	24	4	2015
NA	-1.56064774826467	25	4	2015
NA	-1.13943428318836	26	4	2015
NA	-2.99573227355399	27	4	2015
NA	-1.71479842809193	28	4	2015
NA	-3.91202300542815	29	4	2015
NA	-1.30933331998376	30	4	2015
NA	-1.30933331998376	31	4	2015
NA	-0.7339691750802	32	4	2015
NA	-0.941608539858445	33	4	2015
NA	-0.798507696217772	34	4	2015
NA	-0.891598119283784	35	4	2015
NA	-0.994252273343867	36	4	2015
NA	-0.653926467406664	37	4	2015
NA	-1.04982212449868	38	4	2015
NA	-0.446287102628419	39	4	2015
NA	-0.916290731874155	40	4	2015
NA	-0.776528789498996	41	4	2015
NA	-0.776528789498996	42	4	2015
NA	-1.77195684193188	43	4	2015
NA	-0.63487827243597	44	4	2015
NA	-0.776528789498996	45	4	2015
NA	-0.7339691750802	3	1	2015
NA	-0.63487827243597	4	1	2015
NA	-0.385662480811985	5	1	2015
NA	-0.59783700075562	6	1	2015
NA	-0.510825623765991	7	1	2015
NA	-0.527632742082372	8	1	2015
NA	-0.798507696217772	9	1	2015
NA	-1.38629436111989	10	1	2015
NA	-0.843970070294529	11	1	2015
NA	-2.12026353620009	12	1	2015
NA	-0.693147180559945	13	1	2015
NA	-0.462035459596559	14	1	2015
NA	-0.510825623765991	15	1	2015
NA	-1.6094379124341	16	1	2015
NA	-1.71479842809193	17	1	2015
NA	-1.66073120682165	18	1	2015
NA	-1.13943428318836	19	1	2015
NA	-0.916290731874155	20	1	2015
NA	-2.04022082852655	21	1	2015
NA	-2.20727491318972	22	1	2015
NA	-1.17118298150295	23	1	2015
NA	-2.81341071676004	24	1	2015
NA	-2.12026353620009	25	1	2015
NA	-1.71479842809193	26	1	2015
NA	-1.71479842809193	27	1	2015
NA	-1.71479842809193	28	1	2015
NA	-1.34707364796661	29	1	2015
NA	-3.50655789731998	30	1	2015
NA	-1.07880966137193	31	1	2015
NA	-1.07880966137193	32	1	2015
NA	-0.59783700075562	33	1	2015
NA	-0.510825623765991	34	1	2015
NA	-0.510825623765991	35	1	2015
NA	-0.7339691750802	36	1	2015
NA	-0.415515443961666	37	1	2015
NA	-0.544727175441672	38	1	2015
NA	-0.843970070294529	39	1	2015
NA	-0.527632742082372	40	1	2015
NA	-0.82098055206983	41	1	2015
NA	-0.755022584278033	42	1	2015
NA	-0.653926467406664	43	1	2015
NA	-0.891598119283784	44	1	2015
NA	-0.462035459596559	45	1	2015
NA	-0.798507696217772	3	2	2015
NA	-0.7339691750802	4	2	2015
NA	-0.7339691750802	5	2	2015
NA	-0.693147180559945	6	2	2015
NA	-0.616186139423817	7	2	2015
NA	-1.30933331998376	8	2	2015
NA	-1.23787435600162	9	2	2015
NA	-0.867500567704723	10	2	2015
NA	-2.52572864430826	11	2	2015
NA	-1.04982212449868	12	2	2015
NA	-0.579818495252942	13	2	2015
NA	-0.63487827243597	14	2	2015
NA	-1.46967597005894	15	2	2015
NA	-1.38629436111989	16	2	2015
NA	-1.96611285637283	17	2	2015
NA	-0.941608539858445	18	2	2015
NA	-1.17118298150295	19	2	2015
NA	-2.04022082852655	20	2	2015
NA	-2.52572864430826	21	2	2015
NA	-1.34707364796661	22	2	2015
NA	-2.81341071676004	23	2	2015
NA	-2.40794560865187	24	2	2015
NA	-2.12026353620009	25	2	2015
NA	-2.40794560865187	26	2	2015
NA	-1.34707364796661	27	2	2015
NA	-1.30933331998376	28	2	2015
NA	-2.99573227355399	29	2	2015
NA	-1.71479842809193	30	2	2015
NA	-1.66073120682165	31	2	2015
NA	-0.755022584278033	32	2	2015
NA	-0.59783700075562	33	2	2015
NA	-0.544727175441672	34	2	2015
NA	-0.867500567704723	35	2	2015
NA	-0.527632742082372	36	2	2015
NA	-0.616186139423817	37	2	2015
NA	-0.616186139423817	38	2	2015
NA	-0.49429632181478	39	2	2015
NA	-1.02165124753198	40	2	2015
NA	-0.891598119283784	41	2	2015
NA	-0.843970070294529	42	2	2015
NA	-1.20397280432594	43	2	2015
NA	-0.616186139423817	44	2	2015
NA	-0.994252273343867	45	2	2015
NA	-0.82098055206983	3	3	2015
NA	-0.713349887877465	4	3	2015
NA	-0.798507696217772	5	3	2015
NA	-0.843970070294529	6	3	2015
NA	-1.34707364796661	7	3	2015
NA	-1.66073120682165	8	3	2015
NA	-1.10866262452161	9	3	2015
NA	-1.77195684193188	10	3	2015
NA	-1.34707364796661	11	3	2015
NA	-0.693147180559945	12	3	2015
NA	-0.755022584278033	13	3	2015
NA	-1.6094379124341	14	3	2015
NA	-1.42711635564015	15	3	2015
NA	-1.17118298150295	16	3	2015
NA	-1.23787435600162	17	3	2015
NA	-1.30933331998376	18	3	2015
NA	-2.04022082852655	19	3	2015
NA	-2.12026353620009	20	3	2015
NA	-1.6094379124341	21	3	2015
NA	-3.50655789731998	22	3	2015
NA	-2.30258509299405	23	3	2015
NA	-1.89711998488588	24	3	2015
NA	-2.40794560865187	25	3	2015
NA	-1.96611285637283	26	3	2015
NA	-1.13943428318836	27	3	2015
NA	-2.99573227355399	28	3	2015
NA	-1.83258146374831	29	3	2015
NA	-3.2188758248682	30	3	2015
NA	-1.07880966137193	31	3	2015
NA	-0.867500567704723	32	3	2015
NA	-0.693147180559945	33	3	2015
NA	-0.673344553263766	34	3	2015
NA	-0.891598119283784	35	3	2015
NA	-0.776528789498996	36	3	2015
NA	-1.02165124753198	37	3	2015
NA	-0.59783700075562	38	3	2015
NA	-1.30933331998376	39	3	2015
NA	-0.59783700075562	40	3	2015
NA	-0.967584026261706	41	3	2015
NA	-1.02165124753198	42	3	2015
NA	-0.843970070294529	43	3	2015
NA	-0.941608539858445	44	3	2015
NA	-0.527632742082372	45	3	2015
NA	-0.776528789498996	3	4	2015
NA	-1.13943428318836	4	4	2015
NA	-0.916290731874155	5	4	2015
NA	-1.51412773262978	6	4	2015
NA	-1.56064774826467	7	4	2015
NA	-1.02165124753198	8	4	2015
NA	-1.83258146374831	9	4	2015
NA	-1.34707364796661	10	4	2015
NA	-1.20397280432594	11	4	2015
NA	-1.10866262452161	12	4	2015
NA	-1.51412773262978	13	4	2015
NA	-1.46967597005894	14	4	2015
NA	-1.02165124753198	15	4	2015
NA	-0.967584026261706	16	4	2015
NA	-1.38629436111989	17	4	2015
NA	-1.71479842809193	18	4	2015
NA	-2.30258509299405	19	4	2015
NA	-1.96611285637283	20	4	2015
NA	-4.60517018598809	21	4	2015
NA	-2.52572864430826	22	4	2015
NA	-1.51412773262978	23	4	2015
NA	-2.12026353620009	24	4	2015
NA	-1.46967597005894	25	4	2015
NA	-1.13943428318836	26	4	2015
NA	-2.81341071676004	27	4	2015
NA	-1.6094379124341	28	4	2015
NA	-3.91202300542815	29	4	2015
NA	-1.38629436111989	30	4	2015
NA	-1.42711635564015	31	4	2015
NA	-0.693147180559945	32	4	2015
NA	-0.967584026261706	33	4	2015
NA	-0.776528789498996	34	4	2015
NA	-0.867500567704723	35	4	2015
NA	-0.994252273343867	36	4	2015
NA	-0.653926467406664	37	4	2015
NA	-0.967584026261706	38	4	2015
NA	-0.462035459596559	39	4	2015
NA	-1.02165124753198	40	4	2015
NA	-0.798507696217772	41	4	2015
NA	-0.755022584278033	42	4	2015
NA	-1.77195684193188	43	4	2015
NA	-0.653926467406664	44	4	2015
NA	-0.843970070294529	45	4	2015
NA	-0.755022584278033	3	1	2015
NA	-0.63487827243597	4	1	2015
NA	-0.415515443961666	5	1	2015
NA	-0.616186139423817	6	1	2015
NA	-0.527632742082372	7	1	2015
NA	-0.544727175441672	8	1	2015
NA	-0.776528789498996	9	1	2015
NA	-1.38629436111989	10	1	2015
NA	-0.755022584278033	11	1	2015
NA	-2.12026353620009	12	1	2015
NA	-0.673344553263766	13	1	2015
NA	-0.415515443961666	14	1	2015
NA	-0.49429632181478	15	1	2015
NA	-1.51412773262978	16	1	2015
NA	-1.6094379124341	17	1	2015
NA	-1.6094379124341	18	1	2015
NA	-1.10866262452161	19	1	2015
NA	-0.916290731874155	20	1	2015
NA	-2.04022082852655	21	1	2015
NA	-2.04022082852655	22	1	2015
NA	-1.23787435600162	23	1	2015
NA	-2.65926003693278	24	1	2015
NA	-2.20727491318972	25	1	2015
NA	-1.66073120682165	26	1	2015
NA	-1.77195684193188	27	1	2015
NA	-1.6094379124341	28	1	2015
NA	-1.23787435600162	29	1	2015
NA	-3.50655789731998	30	1	2015
NA	-1.02165124753198	31	1	2015
NA	-1.04982212449868	32	1	2015
NA	-0.616186139423817	33	1	2015
NA	-0.527632742082372	34	1	2015
NA	-0.49429632181478	35	1	2015
NA	-0.713349887877465	36	1	2015
NA	-0.478035800943	37	1	2015
NA	-0.544727175441672	38	1	2015
NA	-0.798507696217772	39	1	2015
NA	-0.544727175441672	40	1	2015
NA	-0.82098055206983	41	1	2015
NA	-0.713349887877465	42	1	2015
NA	-0.63487827243597	43	1	2015
NA	-0.82098055206983	44	1	2015
NA	-0.446287102628419	45	1	2015
NA	-0.7339691750802	3	2	2015
NA	-0.673344553263766	4	2	2015
NA	-0.755022584278033	5	2	2015
NA	-0.713349887877465	6	2	2015
NA	-0.59783700075562	7	2	2015
NA	-1.27296567581289	8	2	2015
NA	-1.30933331998376	9	2	2015
NA	-0.867500567704723	10	2	2015
NA	-2.52572864430826	11	2	2015
NA	-1.07880966137193	12	2	2015
NA	-0.579818495252942	13	2	2015
NA	-0.653926467406664	14	2	2015
NA	-1.42711635564015	15	2	2015
NA	-1.27296567581289	16	2	2015
NA	-1.96611285637283	17	2	2015
NA	-0.967584026261706	18	2	2015
NA	-1.17118298150295	19	2	2015
NA	-1.89711998488588	20	2	2015
NA	-2.40794560865187	21	2	2015
NA	-1.34707364796661	22	2	2015
NA	-2.81341071676004	23	2	2015
NA	-2.40794560865187	24	2	2015
NA	-2.04022082852655	25	2	2015
NA	-2.30258509299405	26	2	2015
NA	-1.30933331998376	27	2	2015
NA	-1.30933331998376	28	2	2015
NA	-2.99573227355399	29	2	2015
NA	-1.66073120682165	30	2	2015
NA	-1.66073120682165	31	2	2015
NA	-0.713349887877465	32	2	2015
NA	-0.653926467406664	33	2	2015
NA	-0.544727175441672	34	2	2015
NA	-0.867500567704723	35	2	2015
NA	-0.510825623765991	36	2	2015
NA	-0.59783700075562	37	2	2015
NA	-0.63487827243597	38	2	2015
NA	-0.510825623765991	39	2	2015
NA	-1.02165124753198	40	2	2015
NA	-0.867500567704723	41	2	2015
NA	-0.82098055206983	42	2	2015
NA	-1.20397280432594	43	2	2015
NA	-0.616186139423817	44	2	2015
NA	-1.04982212449868	45	2	2015
NA	-0.82098055206983	3	3	2015
NA	-0.673344553263766	4	3	2015
NA	-0.776528789498996	5	3	2015
NA	-0.843970070294529	6	3	2015
NA	-1.34707364796661	7	3	2015
NA	-1.6094379124341	8	3	2015
NA	-1.07880966137193	9	3	2015
NA	-1.89711998488588	10	3	2015
NA	-1.34707364796661	11	3	2015
NA	-0.693147180559945	12	3	2015
NA	-0.7339691750802	13	3	2015
NA	-1.51412773262978	14	3	2015
NA	-1.46967597005894	15	3	2015
NA	-1.30933331998376	16	3	2015
NA	-1.23787435600162	17	3	2015
NA	-1.42711635564015	18	3	2015
NA	-2.12026353620009	19	3	2015
NA	-2.20727491318972	20	3	2015
NA	-1.6094379124341	21	3	2015
NA	-3.50655789731998	22	3	2015
NA	-2.52572864430826	23	3	2015
NA	-1.77195684193188	24	3	2015
NA	-2.40794560865187	25	3	2015
NA	-1.89711998488588	26	3	2015
NA	-1.13943428318836	27	3	2015
NA	-3.2188758248682	28	3	2015
NA	-1.83258146374831	29	3	2015
NA	-3.50655789731998	30	3	2015
NA	-1.07880966137193	31	3	2015
NA	-0.843970070294529	32	3	2015
NA	-0.673344553263766	33	3	2015
NA	-0.693147180559945	34	3	2015
NA	-0.891598119283784	35	3	2015
NA	-0.7339691750802	36	3	2015
NA	-0.941608539858445	37	3	2015
NA	-0.59783700075562	38	3	2015
NA	-1.30933331998376	39	3	2015
NA	-0.562118918153541	40	3	2015
NA	-0.967584026261706	41	3	2015
NA	-1.02165124753198	42	3	2015
NA	-0.843970070294529	43	3	2015
NA	-0.941608539858445	44	3	2015
NA	-0.478035800943	45	3	2015
NA	-0.798507696217772	3	4	2015
NA	-1.13943428318836	4	4	2015
NA	-0.941608539858445	5	4	2015
NA	-1.51412773262978	6	4	2015
NA	-1.56064774826467	7	4	2015
NA	-1.02165124753198	8	4	2015
NA	-1.83258146374831	9	4	2015
NA	-1.34707364796661	10	4	2015
NA	-1.13943428318836	11	4	2015
NA	-1.20397280432594	12	4	2015
NA	-1.46967597005894	13	4	2015
NA	-1.51412773262978	14	4	2015
NA	-0.967584026261706	15	4	2015
NA	-1.02165124753198	16	4	2015
NA	-1.34707364796661	17	4	2015
NA	-1.71479842809193	18	4	2015
NA	-2.40794560865187	19	4	2015
NA	-1.89711998488588	20	4	2015
NA	-3.91202300542815	21	4	2015
NA	-2.65926003693278	22	4	2015
NA	-1.51412773262978	23	4	2015
NA	-2.20727491318972	24	4	2015
NA	-1.51412773262978	25	4	2015
NA	-1.20397280432594	26	4	2015
NA	-2.99573227355399	27	4	2015
NA	-1.66073120682165	28	4	2015
NA	-3.50655789731998	29	4	2015
NA	-1.30933331998376	30	4	2015
NA	-1.34707364796661	31	4	2015
NA	-0.713349887877465	32	4	2015
NA	-0.916290731874155	33	4	2015
NA	-0.7339691750802	34	4	2015
NA	-0.891598119283784	35	4	2015
NA	-0.994252273343867	36	4	2015
NA	-0.653926467406664	37	4	2015
NA	-1.02165124753198	38	4	2015
NA	-0.430782916092454	39	4	2015
NA	-0.994252273343867	40	4	2015
NA	-0.776528789498996	41	4	2015
NA	-0.82098055206983	42	4	2015
NA	-1.89711998488588	43	4	2015
NA	-0.653926467406664	44	4	2015
NA	-0.776528789498996	45	4	2015
