# Supplementary material for: A stacked ensemble method for forecasting influenza-like illness visit volumes at emergency departments
Source: PLoS One. 2021 Mar 22;16(3):e0241725. doi: 10.1371/journal.pone.0241725 (PMC7984626; doi:10.1371/journal.pone.0241725)
Supplement: S1 Data — (ZIP) [file pone.0241725.s003.zip › ILI_plosone/tables/rf_optim_score_2016weeks-3-45.csv]

object	log_score	epiweek	weeks_ahead	season
NA	-2.20727491318972	3	1	2016
NA	-0.82098055206983	4	1	2016
NA	-0.798507696217772	5	1	2016
NA	-1.38629436111989	6	1	2016
NA	-0.713349887877465	7	1	2016
NA	-1.6094379124341	8	1	2016
NA	-1.77195684193188	9	1	2016
NA	-4.60517018598809	10	1	2016
NA	-1.77195684193188	11	1	2016
NA	-1.6094379124341	12	1	2016
NA	-3.2188758248682	13	1	2016
NA	-2.12026353620009	14	1	2016
NA	-1.6094379124341	15	1	2016
NA	-1.46967597005894	16	1	2016
NA	-1.42711635564015	17	1	2016
NA	-2.99573227355399	18	1	2016
NA	-1.46967597005894	19	1	2016
NA	-0.755022584278033	20	1	2016
NA	-0.941608539858445	21	1	2016
NA	-1.83258146374831	22	1	2016
NA	-1.34707364796661	23	1	2016
NA	-0.967584026261706	24	1	2016
NA	-1.04982212449868	25	1	2016
NA	-0.867500567704723	26	1	2016
NA	-0.776528789498996	27	1	2016
NA	-0.579818495252942	28	1	2016
NA	-0.59783700075562	29	1	2016
NA	-1.38629436111989	30	1	2016
NA	-0.941608539858445	31	1	2016
NA	-0.755022584278033	32	1	2016
NA	-0.994252273343867	33	1	2016
NA	-0.562118918153541	34	1	2016
NA	-0.544727175441672	35	1	2016
NA	-0.63487827243597	36	1	2016
NA	-0.356674943938732	37	1	2016
NA	-0.63487827243597	38	1	2016
NA	-0.713349887877465	39	1	2016
NA	-0.843970070294529	40	1	2016
NA	-0.798507696217772	41	1	2016
NA	-0.415515443961666	42	1	2016
NA	-0.579818495252942	43	1	2016
NA	-0.891598119283784	44	1	2016
NA	-0.653926467406664	45	1	2016
NA	-0.916290731874155	3	2	2016
NA	-0.867500567704723	4	2	2016
NA	-0.867500567704723	5	2	2016
NA	-0.7339691750802	6	2	2016
NA	-1.38629436111989	7	2	2016
NA	-2.20727491318972	8	2	2016
NA	-3.50655789731998	9	2	2016
NA	-1.89711998488588	10	2	2016
NA	-2.04022082852655	11	2	2016
NA	-2.65926003693278	12	2	2016
NA	-2.81341071676004	13	2	2016
NA	-2.12026353620009	14	2	2016
NA	-2.65926003693278	15	2	2016
NA	-1.71479842809193	16	2	2016
NA	-1.89711998488588	17	2	2016
NA	-2.81341071676004	18	2	2016
NA	-1.96611285637283	19	2	2016
NA	-1.56064774826467	20	2	2016
NA	-1.56064774826467	21	2	2016
NA	-1.07880966137193	22	2	2016
NA	-1.34707364796661	23	2	2016
NA	-1.04982212449868	24	2	2016
NA	-0.967584026261706	25	2	2016
NA	-0.941608539858445	26	2	2016
NA	-0.776528789498996	27	2	2016
NA	-0.59783700075562	28	2	2016
NA	-1.71479842809193	29	2	2016
NA	-0.994252273343867	30	2	2016
NA	-0.755022584278033	31	2	2016
NA	-1.27296567581289	32	2	2016
NA	-0.562118918153541	33	2	2016
NA	-0.673344553263766	34	2	2016
NA	-0.59783700075562	35	2	2016
NA	-0.49429632181478	36	2	2016
NA	-0.891598119283784	37	2	2016
NA	-0.941608539858445	38	2	2016
NA	-0.941608539858445	39	2	2016
NA	-0.82098055206983	40	2	2016
NA	-0.49429632181478	41	2	2016
NA	-0.693147180559945	42	2	2016
NA	-0.579818495252942	43	2	2016
NA	-0.867500567704723	44	2	2016
NA	-0.891598119283784	45	2	2016
NA	-0.867500567704723	3	3	2016
NA	-0.916290731874155	4	3	2016
NA	-0.579818495252942	5	3	2016
NA	-1.89711998488588	6	3	2016
NA	-1.89711998488588	7	3	2016
NA	-4.60517018598809	8	3	2016
NA	-2.12026353620009	9	3	2016
NA	-2.65926003693278	10	3	2016
NA	-2.52572864430826	11	3	2016
NA	-2.30258509299405	12	3	2016
NA	-1.66073120682165	13	3	2016
NA	-2.65926003693278	14	3	2016
NA	-1.83258146374831	15	3	2016
NA	-1.6094379124341	16	3	2016
NA	-2.65926003693278	17	3	2016
NA	-1.34707364796661	18	3	2016
NA	-2.30258509299405	19	3	2016
NA	-1.38629436111989	20	3	2016
NA	-1.10866262452161	21	3	2016
NA	-0.579818495252942	22	3	2016
NA	-1.38629436111989	23	3	2016
NA	-0.967584026261706	24	3	2016
NA	-1.13943428318836	25	3	2016
NA	-0.916290731874155	26	3	2016
NA	-1.07880966137193	27	3	2016
NA	-1.56064774826467	28	3	2016
NA	-0.867500567704723	29	3	2016
NA	-0.544727175441672	30	3	2016
NA	-1.17118298150295	31	3	2016
NA	-0.941608539858445	32	3	2016
NA	-0.776528789498996	33	3	2016
NA	-0.755022584278033	34	3	2016
NA	-0.356674943938732	35	3	2016
NA	-0.941608539858445	36	3	2016
NA	-0.941608539858445	37	3	2016
NA	-0.7339691750802	38	3	2016
NA	-0.798507696217772	39	3	2016
NA	-0.544727175441672	40	3	2016
NA	-0.63487827243597	41	3	2016
NA	-0.579818495252942	42	3	2016
NA	-0.941608539858445	43	3	2016
NA	-0.673344553263766	44	3	2016
NA	-0.49429632181478	45	3	2016
NA	-0.867500567704723	3	4	2016
NA	-0.693147180559945	4	4	2016
NA	-2.04022082852655	5	4	2016
NA	-1.83258146374831	6	4	2016
NA	-2.99573227355399	7	4	2016
NA	-2.12026353620009	8	4	2016
NA	-3.2188758248682	9	4	2016
NA	-2.40794560865187	10	4	2016
NA	-2.52572864430826	11	4	2016
NA	-1.66073120682165	12	4	2016
NA	-2.20727491318972	13	4	2016
NA	-1.6094379124341	14	4	2016
NA	-1.34707364796661	15	4	2016
NA	-2.30258509299405	16	4	2016
NA	-1.42711635564015	17	4	2016
NA	-1.71479842809193	18	4	2016
NA	-1.13943428318836	19	4	2016
NA	-1.23787435600162	20	4	2016
NA	-0.798507696217772	21	4	2016
NA	-1.56064774826467	22	4	2016
NA	-1.56064774826467	23	4	2016
NA	-0.891598119283784	24	4	2016
NA	-0.82098055206983	25	4	2016
NA	-0.967584026261706	26	4	2016
NA	-2.04022082852655	27	4	2016
NA	-0.7339691750802	28	4	2016
NA	-0.478035800943	29	4	2016
NA	-0.798507696217772	30	4	2016
NA	-0.941608539858445	31	4	2016
NA	-1.13943428318836	32	4	2016
NA	-1.17118298150295	33	4	2016
NA	-0.713349887877465	34	4	2016
NA	-0.579818495252942	35	4	2016
NA	-1.07880966137193	36	4	2016
NA	-0.478035800943	37	4	2016
NA	-1.02165124753198	38	4	2016
NA	-0.755022584278033	39	4	2016
NA	-0.755022584278033	40	4	2016
NA	-0.616186139423817	41	4	2016
NA	-1.38629436111989	42	4	2016
NA	-0.673344553263766	43	4	2016
NA	-0.562118918153541	44	4	2016
NA	-0.59783700075562	45	4	2016
NA	-2.20727491318972	3	1	2016
NA	-0.843970070294529	4	1	2016
NA	-0.82098055206983	5	1	2016
NA	-1.27296567581289	6	1	2016
NA	-0.653926467406664	7	1	2016
NA	-1.71479842809193	8	1	2016
NA	-1.71479842809193	9	1	2016
NA	-3.91202300542815	10	1	2016
NA	-1.66073120682165	11	1	2016
NA	-1.71479842809193	12	1	2016
NA	-2.99573227355399	13	1	2016
NA	-1.89711998488588	14	1	2016
NA	-1.66073120682165	15	1	2016
NA	-1.42711635564015	16	1	2016
NA	-1.46967597005894	17	1	2016
NA	-2.81341071676004	18	1	2016
NA	-1.6094379124341	19	1	2016
NA	-0.693147180559945	20	1	2016
NA	-0.967584026261706	21	1	2016
NA	-1.96611285637283	22	1	2016
NA	-1.51412773262978	23	1	2016
NA	-0.941608539858445	24	1	2016
NA	-1.17118298150295	25	1	2016
NA	-0.967584026261706	26	1	2016
NA	-0.755022584278033	27	1	2016
NA	-0.616186139423817	28	1	2016
NA	-0.616186139423817	29	1	2016
NA	-1.34707364796661	30	1	2016
NA	-1.02165124753198	31	1	2016
NA	-0.798507696217772	32	1	2016
NA	-1.13943428318836	33	1	2016
NA	-0.562118918153541	34	1	2016
NA	-0.544727175441672	35	1	2016
NA	-0.673344553263766	36	1	2016
NA	-0.371063681390832	37	1	2016
NA	-0.693147180559945	38	1	2016
NA	-0.713349887877465	39	1	2016
NA	-0.967584026261706	40	1	2016
NA	-0.7339691750802	41	1	2016
NA	-0.415515443961666	42	1	2016
NA	-0.616186139423817	43	1	2016
NA	-0.916290731874155	44	1	2016
NA	-0.693147180559945	45	1	2016
NA	-0.941608539858445	3	2	2016
NA	-0.867500567704723	4	2	2016
NA	-0.867500567704723	5	2	2016
NA	-0.776528789498996	6	2	2016
NA	-1.51412773262978	7	2	2016
NA	-2.12026353620009	8	2	2016
NA	-3.50655789731998	9	2	2016
NA	-2.20727491318972	10	2	2016
NA	-2.04022082852655	11	2	2016
NA	-2.52572864430826	12	2	2016
NA	-2.65926003693278	13	2	2016
NA	-2.20727491318972	14	2	2016
NA	-2.40794560865187	15	2	2016
NA	-1.77195684193188	16	2	2016
NA	-1.83258146374831	17	2	2016
NA	-2.81341071676004	18	2	2016
NA	-1.89711998488588	19	2	2016
NA	-1.6094379124341	20	2	2016
NA	-1.51412773262978	21	2	2016
NA	-1.10866262452161	22	2	2016
NA	-1.27296567581289	23	2	2016
NA	-0.967584026261706	24	2	2016
NA	-0.941608539858445	25	2	2016
NA	-0.891598119283784	26	2	2016
NA	-0.891598119283784	27	2	2016
NA	-0.713349887877465	28	2	2016
NA	-1.56064774826467	29	2	2016
NA	-1.02165124753198	30	2	2016
NA	-0.82098055206983	31	2	2016
NA	-1.10866262452161	32	2	2016
NA	-0.63487827243597	33	2	2016
NA	-0.673344553263766	34	2	2016
NA	-0.562118918153541	35	2	2016
NA	-0.446287102628419	36	2	2016
NA	-0.843970070294529	37	2	2016
NA	-0.994252273343867	38	2	2016
NA	-0.776528789498996	39	2	2016
NA	-0.798507696217772	40	2	2016
NA	-0.462035459596559	41	2	2016
NA	-0.63487827243597	42	2	2016
NA	-0.59783700075562	43	2	2016
NA	-0.755022584278033	44	2	2016
NA	-0.82098055206983	45	2	2016
NA	-0.7339691750802	3	3	2016
NA	-0.967584026261706	4	3	2016
NA	-0.616186139423817	5	3	2016
NA	-1.89711998488588	6	3	2016
NA	-1.83258146374831	7	3	2016
NA	-4.60517018598809	8	3	2016
NA	-2.04022082852655	9	3	2016
NA	-2.65926003693278	10	3	2016
NA	-2.81341071676004	11	3	2016
NA	-2.52572864430826	12	3	2016
NA	-1.71479842809193	13	3	2016
NA	-2.65926003693278	14	3	2016
NA	-1.66073120682165	15	3	2016
NA	-1.42711635564015	16	3	2016
NA	-2.52572864430826	17	3	2016
NA	-1.46967597005894	18	3	2016
NA	-2.40794560865187	19	3	2016
NA	-1.27296567581289	20	3	2016
NA	-1.04982212449868	21	3	2016
NA	-0.673344553263766	22	3	2016
NA	-1.34707364796661	23	3	2016
NA	-0.967584026261706	24	3	2016
NA	-1.04982212449868	25	3	2016
NA	-0.776528789498996	26	3	2016
NA	-1.04982212449868	27	3	2016
NA	-1.6094379124341	28	3	2016
NA	-0.82098055206983	29	3	2016
NA	-0.544727175441672	30	3	2016
NA	-1.17118298150295	31	3	2016
NA	-0.82098055206983	32	3	2016
NA	-0.798507696217772	33	3	2016
NA	-0.843970070294529	34	3	2016
NA	-0.385662480811985	35	3	2016
NA	-0.891598119283784	36	3	2016
NA	-0.941608539858445	37	3	2016
NA	-0.867500567704723	38	3	2016
NA	-0.867500567704723	39	3	2016
NA	-0.616186139423817	40	3	2016
NA	-0.653926467406664	41	3	2016
NA	-0.653926467406664	42	3	2016
NA	-0.916290731874155	43	3	2016
NA	-0.755022584278033	44	3	2016
NA	-0.579818495252942	45	3	2016
NA	-0.867500567704723	3	4	2016
NA	-0.82098055206983	4	4	2016
NA	-2.04022082852655	5	4	2016
NA	-1.89711998488588	6	4	2016
NA	-2.99573227355399	7	4	2016
NA	-2.20727491318972	8	4	2016
NA	-3.2188758248682	9	4	2016
NA	-2.65926003693278	10	4	2016
NA	-2.65926003693278	11	4	2016
NA	-2.04022082852655	12	4	2016
NA	-2.12026353620009	13	4	2016
NA	-1.6094379124341	14	4	2016
NA	-1.6094379124341	15	4	2016
NA	-2.81341071676004	16	4	2016
NA	-1.27296567581289	17	4	2016
NA	-1.77195684193188	18	4	2016
NA	-1.13943428318836	19	4	2016
NA	-1.23787435600162	20	4	2016
NA	-0.798507696217772	21	4	2016
NA	-1.71479842809193	22	4	2016
NA	-1.6094379124341	23	4	2016
NA	-0.967584026261706	24	4	2016
NA	-0.867500567704723	25	4	2016
NA	-0.867500567704723	26	4	2016
NA	-2.04022082852655	27	4	2016
NA	-0.798507696217772	28	4	2016
NA	-0.510825623765991	29	4	2016
NA	-0.891598119283784	30	4	2016
NA	-0.867500567704723	31	4	2016
NA	-1.10866262452161	32	4	2016
NA	-1.20397280432594	33	4	2016
NA	-0.713349887877465	34	4	2016
NA	-0.59783700075562	35	4	2016
NA	-1.02165124753198	36	4	2016
NA	-0.49429632181478	37	4	2016
NA	-1.04982212449868	38	4	2016
NA	-0.693147180559945	39	4	2016
NA	-0.713349887877465	40	4	2016
NA	-0.59783700075562	41	4	2016
NA	-1.34707364796661	42	4	2016
NA	-0.713349887877465	43	4	2016
NA	-0.63487827243597	44	4	2016
NA	-0.59783700075562	45	4	2016
NA	-2.30258509299405	3	1	2016
NA	-0.867500567704723	4	1	2016
NA	-0.776528789498996	5	1	2016
NA	-1.30933331998376	6	1	2016
NA	-0.693147180559945	7	1	2016
NA	-1.6094379124341	8	1	2016
NA	-1.89711998488588	9	1	2016
NA	-3.91202300542815	10	1	2016
NA	-1.66073120682165	11	1	2016
NA	-1.71479842809193	12	1	2016
NA	-3.2188758248682	13	1	2016
NA	-2.12026353620009	14	1	2016
NA	-1.71479842809193	15	1	2016
NA	-1.42711635564015	16	1	2016
NA	-1.46967597005894	17	1	2016
NA	-2.99573227355399	18	1	2016
NA	-1.51412773262978	19	1	2016
NA	-0.693147180559945	20	1	2016
NA	-0.941608539858445	21	1	2016
NA	-1.83258146374831	22	1	2016
NA	-1.38629436111989	23	1	2016
NA	-0.891598119283784	24	1	2016
NA	-1.17118298150295	25	1	2016
NA	-0.941608539858445	26	1	2016
NA	-0.755022584278033	27	1	2016
NA	-0.63487827243597	28	1	2016
NA	-0.579818495252942	29	1	2016
NA	-1.27296567581289	30	1	2016
NA	-0.994252273343867	31	1	2016
NA	-0.713349887877465	32	1	2016
NA	-1.17118298150295	33	1	2016
NA	-0.527632742082372	34	1	2016
NA	-0.544727175441672	35	1	2016
NA	-0.616186139423817	36	1	2016
NA	-0.400477566597125	37	1	2016
NA	-0.673344553263766	38	1	2016
NA	-0.776528789498996	39	1	2016
NA	-0.916290731874155	40	1	2016
NA	-0.7339691750802	41	1	2016
NA	-0.446287102628419	42	1	2016
NA	-0.616186139423817	43	1	2016
NA	-0.867500567704723	44	1	2016
NA	-0.713349887877465	45	1	2016
NA	-0.941608539858445	3	2	2016
NA	-0.916290731874155	4	2	2016
NA	-0.867500567704723	5	2	2016
NA	-0.776528789498996	6	2	2016
NA	-1.6094379124341	7	2	2016
NA	-1.96611285637283	8	2	2016
NA	-3.91202300542815	9	2	2016
NA	-1.89711998488588	10	2	2016
NA	-2.04022082852655	11	2	2016
NA	-2.81341071676004	12	2	2016
NA	-2.65926003693278	13	2	2016
NA	-2.20727491318972	14	2	2016
NA	-2.52572864430826	15	2	2016
NA	-1.89711998488588	16	2	2016
NA	-1.89711998488588	17	2	2016
NA	-2.99573227355399	18	2	2016
NA	-1.89711998488588	19	2	2016
NA	-1.56064774826467	20	2	2016
NA	-1.6094379124341	21	2	2016
NA	-1.07880966137193	22	2	2016
NA	-1.30933331998376	23	2	2016
NA	-0.916290731874155	24	2	2016
NA	-0.967584026261706	25	2	2016
NA	-0.941608539858445	26	2	2016
NA	-0.916290731874155	27	2	2016
NA	-0.653926467406664	28	2	2016
NA	-1.56064774826467	29	2	2016
NA	-1.02165124753198	30	2	2016
NA	-0.755022584278033	31	2	2016
NA	-1.17118298150295	32	2	2016
NA	-0.616186139423817	33	2	2016
NA	-0.713349887877465	34	2	2016
NA	-0.544727175441672	35	2	2016
NA	-0.446287102628419	36	2	2016
NA	-0.867500567704723	37	2	2016
NA	-0.967584026261706	38	2	2016
NA	-0.867500567704723	39	2	2016
NA	-0.891598119283784	40	2	2016
NA	-0.49429632181478	41	2	2016
NA	-0.63487827243597	42	2	2016
NA	-0.59783700075562	43	2	2016
NA	-0.798507696217772	44	2	2016
NA	-0.891598119283784	45	2	2016
NA	-0.843970070294529	3	3	2016
NA	-0.967584026261706	4	3	2016
NA	-0.527632742082372	5	3	2016
NA	-1.77195684193188	6	3	2016
NA	-1.83258146374831	7	3	2016
NA	-4.60517018598809	8	3	2016
NA	-2.20727491318972	9	3	2016
NA	-2.65926003693278	10	3	2016
NA	-2.99573227355399	11	3	2016
NA	-2.40794560865187	12	3	2016
NA	-1.71479842809193	13	3	2016
NA	-2.65926003693278	14	3	2016
NA	-1.77195684193188	15	3	2016
NA	-1.42711635564015	16	3	2016
NA	-2.52572864430826	17	3	2016
NA	-1.42711635564015	18	3	2016
NA	-2.40794560865187	19	3	2016
NA	-1.34707364796661	20	3	2016
NA	-1.07880966137193	21	3	2016
NA	-0.7339691750802	22	3	2016
NA	-1.34707364796661	23	3	2016
NA	-1.02165124753198	24	3	2016
NA	-1.13943428318836	25	3	2016
NA	-0.798507696217772	26	3	2016
NA	-1.07880966137193	27	3	2016
NA	-1.66073120682165	28	3	2016
NA	-0.891598119283784	29	3	2016
NA	-0.544727175441672	30	3	2016
NA	-1.20397280432594	31	3	2016
NA	-0.916290731874155	32	3	2016
NA	-0.843970070294529	33	3	2016
NA	-0.776528789498996	34	3	2016
NA	-0.400477566597125	35	3	2016
NA	-0.916290731874155	36	3	2016
NA	-1.04982212449868	37	3	2016
NA	-0.843970070294529	38	3	2016
NA	-0.798507696217772	39	3	2016
NA	-0.616186139423817	40	3	2016
NA	-0.616186139423817	41	3	2016
NA	-0.59783700075562	42	3	2016
NA	-0.967584026261706	43	3	2016
NA	-0.693147180559945	44	3	2016
NA	-0.579818495252942	45	3	2016
NA	-0.891598119283784	3	4	2016
NA	-0.798507696217772	4	4	2016
NA	-2.20727491318972	5	4	2016
NA	-1.89711998488588	6	4	2016
NA	-2.99573227355399	7	4	2016
NA	-2.30258509299405	8	4	2016
NA	-3.50655789731998	9	4	2016
NA	-2.52572864430826	10	4	2016
NA	-2.52572864430826	11	4	2016
NA	-1.83258146374831	12	4	2016
NA	-2.04022082852655	13	4	2016
NA	-1.77195684193188	14	4	2016
NA	-1.51412773262978	15	4	2016
NA	-2.65926003693278	16	4	2016
NA	-1.23787435600162	17	4	2016
NA	-1.77195684193188	18	4	2016
NA	-1.20397280432594	19	4	2016
NA	-1.23787435600162	20	4	2016
NA	-0.843970070294529	21	4	2016
NA	-1.66073120682165	22	4	2016
NA	-1.56064774826467	23	4	2016
NA	-0.867500567704723	24	4	2016
NA	-0.867500567704723	25	4	2016
NA	-0.994252273343867	26	4	2016
NA	-1.96611285637283	27	4	2016
NA	-0.798507696217772	28	4	2016
NA	-0.478035800943	29	4	2016
NA	-0.867500567704723	30	4	2016
NA	-0.891598119283784	31	4	2016
NA	-1.17118298150295	32	4	2016
NA	-1.20397280432594	33	4	2016
NA	-0.693147180559945	34	4	2016
NA	-0.544727175441672	35	4	2016
NA	-1.07880966137193	36	4	2016
NA	-0.478035800943	37	4	2016
NA	-1.02165124753198	38	4	2016
NA	-0.653926467406664	39	4	2016
NA	-0.63487827243597	40	4	2016
NA	-0.59783700075562	41	4	2016
NA	-1.27296567581289	42	4	2016
NA	-0.776528789498996	43	4	2016
NA	-0.510825623765991	44	4	2016
NA	-0.59783700075562	45	4	2016
NA	-2.30258509299405	3	1	2016
NA	-0.843970070294529	4	1	2016
NA	-0.755022584278033	5	1	2016
NA	-1.34707364796661	6	1	2016
NA	-0.693147180559945	7	1	2016
NA	-1.66073120682165	8	1	2016
NA	-1.83258146374831	9	1	2016
NA	-3.91202300542815	10	1	2016
NA	-1.66073120682165	11	1	2016
NA	-1.71479842809193	12	1	2016
NA	-2.99573227355399	13	1	2016
NA	-1.96611285637283	14	1	2016
NA	-1.51412773262978	15	1	2016
NA	-1.38629436111989	16	1	2016
NA	-1.42711635564015	17	1	2016
NA	-2.81341071676004	18	1	2016
NA	-1.66073120682165	19	1	2016
NA	-0.653926467406664	20	1	2016
NA	-0.941608539858445	21	1	2016
NA	-1.96611285637283	22	1	2016
NA	-1.42711635564015	23	1	2016
NA	-0.891598119283784	24	1	2016
NA	-1.23787435600162	25	1	2016
NA	-0.967584026261706	26	1	2016
NA	-0.776528789498996	27	1	2016
NA	-0.59783700075562	28	1	2016
NA	-0.562118918153541	29	1	2016
NA	-1.38629436111989	30	1	2016
NA	-0.994252273343867	31	1	2016
NA	-0.755022584278033	32	1	2016
NA	-1.17118298150295	33	1	2016
NA	-0.527632742082372	34	1	2016
NA	-0.527632742082372	35	1	2016
NA	-0.653926467406664	36	1	2016
NA	-0.415515443961666	37	1	2016
NA	-0.713349887877465	38	1	2016
NA	-0.713349887877465	39	1	2016
NA	-0.967584026261706	40	1	2016
NA	-0.755022584278033	41	1	2016
NA	-0.415515443961666	42	1	2016
NA	-0.616186139423817	43	1	2016
NA	-0.916290731874155	44	1	2016
NA	-0.653926467406664	45	1	2016
NA	-0.916290731874155	3	2	2016
NA	-0.891598119283784	4	2	2016
NA	-0.843970070294529	5	2	2016
NA	-0.798507696217772	6	2	2016
NA	-1.56064774826467	7	2	2016
NA	-2.04022082852655	8	2	2016
NA	-3.91202300542815	9	2	2016
NA	-1.96611285637283	10	2	2016
NA	-2.12026353620009	11	2	2016
NA	-2.65926003693278	12	2	2016
NA	-2.81341071676004	13	2	2016
NA	-2.20727491318972	14	2	2016
NA	-2.40794560865187	15	2	2016
NA	-1.77195684193188	16	2	2016
NA	-1.71479842809193	17	2	2016
NA	-2.81341071676004	18	2	2016
NA	-1.96611285637283	19	2	2016
NA	-1.51412773262978	20	2	2016
NA	-1.56064774826467	21	2	2016
NA	-1.10866262452161	22	2	2016
NA	-1.27296567581289	23	2	2016
NA	-0.967584026261706	24	2	2016
NA	-0.891598119283784	25	2	2016
NA	-0.891598119283784	26	2	2016
NA	-0.82098055206983	27	2	2016
NA	-0.653926467406664	28	2	2016
NA	-1.6094379124341	29	2	2016
NA	-0.941608539858445	30	2	2016
NA	-0.755022584278033	31	2	2016
NA	-1.23787435600162	32	2	2016
NA	-0.63487827243597	33	2	2016
NA	-0.63487827243597	34	2	2016
NA	-0.562118918153541	35	2	2016
NA	-0.478035800943	36	2	2016
NA	-0.916290731874155	37	2	2016
NA	-0.967584026261706	38	2	2016
NA	-0.867500567704723	39	2	2016
NA	-0.82098055206983	40	2	2016
NA	-0.510825623765991	41	2	2016
NA	-0.653926467406664	42	2	2016
NA	-0.616186139423817	43	2	2016
NA	-0.798507696217772	44	2	2016
NA	-0.867500567704723	45	2	2016
NA	-0.798507696217772	3	3	2016
NA	-0.941608539858445	4	3	2016
NA	-0.616186139423817	5	3	2016
NA	-1.71479842809193	6	3	2016
NA	-1.83258146374831	7	3	2016
NA	-4.60517018598809	8	3	2016
NA	-2.12026353620009	9	3	2016
NA	-2.81341071676004	10	3	2016
NA	-2.81341071676004	11	3	2016
NA	-2.52572864430826	12	3	2016
NA	-1.77195684193188	13	3	2016
NA	-2.65926003693278	14	3	2016
NA	-1.71479842809193	15	3	2016
NA	-1.38629436111989	16	3	2016
NA	-2.52572864430826	17	3	2016
NA	-1.34707364796661	18	3	2016
NA	-2.30258509299405	19	3	2016
NA	-1.30933331998376	20	3	2016
NA	-1.02165124753198	21	3	2016
NA	-0.693147180559945	22	3	2016
NA	-1.34707364796661	23	3	2016
NA	-0.967584026261706	24	3	2016
NA	-1.02165124753198	25	3	2016
NA	-0.843970070294529	26	3	2016
NA	-1.07880966137193	27	3	2016
NA	-1.66073120682165	28	3	2016
NA	-0.867500567704723	29	3	2016
NA	-0.562118918153541	30	3	2016
NA	-1.23787435600162	31	3	2016
NA	-0.891598119283784	32	3	2016
NA	-0.755022584278033	33	3	2016
NA	-0.776528789498996	34	3	2016
NA	-0.371063681390832	35	3	2016
NA	-0.941608539858445	36	3	2016
NA	-0.941608539858445	37	3	2016
NA	-0.843970070294529	38	3	2016
NA	-0.776528789498996	39	3	2016
NA	-0.616186139423817	40	3	2016
NA	-0.673344553263766	41	3	2016
NA	-0.59783700075562	42	3	2016
NA	-0.916290731874155	43	3	2016
NA	-0.713349887877465	44	3	2016
NA	-0.544727175441672	45	3	2016
NA	-0.891598119283784	3	4	2016
NA	-0.82098055206983	4	4	2016
NA	-2.12026353620009	5	4	2016
NA	-1.77195684193188	6	4	2016
NA	-2.99573227355399	7	4	2016
NA	-2.20727491318972	8	4	2016
NA	-2.99573227355399	9	4	2016
NA	-2.52572864430826	10	4	2016
NA	-2.52572864430826	11	4	2016
NA	-1.89711998488588	12	4	2016
NA	-1.96611285637283	13	4	2016
NA	-1.71479842809193	14	4	2016
NA	-1.56064774826467	15	4	2016
NA	-2.40794560865187	16	4	2016
NA	-1.34707364796661	17	4	2016
NA	-1.66073120682165	18	4	2016
NA	-1.13943428318836	19	4	2016
NA	-1.20397280432594	20	4	2016
NA	-0.867500567704723	21	4	2016
NA	-1.66073120682165	22	4	2016
NA	-1.66073120682165	23	4	2016
NA	-0.867500567704723	24	4	2016
NA	-0.891598119283784	25	4	2016
NA	-0.967584026261706	26	4	2016
NA	-1.96611285637283	27	4	2016
NA	-0.776528789498996	28	4	2016
NA	-0.430782916092454	29	4	2016
NA	-0.867500567704723	30	4	2016
NA	-0.916290731874155	31	4	2016
NA	-1.10866262452161	32	4	2016
NA	-1.23787435600162	33	4	2016
NA	-0.713349887877465	34	4	2016
NA	-0.579818495252942	35	4	2016
NA	-1.04982212449868	36	4	2016
NA	-0.49429632181478	37	4	2016
NA	-0.967584026261706	38	4	2016
NA	-0.673344553263766	39	4	2016
NA	-0.63487827243597	40	4	2016
NA	-0.616186139423817	41	4	2016
NA	-1.30933331998376	42	4	2016
NA	-0.7339691750802	43	4	2016
NA	-0.59783700075562	44	4	2016
NA	-0.616186139423817	45	4	2016
NA	-2.30258509299405	3	1	2016
NA	-0.82098055206983	4	1	2016
NA	-0.776528789498996	5	1	2016
NA	-1.27296567581289	6	1	2016
NA	-0.693147180559945	7	1	2016
NA	-1.66073120682165	8	1	2016
NA	-1.83258146374831	9	1	2016
NA	-3.91202300542815	10	1	2016
NA	-1.66073120682165	11	1	2016
NA	-1.71479842809193	12	1	2016
NA	-2.65926003693278	13	1	2016
NA	-1.96611285637283	14	1	2016
NA	-1.6094379124341	15	1	2016
NA	-1.46967597005894	16	1	2016
NA	-1.56064774826467	17	1	2016
NA	-3.2188758248682	18	1	2016
NA	-1.51412773262978	19	1	2016
NA	-0.673344553263766	20	1	2016
NA	-0.994252273343867	21	1	2016
NA	-1.89711998488588	22	1	2016
NA	-1.42711635564015	23	1	2016
NA	-0.941608539858445	24	1	2016
NA	-1.20397280432594	25	1	2016
NA	-0.916290731874155	26	1	2016
NA	-0.798507696217772	27	1	2016
NA	-0.616186139423817	28	1	2016
NA	-0.579818495252942	29	1	2016
NA	-1.27296567581289	30	1	2016
NA	-1.02165124753198	31	1	2016
NA	-0.713349887877465	32	1	2016
NA	-1.17118298150295	33	1	2016
NA	-0.544727175441672	34	1	2016
NA	-0.562118918153541	35	1	2016
NA	-0.653926467406664	36	1	2016
NA	-0.385662480811985	37	1	2016
NA	-0.693147180559945	38	1	2016
NA	-0.755022584278033	39	1	2016
NA	-0.941608539858445	40	1	2016
NA	-0.755022584278033	41	1	2016
NA	-0.385662480811985	42	1	2016
NA	-0.579818495252942	43	1	2016
NA	-0.867500567704723	44	1	2016
NA	-0.673344553263766	45	1	2016
NA	-0.967584026261706	3	2	2016
NA	-0.867500567704723	4	2	2016
NA	-0.891598119283784	5	2	2016
NA	-0.755022584278033	6	2	2016
NA	-1.51412773262978	7	2	2016
NA	-2.04022082852655	8	2	2016
NA	-3.91202300542815	9	2	2016
NA	-1.96611285637283	10	2	2016
NA	-2.04022082852655	11	2	2016
NA	-2.65926003693278	12	2	2016
NA	-2.81341071676004	13	2	2016
NA	-2.30258509299405	14	2	2016
NA	-2.30258509299405	15	2	2016
NA	-1.71479842809193	16	2	2016
NA	-1.83258146374831	17	2	2016
NA	-2.81341071676004	18	2	2016
NA	-1.89711998488588	19	2	2016
NA	-1.51412773262978	20	2	2016
NA	-1.6094379124341	21	2	2016
NA	-1.07880966137193	22	2	2016
NA	-1.23787435600162	23	2	2016
NA	-0.916290731874155	24	2	2016
NA	-0.941608539858445	25	2	2016
NA	-0.941608539858445	26	2	2016
NA	-0.82098055206983	27	2	2016
NA	-0.653926467406664	28	2	2016
NA	-1.56064774826467	29	2	2016
NA	-1.02165124753198	30	2	2016
NA	-0.776528789498996	31	2	2016
NA	-1.17118298150295	32	2	2016
NA	-0.59783700075562	33	2	2016
NA	-0.673344553263766	34	2	2016
NA	-0.616186139423817	35	2	2016
NA	-0.478035800943	36	2	2016
NA	-0.82098055206983	37	2	2016
NA	-1.02165124753198	38	2	2016
NA	-0.843970070294529	39	2	2016
NA	-0.867500567704723	40	2	2016
NA	-0.527632742082372	41	2	2016
NA	-0.653926467406664	42	2	2016
NA	-0.579818495252942	43	2	2016
NA	-0.798507696217772	44	2	2016
NA	-0.891598119283784	45	2	2016
NA	-0.798507696217772	3	3	2016
NA	-0.867500567704723	4	3	2016
NA	-0.59783700075562	5	3	2016
NA	-1.77195684193188	6	3	2016
NA	-1.89711998488588	7	3	2016
NA	-4.60517018598809	8	3	2016
NA	-2.20727491318972	9	3	2016
NA	-2.52572864430826	10	3	2016
NA	-2.81341071676004	11	3	2016
NA	-2.52572864430826	12	3	2016
NA	-1.83258146374831	13	3	2016
NA	-2.65926003693278	14	3	2016
NA	-1.83258146374831	15	3	2016
NA	-1.42711635564015	16	3	2016
NA	-2.52572864430826	17	3	2016
NA	-1.38629436111989	18	3	2016
NA	-2.40794560865187	19	3	2016
NA	-1.30933331998376	20	3	2016
NA	-1.07880966137193	21	3	2016
NA	-0.713349887877465	22	3	2016
NA	-1.27296567581289	23	3	2016
NA	-0.994252273343867	24	3	2016
NA	-1.02165124753198	25	3	2016
NA	-0.843970070294529	26	3	2016
NA	-1.04982212449868	27	3	2016
NA	-1.6094379124341	28	3	2016
NA	-0.891598119283784	29	3	2016
NA	-0.544727175441672	30	3	2016
NA	-1.20397280432594	31	3	2016
NA	-0.891598119283784	32	3	2016
NA	-0.776528789498996	33	3	2016
NA	-0.798507696217772	34	3	2016
NA	-0.400477566597125	35	3	2016
NA	-0.867500567704723	36	3	2016
NA	-0.941608539858445	37	3	2016
NA	-0.798507696217772	38	3	2016
NA	-0.798507696217772	39	3	2016
NA	-0.63487827243597	40	3	2016
NA	-0.653926467406664	41	3	2016
NA	-0.544727175441672	42	3	2016
NA	-0.867500567704723	43	3	2016
NA	-0.693147180559945	44	3	2016
NA	-0.562118918153541	45	3	2016
NA	-0.867500567704723	3	4	2016
NA	-0.755022584278033	4	4	2016
NA	-1.89711998488588	5	4	2016
NA	-1.89711998488588	6	4	2016
NA	-2.99573227355399	7	4	2016
NA	-2.30258509299405	8	4	2016
NA	-2.99573227355399	9	4	2016
NA	-2.40794560865187	10	4	2016
NA	-2.52572864430826	11	4	2016
NA	-1.83258146374831	12	4	2016
NA	-2.12026353620009	13	4	2016
NA	-1.71479842809193	14	4	2016
NA	-1.42711635564015	15	4	2016
NA	-2.65926003693278	16	4	2016
NA	-1.27296567581289	17	4	2016
NA	-1.77195684193188	18	4	2016
NA	-1.13943428318836	19	4	2016
NA	-1.30933331998376	20	4	2016
NA	-0.891598119283784	21	4	2016
NA	-1.6094379124341	22	4	2016
NA	-1.6094379124341	23	4	2016
NA	-0.843970070294529	24	4	2016
NA	-0.916290731874155	25	4	2016
NA	-0.916290731874155	26	4	2016
NA	-1.96611285637283	27	4	2016
NA	-0.798507696217772	28	4	2016
NA	-0.478035800943	29	4	2016
NA	-0.891598119283784	30	4	2016
NA	-0.843970070294529	31	4	2016
NA	-1.13943428318836	32	4	2016
NA	-1.13943428318836	33	4	2016
NA	-0.713349887877465	34	4	2016
NA	-0.562118918153541	35	4	2016
NA	-1.07880966137193	36	4	2016
NA	-0.510825623765991	37	4	2016
NA	-0.994252273343867	38	4	2016
NA	-0.653926467406664	39	4	2016
NA	-0.693147180559945	40	4	2016
NA	-0.616186139423817	41	4	2016
NA	-1.30933331998376	42	4	2016
NA	-0.713349887877465	43	4	2016
NA	-0.562118918153541	44	4	2016
NA	-0.562118918153541	45	4	2016
NA	-2.30258509299405	3	1	2016
NA	-0.843970070294529	4	1	2016
NA	-0.755022584278033	5	1	2016
NA	-1.30933331998376	6	1	2016
NA	-0.673344553263766	7	1	2016
NA	-1.71479842809193	8	1	2016
NA	-1.77195684193188	9	1	2016
NA	-4.60517018598809	10	1	2016
NA	-1.71479842809193	11	1	2016
NA	-1.66073120682165	12	1	2016
NA	-2.81341071676004	13	1	2016
NA	-2.04022082852655	14	1	2016
NA	-1.6094379124341	15	1	2016
NA	-1.46967597005894	16	1	2016
NA	-1.42711635564015	17	1	2016
NA	-2.81341071676004	18	1	2016
NA	-1.51412773262978	19	1	2016
NA	-0.653926467406664	20	1	2016
NA	-0.967584026261706	21	1	2016
NA	-1.89711998488588	22	1	2016
NA	-1.42711635564015	23	1	2016
NA	-0.941608539858445	24	1	2016
NA	-1.17118298150295	25	1	2016
NA	-0.916290731874155	26	1	2016
NA	-0.776528789498996	27	1	2016
NA	-0.579818495252942	28	1	2016
NA	-0.59783700075562	29	1	2016
NA	-1.27296567581289	30	1	2016
NA	-0.967584026261706	31	1	2016
NA	-0.7339691750802	32	1	2016
NA	-1.13943428318836	33	1	2016
NA	-0.544727175441672	34	1	2016
NA	-0.510825623765991	35	1	2016
NA	-0.616186139423817	36	1	2016
NA	-0.400477566597125	37	1	2016
NA	-0.693147180559945	38	1	2016
NA	-0.7339691750802	39	1	2016
NA	-0.941608539858445	40	1	2016
NA	-0.755022584278033	41	1	2016
NA	-0.415515443961666	42	1	2016
NA	-0.616186139423817	43	1	2016
NA	-0.941608539858445	44	1	2016
NA	-0.673344553263766	45	1	2016
NA	-0.941608539858445	3	2	2016
NA	-0.867500567704723	4	2	2016
NA	-0.843970070294529	5	2	2016
NA	-0.776528789498996	6	2	2016
NA	-1.51412773262978	7	2	2016
NA	-2.12026353620009	8	2	2016
NA	-3.50655789731998	9	2	2016
NA	-1.96611285637283	10	2	2016
NA	-2.04022082852655	11	2	2016
NA	-2.52572864430826	12	2	2016
NA	-2.81341071676004	13	2	2016
NA	-2.12026353620009	14	2	2016
NA	-2.30258509299405	15	2	2016
NA	-1.83258146374831	16	2	2016
NA	-1.77195684193188	17	2	2016
NA	-2.81341071676004	18	2	2016
NA	-1.96611285637283	19	2	2016
NA	-1.51412773262978	20	2	2016
NA	-1.56064774826467	21	2	2016
NA	-1.13943428318836	22	2	2016
NA	-1.27296567581289	23	2	2016
NA	-1.02165124753198	24	2	2016
NA	-0.941608539858445	25	2	2016
NA	-0.941608539858445	26	2	2016
NA	-0.82098055206983	27	2	2016
NA	-0.653926467406664	28	2	2016
NA	-1.56064774826467	29	2	2016
NA	-1.02165124753198	30	2	2016
NA	-0.798507696217772	31	2	2016
NA	-1.20397280432594	32	2	2016
NA	-0.63487827243597	33	2	2016
NA	-0.673344553263766	34	2	2016
NA	-0.579818495252942	35	2	2016
NA	-0.462035459596559	36	2	2016
NA	-0.843970070294529	37	2	2016
NA	-1.02165124753198	38	2	2016
NA	-0.843970070294529	39	2	2016
NA	-0.82098055206983	40	2	2016
NA	-0.478035800943	41	2	2016
NA	-0.63487827243597	42	2	2016
NA	-0.579818495252942	43	2	2016
NA	-0.776528789498996	44	2	2016
NA	-0.916290731874155	45	2	2016
NA	-0.776528789498996	3	3	2016
NA	-0.916290731874155	4	3	2016
NA	-0.59783700075562	5	3	2016
NA	-1.83258146374831	6	3	2016
NA	-1.83258146374831	7	3	2016
NA	-3.91202300542815	8	3	2016
NA	-2.20727491318972	9	3	2016
NA	-2.52572864430826	10	3	2016
NA	-2.65926003693278	11	3	2016
NA	-2.52572864430826	12	3	2016
NA	-1.83258146374831	13	3	2016
NA	-2.52572864430826	14	3	2016
NA	-1.83258146374831	15	3	2016
NA	-1.42711635564015	16	3	2016
NA	-2.52572864430826	17	3	2016
NA	-1.38629436111989	18	3	2016
NA	-2.40794560865187	19	3	2016
NA	-1.30933331998376	20	3	2016
NA	-1.04982212449868	21	3	2016
NA	-0.693147180559945	22	3	2016
NA	-1.30933331998376	23	3	2016
NA	-0.967584026261706	24	3	2016
NA	-1.02165124753198	25	3	2016
NA	-0.843970070294529	26	3	2016
NA	-1.07880966137193	27	3	2016
NA	-1.6094379124341	28	3	2016
NA	-0.843970070294529	29	3	2016
NA	-0.544727175441672	30	3	2016
NA	-1.23787435600162	31	3	2016
NA	-0.891598119283784	32	3	2016
NA	-0.798507696217772	33	3	2016
NA	-0.755022584278033	34	3	2016
NA	-0.385662480811985	35	3	2016
NA	-0.867500567704723	36	3	2016
NA	-0.967584026261706	37	3	2016
NA	-0.867500567704723	38	3	2016
NA	-0.798507696217772	39	3	2016
NA	-0.579818495252942	40	3	2016
NA	-0.59783700075562	41	3	2016
NA	-0.562118918153541	42	3	2016
NA	-0.941608539858445	43	3	2016
NA	-0.713349887877465	44	3	2016
NA	-0.562118918153541	45	3	2016
NA	-0.867500567704723	3	4	2016
NA	-0.755022584278033	4	4	2016
NA	-2.04022082852655	5	4	2016
NA	-1.89711998488588	6	4	2016
NA	-3.2188758248682	7	4	2016
NA	-2.20727491318972	8	4	2016
NA	-3.2188758248682	9	4	2016
NA	-2.40794560865187	10	4	2016
NA	-2.52572864430826	11	4	2016
NA	-1.77195684193188	12	4	2016
NA	-2.12026353620009	13	4	2016
NA	-1.66073120682165	14	4	2016
NA	-1.51412773262978	15	4	2016
NA	-2.52572864430826	16	4	2016
NA	-1.30933331998376	17	4	2016
NA	-1.66073120682165	18	4	2016
NA	-1.17118298150295	19	4	2016
NA	-1.23787435600162	20	4	2016
NA	-0.867500567704723	21	4	2016
NA	-1.6094379124341	22	4	2016
NA	-1.51412773262978	23	4	2016
NA	-0.867500567704723	24	4	2016
NA	-0.916290731874155	25	4	2016
NA	-0.916290731874155	26	4	2016
NA	-2.04022082852655	27	4	2016
NA	-0.798507696217772	28	4	2016
NA	-0.430782916092454	29	4	2016
NA	-0.891598119283784	30	4	2016
NA	-0.867500567704723	31	4	2016
NA	-1.17118298150295	32	4	2016
NA	-1.27296567581289	33	4	2016
NA	-0.713349887877465	34	4	2016
NA	-0.562118918153541	35	4	2016
NA	-1.10866262452161	36	4	2016
NA	-0.527632742082372	37	4	2016
NA	-0.994252273343867	38	4	2016
NA	-0.653926467406664	39	4	2016
NA	-0.63487827243597	40	4	2016
NA	-0.616186139423817	41	4	2016
NA	-1.27296567581289	42	4	2016
NA	-0.7339691750802	43	4	2016
NA	-0.579818495252942	44	4	2016
NA	-0.59783700075562	45	4	2016
