# Supplementary material for: A stacked ensemble method for forecasting influenza-like illness visit volumes at emergency departments
Source: PLoS One. 2021 Mar 22;16(3):e0241725. doi: 10.1371/journal.pone.0241725 (PMC7984626; doi:10.1371/journal.pone.0241725)
Supplement: S1 Data — (ZIP) [file pone.0241725.s003.zip › ILI_plosone/tables/rf_optim_score_2017weeks-3-45.csv]

object	log_score	epiweek	weeks_ahead	season
NA	-2.81341071676004	3	1	2017
NA	-1.07880966137193	4	1	2017
NA	-1.17118298150295	5	1	2017
NA	-1.04982212449868	6	1	2017
NA	-2.40794560865187	7	1	2017
NA	-2.04022082852655	8	1	2017
NA	-2.04022082852655	9	1	2017
NA	-1.83258146374831	10	1	2017
NA	-1.89711998488588	11	1	2017
NA	-2.99573227355399	12	1	2017
NA	-1.30933331998376	13	1	2017
NA	-1.27296567581289	14	1	2017
NA	-0.891598119283784	15	1	2017
NA	-1.51412773262978	16	1	2017
NA	-2.52572864430826	17	1	2017
NA	-1.56064774826467	18	1	2017
NA	-1.83258146374831	19	1	2017
NA	-0.891598119283784	20	1	2017
NA	-1.46967597005894	21	1	2017
NA	-1.30933331998376	22	1	2017
NA	-1.23787435600162	23	1	2017
NA	-1.13943428318836	24	1	2017
NA	-0.891598119283784	25	1	2017
NA	-0.63487827243597	26	1	2017
NA	-1.83258146374831	27	1	2017
NA	-0.7339691750802	28	1	2017
NA	-0.843970070294529	29	1	2017
NA	-1.02165124753198	30	1	2017
NA	-1.51412773262978	31	1	2017
NA	-1.13943428318836	32	1	2017
NA	-0.843970070294529	33	1	2017
NA	-0.916290731874155	34	1	2017
NA	-0.579818495252942	35	1	2017
NA	-0.478035800943	36	1	2017
NA	-0.49429632181478	37	1	2017
NA	-0.994252273343867	38	1	2017
NA	-0.867500567704723	39	1	2017
NA	-0.867500567704723	40	1	2017
NA	-0.798507696217772	41	1	2017
NA	-0.693147180559945	42	1	2017
NA	-0.446287102628419	43	1	2017
NA	-0.544727175441672	44	1	2017
NA	-0.891598119283784	45	1	2017
NA	-2.12026353620009	3	2	2017
NA	-1.71479842809193	4	2	2017
NA	-1.71479842809193	5	2	2017
NA	-3.91202300542815	6	2	2017
NA	-1.89711998488588	7	2	2017
NA	-2.20727491318972	8	2	2017
NA	-1.77195684193188	9	2	2017
NA	-3.2188758248682	10	2	2017
NA	-2.40794560865187	11	2	2017
NA	-1.83258146374831	12	2	2017
NA	-1.6094379124341	13	2	2017
NA	-1.27296567581289	14	2	2017
NA	-2.04022082852655	15	2	2017
NA	-2.52572864430826	16	2	2017
NA	-1.56064774826467	17	2	2017
NA	-2.65926003693278	18	2	2017
NA	-1.20397280432594	19	2	2017
NA	-1.66073120682165	20	2	2017
NA	-1.38629436111989	21	2	2017
NA	-1.07880966137193	22	2	2017
NA	-1.20397280432594	23	2	2017
NA	-0.941608539858445	24	2	2017
NA	-0.713349887877465	25	2	2017
NA	-2.04022082852655	26	2	2017
NA	-1.17118298150295	27	2	2017
NA	-0.867500567704723	28	2	2017
NA	-0.994252273343867	29	2	2017
NA	-1.56064774826467	30	2	2017
NA	-1.42711635564015	31	2	2017
NA	-1.10866262452161	32	2	2017
NA	-0.82098055206983	33	2	2017
NA	-0.63487827243597	34	2	2017
NA	-0.49429632181478	35	2	2017
NA	-0.59783700075562	36	2	2017
NA	-1.17118298150295	37	2	2017
NA	-1.23787435600162	38	2	2017
NA	-0.941608539858445	39	2	2017
NA	-0.673344553263766	40	2	2017
NA	-0.713349887877465	41	2	2017
NA	-0.562118918153541	42	2	2017
NA	-0.446287102628419	43	2	2017
NA	-0.967584026261706	44	2	2017
NA	-0.446287102628419	45	2	2017
NA	-2.12026353620009	3	3	2017
NA	-1.6094379124341	4	3	2017
NA	-3.91202300542815	5	3	2017
NA	-2.30258509299405	6	3	2017
NA	-2.04022082852655	7	3	2017
NA	-2.12026353620009	8	3	2017
NA	-3.91202300542815	9	3	2017
NA	-2.81341071676004	10	3	2017
NA	-1.71479842809193	11	3	2017
NA	-2.04022082852655	12	3	2017
NA	-1.46967597005894	13	3	2017
NA	-2.04022082852655	14	3	2017
NA	-2.40794560865187	15	3	2017
NA	-1.38629436111989	16	3	2017
NA	-1.96611285637283	17	3	2017
NA	-1.34707364796661	18	3	2017
NA	-1.96611285637283	19	3	2017
NA	-1.51412773262978	20	3	2017
NA	-1.30933331998376	21	3	2017
NA	-1.17118298150295	22	3	2017
NA	-0.994252273343867	23	3	2017
NA	-0.843970070294529	24	3	2017
NA	-1.83258146374831	25	3	2017
NA	-0.916290731874155	26	3	2017
NA	-0.755022584278033	27	3	2017
NA	-0.967584026261706	28	3	2017
NA	-1.42711635564015	29	3	2017
NA	-1.42711635564015	30	3	2017
NA	-1.17118298150295	31	3	2017
NA	-0.776528789498996	32	3	2017
NA	-0.462035459596559	33	3	2017
NA	-0.49429632181478	34	3	2017
NA	-0.693147180559945	35	3	2017
NA	-1.02165124753198	36	3	2017
NA	-1.23787435600162	37	3	2017
NA	-0.843970070294529	38	3	2017
NA	-0.82098055206983	39	3	2017
NA	-0.653926467406664	40	3	2017
NA	-0.63487827243597	41	3	2017
NA	-0.616186139423817	42	3	2017
NA	-1.10866262452161	43	3	2017
NA	-0.446287102628419	44	3	2017
NA	-0.82098055206983	45	3	2017
NA	-1.77195684193188	3	4	2017
NA	-3.2188758248682	4	4	2017
NA	-2.40794560865187	5	4	2017
NA	-2.30258509299405	6	4	2017
NA	-2.04022082852655	7	4	2017
NA	-3.2188758248682	8	4	2017
NA	-2.52572864430826	9	4	2017
NA	-1.96611285637283	10	4	2017
NA	-1.83258146374831	11	4	2017
NA	-2.40794560865187	12	4	2017
NA	-2.52572864430826	13	4	2017
NA	-3.50655789731998	14	4	2017
NA	-1.51412773262978	15	4	2017
NA	-1.89711998488588	16	4	2017
NA	-0.994252273343867	17	4	2017
NA	-1.51412773262978	18	4	2017
NA	-1.71479842809193	19	4	2017
NA	-1.51412773262978	20	4	2017
NA	-0.941608539858445	21	4	2017
NA	-1.38629436111989	22	4	2017
NA	-0.755022584278033	23	4	2017
NA	-1.83258146374831	24	4	2017
NA	-0.867500567704723	25	4	2017
NA	-0.59783700075562	26	4	2017
NA	-0.994252273343867	27	4	2017
NA	-1.66073120682165	28	4	2017
NA	-1.17118298150295	29	4	2017
NA	-1.23787435600162	30	4	2017
NA	-0.653926467406664	31	4	2017
NA	-0.544727175441672	32	4	2017
NA	-0.478035800943	33	4	2017
NA	-0.579818495252942	34	4	2017
NA	-1.10866262452161	35	4	2017
NA	-0.941608539858445	36	4	2017
NA	-0.843970070294529	37	4	2017
NA	-0.693147180559945	38	4	2017
NA	-0.544727175441672	39	4	2017
NA	-0.776528789498996	40	4	2017
NA	-0.693147180559945	41	4	2017
NA	-0.916290731874155	42	4	2017
NA	-0.371063681390832	43	4	2017
NA	-0.653926467406664	44	4	2017
NA	-0.446287102628419	45	4	2017
NA	-2.52572864430826	3	1	2017
NA	-1.10866262452161	4	1	2017
NA	-1.20397280432594	5	1	2017
NA	-0.967584026261706	6	1	2017
NA	-2.81341071676004	7	1	2017
NA	-2.30258509299405	8	1	2017
NA	-2.04022082852655	9	1	2017
NA	-1.71479842809193	10	1	2017
NA	-2.04022082852655	11	1	2017
NA	-2.81341071676004	12	1	2017
NA	-1.23787435600162	13	1	2017
NA	-1.17118298150295	14	1	2017
NA	-1.02165124753198	15	1	2017
NA	-1.6094379124341	16	1	2017
NA	-2.52572864430826	17	1	2017
NA	-1.6094379124341	18	1	2017
NA	-1.71479842809193	19	1	2017
NA	-0.967584026261706	20	1	2017
NA	-1.56064774826467	21	1	2017
NA	-1.20397280432594	22	1	2017
NA	-1.23787435600162	23	1	2017
NA	-1.17118298150295	24	1	2017
NA	-0.941608539858445	25	1	2017
NA	-0.693147180559945	26	1	2017
NA	-1.89711998488588	27	1	2017
NA	-0.63487827243597	28	1	2017
NA	-0.82098055206983	29	1	2017
NA	-1.02165124753198	30	1	2017
NA	-1.46967597005894	31	1	2017
NA	-1.04982212449868	32	1	2017
NA	-0.82098055206983	33	1	2017
NA	-0.994252273343867	34	1	2017
NA	-0.616186139423817	35	1	2017
NA	-0.527632742082372	36	1	2017
NA	-0.478035800943	37	1	2017
NA	-0.994252273343867	38	1	2017
NA	-0.994252273343867	39	1	2017
NA	-0.891598119283784	40	1	2017
NA	-0.7339691750802	41	1	2017
NA	-0.693147180559945	42	1	2017
NA	-0.579818495252942	43	1	2017
NA	-0.527632742082372	44	1	2017
NA	-0.891598119283784	45	1	2017
NA	-2.30258509299405	3	2	2017
NA	-1.71479842809193	4	2	2017
NA	-1.66073120682165	5	2	2017
NA	-3.50655789731998	6	2	2017
NA	-1.96611285637283	7	2	2017
NA	-2.04022082852655	8	2	2017
NA	-1.71479842809193	9	2	2017
NA	-3.2188758248682	10	2	2017
NA	-2.20727491318972	11	2	2017
NA	-1.66073120682165	12	2	2017
NA	-1.51412773262978	13	2	2017
NA	-1.27296567581289	14	2	2017
NA	-1.89711998488588	15	2	2017
NA	-2.40794560865187	16	2	2017
NA	-1.42711635564015	17	2	2017
NA	-2.65926003693278	18	2	2017
NA	-1.20397280432594	19	2	2017
NA	-1.71479842809193	20	2	2017
NA	-1.23787435600162	21	2	2017
NA	-1.07880966137193	22	2	2017
NA	-1.13943428318836	23	2	2017
NA	-1.02165124753198	24	2	2017
NA	-0.693147180559945	25	2	2017
NA	-1.96611285637283	26	2	2017
NA	-1.10866262452161	27	2	2017
NA	-0.941608539858445	28	2	2017
NA	-1.02165124753198	29	2	2017
NA	-1.66073120682165	30	2	2017
NA	-1.38629436111989	31	2	2017
NA	-1.23787435600162	32	2	2017
NA	-0.776528789498996	33	2	2017
NA	-0.544727175441672	34	2	2017
NA	-0.527632742082372	35	2	2017
NA	-0.562118918153541	36	2	2017
NA	-1.13943428318836	37	2	2017
NA	-1.13943428318836	38	2	2017
NA	-0.798507696217772	39	2	2017
NA	-0.7339691750802	40	2	2017
NA	-0.616186139423817	41	2	2017
NA	-0.673344553263766	42	2	2017
NA	-0.446287102628419	43	2	2017
NA	-1.10866262452161	44	2	2017
NA	-0.400477566597125	45	2	2017
NA	-2.30258509299405	3	3	2017
NA	-1.66073120682165	4	3	2017
NA	-4.60517018598809	5	3	2017
NA	-2.40794560865187	6	3	2017
NA	-2.04022082852655	7	3	2017
NA	-1.83258146374831	8	3	2017
NA	-3.91202300542815	9	3	2017
NA	-3.2188758248682	10	3	2017
NA	-1.51412773262978	11	3	2017
NA	-1.96611285637283	12	3	2017
NA	-1.56064774826467	13	3	2017
NA	-2.20727491318972	14	3	2017
NA	-2.65926003693278	15	3	2017
NA	-1.42711635564015	16	3	2017
NA	-1.89711998488588	17	3	2017
NA	-1.23787435600162	18	3	2017
NA	-1.89711998488588	19	3	2017
NA	-1.51412773262978	20	3	2017
NA	-1.38629436111989	21	3	2017
NA	-1.20397280432594	22	3	2017
NA	-1.17118298150295	23	3	2017
NA	-0.843970070294529	24	3	2017
NA	-1.83258146374831	25	3	2017
NA	-0.891598119283784	26	3	2017
NA	-0.776528789498996	27	3	2017
NA	-0.867500567704723	28	3	2017
NA	-1.46967597005894	29	3	2017
NA	-1.23787435600162	30	3	2017
NA	-1.17118298150295	31	3	2017
NA	-0.776528789498996	32	3	2017
NA	-0.544727175441672	33	3	2017
NA	-0.527632742082372	34	3	2017
NA	-0.755022584278033	35	3	2017
NA	-1.20397280432594	36	3	2017
NA	-1.13943428318836	37	3	2017
NA	-0.82098055206983	38	3	2017
NA	-0.82098055206983	39	3	2017
NA	-0.579818495252942	40	3	2017
NA	-0.544727175441672	41	3	2017
NA	-0.59783700075562	42	3	2017
NA	-1.10866262452161	43	3	2017
NA	-0.462035459596559	44	3	2017
NA	-0.891598119283784	45	3	2017
NA	-1.71479842809193	3	4	2017
NA	-3.2188758248682	4	4	2017
NA	-2.52572864430826	5	4	2017
NA	-2.20727491318972	6	4	2017
NA	-2.04022082852655	7	4	2017
NA	-3.2188758248682	8	4	2017
NA	-2.81341071676004	9	4	2017
NA	-2.12026353620009	10	4	2017
NA	-1.77195684193188	11	4	2017
NA	-2.30258509299405	12	4	2017
NA	-2.40794560865187	13	4	2017
NA	-3.50655789731998	14	4	2017
NA	-1.6094379124341	15	4	2017
NA	-1.66073120682165	16	4	2017
NA	-0.941608539858445	17	4	2017
NA	-1.42711635564015	18	4	2017
NA	-1.77195684193188	19	4	2017
NA	-1.34707364796661	20	4	2017
NA	-0.994252273343867	21	4	2017
NA	-1.34707364796661	22	4	2017
NA	-0.755022584278033	23	4	2017
NA	-1.71479842809193	24	4	2017
NA	-0.843970070294529	25	4	2017
NA	-0.673344553263766	26	4	2017
NA	-0.941608539858445	27	4	2017
NA	-1.66073120682165	28	4	2017
NA	-1.20397280432594	29	4	2017
NA	-1.30933331998376	30	4	2017
NA	-0.755022584278033	31	4	2017
NA	-0.59783700075562	32	4	2017
NA	-0.478035800943	33	4	2017
NA	-0.527632742082372	34	4	2017
NA	-1.20397280432594	35	4	2017
NA	-0.867500567704723	36	4	2017
NA	-0.82098055206983	37	4	2017
NA	-0.82098055206983	38	4	2017
NA	-0.562118918153541	39	4	2017
NA	-0.755022584278033	40	4	2017
NA	-0.693147180559945	41	4	2017
NA	-0.941608539858445	42	4	2017
NA	-0.328504066972036	43	4	2017
NA	-0.755022584278033	44	4	2017
NA	-0.446287102628419	45	4	2017
NA	-2.40794560865187	3	1	2017
NA	-1.10866262452161	4	1	2017
NA	-1.30933331998376	5	1	2017
NA	-0.941608539858445	6	1	2017
NA	-2.52572864430826	7	1	2017
NA	-2.30258509299405	8	1	2017
NA	-1.83258146374831	9	1	2017
NA	-1.83258146374831	10	1	2017
NA	-1.96611285637283	11	1	2017
NA	-2.65926003693278	12	1	2017
NA	-1.34707364796661	13	1	2017
NA	-1.20397280432594	14	1	2017
NA	-0.916290731874155	15	1	2017
NA	-1.46967597005894	16	1	2017
NA	-2.52572864430826	17	1	2017
NA	-1.66073120682165	18	1	2017
NA	-1.83258146374831	19	1	2017
NA	-0.941608539858445	20	1	2017
NA	-1.38629436111989	21	1	2017
NA	-1.13943428318836	22	1	2017
NA	-1.17118298150295	23	1	2017
NA	-1.07880966137193	24	1	2017
NA	-0.867500567704723	25	1	2017
NA	-0.63487827243597	26	1	2017
NA	-1.89711998488588	27	1	2017
NA	-0.776528789498996	28	1	2017
NA	-0.798507696217772	29	1	2017
NA	-1.02165124753198	30	1	2017
NA	-1.56064774826467	31	1	2017
NA	-1.07880966137193	32	1	2017
NA	-0.843970070294529	33	1	2017
NA	-0.941608539858445	34	1	2017
NA	-0.63487827243597	35	1	2017
NA	-0.478035800943	36	1	2017
NA	-0.430782916092454	37	1	2017
NA	-1.02165124753198	38	1	2017
NA	-1.02165124753198	39	1	2017
NA	-0.867500567704723	40	1	2017
NA	-0.7339691750802	41	1	2017
NA	-0.63487827243597	42	1	2017
NA	-0.462035459596559	43	1	2017
NA	-0.579818495252942	44	1	2017
NA	-0.867500567704723	45	1	2017
NA	-2.20727491318972	3	2	2017
NA	-1.77195684193188	4	2	2017
NA	-1.66073120682165	5	2	2017
NA	-3.50655789731998	6	2	2017
NA	-1.83258146374831	7	2	2017
NA	-2.04022082852655	8	2	2017
NA	-1.77195684193188	9	2	2017
NA	-3.50655789731998	10	2	2017
NA	-2.40794560865187	11	2	2017
NA	-1.71479842809193	12	2	2017
NA	-1.51412773262978	13	2	2017
NA	-1.20397280432594	14	2	2017
NA	-1.96611285637283	15	2	2017
NA	-2.52572864430826	16	2	2017
NA	-1.34707364796661	17	2	2017
NA	-2.81341071676004	18	2	2017
NA	-1.20397280432594	19	2	2017
NA	-1.6094379124341	20	2	2017
NA	-1.27296567581289	21	2	2017
NA	-1.07880966137193	22	2	2017
NA	-1.17118298150295	23	2	2017
NA	-0.891598119283784	24	2	2017
NA	-0.713349887877465	25	2	2017
NA	-1.83258146374831	26	2	2017
NA	-1.23787435600162	27	2	2017
NA	-0.916290731874155	28	2	2017
NA	-1.02165124753198	29	2	2017
NA	-1.66073120682165	30	2	2017
NA	-1.34707364796661	31	2	2017
NA	-1.17118298150295	32	2	2017
NA	-0.776528789498996	33	2	2017
NA	-0.562118918153541	34	2	2017
NA	-0.510825623765991	35	2	2017
NA	-0.579818495252942	36	2	2017
NA	-1.13943428318836	37	2	2017
NA	-1.13943428318836	38	2	2017
NA	-0.82098055206983	39	2	2017
NA	-0.7339691750802	40	2	2017
NA	-0.63487827243597	41	2	2017
NA	-0.59783700075562	42	2	2017
NA	-0.415515443961666	43	2	2017
NA	-1.04982212449868	44	2	2017
NA	-0.415515443961666	45	2	2017
NA	-2.20727491318972	3	3	2017
NA	-1.66073120682165	4	3	2017
NA	-3.91202300542815	5	3	2017
NA	-2.30258509299405	6	3	2017
NA	-2.04022082852655	7	3	2017
NA	-2.04022082852655	8	3	2017
NA	-3.91202300542815	9	3	2017
NA	-2.65926003693278	10	3	2017
NA	-1.6094379124341	11	3	2017
NA	-2.12026353620009	12	3	2017
NA	-1.56064774826467	13	3	2017
NA	-2.12026353620009	14	3	2017
NA	-2.52572864430826	15	3	2017
NA	-1.51412773262978	16	3	2017
NA	-2.12026353620009	17	3	2017
NA	-1.27296567581289	18	3	2017
NA	-2.04022082852655	19	3	2017
NA	-1.56064774826467	20	3	2017
NA	-1.34707364796661	21	3	2017
NA	-1.10866262452161	22	3	2017
NA	-1.17118298150295	23	3	2017
NA	-0.798507696217772	24	3	2017
NA	-1.77195684193188	25	3	2017
NA	-0.941608539858445	26	3	2017
NA	-0.693147180559945	27	3	2017
NA	-0.891598119283784	28	3	2017
NA	-1.56064774826467	29	3	2017
NA	-1.30933331998376	30	3	2017
NA	-1.13943428318836	31	3	2017
NA	-0.798507696217772	32	3	2017
NA	-0.478035800943	33	3	2017
NA	-0.510825623765991	34	3	2017
NA	-0.776528789498996	35	3	2017
NA	-1.13943428318836	36	3	2017
NA	-1.20397280432594	37	3	2017
NA	-0.82098055206983	38	3	2017
NA	-0.843970070294529	39	3	2017
NA	-0.616186139423817	40	3	2017
NA	-0.579818495252942	41	3	2017
NA	-0.63487827243597	42	3	2017
NA	-1.10866262452161	43	3	2017
NA	-0.462035459596559	44	3	2017
NA	-0.867500567704723	45	3	2017
NA	-1.83258146374831	3	4	2017
NA	-3.50655789731998	4	4	2017
NA	-2.65926003693278	5	4	2017
NA	-2.40794560865187	6	4	2017
NA	-2.12026353620009	7	4	2017
NA	-3.2188758248682	8	4	2017
NA	-2.65926003693278	9	4	2017
NA	-2.04022082852655	10	4	2017
NA	-1.71479842809193	11	4	2017
NA	-2.12026353620009	12	4	2017
NA	-2.52572864430826	13	4	2017
NA	-3.50655789731998	14	4	2017
NA	-1.46967597005894	15	4	2017
NA	-1.77195684193188	16	4	2017
NA	-1.02165124753198	17	4	2017
NA	-1.46967597005894	18	4	2017
NA	-1.71479842809193	19	4	2017
NA	-1.42711635564015	20	4	2017
NA	-0.967584026261706	21	4	2017
NA	-1.34707364796661	22	4	2017
NA	-0.755022584278033	23	4	2017
NA	-1.71479842809193	24	4	2017
NA	-0.82098055206983	25	4	2017
NA	-0.673344553263766	26	4	2017
NA	-0.994252273343867	27	4	2017
NA	-1.66073120682165	28	4	2017
NA	-1.20397280432594	29	4	2017
NA	-1.20397280432594	30	4	2017
NA	-0.713349887877465	31	4	2017
NA	-0.63487827243597	32	4	2017
NA	-0.462035459596559	33	4	2017
NA	-0.527632742082372	34	4	2017
NA	-1.20397280432594	35	4	2017
NA	-0.867500567704723	36	4	2017
NA	-0.891598119283784	37	4	2017
NA	-0.798507696217772	38	4	2017
NA	-0.562118918153541	39	4	2017
NA	-0.798507696217772	40	4	2017
NA	-0.673344553263766	41	4	2017
NA	-0.941608539858445	42	4	2017
NA	-0.328504066972036	43	4	2017
NA	-0.776528789498996	44	4	2017
NA	-0.49429632181478	45	4	2017
NA	-2.65926003693278	3	1	2017
NA	-1.20397280432594	4	1	2017
NA	-1.23787435600162	5	1	2017
NA	-0.941608539858445	6	1	2017
NA	-2.52572864430826	7	1	2017
NA	-2.30258509299405	8	1	2017
NA	-2.04022082852655	9	1	2017
NA	-1.77195684193188	10	1	2017
NA	-1.96611285637283	11	1	2017
NA	-2.65926003693278	12	1	2017
NA	-1.23787435600162	13	1	2017
NA	-1.17118298150295	14	1	2017
NA	-0.941608539858445	15	1	2017
NA	-1.51412773262978	16	1	2017
NA	-2.40794560865187	17	1	2017
NA	-1.6094379124341	18	1	2017
NA	-1.71479842809193	19	1	2017
NA	-0.941608539858445	20	1	2017
NA	-1.51412773262978	21	1	2017
NA	-1.13943428318836	22	1	2017
NA	-1.17118298150295	23	1	2017
NA	-1.17118298150295	24	1	2017
NA	-0.867500567704723	25	1	2017
NA	-0.693147180559945	26	1	2017
NA	-1.89711998488588	27	1	2017
NA	-0.673344553263766	28	1	2017
NA	-0.798507696217772	29	1	2017
NA	-0.967584026261706	30	1	2017
NA	-1.6094379124341	31	1	2017
NA	-1.04982212449868	32	1	2017
NA	-0.82098055206983	33	1	2017
NA	-0.891598119283784	34	1	2017
NA	-0.63487827243597	35	1	2017
NA	-0.510825623765991	36	1	2017
NA	-0.446287102628419	37	1	2017
NA	-1.13943428318836	38	1	2017
NA	-0.967584026261706	39	1	2017
NA	-0.867500567704723	40	1	2017
NA	-0.798507696217772	41	1	2017
NA	-0.653926467406664	42	1	2017
NA	-0.462035459596559	43	1	2017
NA	-0.579818495252942	44	1	2017
NA	-0.891598119283784	45	1	2017
NA	-2.20727491318972	3	2	2017
NA	-1.71479842809193	4	2	2017
NA	-1.71479842809193	5	2	2017
NA	-3.50655789731998	6	2	2017
NA	-1.83258146374831	7	2	2017
NA	-2.12026353620009	8	2	2017
NA	-1.77195684193188	9	2	2017
NA	-3.2188758248682	10	2	2017
NA	-2.40794560865187	11	2	2017
NA	-1.89711998488588	12	2	2017
NA	-1.56064774826467	13	2	2017
NA	-1.27296567581289	14	2	2017
NA	-1.89711998488588	15	2	2017
NA	-2.40794560865187	16	2	2017
NA	-1.38629436111989	17	2	2017
NA	-2.65926003693278	18	2	2017
NA	-1.20397280432594	19	2	2017
NA	-1.6094379124341	20	2	2017
NA	-1.27296567581289	21	2	2017
NA	-1.07880966137193	22	2	2017
NA	-1.30933331998376	23	2	2017
NA	-0.967584026261706	24	2	2017
NA	-0.755022584278033	25	2	2017
NA	-1.89711998488588	26	2	2017
NA	-1.17118298150295	27	2	2017
NA	-0.916290731874155	28	2	2017
NA	-0.941608539858445	29	2	2017
NA	-1.51412773262978	30	2	2017
NA	-1.42711635564015	31	2	2017
NA	-1.20397280432594	32	2	2017
NA	-0.755022584278033	33	2	2017
NA	-0.579818495252942	34	2	2017
NA	-0.544727175441672	35	2	2017
NA	-0.579818495252942	36	2	2017
NA	-1.20397280432594	37	2	2017
NA	-1.13943428318836	38	2	2017
NA	-0.798507696217772	39	2	2017
NA	-0.755022584278033	40	2	2017
NA	-0.63487827243597	41	2	2017
NA	-0.616186139423817	42	2	2017
NA	-0.430782916092454	43	2	2017
NA	-0.994252273343867	44	2	2017
NA	-0.430782916092454	45	2	2017
NA	-2.30258509299405	3	3	2017
NA	-1.56064774826467	4	3	2017
NA	-4.60517018598809	5	3	2017
NA	-2.65926003693278	6	3	2017
NA	-1.96611285637283	7	3	2017
NA	-2.20727491318972	8	3	2017
NA	-4.60517018598809	9	3	2017
NA	-2.65926003693278	10	3	2017
NA	-1.6094379124341	11	3	2017
NA	-2.04022082852655	12	3	2017
NA	-1.56064774826467	13	3	2017
NA	-2.12026353620009	14	3	2017
NA	-2.65926003693278	15	3	2017
NA	-1.56064774826467	16	3	2017
NA	-1.89711998488588	17	3	2017
NA	-1.23787435600162	18	3	2017
NA	-1.96611285637283	19	3	2017
NA	-1.51412773262978	20	3	2017
NA	-1.27296567581289	21	3	2017
NA	-1.10866262452161	22	3	2017
NA	-1.20397280432594	23	3	2017
NA	-0.843970070294529	24	3	2017
NA	-1.83258146374831	25	3	2017
NA	-0.867500567704723	26	3	2017
NA	-0.7339691750802	27	3	2017
NA	-0.843970070294529	28	3	2017
NA	-1.51412773262978	29	3	2017
NA	-1.27296567581289	30	3	2017
NA	-1.13943428318836	31	3	2017
NA	-0.7339691750802	32	3	2017
NA	-0.510825623765991	33	3	2017
NA	-0.527632742082372	34	3	2017
NA	-0.7339691750802	35	3	2017
NA	-1.17118298150295	36	3	2017
NA	-1.13943428318836	37	3	2017
NA	-0.798507696217772	38	3	2017
NA	-0.843970070294529	39	3	2017
NA	-0.579818495252942	40	3	2017
NA	-0.579818495252942	41	3	2017
NA	-0.616186139423817	42	3	2017
NA	-1.17118298150295	43	3	2017
NA	-0.446287102628419	44	3	2017
NA	-0.82098055206983	45	3	2017
NA	-1.71479842809193	3	4	2017
NA	-3.2188758248682	4	4	2017
NA	-2.52572864430826	5	4	2017
NA	-2.30258509299405	6	4	2017
NA	-2.04022082852655	7	4	2017
NA	-3.2188758248682	8	4	2017
NA	-2.81341071676004	9	4	2017
NA	-2.12026353620009	10	4	2017
NA	-1.71479842809193	11	4	2017
NA	-2.30258509299405	12	4	2017
NA	-2.52572864430826	13	4	2017
NA	-3.91202300542815	14	4	2017
NA	-1.56064774826467	15	4	2017
NA	-1.77195684193188	16	4	2017
NA	-0.916290731874155	17	4	2017
NA	-1.51412773262978	18	4	2017
NA	-1.83258146374831	19	4	2017
NA	-1.46967597005894	20	4	2017
NA	-0.916290731874155	21	4	2017
NA	-1.34707364796661	22	4	2017
NA	-0.755022584278033	23	4	2017
NA	-1.71479842809193	24	4	2017
NA	-0.82098055206983	25	4	2017
NA	-0.63487827243597	26	4	2017
NA	-0.916290731874155	27	4	2017
NA	-1.77195684193188	28	4	2017
NA	-1.17118298150295	29	4	2017
NA	-1.23787435600162	30	4	2017
NA	-0.713349887877465	31	4	2017
NA	-0.63487827243597	32	4	2017
NA	-0.462035459596559	33	4	2017
NA	-0.510825623765991	34	4	2017
NA	-1.20397280432594	35	4	2017
NA	-0.891598119283784	36	4	2017
NA	-0.82098055206983	37	4	2017
NA	-0.82098055206983	38	4	2017
NA	-0.59783700075562	39	4	2017
NA	-0.713349887877465	40	4	2017
NA	-0.673344553263766	41	4	2017
NA	-0.967584026261706	42	4	2017
NA	-0.328504066972036	43	4	2017
NA	-0.693147180559945	44	4	2017
NA	-0.478035800943	45	4	2017
NA	-2.65926003693278	3	1	2017
NA	-1.13943428318836	4	1	2017
NA	-1.20397280432594	5	1	2017
NA	-0.891598119283784	6	1	2017
NA	-2.40794560865187	7	1	2017
NA	-2.30258509299405	8	1	2017
NA	-1.96611285637283	9	1	2017
NA	-1.71479842809193	10	1	2017
NA	-1.96611285637283	11	1	2017
NA	-2.65926003693278	12	1	2017
NA	-1.27296567581289	13	1	2017
NA	-1.20397280432594	14	1	2017
NA	-0.994252273343867	15	1	2017
NA	-1.6094379124341	16	1	2017
NA	-2.52572864430826	17	1	2017
NA	-1.56064774826467	18	1	2017
NA	-1.71479842809193	19	1	2017
NA	-0.916290731874155	20	1	2017
NA	-1.42711635564015	21	1	2017
NA	-1.20397280432594	22	1	2017
NA	-1.13943428318836	23	1	2017
NA	-1.13943428318836	24	1	2017
NA	-0.916290731874155	25	1	2017
NA	-0.63487827243597	26	1	2017
NA	-1.83258146374831	27	1	2017
NA	-0.693147180559945	28	1	2017
NA	-0.798507696217772	29	1	2017
NA	-0.994252273343867	30	1	2017
NA	-1.56064774826467	31	1	2017
NA	-1.07880966137193	32	1	2017
NA	-0.82098055206983	33	1	2017
NA	-0.941608539858445	34	1	2017
NA	-0.616186139423817	35	1	2017
NA	-0.527632742082372	36	1	2017
NA	-0.430782916092454	37	1	2017
NA	-1.07880966137193	38	1	2017
NA	-0.967584026261706	39	1	2017
NA	-0.891598119283784	40	1	2017
NA	-0.755022584278033	41	1	2017
NA	-0.673344553263766	42	1	2017
NA	-0.478035800943	43	1	2017
NA	-0.562118918153541	44	1	2017
NA	-0.891598119283784	45	1	2017
NA	-2.20727491318972	3	2	2017
NA	-1.71479842809193	4	2	2017
NA	-1.71479842809193	5	2	2017
NA	-3.2188758248682	6	2	2017
NA	-1.83258146374831	7	2	2017
NA	-2.20727491318972	8	2	2017
NA	-1.83258146374831	9	2	2017
NA	-3.50655789731998	10	2	2017
NA	-2.40794560865187	11	2	2017
NA	-1.83258146374831	12	2	2017
NA	-1.56064774826467	13	2	2017
NA	-1.27296567581289	14	2	2017
NA	-1.96611285637283	15	2	2017
NA	-2.65926003693278	16	2	2017
NA	-1.38629436111989	17	2	2017
NA	-2.65926003693278	18	2	2017
NA	-1.17118298150295	19	2	2017
NA	-1.66073120682165	20	2	2017
NA	-1.27296567581289	21	2	2017
NA	-1.07880966137193	22	2	2017
NA	-1.23787435600162	23	2	2017
NA	-0.941608539858445	24	2	2017
NA	-0.755022584278033	25	2	2017
NA	-1.89711998488588	26	2	2017
NA	-1.13943428318836	27	2	2017
NA	-0.916290731874155	28	2	2017
NA	-0.941608539858445	29	2	2017
NA	-1.56064774826467	30	2	2017
NA	-1.38629436111989	31	2	2017
NA	-1.17118298150295	32	2	2017
NA	-0.798507696217772	33	2	2017
NA	-0.579818495252942	34	2	2017
NA	-0.544727175441672	35	2	2017
NA	-0.562118918153541	36	2	2017
NA	-1.13943428318836	37	2	2017
NA	-1.17118298150295	38	2	2017
NA	-0.82098055206983	39	2	2017
NA	-0.7339691750802	40	2	2017
NA	-0.63487827243597	41	2	2017
NA	-0.63487827243597	42	2	2017
NA	-0.446287102628419	43	2	2017
NA	-1.02165124753198	44	2	2017
NA	-0.462035459596559	45	2	2017
NA	-2.30258509299405	3	3	2017
NA	-1.6094379124341	4	3	2017
NA	-4.60517018598809	5	3	2017
NA	-2.65926003693278	6	3	2017
NA	-1.96611285637283	7	3	2017
NA	-2.12026353620009	8	3	2017
NA	-4.60517018598809	9	3	2017
NA	-2.81341071676004	10	3	2017
NA	-1.51412773262978	11	3	2017
NA	-2.12026353620009	12	3	2017
NA	-1.51412773262978	13	3	2017
NA	-2.20727491318972	14	3	2017
NA	-2.52572864430826	15	3	2017
NA	-1.51412773262978	16	3	2017
NA	-2.04022082852655	17	3	2017
NA	-1.23787435600162	18	3	2017
NA	-1.89711998488588	19	3	2017
NA	-1.51412773262978	20	3	2017
NA	-1.34707364796661	21	3	2017
NA	-1.10866262452161	22	3	2017
NA	-1.13943428318836	23	3	2017
NA	-0.798507696217772	24	3	2017
NA	-1.71479842809193	25	3	2017
NA	-0.843970070294529	26	3	2017
NA	-0.798507696217772	27	3	2017
NA	-0.776528789498996	28	3	2017
NA	-1.56064774826467	29	3	2017
NA	-1.30933331998376	30	3	2017
NA	-1.07880966137193	31	3	2017
NA	-0.776528789498996	32	3	2017
NA	-0.544727175441672	33	3	2017
NA	-0.527632742082372	34	3	2017
NA	-0.755022584278033	35	3	2017
NA	-1.13943428318836	36	3	2017
NA	-1.13943428318836	37	3	2017
NA	-0.843970070294529	38	3	2017
NA	-0.867500567704723	39	3	2017
NA	-0.59783700075562	40	3	2017
NA	-0.59783700075562	41	3	2017
NA	-0.59783700075562	42	3	2017
NA	-1.13943428318836	43	3	2017
NA	-0.446287102628419	44	3	2017
NA	-0.843970070294529	45	3	2017
NA	-1.83258146374831	3	4	2017
NA	-3.50655789731998	4	4	2017
NA	-2.65926003693278	5	4	2017
NA	-2.40794560865187	6	4	2017
NA	-2.04022082852655	7	4	2017
NA	-3.2188758248682	8	4	2017
NA	-2.65926003693278	9	4	2017
NA	-2.04022082852655	10	4	2017
NA	-1.66073120682165	11	4	2017
NA	-2.30258509299405	12	4	2017
NA	-2.52572864430826	13	4	2017
NA	-3.91202300542815	14	4	2017
NA	-1.51412773262978	15	4	2017
NA	-1.77195684193188	16	4	2017
NA	-1.04982212449868	17	4	2017
NA	-1.51412773262978	18	4	2017
NA	-1.77195684193188	19	4	2017
NA	-1.46967597005894	20	4	2017
NA	-0.941608539858445	21	4	2017
NA	-1.34707364796661	22	4	2017
NA	-0.755022584278033	23	4	2017
NA	-1.77195684193188	24	4	2017
NA	-0.843970070294529	25	4	2017
NA	-0.673344553263766	26	4	2017
NA	-0.891598119283784	27	4	2017
NA	-1.66073120682165	28	4	2017
NA	-1.13943428318836	29	4	2017
NA	-1.20397280432594	30	4	2017
NA	-0.755022584278033	31	4	2017
NA	-0.616186139423817	32	4	2017
NA	-0.462035459596559	33	4	2017
NA	-0.562118918153541	34	4	2017
NA	-1.17118298150295	35	4	2017
NA	-0.867500567704723	36	4	2017
NA	-0.82098055206983	37	4	2017
NA	-0.798507696217772	38	4	2017
NA	-0.562118918153541	39	4	2017
NA	-0.713349887877465	40	4	2017
NA	-0.653926467406664	41	4	2017
NA	-0.941608539858445	42	4	2017
NA	-0.328504066972036	43	4	2017
NA	-0.755022584278033	44	4	2017
NA	-0.478035800943	45	4	2017
NA	-2.52572864430826	3	1	2017
NA	-1.17118298150295	4	1	2017
NA	-1.23787435600162	5	1	2017
NA	-0.941608539858445	6	1	2017
NA	-2.81341071676004	7	1	2017
NA	-2.30258509299405	8	1	2017
NA	-1.96611285637283	9	1	2017
NA	-1.83258146374831	10	1	2017
NA	-2.04022082852655	11	1	2017
NA	-2.65926003693278	12	1	2017
NA	-1.30933331998376	13	1	2017
NA	-1.13943428318836	14	1	2017
NA	-0.941608539858445	15	1	2017
NA	-1.56064774826467	16	1	2017
NA	-2.52572864430826	17	1	2017
NA	-1.6094379124341	18	1	2017
NA	-1.71479842809193	19	1	2017
NA	-0.967584026261706	20	1	2017
NA	-1.42711635564015	21	1	2017
NA	-1.17118298150295	22	1	2017
NA	-1.17118298150295	23	1	2017
NA	-1.10866262452161	24	1	2017
NA	-0.916290731874155	25	1	2017
NA	-0.653926467406664	26	1	2017
NA	-1.77195684193188	27	1	2017
NA	-0.693147180559945	28	1	2017
NA	-0.82098055206983	29	1	2017
NA	-0.994252273343867	30	1	2017
NA	-1.56064774826467	31	1	2017
NA	-1.02165124753198	32	1	2017
NA	-0.843970070294529	33	1	2017
NA	-0.941608539858445	34	1	2017
NA	-0.616186139423817	35	1	2017
NA	-0.478035800943	36	1	2017
NA	-0.446287102628419	37	1	2017
NA	-1.04982212449868	38	1	2017
NA	-1.02165124753198	39	1	2017
NA	-0.867500567704723	40	1	2017
NA	-0.755022584278033	41	1	2017
NA	-0.63487827243597	42	1	2017
NA	-0.446287102628419	43	1	2017
NA	-0.562118918153541	44	1	2017
NA	-0.916290731874155	45	1	2017
NA	-2.30258509299405	3	2	2017
NA	-1.77195684193188	4	2	2017
NA	-1.71479842809193	5	2	2017
NA	-3.50655789731998	6	2	2017
NA	-1.83258146374831	7	2	2017
NA	-2.12026353620009	8	2	2017
NA	-1.83258146374831	9	2	2017
NA	-3.2188758248682	10	2	2017
NA	-2.30258509299405	11	2	2017
NA	-1.71479842809193	12	2	2017
NA	-1.6094379124341	13	2	2017
NA	-1.23787435600162	14	2	2017
NA	-1.96611285637283	15	2	2017
NA	-2.52572864430826	16	2	2017
NA	-1.42711635564015	17	2	2017
NA	-2.65926003693278	18	2	2017
NA	-1.13943428318836	19	2	2017
NA	-1.56064774826467	20	2	2017
NA	-1.27296567581289	21	2	2017
NA	-1.04982212449868	22	2	2017
NA	-1.23787435600162	23	2	2017
NA	-0.891598119283784	24	2	2017
NA	-0.776528789498996	25	2	2017
NA	-2.04022082852655	26	2	2017
NA	-1.20397280432594	27	2	2017
NA	-0.941608539858445	28	2	2017
NA	-0.994252273343867	29	2	2017
NA	-1.56064774826467	30	2	2017
NA	-1.42711635564015	31	2	2017
NA	-1.13943428318836	32	2	2017
NA	-0.7339691750802	33	2	2017
NA	-0.616186139423817	34	2	2017
NA	-0.527632742082372	35	2	2017
NA	-0.562118918153541	36	2	2017
NA	-1.20397280432594	37	2	2017
NA	-1.13943428318836	38	2	2017
NA	-0.798507696217772	39	2	2017
NA	-0.7339691750802	40	2	2017
NA	-0.616186139423817	41	2	2017
NA	-0.59783700075562	42	2	2017
NA	-0.415515443961666	43	2	2017
NA	-1.04982212449868	44	2	2017
NA	-0.446287102628419	45	2	2017
NA	-2.20727491318972	3	3	2017
NA	-1.6094379124341	4	3	2017
NA	-4.60517018598809	5	3	2017
NA	-2.52572864430826	6	3	2017
NA	-1.96611285637283	7	3	2017
NA	-2.04022082852655	8	3	2017
NA	-4.60517018598809	9	3	2017
NA	-2.65926003693278	10	3	2017
NA	-1.56064774826467	11	3	2017
NA	-2.12026353620009	12	3	2017
NA	-1.46967597005894	13	3	2017
NA	-2.04022082852655	14	3	2017
NA	-2.52572864430826	15	3	2017
NA	-1.46967597005894	16	3	2017
NA	-1.89711998488588	17	3	2017
NA	-1.20397280432594	18	3	2017
NA	-1.96611285637283	19	3	2017
NA	-1.56064774826467	20	3	2017
NA	-1.38629436111989	21	3	2017
NA	-1.07880966137193	22	3	2017
NA	-1.13943428318836	23	3	2017
NA	-0.798507696217772	24	3	2017
NA	-1.83258146374831	25	3	2017
NA	-0.916290731874155	26	3	2017
NA	-0.798507696217772	27	3	2017
NA	-0.798507696217772	28	3	2017
NA	-1.51412773262978	29	3	2017
NA	-1.27296567581289	30	3	2017
NA	-1.10866262452161	31	3	2017
NA	-0.776528789498996	32	3	2017
NA	-0.527632742082372	33	3	2017
NA	-0.562118918153541	34	3	2017
NA	-0.755022584278033	35	3	2017
NA	-1.17118298150295	36	3	2017
NA	-1.13943428318836	37	3	2017
NA	-0.82098055206983	38	3	2017
NA	-0.82098055206983	39	3	2017
NA	-0.579818495252942	40	3	2017
NA	-0.544727175441672	41	3	2017
NA	-0.63487827243597	42	3	2017
NA	-1.13943428318836	43	3	2017
NA	-0.478035800943	44	3	2017
NA	-0.82098055206983	45	3	2017
NA	-1.71479842809193	3	4	2017
NA	-3.50655789731998	4	4	2017
NA	-2.65926003693278	5	4	2017
NA	-2.20727491318972	6	4	2017
NA	-2.04022082852655	7	4	2017
NA	-3.50655789731998	8	4	2017
NA	-2.81341071676004	9	4	2017
NA	-2.04022082852655	10	4	2017
NA	-1.77195684193188	11	4	2017
NA	-2.30258509299405	12	4	2017
NA	-2.40794560865187	13	4	2017
NA	-3.50655789731998	14	4	2017
NA	-1.56064774826467	15	4	2017
NA	-1.71479842809193	16	4	2017
NA	-0.967584026261706	17	4	2017
NA	-1.51412773262978	18	4	2017
NA	-1.77195684193188	19	4	2017
NA	-1.46967597005894	20	4	2017
NA	-0.967584026261706	21	4	2017
NA	-1.34707364796661	22	4	2017
NA	-0.755022584278033	23	4	2017
NA	-1.66073120682165	24	4	2017
NA	-0.82098055206983	25	4	2017
NA	-0.653926467406664	26	4	2017
NA	-0.941608539858445	27	4	2017
NA	-1.66073120682165	28	4	2017
NA	-1.17118298150295	29	4	2017
NA	-1.27296567581289	30	4	2017
NA	-0.693147180559945	31	4	2017
NA	-0.653926467406664	32	4	2017
NA	-0.415515443961666	33	4	2017
NA	-0.562118918153541	34	4	2017
NA	-1.17118298150295	35	4	2017
NA	-0.891598119283784	36	4	2017
NA	-0.843970070294529	37	4	2017
NA	-0.755022584278033	38	4	2017
NA	-0.562118918153541	39	4	2017
NA	-0.713349887877465	40	4	2017
NA	-0.673344553263766	41	4	2017
NA	-0.994252273343867	42	4	2017
NA	-0.342490308946776	43	4	2017
NA	-0.776528789498996	44	4	2017
NA	-0.462035459596559	45	4	2017
