# Supplementary material for: A stacked ensemble method for forecasting influenza-like illness visit volumes at emergency departments
Source: PLoS One. 2021 Mar 22;16(3):e0241725. doi: 10.1371/journal.pone.0241725 (PMC7984626; doi:10.1371/journal.pone.0241725)
Supplement: S1 Data — (ZIP) [file pone.0241725.s003.zip › ILI_plosone/tables/rf_optim_score_2018weeks-3-17.csv]

object	log_score	epiweek	weeks_ahead	season
NA	-0.63487827243597	3	1	2018
NA	-0.891598119283784	4	1	2018
NA	-0.798507696217772	5	1	2018
NA	-0.527632742082372	6	1	2018
NA	-2.99573227355399	7	1	2018
NA	-4.60517018598809	8	1	2018
NA	-10	9	1	2018
NA	-2.04022082852655	10	1	2018
NA	-10	11	1	2018
NA	-0.994252273343867	12	1	2018
NA	-2.52572864430826	13	1	2018
NA	-2.40794560865187	14	1	2018
NA	-1.23787435600162	15	1	2018
NA	-2.99573227355399	16	1	2018
NA	-1.17118298150295	17	1	2018
NA	-0.967584026261706	3	2	2018
NA	-0.82098055206983	4	2	2018
NA	-0.776528789498996	5	2	2018
NA	-2.81341071676004	6	2	2018
NA	-10	7	2	2018
NA	-10	8	2	2018
NA	-2.52572864430826	9	2	2018
NA	-10	10	2	2018
NA	-1.27296567581289	11	2	2018
NA	-1.96611285637283	12	2	2018
NA	-2.81341071676004	13	2	2018
NA	-1.17118298150295	14	2	2018
NA	-3.2188758248682	15	2	2018
NA	-1.6094379124341	16	2	2018
NA	-1.96611285637283	17	2	2018
NA	-1.17118298150295	3	3	2018
NA	-1.20397280432594	4	3	2018
NA	-3.2188758248682	5	3	2018
NA	-10	6	3	2018
NA	-10	7	3	2018
NA	-2.99573227355399	8	3	2018
NA	-10	9	3	2018
NA	-1.71479842809193	10	3	2018
NA	-1.77195684193188	11	3	2018
NA	-2.65926003693278	12	3	2018
NA	-1.17118298150295	13	3	2018
NA	-2.99573227355399	14	3	2018
NA	-1.96611285637283	15	3	2018
NA	-1.6094379124341	16	3	2018
NA	-1.02165124753198	17	3	2018
NA	-1.66073120682165	3	4	2018
NA	-2.40794560865187	4	4	2018
NA	-3.50655789731998	5	4	2018
NA	-10	6	4	2018
NA	-2.30258509299405	7	4	2018
NA	-10	8	4	2018
NA	-2.04022082852655	9	4	2018
NA	-1.77195684193188	10	4	2018
NA	-2.65926003693278	11	4	2018
NA	-1.27296567581289	12	4	2018
NA	-2.81341071676004	13	4	2018
NA	-1.71479842809193	14	4	2018
NA	-1.38629436111989	15	4	2018
NA	-1.02165124753198	16	4	2018
NA	-0.967584026261706	17	4	2018
NA	-0.63487827243597	3	1	2018
NA	-0.916290731874155	4	1	2018
NA	-0.867500567704723	5	1	2018
NA	-0.527632742082372	6	1	2018
NA	-2.99573227355399	7	1	2018
NA	-3.91202300542815	8	1	2018
NA	-10	9	1	2018
NA	-2.12026353620009	10	1	2018
NA	-10	11	1	2018
NA	-1.02165124753198	12	1	2018
NA	-2.30258509299405	13	1	2018
NA	-2.52572864430826	14	1	2018
NA	-1.13943428318836	15	1	2018
NA	-2.81341071676004	16	1	2018
NA	-1.13943428318836	17	1	2018
NA	-0.941608539858445	3	2	2018
NA	-0.843970070294529	4	2	2018
NA	-0.673344553263766	5	2	2018
NA	-2.81341071676004	6	2	2018
NA	-4.60517018598809	7	2	2018
NA	-10	8	2	2018
NA	-2.81341071676004	9	2	2018
NA	-10	10	2	2018
NA	-1.38629436111989	11	2	2018
NA	-2.04022082852655	12	2	2018
NA	-2.65926003693278	13	2	2018
NA	-1.10866262452161	14	2	2018
NA	-3.2188758248682	15	2	2018
NA	-1.6094379124341	16	2	2018
NA	-1.96611285637283	17	2	2018
NA	-1.04982212449868	3	3	2018
NA	-1.30933331998376	4	3	2018
NA	-2.99573227355399	5	3	2018
NA	-4.60517018598809	6	3	2018
NA	-10	7	3	2018
NA	-2.99573227355399	8	3	2018
NA	-10	9	3	2018
NA	-1.89711998488588	10	3	2018
NA	-1.89711998488588	11	3	2018
NA	-2.81341071676004	12	3	2018
NA	-1.23787435600162	13	3	2018
NA	-3.2188758248682	14	3	2018
NA	-2.04022082852655	15	3	2018
NA	-1.56064774826467	16	3	2018
NA	-1.07880966137193	17	3	2018
NA	-1.56064774826467	3	4	2018
NA	-2.30258509299405	4	4	2018
NA	-4.60517018598809	5	4	2018
NA	-10	6	4	2018
NA	-2.20727491318972	7	4	2018
NA	-10	8	4	2018
NA	-2.20727491318972	9	4	2018
NA	-1.89711998488588	10	4	2018
NA	-2.81341071676004	11	4	2018
NA	-1.27296567581289	12	4	2018
NA	-2.40794560865187	13	4	2018
NA	-1.71479842809193	14	4	2018
NA	-1.34707364796661	15	4	2018
NA	-1.02165124753198	16	4	2018
NA	-0.994252273343867	17	4	2018
NA	-0.616186139423817	3	1	2018
NA	-0.941608539858445	4	1	2018
NA	-0.843970070294529	5	1	2018
NA	-0.527632742082372	6	1	2018
NA	-2.99573227355399	7	1	2018
NA	-3.91202300542815	8	1	2018
NA	-10	9	1	2018
NA	-2.12026353620009	10	1	2018
NA	-10	11	1	2018
NA	-1.02165124753198	12	1	2018
NA	-2.40794560865187	13	1	2018
NA	-2.52572864430826	14	1	2018
NA	-1.17118298150295	15	1	2018
NA	-2.99573227355399	16	1	2018
NA	-1.13943428318836	17	1	2018
NA	-1.04982212449868	3	2	2018
NA	-0.941608539858445	4	2	2018
NA	-0.653926467406664	5	2	2018
NA	-2.81341071676004	6	2	2018
NA	-10	7	2	2018
NA	-10	8	2	2018
NA	-2.65926003693278	9	2	2018
NA	-10	10	2	2018
NA	-1.34707364796661	11	2	2018
NA	-2.04022082852655	12	2	2018
NA	-2.65926003693278	13	2	2018
NA	-1.13943428318836	14	2	2018
NA	-3.50655789731998	15	2	2018
NA	-1.66073120682165	16	2	2018
NA	-1.96611285637283	17	2	2018
NA	-1.02165124753198	3	3	2018
NA	-1.17118298150295	4	3	2018
NA	-2.81341071676004	5	3	2018
NA	-4.60517018598809	6	3	2018
NA	-10	7	3	2018
NA	-2.81341071676004	8	3	2018
NA	-10	9	3	2018
NA	-1.89711998488588	10	3	2018
NA	-1.83258146374831	11	3	2018
NA	-2.40794560865187	12	3	2018
NA	-1.23787435600162	13	3	2018
NA	-2.81341071676004	14	3	2018
NA	-2.12026353620009	15	3	2018
NA	-1.56064774826467	16	3	2018
NA	-1.04982212449868	17	3	2018
NA	-1.56064774826467	3	4	2018
NA	-2.30258509299405	4	4	2018
NA	-4.60517018598809	5	4	2018
NA	-10	6	4	2018
NA	-2.04022082852655	7	4	2018
NA	-10	8	4	2018
NA	-2.04022082852655	9	4	2018
NA	-1.77195684193188	10	4	2018
NA	-2.40794560865187	11	4	2018
NA	-1.34707364796661	12	4	2018
NA	-2.52572864430826	13	4	2018
NA	-1.77195684193188	14	4	2018
NA	-1.38629436111989	15	4	2018
NA	-1.04982212449868	16	4	2018
NA	-0.994252273343867	17	4	2018
NA	-0.579818495252942	3	1	2018
NA	-0.867500567704723	4	1	2018
NA	-0.82098055206983	5	1	2018
NA	-0.544727175441672	6	1	2018
NA	-2.99573227355399	7	1	2018
NA	-3.91202300542815	8	1	2018
NA	-10	9	1	2018
NA	-2.20727491318972	10	1	2018
NA	-10	11	1	2018
NA	-1.02165124753198	12	1	2018
NA	-2.52572864430826	13	1	2018
NA	-2.40794560865187	14	1	2018
NA	-1.17118298150295	15	1	2018
NA	-2.99573227355399	16	1	2018
NA	-1.23787435600162	17	1	2018
NA	-1.02165124753198	3	2	2018
NA	-0.967584026261706	4	2	2018
NA	-0.755022584278033	5	2	2018
NA	-2.81341071676004	6	2	2018
NA	-10	7	2	2018
NA	-10	8	2	2018
NA	-2.52572864430826	9	2	2018
NA	-10	10	2	2018
NA	-1.30933331998376	11	2	2018
NA	-2.04022082852655	12	2	2018
NA	-2.81341071676004	13	2	2018
NA	-1.10866262452161	14	2	2018
NA	-3.2188758248682	15	2	2018
NA	-1.71479842809193	16	2	2018
NA	-1.96611285637283	17	2	2018
NA	-1.02165124753198	3	3	2018
NA	-1.23787435600162	4	3	2018
NA	-2.81341071676004	5	3	2018
NA	-4.60517018598809	6	3	2018
NA	-10	7	3	2018
NA	-2.81341071676004	8	3	2018
NA	-10	9	3	2018
NA	-1.83258146374831	10	3	2018
NA	-1.66073120682165	11	3	2018
NA	-2.65926003693278	12	3	2018
NA	-1.20397280432594	13	3	2018
NA	-3.2188758248682	14	3	2018
NA	-2.12026353620009	15	3	2018
NA	-1.46967597005894	16	3	2018
NA	-1.07880966137193	17	3	2018
NA	-1.66073120682165	3	4	2018
NA	-2.20727491318972	4	4	2018
NA	-4.60517018598809	5	4	2018
NA	-10	6	4	2018
NA	-2.12026353620009	7	4	2018
NA	-10	8	4	2018
NA	-2.04022082852655	9	4	2018
NA	-1.77195684193188	10	4	2018
NA	-2.65926003693278	11	4	2018
NA	-1.34707364796661	12	4	2018
NA	-2.52572864430826	13	4	2018
NA	-1.83258146374831	14	4	2018
NA	-1.38629436111989	15	4	2018
NA	-1.07880966137193	16	4	2018
NA	-0.967584026261706	17	4	2018
NA	-0.616186139423817	3	1	2018
NA	-0.891598119283784	4	1	2018
NA	-0.82098055206983	5	1	2018
NA	-0.544727175441672	6	1	2018
NA	-3.2188758248682	7	1	2018
NA	-3.91202300542815	8	1	2018
NA	-10	9	1	2018
NA	-2.04022082852655	10	1	2018
NA	-10	11	1	2018
NA	-0.994252273343867	12	1	2018
NA	-2.30258509299405	13	1	2018
NA	-2.40794560865187	14	1	2018
NA	-1.17118298150295	15	1	2018
NA	-2.99573227355399	16	1	2018
NA	-1.17118298150295	17	1	2018
NA	-1.04982212449868	3	2	2018
NA	-0.891598119283784	4	2	2018
NA	-0.713349887877465	5	2	2018
NA	-2.65926003693278	6	2	2018
NA	-4.60517018598809	7	2	2018
NA	-10	8	2	2018
NA	-2.65926003693278	9	2	2018
NA	-10	10	2	2018
NA	-1.42711635564015	11	2	2018
NA	-1.96611285637283	12	2	2018
NA	-2.65926003693278	13	2	2018
NA	-1.04982212449868	14	2	2018
NA	-3.2188758248682	15	2	2018
NA	-1.66073120682165	16	2	2018
NA	-2.04022082852655	17	2	2018
NA	-1.04982212449868	3	3	2018
NA	-1.20397280432594	4	3	2018
NA	-2.81341071676004	5	3	2018
NA	-3.91202300542815	6	3	2018
NA	-10	7	3	2018
NA	-2.81341071676004	8	3	2018
NA	-10	9	3	2018
NA	-1.83258146374831	10	3	2018
NA	-1.71479842809193	11	3	2018
NA	-2.65926003693278	12	3	2018
NA	-1.20397280432594	13	3	2018
NA	-2.99573227355399	14	3	2018
NA	-2.20727491318972	15	3	2018
NA	-1.51412773262978	16	3	2018
NA	-1.07880966137193	17	3	2018
NA	-1.66073120682165	3	4	2018
NA	-2.20727491318972	4	4	2018
NA	-3.91202300542815	5	4	2018
NA	-10	6	4	2018
NA	-2.20727491318972	7	4	2018
NA	-10	8	4	2018
NA	-2.12026353620009	9	4	2018
NA	-1.89711998488588	10	4	2018
NA	-2.65926003693278	11	4	2018
NA	-1.34707364796661	12	4	2018
NA	-2.52572864430826	13	4	2018
NA	-1.71479842809193	14	4	2018
NA	-1.38629436111989	15	4	2018
NA	-1.07880966137193	16	4	2018
NA	-0.994252273343867	17	4	2018
NA	-0.63487827243597	3	1	2018
NA	-0.916290731874155	4	1	2018
NA	-0.82098055206983	5	1	2018
NA	-0.562118918153541	6	1	2018
NA	-2.99573227355399	7	1	2018
NA	-4.60517018598809	8	1	2018
NA	-10	9	1	2018
NA	-2.04022082852655	10	1	2018
NA	-10	11	1	2018
NA	-1.04982212449868	12	1	2018
NA	-2.40794560865187	13	1	2018
NA	-2.40794560865187	14	1	2018
NA	-1.17118298150295	15	1	2018
NA	-2.81341071676004	16	1	2018
NA	-1.20397280432594	17	1	2018
NA	-1.02165124753198	3	2	2018
NA	-0.941608539858445	4	2	2018
NA	-0.7339691750802	5	2	2018
NA	-2.65926003693278	6	2	2018
NA	-10	7	2	2018
NA	-10	8	2	2018
NA	-2.65926003693278	9	2	2018
NA	-10	10	2	2018
NA	-1.42711635564015	11	2	2018
NA	-2.04022082852655	12	2	2018
NA	-2.99573227355399	13	2	2018
NA	-1.13943428318836	14	2	2018
NA	-3.2188758248682	15	2	2018
NA	-1.71479842809193	16	2	2018
NA	-1.96611285637283	17	2	2018
NA	-1.07880966137193	3	3	2018
NA	-1.17118298150295	4	3	2018
NA	-2.81341071676004	5	3	2018
NA	-4.60517018598809	6	3	2018
NA	-10	7	3	2018
NA	-2.99573227355399	8	3	2018
NA	-10	9	3	2018
NA	-1.83258146374831	10	3	2018
NA	-1.77195684193188	11	3	2018
NA	-2.81341071676004	12	3	2018
NA	-1.20397280432594	13	3	2018
NA	-2.99573227355399	14	3	2018
NA	-2.04022082852655	15	3	2018
NA	-1.6094379124341	16	3	2018
NA	-1.04982212449868	17	3	2018
NA	-1.6094379124341	3	4	2018
NA	-2.20727491318972	4	4	2018
NA	-4.60517018598809	5	4	2018
NA	-10	6	4	2018
NA	-2.12026353620009	7	4	2018
NA	-10	8	4	2018
NA	-2.04022082852655	9	4	2018
NA	-1.83258146374831	10	4	2018
NA	-2.52572864430826	11	4	2018
NA	-1.34707364796661	12	4	2018
NA	-2.52572864430826	13	4	2018
NA	-1.66073120682165	14	4	2018
NA	-1.30933331998376	15	4	2018
NA	-1.07880966137193	16	4	2018
NA	-0.967584026261706	17	4	2018
