# Supplementary material for: A stacked ensemble method for forecasting influenza-like illness visit volumes at emergency departments
Source: PLoS One. 2021 Mar 22;16(3):e0241725. doi: 10.1371/journal.pone.0241725 (PMC7984626; doi:10.1371/journal.pone.0241725)
Supplement: S1 Data — (ZIP) [file pone.0241725.s003.zip › ILI_plosone/tables/rf_performance_2012weeks-3-45.csv]

model	MAPE	RMSE	MAE	MSD	weeks_ahead
Baseline	0.201621773732205	35.6294997001603	29.3956511627907	19.707488372093	1
Baseline	0.238093912898378	42.4600983960509	35.5194418604651	25.9957441860465	2
Baseline	0.270073625735684	46.3616581569723	39.3568255813953	30.6161976744186	3
Baseline	0.295140642689364	49.7618746006161	42.6576744186046	34.2567674418605	4
Sex	0.19164257392858	34.3545437323528	28.366976744186	18.2843953488372	1
Sex	0.235178814319242	42.1098901096466	35.3404418604651	25.8303488372093	2
Sex	0.269973836006668	47.1030173153409	39.4947209302326	30.9560930232558	3
Sex	0.296831873467621	50.3446882295464	42.8790697674419	35.0507209302326	4
Age	0.192815591776951	33.8607864737678	28.2867558139535	19.2682906976744	1
Age	0.230889619545194	41.0228233098839	34.0102325581395	26.9053023255814	2
Age	0.276079086419027	47.0588836636464	39.6475697674419	33.8263604651163	3
Age	0.310706743035887	52.0329868603607	43.5088488372093	39.002011627907	4
Sex and Age	0.190875934057136	32.976650419318	27.6038953488372	18.0252441860465	1
Sex and Age	0.236963013324095	40.815985429218	34.2896046511628	26.4398372093023	2
Sex and Age	0.282577400903474	48.2407659691541	39.6825813953488	33.989488372093	3
Sex and Age	0.320214273460977	52.3528061124046	43.3814302325581	39.1652441860465	4
Distance Buffers	0.194662819750745	34.7761810185991	28.7410348837209	19.4085	1
Distance Buffers	0.238692809440144	42.841340993848	35.6374186046512	26.6430930232558	2
Distance Buffers	0.274262049146383	47.2256666505324	39.5400581395349	31.1879651162791	3
Distance Buffers	0.312846827555108	52.102643143294	44.1184534883721	36.3675	4
Strain	0.205511986120111	35.906900763852	29.7798837209302	20.9898837209302	1
Strain	0.244305820077139	42.7096506984649	35.6728720930233	26.8742441860465	2
Strain	0.270887080031212	45.9147922203043	38.380476744186	31.1767325581395	3
Strain	0.293563771269814	48.5030507425192	41.2603604651163	33.9112906976744	4
