# Supplementary material for: A stacked ensemble method for forecasting influenza-like illness visit volumes at emergency departments
Source: PLoS One. 2021 Mar 22;16(3):e0241725. doi: 10.1371/journal.pone.0241725 (PMC7984626; doi:10.1371/journal.pone.0241725)
Supplement: S1 Data — (ZIP) [file pone.0241725.s003.zip › ILI_plosone/tables/rf_performance_2013weeks-3-45.csv]

model	MAPE	RMSE	MAE	MSD	weeks_ahead
Baseline	0.100623472624642	28.2203158552652	21.5290813953488	0.591313953488373	1
Baseline	0.134914040541717	36.433577700816	27.3378139534884	4.14237209302325	2
Baseline	0.150481875515009	36.8538854224701	28.1863953488372	6.81920930232558	3
Baseline	0.148250377951206	37.2539027575448	27.5883139534884	8.84787209302325	4
Sex	0.105264316725258	29.1357349871972	22.0430930232558	2.08297674418605	1
Sex	0.141315775797326	38.3777323819304	28.4669069767442	5.80813953488372	2
Sex	0.155179912479112	38.9064084312269	28.7594069767442	8.76368604651163	3
Sex	0.160909316669171	39.1635209190039	29.2827093023256	10.7568255813953	4
Age	0.0957260622889929	27.0736397652686	20.1658372093023	2.08620930232558	1
Age	0.138930977905091	36.985913619163	27.6823488372093	5.86769767441861	2
Age	0.1596082782739	39.6445918426725	29.1664651162791	8.5396976744186	3
Age	0.167250577316344	39.794146831348	29.7670465116279	10.7029302325581	4
Sex and Age	0.0992262834624918	28.1432744340827	20.9955348837209	1.59353488372093	1
Sex and Age	0.137554288319397	37.3684229470085	27.3435813953488	5.63851162790697	2
Sex and Age	0.162162130748711	40.0513489542879	28.6363023255814	10.169511627907	3
Sex and Age	0.180979446740978	40.632775896894	30.6098488372093	12.9260348837209	4
Distance Buffers	0.10640916076532	29.8733758682785	22.6116046511628	4.59025581395349	1
Distance Buffers	0.147383859628008	39.0797421789507	29.5098720930233	7.92152325581395	2
Distance Buffers	0.170882017981652	41.420803639821	31.2553139534884	11.2737325581395	3
Distance Buffers	0.179686134963007	40.4012447225071	31.3539534883721	13.1451162790698	4
Strain	0.104534626061459	29.4782887435821	22.0838023255814	1.09977906976744	1
Strain	0.134266609162461	36.2560739559274	27.2711860465116	4.89041860465117	2
Strain	0.153566095689354	36.3828870241121	28.047488372093	7.82888372093023	3
Strain	0.151414447042475	36.3531630666918	27.2674651162791	9.45674418604651	4
