# Supplementary material for: A stacked ensemble method for forecasting influenza-like illness visit volumes at emergency departments
Source: PLoS One. 2021 Mar 22;16(3):e0241725. doi: 10.1371/journal.pone.0241725 (PMC7984626; doi:10.1371/journal.pone.0241725)
Supplement: S1 Data — (ZIP) [file pone.0241725.s003.zip › ILI_plosone/tables/rf_performance_2014weeks-3-45.csv]

model	MAPE	RMSE	MAE	MSD	weeks_ahead
Baseline	0.158446176439036	38.2570275139547	28.6268023255814	3.49075581395349	1
Baseline	0.188650560544654	44.8072227193963	33.9286976744186	4.32890697674418	2
Baseline	0.215501407029765	48.3522370411517	38.1650232558139	5.09181395348837	3
Baseline	0.217568626948679	49.8161675996253	38.1909534883721	4.17590697674418	4
Sex	0.153818719145976	38.3251352879179	27.9269534883721	3.85758139534884	1
Sex	0.186826371166275	44.8248489611458	33.515476744186	5.03168604651163	2
Sex	0.223069455904012	48.508217552215	39.3143023255814	7.35767441860465	3
Sex	0.226791528759972	51.407186960444	40.0300697674419	5.822	4
Age	0.154777124082946	36.9058493657439	27.6946976744186	4.40532558139535	1
Age	0.189656834666375	44.8634695426152	33.7956162790698	7.50852325581395	2
Age	0.229072719854318	50.7765391165741	40.060011627907	8.74631395348837	3
Age	0.243047435854336	52.6508843232233	42.5459651162791	8.73836046511628	4
Sex and Age	0.149081525652822	35.2582488151585	26.343488372093	5.269	1
Sex and Age	0.193292759737808	43.0355298817557	33.5111976744186	8.6604534883721	2
Sex and Age	0.231185595802824	49.2827005720508	39.4151860465116	10.6960697674419	3
Sex and Age	0.254517223781128	52.6561162853454	43.1064186046512	12.6867674418605	4
Distance Buffers	0.158317697945029	38.5136492093961	28.2968255813954	5.3815	1
Distance Buffers	0.201014946388299	46.455734929658	35.5136860465116	9.24875581395349	2
Distance Buffers	0.236306599927827	51.2472595907718	41.599476744186	9.5655	3
Distance Buffers	0.255786341837235	54.1798282145714	44.4352093023256	10.625023255814	4
Strain	0.155527691499685	37.2909280094789	27.7635	5.1241511627907	1
Strain	0.185970404318941	44.4188814541037	33.1802441860465	6.91382558139535	2
Strain	0.213165742362139	47.2702284424351	36.797976744186	7.70653488372093	3
Strain	0.221310669584301	48.3518293152774	38.2142906976744	7.63831395348837	4
