# Supplementary material for: A stacked ensemble method for forecasting influenza-like illness visit volumes at emergency departments
Source: PLoS One. 2021 Mar 22;16(3):e0241725. doi: 10.1371/journal.pone.0241725 (PMC7984626; doi:10.1371/journal.pone.0241725)
Supplement: S1 Data — (ZIP) [file pone.0241725.s003.zip › ILI_plosone/tables/rf_performance_2015weeks-3-45.csv]

model	MAPE	RMSE	MAE	MSD	weeks_ahead
Baseline	0.152789541150003	43.1003629056512	32.1915232558139	10.4567558139535	1
Baseline	0.193623228653336	50.3932224628079	38.1559302325581	15.8751162790698	2
Baseline	0.2295520933328	57.433430576544	44.1743023255814	20.5845581395349	3
Baseline	0.257240652843746	59.646621655828	46.6459069767442	23.740488372093	4
Sex	0.152161221888449	41.4073927550776	31.9033604651163	9.56556976744186	1
Sex	0.185870206423642	49.0701133073891	37.0573953488372	14.3547674418605	2
Sex	0.232130026780039	58.3617209316574	45.0846744186046	19.7673488372093	3
Sex	0.266947630218502	63.0032501718834	49.0272558139535	24.1223023255814	4
Age	0.145771839971033	39.086301750176	30.6228953488372	13.6087325581395	1
Age	0.188921869388531	48.578656668072	37.631	18.4913953488372	2
Age	0.233887809209257	57.2836162365272	44.4800348837209	22.3344302325581	3
Age	0.267948453832411	62.1336051011082	48.9101860465116	24.642	4
Sex and Age	0.153505882419816	39.710619667001	31.857511627907	12.8023720930233	1
Sex and Age	0.197952940542072	50.3109494469724	38.8842790697674	16.862511627907	2
Sex and Age	0.241306912833565	58.4888806173626	45.0078139534884	20.804976744186	3
Sex and Age	0.276671628490566	62.7727677614285	49.8390465116279	23.5171860465116	4
Distance Buffers	0.155235806316885	41.3936556887534	31.7826046511628	10.216511627907	1
Distance Buffers	0.197939263479191	50.6609166988463	38.4412093023256	15.1798372093023	2
Distance Buffers	0.245020182965548	58.8074386456675	46.5458023255814	20.1109186046512	3
Distance Buffers	0.274808653517355	62.3457615128895	49.331476744186	22.8383837209302	4
Strain	0.154091431846225	43.4696497956293	32.608011627907	10.9902209302326	1
Strain	0.193137700382078	51.5787651170518	38.0787209302326	15.9988139534884	2
Strain	0.23099658131816	57.7453810683309	43.7816627906977	20.8430813953488	3
Strain	0.257673730405865	59.8289159649957	46.8634651162791	22.7887209302326	4
