# Supplementary material for: A stacked ensemble method for forecasting influenza-like illness visit volumes at emergency departments
Source: PLoS One. 2021 Mar 22;16(3):e0241725. doi: 10.1371/journal.pone.0241725 (PMC7984626; doi:10.1371/journal.pone.0241725)
Supplement: S1 Data — (ZIP) [file pone.0241725.s003.zip › ILI_plosone/tables/rf_performance_2016weeks-3-45.csv]

model	MAPE	RMSE	MAE	MSD	weeks_ahead
Baseline	0.124245307321058	42.3203643118579	32.9914651162791	-5.07048837209302	1
Baseline	0.132158206710603	51.51934495591	37.3367441860465	-5.29593023255814	2
Baseline	0.144562629416864	54.9368803815628	40.6856046511628	-4.36730232558139	3
Baseline	0.152735402177646	55.8169161989904	41.7008604651163	-1.92955813953488	4
Sex	0.119494623432586	41.2878580185	31.5078837209302	-4.24390697674419	1
Sex	0.132478614925352	50.2670651255014	36.5830581395349	-4.30403488372093	2
Sex	0.140495372680288	51.9331871013132	38.8463255813953	-3.95976744186047	3
Sex	0.149405621642509	54.4858385157247	40.7963139534884	-2.36594186046512	4
Age	0.118024652612044	41.2841597788468	31.5552209302326	-11.6341511627907	1
Age	0.132141924331749	51.9875219606635	37.472011627907	-10.4264069767442	2
Age	0.146081378839767	57.5621313268501	41.4267093023256	-8.41805813953488	3
Age	0.157407152592935	60.1240751445573	43.4759534883721	-6.76744186046512	4
Sex and Age	0.116544174181745	41.2863940097872	31.5853604651163	-14.2855	1
Sex and Age	0.131142281636876	53.6233893661196	37.9077790697674	-13.1355	2
Sex and Age	0.145879285365172	59.9814221431917	41.6586627906977	-11.3441279069767	3
Sex and Age	0.158749852070769	63.7854641199246	44.1540813953488	-10.5107325581395	4
Distance Buffers	0.123053891474659	40.9197380497253	32.7228372093023	-9.07741860465116	1
Distance Buffers	0.131522251656663	50.8344395010284	37.2192093023256	-8.17913953488372	2
Distance Buffers	0.145771617518773	56.5442886270844	41.3487558139535	-6.59022093023256	3
Distance Buffers	0.156716246162305	59.29876841009	43.0567906976744	-4.55167441860465	4
Strain	0.129738482527491	45.7391607139852	35.0606395348837	-7.17098837209303	1
Strain	0.138433845692217	54.1235436138986	38.8964186046512	-5.88425581395349	2
Strain	0.149699059250247	57.0961718146122	41.7236279069767	-6.45453488372093	3
Strain	0.151006838910211	57.5558707443431	41.2872790697674	-6.13569767441861	4
