# Supplementary material for: A stacked ensemble method for forecasting influenza-like illness visit volumes at emergency departments
Source: PLoS One. 2021 Mar 22;16(3):e0241725. doi: 10.1371/journal.pone.0241725 (PMC7984626; doi:10.1371/journal.pone.0241725)
Supplement: S1 Data — (ZIP) [file pone.0241725.s003.zip › ILI_plosone/tables/rf_performance_2017weeks-3-45.csv]

model	MAPE	RMSE	MAE	MSD	weeks_ahead
Baseline	0.105955236549047	36.3986726030171	29.2185	-7.19975581395349	1
Baseline	0.123528842466478	44.967574841199	35.0147093023256	-6.42987209302326	2
Baseline	0.146871489015162	52.0485264831191	41.3042441860465	-8.19708139534884	3
Baseline	0.152827387635392	55.5126311544666	42.9099186046512	-8.62338372093023	4
Sex	0.10441167125396	35.828590925778	28.6040581395349	-6.30898837209302	1
Sex	0.129478692354037	47.4461899100101	36.7670465116279	-6.91248837209302	2
Sex	0.147856239362981	53.8087220195565	42.0065	-8.06803488372093	3
Sex	0.157388246947621	57.4151402436978	44.523523255814	-9.33812790697675	4
Age	0.102185362518176	33.1802156508019	28.0675930232558	-8.29356976744186	1
Age	0.122908596786649	44.3715383900405	34.4074534883721	-7.34796511627907	2
Age	0.148311650471246	52.9860675723806	42.1538255813953	-10.1266627906977	3
Age	0.157934161055515	58.065920319115	44.729476744186	-11.2013604651163	4
Sex and Age	0.1023036477335	32.7261480812877	27.8770348837209	-10.0377093023256	1
Sex and Age	0.120426320487615	44.7675033410994	34.1250930232558	-9.94467441860465	2
Sex and Age	0.145941865370374	53.5041466847132	41.7393837209302	-11.6733139534884	3
Sex and Age	0.159187317654279	58.1858617546213	44.8668604651163	-12.2180697674419	4
Distance Buffers	0.109100605046923	38.0079680739508	30.1335	-9.18538372093023	1
Distance Buffers	0.136046332965682	48.8316234199867	38.8693139534884	-8.98605813953488	2
Distance Buffers	0.154444900003789	55.7748312898119	44.2109302325581	-10.1149534883721	3
Distance Buffers	0.173894412071708	61.2885415180275	48.7423720930233	-11.5593255813953	4
Strain	0.10307931740399	36.8634896157589	28.5580930232558	-7.34955813953489	1
Strain	0.119357538557385	44.1049659420569	33.9281744186047	-7.03973255813953	2
Strain	0.141170721170791	50.2254965327882	39.5044186046512	-8.33553488372093	3
Strain	0.148598325345517	53.3486950057803	41.1131046511628	-8.30570930232558	4
