# Supplementary material for: A stacked ensemble method for forecasting influenza-like illness visit volumes at emergency departments
Source: PLoS One. 2021 Mar 22;16(3):e0241725. doi: 10.1371/journal.pone.0241725 (PMC7984626; doi:10.1371/journal.pone.0241725)
Supplement: S1 Data — (ZIP) [file pone.0241725.s003.zip › ILI_plosone/tables/rf_performance_2018weeks-3-17.csv]

model	MAPE	RMSE	MAE	MSD	weeks_ahead
Baseline	0.178320223802345	118.241764955747	83.9000333333333	-53.7019666666667	1
Baseline	0.197289767859687	138.429442736243	96.2738	-70.9263333333333	2
Baseline	0.212056552847281	147.41001764619	104.8689	-80.1501666666667	3
Baseline	0.217533957267332	148.924730497322	107.2366	-84.5374666666667	4
Sex	0.16522350738969	107.002405337139	77.1442666666667	-50.3396	1
Sex	0.193450823733594	132.504611763264	93.4668666666667	-71.5836666666667	2
Sex	0.217141751547789	147.575006469535	105.9913	-84.1591666666667	3
Sex	0.22243766405444	151.491231942424	109.100933333333	-89.0788	4
Age	0.171703695981764	110.823265003563	80.2129666666667	-54.4425	1
Age	0.195174338435813	136.452533191094	94.922	-77.1149333333333	2
Age	0.226114096968964	152.169441084985	109.7363	-91.0654333333333	3
Age	0.233745406625757	157.865196303735	114.381833333333	-97.1165	4
Sex and Age	0.168776829391972	109.260477749276	78.2081333333333	-56.8041333333333	1
Sex and Age	0.206062184337773	137.507616910543	97.9881	-81.0371	2
Sex and Age	0.230622412583735	156.019244946257	111.4744	-94.8465333333333	3
Sex and Age	0.23325336308227	166.22941590219	116.013366666667	-106.258366666667	4
Distance Buffers	0.177697263414995	116.61774616641	83.3279333333333	-57.3794666666667	1
Distance Buffers	0.205056011306858	143.435247255861	99.8529	-81.7146333333333	2
Distance Buffers	0.229375580567024	158.662625149193	112.202133333333	-94.0994666666667	3
Distance Buffers	0.241057054443794	164.509720684473	118.356033333333	-101.487966666667	4
Strain	0.181105237453531	125.614588436548	86.8834333333333	-60.8532333333333	1
Strain	0.207724438166053	145.678963145278	101.667766666667	-79.9355	2
Strain	0.21834895800363	154.742600796129	109.102033333333	-87.9564333333333	3
Strain	0.215339909692852	155.342417260708	108.318866666667	-92.4918666666667	4
