# Supplementary material for: A stacked ensemble method for forecasting influenza-like illness visit volumes at emergency departments
Source: PLoS One. 2021 Mar 22;16(3):e0241725. doi: 10.1371/journal.pone.0241725 (PMC7984626; doi:10.1371/journal.pone.0241725)
Supplement: S1 Data — (ZIP) [file pone.0241725.s003.zip › ILI_plosone/tables/rf_raw_estimates_2012weeks-3-45.csv]

object	value	epiweek	weeks_ahead	season
Baseline	126.346	3	1	2012
Baseline	124.182	4	1	2012
Baseline	126.142	5	1	2012
Baseline	152.483	6	1	2012
Baseline	157.846	7	1	2012
Baseline	150.1815	8	1	2012
Baseline	170.9895	9	1	2012
Baseline	183.7085	10	1	2012
Baseline	205.3875	11	1	2012
Baseline	217.895	12	1	2012
Baseline	203.8125	13	1	2012
Baseline	220.4415	14	1	2012
Baseline	210.0335	15	1	2012
Baseline	216.646	16	1	2012
Baseline	293.5315	17	1	2012
Baseline	311.083	18	1	2012
Baseline	297.55	19	1	2012
Baseline	270.655	20	1	2012
Baseline	243.574	21	1	2012
Baseline	226.168	22	1	2012
Baseline	242.2665	23	1	2012
Baseline	248.9925	24	1	2012
Baseline	225.4	25	1	2012
Baseline	232.3425	26	1	2012
Baseline	222.24	27	1	2012
Baseline	226.9125	28	1	2012
Baseline	215.689	29	1	2012
Baseline	215.179	30	1	2012
Baseline	233.395	31	1	2012
Baseline	235.4405	32	1	2012
Baseline	214.169	33	1	2012
Baseline	220.9025	34	1	2012
Baseline	242.0535	35	1	2012
Baseline	219.3765	36	1	2012
Baseline	194.996	37	1	2012
Baseline	164.769	38	1	2012
Baseline	141.6255	39	1	2012
Baseline	127.912	40	1	2012
Baseline	125.1685	41	1	2012
Baseline	121.013	42	1	2012
Baseline	109.8975	43	1	2012
Baseline	101.6505	44	1	2012
Baseline	84.375	45	1	2012
Baseline	136.5845	3	2	2012
Baseline	128.744	4	2	2012
Baseline	130.7065	5	2	2012
Baseline	172.877	6	2	2012
Baseline	163.6795	7	2	2012
Baseline	156.621	8	2	2012
Baseline	199.4275	9	2	2012
Baseline	209.413	10	2	2012
Baseline	233.1715	11	2	2012
Baseline	220.3335	12	2	2012
Baseline	225.503	13	2	2012
Baseline	234.669	14	2	2012
Baseline	226.423	15	2	2012
Baseline	255.144	16	2	2012
Baseline	304.349	17	2	2012
Baseline	303.8535	18	2	2012
Baseline	288.855	19	2	2012
Baseline	272.5545	20	2	2012
Baseline	242.43	21	2	2012
Baseline	234.4985	22	2	2012
Baseline	260.139	23	2	2012
Baseline	252.788	24	2	2012
Baseline	235.9295	25	2	2012
Baseline	238.795	26	2	2012
Baseline	231.5285	27	2	2012
Baseline	227.855	28	2	2012
Baseline	221.359	29	2	2012
Baseline	217.2135	30	2	2012
Baseline	241.785	31	2	2012
Baseline	235.5065	32	2	2012
Baseline	214.6025	33	2	2012
Baseline	233.439	34	2	2012
Baseline	240.7365	35	2	2012
Baseline	224.1235	36	2	2012
Baseline	181.562	37	2	2012
Baseline	150.9455	38	2	2012
Baseline	133.555	39	2	2012
Baseline	125.7135	40	2	2012
Baseline	122.5995	41	2	2012
Baseline	117.551	42	2	2012
Baseline	102.3555	43	2	2012
Baseline	96.3365	44	2	2012
Baseline	83.5605	45	2	2012
Baseline	148.1725	3	3	2012
Baseline	136.3435	4	3	2012
Baseline	133.3495	5	3	2012
Baseline	169.0385	6	3	2012
Baseline	171.8765	7	3	2012
Baseline	186.173	8	3	2012
Baseline	219.978	9	3	2012
Baseline	242.12	10	3	2012
Baseline	240.6975	11	3	2012
Baseline	244.553	12	3	2012
Baseline	240.857	13	3	2012
Baseline	249.6565	14	3	2012
Baseline	254.7825	15	3	2012
Baseline	272.369	16	3	2012
Baseline	296.812	17	3	2012
Baseline	287.8335	18	3	2012
Baseline	285.817	19	3	2012
Baseline	268.8245	20	3	2012
Baseline	251.3065	21	3	2012
Baseline	250.9845	22	3	2012
Baseline	264.725	23	3	2012
Baseline	255.822	24	3	2012
Baseline	233.4505	25	3	2012
Baseline	237.1845	26	3	2012
Baseline	233.298	27	3	2012
Baseline	229.528	28	3	2012
Baseline	225.2625	29	3	2012
Baseline	219.4365	30	3	2012
Baseline	235.6845	31	3	2012
Baseline	222.29	32	3	2012
Baseline	221.4505	33	3	2012
Baseline	226.9075	34	3	2012
Baseline	234.2955	35	3	2012
Baseline	207.809	36	3	2012
Baseline	178.9675	37	3	2012
Baseline	143.773	38	3	2012
Baseline	129.0525	39	3	2012
Baseline	132.198	40	3	2012
Baseline	123.9465	41	3	2012
Baseline	113.064	42	3	2012
Baseline	100.353	43	3	2012
Baseline	88.548	44	3	2012
Baseline	80.905	45	3	2012
Baseline	143.1295	3	4	2012
Baseline	128.389	4	4	2012
Baseline	128.0165	5	4	2012
Baseline	167.646	6	4	2012
Baseline	193.9555	7	4	2012
Baseline	201.0395	8	4	2012
Baseline	245.6205	9	4	2012
Baseline	241.6955	10	4	2012
Baseline	263.5495	11	4	2012
Baseline	261.195	12	4	2012
Baseline	254.6315	13	4	2012
Baseline	268.545	14	4	2012
Baseline	273.155	15	4	2012
Baseline	284.914	16	4	2012
Baseline	286.359	17	4	2012
Baseline	283.6315	18	4	2012
Baseline	282.5655	19	4	2012
Baseline	276.389	20	4	2012
Baseline	267.701	21	4	2012
Baseline	264.6895	22	4	2012
Baseline	267.9685	23	4	2012
Baseline	258.1385	24	4	2012
Baseline	238.107	25	4	2012
Baseline	236.975	26	4	2012
Baseline	226.1605	27	4	2012
Baseline	231.1045	28	4	2012
Baseline	229.652	29	4	2012
Baseline	219.771	30	4	2012
Baseline	226.4405	31	4	2012
Baseline	221.677	32	4	2012
Baseline	220.6385	33	4	2012
Baseline	229.053	34	4	2012
Baseline	238.432	35	4	2012
Baseline	195.1365	36	4	2012
Baseline	165.272	37	4	2012
Baseline	139.867	38	4	2012
Baseline	122.0835	39	4	2012
Baseline	125.079	40	4	2012
Baseline	112.194	41	4	2012
Baseline	105.23	42	4	2012
Baseline	86.351	43	4	2012
Baseline	81.114	44	4	2012
Baseline	84.7785	45	4	2012
Sex	125.7405	3	1	2012
Sex	117.753	4	1	2012
Sex	122.164	5	1	2012
Sex	145.581	6	1	2012
Sex	150.647	7	1	2012
Sex	145.7495	8	1	2012
Sex	155.009	9	1	2012
Sex	166.298	10	1	2012
Sex	191.742	11	1	2012
Sex	213.7235	12	1	2012
Sex	200.8285	13	1	2012
Sex	215.521	14	1	2012
Sex	218.1255	15	1	2012
Sex	223.124	16	1	2012
Sex	302.0005	17	1	2012
Sex	302.4455	18	1	2012
Sex	298.714	19	1	2012
Sex	265.506	20	1	2012
Sex	242.77	21	1	2012
Sex	228.709	22	1	2012
Sex	232.2575	23	1	2012
Sex	251.254	24	1	2012
Sex	228.351	25	1	2012
Sex	231.428	26	1	2012
Sex	220.882	27	1	2012
Sex	232.5295	28	1	2012
Sex	220.1785	29	1	2012
Sex	210.259	30	1	2012
Sex	239.6925	31	1	2012
Sex	232.5075	32	1	2012
Sex	207.2955	33	1	2012
Sex	223.6045	34	1	2012
Sex	247.367	35	1	2012
Sex	222.9205	36	1	2012
Sex	200.2	37	1	2012
Sex	166.4765	38	1	2012
Sex	143.8035	39	1	2012
Sex	129.8265	40	1	2012
Sex	125.507	41	1	2012
Sex	121.729	42	1	2012
Sex	105.565	43	1	2012
Sex	102.578	44	1	2012
Sex	84.865	45	1	2012
Sex	131.79	3	2	2012
Sex	124.935	4	2	2012
Sex	129.2605	5	2	2012
Sex	166.84	6	2	2012
Sex	159.108	7	2	2012
Sex	154.954	8	2	2012
Sex	185.7775	9	2	2012
Sex	200.619	10	2	2012
Sex	225.5455	11	2	2012
Sex	222.8	12	2	2012
Sex	222.348	13	2	2012
Sex	237.3415	14	2	2012
Sex	234.5335	15	2	2012
Sex	264.163	16	2	2012
Sex	316.559	17	2	2012
Sex	313.017	18	2	2012
Sex	291.665	19	2	2012
Sex	269.868	20	2	2012
Sex	250.9915	21	2	2012
Sex	226.5025	22	2	2012
Sex	257.5225	23	2	2012
Sex	262.838	24	2	2012
Sex	236.4185	25	2	2012
Sex	233.963	26	2	2012
Sex	227.706	27	2	2012
Sex	233.558	28	2	2012
Sex	220.326	29	2	2012
Sex	209.648	30	2	2012
Sex	244.984	31	2	2012
Sex	232.594	32	2	2012
Sex	215.859	33	2	2012
Sex	224.907	34	2	2012
Sex	240.7	35	2	2012
Sex	229.166	36	2	2012
Sex	187.4635	37	2	2012
Sex	151.7915	38	2	2012
Sex	134.0885	39	2	2012
Sex	122.951	40	2	2012
Sex	123.6995	41	2	2012
Sex	118.3005	42	2	2012
Sex	102.1105	43	2	2012
Sex	100.1305	44	2	2012
Sex	83.361	45	2	2012
Sex	147.1765	3	3	2012
Sex	133.6055	4	3	2012
Sex	135.6675	5	3	2012
Sex	164.2765	6	3	2012
Sex	167.397	7	3	2012
Sex	181.422	8	3	2012
Sex	212.118	9	3	2012
Sex	239.4765	10	3	2012
Sex	234.7445	11	3	2012
Sex	251.5035	12	3	2012
Sex	247.719	13	3	2012
Sex	252.508	14	3	2012
Sex	249.911	15	3	2012
Sex	279.572	16	3	2012
Sex	312.8955	17	3	2012
Sex	298.1635	18	3	2012
Sex	286.932	19	3	2012
Sex	269.259	20	3	2012
Sex	247.0095	21	3	2012
Sex	245.2125	22	3	2012
Sex	265.7615	23	3	2012
Sex	255.5415	24	3	2012
Sex	230.9235	25	3	2012
Sex	235.9505	26	3	2012
Sex	226.6225	27	3	2012
Sex	234.2035	28	3	2012
Sex	220.2215	29	3	2012
Sex	216.789	30	3	2012
Sex	244.0405	31	3	2012
Sex	225.404	32	3	2012
Sex	216.5995	33	3	2012
Sex	223.905	34	3	2012
Sex	241.673	35	3	2012
Sex	214.666	36	3	2012
Sex	181.594	37	3	2012
Sex	147.03	38	3	2012
Sex	130.3445	39	3	2012
Sex	129.957	40	3	2012
Sex	124.776	41	3	2012
Sex	113.1615	42	3	2012
Sex	98.463	43	3	2012
Sex	88.7165	44	3	2012
Sex	81.1985	45	3	2012
Sex	144.056	3	4	2012
Sex	128.7865	4	4	2012
Sex	128.971	5	4	2012
Sex	162.7805	6	4	2012
Sex	191.659	7	4	2012
Sex	196.567	8	4	2012
Sex	238.758	9	4	2012
Sex	235.419	10	4	2012
Sex	256.149	11	4	2012
Sex	277.1745	12	4	2012
Sex	256.002	13	4	2012
Sex	276.6735	14	4	2012
Sex	275.8905	15	4	2012
Sex	290.486	16	4	2012
Sex	297.03	17	4	2012
Sex	290.3685	18	4	2012
Sex	281.6025	19	4	2012
Sex	278.8805	20	4	2012
Sex	263.5085	21	4	2012
Sex	264.059	22	4	2012
Sex	267.315	23	4	2012
Sex	261.462	24	4	2012
Sex	237.9335	25	4	2012
Sex	235.835	26	4	2012
Sex	225.877	27	4	2012
Sex	234.564	28	4	2012
Sex	232.9635	29	4	2012
Sex	214.532	30	4	2012
Sex	230.3035	31	4	2012
Sex	223.412	32	4	2012
Sex	222.0625	33	4	2012
Sex	229.263	34	4	2012
Sex	236.7675	35	4	2012
Sex	199.913	36	4	2012
Sex	169.417	37	4	2012
Sex	141.1305	38	4	2012
Sex	122.853	39	4	2012
Sex	122.376	40	4	2012
Sex	109.696	41	4	2012
Sex	103.443	42	4	2012
Sex	86.158	43	4	2012
Sex	83.3385	44	4	2012
Sex	86.744	45	4	2012
Age	115.6545	3	1	2012
Age	119.129	4	1	2012
Age	130.2	5	1	2012
Age	149.8545	6	1	2012
Age	145.2965	7	1	2012
Age	144.8645	8	1	2012
Age	158.5115	9	1	2012
Age	162.475	10	1	2012
Age	188.921	11	1	2012
Age	208.0335	12	1	2012
Age	198.7525	13	1	2012
Age	216.9095	14	1	2012
Age	224.1035	15	1	2012
Age	229.479	16	1	2012
Age	295.6995	17	1	2012
Age	306.0335	18	1	2012
Age	281.061	19	1	2012
Age	268.9295	20	1	2012
Age	251.3195	21	1	2012
Age	230.7815	22	1	2012
Age	240.8555	23	1	2012
Age	244.16	24	1	2012
Age	221.271	25	1	2012
Age	227.5725	26	1	2012
Age	231.4725	27	1	2012
Age	234.0755	28	1	2012
Age	220.8795	29	1	2012
Age	214.902	30	1	2012
Age	243.577	31	1	2012
Age	236.1355	32	1	2012
Age	219.8875	33	1	2012
Age	220.861	34	1	2012
Age	241.2895	35	1	2012
Age	234.478	36	1	2012
Age	206.874	37	1	2012
Age	164.079	38	1	2012
Age	145.0975	39	1	2012
Age	133.8295	40	1	2012
Age	128.8075	41	1	2012
Age	122.9595	42	1	2012
Age	111.5625	43	1	2012
Age	100.36	44	1	2012
Age	84.541	45	1	2012
Age	120.1615	3	2	2012
Age	133.431	4	2	2012
Age	136.1455	5	2	2012
Age	165.978	6	2	2012
Age	155.8405	7	2	2012
Age	155.8265	8	2	2012
Age	176.538	9	2	2012
Age	199.712	10	2	2012
Age	217.804	11	2	2012
Age	225.534	12	2	2012
Age	216.6285	13	2	2012
Age	250.211	14	2	2012
Age	240.064	15	2	2012
Age	261.945	16	2	2012
Age	312.338	17	2	2012
Age	309.2655	18	2	2012
Age	281.3265	19	2	2012
Age	270.1145	20	2	2012
Age	250.597	21	2	2012
Age	240.0925	22	2	2012
Age	246.668	23	2	2012
Age	244.216	24	2	2012
Age	226.6345	25	2	2012
Age	237.948	26	2	2012
Age	243.5085	27	2	2012
Age	235.629	28	2	2012
Age	226.3155	29	2	2012
Age	225.4475	30	2	2012
Age	255.9435	31	2	2012
Age	232.603	32	2	2012
Age	229.3165	33	2	2012
Age	234.2225	34	2	2012
Age	236.126	35	2	2012
Age	232.689	36	2	2012
Age	188.4745	37	2	2012
Age	155.944	38	2	2012
Age	139.9585	39	2	2012
Age	129.904	40	2	2012
Age	124.188	41	2	2012
Age	123.782	42	2	2012
Age	103.547	43	2	2012
Age	93.744	44	2	2012
Age	82.565	45	2	2012
Age	138.81	3	3	2012
Age	136.7285	4	3	2012
Age	139.297	5	3	2012
Age	164.932	6	3	2012
Age	163.269	7	3	2012
Age	176.345	8	3	2012
Age	205.085	9	3	2012
Age	234.926	10	3	2012
Age	236.8305	11	3	2012
Age	248.924	12	3	2012
Age	247.068	13	3	2012
Age	264.31	14	3	2012
Age	268.804	15	3	2012
Age	291.72	16	3	2012
Age	310.131	17	3	2012
Age	300.294	18	3	2012
Age	281.753	19	3	2012
Age	271.9145	20	3	2012
Age	252.636	21	3	2012
Age	251.3935	22	3	2012
Age	247.1265	23	3	2012
Age	247.656	24	3	2012
Age	231.7945	25	3	2012
Age	241.537	26	3	2012
Age	239.1785	27	3	2012
Age	234.968	28	3	2012
Age	235.966	29	3	2012
Age	230.1445	30	3	2012
Age	253.534	31	3	2012
Age	227.042	32	3	2012
Age	237.4375	33	3	2012
Age	237.288	34	3	2012
Age	234.6995	35	3	2012
Age	218.1955	36	3	2012
Age	189.6835	37	3	2012
Age	152.274	38	3	2012
Age	131.155	39	3	2012
Age	133.054	40	3	2012
Age	128.038	41	3	2012
Age	116.13	42	3	2012
Age	102.0885	43	3	2012
Age	90.7715	44	3	2012
Age	82.6005	45	3	2012
Age	139.094	3	4	2012
Age	130.8285	4	4	2012
Age	134.177	5	4	2012
Age	169.5465	6	4	2012
Age	189.674	7	4	2012
Age	199.425	8	4	2012
Age	240.4565	9	4	2012
Age	243.274	10	4	2012
Age	261.1185	11	4	2012
Age	274.328	12	4	2012
Age	265.7965	13	4	2012
Age	282.7095	14	4	2012
Age	286.3175	15	4	2012
Age	298.791	16	4	2012
Age	303.3805	17	4	2012
Age	288.933	18	4	2012
Age	278.899	19	4	2012
Age	275.109	20	4	2012
Age	260.4085	21	4	2012
Age	259.5485	22	4	2012
Age	255.6405	23	4	2012
Age	260.6165	24	4	2012
Age	240.174	25	4	2012
Age	238.2185	26	4	2012
Age	235.3295	27	4	2012
Age	243.483	28	4	2012
Age	237.551	29	4	2012
Age	230.3335	30	4	2012
Age	247.6165	31	4	2012
Age	226.163	32	4	2012
Age	235.3125	33	4	2012
Age	237.3955	34	4	2012
Age	237.278	35	4	2012
Age	216.9295	36	4	2012
Age	176.8305	37	4	2012
Age	142.29	38	4	2012
Age	124.386	39	4	2012
Age	126.1035	40	4	2012
Age	113.572	41	4	2012
Age	110.6775	42	4	2012
Age	89.8285	43	4	2012
Age	85.3815	44	4	2012
Age	89.1605	45	4	2012
Sex and Age	120.6425	3	1	2012
Sex and Age	120.78	4	1	2012
Sex and Age	131.898	5	1	2012
Sex and Age	144.5085	6	1	2012
Sex and Age	144.808	7	1	2012
Sex and Age	145.745	8	1	2012
Sex and Age	148.706	9	1	2012
Sex and Age	163.122	10	1	2012
Sex and Age	180.978	11	1	2012
Sex and Age	209.0135	12	1	2012
Sex and Age	198.7175	13	1	2012
Sex and Age	213.543	14	1	2012
Sex and Age	219.835	15	1	2012
Sex and Age	240.967	16	1	2012
Sex and Age	292.4215	17	1	2012
Sex and Age	309.5255	18	1	2012
Sex and Age	282.4565	19	1	2012
Sex and Age	268.6685	20	1	2012
Sex and Age	257.1685	21	1	2012
Sex and Age	230.982	22	1	2012
Sex and Age	233.033	23	1	2012
Sex and Age	247.276	24	1	2012
Sex and Age	226.547	25	1	2012
Sex and Age	227.003	26	1	2012
Sex and Age	226.314	27	1	2012
Sex and Age	227.057	28	1	2012
Sex and Age	216.3895	29	1	2012
Sex and Age	213.8415	30	1	2012
Sex and Age	240.6015	31	1	2012
Sex and Age	227.354	32	1	2012
Sex and Age	214.204	33	1	2012
Sex and Age	213.5065	34	1	2012
Sex and Age	241.036	35	1	2012
Sex and Age	227.8005	36	1	2012
Sex and Age	196.108	37	1	2012
Sex and Age	167.124	38	1	2012
Sex and Age	142.992	39	1	2012
Sex and Age	125.9515	40	1	2012
Sex and Age	122.9325	41	1	2012
Sex and Age	124.8855	42	1	2012
Sex and Age	120.0925	43	1	2012
Sex and Age	106.373	44	1	2012
Sex and Age	89.1765	45	1	2012
Sex and Age	131.755	3	2	2012
Sex and Age	129.787	4	2	2012
Sex and Age	137.771	5	2	2012
Sex and Age	162.778	6	2	2012
Sex and Age	156.2865	7	2	2012
Sex and Age	152.8145	8	2	2012
Sex and Age	168.901	9	2	2012
Sex and Age	191.9825	10	2	2012
Sex and Age	212.342	11	2	2012
Sex and Age	223.7475	12	2	2012
Sex and Age	220.1465	13	2	2012
Sex and Age	236.0465	14	2	2012
Sex and Age	238.265	15	2	2012
Sex and Age	273.756	16	2	2012
Sex and Age	323.807	17	2	2012
Sex and Age	311.8635	18	2	2012
Sex and Age	283.042	19	2	2012
Sex and Age	267.555	20	2	2012
Sex and Age	253.294	21	2	2012
Sex and Age	236.116	22	2	2012
Sex and Age	242.629	23	2	2012
Sex and Age	248.5125	24	2	2012
Sex and Age	229.351	25	2	2012
Sex and Age	233.2015	26	2	2012
Sex and Age	239.445	27	2	2012
Sex and Age	234.2885	28	2	2012
Sex and Age	224.0085	29	2	2012
Sex and Age	219.24	30	2	2012
Sex and Age	249.282	31	2	2012
Sex and Age	234.945	32	2	2012
Sex and Age	220.1795	33	2	2012
Sex and Age	221.6825	34	2	2012
Sex and Age	246.2195	35	2	2012
Sex and Age	226.554	36	2	2012
Sex and Age	188.648	37	2	2012
Sex and Age	155.697	38	2	2012
Sex and Age	137.988	39	2	2012
Sex and Age	123.159	40	2	2012
Sex and Age	125.3045	41	2	2012
Sex and Age	129.134	42	2	2012
Sex and Age	117.445	43	2	2012
Sex and Age	103.9945	44	2	2012
Sex and Age	85.948	45	2	2012
Sex and Age	142.811	3	3	2012
Sex and Age	133.296	4	3	2012
Sex and Age	145.0095	5	3	2012
Sex and Age	165.1035	6	3	2012
Sex and Age	162.83	7	3	2012
Sex and Age	169.084	8	3	2012
Sex and Age	195.725	9	3	2012
Sex and Age	223.728	10	3	2012
Sex and Age	227.7785	11	3	2012
Sex and Age	250.215	12	3	2012
Sex and Age	240.06	13	3	2012
Sex and Age	253.587	14	3	2012
Sex and Age	269.3145	15	3	2012
Sex and Age	300.08	16	3	2012
Sex and Age	329.005	17	3	2012
Sex and Age	302.4785	18	3	2012
Sex and Age	285.297	19	3	2012
Sex and Age	268.1725	20	3	2012
Sex and Age	257.731	21	3	2012
Sex and Age	243.4035	22	3	2012
Sex and Age	244.3365	23	3	2012
Sex and Age	248.643	24	3	2012
Sex and Age	230.8305	25	3	2012
Sex and Age	235.497	26	3	2012
Sex and Age	244.2145	27	3	2012
Sex and Age	240.714	28	3	2012
Sex and Age	235.8175	29	3	2012
Sex and Age	227.8965	30	3	2012
Sex and Age	253.607	31	3	2012
Sex and Age	231.8115	32	3	2012
Sex and Age	220.0915	33	3	2012
Sex and Age	229.551	34	3	2012
Sex and Age	244.341	35	3	2012
Sex and Age	230.419	36	3	2012
Sex and Age	186.0265	37	3	2012
Sex and Age	155.093	38	3	2012
Sex and Age	134.0755	39	3	2012
Sex and Age	126.3705	40	3	2012
Sex and Age	128.9795	41	3	2012
Sex and Age	122.329	42	3	2012
Sex and Age	114.517	43	3	2012
Sex and Age	97.979	44	3	2012
Sex and Age	86.698	45	3	2012
Sex and Age	143.9505	3	4	2012
Sex and Age	136.371	4	4	2012
Sex and Age	144.273	5	4	2012
Sex and Age	165.923	6	4	2012
Sex and Age	175.9365	7	4	2012
Sex and Age	189.515	8	4	2012
Sex and Age	221.0535	9	4	2012
Sex and Age	230.092	10	4	2012
Sex and Age	256.0785	11	4	2012
Sex and Age	274.463	12	4	2012
Sex and Age	260.154	13	4	2012
Sex and Age	281.6445	14	4	2012
Sex and Age	294.609	15	4	2012
Sex and Age	311.3255	16	4	2012
Sex and Age	308.915	17	4	2012
Sex and Age	296.1855	18	4	2012
Sex and Age	282.162	19	4	2012
Sex and Age	267.8685	20	4	2012
Sex and Age	258.257	21	4	2012
Sex and Age	251.848	22	4	2012
Sex and Age	254.71	23	4	2012
Sex and Age	253.616	24	4	2012
Sex and Age	235.602	25	4	2012
Sex and Age	240.3	26	4	2012
Sex and Age	245.096	27	4	2012
Sex and Age	244.5725	28	4	2012
Sex and Age	237.8835	29	4	2012
Sex and Age	230.7645	30	4	2012
Sex and Age	246.569	31	4	2012
Sex and Age	229.654	32	4	2012
Sex and Age	224.8255	33	4	2012
Sex and Age	233.5705	34	4	2012
Sex and Age	248.1415	35	4	2012
Sex and Age	214.8325	36	4	2012
Sex and Age	181.379	37	4	2012
Sex and Age	141.1815	38	4	2012
Sex and Age	121.815	39	4	2012
Sex and Age	125.0385	40	4	2012
Sex and Age	117.7055	41	4	2012
Sex and Age	114.897	42	4	2012
Sex and Age	111.1505	43	4	2012
Sex and Age	91.9955	44	4	2012
Sex and Age	93.1805	45	4	2012
Distance Buffers	122.753	3	1	2012
Distance Buffers	121.927	4	1	2012
Distance Buffers	122.0355	5	1	2012
Distance Buffers	143.0095	6	1	2012
Distance Buffers	151.3685	7	1	2012
Distance Buffers	147.35	8	1	2012
Distance Buffers	153.427	9	1	2012
Distance Buffers	163.3195	10	1	2012
Distance Buffers	187.5065	11	1	2012
Distance Buffers	206.984	12	1	2012
Distance Buffers	200.515	13	1	2012
Distance Buffers	208.043	14	1	2012
Distance Buffers	208.2415	15	1	2012
Distance Buffers	220.0925	16	1	2012
Distance Buffers	309.488	17	1	2012
Distance Buffers	302.221	18	1	2012
Distance Buffers	303.8365	19	1	2012
Distance Buffers	270.8855	20	1	2012
Distance Buffers	246.869	21	1	2012
Distance Buffers	229.3995	22	1	2012
Distance Buffers	237.5115	23	1	2012
Distance Buffers	248.1965	24	1	2012
Distance Buffers	226.042	25	1	2012
Distance Buffers	231.1325	26	1	2012
Distance Buffers	228.538	27	1	2012
Distance Buffers	236.685	28	1	2012
Distance Buffers	220.1995	29	1	2012
Distance Buffers	217.1475	30	1	2012
Distance Buffers	233.836	31	1	2012
Distance Buffers	238.552	32	1	2012
Distance Buffers	214.8815	33	1	2012
Distance Buffers	226.7695	34	1	2012
Distance Buffers	257.736	35	1	2012
Distance Buffers	228.287	36	1	2012
Distance Buffers	204.566	37	1	2012
Distance Buffers	165.72	38	1	2012
Distance Buffers	143.3225	39	1	2012
Distance Buffers	128.389	40	1	2012
Distance Buffers	129.037	41	1	2012
Distance Buffers	125.4805	42	1	2012
Distance Buffers	111.4035	43	1	2012
Distance Buffers	100.3745	44	1	2012
Distance Buffers	88.486	45	1	2012
Distance Buffers	129.3665	3	2	2012
Distance Buffers	126.768	4	2	2012
Distance Buffers	128.0045	5	2	2012
Distance Buffers	164.2255	6	2	2012
Distance Buffers	157.814	7	2	2012
Distance Buffers	154.2705	8	2	2012
Distance Buffers	179.823	9	2	2012
Distance Buffers	191.93	10	2	2012
Distance Buffers	220.0425	11	2	2012
Distance Buffers	216.2665	12	2	2012
Distance Buffers	211.872	13	2	2012
Distance Buffers	230.849	14	2	2012
Distance Buffers	226.7035	15	2	2012
Distance Buffers	253.383	16	2	2012
Distance Buffers	320.875	17	2	2012
Distance Buffers	318.945	18	2	2012
Distance Buffers	296.687	19	2	2012
Distance Buffers	271.7105	20	2	2012
Distance Buffers	252.009	21	2	2012
Distance Buffers	236.15	22	2	2012
Distance Buffers	260.667	23	2	2012
Distance Buffers	253.2025	24	2	2012
Distance Buffers	233.7695	25	2	2012
Distance Buffers	234.133	26	2	2012
Distance Buffers	238.381	27	2	2012
Distance Buffers	233.297	28	2	2012
Distance Buffers	227.7405	29	2	2012
Distance Buffers	216.3	30	2	2012
Distance Buffers	246.196	31	2	2012
Distance Buffers	239.1845	32	2	2012
Distance Buffers	222.415	33	2	2012
Distance Buffers	227.595	34	2	2012
Distance Buffers	253.8275	35	2	2012
Distance Buffers	231.518	36	2	2012
Distance Buffers	187.813	37	2	2012
Distance Buffers	155.294	38	2	2012
Distance Buffers	135.2815	39	2	2012
Distance Buffers	129.0605	40	2	2012
Distance Buffers	128.5895	41	2	2012
Distance Buffers	126.1815	42	2	2012
Distance Buffers	105.9715	43	2	2012
Distance Buffers	99.91	44	2	2012
Distance Buffers	83.63	45	2	2012
Distance Buffers	143.039	3	3	2012
Distance Buffers	136.6745	4	3	2012
Distance Buffers	135.8915	5	3	2012
Distance Buffers	160.159	6	3	2012
Distance Buffers	167.447	7	3	2012
Distance Buffers	179.1065	8	3	2012
Distance Buffers	204.779	9	3	2012
Distance Buffers	228.314	10	3	2012
Distance Buffers	225.8525	11	3	2012
Distance Buffers	233.8315	12	3	2012
Distance Buffers	225.439	13	3	2012
Distance Buffers	238.965	14	3	2012
Distance Buffers	247.805	15	3	2012
Distance Buffers	281.467	16	3	2012
Distance Buffers	309.605	17	3	2012
Distance Buffers	301.4265	18	3	2012
Distance Buffers	283.816	19	3	2012
Distance Buffers	267.1575	20	3	2012
Distance Buffers	256.34	21	3	2012
Distance Buffers	247.2715	22	3	2012
Distance Buffers	272.057	23	3	2012
Distance Buffers	249.1145	24	3	2012
Distance Buffers	232.8665	25	3	2012
Distance Buffers	241.203	26	3	2012
Distance Buffers	237.5705	27	3	2012
Distance Buffers	240.3025	28	3	2012
Distance Buffers	227.615	29	3	2012
Distance Buffers	221.609	30	3	2012
Distance Buffers	242.1935	31	3	2012
Distance Buffers	228.9135	32	3	2012
Distance Buffers	220.977	33	3	2012
Distance Buffers	228.539	34	3	2012
Distance Buffers	248.799	35	3	2012
Distance Buffers	221.146	36	3	2012
Distance Buffers	187.3105	37	3	2012
Distance Buffers	152.256	38	3	2012
Distance Buffers	131.653	39	3	2012
Distance Buffers	131.2465	40	3	2012
Distance Buffers	130.04	41	3	2012
Distance Buffers	116.756	42	3	2012
Distance Buffers	101.792	43	3	2012
Distance Buffers	91.3655	44	3	2012
Distance Buffers	84.37	45	3	2012
Distance Buffers	142.5075	3	4	2012
Distance Buffers	132.43	4	4	2012
Distance Buffers	132.1465	5	4	2012
Distance Buffers	166.9155	6	4	2012
Distance Buffers	188.0725	7	4	2012
Distance Buffers	199.105	8	4	2012
Distance Buffers	230.465	9	4	2012
Distance Buffers	228.836	10	4	2012
Distance Buffers	245.7915	11	4	2012
Distance Buffers	245.8385	12	4	2012
Distance Buffers	240.364	13	4	2012
Distance Buffers	268.1905	14	4	2012
Distance Buffers	274.6495	15	4	2012
Distance Buffers	287.773	16	4	2012
Distance Buffers	302.599	17	4	2012
Distance Buffers	294.0995	18	4	2012
Distance Buffers	287.273	19	4	2012
Distance Buffers	272.9835	20	4	2012
Distance Buffers	267.318	21	4	2012
Distance Buffers	262.2975	22	4	2012
Distance Buffers	270.678	23	4	2012
Distance Buffers	253.462	24	4	2012
Distance Buffers	235.7295	25	4	2012
Distance Buffers	245.344	26	4	2012
Distance Buffers	238.2935	27	4	2012
Distance Buffers	245.2135	28	4	2012
Distance Buffers	233.125	29	4	2012
Distance Buffers	222.7915	30	4	2012
Distance Buffers	234.0655	31	4	2012
Distance Buffers	226.186	32	4	2012
Distance Buffers	224.6145	33	4	2012
Distance Buffers	240.252	34	4	2012
Distance Buffers	247.6805	35	4	2012
Distance Buffers	216.4625	36	4	2012
Distance Buffers	178.8125	37	4	2012
Distance Buffers	144.706	38	4	2012
Distance Buffers	122.8725	39	4	2012
Distance Buffers	124.8115	40	4	2012
Distance Buffers	116.413	41	4	2012
Distance Buffers	109.7925	42	4	2012
Distance Buffers	92.921	43	4	2012
Distance Buffers	87.5465	44	4	2012
Distance Buffers	87.3735	45	4	2012
Strain	126.5775	3	1	2012
Strain	121.6795	4	1	2012
Strain	128.4285	5	1	2012
Strain	150.132	6	1	2012
Strain	155.0425	7	1	2012
Strain	156.7315	8	1	2012
Strain	170.888	9	1	2012
Strain	186.159	10	1	2012
Strain	207.5635	11	1	2012
Strain	217.228	12	1	2012
Strain	205.3075	13	1	2012
Strain	224.328	14	1	2012
Strain	222.121	15	1	2012
Strain	231.164	16	1	2012
Strain	297.666	17	1	2012
Strain	308.752	18	1	2012
Strain	301.005	19	1	2012
Strain	273.636	20	1	2012
Strain	251.813	21	1	2012
Strain	231.344	22	1	2012
Strain	238.6965	23	1	2012
Strain	246.364	24	1	2012
Strain	228.4145	25	1	2012
Strain	233.0305	26	1	2012
Strain	223.5015	27	1	2012
Strain	226.5395	28	1	2012
Strain	215.41	29	1	2012
Strain	214.929	30	1	2012
Strain	229.426	31	1	2012
Strain	233.0985	32	1	2012
Strain	213.459	33	1	2012
Strain	219.008	34	1	2012
Strain	238.8685	35	1	2012
Strain	221.4145	36	1	2012
Strain	196.4565	37	1	2012
Strain	161.503	38	1	2012
Strain	142.4545	39	1	2012
Strain	127.409	40	1	2012
Strain	127.97	41	1	2012
Strain	122.8705	42	1	2012
Strain	116.2585	43	1	2012
Strain	101.5275	44	1	2012
Strain	83.389	45	1	2012
Strain	144.419	3	2	2012
Strain	129.475	4	2	2012
Strain	139.8155	5	2	2012
Strain	170.595	6	2	2012
Strain	162.7545	7	2	2012
Strain	160.38	8	2	2012
Strain	191.82	9	2	2012
Strain	213.5945	10	2	2012
Strain	232.295	11	2	2012
Strain	221.811	12	2	2012
Strain	225.4965	13	2	2012
Strain	243.9195	14	2	2012
Strain	234.9805	15	2	2012
Strain	274.285	16	2	2012
Strain	305.4135	17	2	2012
Strain	315.195	18	2	2012
Strain	292.699	19	2	2012
Strain	276.4155	20	2	2012
Strain	250.5	21	2	2012
Strain	237.375	22	2	2012
Strain	254.5345	23	2	2012
Strain	247.9955	24	2	2012
Strain	235.8765	25	2	2012
Strain	235.8565	26	2	2012
Strain	230.2605	27	2	2012
Strain	224.103	28	2	2012
Strain	217.925	29	2	2012
Strain	210.827	30	2	2012
Strain	235.942	31	2	2012
Strain	228.3255	32	2	2012
Strain	214.1115	33	2	2012
Strain	226.95	34	2	2012
Strain	230.8065	35	2	2012
Strain	220.123	36	2	2012
Strain	180.984	37	2	2012
Strain	149.0445	38	2	2012
Strain	132.78	39	2	2012
Strain	124.7885	40	2	2012
Strain	123.5355	41	2	2012
Strain	121.634	42	2	2012
Strain	116.865	43	2	2012
Strain	98.645	44	2	2012
Strain	82.44	45	2	2012
Strain	151.265	3	3	2012
Strain	137.123	4	3	2012
Strain	140.0095	5	3	2012
Strain	168.65	6	3	2012
Strain	170.892	7	3	2012
Strain	192.2005	8	3	2012
Strain	210.561	9	3	2012
Strain	243.728	10	3	2012
Strain	243.172	11	3	2012
Strain	242.628	12	3	2012
Strain	241.1455	13	3	2012
Strain	255.699	14	3	2012
Strain	271.2265	15	3	2012
Strain	293.106	16	3	2012
Strain	301.9875	17	3	2012
Strain	293.3165	18	3	2012
Strain	286.642	19	3	2012
Strain	264.5775	20	3	2012
Strain	260.4925	21	3	2012
Strain	250.9635	22	3	2012
Strain	253.077	23	3	2012
Strain	244.3825	24	3	2012
Strain	231.3875	25	3	2012
Strain	230.978	26	3	2012
Strain	227.2015	27	3	2012
Strain	225.635	28	3	2012
Strain	221.7435	29	3	2012
Strain	218.671	30	3	2012
Strain	229.4185	31	3	2012
Strain	221.5605	32	3	2012
Strain	221.7305	33	3	2012
Strain	226.9895	34	3	2012
Strain	231.187	35	3	2012
Strain	204.881	36	3	2012
Strain	175.86	37	3	2012
Strain	144.8315	38	3	2012
Strain	128.6785	39	3	2012
Strain	127.4795	40	3	2012
Strain	124.277	41	3	2012
Strain	116.494	42	3	2012
Strain	118.269	43	3	2012
Strain	88.943	44	3	2012
Strain	80.5385	45	3	2012
Strain	148.9235	3	4	2012
Strain	124.597	4	4	2012
Strain	134.998	5	4	2012
Strain	164.941	6	4	2012
Strain	191.9535	7	4	2012
Strain	202.573	8	4	2012
Strain	232.5535	9	4	2012
Strain	237.975	10	4	2012
Strain	263.2055	11	4	2012
Strain	259.105	12	4	2012
Strain	257.572	13	4	2012
Strain	287.9365	14	4	2012
Strain	286.526	15	4	2012
Strain	295.547	16	4	2012
Strain	292.2075	17	4	2012
Strain	283.7725	18	4	2012
Strain	278.367	19	4	2012
Strain	266.691	20	4	2012
Strain	264.5625	21	4	2012
Strain	256.908	22	4	2012
Strain	256.6945	23	4	2012
Strain	247.7445	24	4	2012
Strain	235.115	25	4	2012
Strain	232.0715	26	4	2012
Strain	223.281	27	4	2012
Strain	231.401	28	4	2012
Strain	228.494	29	4	2012
Strain	216.385	30	4	2012
Strain	223.0215	31	4	2012
Strain	219.2095	32	4	2012
Strain	224.6075	33	4	2012
Strain	230.6935	34	4	2012
Strain	231.1285	35	4	2012
Strain	196.7965	36	4	2012
Strain	165.387	37	4	2012
Strain	135.3485	38	4	2012
Strain	119.512	39	4	2012
Strain	120.7285	40	4	2012
Strain	111.317	41	4	2012
Strain	106.9975	42	4	2012
Strain	108.1365	43	4	2012
Strain	82.609	44	4	2012
Strain	85.591	45	4	2012
Forecast Target	90	3	1	2012
Forecast Target	111	4	1	2012
Forecast Target	120	5	1	2012
Forecast Target	90	6	1	2012
Forecast Target	113	7	1	2012
Forecast Target	89	8	1	2012
Forecast Target	117	9	1	2012
Forecast Target	150	10	1	2012
Forecast Target	194	11	1	2012
Forecast Target	152	12	1	2012
Forecast Target	191	13	1	2012
Forecast Target	194	14	1	2012
Forecast Target	202	15	1	2012
Forecast Target	290	16	1	2012
Forecast Target	287	17	1	2012
Forecast Target	302	18	1	2012
Forecast Target	240	19	1	2012
Forecast Target	216	20	1	2012
Forecast Target	186	21	1	2012
Forecast Target	238	22	1	2012
Forecast Target	240	23	1	2012
Forecast Target	208	24	1	2012
Forecast Target	232	25	1	2012
Forecast Target	215	26	1	2012
Forecast Target	223	27	1	2012
Forecast Target	205	28	1	2012
Forecast Target	181	29	1	2012
Forecast Target	269	30	1	2012
Forecast Target	224	31	1	2012
Forecast Target	206	32	1	2012
Forecast Target	233	33	1	2012
Forecast Target	264	34	1	2012
Forecast Target	226	35	1	2012
Forecast Target	197	36	1	2012
Forecast Target	146	37	1	2012
Forecast Target	121	38	1	2012
Forecast Target	104	39	1	2012
Forecast Target	115	40	1	2012
Forecast Target	112	41	1	2012
Forecast Target	88	42	1	2012
Forecast Target	100	43	1	2012
Forecast Target	75	44	1	2012
Forecast Target	71	45	1	2012
Forecast Target	111	3	2	2012
Forecast Target	120	4	2	2012
Forecast Target	90	5	2	2012
Forecast Target	113	6	2	2012
Forecast Target	89	7	2	2012
Forecast Target	117	8	2	2012
Forecast Target	150	9	2	2012
Forecast Target	194	10	2	2012
Forecast Target	152	11	2	2012
Forecast Target	191	12	2	2012
Forecast Target	194	13	2	2012
Forecast Target	202	14	2	2012
Forecast Target	290	15	2	2012
Forecast Target	287	16	2	2012
Forecast Target	302	17	2	2012
Forecast Target	240	18	2	2012
Forecast Target	216	19	2	2012
Forecast Target	186	20	2	2012
Forecast Target	238	21	2	2012
Forecast Target	240	22	2	2012
Forecast Target	208	23	2	2012
Forecast Target	232	24	2	2012
Forecast Target	215	25	2	2012
Forecast Target	223	26	2	2012
Forecast Target	205	27	2	2012
Forecast Target	181	28	2	2012
Forecast Target	269	29	2	2012
Forecast Target	224	30	2	2012
Forecast Target	206	31	2	2012
Forecast Target	233	32	2	2012
Forecast Target	264	33	2	2012
Forecast Target	226	34	2	2012
Forecast Target	197	35	2	2012
Forecast Target	146	36	2	2012
Forecast Target	121	37	2	2012
Forecast Target	104	38	2	2012
Forecast Target	115	39	2	2012
Forecast Target	112	40	2	2012
Forecast Target	88	41	2	2012
Forecast Target	100	42	2	2012
Forecast Target	75	43	2	2012
Forecast Target	71	44	2	2012
Forecast Target	75	45	2	2012
Forecast Target	120	3	3	2012
Forecast Target	90	4	3	2012
Forecast Target	113	5	3	2012
Forecast Target	89	6	3	2012
Forecast Target	117	7	3	2012
Forecast Target	150	8	3	2012
Forecast Target	194	9	3	2012
Forecast Target	152	10	3	2012
Forecast Target	191	11	3	2012
Forecast Target	194	12	3	2012
Forecast Target	202	13	3	2012
Forecast Target	290	14	3	2012
Forecast Target	287	15	3	2012
Forecast Target	302	16	3	2012
Forecast Target	240	17	3	2012
Forecast Target	216	18	3	2012
Forecast Target	186	19	3	2012
Forecast Target	238	20	3	2012
Forecast Target	240	21	3	2012
Forecast Target	208	22	3	2012
Forecast Target	232	23	3	2012
Forecast Target	215	24	3	2012
Forecast Target	223	25	3	2012
Forecast Target	205	26	3	2012
Forecast Target	181	27	3	2012
Forecast Target	269	28	3	2012
Forecast Target	224	29	3	2012
Forecast Target	206	30	3	2012
Forecast Target	233	31	3	2012
Forecast Target	264	32	3	2012
Forecast Target	226	33	3	2012
Forecast Target	197	34	3	2012
Forecast Target	146	35	3	2012
Forecast Target	121	36	3	2012
Forecast Target	104	37	3	2012
Forecast Target	115	38	3	2012
Forecast Target	112	39	3	2012
Forecast Target	88	40	3	2012
Forecast Target	100	41	3	2012
Forecast Target	75	42	3	2012
Forecast Target	71	43	3	2012
Forecast Target	75	44	3	2012
Forecast Target	72	45	3	2012
Forecast Target	90	3	4	2012
Forecast Target	113	4	4	2012
Forecast Target	89	5	4	2012
Forecast Target	117	6	4	2012
Forecast Target	150	7	4	2012
Forecast Target	194	8	4	2012
Forecast Target	152	9	4	2012
Forecast Target	191	10	4	2012
Forecast Target	194	11	4	2012
Forecast Target	202	12	4	2012
Forecast Target	290	13	4	2012
Forecast Target	287	14	4	2012
Forecast Target	302	15	4	2012
Forecast Target	240	16	4	2012
Forecast Target	216	17	4	2012
Forecast Target	186	18	4	2012
Forecast Target	238	19	4	2012
Forecast Target	240	20	4	2012
Forecast Target	208	21	4	2012
Forecast Target	232	22	4	2012
Forecast Target	215	23	4	2012
Forecast Target	223	24	4	2012
Forecast Target	205	25	4	2012
Forecast Target	181	26	4	2012
Forecast Target	269	27	4	2012
Forecast Target	224	28	4	2012
Forecast Target	206	29	4	2012
Forecast Target	233	30	4	2012
Forecast Target	264	31	4	2012
Forecast Target	226	32	4	2012
Forecast Target	197	33	4	2012
Forecast Target	146	34	4	2012
Forecast Target	121	35	4	2012
Forecast Target	104	36	4	2012
Forecast Target	115	37	4	2012
Forecast Target	112	38	4	2012
Forecast Target	88	39	4	2012
Forecast Target	100	40	4	2012
Forecast Target	75	41	4	2012
Forecast Target	71	42	4	2012
Forecast Target	75	43	4	2012
Forecast Target	72	44	4	2012
Forecast Target	52	45	4	2012
