# Supplementary material for: A stacked ensemble method for forecasting influenza-like illness visit volumes at emergency departments
Source: PLoS One. 2021 Mar 22;16(3):e0241725. doi: 10.1371/journal.pone.0241725 (PMC7984626; doi:10.1371/journal.pone.0241725)
Supplement: S1 Data — (ZIP) [file pone.0241725.s003.zip › ILI_plosone/tables/rf_raw_estimates_2013weeks-3-45.csv]

object	value	epiweek	weeks_ahead	season
Baseline	94.904	3	1	2013
Baseline	99.692	4	1	2013
Baseline	133.8205	5	1	2013
Baseline	147.4245	6	1	2013
Baseline	158.0825	7	1	2013
Baseline	168.4995	8	1	2013
Baseline	159.1955	9	1	2013
Baseline	182.3875	10	1	2013
Baseline	209.179	11	1	2013
Baseline	219.993	12	1	2013
Baseline	234.4295	13	1	2013
Baseline	231.414	14	1	2013
Baseline	245.272	15	1	2013
Baseline	245.079	16	1	2013
Baseline	293.938	17	1	2013
Baseline	346.689	18	1	2013
Baseline	332.7165	19	1	2013
Baseline	308.7865	20	1	2013
Baseline	266.9755	21	1	2013
Baseline	244.854	22	1	2013
Baseline	245.956	23	1	2013
Baseline	257.1945	24	1	2013
Baseline	256.458	25	1	2013
Baseline	273.5695	26	1	2013
Baseline	262.996	27	1	2013
Baseline	258.576	28	1	2013
Baseline	254.852	29	1	2013
Baseline	238.442	30	1	2013
Baseline	223.1335	31	1	2013
Baseline	211.9355	32	1	2013
Baseline	227.3355	33	1	2013
Baseline	207.2895	34	1	2013
Baseline	193.9615	35	1	2013
Baseline	173.3705	36	1	2013
Baseline	185.1375	37	1	2013
Baseline	184.925	38	1	2013
Baseline	165.5345	39	1	2013
Baseline	151.094	40	1	2013
Baseline	148.5365	41	1	2013
Baseline	146.7015	42	1	2013
Baseline	138.007	43	1	2013
Baseline	133.4685	44	1	2013
Baseline	108.62	45	1	2013
Baseline	99.946	3	2	2013
Baseline	112.4125	4	2	2013
Baseline	141.081	5	2	2013
Baseline	157.87	6	2	2013
Baseline	168.333	7	2	2013
Baseline	177.2405	8	2	2013
Baseline	166.6865	9	2	2013
Baseline	209.5085	10	2	2013
Baseline	227.1335	11	2	2013
Baseline	232.5135	12	2	2013
Baseline	248.6015	13	2	2013
Baseline	247.391	14	2	2013
Baseline	257.534	15	2	2013
Baseline	263.077	16	2	2013
Baseline	299.8195	17	2	2013
Baseline	335.2085	18	2	2013
Baseline	321.5445	19	2	2013
Baseline	290.5645	20	2	2013
Baseline	267.871	21	2	2013
Baseline	240.745	22	2	2013
Baseline	236.424	23	2	2013
Baseline	259.724	24	2	2013
Baseline	271.4325	25	2	2013
Baseline	272.664	26	2	2013
Baseline	263.256	27	2	2013
Baseline	264.2865	28	2	2013
Baseline	246.798	29	2	2013
Baseline	230.6655	30	2	2013
Baseline	224.8055	31	2	2013
Baseline	239.28	32	2	2013
Baseline	217.252	33	2	2013
Baseline	212.002	34	2	2013
Baseline	185.9175	35	2	2013
Baseline	177.839	36	2	2013
Baseline	193.69	37	2	2013
Baseline	180.0035	38	2	2013
Baseline	159.375	39	2	2013
Baseline	145.879	40	2	2013
Baseline	143.89	41	2	2013
Baseline	147.704	42	2	2013
Baseline	140.007	43	2	2013
Baseline	121.4245	44	2	2013
Baseline	99.721	45	2	2013
Baseline	125.0945	3	3	2013
Baseline	122.983	4	3	2013
Baseline	146.051	5	3	2013
Baseline	167.485	6	3	2013
Baseline	180.3415	7	3	2013
Baseline	194.15	8	3	2013
Baseline	191.37	9	3	2013
Baseline	222.1385	10	3	2013
Baseline	242.224	11	3	2013
Baseline	249.5525	12	3	2013
Baseline	255.5835	13	3	2013
Baseline	257.0015	14	3	2013
Baseline	266.0015	15	3	2013
Baseline	286.081	16	3	2013
Baseline	293.2885	17	3	2013
Baseline	309.9395	18	3	2013
Baseline	293.0895	19	3	2013
Baseline	287.357	20	3	2013
Baseline	263.19	21	3	2013
Baseline	235.728	22	3	2013
Baseline	241.2675	23	3	2013
Baseline	267.6595	24	3	2013
Baseline	267.991	25	3	2013
Baseline	267.025	26	3	2013
Baseline	264.903	27	3	2013
Baseline	251.302	28	3	2013
Baseline	233.2875	29	3	2013
Baseline	221.8395	30	3	2013
Baseline	244.629	31	3	2013
Baseline	227.2465	32	3	2013
Baseline	215.439	33	3	2013
Baseline	201.3815	34	3	2013
Baseline	188.0405	35	3	2013
Baseline	171.7615	36	3	2013
Baseline	192.345	37	3	2013
Baseline	178.7325	38	3	2013
Baseline	147.773	39	3	2013
Baseline	140.025	40	3	2013
Baseline	135.988	41	3	2013
Baseline	141.709	42	3	2013
Baseline	119.3155	43	3	2013
Baseline	107.7315	44	3	2013
Baseline	89.1835	45	3	2013
Baseline	135.332	3	4	2013
Baseline	135.295	4	4	2013
Baseline	158.855	5	4	2013
Baseline	193.629	6	4	2013
Baseline	205.4305	7	4	2013
Baseline	216.475	8	4	2013
Baseline	219.4825	9	4	2013
Baseline	239.211	10	4	2013
Baseline	266.1975	11	4	2013
Baseline	257.473	12	4	2013
Baseline	265.5735	13	4	2013
Baseline	260.4095	14	4	2013
Baseline	287.846	15	4	2013
Baseline	299.038	16	4	2013
Baseline	284.367	17	4	2013
Baseline	291.9545	18	4	2013
Baseline	292.1015	19	4	2013
Baseline	290.0685	20	4	2013
Baseline	254.1315	21	4	2013
Baseline	229.4345	22	4	2013
Baseline	242.6835	23	4	2013
Baseline	262.1925	24	4	2013
Baseline	257.914	25	4	2013
Baseline	262.5585	26	4	2013
Baseline	252.462	27	4	2013
Baseline	239.4295	28	4	2013
Baseline	223.4115	29	4	2013
Baseline	225.9185	30	4	2013
Baseline	233.4045	31	4	2013
Baseline	234.622	32	4	2013
Baseline	204.852	33	4	2013
Baseline	207.1365	34	4	2013
Baseline	181.3305	35	4	2013
Baseline	169.7465	36	4	2013
Baseline	189.446	37	4	2013
Baseline	170.036	38	4	2013
Baseline	146.755	39	4	2013
Baseline	126.317	40	4	2013
Baseline	122.8415	41	4	2013
Baseline	117.789	42	4	2013
Baseline	107.5285	43	4	2013
Baseline	88.281	44	4	2013
Baseline	81.4975	45	4	2013
Sex	99.4295	3	1	2013
Sex	98.4555	4	1	2013
Sex	144.8945	5	1	2013
Sex	147.354	6	1	2013
Sex	154.514	7	1	2013
Sex	166.2495	8	1	2013
Sex	160.3935	9	1	2013
Sex	182.34	10	1	2013
Sex	208.679	11	1	2013
Sex	235.7875	12	1	2013
Sex	226.4645	13	1	2013
Sex	227.728	14	1	2013
Sex	237.708	15	1	2013
Sex	242.8575	16	1	2013
Sex	291.547	17	1	2013
Sex	358.975	18	1	2013
Sex	345.658	19	1	2013
Sex	312.69	20	1	2013
Sex	261.061	21	1	2013
Sex	242.973	22	1	2013
Sex	246.167	23	1	2013
Sex	250.4055	24	1	2013
Sex	254.0055	25	1	2013
Sex	274.083	26	1	2013
Sex	267.439	27	1	2013
Sex	252.1225	28	1	2013
Sex	251.263	29	1	2013
Sex	242.107	30	1	2013
Sex	220.746	31	1	2013
Sex	217.5695	32	1	2013
Sex	230.7665	33	1	2013
Sex	205.433	34	1	2013
Sex	197.849	35	1	2013
Sex	177.817	36	1	2013
Sex	184.4605	37	1	2013
Sex	190.471	38	1	2013
Sex	173.9525	39	1	2013
Sex	161.754	40	1	2013
Sex	149.535	41	1	2013
Sex	148.66	42	1	2013
Sex	145.0345	43	1	2013
Sex	137.4665	44	1	2013
Sex	109.7015	45	1	2013
Sex	102.665	3	2	2013
Sex	111.8525	4	2	2013
Sex	149.432	5	2	2013
Sex	158.809	6	2	2013
Sex	166.2195	7	2	2013
Sex	180.3735	8	2	2013
Sex	164.548	9	2	2013
Sex	211.664	10	2	2013
Sex	232.6615	11	2	2013
Sex	231.958	12	2	2013
Sex	237.318	13	2	2013
Sex	243.1035	14	2	2013
Sex	250.473	15	2	2013
Sex	261.1735	16	2	2013
Sex	295.118	17	2	2013
Sex	355.8285	18	2	2013
Sex	333.933	19	2	2013
Sex	293.586	20	2	2013
Sex	261.916	21	2	2013
Sex	240.9875	22	2	2013
Sex	243.987	23	2	2013
Sex	257.963	24	2	2013
Sex	267.9495	25	2	2013
Sex	271.11	26	2	2013
Sex	262.8335	27	2	2013
Sex	259.9785	28	2	2013
Sex	249.507	29	2	2013
Sex	233.38	30	2	2013
Sex	228.404	31	2	2013
Sex	242.6705	32	2	2013
Sex	217.983	33	2	2013
Sex	214.676	34	2	2013
Sex	189.6265	35	2	2013
Sex	177.331	36	2	2013
Sex	198.55	37	2	2013
Sex	186.9445	38	2	2013
Sex	168.65	39	2	2013
Sex	148.665	40	2	2013
Sex	144.7345	41	2	2013
Sex	149.3795	42	2	2013
Sex	143.2475	43	2	2013
Sex	125.025	44	2	2013
Sex	104.5345	45	2	2013
Sex	127.3725	3	3	2013
Sex	128.642	4	3	2013
Sex	150.3565	5	3	2013
Sex	167.744	6	3	2013
Sex	176.294	7	3	2013
Sex	196.645	8	3	2013
Sex	191.865	9	3	2013
Sex	226.634	10	3	2013
Sex	243.568	11	3	2013
Sex	243.7945	12	3	2013
Sex	245.482	13	3	2013
Sex	256.7385	14	3	2013
Sex	257.9205	15	3	2013
Sex	290.3935	16	3	2013
Sex	296.3635	17	3	2013
Sex	332.8225	18	3	2013
Sex	311.682	19	3	2013
Sex	290.3255	20	3	2013
Sex	263.429	21	3	2013
Sex	235.7215	22	3	2013
Sex	244.6135	23	3	2013
Sex	266.4245	24	3	2013
Sex	267.4425	25	3	2013
Sex	257.1315	26	3	2013
Sex	261.46	27	3	2013
Sex	252.85	28	3	2013
Sex	235.4985	29	3	2013
Sex	224.9555	30	3	2013
Sex	241.6395	31	3	2013
Sex	230.141	32	3	2013
Sex	221.094	33	3	2013
Sex	202.787	34	3	2013
Sex	188.3125	35	3	2013
Sex	173.792	36	3	2013
Sex	190.421	37	3	2013
Sex	183.261	38	3	2013
Sex	155.06	39	3	2013
Sex	144.7085	40	3	2013
Sex	139.6045	41	3	2013
Sex	142.7975	42	3	2013
Sex	123.677	43	3	2013
Sex	114.0335	44	3	2013
Sex	93.3395	45	3	2013
Sex	138.16	3	4	2013
Sex	137.52	4	4	2013
Sex	167.0165	5	4	2013
Sex	193.4055	6	4	2013
Sex	208.476	7	4	2013
Sex	217.7195	8	4	2013
Sex	214.795	9	4	2013
Sex	237.0765	10	4	2013
Sex	269.6025	11	4	2013
Sex	258.1525	12	4	2013
Sex	260.164	13	4	2013
Sex	258.7345	14	4	2013
Sex	280.056	15	4	2013
Sex	298.1975	16	4	2013
Sex	291.168	17	4	2013
Sex	301.4155	18	4	2013
Sex	304.4345	19	4	2013
Sex	290.1905	20	4	2013
Sex	255.596	21	4	2013
Sex	227.8815	22	4	2013
Sex	243.322	23	4	2013
Sex	261.9525	24	4	2013
Sex	257.1795	25	4	2013
Sex	256.832	26	4	2013
Sex	247.403	27	4	2013
Sex	236.3435	28	4	2013
Sex	228.425	29	4	2013
Sex	226.4665	30	4	2013
Sex	234.0245	31	4	2013
Sex	236.004	32	4	2013
Sex	208.694	33	4	2013
Sex	210.547	34	4	2013
Sex	183.9885	35	4	2013
Sex	173.2555	36	4	2013
Sex	192.1625	37	4	2013
Sex	175.1515	38	4	2013
Sex	151.1115	39	4	2013
Sex	133.6305	40	4	2013
Sex	127.031	41	4	2013
Sex	124.3975	42	4	2013
Sex	116.841	43	4	2013
Sex	93.2035	44	4	2013
Sex	84.815	45	4	2013
Age	96.4845	3	1	2013
Age	102.824	4	1	2013
Age	138.241	5	1	2013
Age	148.928	6	1	2013
Age	157.3145	7	1	2013
Age	173.3985	8	1	2013
Age	164.427	9	1	2013
Age	186.7555	10	1	2013
Age	210.734	11	1	2013
Age	226.3925	12	1	2013
Age	226.161	13	1	2013
Age	228.373	14	1	2013
Age	240.5685	15	1	2013
Age	243.1875	16	1	2013
Age	289.685	17	1	2013
Age	358.766	18	1	2013
Age	328.3185	19	1	2013
Age	296.9625	20	1	2013
Age	264.316	21	1	2013
Age	240.2855	22	1	2013
Age	258.783	23	1	2013
Age	255.602	24	1	2013
Age	256.052	25	1	2013
Age	264.855	26	1	2013
Age	264.3425	27	1	2013
Age	255.3965	28	1	2013
Age	254.334	29	1	2013
Age	236.4895	30	1	2013
Age	221.284	31	1	2013
Age	214.419	32	1	2013
Age	225.781	33	1	2013
Age	208.1925	34	1	2013
Age	198.697	35	1	2013
Age	180.323	36	1	2013
Age	194.659	37	1	2013
Age	188.7115	38	1	2013
Age	173.4505	39	1	2013
Age	158.3135	40	1	2013
Age	148.3525	41	1	2013
Age	151.4875	42	1	2013
Age	148.0355	43	1	2013
Age	136.745	44	1	2013
Age	118.278	45	1	2013
Age	106.5275	3	2	2013
Age	116.351	4	2	2013
Age	151.433	5	2	2013
Age	160.497	6	2	2013
Age	164.8655	7	2	2013
Age	181.301	8	2	2013
Age	169.141	9	2	2013
Age	205.7945	10	2	2013
Age	225.574	11	2	2013
Age	234.18	12	2	2013
Age	237.5245	13	2	2013
Age	238.4035	14	2	2013
Age	253.4995	15	2	2013
Age	256.914	16	2	2013
Age	298.728	17	2	2013
Age	351.8105	18	2	2013
Age	317.699	19	2	2013
Age	284.496	20	2	2013
Age	264.363	21	2	2013
Age	242.138	22	2	2013
Age	251.3295	23	2	2013
Age	260.7825	24	2	2013
Age	265.75	25	2	2013
Age	268.505	26	2	2013
Age	265.8715	27	2	2013
Age	265.569	28	2	2013
Age	248.062	29	2	2013
Age	230.128	30	2	2013
Age	222.551	31	2	2013
Age	237.3045	32	2	2013
Age	218.9965	33	2	2013
Age	218.674	34	2	2013
Age	193.5165	35	2	2013
Age	179.425	36	2	2013
Age	202.9275	37	2	2013
Age	188.0175	38	2	2013
Age	166.996	39	2	2013
Age	147.054	40	2	2013
Age	146.0625	41	2	2013
Age	152.3395	42	2	2013
Age	145.267	43	2	2013
Age	130.6815	44	2	2013
Age	106.26	45	2	2013
Age	123.587	3	3	2013
Age	123.451	4	3	2013
Age	144.671	5	3	2013
Age	164.4335	6	3	2013
Age	178.7405	7	3	2013
Age	192.898	8	3	2013
Age	185.992	9	3	2013
Age	215.4045	10	3	2013
Age	239.4775	11	3	2013
Age	248.136	12	3	2013
Age	245.478	13	3	2013
Age	252.922	14	3	2013
Age	260.1275	15	3	2013
Age	275.332	16	3	2013
Age	300.385	17	3	2013
Age	330.4955	18	3	2013
Age	302.468	19	3	2013
Age	284.068	20	3	2013
Age	260.4435	21	3	2013
Age	236.4615	22	3	2013
Age	252.136	23	3	2013
Age	263.3535	24	3	2013
Age	266.5905	25	3	2013
Age	261.7865	26	3	2013
Age	264.3655	27	3	2013
Age	253.447	28	3	2013
Age	236.858	29	3	2013
Age	222.4065	30	3	2013
Age	240.6035	31	3	2013
Age	228.903	32	3	2013
Age	218.493	33	3	2013
Age	206.5275	34	3	2013
Age	199.6075	35	3	2013
Age	179.3245	36	3	2013
Age	195.8015	37	3	2013
Age	191.823	38	3	2013
Age	159.325	39	3	2013
Age	146.296	40	3	2013
Age	138.907	41	3	2013
Age	144.736	42	3	2013
Age	130.2725	43	3	2013
Age	116.4045	44	3	2013
Age	96.267	45	3	2013
Age	133.063	3	4	2013
Age	133.6515	4	4	2013
Age	155.8315	5	4	2013
Age	187.3555	6	4	2013
Age	198.459	7	4	2013
Age	214.0275	8	4	2013
Age	208.312	9	4	2013
Age	230.0445	10	4	2013
Age	264.972	11	4	2013
Age	251.895	12	4	2013
Age	263.4585	13	4	2013
Age	257.463	14	4	2013
Age	279.64	15	4	2013
Age	285.0055	16	4	2013
Age	287.5565	17	4	2013
Age	314.521	18	4	2013
Age	293.664	19	4	2013
Age	289.2855	20	4	2013
Age	256.1325	21	4	2013
Age	233.2845	22	4	2013
Age	249.974	23	4	2013
Age	260.5795	24	4	2013
Age	263.036	25	4	2013
Age	255.845	26	4	2013
Age	256.0275	27	4	2013
Age	240.5325	28	4	2013
Age	228.675	29	4	2013
Age	226.4515	30	4	2013
Age	234.619	31	4	2013
Age	232.7585	32	4	2013
Age	214.1995	33	4	2013
Age	217.8295	34	4	2013
Age	189.4435	35	4	2013
Age	177.2725	36	4	2013
Age	195.2615	37	4	2013
Age	178.048	38	4	2013
Age	154.046	39	4	2013
Age	134.6935	40	4	2013
Age	128.1545	41	4	2013
Age	128.753	42	4	2013
Age	119.7655	43	4	2013
Age	99.3095	44	4	2013
Age	87.3285	45	4	2013
Sex and Age	98.6805	3	1	2013
Sex and Age	103.6725	4	1	2013
Sex and Age	136.6965	5	1	2013
Sex and Age	147.4195	6	1	2013
Sex and Age	156.635	7	1	2013
Sex and Age	169.4555	8	1	2013
Sex and Age	165.337	9	1	2013
Sex and Age	183.648	10	1	2013
Sex and Age	203.5015	11	1	2013
Sex and Age	224.985	12	1	2013
Sex and Age	225.4725	13	1	2013
Sex and Age	229.982	14	1	2013
Sex and Age	228.644	15	1	2013
Sex and Age	236.9565	16	1	2013
Sex and Age	286.676	17	1	2013
Sex and Age	355.3645	18	1	2013
Sex and Age	328.3045	19	1	2013
Sex and Age	309.163	20	1	2013
Sex and Age	268.2365	21	1	2013
Sex and Age	242.3305	22	1	2013
Sex and Age	261.907	23	1	2013
Sex and Age	259.635	24	1	2013
Sex and Age	252.8445	25	1	2013
Sex and Age	264.646	26	1	2013
Sex and Age	257.6585	27	1	2013
Sex and Age	252.5535	28	1	2013
Sex and Age	250.4645	29	1	2013
Sex and Age	235.0855	30	1	2013
Sex and Age	219.732	31	1	2013
Sex and Age	217.27	32	1	2013
Sex and Age	220.1585	33	1	2013
Sex and Age	208.5675	34	1	2013
Sex and Age	198.6035	35	1	2013
Sex and Age	182.4835	36	1	2013
Sex and Age	189.968	37	1	2013
Sex and Age	190.476	38	1	2013
Sex and Age	178.582	39	1	2013
Sex and Age	159.605	40	1	2013
Sex and Age	150.669	41	1	2013
Sex and Age	153.738	42	1	2013
Sex and Age	148.461	43	1	2013
Sex and Age	140.852	44	1	2013
Sex and Age	118.4005	45	1	2013
Sex and Age	107.566	3	2	2013
Sex and Age	118.377	4	2	2013
Sex and Age	149.226	5	2	2013
Sex and Age	159.2475	6	2	2013
Sex and Age	167.0125	7	2	2013
Sex and Age	181.145	8	2	2013
Sex and Age	168.4125	9	2	2013
Sex and Age	203.578	10	2	2013
Sex and Age	216.6315	11	2	2013
Sex and Age	235.7425	12	2	2013
Sex and Age	236.1405	13	2	2013
Sex and Age	239.8205	14	2	2013
Sex and Age	242.893	15	2	2013
Sex and Age	256.988	16	2	2013
Sex and Age	292.597	17	2	2013
Sex and Age	349.7645	18	2	2013
Sex and Age	313.905	19	2	2013
Sex and Age	296.571	20	2	2013
Sex and Age	269.7405	21	2	2013
Sex and Age	252.6875	22	2	2013
Sex and Age	255.9215	23	2	2013
Sex and Age	260.7245	24	2	2013
Sex and Age	262.8615	25	2	2013
Sex and Age	263.6055	26	2	2013
Sex and Age	259.7695	27	2	2013
Sex and Age	259.313	28	2	2013
Sex and Age	250.14	29	2	2013
Sex and Age	231.7775	30	2	2013
Sex and Age	221.0285	31	2	2013
Sex and Age	233.79	32	2	2013
Sex and Age	220.2045	33	2	2013
Sex and Age	214.431	34	2	2013
Sex and Age	197.668	35	2	2013
Sex and Age	180.396	36	2	2013
Sex and Age	195.122	37	2	2013
Sex and Age	188.3965	38	2	2013
Sex and Age	172.402	39	2	2013
Sex and Age	148.435	40	2	2013
Sex and Age	151.012	41	2	2013
Sex and Age	148.446	42	2	2013
Sex and Age	142.2925	43	2	2013
Sex and Age	136.7865	44	2	2013
Sex and Age	110.8865	45	2	2013
Sex and Age	126.6905	3	3	2013
Sex and Age	126.762	4	3	2013
Sex and Age	155.032	5	3	2013
Sex and Age	167.7765	6	3	2013
Sex and Age	182.0955	7	3	2013
Sex and Age	191.313	8	3	2013
Sex and Age	184.876	9	3	2013
Sex and Age	212.1595	10	3	2013
Sex and Age	231.453	11	3	2013
Sex and Age	250.5	12	3	2013
Sex and Age	238.138	13	3	2013
Sex and Age	247.2895	14	3	2013
Sex and Age	256.9635	15	3	2013
Sex and Age	284.8485	16	3	2013
Sex and Age	301.127	17	3	2013
Sex and Age	333.1175	18	3	2013
Sex and Age	308.7245	19	3	2013
Sex and Age	287.5885	20	3	2013
Sex and Age	268.8605	21	3	2013
Sex and Age	249.4255	22	3	2013
Sex and Age	260.35	23	3	2013
Sex and Age	265.718	24	3	2013
Sex and Age	263.6675	25	3	2013
Sex and Age	260.0805	26	3	2013
Sex and Age	259.2525	27	3	2013
Sex and Age	251.3745	28	3	2013
Sex and Age	239.271	29	3	2013
Sex and Age	225.714	30	3	2013
Sex and Age	231.94	31	3	2013
Sex and Age	230.8375	32	3	2013
Sex and Age	220.4405	33	3	2013
Sex and Age	203.974	34	3	2013
Sex and Age	196.3035	35	3	2013
Sex and Age	179.4705	36	3	2013
Sex and Age	196.671	37	3	2013
Sex and Age	190.036	38	3	2013
Sex and Age	167.324	39	3	2013
Sex and Age	148.3625	40	3	2013
Sex and Age	144.889	41	3	2013
Sex and Age	142.197	42	3	2013
Sex and Age	133.1275	43	3	2013
Sex and Age	127.363	44	3	2013
Sex and Age	106.184	45	3	2013
Sex and Age	134.7005	3	4	2013
Sex and Age	138.618	4	4	2013
Sex and Age	159.8105	5	4	2013
Sex and Age	191.8535	6	4	2013
Sex and Age	200.7045	7	4	2013
Sex and Age	208.699	8	4	2013
Sex and Age	205.7545	9	4	2013
Sex and Age	226.5795	10	4	2013
Sex and Age	247.006	11	4	2013
Sex and Age	258.621	12	4	2013
Sex and Age	249.551	13	4	2013
Sex and Age	257.927	14	4	2013
Sex and Age	284.295	15	4	2013
Sex and Age	297.379	16	4	2013
Sex and Age	300.5255	17	4	2013
Sex and Age	320.021	18	4	2013
Sex and Age	293.831	19	4	2013
Sex and Age	285.1715	20	4	2013
Sex and Age	265.871	21	4	2013
Sex and Age	241.966	22	4	2013
Sex and Age	253.904	23	4	2013
Sex and Age	265.3985	24	4	2013
Sex and Age	254.7845	25	4	2013
Sex and Age	256.9605	26	4	2013
Sex and Age	253.954	27	4	2013
Sex and Age	241.615	28	4	2013
Sex and Age	232.5605	29	4	2013
Sex and Age	230.126	30	4	2013
Sex and Age	233.2695	31	4	2013
Sex and Age	238.992	32	4	2013
Sex and Age	215.1465	33	4	2013
Sex and Age	209.512	34	4	2013
Sex and Age	188.417	35	4	2013
Sex and Age	178.426	36	4	2013
Sex and Age	194.923	37	4	2013
Sex and Age	182.8035	38	4	2013
Sex and Age	162.147	39	4	2013
Sex and Age	138.7045	40	4	2013
Sex and Age	132.7265	41	4	2013
Sex and Age	132.125	42	4	2013
Sex and Age	123.97	43	4	2013
Sex and Age	118.9885	44	4	2013
Sex and Age	97.4805	45	4	2013
Distance Buffers	94.616	3	1	2013
Distance Buffers	100.836	4	1	2013
Distance Buffers	139.8865	5	1	2013
Distance Buffers	153.444	6	1	2013
Distance Buffers	159.492	7	1	2013
Distance Buffers	166.274	8	1	2013
Distance Buffers	160.259	9	1	2013
Distance Buffers	188.4425	10	1	2013
Distance Buffers	208.145	11	1	2013
Distance Buffers	236.829	12	1	2013
Distance Buffers	238.215	13	1	2013
Distance Buffers	229.948	14	1	2013
Distance Buffers	241.223	15	1	2013
Distance Buffers	237.899	16	1	2013
Distance Buffers	297.0765	17	1	2013
Distance Buffers	354.3375	18	1	2013
Distance Buffers	342.808	19	1	2013
Distance Buffers	320.0515	20	1	2013
Distance Buffers	270.1355	21	1	2013
Distance Buffers	246.79	22	1	2013
Distance Buffers	248.7435	23	1	2013
Distance Buffers	260.8855	24	1	2013
Distance Buffers	260.2815	25	1	2013
Distance Buffers	271.273	26	1	2013
Distance Buffers	275.123	27	1	2013
Distance Buffers	257.643	28	1	2013
Distance Buffers	254.838	29	1	2013
Distance Buffers	243.3385	30	1	2013
Distance Buffers	220.151	31	1	2013
Distance Buffers	221.2305	32	1	2013
Distance Buffers	225.806	33	1	2013
Distance Buffers	214.832	34	1	2013
Distance Buffers	207.8485	35	1	2013
Distance Buffers	179.594	36	1	2013
Distance Buffers	191.694	37	1	2013
Distance Buffers	189.9765	38	1	2013
Distance Buffers	178.81	39	1	2013
Distance Buffers	157.9285	40	1	2013
Distance Buffers	151.68	41	1	2013
Distance Buffers	149.361	42	1	2013
Distance Buffers	147.4045	43	1	2013
Distance Buffers	136.2335	44	1	2013
Distance Buffers	110.997	45	1	2013
Distance Buffers	104.27	3	2	2013
Distance Buffers	107.772	4	2	2013
Distance Buffers	151.796	5	2	2013
Distance Buffers	162.4195	6	2	2013
Distance Buffers	166.9885	7	2	2013
Distance Buffers	176.547	8	2	2013
Distance Buffers	171.4425	9	2	2013
Distance Buffers	210.7815	10	2	2013
Distance Buffers	227.969	11	2	2013
Distance Buffers	243.6705	12	2	2013
Distance Buffers	237.7675	13	2	2013
Distance Buffers	241.1195	14	2	2013
Distance Buffers	238.7565	15	2	2013
Distance Buffers	257.7275	16	2	2013
Distance Buffers	304.5795	17	2	2013
Distance Buffers	342.3675	18	2	2013
Distance Buffers	333.2915	19	2	2013
Distance Buffers	303.567	20	2	2013
Distance Buffers	269.5095	21	2	2013
Distance Buffers	245.019	22	2	2013
Distance Buffers	243.9935	23	2	2013
Distance Buffers	264.094	24	2	2013
Distance Buffers	271.9485	25	2	2013
Distance Buffers	271.5925	26	2	2013
Distance Buffers	271.054	27	2	2013
Distance Buffers	260.621	28	2	2013
Distance Buffers	257.62	29	2	2013
Distance Buffers	234.8885	30	2	2013
Distance Buffers	232.125	31	2	2013
Distance Buffers	237.309	32	2	2013
Distance Buffers	231.4565	33	2	2013
Distance Buffers	216.0335	34	2	2013
Distance Buffers	200.772	35	2	2013
Distance Buffers	182.6455	36	2	2013
Distance Buffers	206.914	37	2	2013
Distance Buffers	191.4395	38	2	2013
Distance Buffers	168.5915	39	2	2013
Distance Buffers	153.158	40	2	2013
Distance Buffers	143.064	41	2	2013
Distance Buffers	148.182	42	2	2013
Distance Buffers	148.1985	43	2	2013
Distance Buffers	124.2375	44	2	2013
Distance Buffers	104.3255	45	2	2013
Distance Buffers	120.987	3	3	2013
Distance Buffers	123.5885	4	3	2013
Distance Buffers	156.5065	5	3	2013
Distance Buffers	172.8285	6	3	2013
Distance Buffers	179.532	7	3	2013
Distance Buffers	195.9595	8	3	2013
Distance Buffers	187.6715	9	3	2013
Distance Buffers	219.736	10	3	2013
Distance Buffers	242.016	11	3	2013
Distance Buffers	251.9595	12	3	2013
Distance Buffers	251.2005	13	3	2013
Distance Buffers	251.528	14	3	2013
Distance Buffers	257.353	15	3	2013
Distance Buffers	279.689	16	3	2013
Distance Buffers	300.4145	17	3	2013
Distance Buffers	324.148	18	3	2013
Distance Buffers	316.1155	19	3	2013
Distance Buffers	293.7225	20	3	2013
Distance Buffers	264.046	21	3	2013
Distance Buffers	241.0635	22	3	2013
Distance Buffers	247.393	23	3	2013
Distance Buffers	266.2665	24	3	2013
Distance Buffers	271.391	25	3	2013
Distance Buffers	266.4325	26	3	2013
Distance Buffers	266.6885	27	3	2013
Distance Buffers	258.133	28	3	2013
Distance Buffers	241.9865	29	3	2013
Distance Buffers	229.901	30	3	2013
Distance Buffers	232.923	31	3	2013
Distance Buffers	234.1005	32	3	2013
Distance Buffers	228.7685	33	3	2013
Distance Buffers	208.137	34	3	2013
Distance Buffers	205.6095	35	3	2013
Distance Buffers	184.3275	36	3	2013
Distance Buffers	205.1335	37	3	2013
Distance Buffers	189.855	38	3	2013
Distance Buffers	156.7715	39	3	2013
Distance Buffers	145.8275	40	3	2013
Distance Buffers	132.9315	41	3	2013
Distance Buffers	147.4075	42	3	2013
Distance Buffers	132.871	43	3	2013
Distance Buffers	117.6455	44	3	2013
Distance Buffers	96.204	45	3	2013
Distance Buffers	136.032	3	4	2013
Distance Buffers	132.3245	4	4	2013
Distance Buffers	166.667	5	4	2013
Distance Buffers	194.2915	6	4	2013
Distance Buffers	203.019	7	4	2013
Distance Buffers	217.6265	8	4	2013
Distance Buffers	211.6885	9	4	2013
Distance Buffers	241.898	10	4	2013
Distance Buffers	269.569	11	4	2013
Distance Buffers	258.8855	12	4	2013
Distance Buffers	265.3655	13	4	2013
Distance Buffers	264.183	14	4	2013
Distance Buffers	280.274	15	4	2013
Distance Buffers	290.499	16	4	2013
Distance Buffers	297.791	17	4	2013
Distance Buffers	300.429	18	4	2013
Distance Buffers	300.162	19	4	2013
Distance Buffers	285.2865	20	4	2013
Distance Buffers	251.8475	21	4	2013
Distance Buffers	229.907	22	4	2013
Distance Buffers	243.839	23	4	2013
Distance Buffers	262.3765	24	4	2013
Distance Buffers	260.977	25	4	2013
Distance Buffers	260.612	26	4	2013
Distance Buffers	257.8085	27	4	2013
Distance Buffers	243.8085	28	4	2013
Distance Buffers	228.9075	29	4	2013
Distance Buffers	228.8785	30	4	2013
Distance Buffers	232.5915	31	4	2013
Distance Buffers	232.0495	32	4	2013
Distance Buffers	217.756	33	4	2013
Distance Buffers	217.897	34	4	2013
Distance Buffers	196.683	35	4	2013
Distance Buffers	179.7345	36	4	2013
Distance Buffers	207.9715	37	4	2013
Distance Buffers	177.1835	38	4	2013
Distance Buffers	151.1985	39	4	2013
Distance Buffers	136.9695	40	4	2013
Distance Buffers	129.875	41	4	2013
Distance Buffers	131.9685	42	4	2013
Distance Buffers	123.015	43	4	2013
Distance Buffers	102.853	44	4	2013
Distance Buffers	92.5405	45	4	2013
Strain	100.7815	3	1	2013
Strain	104.511	4	1	2013
Strain	136.339	5	1	2013
Strain	152.051	6	1	2013
Strain	161.0635	7	1	2013
Strain	167.5705	8	1	2013
Strain	158.5045	9	1	2013
Strain	182.284	10	1	2013
Strain	207.1825	11	1	2013
Strain	222.8905	12	1	2013
Strain	226.347	13	1	2013
Strain	229.5705	14	1	2013
Strain	240.7845	15	1	2013
Strain	252.1725	16	1	2013
Strain	293.4915	17	1	2013
Strain	341.0175	18	1	2013
Strain	339.4995	19	1	2013
Strain	333.0175	20	1	2013
Strain	271.423	21	1	2013
Strain	248.104	22	1	2013
Strain	244.9525	23	1	2013
Strain	253.1495	24	1	2013
Strain	254.145	25	1	2013
Strain	269.2685	26	1	2013
Strain	257.919	27	1	2013
Strain	255.3435	28	1	2013
Strain	251.2855	29	1	2013
Strain	237.005	30	1	2013
Strain	222.4805	31	1	2013
Strain	213.23	32	1	2013
Strain	224.4215	33	1	2013
Strain	209.6255	34	1	2013
Strain	194.53	35	1	2013
Strain	175.309	36	1	2013
Strain	186.6755	37	1	2013
Strain	185.182	38	1	2013
Strain	167.1965	39	1	2013
Strain	150.4445	40	1	2013
Strain	145.447	41	1	2013
Strain	141.5185	42	1	2013
Strain	139.9655	43	1	2013
Strain	136.231	44	1	2013
Strain	108.3595	45	1	2013
Strain	107.36	3	2	2013
Strain	126.681	4	2	2013
Strain	146.492	5	2	2013
Strain	161.351	6	2	2013
Strain	172.149	7	2	2013
Strain	175.7495	8	2	2013
Strain	163.7165	9	2	2013
Strain	205.185	10	2	2013
Strain	223.648	11	2	2013
Strain	233.038	12	2	2013
Strain	238.3675	13	2	2013
Strain	249.3315	14	2	2013
Strain	256.6415	15	2	2013
Strain	265.9975	16	2	2013
Strain	304.4485	17	2	2013
Strain	343.009	18	2	2013
Strain	327.6585	19	2	2013
Strain	307.493	20	2	2013
Strain	279.7015	21	2	2013
Strain	256.1775	22	2	2013
Strain	239.9955	23	2	2013
Strain	258.902	24	2	2013
Strain	262.4285	25	2	2013
Strain	265.4705	26	2	2013
Strain	260.933	27	2	2013
Strain	258.1945	28	2	2013
Strain	242.269	29	2	2013
Strain	230.3605	30	2	2013
Strain	221.8005	31	2	2013
Strain	235.294	32	2	2013
Strain	214.6945	33	2	2013
Strain	211.245	34	2	2013
Strain	187.0455	35	2	2013
Strain	176.4325	36	2	2013
Strain	195.038	37	2	2013
Strain	181.994	38	2	2013
Strain	160.984	39	2	2013
Strain	141.2655	40	2	2013
Strain	136.369	41	2	2013
Strain	139.1035	42	2	2013
Strain	136.7395	43	2	2013
Strain	132.7755	44	2	2013
Strain	97.7575	45	2	2013
Strain	133.4365	3	3	2013
Strain	133.5665	4	3	2013
Strain	144.748	5	3	2013
Strain	171.5175	6	3	2013
Strain	185.134	7	3	2013
Strain	188.177	8	3	2013
Strain	186.266	9	3	2013
Strain	219.5305	10	3	2013
Strain	231.025	11	3	2013
Strain	253.272	12	3	2013
Strain	244.28	13	3	2013
Strain	258.578	14	3	2013
Strain	271.4885	15	3	2013
Strain	293.4955	16	3	2013
Strain	309.9995	17	3	2013
Strain	316.853	18	3	2013
Strain	297.291	19	3	2013
Strain	295.949	20	3	2013
Strain	275.021	21	3	2013
Strain	252.999	22	3	2013
Strain	244.403	23	3	2013
Strain	266.5805	24	3	2013
Strain	263.229	25	3	2013
Strain	257.823	26	3	2013
Strain	261.8585	27	3	2013
Strain	248.8495	28	3	2013
Strain	229.552	29	3	2013
Strain	223.75	30	3	2013
Strain	236.2315	31	3	2013
Strain	226.534	32	3	2013
Strain	213.8895	33	3	2013
Strain	201.2605	34	3	2013
Strain	188.261	35	3	2013
Strain	172.741	36	3	2013
Strain	188.7635	37	3	2013
Strain	179.8545	38	3	2013
Strain	148.876	39	3	2013
Strain	137.75	40	3	2013
Strain	128.235	41	3	2013
Strain	135.079	42	3	2013
Strain	120.885	43	3	2013
Strain	119.64	44	3	2013
Strain	91.9685	45	3	2013
Strain	138.581	3	4	2013
Strain	143.5175	4	4	2013
Strain	162.27	5	4	2013
Strain	191.482	6	4	2013
Strain	205.623	7	4	2013
Strain	206.1635	8	4	2013
Strain	204.7975	9	4	2013
Strain	228.344	10	4	2013
Strain	252.3335	11	4	2013
Strain	263.9845	12	4	2013
Strain	255.469	13	4	2013
Strain	267.5215	14	4	2013
Strain	297.1795	15	4	2013
Strain	309.421	16	4	2013
Strain	302.3205	17	4	2013
Strain	297.499	18	4	2013
Strain	294.8135	19	4	2013
Strain	284.204	20	4	2013
Strain	272.568	21	4	2013
Strain	244.9	22	4	2013
Strain	247.166	23	4	2013
Strain	265.9155	24	4	2013
Strain	251.258	25	4	2013
Strain	254.0235	26	4	2013
Strain	250.091	27	4	2013
Strain	235.2725	28	4	2013
Strain	222.588	29	4	2013
Strain	228.539	30	4	2013
Strain	230.357	31	4	2013
Strain	234.853	32	4	2013
Strain	202.1775	33	4	2013
Strain	206.482	34	4	2013
Strain	179.1755	35	4	2013
Strain	169.1105	36	4	2013
Strain	187.8225	37	4	2013
Strain	168.9945	38	4	2013
Strain	147.984	39	4	2013
Strain	122.586	40	4	2013
Strain	114.3685	41	4	2013
Strain	116.688	42	4	2013
Strain	108.8875	43	4	2013
Strain	105.331	44	4	2013
Strain	83.9765	45	4	2013
Forecast Target	89	3	1	2013
Forecast Target	166	4	1	2013
Forecast Target	127	5	1	2013
Forecast Target	147	6	1	2013
Forecast Target	159	7	1	2013
Forecast Target	148	8	1	2013
Forecast Target	197	9	1	2013
Forecast Target	200	10	1	2013
Forecast Target	227	11	1	2013
Forecast Target	204	12	1	2013
Forecast Target	229	13	1	2013
Forecast Target	190	14	1	2013
Forecast Target	238	15	1	2013
Forecast Target	293	16	1	2013
Forecast Target	381	17	1	2013
Forecast Target	383	18	1	2013
Forecast Target	296	19	1	2013
Forecast Target	250	20	1	2013
Forecast Target	236	21	1	2013
Forecast Target	262	22	1	2013
Forecast Target	256	23	1	2013
Forecast Target	244	24	1	2013
Forecast Target	275	25	1	2013
Forecast Target	268	26	1	2013
Forecast Target	240	27	1	2013
Forecast Target	240	28	1	2013
Forecast Target	228	29	1	2013
Forecast Target	198	30	1	2013
Forecast Target	197	31	1	2013
Forecast Target	220	32	1	2013
Forecast Target	199	33	1	2013
Forecast Target	189	34	1	2013
Forecast Target	173	35	1	2013
Forecast Target	200	36	1	2013
Forecast Target	197	37	1	2013
Forecast Target	186	38	1	2013
Forecast Target	162	39	1	2013
Forecast Target	154	40	1	2013
Forecast Target	162	41	1	2013
Forecast Target	160	42	1	2013
Forecast Target	148	43	1	2013
Forecast Target	113	44	1	2013
Forecast Target	114	45	1	2013
Forecast Target	166	3	2	2013
Forecast Target	127	4	2	2013
Forecast Target	147	5	2	2013
Forecast Target	159	6	2	2013
Forecast Target	148	7	2	2013
Forecast Target	197	8	2	2013
Forecast Target	200	9	2	2013
Forecast Target	227	10	2	2013
Forecast Target	204	11	2	2013
Forecast Target	229	12	2	2013
Forecast Target	190	13	2	2013
Forecast Target	238	14	2	2013
Forecast Target	293	15	2	2013
Forecast Target	381	16	2	2013
Forecast Target	383	17	2	2013
Forecast Target	296	18	2	2013
Forecast Target	250	19	2	2013
Forecast Target	236	20	2	2013
Forecast Target	262	21	2	2013
Forecast Target	256	22	2	2013
Forecast Target	244	23	2	2013
Forecast Target	275	24	2	2013
Forecast Target	268	25	2	2013
Forecast Target	240	26	2	2013
Forecast Target	240	27	2	2013
Forecast Target	228	28	2	2013
Forecast Target	198	29	2	2013
Forecast Target	197	30	2	2013
Forecast Target	220	31	2	2013
Forecast Target	199	32	2	2013
Forecast Target	189	33	2	2013
Forecast Target	173	34	2	2013
Forecast Target	200	35	2	2013
Forecast Target	197	36	2	2013
Forecast Target	186	37	2	2013
Forecast Target	162	38	2	2013
Forecast Target	154	39	2	2013
Forecast Target	162	40	2	2013
Forecast Target	160	41	2	2013
Forecast Target	148	42	2	2013
Forecast Target	113	43	2	2013
Forecast Target	114	44	2	2013
Forecast Target	65	45	2	2013
Forecast Target	127	3	3	2013
Forecast Target	147	4	3	2013
Forecast Target	159	5	3	2013
Forecast Target	148	6	3	2013
Forecast Target	197	7	3	2013
Forecast Target	200	8	3	2013
Forecast Target	227	9	3	2013
Forecast Target	204	10	3	2013
Forecast Target	229	11	3	2013
Forecast Target	190	12	3	2013
Forecast Target	238	13	3	2013
Forecast Target	293	14	3	2013
Forecast Target	381	15	3	2013
Forecast Target	383	16	3	2013
Forecast Target	296	17	3	2013
Forecast Target	250	18	3	2013
Forecast Target	236	19	3	2013
Forecast Target	262	20	3	2013
Forecast Target	256	21	3	2013
Forecast Target	244	22	3	2013
Forecast Target	275	23	3	2013
Forecast Target	268	24	3	2013
Forecast Target	240	25	3	2013
Forecast Target	240	26	3	2013
Forecast Target	228	27	3	2013
Forecast Target	198	28	3	2013
Forecast Target	197	29	3	2013
Forecast Target	220	30	3	2013
Forecast Target	199	31	3	2013
Forecast Target	189	32	3	2013
Forecast Target	173	33	3	2013
Forecast Target	200	34	3	2013
Forecast Target	197	35	3	2013
Forecast Target	186	36	3	2013
Forecast Target	162	37	3	2013
Forecast Target	154	38	3	2013
Forecast Target	162	39	3	2013
Forecast Target	160	40	3	2013
Forecast Target	148	41	3	2013
Forecast Target	113	42	3	2013
Forecast Target	114	43	3	2013
Forecast Target	65	44	3	2013
Forecast Target	57	45	3	2013
Forecast Target	147	3	4	2013
Forecast Target	159	4	4	2013
Forecast Target	148	5	4	2013
Forecast Target	197	6	4	2013
Forecast Target	200	7	4	2013
Forecast Target	227	8	4	2013
Forecast Target	204	9	4	2013
Forecast Target	229	10	4	2013
Forecast Target	190	11	4	2013
Forecast Target	238	12	4	2013
Forecast Target	293	13	4	2013
Forecast Target	381	14	4	2013
Forecast Target	383	15	4	2013
Forecast Target	296	16	4	2013
Forecast Target	250	17	4	2013
Forecast Target	236	18	4	2013
Forecast Target	262	19	4	2013
Forecast Target	256	20	4	2013
Forecast Target	244	21	4	2013
Forecast Target	275	22	4	2013
Forecast Target	268	23	4	2013
Forecast Target	240	24	4	2013
Forecast Target	240	25	4	2013
Forecast Target	228	26	4	2013
Forecast Target	198	27	4	2013
Forecast Target	197	28	4	2013
Forecast Target	220	29	4	2013
Forecast Target	199	30	4	2013
Forecast Target	189	31	4	2013
Forecast Target	173	32	4	2013
Forecast Target	200	33	4	2013
Forecast Target	197	34	4	2013
Forecast Target	186	35	4	2013
Forecast Target	162	36	4	2013
Forecast Target	154	37	4	2013
Forecast Target	162	38	4	2013
Forecast Target	160	39	4	2013
Forecast Target	148	40	4	2013
Forecast Target	113	41	4	2013
Forecast Target	114	42	4	2013
Forecast Target	65	43	4	2013
Forecast Target	57	44	4	2013
Forecast Target	65	45	4	2013
