# Supplementary material for: A stacked ensemble method for forecasting influenza-like illness visit volumes at emergency departments
Source: PLoS One. 2021 Mar 22;16(3):e0241725. doi: 10.1371/journal.pone.0241725 (PMC7984626; doi:10.1371/journal.pone.0241725)
Supplement: S1 Data — (ZIP) [file pone.0241725.s003.zip › ILI_plosone/tables/rf_raw_estimates_2014weeks-3-45.csv]

object	value	epiweek	weeks_ahead	season
Baseline	143.5765	3	1	2014
Baseline	161.1205	4	1	2014
Baseline	156.298	5	1	2014
Baseline	164.08	6	1	2014
Baseline	169.4265	7	1	2014
Baseline	159.2175	8	1	2014
Baseline	164.423	9	1	2014
Baseline	156.3495	10	1	2014
Baseline	192.249	11	1	2014
Baseline	217.36	12	1	2014
Baseline	240.0675	13	1	2014
Baseline	245.474	14	1	2014
Baseline	268.722	15	1	2014
Baseline	341.419	16	1	2014
Baseline	377.355	17	1	2014
Baseline	374.622	18	1	2014
Baseline	373.0305	19	1	2014
Baseline	269.773	20	1	2014
Baseline	266.6465	21	1	2014
Baseline	281.109	22	1	2014
Baseline	287.1565	23	1	2014
Baseline	306.771	24	1	2014
Baseline	293.6175	25	1	2014
Baseline	263.2805	26	1	2014
Baseline	251.455	27	1	2014
Baseline	247.626	28	1	2014
Baseline	245.308	29	1	2014
Baseline	242.3165	30	1	2014
Baseline	221.024	31	1	2014
Baseline	209.0275	32	1	2014
Baseline	196.7385	33	1	2014
Baseline	196.1805	34	1	2014
Baseline	180.782	35	1	2014
Baseline	161.992	36	1	2014
Baseline	159.4455	37	1	2014
Baseline	165.6545	38	1	2014
Baseline	165.0985	39	1	2014
Baseline	150.6615	40	1	2014
Baseline	117.3465	41	1	2014
Baseline	127.8825	42	1	2014
Baseline	117.5335	43	1	2014
Baseline	127.3245	44	1	2014
Baseline	111.561	45	1	2014
Baseline	159.7605	3	2	2014
Baseline	156.216	4	2	2014
Baseline	153.989	5	2	2014
Baseline	173.7025	6	2	2014
Baseline	165.8725	7	2	2014
Baseline	167.7245	8	2	2014
Baseline	160.1995	9	2	2014
Baseline	184.1745	10	2	2014
Baseline	200.329	11	2	2014
Baseline	223.762	12	2	2014
Baseline	252.403	13	2	2014
Baseline	243.4845	14	2	2014
Baseline	283.7415	15	2	2014
Baseline	335.6925	16	2	2014
Baseline	359.586	17	2	2014
Baseline	359.2205	18	2	2014
Baseline	325.018	19	2	2014
Baseline	267.9335	20	2	2014
Baseline	270.332	21	2	2014
Baseline	275.445	22	2	2014
Baseline	280.3085	23	2	2014
Baseline	288.5035	24	2	2014
Baseline	279.052	25	2	2014
Baseline	266.7455	26	2	2014
Baseline	247.93	27	2	2014
Baseline	243.9355	28	2	2014
Baseline	236.992	29	2	2014
Baseline	236.068	30	2	2014
Baseline	214.9395	31	2	2014
Baseline	204.8895	32	2	2014
Baseline	201.105	33	2	2014
Baseline	194.1175	34	2	2014
Baseline	179.365	35	2	2014
Baseline	164.666	36	2	2014
Baseline	166.7785	37	2	2014
Baseline	170.7925	38	2	2014
Baseline	159.084	39	2	2014
Baseline	139.864	40	2	2014
Baseline	115.5355	41	2	2014
Baseline	117.3175	42	2	2014
Baseline	118.545	43	2	2014
Baseline	134.733	44	2	2014
Baseline	97.289	45	2	2014
Baseline	162.232	3	3	2014
Baseline	161.4525	4	3	2014
Baseline	154.8355	5	3	2014
Baseline	176.349	6	3	2014
Baseline	177.48	7	3	2014
Baseline	170.7365	8	3	2014
Baseline	185.3875	9	3	2014
Baseline	191.1725	10	3	2014
Baseline	214.1155	11	3	2014
Baseline	240.587	12	3	2014
Baseline	246.512	13	3	2014
Baseline	270.759	14	3	2014
Baseline	295.7745	15	3	2014
Baseline	316.48	16	3	2014
Baseline	331.4735	17	3	2014
Baseline	330.8895	18	3	2014
Baseline	299.6865	19	3	2014
Baseline	273.6425	20	3	2014
Baseline	268.369	21	3	2014
Baseline	272.3585	22	3	2014
Baseline	274.398	23	3	2014
Baseline	281.2605	24	3	2014
Baseline	271.848	25	3	2014
Baseline	255.4375	26	3	2014
Baseline	240.563	27	3	2014
Baseline	246.0845	28	3	2014
Baseline	226.1695	29	3	2014
Baseline	222.248	30	3	2014
Baseline	214.6135	31	3	2014
Baseline	201.9945	32	3	2014
Baseline	199.2635	33	3	2014
Baseline	188.22	34	3	2014
Baseline	171.931	35	3	2014
Baseline	167.33	36	3	2014
Baseline	164.061	37	3	2014
Baseline	172.4305	38	3	2014
Baseline	167.13	39	3	2014
Baseline	142.664	40	3	2014
Baseline	110.964	41	3	2014
Baseline	118.703	42	3	2014
Baseline	115.857	43	3	2014
Baseline	117.124	44	3	2014
Baseline	92.36	45	3	2014
Baseline	166.534	3	4	2014
Baseline	163.9665	4	4	2014
Baseline	165.809	5	4	2014
Baseline	180.366	6	4	2014
Baseline	179.245	7	4	2014
Baseline	193.5455	8	4	2014
Baseline	196.32	9	4	2014
Baseline	203.3375	10	4	2014
Baseline	216.9085	11	4	2014
Baseline	237.962	12	4	2014
Baseline	268.252	13	4	2014
Baseline	278.2855	14	4	2014
Baseline	291.3365	15	4	2014
Baseline	302.059	16	4	2014
Baseline	307.7455	17	4	2014
Baseline	308.011	18	4	2014
Baseline	293.9025	19	4	2014
Baseline	265.756	20	4	2014
Baseline	262.3645	21	4	2014
Baseline	262.888	22	4	2014
Baseline	260.758	23	4	2014
Baseline	271.8015	24	4	2014
Baseline	261.8445	25	4	2014
Baseline	248.3535	26	4	2014
Baseline	239.0435	27	4	2014
Baseline	235.9915	28	4	2014
Baseline	216.1635	29	4	2014
Baseline	218.8	30	4	2014
Baseline	210.809	31	4	2014
Baseline	192.033	32	4	2014
Baseline	194.6765	33	4	2014
Baseline	171.712	34	4	2014
Baseline	169.0845	35	4	2014
Baseline	166.9015	36	4	2014
Baseline	169.2445	37	4	2014
Baseline	174.8375	38	4	2014
Baseline	159.7185	39	4	2014
Baseline	135.573	40	4	2014
Baseline	106.23	41	4	2014
Baseline	105.8	42	4	2014
Baseline	104.3005	43	4	2014
Baseline	105.351	44	4	2014
Baseline	92.942	45	4	2014
Sex	143.661	3	1	2014
Sex	168.887	4	1	2014
Sex	162.938	5	1	2014
Sex	171.395	6	1	2014
Sex	172.546	7	1	2014
Sex	160.107	8	1	2014
Sex	163.096	9	1	2014
Sex	151.04	10	1	2014
Sex	187.2545	11	1	2014
Sex	215.7765	12	1	2014
Sex	232.5735	13	1	2014
Sex	246.53	14	1	2014
Sex	260.372	15	1	2014
Sex	371.273	16	1	2014
Sex	390.5775	17	1	2014
Sex	373.735	18	1	2014
Sex	373.957	19	1	2014
Sex	275.1445	20	1	2014
Sex	277.0025	21	1	2014
Sex	270.1475	22	1	2014
Sex	283.118	23	1	2014
Sex	308.3935	24	1	2014
Sex	292.5175	25	1	2014
Sex	265.3395	26	1	2014
Sex	245.389	27	1	2014
Sex	256.4195	28	1	2014
Sex	239.4345	29	1	2014
Sex	233.193	30	1	2014
Sex	223.8605	31	1	2014
Sex	208.9215	32	1	2014
Sex	196.437	33	1	2014
Sex	195.6645	34	1	2014
Sex	177.374	35	1	2014
Sex	160.1255	36	1	2014
Sex	153.35	37	1	2014
Sex	161.4755	38	1	2014
Sex	161.699	39	1	2014
Sex	145.9485	40	1	2014
Sex	119.6945	41	1	2014
Sex	124.922	42	1	2014
Sex	120.253	43	1	2014
Sex	129.2195	44	1	2014
Sex	113.113	45	1	2014
Sex	160.6975	3	2	2014
Sex	160.769	4	2	2014
Sex	158.325	5	2	2014
Sex	178.648	6	2	2014
Sex	163.624	7	2	2014
Sex	167.914	8	2	2014
Sex	157.2125	9	2	2014
Sex	177.971	10	2	2014
Sex	198.219	11	2	2014
Sex	219.772	12	2	2014
Sex	259.0675	13	2	2014
Sex	251.4875	14	2	2014
Sex	282.468	15	2	2014
Sex	356.1875	16	2	2014
Sex	372.5305	17	2	2014
Sex	356.7305	18	2	2014
Sex	339.457	19	2	2014
Sex	273.6435	20	2	2014
Sex	268.117	21	2	2014
Sex	262.8175	22	2	2014
Sex	273.1145	23	2	2014
Sex	289.262	24	2	2014
Sex	278.904	25	2	2014
Sex	262.886	26	2	2014
Sex	245.345	27	2	2014
Sex	247.9665	28	2	2014
Sex	237.7755	29	2	2014
Sex	237.562	30	2	2014
Sex	220.2195	31	2	2014
Sex	206.8735	32	2	2014
Sex	200.403	33	2	2014
Sex	196.3575	34	2	2014
Sex	175.8535	35	2	2014
Sex	160.447	36	2	2014
Sex	160.662	37	2	2014
Sex	165.216	38	2	2014
Sex	158.1375	39	2	2014
Sex	141.481	40	2	2014
Sex	110.887	41	2	2014
Sex	121.3665	42	2	2014
Sex	114.467	43	2	2014
Sex	135.7455	44	2	2014
Sex	100.772	45	2	2014
Sex	163.2155	3	3	2014
Sex	166.299	4	3	2014
Sex	156.49	5	3	2014
Sex	174.548	6	3	2014
Sex	174.8315	7	3	2014
Sex	168.028	8	3	2014
Sex	181.19	9	3	2014
Sex	190.1855	10	3	2014
Sex	212.9005	11	3	2014
Sex	236.881	12	3	2014
Sex	263.4005	13	3	2014
Sex	273.802	14	3	2014
Sex	294.7885	15	3	2014
Sex	337.886	16	3	2014
Sex	346.7745	17	3	2014
Sex	344.1925	18	3	2014
Sex	308.96	19	3	2014
Sex	276.6205	20	3	2014
Sex	265.9235	21	3	2014
Sex	263.566	22	3	2014
Sex	265.893	23	3	2014
Sex	291.4175	24	3	2014
Sex	271.0295	25	3	2014
Sex	252.7865	26	3	2014
Sex	240.759	27	3	2014
Sex	248.959	28	3	2014
Sex	234.043	29	3	2014
Sex	229.961	30	3	2014
Sex	226.462	31	3	2014
Sex	202.3545	32	3	2014
Sex	199.4805	33	3	2014
Sex	189.693	34	3	2014
Sex	172.6885	35	3	2014
Sex	166.443	36	3	2014
Sex	163.153	37	3	2014
Sex	172.6905	38	3	2014
Sex	167.1645	39	3	2014
Sex	140.9975	40	3	2014
Sex	113.055	41	3	2014
Sex	120.855	42	3	2014
Sex	114.3005	43	3	2014
Sex	121.978	44	3	2014
Sex	93.733	45	3	2014
Sex	167.4785	3	4	2014
Sex	166.984	4	4	2014
Sex	164.815	5	4	2014
Sex	183.98	6	4	2014
Sex	181.2305	7	4	2014
Sex	192.601	8	4	2014
Sex	194.718	9	4	2014
Sex	206.9565	10	4	2014
Sex	216.35	11	4	2014
Sex	242.686	12	4	2014
Sex	270.33	13	4	2014
Sex	273.3955	14	4	2014
Sex	281.014	15	4	2014
Sex	319.7445	16	4	2014
Sex	320.0435	17	4	2014
Sex	318.5725	18	4	2014
Sex	298.519	19	4	2014
Sex	266.9805	20	4	2014
Sex	265.5355	21	4	2014
Sex	260.203	22	4	2014
Sex	257.917	23	4	2014
Sex	275.5305	24	4	2014
Sex	256.9015	25	4	2014
Sex	247.275	26	4	2014
Sex	239.655	27	4	2014
Sex	239.4755	28	4	2014
Sex	220.2875	29	4	2014
Sex	224.339	30	4	2014
Sex	215.7445	31	4	2014
Sex	192.9175	32	4	2014
Sex	196.485	33	4	2014
Sex	178.648	34	4	2014
Sex	173.7625	35	4	2014
Sex	164.8005	36	4	2014
Sex	173.03	37	4	2014
Sex	173.3515	38	4	2014
Sex	157.322	39	4	2014
Sex	133.526	40	4	2014
Sex	104.7555	41	4	2014
Sex	102.256	42	4	2014
Sex	106.301	43	4	2014
Sex	107.254	44	4	2014
Sex	93.6735	45	4	2014
Age	143.467	3	1	2014
Age	175.703	4	1	2014
Age	167.89	5	1	2014
Age	171.024	6	1	2014
Age	168.908	7	1	2014
Age	162.0765	8	1	2014
Age	162.5105	9	1	2014
Age	150.713	10	1	2014
Age	185.132	11	1	2014
Age	211.2145	12	1	2014
Age	226.303	13	1	2014
Age	246.4435	14	1	2014
Age	279.3775	15	1	2014
Age	384.235	16	1	2014
Age	418.4795	17	1	2014
Age	400.003	18	1	2014
Age	351.523	19	1	2014
Age	271.5855	20	1	2014
Age	260.1795	21	1	2014
Age	269.3355	22	1	2014
Age	285.846	23	1	2014
Age	280.624	24	1	2014
Age	279.271	25	1	2014
Age	269.7805	26	1	2014
Age	247.783	27	1	2014
Age	248.866	28	1	2014
Age	239.725	29	1	2014
Age	241.0055	30	1	2014
Age	219.4285	31	1	2014
Age	212.399	32	1	2014
Age	196.406	33	1	2014
Age	201.065	34	1	2014
Age	179.2	35	1	2014
Age	159.7955	36	1	2014
Age	157.6045	37	1	2014
Age	161.236	38	1	2014
Age	159.119	39	1	2014
Age	149.3545	40	1	2014
Age	124.325	41	1	2014
Age	125.7095	42	1	2014
Age	116.7155	43	1	2014
Age	129.314	44	1	2014
Age	116.7525	45	1	2014
Age	157.733	3	2	2014
Age	177.629	4	2	2014
Age	164.767	5	2	2014
Age	176.4695	6	2	2014
Age	164.4145	7	2	2014
Age	167.8065	8	2	2014
Age	160.1245	9	2	2014
Age	174.706	10	2	2014
Age	207.3325	11	2	2014
Age	225.541	12	2	2014
Age	249.6355	13	2	2014
Age	245.35	14	2	2014
Age	301.422	15	2	2014
Age	384.0165	16	2	2014
Age	406.417	17	2	2014
Age	375.297	18	2	2014
Age	309.523	19	2	2014
Age	262.383	20	2	2014
Age	263.168	21	2	2014
Age	268.1415	22	2	2014
Age	286.6885	23	2	2014
Age	277.746	24	2	2014
Age	279.881	25	2	2014
Age	265.6745	26	2	2014
Age	247.2525	27	2	2014
Age	245.3065	28	2	2014
Age	241.324	29	2	2014
Age	234.761	30	2	2014
Age	218.2815	31	2	2014
Age	209.9215	32	2	2014
Age	203.1095	33	2	2014
Age	199.0125	34	2	2014
Age	176.5605	35	2	2014
Age	163.8175	36	2	2014
Age	162.757	37	2	2014
Age	165.717	38	2	2014
Age	158.609	39	2	2014
Age	144.537	40	2	2014
Age	116.2695	41	2	2014
Age	121.3495	42	2	2014
Age	118.981	43	2	2014
Age	137.994	44	2	2014
Age	96.4385	45	2	2014
Age	160.841	3	3	2014
Age	181.9805	4	3	2014
Age	163.8895	5	3	2014
Age	175.8655	6	3	2014
Age	177.2245	7	3	2014
Age	170.309	8	3	2014
Age	178.1275	9	3	2014
Age	190.1755	10	3	2014
Age	215.237	11	3	2014
Age	243.852	12	3	2014
Age	251.3475	13	3	2014
Age	265.5225	14	3	2014
Age	303.5295	15	3	2014
Age	366.759	16	3	2014
Age	377.8475	17	3	2014
Age	346.1715	18	3	2014
Age	297.6775	19	3	2014
Age	266.9065	20	3	2014
Age	261.896	21	3	2014
Age	263.1875	22	3	2014
Age	272.628	23	3	2014
Age	275.7195	24	3	2014
Age	274.7285	25	3	2014
Age	255.441	26	3	2014
Age	242.331	27	3	2014
Age	247.5185	28	3	2014
Age	234.43	29	3	2014
Age	227.4455	30	3	2014
Age	217.331	31	3	2014
Age	209.577	32	3	2014
Age	199.9405	33	3	2014
Age	193.778	34	3	2014
Age	173.334	35	3	2014
Age	168.3315	36	3	2014
Age	163.6685	37	3	2014
Age	170.4915	38	3	2014
Age	163.5795	39	3	2014
Age	144.018	40	3	2014
Age	113.065	41	3	2014
Age	118.991	42	3	2014
Age	114.6545	43	3	2014
Age	124.24	44	3	2014
Age	96.5025	45	3	2014
Age	171.2045	3	4	2014
Age	182.6635	4	4	2014
Age	166.5775	5	4	2014
Age	188.9545	6	4	2014
Age	178.726	7	4	2014
Age	188.812	8	4	2014
Age	192.9075	9	4	2014
Age	206.6225	10	4	2014
Age	231.4285	11	4	2014
Age	251.0515	12	4	2014
Age	259.881	13	4	2014
Age	276.202	14	4	2014
Age	302.8285	15	4	2014
Age	344.881	16	4	2014
Age	345.229	17	4	2014
Age	322.3485	18	4	2014
Age	289.592	19	4	2014
Age	264.3065	20	4	2014
Age	254.63	21	4	2014
Age	256.354	22	4	2014
Age	265.5725	23	4	2014
Age	270.8045	24	4	2014
Age	263.365	25	4	2014
Age	248.7635	26	4	2014
Age	238.951	27	4	2014
Age	239.6205	28	4	2014
Age	220.5475	29	4	2014
Age	223.1525	30	4	2014
Age	214.895	31	4	2014
Age	201.019	32	4	2014
Age	200.068	33	4	2014
Age	185.684	34	4	2014
Age	171.2475	35	4	2014
Age	163.465	36	4	2014
Age	172.4065	37	4	2014
Age	170.0515	38	4	2014
Age	158.521	39	4	2014
Age	136.7945	40	4	2014
Age	110.0705	41	4	2014
Age	105.246	42	4	2014
Age	106.374	43	4	2014
Age	114.306	44	4	2014
Age	96.6235	45	4	2014
Sex and Age	138.0755	3	1	2014
Sex and Age	170.837	4	1	2014
Sex and Age	168.8845	5	1	2014
Sex and Age	170.989	6	1	2014
Sex and Age	165.9685	7	1	2014
Sex and Age	163.662	8	1	2014
Sex and Age	159.7595	9	1	2014
Sex and Age	153.5685	10	1	2014
Sex and Age	187.486	11	1	2014
Sex and Age	205.7475	12	1	2014
Sex and Age	233.616	13	1	2014
Sex and Age	262.5795	14	1	2014
Sex and Age	299.268	15	1	2014
Sex and Age	395.9465	16	1	2014
Sex and Age	413.1785	17	1	2014
Sex and Age	402.8865	18	1	2014
Sex and Age	354.954	19	1	2014
Sex and Age	276.008	20	1	2014
Sex and Age	261.552	21	1	2014
Sex and Age	278.3545	22	1	2014
Sex and Age	277.6225	23	1	2014
Sex and Age	291.612	24	1	2014
Sex and Age	277.616	25	1	2014
Sex and Age	266.058	26	1	2014
Sex and Age	244.54	27	1	2014
Sex and Age	247.5555	28	1	2014
Sex and Age	236.4315	29	1	2014
Sex and Age	231.046	30	1	2014
Sex and Age	216.2685	31	1	2014
Sex and Age	214.87	32	1	2014
Sex and Age	197.954	33	1	2014
Sex and Age	201.0215	34	1	2014
Sex and Age	182.891	35	1	2014
Sex and Age	159.2405	36	1	2014
Sex and Age	154.9725	37	1	2014
Sex and Age	163.509	38	1	2014
Sex and Age	161.584	39	1	2014
Sex and Age	149.292	40	1	2014
Sex and Age	126.804	41	1	2014
Sex and Age	118.5295	42	1	2014
Sex and Age	116.026	43	1	2014
Sex and Age	127.1135	44	1	2014
Sex and Age	118.688	45	1	2014
Sex and Age	154.8375	3	2	2014
Sex and Age	170.519	4	2	2014
Sex and Age	170.8925	5	2	2014
Sex and Age	175.5755	6	2	2014
Sex and Age	165.0575	7	2	2014
Sex and Age	167.2785	8	2	2014
Sex and Age	159.22	9	2	2014
Sex and Age	172.2675	10	2	2014
Sex and Age	203.902	11	2	2014
Sex and Age	226.3985	12	2	2014
Sex and Age	251.7995	13	2	2014
Sex and Age	267.4205	14	2	2014
Sex and Age	317.1195	15	2	2014
Sex and Age	393.304	16	2	2014
Sex and Age	405.096	17	2	2014
Sex and Age	378.295	18	2	2014
Sex and Age	316.46	19	2	2014
Sex and Age	269.764	20	2	2014
Sex and Age	265.73	21	2	2014
Sex and Age	273.022	22	2	2014
Sex and Age	280.7965	23	2	2014
Sex and Age	282.651	24	2	2014
Sex and Age	269.819	25	2	2014
Sex and Age	262.3725	26	2	2014
Sex and Age	244.238	27	2	2014
Sex and Age	245.3475	28	2	2014
Sex and Age	233.027	29	2	2014
Sex and Age	231.541	30	2	2014
Sex and Age	213.0415	31	2	2014
Sex and Age	215.7515	32	2	2014
Sex and Age	205.2235	33	2	2014
Sex and Age	201.6665	34	2	2014
Sex and Age	178.7885	35	2	2014
Sex and Age	162.923	36	2	2014
Sex and Age	157.86	37	2	2014
Sex and Age	170.469	38	2	2014
Sex and Age	160.055	39	2	2014
Sex and Age	149.714	40	2	2014
Sex and Age	114.0605	41	2	2014
Sex and Age	116.6745	42	2	2014
Sex and Age	122.3725	43	2	2014
Sex and Age	130.1035	44	2	2014
Sex and Age	110.9445	45	2	2014
Sex and Age	161.1445	3	3	2014
Sex and Age	183.2325	4	3	2014
Sex and Age	168.992	5	3	2014
Sex and Age	173.3145	6	3	2014
Sex and Age	173.4645	7	3	2014
Sex and Age	170.46	8	3	2014
Sex and Age	176.7015	9	3	2014
Sex and Age	186.055	10	3	2014
Sex and Age	218.737	11	3	2014
Sex and Age	244.6	12	3	2014
Sex and Age	260.7735	13	3	2014
Sex and Age	276.8775	14	3	2014
Sex and Age	311.509	15	3	2014
Sex and Age	376.249	16	3	2014
Sex and Age	375.604	17	3	2014
Sex and Age	344.2	18	3	2014
Sex and Age	304.1195	19	3	2014
Sex and Age	272.182	20	3	2014
Sex and Age	264.152	21	3	2014
Sex and Age	269.9145	22	3	2014
Sex and Age	275.6975	23	3	2014
Sex and Age	278.328	24	3	2014
Sex and Age	271.1225	25	3	2014
Sex and Age	255.3235	26	3	2014
Sex and Age	240.241	27	3	2014
Sex and Age	245.3315	28	3	2014
Sex and Age	233.2395	29	3	2014
Sex and Age	221.3285	30	3	2014
Sex and Age	217.17	31	3	2014
Sex and Age	214.2485	32	3	2014
Sex and Age	201.0455	33	3	2014
Sex and Age	196.5965	34	3	2014
Sex and Age	179.8665	35	3	2014
Sex and Age	164.5945	36	3	2014
Sex and Age	163.2335	37	3	2014
Sex and Age	172.126	38	3	2014
Sex and Age	169.201	39	3	2014
Sex and Age	152.5595	40	3	2014
Sex and Age	117.1835	41	3	2014
Sex and Age	119.316	42	3	2014
Sex and Age	114.586	43	3	2014
Sex and Age	124.314	44	3	2014
Sex and Age	104.9955	45	3	2014
Sex and Age	173.218	3	4	2014
Sex and Age	189.528	4	4	2014
Sex and Age	178.9485	5	4	2014
Sex and Age	192.657	6	4	2014
Sex and Age	182.3675	7	4	2014
Sex and Age	189.914	8	4	2014
Sex and Age	191.6505	9	4	2014
Sex and Age	205.372	10	4	2014
Sex and Age	230.3845	11	4	2014
Sex and Age	259.216	12	4	2014
Sex and Age	282.3735	13	4	2014
Sex and Age	277.944	14	4	2014
Sex and Age	307.655	15	4	2014
Sex and Age	363.692	16	4	2014
Sex and Age	345.1775	17	4	2014
Sex and Age	325.214	18	4	2014
Sex and Age	299.3445	19	4	2014
Sex and Age	268.0145	20	4	2014
Sex and Age	258.767	21	4	2014
Sex and Age	265.866	22	4	2014
Sex and Age	268.839	23	4	2014
Sex and Age	270.7675	24	4	2014
Sex and Age	261.7565	25	4	2014
Sex and Age	246.278	26	4	2014
Sex and Age	233.932	27	4	2014
Sex and Age	243.0725	28	4	2014
Sex and Age	222.074	29	4	2014
Sex and Age	222.248	30	4	2014
Sex and Age	217.6265	31	4	2014
Sex and Age	211.8405	32	4	2014
Sex and Age	202.283	33	4	2014
Sex and Age	190.246	34	4	2014
Sex and Age	174.237	35	4	2014
Sex and Age	161.1035	36	4	2014
Sex and Age	169.033	37	4	2014
Sex and Age	174.2815	38	4	2014
Sex and Age	164.2775	39	4	2014
Sex and Age	148.319	40	4	2014
Sex and Age	111.1935	41	4	2014
Sex and Age	111.184	42	4	2014
Sex and Age	113.0975	43	4	2014
Sex and Age	112.7135	44	4	2014
Sex and Age	104.8235	45	4	2014
Distance Buffers	144.1125	3	1	2014
Distance Buffers	165.471	4	1	2014
Distance Buffers	163.631	5	1	2014
Distance Buffers	171.517	6	1	2014
Distance Buffers	166.7055	7	1	2014
Distance Buffers	159.473	8	1	2014
Distance Buffers	164.6665	9	1	2014
Distance Buffers	151.157	10	1	2014
Distance Buffers	183.863	11	1	2014
Distance Buffers	220.503	12	1	2014
Distance Buffers	235.9905	13	1	2014
Distance Buffers	245.018	14	1	2014
Distance Buffers	274.932	15	1	2014
Distance Buffers	359.4635	16	1	2014
Distance Buffers	388.6075	17	1	2014
Distance Buffers	376.5795	18	1	2014
Distance Buffers	377.5185	19	1	2014
Distance Buffers	277.6575	20	1	2014
Distance Buffers	268.138	21	1	2014
Distance Buffers	285.376	22	1	2014
Distance Buffers	281.0925	23	1	2014
Distance Buffers	303.73	24	1	2014
Distance Buffers	291.686	25	1	2014
Distance Buffers	266.6165	26	1	2014
Distance Buffers	261.9585	27	1	2014
Distance Buffers	248.4835	28	1	2014
Distance Buffers	245.58	29	1	2014
Distance Buffers	246.2605	30	1	2014
Distance Buffers	223.7465	31	1	2014
Distance Buffers	212.567	32	1	2014
Distance Buffers	199.734	33	1	2014
Distance Buffers	202.698	34	1	2014
Distance Buffers	178.843	35	1	2014
Distance Buffers	165.2425	36	1	2014
Distance Buffers	161.1005	37	1	2014
Distance Buffers	163.476	38	1	2014
Distance Buffers	162.3445	39	1	2014
Distance Buffers	145.4105	40	1	2014
Distance Buffers	124.103	41	1	2014
Distance Buffers	123.771	42	1	2014
Distance Buffers	114.1465	43	1	2014
Distance Buffers	131.275	44	1	2014
Distance Buffers	115.1585	45	1	2014
Distance Buffers	158.183	3	2	2014
Distance Buffers	164.467	4	2	2014
Distance Buffers	162.4385	5	2	2014
Distance Buffers	177.308	6	2	2014
Distance Buffers	163.025	7	2	2014
Distance Buffers	167.806	8	2	2014
Distance Buffers	162.1105	9	2	2014
Distance Buffers	174.41	10	2	2014
Distance Buffers	200.176	11	2	2014
Distance Buffers	236.924	12	2	2014
Distance Buffers	255.13	13	2	2014
Distance Buffers	249.0095	14	2	2014
Distance Buffers	288.015	15	2	2014
Distance Buffers	361.132	16	2	2014
Distance Buffers	381.8625	17	2	2014
Distance Buffers	368.8585	18	2	2014
Distance Buffers	343.7785	19	2	2014
Distance Buffers	280.7545	20	2	2014
Distance Buffers	271.163	21	2	2014
Distance Buffers	274.7195	22	2	2014
Distance Buffers	272.748	23	2	2014
Distance Buffers	298.926	24	2	2014
Distance Buffers	275.7565	25	2	2014
Distance Buffers	272.1105	26	2	2014
Distance Buffers	252.8115	27	2	2014
Distance Buffers	249.5815	28	2	2014
Distance Buffers	254.7875	29	2	2014
Distance Buffers	248.6385	30	2	2014
Distance Buffers	226.9005	31	2	2014
Distance Buffers	212.912	32	2	2014
Distance Buffers	204.109	33	2	2014
Distance Buffers	197.4305	34	2	2014
Distance Buffers	179.8125	35	2	2014
Distance Buffers	167.1925	36	2	2014
Distance Buffers	165.077	37	2	2014
Distance Buffers	166.9565	38	2	2014
Distance Buffers	156.732	39	2	2014
Distance Buffers	142.306	40	2	2014
Distance Buffers	123.2715	41	2	2014
Distance Buffers	120.5555	42	2	2014
Distance Buffers	116.9015	43	2	2014
Distance Buffers	135.889	44	2	2014
Distance Buffers	106.0195	45	2	2014
Distance Buffers	160.676	3	3	2014
Distance Buffers	165.951	4	3	2014
Distance Buffers	160.7895	5	3	2014
Distance Buffers	174.485	6	3	2014
Distance Buffers	172.93	7	3	2014
Distance Buffers	166.261	8	3	2014
Distance Buffers	181.107	9	3	2014
Distance Buffers	184.4805	10	3	2014
Distance Buffers	208.399	11	3	2014
Distance Buffers	249.743	12	3	2014
Distance Buffers	259.0835	13	3	2014
Distance Buffers	264.2365	14	3	2014
Distance Buffers	285.8895	15	3	2014
Distance Buffers	347.08	16	3	2014
Distance Buffers	364.616	17	3	2014
Distance Buffers	343.053	18	3	2014
Distance Buffers	321.1865	19	3	2014
Distance Buffers	281.152	20	3	2014
Distance Buffers	267.432	21	3	2014
Distance Buffers	259.15	22	3	2014
Distance Buffers	265.8515	23	3	2014
Distance Buffers	279.0145	24	3	2014
Distance Buffers	282.758	25	3	2014
Distance Buffers	262.195	26	3	2014
Distance Buffers	241.6685	27	3	2014
Distance Buffers	253.68	28	3	2014
Distance Buffers	246.5275	29	3	2014
Distance Buffers	242.8925	30	3	2014
Distance Buffers	223.5615	31	3	2014
Distance Buffers	204.522	32	3	2014
Distance Buffers	201.779	33	3	2014
Distance Buffers	196.2485	34	3	2014
Distance Buffers	176.3305	35	3	2014
Distance Buffers	167.279	36	3	2014
Distance Buffers	164.515	37	3	2014
Distance Buffers	170.281	38	3	2014
Distance Buffers	164.871	39	3	2014
Distance Buffers	148.0195	40	3	2014
Distance Buffers	120.79	41	3	2014
Distance Buffers	122.8905	42	3	2014
Distance Buffers	112.666	43	3	2014
Distance Buffers	126.3865	44	3	2014
Distance Buffers	102.888	45	3	2014
Distance Buffers	167.272	3	4	2014
Distance Buffers	171.2605	4	4	2014
Distance Buffers	163.551	5	4	2014
Distance Buffers	184.3745	6	4	2014
Distance Buffers	179.176	7	4	2014
Distance Buffers	185.2905	8	4	2014
Distance Buffers	192.2795	9	4	2014
Distance Buffers	201.705	10	4	2014
Distance Buffers	218.7855	11	4	2014
Distance Buffers	258.4395	12	4	2014
Distance Buffers	267.1285	13	4	2014
Distance Buffers	266.673	14	4	2014
Distance Buffers	284.739	15	4	2014
Distance Buffers	330.485	16	4	2014
Distance Buffers	337.1355	17	4	2014
Distance Buffers	333.7955	18	4	2014
Distance Buffers	317.426	19	4	2014
Distance Buffers	272.6535	20	4	2014
Distance Buffers	261.187	21	4	2014
Distance Buffers	263.9575	22	4	2014
Distance Buffers	259.649	23	4	2014
Distance Buffers	271.515	24	4	2014
Distance Buffers	264.5335	25	4	2014
Distance Buffers	251.2745	26	4	2014
Distance Buffers	243.604	27	4	2014
Distance Buffers	243.5765	28	4	2014
Distance Buffers	241.3545	29	4	2014
Distance Buffers	241.2075	30	4	2014
Distance Buffers	225.8525	31	4	2014
Distance Buffers	195.7515	32	4	2014
Distance Buffers	197.583	33	4	2014
Distance Buffers	191.3335	34	4	2014
Distance Buffers	175.7545	35	4	2014
Distance Buffers	167.4545	36	4	2014
Distance Buffers	173.88	37	4	2014
Distance Buffers	179.08	38	4	2014
Distance Buffers	166.027	39	4	2014
Distance Buffers	142.0665	40	4	2014
Distance Buffers	114.4125	41	4	2014
Distance Buffers	106.2905	42	4	2014
Distance Buffers	106.25	43	4	2014
Distance Buffers	116.9955	44	4	2014
Distance Buffers	101.1155	45	4	2014
Strain	145.563	3	1	2014
Strain	164.2105	4	1	2014
Strain	158.594	5	1	2014
Strain	169.147	6	1	2014
Strain	172.31	7	1	2014
Strain	164.6535	8	1	2014
Strain	165.114	9	1	2014
Strain	157.844	10	1	2014
Strain	196.215	11	1	2014
Strain	219.369	12	1	2014
Strain	237.9685	13	1	2014
Strain	248.069	14	1	2014
Strain	281.874	15	1	2014
Strain	357.8405	16	1	2014
Strain	381.8135	17	1	2014
Strain	383.62	18	1	2014
Strain	378.3515	19	1	2014
Strain	286.081	20	1	2014
Strain	271.0825	21	1	2014
Strain	279.768	22	1	2014
Strain	278.2125	23	1	2014
Strain	299.088	24	1	2014
Strain	289.1195	25	1	2014
Strain	267.1785	26	1	2014
Strain	249.612	27	1	2014
Strain	247.925	28	1	2014
Strain	241.8725	29	1	2014
Strain	237.334	30	1	2014
Strain	219.9935	31	1	2014
Strain	213.0475	32	1	2014
Strain	197.789	33	1	2014
Strain	198.0445	34	1	2014
Strain	181.8885	35	1	2014
Strain	165.918	36	1	2014
Strain	158.002	37	1	2014
Strain	164.625	38	1	2014
Strain	166.8455	39	1	2014
Strain	152.178	40	1	2014
Strain	116.906	41	1	2014
Strain	124.0675	42	1	2014
Strain	117.76	43	1	2014
Strain	122.1795	44	1	2014
Strain	109.2635	45	1	2014
Strain	161.098	3	2	2014
Strain	162.2565	4	2	2014
Strain	163.684	5	2	2014
Strain	178.6445	6	2	2014
Strain	171.399	7	2	2014
Strain	172.1555	8	2	2014
Strain	165.48	9	2	2014
Strain	184.9815	10	2	2014
Strain	207.433	11	2	2014
Strain	236.3135	12	2	2014
Strain	254.1145	13	2	2014
Strain	246.5545	14	2	2014
Strain	297.9405	15	2	2014
Strain	349.5175	16	2	2014
Strain	364.97	17	2	2014
Strain	370.6495	18	2	2014
Strain	341.646	19	2	2014
Strain	277.04	20	2	2014
Strain	274.0675	21	2	2014
Strain	275.9455	22	2	2014
Strain	275.5545	23	2	2014
Strain	285.992	24	2	2014
Strain	273.549	25	2	2014
Strain	266.1765	26	2	2014
Strain	246.771	27	2	2014
Strain	243.1	28	2	2014
Strain	233.411	29	2	2014
Strain	228.6655	30	2	2014
Strain	215.2415	31	2	2014
Strain	214.415	32	2	2014
Strain	205.109	33	2	2014
Strain	193.3575	34	2	2014
Strain	179.9575	35	2	2014
Strain	163.8935	36	2	2014
Strain	163.4225	37	2	2014
Strain	172.089	38	2	2014
Strain	159.2235	39	2	2014
Strain	145.5145	40	2	2014
Strain	111.343	41	2	2014
Strain	113.5475	42	2	2014
Strain	122.2365	43	2	2014
Strain	127.085	44	2	2014
Strain	92.7485	45	2	2014
Strain	168.145	3	3	2014
Strain	175.0415	4	3	2014
Strain	168.939	5	3	2014
Strain	175.598	6	3	2014
Strain	182.7075	7	3	2014
Strain	175.08	8	3	2014
Strain	185.659	9	3	2014
Strain	193.4995	10	3	2014
Strain	224.217	11	3	2014
Strain	249.793	12	3	2014
Strain	255.2255	13	3	2014
Strain	272.8625	14	3	2014
Strain	305.4205	15	3	2014
Strain	339.7835	16	3	2014
Strain	335.6655	17	3	2014
Strain	340.8005	18	3	2014
Strain	303.622	19	3	2014
Strain	279.2825	20	3	2014
Strain	266.1985	21	3	2014
Strain	273.2015	22	3	2014
Strain	271.6495	23	3	2014
Strain	275.4865	24	3	2014
Strain	264.6005	25	3	2014
Strain	253.998	26	3	2014
Strain	239.155	27	3	2014
Strain	241.4075	28	3	2014
Strain	221.2515	29	3	2014
Strain	222.527	30	3	2014
Strain	212.309	31	3	2014
Strain	209.695	32	3	2014
Strain	198.7845	33	3	2014
Strain	192.47	34	3	2014
Strain	172.634	35	3	2014
Strain	164.323	36	3	2014
Strain	164.8515	37	3	2014
Strain	174.785	38	3	2014
Strain	165.2775	39	3	2014
Strain	147.6995	40	3	2014
Strain	110.166	41	3	2014
Strain	120.9615	42	3	2014
Strain	116.18	43	3	2014
Strain	113.4075	44	3	2014
Strain	91.0195	45	3	2014
Strain	181.134	3	4	2014
Strain	189.097	4	4	2014
Strain	174.5375	5	4	2014
Strain	190.1935	6	4	2014
Strain	185.23	7	4	2014
Strain	194.1605	8	4	2014
Strain	197.807	9	4	2014
Strain	203.6435	10	4	2014
Strain	231.1355	11	4	2014
Strain	258.5505	12	4	2014
Strain	279.5755	13	4	2014
Strain	276.6075	14	4	2014
Strain	298.204	15	4	2014
Strain	331.6585	16	4	2014
Strain	309.0705	17	4	2014
Strain	316.6965	18	4	2014
Strain	292.717	19	4	2014
Strain	268.7985	20	4	2014
Strain	266.3675	21	4	2014
Strain	267.472	22	4	2014
Strain	263.323	23	4	2014
Strain	263.436	24	4	2014
Strain	256.6255	25	4	2014
Strain	246.5345	26	4	2014
Strain	236.847	27	4	2014
Strain	236.1535	28	4	2014
Strain	212.424	29	4	2014
Strain	215.2045	30	4	2014
Strain	208.2115	31	4	2014
Strain	202.4705	32	4	2014
Strain	197.1645	33	4	2014
Strain	175.617	34	4	2014
Strain	166.704	35	4	2014
Strain	161.259	36	4	2014
Strain	169.349	37	4	2014
Strain	169.1755	38	4	2014
Strain	157.522	39	4	2014
Strain	141.8195	40	4	2014
Strain	104.1185	41	4	2014
Strain	107.404	42	4	2014
Strain	105.252	43	4	2014
Strain	104.426	44	4	2014
Strain	91.75	45	4	2014
Forecast Target	194	3	1	2014
Forecast Target	190	4	1	2014
Forecast Target	172	5	1	2014
Forecast Target	156	6	1	2014
Forecast Target	161	7	1	2014
Forecast Target	150	8	1	2014
Forecast Target	105	9	1	2014
Forecast Target	198	10	1	2014
Forecast Target	210	11	1	2014
Forecast Target	234	12	1	2014
Forecast Target	231	13	1	2014
Forecast Target	279	14	1	2014
Forecast Target	395	15	1	2014
Forecast Target	388	16	1	2014
Forecast Target	356	17	1	2014
Forecast Target	389	18	1	2014
Forecast Target	262	19	1	2014
Forecast Target	274	20	1	2014
Forecast Target	291	21	1	2014
Forecast Target	296	22	1	2014
Forecast Target	327	23	1	2014
Forecast Target	297	24	1	2014
Forecast Target	265	25	1	2014
Forecast Target	247	26	1	2014
Forecast Target	261	27	1	2014
Forecast Target	248	28	1	2014
Forecast Target	239	29	1	2014
Forecast Target	201	30	1	2014
Forecast Target	203	31	1	2014
Forecast Target	163	32	1	2014
Forecast Target	201	33	1	2014
Forecast Target	129	34	1	2014
Forecast Target	148	35	1	2014
Forecast Target	143	36	1	2014
Forecast Target	152	37	1	2014
Forecast Target	155	38	1	2014
Forecast Target	139	39	1	2014
Forecast Target	106	40	1	2014
Forecast Target	134	41	1	2014
Forecast Target	105	42	1	2014
Forecast Target	152	43	1	2014
Forecast Target	93	44	1	2014
Forecast Target	79	45	1	2014
Forecast Target	190	3	2	2014
Forecast Target	172	4	2	2014
Forecast Target	156	5	2	2014
Forecast Target	161	6	2	2014
Forecast Target	150	7	2	2014
Forecast Target	105	8	2	2014
Forecast Target	198	9	2	2014
Forecast Target	210	10	2	2014
Forecast Target	234	11	2	2014
Forecast Target	231	12	2	2014
Forecast Target	279	13	2	2014
Forecast Target	395	14	2	2014
Forecast Target	388	15	2	2014
Forecast Target	356	16	2	2014
Forecast Target	389	17	2	2014
Forecast Target	262	18	2	2014
Forecast Target	274	19	2	2014
Forecast Target	291	20	2	2014
Forecast Target	296	21	2	2014
Forecast Target	327	22	2	2014
Forecast Target	297	23	2	2014
Forecast Target	265	24	2	2014
Forecast Target	247	25	2	2014
Forecast Target	261	26	2	2014
Forecast Target	248	27	2	2014
Forecast Target	239	28	2	2014
Forecast Target	201	29	2	2014
Forecast Target	203	30	2	2014
Forecast Target	163	31	2	2014
Forecast Target	201	32	2	2014
Forecast Target	129	33	2	2014
Forecast Target	148	34	2	2014
Forecast Target	143	35	2	2014
Forecast Target	152	36	2	2014
Forecast Target	155	37	2	2014
Forecast Target	139	38	2	2014
Forecast Target	106	39	2	2014
Forecast Target	134	40	2	2014
Forecast Target	105	41	2	2014
Forecast Target	152	42	2	2014
Forecast Target	93	43	2	2014
Forecast Target	79	44	2	2014
Forecast Target	67	45	2	2014
Forecast Target	172	3	3	2014
Forecast Target	156	4	3	2014
Forecast Target	161	5	3	2014
Forecast Target	150	6	3	2014
Forecast Target	105	7	3	2014
Forecast Target	198	8	3	2014
Forecast Target	210	9	3	2014
Forecast Target	234	10	3	2014
Forecast Target	231	11	3	2014
Forecast Target	279	12	3	2014
Forecast Target	395	13	3	2014
Forecast Target	388	14	3	2014
Forecast Target	356	15	3	2014
Forecast Target	389	16	3	2014
Forecast Target	262	17	3	2014
Forecast Target	274	18	3	2014
Forecast Target	291	19	3	2014
Forecast Target	296	20	3	2014
Forecast Target	327	21	3	2014
Forecast Target	297	22	3	2014
Forecast Target	265	23	3	2014
Forecast Target	247	24	3	2014
Forecast Target	261	25	3	2014
Forecast Target	248	26	3	2014
Forecast Target	239	27	3	2014
Forecast Target	201	28	3	2014
Forecast Target	203	29	3	2014
Forecast Target	163	30	3	2014
Forecast Target	201	31	3	2014
Forecast Target	129	32	3	2014
Forecast Target	148	33	3	2014
Forecast Target	143	34	3	2014
Forecast Target	152	35	3	2014
Forecast Target	155	36	3	2014
Forecast Target	139	37	3	2014
Forecast Target	106	38	3	2014
Forecast Target	134	39	3	2014
Forecast Target	105	40	3	2014
Forecast Target	152	41	3	2014
Forecast Target	93	42	3	2014
Forecast Target	79	43	3	2014
Forecast Target	67	44	3	2014
Forecast Target	83	45	3	2014
Forecast Target	156	3	4	2014
Forecast Target	161	4	4	2014
Forecast Target	150	5	4	2014
Forecast Target	105	6	4	2014
Forecast Target	198	7	4	2014
Forecast Target	210	8	4	2014
Forecast Target	234	9	4	2014
Forecast Target	231	10	4	2014
Forecast Target	279	11	4	2014
Forecast Target	395	12	4	2014
Forecast Target	388	13	4	2014
Forecast Target	356	14	4	2014
Forecast Target	389	15	4	2014
Forecast Target	262	16	4	2014
Forecast Target	274	17	4	2014
Forecast Target	291	18	4	2014
Forecast Target	296	19	4	2014
Forecast Target	327	20	4	2014
Forecast Target	297	21	4	2014
Forecast Target	265	22	4	2014
Forecast Target	247	23	4	2014
Forecast Target	261	24	4	2014
Forecast Target	248	25	4	2014
Forecast Target	239	26	4	2014
Forecast Target	201	27	4	2014
Forecast Target	203	28	4	2014
Forecast Target	163	29	4	2014
Forecast Target	201	30	4	2014
Forecast Target	129	31	4	2014
Forecast Target	148	32	4	2014
Forecast Target	143	33	4	2014
Forecast Target	152	34	4	2014
Forecast Target	155	35	4	2014
Forecast Target	139	36	4	2014
Forecast Target	106	37	4	2014
Forecast Target	134	38	4	2014
Forecast Target	105	39	4	2014
Forecast Target	152	40	4	2014
Forecast Target	93	41	4	2014
Forecast Target	79	42	4	2014
Forecast Target	67	43	4	2014
Forecast Target	83	44	4	2014
Forecast Target	65	45	4	2014
