# Supplementary material for: A stacked ensemble method for forecasting influenza-like illness visit volumes at emergency departments
Source: PLoS One. 2021 Mar 22;16(3):e0241725. doi: 10.1371/journal.pone.0241725 (PMC7984626; doi:10.1371/journal.pone.0241725)
Supplement: S1 Data — (ZIP) [file pone.0241725.s003.zip › ILI_plosone/tables/rf_raw_estimates_2015weeks-3-45.csv]

object	value	epiweek	weeks_ahead	season
Baseline	140.6925	3	1	2015
Baseline	155.5825	4	1	2015
Baseline	145.161	5	1	2015
Baseline	144.9045	6	1	2015
Baseline	156.3895	7	1	2015
Baseline	151.3415	8	1	2015
Baseline	179.6285	9	1	2015
Baseline	200.2235	10	1	2015
Baseline	228.7575	11	1	2015
Baseline	236.5275	12	1	2015
Baseline	218.386	13	1	2015
Baseline	210.3475	14	1	2015
Baseline	218.7035	15	1	2015
Baseline	235.6935	16	1	2015
Baseline	308.8005	17	1	2015
Baseline	281.0365	18	1	2015
Baseline	247.993	19	1	2015
Baseline	257.0435	20	1	2015
Baseline	258.567	21	1	2015
Baseline	291.4365	22	1	2015
Baseline	337.96	23	1	2015
Baseline	323.6945	24	1	2015
Baseline	381.968	25	1	2015
Baseline	385.3295	26	1	2015
Baseline	368.813	27	1	2015
Baseline	372.7655	28	1	2015
Baseline	335.791	29	1	2015
Baseline	331.2605	30	1	2015
Baseline	244.857	31	1	2015
Baseline	200.264	32	1	2015
Baseline	172.5075	33	1	2015
Baseline	173.0165	34	1	2015
Baseline	169.042	35	1	2015
Baseline	173.8725	36	1	2015
Baseline	164.8505	37	1	2015
Baseline	159.846	38	1	2015
Baseline	161.013	39	1	2015
Baseline	149.2175	40	1	2015
Baseline	134.0785	41	1	2015
Baseline	135.752	42	1	2015
Baseline	129.048	43	1	2015
Baseline	125.2675	44	1	2015
Baseline	108.21	45	1	2015
Baseline	154.3625	3	2	2015
Baseline	153.2895	4	2	2015
Baseline	145.85	5	2	2015
Baseline	153.3815	6	2	2015
Baseline	154.923	7	2	2015
Baseline	168.5725	8	2	2015
Baseline	200.8775	9	2	2015
Baseline	225.257	10	2	2015
Baseline	267.422	11	2	2015
Baseline	245.618	12	2	2015
Baseline	229.884	13	2	2015
Baseline	234.424	14	2	2015
Baseline	248.7445	15	2	2015
Baseline	262.4345	16	2	2015
Baseline	314.197	17	2	2015
Baseline	286.0055	18	2	2015
Baseline	257.9135	19	2	2015
Baseline	259.165	20	2	2015
Baseline	267.258	21	2	2015
Baseline	290.422	22	2	2015
Baseline	321.1525	23	2	2015
Baseline	333.974	24	2	2015
Baseline	392.1255	25	2	2015
Baseline	377.4375	26	2	2015
Baseline	355.561	27	2	2015
Baseline	346.038	28	2	2015
Baseline	332.8025	29	2	2015
Baseline	300.7405	30	2	2015
Baseline	240.8125	31	2	2015
Baseline	195.4625	32	2	2015
Baseline	183.0005	33	2	2015
Baseline	163.5765	34	2	2015
Baseline	184.3045	35	2	2015
Baseline	165.7385	36	2	2015
Baseline	176.4585	37	2	2015
Baseline	156.618	38	2	2015
Baseline	157.845	39	2	2015
Baseline	145.2165	40	2	2015
Baseline	131.265	41	2	2015
Baseline	130.8305	42	2	2015
Baseline	136.999	43	2	2015
Baseline	105.558	44	2	2015
Baseline	101.1115	45	2	2015
Baseline	156.8375	3	3	2015
Baseline	153.358	4	3	2015
Baseline	160.443	5	3	2015
Baseline	157.017	6	3	2015
Baseline	165.222	7	3	2015
Baseline	188.827	8	3	2015
Baseline	227.4195	9	3	2015
Baseline	249.0485	10	3	2015
Baseline	277.197	11	3	2015
Baseline	260.783	12	3	2015
Baseline	254.4025	13	3	2015
Baseline	269.892	14	3	2015
Baseline	273.8755	15	3	2015
Baseline	274.9235	16	3	2015
Baseline	305.615	17	3	2015
Baseline	287.374	18	3	2015
Baseline	264.207	19	3	2015
Baseline	265.11	20	3	2015
Baseline	273.4165	21	3	2015
Baseline	282.1855	22	3	2015
Baseline	331.4285	23	3	2015
Baseline	349.726	24	3	2015
Baseline	366.7895	25	3	2015
Baseline	361.377	26	3	2015
Baseline	338.3035	27	3	2015
Baseline	342.704	28	3	2015
Baseline	310.9095	29	3	2015
Baseline	288.638	30	3	2015
Baseline	235.3365	31	3	2015
Baseline	191.8595	32	3	2015
Baseline	183.4165	33	3	2015
Baseline	172.1835	34	3	2015
Baseline	185.7115	35	3	2015
Baseline	179.908	36	3	2015
Baseline	174.651	37	3	2015
Baseline	160.066	38	3	2015
Baseline	158.82	39	3	2015
Baseline	147.365	40	3	2015
Baseline	127.672	41	3	2015
Baseline	129.2025	42	3	2015
Baseline	122.57	43	3	2015
Baseline	102.4485	44	3	2015
Baseline	95.8955	45	3	2015
Baseline	157.8445	3	4	2015
Baseline	165.9065	4	4	2015
Baseline	166.244	5	4	2015
Baseline	182.8045	6	4	2015
Baseline	197.3085	7	4	2015
Baseline	221.7165	8	4	2015
Baseline	248.348	9	4	2015
Baseline	261.441	10	4	2015
Baseline	294.056	11	4	2015
Baseline	286.284	12	4	2015
Baseline	282.5235	13	4	2015
Baseline	281.779	14	4	2015
Baseline	272.277	15	4	2015
Baseline	282.9415	16	4	2015
Baseline	291.8915	17	4	2015
Baseline	276.1555	18	4	2015
Baseline	262.9465	19	4	2015
Baseline	268.441	20	4	2015
Baseline	277.965	21	4	2015
Baseline	291.721	22	4	2015
Baseline	332.4715	23	4	2015
Baseline	328.1745	24	4	2015
Baseline	345.776	25	4	2015
Baseline	333.61	26	4	2015
Baseline	321.948	27	4	2015
Baseline	302.068	28	4	2015
Baseline	280.2905	29	4	2015
Baseline	271.3585	30	4	2015
Baseline	229.4635	31	4	2015
Baseline	189.3375	32	4	2015
Baseline	193.2335	33	4	2015
Baseline	171.537	34	4	2015
Baseline	198.342	35	4	2015
Baseline	178.738	36	4	2015
Baseline	178.526	37	4	2015
Baseline	161.602	38	4	2015
Baseline	162.8755	39	4	2015
Baseline	147.877	40	4	2015
Baseline	118.777	41	4	2015
Baseline	123.825	42	4	2015
Baseline	122.8135	43	4	2015
Baseline	101.3095	44	4	2015
Baseline	95.292	45	4	2015
Sex	142.7315	3	1	2015
Sex	153.413	4	1	2015
Sex	141.1965	5	1	2015
Sex	145.593	6	1	2015
Sex	158.89	7	1	2015
Sex	153.4585	8	1	2015
Sex	175.305	9	1	2015
Sex	202.4235	10	1	2015
Sex	237.0305	11	1	2015
Sex	230.3485	12	1	2015
Sex	214.659	13	1	2015
Sex	208.5045	14	1	2015
Sex	216.824	15	1	2015
Sex	227.1505	16	1	2015
Sex	302.5245	17	1	2015
Sex	268.118	18	1	2015
Sex	243.7855	19	1	2015
Sex	254.9885	20	1	2015
Sex	261.6125	21	1	2015
Sex	295.265	22	1	2015
Sex	336.8975	23	1	2015
Sex	326.138	24	1	2015
Sex	394.9205	25	1	2015
Sex	381.7225	26	1	2015
Sex	368.0905	27	1	2015
Sex	366.928	28	1	2015
Sex	346.1825	29	1	2015
Sex	319.9985	30	1	2015
Sex	233.0685	31	1	2015
Sex	194.9675	32	1	2015
Sex	174.1895	33	1	2015
Sex	171.9075	34	1	2015
Sex	169.8135	35	1	2015
Sex	171.1835	36	1	2015
Sex	165.26	37	1	2015
Sex	157.2615	38	1	2015
Sex	165.768	39	1	2015
Sex	143.9175	40	1	2015
Sex	138.334	41	1	2015
Sex	135.721	42	1	2015
Sex	134.8355	43	1	2015
Sex	125.1695	44	1	2015
Sex	111.2225	45	1	2015
Sex	149.027	3	2	2015
Sex	152.729	4	2	2015
Sex	146.408	5	2	2015
Sex	153.803	6	2	2015
Sex	157.0625	7	2	2015
Sex	164.3905	8	2	2015
Sex	200.9405	9	2	2015
Sex	226.97	10	2	2015
Sex	257.244	11	2	2015
Sex	237.554	12	2	2015
Sex	225.237	13	2	2015
Sex	236.629	14	2	2015
Sex	244.1275	15	2	2015
Sex	256.4805	16	2	2015
Sex	310.7975	17	2	2015
Sex	275.947	18	2	2015
Sex	252.4425	19	2	2015
Sex	257.116	20	2	2015
Sex	267.724	21	2	2015
Sex	286.7375	22	2	2015
Sex	321.4275	23	2	2015
Sex	337.472	24	2	2015
Sex	392.8095	25	2	2015
Sex	371.7335	26	2	2015
Sex	376.3875	27	2	2015
Sex	353.4295	28	2	2015
Sex	333.3115	29	2	2015
Sex	288.2895	30	2	2015
Sex	230.656	31	2	2015
Sex	192.1375	32	2	2015
Sex	176.6935	33	2	2015
Sex	167.4905	34	2	2015
Sex	183.08	35	2	2015
Sex	164.484	36	2	2015
Sex	175.8965	37	2	2015
Sex	155.534	38	2	2015
Sex	162.412	39	2	2015
Sex	138.395	40	2	2015
Sex	130.7365	41	2	2015
Sex	128.87	42	2	2015
Sex	137.678	43	2	2015
Sex	109.004	44	2	2015
Sex	101.96	45	2	2015
Sex	156.3155	3	3	2015
Sex	155.9735	4	3	2015
Sex	158.6195	5	3	2015
Sex	157.656	6	3	2015
Sex	171.98	7	3	2015
Sex	187.8755	8	3	2015
Sex	231.3285	9	3	2015
Sex	246.533	10	3	2015
Sex	267.0195	11	3	2015
Sex	254.7745	12	3	2015
Sex	247.6805	13	3	2015
Sex	260.941	14	3	2015
Sex	266.67	15	3	2015
Sex	273.0175	16	3	2015
Sex	309.488	17	3	2015
Sex	279.17	18	3	2015
Sex	255.6725	19	3	2015
Sex	258.0935	20	3	2015
Sex	267.5345	21	3	2015
Sex	281.5095	22	3	2015
Sex	332.128	23	3	2015
Sex	337.1585	24	3	2015
Sex	377.094	25	3	2015
Sex	363.8005	26	3	2015
Sex	358.052	27	3	2015
Sex	352.8505	28	3	2015
Sex	315.3475	29	3	2015
Sex	281.8365	30	3	2015
Sex	227.5725	31	3	2015
Sex	192.192	32	3	2015
Sex	186.5945	33	3	2015
Sex	173.253	34	3	2015
Sex	183.2045	35	3	2015
Sex	175.0985	36	3	2015
Sex	172.9975	37	3	2015
Sex	159.961	38	3	2015
Sex	157.478	39	3	2015
Sex	145.0955	40	3	2015
Sex	131.369	41	3	2015
Sex	128.401	42	3	2015
Sex	125.348	43	3	2015
Sex	105.5075	44	3	2015
Sex	98.8035	45	3	2015
Sex	158.7945	3	4	2015
Sex	165.2085	4	4	2015
Sex	163.091	5	4	2015
Sex	179.703	6	4	2015
Sex	193.6315	7	4	2015
Sex	218.6925	8	4	2015
Sex	250.5905	9	4	2015
Sex	271.4395	10	4	2015
Sex	302.9655	11	4	2015
Sex	289.3835	12	4	2015
Sex	276.3135	13	4	2015
Sex	286.079	14	4	2015
Sex	271.645	15	4	2015
Sex	284.1285	16	4	2015
Sex	289.398	17	4	2015
Sex	273.4475	18	4	2015
Sex	252.506	19	4	2015
Sex	264.042	20	4	2015
Sex	269.5225	21	4	2015
Sex	295.3105	22	4	2015
Sex	321.1885	23	4	2015
Sex	329.6935	24	4	2015
Sex	351.1695	25	4	2015
Sex	344.365	26	4	2015
Sex	333.1955	27	4	2015
Sex	313.0435	28	4	2015
Sex	284.5535	29	4	2015
Sex	271.426	30	4	2015
Sex	226.9805	31	4	2015
Sex	189.741	32	4	2015
Sex	193.6915	33	4	2015
Sex	169.374	34	4	2015
Sex	199.209	35	4	2015
Sex	177.0045	36	4	2015
Sex	178.2335	37	4	2015
Sex	158.665	38	4	2015
Sex	165.084	39	4	2015
Sex	144.848	40	4	2015
Sex	119.6315	41	4	2015
Sex	125.971	42	4	2015
Sex	125.0825	43	4	2015
Sex	102.8035	44	4	2015
Sex	95.412	45	4	2015
Age	145.4965	3	1	2015
Age	150.0385	4	1	2015
Age	146.9605	5	1	2015
Age	150.9225	6	1	2015
Age	158.7665	7	1	2015
Age	152.753	8	1	2015
Age	173.4705	9	1	2015
Age	210.767	10	1	2015
Age	240.5835	11	1	2015
Age	238.305	12	1	2015
Age	219.852	13	1	2015
Age	212.389	14	1	2015
Age	222.8165	15	1	2015
Age	229.7835	16	1	2015
Age	287.5725	17	1	2015
Age	261.8735	18	1	2015
Age	245.911	19	1	2015
Age	253.619	20	1	2015
Age	282.4175	21	1	2015
Age	322.393	22	1	2015
Age	373.7495	23	1	2015
Age	364.7315	24	1	2015
Age	417.855	25	1	2015
Age	415.202	26	1	2015
Age	392.2275	27	1	2015
Age	336.9905	28	1	2015
Age	321.619	29	1	2015
Age	315.531	30	1	2015
Age	239.3145	31	1	2015
Age	204.393	32	1	2015
Age	181.7415	33	1	2015
Age	173.229	34	1	2015
Age	165.523	35	1	2015
Age	168.6555	36	1	2015
Age	164.2	37	1	2015
Age	157.278	38	1	2015
Age	157.571	39	1	2015
Age	144.9255	40	1	2015
Age	135.0565	41	1	2015
Age	136.727	42	1	2015
Age	137.059	43	1	2015
Age	129.5255	44	1	2015
Age	101.3795	45	1	2015
Age	154.831	3	2	2015
Age	152.414	4	2	2015
Age	145.8655	5	2	2015
Age	150.5865	6	2	2015
Age	158.4145	7	2	2015
Age	162.839	8	2	2015
Age	194.586	9	2	2015
Age	237.1555	10	2	2015
Age	265.0615	11	2	2015
Age	250.912	12	2	2015
Age	227.537	13	2	2015
Age	238.5015	14	2	2015
Age	240.9055	15	2	2015
Age	256.5975	16	2	2015
Age	292.9265	17	2	2015
Age	275.1795	18	2	2015
Age	252.2805	19	2	2015
Age	254.269	20	2	2015
Age	282.193	21	2	2015
Age	324.1395	22	2	2015
Age	342.8825	23	2	2015
Age	386.3505	24	2	2015
Age	427.244	25	2	2015
Age	404.9555	26	2	2015
Age	365.6945	27	2	2015
Age	336.5355	28	2	2015
Age	324.545	29	2	2015
Age	291.0435	30	2	2015
Age	240.5395	31	2	2015
Age	198.6675	32	2	2015
Age	183.5315	33	2	2015
Age	166.761	34	2	2015
Age	178.333	35	2	2015
Age	164.622	36	2	2015
Age	175.1435	37	2	2015
Age	156.807	38	2	2015
Age	159.334	39	2	2015
Age	136.6725	40	2	2015
Age	134.7855	41	2	2015
Age	130.6885	42	2	2015
Age	139.4965	43	2	2015
Age	109.1955	44	2	2015
Age	96.1065	45	2	2015
Age	156.4525	3	3	2015
Age	155.0295	4	3	2015
Age	154.2765	5	3	2015
Age	152.2665	6	3	2015
Age	171.0865	7	3	2015
Age	183.24	8	3	2015
Age	221.48	9	3	2015
Age	256.4025	10	3	2015
Age	282.031	11	3	2015
Age	264.856	12	3	2015
Age	247.7095	13	3	2015
Age	256.59	14	3	2015
Age	268.013	15	3	2015
Age	266.358	16	3	2015
Age	295.055	17	3	2015
Age	276.869	18	3	2015
Age	253.3735	19	3	2015
Age	255.386	20	3	2015
Age	276.551	21	3	2015
Age	309.7155	22	3	2015
Age	354.3355	23	3	2015
Age	372.442	24	3	2015
Age	407.5465	25	3	2015
Age	381.076	26	3	2015
Age	357.1665	27	3	2015
Age	327.5155	28	3	2015
Age	311.2245	29	3	2015
Age	289.0555	30	3	2015
Age	232.4035	31	3	2015
Age	195.3495	32	3	2015
Age	181.724	33	3	2015
Age	174.1455	34	3	2015
Age	180.761	35	3	2015
Age	175.585	36	3	2015
Age	176.0735	37	3	2015
Age	160.8475	38	3	2015
Age	157.616	39	3	2015
Age	142.863	40	3	2015
Age	130.6205	41	3	2015
Age	129.8285	42	3	2015
Age	131.29	43	3	2015
Age	109.049	44	3	2015
Age	98.1205	45	3	2015
Age	157.729	3	4	2015
Age	160.4535	4	4	2015
Age	159.609	5	4	2015
Age	173.395	6	4	2015
Age	195.338	7	4	2015
Age	212.914	8	4	2015
Age	245.841	9	4	2015
Age	274.992	10	4	2015
Age	290.274	11	4	2015
Age	282.0685	12	4	2015
Age	260.538	13	4	2015
Age	270.7775	14	4	2015
Age	270.934	15	4	2015
Age	276.861	16	4	2015
Age	285.297	17	4	2015
Age	272.6055	18	4	2015
Age	250.07	19	4	2015
Age	259.423	20	4	2015
Age	277.249	21	4	2015
Age	320.3305	22	4	2015
Age	338.019	23	4	2015
Age	356.543	24	4	2015
Age	369.4325	25	4	2015
Age	358.332	26	4	2015
Age	339.5695	27	4	2015
Age	298.3545	28	4	2015
Age	290.261	29	4	2015
Age	276.459	30	4	2015
Age	229.0545	31	4	2015
Age	192.031	32	4	2015
Age	191.845	33	4	2015
Age	174.0665	34	4	2015
Age	191.946	35	4	2015
Age	177.883	36	4	2015
Age	178.1635	37	4	2015
Age	160.8185	38	4	2015
Age	158.928	39	4	2015
Age	144.405	40	4	2015
Age	124.6895	41	4	2015
Age	121.9945	42	4	2015
Age	130.975	43	4	2015
Age	102.5925	44	4	2015
Age	95.5435	45	4	2015
Sex and Age	139.4455	3	1	2015
Sex and Age	149.3465	4	1	2015
Sex and Age	140.0555	5	1	2015
Sex and Age	151.85	6	1	2015
Sex and Age	163.8165	7	1	2015
Sex and Age	156.882	8	1	2015
Sex and Age	173.44	9	1	2015
Sex and Age	212.231	10	1	2015
Sex and Age	238.9855	11	1	2015
Sex and Age	238.757	12	1	2015
Sex and Age	216.021	13	1	2015
Sex and Age	223.311	14	1	2015
Sex and Age	216.052	15	1	2015
Sex and Age	220.238	16	1	2015
Sex and Age	267.369	17	1	2015
Sex and Age	253.918	18	1	2015
Sex and Age	243.406	19	1	2015
Sex and Age	243.9225	20	1	2015
Sex and Age	278.043	21	1	2015
Sex and Age	306.3035	22	1	2015
Sex and Age	353.508	23	1	2015
Sex and Age	361.3155	24	1	2015
Sex and Age	424.879	25	1	2015
Sex and Age	410.815	26	1	2015
Sex and Age	379.473	27	1	2015
Sex and Age	345.4225	28	1	2015
Sex and Age	330.193	29	1	2015
Sex and Age	324.6995	30	1	2015
Sex and Age	242.7765	31	1	2015
Sex and Age	205.309	32	1	2015
Sex and Age	181.7	33	1	2015
Sex and Age	183.2515	34	1	2015
Sex and Age	171.229	35	1	2015
Sex and Age	166.9205	36	1	2015
Sex and Age	166.0975	37	1	2015
Sex and Age	162.5805	38	1	2015
Sex and Age	162.252	39	1	2015
Sex and Age	146.5315	40	1	2015
Sex and Age	140.571	41	1	2015
Sex and Age	137.07	42	1	2015
Sex and Age	142.399	43	1	2015
Sex and Age	128.2925	44	1	2015
Sex and Age	105.8225	45	1	2015
Sex and Age	150.0795	3	2	2015
Sex and Age	150.401	4	2	2015
Sex and Age	147.587	5	2	2015
Sex and Age	155.1575	6	2	2015
Sex and Age	165.357	7	2	2015
Sex and Age	160.6265	8	2	2015
Sex and Age	189.5075	9	2	2015
Sex and Age	238.7685	10	2	2015
Sex and Age	260.494	11	2	2015
Sex and Age	241.003	12	2	2015
Sex and Age	223.3515	13	2	2015
Sex and Age	236.1315	14	2	2015
Sex and Age	227.6755	15	2	2015
Sex and Age	243.354	16	2	2015
Sex and Age	271.6545	17	2	2015
Sex and Age	264.6275	18	2	2015
Sex and Age	254.866	19	2	2015
Sex and Age	250.96	20	2	2015
Sex and Age	276.515	21	2	2015
Sex and Age	295.116	22	2	2015
Sex and Age	329.884	23	2	2015
Sex and Age	380.28	24	2	2015
Sex and Age	416.5555	25	2	2015
Sex and Age	401.2115	26	2	2015
Sex and Age	364.116	27	2	2015
Sex and Age	332.196	28	2	2015
Sex and Age	339.3055	29	2	2015
Sex and Age	303.9095	30	2	2015
Sex and Age	248.1175	31	2	2015
Sex and Age	206.272	32	2	2015
Sex and Age	184.4625	33	2	2015
Sex and Age	173.568	34	2	2015
Sex and Age	181.4085	35	2	2015
Sex and Age	166.3075	36	2	2015
Sex and Age	178.4795	37	2	2015
Sex and Age	157.355	38	2	2015
Sex and Age	161.8845	39	2	2015
Sex and Age	137.2955	40	2	2015
Sex and Age	137.2825	41	2	2015
Sex and Age	133.4105	42	2	2015
Sex and Age	142.3145	43	2	2015
Sex and Age	112.471	44	2	2015
Sex and Age	105.768	45	2	2015
Sex and Age	155.4465	3	3	2015
Sex and Age	154.761	4	3	2015
Sex and Age	155.4445	5	3	2015
Sex and Age	154.7	6	3	2015
Sex and Age	170.7095	7	3	2015
Sex and Age	181.6115	8	3	2015
Sex and Age	214.8055	9	3	2015
Sex and Age	260.9195	10	3	2015
Sex and Age	277.498	11	3	2015
Sex and Age	260.8905	12	3	2015
Sex and Age	241.245	13	3	2015
Sex and Age	253.658	14	3	2015
Sex and Age	249.6535	15	3	2015
Sex and Age	252.7275	16	3	2015
Sex and Age	277.8565	17	3	2015
Sex and Age	267.065	18	3	2015
Sex and Age	258.132	19	3	2015
Sex and Age	254.8155	20	3	2015
Sex and Age	270.5145	21	3	2015
Sex and Age	293.237	22	3	2015
Sex and Age	336.704	23	3	2015
Sex and Age	363.9205	24	3	2015
Sex and Age	399.701	25	3	2015
Sex and Age	368.3275	26	3	2015
Sex and Age	350.4115	27	3	2015
Sex and Age	325.7215	28	3	2015
Sex and Age	310.742	29	3	2015
Sex and Age	303.545	30	3	2015
Sex and Age	246.5585	31	3	2015
Sex and Age	199.891	32	3	2015
Sex and Age	192.1525	33	3	2015
Sex and Age	181.814	34	3	2015
Sex and Age	186.1335	35	3	2015
Sex and Age	174.864	36	3	2015
Sex and Age	180.021	37	3	2015
Sex and Age	161.8065	38	3	2015
Sex and Age	161.101	39	3	2015
Sex and Age	144.14	40	3	2015
Sex and Age	139.254	41	3	2015
Sex and Age	131.33	42	3	2015
Sex and Age	135.6325	43	3	2015
Sex and Age	111.728	44	3	2015
Sex and Age	102.4235	45	3	2015
Sex and Age	163.442	3	4	2015
Sex and Age	162.43	4	4	2015
Sex and Age	164.5355	5	4	2015
Sex and Age	171.4995	6	4	2015
Sex and Age	190.2915	7	4	2015
Sex and Age	207.3615	8	4	2015
Sex and Age	234.0915	9	4	2015
Sex and Age	279.2845	10	4	2015
Sex and Age	294.5145	11	4	2015
Sex and Age	281.6435	12	4	2015
Sex and Age	255.0635	13	4	2015
Sex and Age	265.596	14	4	2015
Sex and Age	257.146	15	4	2015
Sex and Age	258.8555	16	4	2015
Sex and Age	271.003	17	4	2015
Sex and Age	267.8465	18	4	2015
Sex and Age	254.271	19	4	2015
Sex and Age	252.81	20	4	2015
Sex and Age	278.021	21	4	2015
Sex and Age	310.052	22	4	2015
Sex and Age	326.067	23	4	2015
Sex and Age	350.946	24	4	2015
Sex and Age	354.548	25	4	2015
Sex and Age	354.7665	26	4	2015
Sex and Age	327.856	27	4	2015
Sex and Age	300.553	28	4	2015
Sex and Age	291.1895	29	4	2015
Sex and Age	297.296	30	4	2015
Sex and Age	236.4465	31	4	2015
Sex and Age	205.9065	32	4	2015
Sex and Age	190.518	33	4	2015
Sex and Age	180.5045	34	4	2015
Sex and Age	192.02	35	4	2015
Sex and Age	174.639	36	4	2015
Sex and Age	179.493	37	4	2015
Sex and Age	162.9555	38	4	2015
Sex and Age	162.8605	39	4	2015
Sex and Age	143.648	40	4	2015
Sex and Age	131.4655	41	4	2015
Sex and Age	126.2365	42	4	2015
Sex and Age	131.2745	43	4	2015
Sex and Age	109.11	44	4	2015
Sex and Age	100.1805	45	4	2015
Distance Buffers	132.696	3	1	2015
Distance Buffers	151.655	4	1	2015
Distance Buffers	145.2675	5	1	2015
Distance Buffers	146.5485	6	1	2015
Distance Buffers	159.3105	7	1	2015
Distance Buffers	156.4135	8	1	2015
Distance Buffers	178.813	9	1	2015
Distance Buffers	193.5635	10	1	2015
Distance Buffers	231.7335	11	1	2015
Distance Buffers	231.679	12	1	2015
Distance Buffers	217.9745	13	1	2015
Distance Buffers	209.502	14	1	2015
Distance Buffers	215.443	15	1	2015
Distance Buffers	232.542	16	1	2015
Distance Buffers	270.817	17	1	2015
Distance Buffers	266.205	18	1	2015
Distance Buffers	241.1685	19	1	2015
Distance Buffers	252.4565	20	1	2015
Distance Buffers	276.044	21	1	2015
Distance Buffers	297.5705	22	1	2015
Distance Buffers	327.357	23	1	2015
Distance Buffers	319.871	24	1	2015
Distance Buffers	392.187	25	1	2015
Distance Buffers	382.3065	26	1	2015
Distance Buffers	378.867	27	1	2015
Distance Buffers	354.22	28	1	2015
Distance Buffers	345.804	29	1	2015
Distance Buffers	327.9225	30	1	2015
Distance Buffers	240.232	31	1	2015
Distance Buffers	205.149	32	1	2015
Distance Buffers	176.2435	33	1	2015
Distance Buffers	177.333	34	1	2015
Distance Buffers	174.335	35	1	2015
Distance Buffers	174.0755	36	1	2015
Distance Buffers	171.599	37	1	2015
Distance Buffers	163.869	38	1	2015
Distance Buffers	165.5945	39	1	2015
Distance Buffers	148.4505	40	1	2015
Distance Buffers	135.553	41	1	2015
Distance Buffers	135.8115	42	1	2015
Distance Buffers	143.7405	43	1	2015
Distance Buffers	131.7675	44	1	2015
Distance Buffers	115.6185	45	1	2015
Distance Buffers	146.4425	3	2	2015
Distance Buffers	151.5115	4	2	2015
Distance Buffers	151.024	5	2	2015
Distance Buffers	151.2545	6	2	2015
Distance Buffers	158.153	7	2	2015
Distance Buffers	172.3655	8	2	2015
Distance Buffers	201.008	9	2	2015
Distance Buffers	216.12	10	2	2015
Distance Buffers	257.897	11	2	2015
Distance Buffers	242.4385	12	2	2015
Distance Buffers	225.0885	13	2	2015
Distance Buffers	227.7095	14	2	2015
Distance Buffers	245.1595	15	2	2015
Distance Buffers	254.4095	16	2	2015
Distance Buffers	294.714	17	2	2015
Distance Buffers	281.702	18	2	2015
Distance Buffers	247.652	19	2	2015
Distance Buffers	248.1905	20	2	2015
Distance Buffers	271.6155	21	2	2015
Distance Buffers	292.313	22	2	2015
Distance Buffers	308.2555	23	2	2015
Distance Buffers	329.6905	24	2	2015
Distance Buffers	389.3115	25	2	2015
Distance Buffers	383.1875	26	2	2015
Distance Buffers	362.6385	27	2	2015
Distance Buffers	346.217	28	2	2015
Distance Buffers	338.5975	29	2	2015
Distance Buffers	300.5255	30	2	2015
Distance Buffers	236.4705	31	2	2015
Distance Buffers	197.506	32	2	2015
Distance Buffers	182.477	33	2	2015
Distance Buffers	171.305	34	2	2015
Distance Buffers	185.5065	35	2	2015
Distance Buffers	169.1855	36	2	2015
Distance Buffers	179.0585	37	2	2015
Distance Buffers	163.513	38	2	2015
Distance Buffers	165.1325	39	2	2015
Distance Buffers	141.282	40	2	2015
Distance Buffers	126.321	41	2	2015
Distance Buffers	134.39	42	2	2015
Distance Buffers	143.777	43	2	2015
Distance Buffers	122.9205	44	2	2015
Distance Buffers	110.696	45	2	2015
Distance Buffers	150.102	3	3	2015
Distance Buffers	157.2465	4	3	2015
Distance Buffers	160.8055	5	3	2015
Distance Buffers	153.2435	6	3	2015
Distance Buffers	172.1545	7	3	2015
Distance Buffers	187.9135	8	3	2015
Distance Buffers	223.2425	9	3	2015
Distance Buffers	239.011	10	3	2015
Distance Buffers	283.806	11	3	2015
Distance Buffers	252.063	12	3	2015
Distance Buffers	252.1315	13	3	2015
Distance Buffers	257.737	14	3	2015
Distance Buffers	265.882	15	3	2015
Distance Buffers	276.528	16	3	2015
Distance Buffers	298.7815	17	3	2015
Distance Buffers	285.519	18	3	2015
Distance Buffers	251.0235	19	3	2015
Distance Buffers	257.956	20	3	2015
Distance Buffers	271.349	21	3	2015
Distance Buffers	282.9195	22	3	2015
Distance Buffers	314.125	23	3	2015
Distance Buffers	328.8785	24	3	2015
Distance Buffers	370.402	25	3	2015
Distance Buffers	366.212	26	3	2015
Distance Buffers	355.06	27	3	2015
Distance Buffers	335.255	28	3	2015
Distance Buffers	305.7415	29	3	2015
Distance Buffers	293.142	30	3	2015
Distance Buffers	235.73	31	3	2015
Distance Buffers	197.635	32	3	2015
Distance Buffers	188.6905	33	3	2015
Distance Buffers	174.503	34	3	2015
Distance Buffers	187.5425	35	3	2015
Distance Buffers	179.654	36	3	2015
Distance Buffers	176.8365	37	3	2015
Distance Buffers	168.995	38	3	2015
Distance Buffers	162.581	39	3	2015
Distance Buffers	143.1085	40	3	2015
Distance Buffers	128.372	41	3	2015
Distance Buffers	134.4055	42	3	2015
Distance Buffers	136.701	43	3	2015
Distance Buffers	116.6825	44	3	2015
Distance Buffers	104.1015	45	3	2015
Distance Buffers	156.598	3	4	2015
Distance Buffers	162.7825	4	4	2015
Distance Buffers	162.0455	5	4	2015
Distance Buffers	175.445	6	4	2015
Distance Buffers	190.827	7	4	2015
Distance Buffers	215.428	8	4	2015
Distance Buffers	242.166	9	4	2015
Distance Buffers	258.821	10	4	2015
Distance Buffers	293.2995	11	4	2015
Distance Buffers	273.7595	12	4	2015
Distance Buffers	266.6255	13	4	2015
Distance Buffers	280.1985	14	4	2015
Distance Buffers	276.877	15	4	2015
Distance Buffers	281.8555	16	4	2015
Distance Buffers	287.7325	17	4	2015
Distance Buffers	279.543	18	4	2015
Distance Buffers	254.6195	19	4	2015
Distance Buffers	261.1235	20	4	2015
Distance Buffers	268.048	21	4	2015
Distance Buffers	286.8545	22	4	2015
Distance Buffers	311.144	23	4	2015
Distance Buffers	324.907	24	4	2015
Distance Buffers	340.9905	25	4	2015
Distance Buffers	340.4375	26	4	2015
Distance Buffers	328.837	27	4	2015
Distance Buffers	298.599	28	4	2015
Distance Buffers	286.5595	29	4	2015
Distance Buffers	279.2335	30	4	2015
Distance Buffers	234.0935	31	4	2015
Distance Buffers	194.504	32	4	2015
Distance Buffers	192.2365	33	4	2015
Distance Buffers	176.6515	34	4	2015
Distance Buffers	202.8515	35	4	2015
Distance Buffers	181.833	36	4	2015
Distance Buffers	180.8845	37	4	2015
Distance Buffers	167.5305	38	4	2015
Distance Buffers	164.5705	39	4	2015
Distance Buffers	146.1705	40	4	2015
Distance Buffers	121.9915	41	4	2015
Distance Buffers	128.793	42	4	2015
Distance Buffers	130.2715	43	4	2015
Distance Buffers	111.6235	44	4	2015
Distance Buffers	101.6875	45	4	2015
Strain	142.9975	3	1	2015
Strain	155.2015	4	1	2015
Strain	146.546	5	1	2015
Strain	145.8315	6	1	2015
Strain	154.554	7	1	2015
Strain	151.715	8	1	2015
Strain	175.8885	9	1	2015
Strain	198.907	10	1	2015
Strain	227.0055	11	1	2015
Strain	231.9925	12	1	2015
Strain	218.504	13	1	2015
Strain	210.3095	14	1	2015
Strain	216.5285	15	1	2015
Strain	231.3	16	1	2015
Strain	297.1885	17	1	2015
Strain	278.605	18	1	2015
Strain	249.0515	19	1	2015
Strain	255.791	20	1	2015
Strain	256.711	21	1	2015
Strain	295.0345	22	1	2015
Strain	336.079	23	1	2015
Strain	327.387	24	1	2015
Strain	383.291	25	1	2015
Strain	387.761	26	1	2015
Strain	371.38	27	1	2015
Strain	370.606	28	1	2015
Strain	343.6785	29	1	2015
Strain	338.323	30	1	2015
Strain	257.087	31	1	2015
Strain	208.786	32	1	2015
Strain	184.533	33	1	2015
Strain	175.633	34	1	2015
Strain	174.005	35	1	2015
Strain	175.308	36	1	2015
Strain	164.9595	37	1	2015
Strain	157.6375	38	1	2015
Strain	161.834	39	1	2015
Strain	145.615	40	1	2015
Strain	133.8525	41	1	2015
Strain	138.3505	42	1	2015
Strain	127.233	43	1	2015
Strain	119.3255	44	1	2015
Strain	106.252	45	1	2015
Strain	156.5675	3	2	2015
Strain	154.665	4	2	2015
Strain	148.5105	5	2	2015
Strain	154.8915	6	2	2015
Strain	153.6245	7	2	2015
Strain	169.2425	8	2	2015
Strain	197.406	9	2	2015
Strain	224.714	10	2	2015
Strain	258.039	11	2	2015
Strain	240.199	12	2	2015
Strain	222.751	13	2	2015
Strain	226.014	14	2	2015
Strain	237.6625	15	2	2015
Strain	257.436	16	2	2015
Strain	300.4	17	2	2015
Strain	286.4645	18	2	2015
Strain	266.4895	19	2	2015
Strain	262.306	20	2	2015
Strain	272.913	21	2	2015
Strain	299.7595	22	2	2015
Strain	310.979	23	2	2015
Strain	344.443	24	2	2015
Strain	385.8	25	2	2015
Strain	375.459	26	2	2015
Strain	356.0345	27	2	2015
Strain	345.6965	28	2	2015
Strain	341.2285	29	2	2015
Strain	318.6835	30	2	2015
Strain	255.32	31	2	2015
Strain	213.235	32	2	2015
Strain	194.135	33	2	2015
Strain	166.191	34	2	2015
Strain	184.019	35	2	2015
Strain	169.3725	36	2	2015
Strain	177.061	37	2	2015
Strain	153.124	38	2	2015
Strain	153.6845	39	2	2015
Strain	139.4185	40	2	2015
Strain	125.2615	41	2	2015
Strain	132.059	42	2	2015
Strain	129.3015	43	2	2015
Strain	102.1505	44	2	2015
Strain	97.2365	45	2	2015
Strain	157.5765	3	3	2015
Strain	159.5895	4	3	2015
Strain	163.653	5	3	2015
Strain	158.045	6	3	2015
Strain	166.128	7	3	2015
Strain	188.866	8	3	2015
Strain	218.854	9	3	2015
Strain	246.8605	10	3	2015
Strain	280.074	11	3	2015
Strain	261.6095	12	3	2015
Strain	244.241	13	3	2015
Strain	254.8975	14	3	2015
Strain	264.3145	15	3	2015
Strain	269.331	16	3	2015
Strain	284.237	17	3	2015
Strain	282.2965	18	3	2015
Strain	272.2445	19	3	2015
Strain	271.668	20	3	2015
Strain	281.093	21	3	2015
Strain	289.0605	22	3	2015
Strain	321.8355	23	3	2015
Strain	357.4385	24	3	2015
Strain	367.5645	25	3	2015
Strain	354.8475	26	3	2015
Strain	340.7005	27	3	2015
Strain	337.954	28	3	2015
Strain	313.265	29	3	2015
Strain	310.954	30	3	2015
Strain	251.254	31	3	2015
Strain	210.0975	32	3	2015
Strain	187.9905	33	3	2015
Strain	171.5225	34	3	2015
Strain	182.9585	35	3	2015
Strain	177.8005	36	3	2015
Strain	177.115	37	3	2015
Strain	157.107	38	3	2015
Strain	156.7085	39	3	2015
Strain	143.8475	40	3	2015
Strain	129.0015	41	3	2015
Strain	132.644	42	3	2015
Strain	120.5205	43	3	2015
Strain	102.6595	44	3	2015
Strain	94.8265	45	3	2015
Strain	164.046	3	4	2015
Strain	166.5505	4	4	2015
Strain	168.272	5	4	2015
Strain	177.6085	6	4	2015
Strain	188.4945	7	4	2015
Strain	216.44	8	4	2015
Strain	239.42	9	4	2015
Strain	262.6	10	4	2015
Strain	306.897	11	4	2015
Strain	285.9885	12	4	2015
Strain	266.7355	13	4	2015
Strain	281.291	14	4	2015
Strain	271.644	15	4	2015
Strain	273.627	16	4	2015
Strain	275.079	17	4	2015
Strain	276.874	18	4	2015
Strain	265.9075	19	4	2015
Strain	272.6555	20	4	2015
Strain	279.1235	21	4	2015
Strain	300.586	22	4	2015
Strain	318.359	23	4	2015
Strain	340.576	24	4	2015
Strain	333.5095	25	4	2015
Strain	332.193	26	4	2015
Strain	313.877	27	4	2015
Strain	294.0915	28	4	2015
Strain	279.052	29	4	2015
Strain	292.281	30	4	2015
Strain	237.141	31	4	2015
Strain	201.453	32	4	2015
Strain	195.0435	33	4	2015
Strain	174.8125	34	4	2015
Strain	196.5955	35	4	2015
Strain	174.6495	36	4	2015
Strain	180.999	37	4	2015
Strain	152.528	38	4	2015
Strain	157.049	39	4	2015
Strain	144.254	40	4	2015
Strain	120.132	41	4	2015
Strain	124.6345	42	4	2015
Strain	122.1555	43	4	2015
Strain	98.9125	44	4	2015
Strain	94.7765	45	4	2015
Forecast Target	150	3	1	2015
Forecast Target	130	4	1	2015
Forecast Target	146	5	1	2015
Forecast Target	164	6	1	2015
Forecast Target	133	7	1	2015
Forecast Target	160	8	1	2015
Forecast Target	193	9	1	2015
Forecast Target	230	10	1	2015
Forecast Target	202	11	1	2015
Forecast Target	170	12	1	2015
Forecast Target	198	13	1	2015
Forecast Target	204	14	1	2015
Forecast Target	198	15	1	2015
Forecast Target	282	16	1	2015
Forecast Target	225	17	1	2015
Forecast Target	208	18	1	2015
Forecast Target	272	19	1	2015
Forecast Target	270	20	1	2015
Forecast Target	308	21	1	2015
Forecast Target	348	22	1	2015
Forecast Target	319	23	1	2015
Forecast Target	445	24	1	2015
Forecast Target	359	25	1	2015
Forecast Target	368	26	1	2015
Forecast Target	319	27	1	2015
Forecast Target	313	28	1	2015
Forecast Target	300	29	1	2015
Forecast Target	197	30	1	2015
Forecast Target	191	31	1	2015
Forecast Target	159	32	1	2015
Forecast Target	178	33	1	2015
Forecast Target	165	34	1	2015
Forecast Target	162	35	1	2015
Forecast Target	160	36	1	2015
Forecast Target	148	37	1	2015
Forecast Target	176	38	1	2015
Forecast Target	131	39	1	2015
Forecast Target	170	40	1	2015
Forecast Target	115	41	1	2015
Forecast Target	169	42	1	2015
Forecast Target	117	43	1	2015
Forecast Target	106	44	1	2015
Forecast Target	98	45	1	2015
Forecast Target	130	3	2	2015
Forecast Target	146	4	2	2015
Forecast Target	164	5	2	2015
Forecast Target	133	6	2	2015
Forecast Target	160	7	2	2015
Forecast Target	193	8	2	2015
Forecast Target	230	9	2	2015
Forecast Target	202	10	2	2015
Forecast Target	170	11	2	2015
Forecast Target	198	12	2	2015
Forecast Target	204	13	2	2015
Forecast Target	198	14	2	2015
Forecast Target	282	15	2	2015
Forecast Target	225	16	2	2015
Forecast Target	208	17	2	2015
Forecast Target	272	18	2	2015
Forecast Target	270	19	2	2015
Forecast Target	308	20	2	2015
Forecast Target	348	21	2	2015
Forecast Target	319	22	2	2015
Forecast Target	445	23	2	2015
Forecast Target	359	24	2	2015
Forecast Target	368	25	2	2015
Forecast Target	319	26	2	2015
Forecast Target	313	27	2	2015
Forecast Target	300	28	2	2015
Forecast Target	197	29	2	2015
Forecast Target	191	30	2	2015
Forecast Target	159	31	2	2015
Forecast Target	178	32	2	2015
Forecast Target	165	33	2	2015
Forecast Target	162	34	2	2015
Forecast Target	160	35	2	2015
Forecast Target	148	36	2	2015
Forecast Target	176	37	2	2015
Forecast Target	131	38	2	2015
Forecast Target	170	39	2	2015
Forecast Target	115	40	2	2015
Forecast Target	169	41	2	2015
Forecast Target	117	42	2	2015
Forecast Target	106	43	2	2015
Forecast Target	98	44	2	2015
Forecast Target	66	45	2	2015
Forecast Target	146	3	3	2015
Forecast Target	164	4	3	2015
Forecast Target	133	5	3	2015
Forecast Target	160	6	3	2015
Forecast Target	193	7	3	2015
Forecast Target	230	8	3	2015
Forecast Target	202	9	3	2015
Forecast Target	170	10	3	2015
Forecast Target	198	11	3	2015
Forecast Target	204	12	3	2015
Forecast Target	198	13	3	2015
Forecast Target	282	14	3	2015
Forecast Target	225	15	3	2015
Forecast Target	208	16	3	2015
Forecast Target	272	17	3	2015
Forecast Target	270	18	3	2015
Forecast Target	308	19	3	2015
Forecast Target	348	20	3	2015
Forecast Target	319	21	3	2015
Forecast Target	445	22	3	2015
Forecast Target	359	23	3	2015
Forecast Target	368	24	3	2015
Forecast Target	319	25	3	2015
Forecast Target	313	26	3	2015
Forecast Target	300	27	3	2015
Forecast Target	197	28	3	2015
Forecast Target	191	29	3	2015
Forecast Target	159	30	3	2015
Forecast Target	178	31	3	2015
Forecast Target	165	32	3	2015
Forecast Target	162	33	3	2015
Forecast Target	160	34	3	2015
Forecast Target	148	35	3	2015
Forecast Target	176	36	3	2015
Forecast Target	131	37	3	2015
Forecast Target	170	38	3	2015
Forecast Target	115	39	3	2015
Forecast Target	169	40	3	2015
Forecast Target	117	41	3	2015
Forecast Target	106	42	3	2015
Forecast Target	98	43	3	2015
Forecast Target	66	44	3	2015
Forecast Target	77	45	3	2015
Forecast Target	164	3	4	2015
Forecast Target	133	4	4	2015
Forecast Target	160	5	4	2015
Forecast Target	193	6	4	2015
Forecast Target	230	7	4	2015
Forecast Target	202	8	4	2015
Forecast Target	170	9	4	2015
Forecast Target	198	10	4	2015
Forecast Target	204	11	4	2015
Forecast Target	198	12	4	2015
Forecast Target	282	13	4	2015
Forecast Target	225	14	4	2015
Forecast Target	208	15	4	2015
Forecast Target	272	16	4	2015
Forecast Target	270	17	4	2015
Forecast Target	308	18	4	2015
Forecast Target	348	19	4	2015
Forecast Target	319	20	4	2015
Forecast Target	445	21	4	2015
Forecast Target	359	22	4	2015
Forecast Target	368	23	4	2015
Forecast Target	319	24	4	2015
Forecast Target	313	25	4	2015
Forecast Target	300	26	4	2015
Forecast Target	197	27	4	2015
Forecast Target	191	28	4	2015
Forecast Target	159	29	4	2015
Forecast Target	178	30	4	2015
Forecast Target	165	31	4	2015
Forecast Target	162	32	4	2015
Forecast Target	160	33	4	2015
Forecast Target	148	34	4	2015
Forecast Target	176	35	4	2015
Forecast Target	131	36	4	2015
Forecast Target	170	37	4	2015
Forecast Target	115	38	4	2015
Forecast Target	169	39	4	2015
Forecast Target	117	40	4	2015
Forecast Target	106	41	4	2015
Forecast Target	98	42	4	2015
Forecast Target	66	43	4	2015
Forecast Target	77	44	4	2015
Forecast Target	66	45	4	2015
