# Supplementary material for: A stacked ensemble method for forecasting influenza-like illness visit volumes at emergency departments
Source: PLoS One. 2021 Mar 22;16(3):e0241725. doi: 10.1371/journal.pone.0241725 (PMC7984626; doi:10.1371/journal.pone.0241725)
Supplement: S1 Data — (ZIP) [file pone.0241725.s003.zip › ILI_plosone/tables/rf_raw_estimates_2016weeks-3-45.csv]

object	value	epiweek	weeks_ahead	season
Baseline	139.84	3	1	2016
Baseline	165.358	4	1	2016
Baseline	168.352	5	1	2016
Baseline	192.9785	6	1	2016
Baseline	205.3585	7	1	2016
Baseline	200.3525	8	1	2016
Baseline	222.2555	9	1	2016
Baseline	244.3735	10	1	2016
Baseline	316.804	11	1	2016
Baseline	357.671	12	1	2016
Baseline	371.2195	13	1	2016
Baseline	398.3125	14	1	2016
Baseline	397.2385	15	1	2016
Baseline	411.5415	16	1	2016
Baseline	426.1665	17	1	2016
Baseline	440.2675	18	1	2016
Baseline	338.731	19	1	2016
Baseline	286.304	20	1	2016
Baseline	273.098	21	1	2016
Baseline	254.222	22	1	2016
Baseline	292.5195	23	1	2016
Baseline	258.866	24	1	2016
Baseline	237.8105	25	1	2016
Baseline	258.9305	26	1	2016
Baseline	246.0705	27	1	2016
Baseline	245.8245	28	1	2016
Baseline	245.649	29	1	2016
Baseline	243.3015	30	1	2016
Baseline	262.422	31	1	2016
Baseline	248.2385	32	1	2016
Baseline	235.719	33	1	2016
Baseline	240.226	34	1	2016
Baseline	229.8985	35	1	2016
Baseline	214.87	36	1	2016
Baseline	223.5435	37	1	2016
Baseline	217.608	38	1	2016
Baseline	206.38	39	1	2016
Baseline	184.6015	40	1	2016
Baseline	165.461	41	1	2016
Baseline	163.1835	42	1	2016
Baseline	155.1005	43	1	2016
Baseline	129.6275	44	1	2016
Baseline	124.673	45	1	2016
Baseline	153.5255	3	2	2016
Baseline	173.4005	4	2	2016
Baseline	172.683	5	2	2016
Baseline	209.112	6	2	2016
Baseline	213.932	7	2	2016
Baseline	217.451	8	2	2016
Baseline	235.0165	9	2	2016
Baseline	262.037	10	2	2016
Baseline	315.045	11	2	2016
Baseline	351.145	12	2	2016
Baseline	381.854	13	2	2016
Baseline	376.1785	14	2	2016
Baseline	362.5665	15	2	2016
Baseline	387.1265	16	2	2016
Baseline	405.2975	17	2	2016
Baseline	381.871	18	2	2016
Baseline	324.452	19	2	2016
Baseline	293.4635	20	2	2016
Baseline	280.1345	21	2	2016
Baseline	271.006	22	2	2016
Baseline	284.2695	23	2	2016
Baseline	260.9515	24	2	2016
Baseline	250.8785	25	2	2016
Baseline	260.24	26	2	2016
Baseline	256.4535	27	2	2016
Baseline	245.6875	28	2	2016
Baseline	247.2905	29	2	2016
Baseline	238.404	30	2	2016
Baseline	252.77	31	2	2016
Baseline	254.1345	32	2	2016
Baseline	236.3625	33	2	2016
Baseline	239.649	34	2	2016
Baseline	231.9505	35	2	2016
Baseline	214.2725	36	2	2016
Baseline	217.5145	37	2	2016
Baseline	208.1545	38	2	2016
Baseline	194.8895	39	2	2016
Baseline	178.8625	40	2	2016
Baseline	161.6695	41	2	2016
Baseline	156.2335	42	2	2016
Baseline	142.425	43	2	2016
Baseline	132.899	44	2	2016
Baseline	131.0155	45	2	2016
Baseline	164.7445	3	3	2016
Baseline	179.69	4	3	2016
Baseline	188.0345	5	3	2016
Baseline	203.5395	6	3	2016
Baseline	232.339	7	3	2016
Baseline	234.642	8	3	2016
Baseline	265.082	9	3	2016
Baseline	275.7405	10	3	2016
Baseline	323.292	11	3	2016
Baseline	368.053	12	3	2016
Baseline	379.419	13	3	2016
Baseline	359.032	14	3	2016
Baseline	376.1625	15	3	2016
Baseline	392.9565	16	3	2016
Baseline	359.3625	17	3	2016
Baseline	336.0185	18	3	2016
Baseline	318.8215	19	3	2016
Baseline	289.2795	20	3	2016
Baseline	286.0835	21	3	2016
Baseline	262.3775	22	3	2016
Baseline	293.166	23	3	2016
Baseline	263.288	24	3	2016
Baseline	255.278	25	3	2016
Baseline	257.5305	26	3	2016
Baseline	267.4475	27	3	2016
Baseline	250.3565	28	3	2016
Baseline	241.3555	29	3	2016
Baseline	233.798	30	3	2016
Baseline	257.3025	31	3	2016
Baseline	251.3025	32	3	2016
Baseline	238.543	33	3	2016
Baseline	233.897	34	3	2016
Baseline	237.5745	35	3	2016
Baseline	215.289	36	3	2016
Baseline	194.8475	37	3	2016
Baseline	204.0765	38	3	2016
Baseline	191.433	39	3	2016
Baseline	171.1785	40	3	2016
Baseline	150.5405	41	3	2016
Baseline	147.1715	42	3	2016
Baseline	139.621	43	3	2016
Baseline	120.4755	44	3	2016
Baseline	120.0635	45	3	2016
Baseline	169.705	3	4	2016
Baseline	192.908	4	4	2016
Baseline	179.275	5	4	2016
Baseline	223.4285	6	4	2016
Baseline	248.9775	7	4	2016
Baseline	272.4535	8	4	2016
Baseline	288.686	9	4	2016
Baseline	290.219	10	4	2016
Baseline	342.7085	11	4	2016
Baseline	372.574	12	4	2016
Baseline	391.4395	13	4	2016
Baseline	376.6	14	4	2016
Baseline	382.6525	15	4	2016
Baseline	354.1895	16	4	2016
Baseline	329.3555	17	4	2016
Baseline	318.015	18	4	2016
Baseline	298.4675	19	4	2016
Baseline	288.3085	20	4	2016
Baseline	277.264	21	4	2016
Baseline	269.3665	22	4	2016
Baseline	288.165	23	4	2016
Baseline	264.5135	24	4	2016
Baseline	255.2165	25	4	2016
Baseline	265.5715	26	4	2016
Baseline	270.73	27	4	2016
Baseline	242.273	28	4	2016
Baseline	236.5095	29	4	2016
Baseline	238.8215	30	4	2016
Baseline	254.4365	31	4	2016
Baseline	246.9695	32	4	2016
Baseline	249.5825	33	4	2016
Baseline	238.471	34	4	2016
Baseline	244.779	35	4	2016
Baseline	201.4085	36	4	2016
Baseline	192.538	37	4	2016
Baseline	195.551	38	4	2016
Baseline	183.02	39	4	2016
Baseline	161.483	40	4	2016
Baseline	142.6245	41	4	2016
Baseline	149.065	42	4	2016
Baseline	125.2825	43	4	2016
Baseline	117.616	44	4	2016
Baseline	114.808	45	4	2016
Sex	142.1845	3	1	2016
Sex	167.3505	4	1	2016
Sex	174.5055	5	1	2016
Sex	191.0315	6	1	2016
Sex	196.9565	7	1	2016
Sex	193.159	8	1	2016
Sex	214.481	9	1	2016
Sex	248.3085	10	1	2016
Sex	347.848	11	1	2016
Sex	374.6225	12	1	2016
Sex	372.4915	13	1	2016
Sex	397.17	14	1	2016
Sex	409.37	15	1	2016
Sex	423.7415	16	1	2016
Sex	438.406	17	1	2016
Sex	449.9225	18	1	2016
Sex	333.9665	19	1	2016
Sex	283.6055	20	1	2016
Sex	269.1075	21	1	2016
Sex	239.876	22	1	2016
Sex	292.073	23	1	2016
Sex	259.9005	24	1	2016
Sex	236.4305	25	1	2016
Sex	254.73	26	1	2016
Sex	245.0335	27	1	2016
Sex	244.7875	28	1	2016
Sex	243.3025	29	1	2016
Sex	237.5725	30	1	2016
Sex	259.633	31	1	2016
Sex	240.971	32	1	2016
Sex	236.76	33	1	2016
Sex	242.139	34	1	2016
Sex	226.9445	35	1	2016
Sex	211.803	36	1	2016
Sex	214.2425	37	1	2016
Sex	217.2225	38	1	2016
Sex	211.2475	39	1	2016
Sex	178.865	40	1	2016
Sex	168.204	41	1	2016
Sex	165.839	42	1	2016
Sex	160.3165	43	1	2016
Sex	131.2185	44	1	2016
Sex	129.1715	45	1	2016
Sex	155.3075	3	2	2016
Sex	176.89	4	2	2016
Sex	173.533	5	2	2016
Sex	207.113	6	2	2016
Sex	202.177	7	2	2016
Sex	212.624	8	2	2016
Sex	231.7545	9	2	2016
Sex	270.308	10	2	2016
Sex	346.224	11	2	2016
Sex	367.065	12	2	2016
Sex	387.0995	13	2	2016
Sex	380.0655	14	2	2016
Sex	369.0135	15	2	2016
Sex	392.1215	16	2	2016
Sex	411.9035	17	2	2016
Sex	393.678	18	2	2016
Sex	324.533	19	2	2016
Sex	289.538	20	2	2016
Sex	273.7545	21	2	2016
Sex	262.494	22	2	2016
Sex	285.345	23	2	2016
Sex	258.957	24	2	2016
Sex	246.894	25	2	2016
Sex	260.258	26	2	2016
Sex	253.439	27	2	2016
Sex	245.95	28	2	2016
Sex	246.8475	29	2	2016
Sex	236.232	30	2	2016
Sex	249.0055	31	2	2016
Sex	242.9255	32	2	2016
Sex	239.492	33	2	2016
Sex	237.8495	34	2	2016
Sex	228.054	35	2	2016
Sex	207.76	36	2	2016
Sex	217.797	37	2	2016
Sex	218.649	38	2	2016
Sex	193.1965	39	2	2016
Sex	177.2305	40	2	2016
Sex	158.853	41	2	2016
Sex	159.6695	42	2	2016
Sex	143.8235	43	2	2016
Sex	133.2865	44	2	2016
Sex	138.215	45	2	2016
Sex	163.375	3	3	2016
Sex	176.5305	4	3	2016
Sex	187.9275	5	3	2016
Sex	202.1505	6	3	2016
Sex	222.1505	7	3	2016
Sex	233.082	8	3	2016
Sex	269.6935	9	3	2016
Sex	290.4675	10	3	2016
Sex	346.26	11	3	2016
Sex	380.648	12	3	2016
Sex	381.166	13	3	2016
Sex	370.072	14	3	2016
Sex	371.3985	15	3	2016
Sex	390.683	16	3	2016
Sex	360.7925	17	3	2016
Sex	335.2165	18	3	2016
Sex	320.535	19	3	2016
Sex	285.5355	20	3	2016
Sex	279.3205	21	3	2016
Sex	261.398	22	3	2016
Sex	280.48	23	3	2016
Sex	264.25	24	3	2016
Sex	248.71	25	3	2016
Sex	259.7045	26	3	2016
Sex	257.7475	27	3	2016
Sex	249.6085	28	3	2016
Sex	240.0305	29	3	2016
Sex	234.051	30	3	2016
Sex	250.04	31	3	2016
Sex	246.909	32	3	2016
Sex	236.94	33	3	2016
Sex	240.459	34	3	2016
Sex	233.175	35	3	2016
Sex	215.6495	36	3	2016
Sex	203.057	37	3	2016
Sex	206.2	38	3	2016
Sex	196.7895	39	3	2016
Sex	166.84	40	3	2016
Sex	156.049	41	3	2016
Sex	146.363	42	3	2016
Sex	142.847	43	3	2016
Sex	121.152	44	3	2016
Sex	122.2755	45	3	2016
Sex	167.7625	3	4	2016
Sex	190.6845	4	4	2016
Sex	179.957	5	4	2016
Sex	223.9425	6	4	2016
Sex	241.872	7	4	2016
Sex	264.6385	8	4	2016
Sex	292.2185	9	4	2016
Sex	299.52	10	4	2016
Sex	360.2425	11	4	2016
Sex	373.013	12	4	2016
Sex	388.717	13	4	2016
Sex	379.1045	14	4	2016
Sex	384.21	15	4	2016
Sex	356.488	16	4	2016
Sex	333.013	17	4	2016
Sex	321.5165	18	4	2016
Sex	302.697	19	4	2016
Sex	283.224	20	4	2016
Sex	271.7745	21	4	2016
Sex	262.795	22	4	2016
Sex	283.0365	23	4	2016
Sex	259.444	24	4	2016
Sex	249.4095	25	4	2016
Sex	264.344	26	4	2016
Sex	262.287	27	4	2016
Sex	242.384	28	4	2016
Sex	239.4085	29	4	2016
Sex	240.1865	30	4	2016
Sex	246.0495	31	4	2016
Sex	239.7435	32	4	2016
Sex	240.526	33	4	2016
Sex	242.8085	34	4	2016
Sex	242.008	35	4	2016
Sex	196.8875	36	4	2016
Sex	193.6785	37	4	2016
Sex	203.5745	38	4	2016
Sex	190.0855	39	4	2016
Sex	160.3615	40	4	2016
Sex	147.425	41	4	2016
Sex	146.785	42	4	2016
Sex	128.632	43	4	2016
Sex	116.2055	44	4	2016
Sex	114.6035	45	4	2016
Age	139.0825	3	1	2016
Age	161.6175	4	1	2016
Age	169.4035	5	1	2016
Age	184.575	6	1	2016
Age	192.765	7	1	2016
Age	194.262	8	1	2016
Age	207.147	9	1	2016
Age	229.2915	10	1	2016
Age	317.1885	11	1	2016
Age	351.168	12	1	2016
Age	370.0295	13	1	2016
Age	368.751	14	1	2016
Age	400.9135	15	1	2016
Age	407.2305	16	1	2016
Age	431.5855	17	1	2016
Age	384.362	18	1	2016
Age	311.957	19	1	2016
Age	283.548	20	1	2016
Age	265.184	21	1	2016
Age	237.01	22	1	2016
Age	273.4195	23	1	2016
Age	253.171	24	1	2016
Age	236.233	25	1	2016
Age	251.031	26	1	2016
Age	240.419	27	1	2016
Age	241.6015	28	1	2016
Age	243.265	29	1	2016
Age	242.448	30	1	2016
Age	253.746	31	1	2016
Age	236.8185	32	1	2016
Age	224.364	33	1	2016
Age	235.945	34	1	2016
Age	226.421	35	1	2016
Age	204.826	36	1	2016
Age	213.426	37	1	2016
Age	215.014	38	1	2016
Age	210.228	39	1	2016
Age	186.148	40	1	2016
Age	164.8945	41	1	2016
Age	163.1375	42	1	2016
Age	159.0135	43	1	2016
Age	138.405	44	1	2016
Age	137.685	45	1	2016
Age	154.62	3	2	2016
Age	171.7205	4	2	2016
Age	170.2955	5	2	2016
Age	205.752	6	2	2016
Age	200.646	7	2	2016
Age	208.161	8	2	2016
Age	218.9775	9	2	2016
Age	237.5455	10	2	2016
Age	314.631	11	2	2016
Age	358.9155	12	2	2016
Age	348.2905	13	2	2016
Age	364.316	14	2	2016
Age	383.277	15	2	2016
Age	398.735	16	2	2016
Age	407.5775	17	2	2016
Age	361.0475	18	2	2016
Age	306.201	19	2	2016
Age	283.99	20	2	2016
Age	259.3095	21	2	2016
Age	254.1755	22	2	2016
Age	271.9465	23	2	2016
Age	259.4195	24	2	2016
Age	244.8645	25	2	2016
Age	249.9705	26	2	2016
Age	242.543	27	2	2016
Age	244.7695	28	2	2016
Age	250.5965	29	2	2016
Age	240.904	30	2	2016
Age	246.325	31	2	2016
Age	236.5045	32	2	2016
Age	231.1435	33	2	2016
Age	234.2905	34	2	2016
Age	228.493	35	2	2016
Age	206.6495	36	2	2016
Age	210.471	37	2	2016
Age	214.107	38	2	2016
Age	207.042	39	2	2016
Age	175.61	40	2	2016
Age	160.1385	41	2	2016
Age	157.509	42	2	2016
Age	148.576	43	2	2016
Age	135.79	44	2	2016
Age	137.817	45	2	2016
Age	158.235	3	3	2016
Age	174.637	4	3	2016
Age	185.5135	5	3	2016
Age	199.7285	6	3	2016
Age	222.381	7	3	2016
Age	224.4295	8	3	2016
Age	245.174	9	3	2016
Age	253.2985	10	3	2016
Age	325.824	11	3	2016
Age	362.2415	12	3	2016
Age	355.2815	13	3	2016
Age	364.967	14	3	2016
Age	373.5885	15	3	2016
Age	394.357	16	3	2016
Age	366.628	17	3	2016
Age	337.762	18	3	2016
Age	307.925	19	3	2016
Age	281.7825	20	3	2016
Age	267.1955	21	3	2016
Age	256.8795	22	3	2016
Age	274.6125	23	3	2016
Age	260.2365	24	3	2016
Age	241.8375	25	3	2016
Age	249.136	26	3	2016
Age	253.3185	27	3	2016
Age	250.211	28	3	2016
Age	245.785	29	3	2016
Age	238.6835	30	3	2016
Age	244.194	31	3	2016
Age	237.0015	32	3	2016
Age	232.1225	33	3	2016
Age	243.3465	34	3	2016
Age	233.4275	35	3	2016
Age	205.9575	36	3	2016
Age	198.218	37	3	2016
Age	214.0415	38	3	2016
Age	197.915	39	3	2016
Age	172.6515	40	3	2016
Age	153.982	41	3	2016
Age	151.8255	42	3	2016
Age	144.607	43	3	2016
Age	127.2175	44	3	2016
Age	127.8665	45	3	2016
Age	161.0395	3	4	2016
Age	191.24	4	4	2016
Age	183.3545	5	4	2016
Age	220.3695	6	4	2016
Age	235.7635	7	4	2016
Age	251.6575	8	4	2016
Age	277.1805	9	4	2016
Age	269.4025	10	4	2016
Age	338.692	11	4	2016
Age	366.4345	12	4	2016
Age	360.775	13	4	2016
Age	363.243	14	4	2016
Age	373.046	15	4	2016
Age	351.163	16	4	2016
Age	332.1335	17	4	2016
Age	315.585	18	4	2016
Age	292.7355	19	4	2016
Age	286.931	20	4	2016
Age	263.6925	21	4	2016
Age	259.07	22	4	2016
Age	271.0715	23	4	2016
Age	260.3225	24	4	2016
Age	236.1145	25	4	2016
Age	257.9625	26	4	2016
Age	257.5415	27	4	2016
Age	244.503	28	4	2016
Age	239.6735	29	4	2016
Age	243.993	30	4	2016
Age	244.7775	31	4	2016
Age	240.1115	32	4	2016
Age	244.0435	33	4	2016
Age	238.341	34	4	2016
Age	238.5535	35	4	2016
Age	195.7385	36	4	2016
Age	197.9415	37	4	2016
Age	210.6075	38	4	2016
Age	194.2305	39	4	2016
Age	162.83	40	4	2016
Age	143.7715	41	4	2016
Age	143.5775	42	4	2016
Age	133.4205	43	4	2016
Age	123.5595	44	4	2016
Age	121.8055	45	4	2016
Sex and Age	137.834	3	1	2016
Sex and Age	169.235	4	1	2016
Sex and Age	175.528	5	1	2016
Sex and Age	186.2365	6	1	2016
Sex and Age	185.272	7	1	2016
Sex and Age	193.6565	8	1	2016
Sex and Age	213.3085	9	1	2016
Sex and Age	235.2865	10	1	2016
Sex and Age	301.694	11	1	2016
Sex and Age	324.998	12	1	2016
Sex and Age	352.3685	13	1	2016
Sex and Age	365.3305	14	1	2016
Sex and Age	393.6515	15	1	2016
Sex and Age	425.042	16	1	2016
Sex and Age	425.8035	17	1	2016
Sex and Age	372.8875	18	1	2016
Sex and Age	316.0455	19	1	2016
Sex and Age	276.204	20	1	2016
Sex and Age	259.555	21	1	2016
Sex and Age	245.695	22	1	2016
Sex and Age	270.851	23	1	2016
Sex and Age	253.31	24	1	2016
Sex and Age	237.0475	25	1	2016
Sex and Age	248.001	26	1	2016
Sex and Age	230.4565	27	1	2016
Sex and Age	247.6445	28	1	2016
Sex and Age	245.5405	29	1	2016
Sex and Age	240.6015	30	1	2016
Sex and Age	254.6345	31	1	2016
Sex and Age	227.1665	32	1	2016
Sex and Age	223.6965	33	1	2016
Sex and Age	224.107	34	1	2016
Sex and Age	219.6055	35	1	2016
Sex and Age	204.054	36	1	2016
Sex and Age	212.501	37	1	2016
Sex and Age	208.7495	38	1	2016
Sex and Age	198.9935	39	1	2016
Sex and Age	181.0695	40	1	2016
Sex and Age	159.8355	41	1	2016
Sex and Age	164.9565	42	1	2016
Sex and Age	160.6745	43	1	2016
Sex and Age	135.453	44	1	2016
Sex and Age	140.142	45	1	2016
Sex and Age	156.9125	3	2	2016
Sex and Age	178.4415	4	2	2016
Sex and Age	178.6505	5	2	2016
Sex and Age	200.0625	6	2	2016
Sex and Age	199.32	7	2	2016
Sex and Age	201.936	8	2	2016
Sex and Age	223.0195	9	2	2016
Sex and Age	243.53	10	2	2016
Sex and Age	309.32	11	2	2016
Sex and Age	333.1345	12	2	2016
Sex and Age	341.8605	13	2	2016
Sex and Age	350.1465	14	2	2016
Sex and Age	383.8645	15	2	2016
Sex and Age	393.32	16	2	2016
Sex and Age	401.186	17	2	2016
Sex and Age	358.691	18	2	2016
Sex and Age	310.443	19	2	2016
Sex and Age	278.84	20	2	2016
Sex and Age	259.7555	21	2	2016
Sex and Age	256.4265	22	2	2016
Sex and Age	274.096	23	2	2016
Sex and Age	253.459	24	2	2016
Sex and Age	239.236	25	2	2016
Sex and Age	243.1495	26	2	2016
Sex and Age	242.0165	27	2	2016
Sex and Age	249.0935	28	2	2016
Sex and Age	250.7305	29	2	2016
Sex and Age	238.2915	30	2	2016
Sex and Age	247.325	31	2	2016
Sex and Age	228.3015	32	2	2016
Sex and Age	226.4315	33	2	2016
Sex and Age	222.5275	34	2	2016
Sex and Age	224.389	35	2	2016
Sex and Age	199.348	36	2	2016
Sex and Age	207.9125	37	2	2016
Sex and Age	207.7985	38	2	2016
Sex and Age	192.813	39	2	2016
Sex and Age	178.4175	40	2	2016
Sex and Age	159.4505	41	2	2016
Sex and Age	158.438	42	2	2016
Sex and Age	150	43	2	2016
Sex and Age	133.208	44	2	2016
Sex and Age	141.88	45	2	2016
Sex and Age	161.0835	3	3	2016
Sex and Age	182.0075	4	3	2016
Sex and Age	193.549	5	3	2016
Sex and Age	207.2075	6	3	2016
Sex and Age	218.857	7	3	2016
Sex and Age	219.9315	8	3	2016
Sex and Age	245.0875	9	3	2016
Sex and Age	260.991	10	3	2016
Sex and Age	314.37	11	3	2016
Sex and Age	342.786	12	3	2016
Sex and Age	339.5535	13	3	2016
Sex and Age	348.899	14	3	2016
Sex and Age	371.1645	15	3	2016
Sex and Age	384.6085	16	3	2016
Sex and Age	354.9125	17	3	2016
Sex and Age	337.0355	18	3	2016
Sex and Age	306.3665	19	3	2016
Sex and Age	277.73	20	3	2016
Sex and Age	269.109	21	3	2016
Sex and Age	258.0155	22	3	2016
Sex and Age	274.3605	23	3	2016
Sex and Age	255.324	24	3	2016
Sex and Age	242.2645	25	3	2016
Sex and Age	243.947	26	3	2016
Sex and Age	246.286	27	3	2016
Sex and Age	252.964	28	3	2016
Sex and Age	243.2375	29	3	2016
Sex and Age	237.217	30	3	2016
Sex and Age	246.552	31	3	2016
Sex and Age	226.358	32	3	2016
Sex and Age	223.679	33	3	2016
Sex and Age	225.507	34	3	2016
Sex and Age	226.034	35	3	2016
Sex and Age	203.393	36	3	2016
Sex and Age	199.569	37	3	2016
Sex and Age	211.463	38	3	2016
Sex and Age	192.4155	39	3	2016
Sex and Age	174.6465	40	3	2016
Sex and Age	153.281	41	3	2016
Sex and Age	148.346	42	3	2016
Sex and Age	143.2035	43	3	2016
Sex and Age	128.1815	44	3	2016
Sex and Age	138.708	45	3	2016
Sex and Age	168.058	3	4	2016
Sex and Age	195.4365	4	4	2016
Sex and Age	194.2025	5	4	2016
Sex and Age	232.9555	6	4	2016
Sex and Age	237.638	7	4	2016
Sex and Age	239.492	8	4	2016
Sex and Age	267.2915	9	4	2016
Sex and Age	268.0115	10	4	2016
Sex and Age	315.69	11	4	2016
Sex and Age	343.992	12	4	2016
Sex and Age	344.383	13	4	2016
Sex and Age	351.0395	14	4	2016
Sex and Age	355.556	15	4	2016
Sex and Age	343.782	16	4	2016
Sex and Age	327.132	17	4	2016
Sex and Age	316.761	18	4	2016
Sex and Age	299.035	19	4	2016
Sex and Age	279.9275	20	4	2016
Sex and Age	258.0675	21	4	2016
Sex and Age	256.537	22	4	2016
Sex and Age	273.477	23	4	2016
Sex and Age	255.215	24	4	2016
Sex and Age	242.893	25	4	2016
Sex and Age	250.9375	26	4	2016
Sex and Age	247.365	27	4	2016
Sex and Age	251.5165	28	4	2016
Sex and Age	245.398	29	4	2016
Sex and Age	240.13	30	4	2016
Sex and Age	237.92	31	4	2016
Sex and Age	222.979	32	4	2016
Sex and Age	221.667	33	4	2016
Sex and Age	223.0655	34	4	2016
Sex and Age	229.467	35	4	2016
Sex and Age	188.2275	36	4	2016
Sex and Age	207.6645	37	4	2016
Sex and Age	205.4065	38	4	2016
Sex and Age	188.8515	39	4	2016
Sex and Age	167.5005	40	4	2016
Sex and Age	146.0845	41	4	2016
Sex and Age	146.8795	42	4	2016
Sex and Age	133.364	43	4	2016
Sex and Age	122.871	44	4	2016
Sex and Age	133.1705	45	4	2016
Distance Buffers	138.8095	3	1	2016
Distance Buffers	163.059	4	1	2016
Distance Buffers	168.863	5	1	2016
Distance Buffers	191.8915	6	1	2016
Distance Buffers	193.3235	7	1	2016
Distance Buffers	195.592	8	1	2016
Distance Buffers	220.2855	9	1	2016
Distance Buffers	249.9575	10	1	2016
Distance Buffers	309.164	11	1	2016
Distance Buffers	337.8035	12	1	2016
Distance Buffers	349.6475	13	1	2016
Distance Buffers	390.4935	14	1	2016
Distance Buffers	404.2625	15	1	2016
Distance Buffers	414.6145	16	1	2016
Distance Buffers	422.344	17	1	2016
Distance Buffers	406.473	18	1	2016
Distance Buffers	324.8485	19	1	2016
Distance Buffers	282.61	20	1	2016
Distance Buffers	262.696	21	1	2016
Distance Buffers	244.131	22	1	2016
Distance Buffers	292.824	23	1	2016
Distance Buffers	254.762	24	1	2016
Distance Buffers	244.772	25	1	2016
Distance Buffers	250.93	26	1	2016
Distance Buffers	244.442	27	1	2016
Distance Buffers	245.5215	28	1	2016
Distance Buffers	251.1525	29	1	2016
Distance Buffers	240.424	30	1	2016
Distance Buffers	257.051	31	1	2016
Distance Buffers	245.1075	32	1	2016
Distance Buffers	234.509	33	1	2016
Distance Buffers	236.4335	34	1	2016
Distance Buffers	223.0565	35	1	2016
Distance Buffers	213.039	36	1	2016
Distance Buffers	206.54	37	1	2016
Distance Buffers	205.987	38	1	2016
Distance Buffers	207.9995	39	1	2016
Distance Buffers	186.27	40	1	2016
Distance Buffers	167.212	41	1	2016
Distance Buffers	163.0665	42	1	2016
Distance Buffers	160.713	43	1	2016
Distance Buffers	132.718	44	1	2016
Distance Buffers	133.271	45	1	2016
Distance Buffers	151.1245	3	2	2016
Distance Buffers	173.589	4	2	2016
Distance Buffers	172.12	5	2	2016
Distance Buffers	201.705	6	2	2016
Distance Buffers	203.4195	7	2	2016
Distance Buffers	210.9845	8	2	2016
Distance Buffers	235.2145	9	2	2016
Distance Buffers	266.0675	10	2	2016
Distance Buffers	323.501	11	2	2016
Distance Buffers	346.119	12	2	2016
Distance Buffers	354.2175	13	2	2016
Distance Buffers	374.1725	14	2	2016
Distance Buffers	371.764	15	2	2016
Distance Buffers	390.0885	16	2	2016
Distance Buffers	401.616	17	2	2016
Distance Buffers	359.826	18	2	2016
Distance Buffers	310.068	19	2	2016
Distance Buffers	281.431	20	2	2016
Distance Buffers	264.1645	21	2	2016
Distance Buffers	257.63	22	2	2016
Distance Buffers	294.486	23	2	2016
Distance Buffers	260.577	24	2	2016
Distance Buffers	248.978	25	2	2016
Distance Buffers	253.268	26	2	2016
Distance Buffers	250.434	27	2	2016
Distance Buffers	257.6235	28	2	2016
Distance Buffers	252.947	29	2	2016
Distance Buffers	246.023	30	2	2016
Distance Buffers	257.048	31	2	2016
Distance Buffers	239.0595	32	2	2016
Distance Buffers	230.919	33	2	2016
Distance Buffers	235.961	34	2	2016
Distance Buffers	230.782	35	2	2016
Distance Buffers	210.7525	36	2	2016
Distance Buffers	209.0425	37	2	2016
Distance Buffers	204.8715	38	2	2016
Distance Buffers	199.2735	39	2	2016
Distance Buffers	181.8125	40	2	2016
Distance Buffers	153.9195	41	2	2016
Distance Buffers	160.1375	42	2	2016
Distance Buffers	149.322	43	2	2016
Distance Buffers	135.481	44	2	2016
Distance Buffers	128.756	45	2	2016
Distance Buffers	162.723	3	3	2016
Distance Buffers	176.744	4	3	2016
Distance Buffers	183.7915	5	3	2016
Distance Buffers	208.7145	6	3	2016
Distance Buffers	221.683	7	3	2016
Distance Buffers	231.166	8	3	2016
Distance Buffers	267.0905	9	3	2016
Distance Buffers	278.335	10	3	2016
Distance Buffers	315.468	11	3	2016
Distance Buffers	359.996	12	3	2016
Distance Buffers	353.971	13	3	2016
Distance Buffers	359.285	14	3	2016
Distance Buffers	360.14	15	3	2016
Distance Buffers	374.574	16	3	2016
Distance Buffers	359.439	17	3	2016
Distance Buffers	331.4345	18	3	2016
Distance Buffers	308.3635	19	3	2016
Distance Buffers	280.0675	20	3	2016
Distance Buffers	278.6405	21	3	2016
Distance Buffers	261.5225	22	3	2016
Distance Buffers	291.7315	23	3	2016
Distance Buffers	263.013	24	3	2016
Distance Buffers	247.071	25	3	2016
Distance Buffers	260.071	26	3	2016
Distance Buffers	262.174	27	3	2016
Distance Buffers	257.0435	28	3	2016
Distance Buffers	247.357	29	3	2016
Distance Buffers	245.5065	30	3	2016
Distance Buffers	254.4565	31	3	2016
Distance Buffers	235.3935	32	3	2016
Distance Buffers	235.743	33	3	2016
Distance Buffers	241.153	34	3	2016
Distance Buffers	237.7385	35	3	2016
Distance Buffers	210.3085	36	3	2016
Distance Buffers	196.4945	37	3	2016
Distance Buffers	209.0925	38	3	2016
Distance Buffers	199.526	39	3	2016
Distance Buffers	171.375	40	3	2016
Distance Buffers	152.8335	41	3	2016
Distance Buffers	151.205	42	3	2016
Distance Buffers	145.387	43	3	2016
Distance Buffers	123.621	44	3	2016
Distance Buffers	123.1765	45	3	2016
Distance Buffers	167.464	3	4	2016
Distance Buffers	191.5485	4	4	2016
Distance Buffers	182.37	5	4	2016
Distance Buffers	228.5795	6	4	2016
Distance Buffers	237.7575	7	4	2016
Distance Buffers	262.718	8	4	2016
Distance Buffers	288.7095	9	4	2016
Distance Buffers	290.83	10	4	2016
Distance Buffers	331.6815	11	4	2016
Distance Buffers	359.631	12	4	2016
Distance Buffers	360.467	13	4	2016
Distance Buffers	356.5515	14	4	2016
Distance Buffers	356.3815	15	4	2016
Distance Buffers	346.6555	16	4	2016
Distance Buffers	332.8465	17	4	2016
Distance Buffers	315.288	18	4	2016
Distance Buffers	293.515	19	4	2016
Distance Buffers	288.525	20	4	2016
Distance Buffers	272.8835	21	4	2016
Distance Buffers	262.969	22	4	2016
Distance Buffers	289.6355	23	4	2016
Distance Buffers	261.6105	24	4	2016
Distance Buffers	245.325	25	4	2016
Distance Buffers	260.3805	26	4	2016
Distance Buffers	265.6265	27	4	2016
Distance Buffers	249.0905	28	4	2016
Distance Buffers	251.2935	29	4	2016
Distance Buffers	244.4935	30	4	2016
Distance Buffers	249.9895	31	4	2016
Distance Buffers	241.3475	32	4	2016
Distance Buffers	243.5865	33	4	2016
Distance Buffers	241.118	34	4	2016
Distance Buffers	241.5215	35	4	2016
Distance Buffers	201.575	36	4	2016
Distance Buffers	198.439	37	4	2016
Distance Buffers	197.651	38	4	2016
Distance Buffers	190.7865	39	4	2016
Distance Buffers	164.688	40	4	2016
Distance Buffers	147.9125	41	4	2016
Distance Buffers	147.615	42	4	2016
Distance Buffers	131.5295	43	4	2016
Distance Buffers	122.119	44	4	2016
Distance Buffers	118.572	45	4	2016
Strain	139.5315	3	1	2016
Strain	169.4015	4	1	2016
Strain	174.0125	5	1	2016
Strain	196.1515	6	1	2016
Strain	203.1355	7	1	2016
Strain	201.7355	8	1	2016
Strain	220.368	9	1	2016
Strain	242.382	10	1	2016
Strain	311.299	11	1	2016
Strain	340.883	12	1	2016
Strain	357.9315	13	1	2016
Strain	376.607	14	1	2016
Strain	381.7425	15	1	2016
Strain	402.8265	16	1	2016
Strain	427.6015	17	1	2016
Strain	439.229	18	1	2016
Strain	348.518	19	1	2016
Strain	295.5395	20	1	2016
Strain	276.3265	21	1	2016
Strain	257.5555	22	1	2016
Strain	292.3085	23	1	2016
Strain	260.8095	24	1	2016
Strain	239.7985	25	1	2016
Strain	253.679	26	1	2016
Strain	246.135	27	1	2016
Strain	244.6555	28	1	2016
Strain	246.1475	29	1	2016
Strain	241.4705	30	1	2016
Strain	260.0345	31	1	2016
Strain	242.33	32	1	2016
Strain	230.463	33	1	2016
Strain	232.119	34	1	2016
Strain	226.499	35	1	2016
Strain	211.9725	36	1	2016
Strain	214.5195	37	1	2016
Strain	210.0785	38	1	2016
Strain	202.5925	39	1	2016
Strain	182.915	40	1	2016
Strain	164.5475	41	1	2016
Strain	161.7945	42	1	2016
Strain	155.7335	43	1	2016
Strain	133.9055	44	1	2016
Strain	133.3615	45	1	2016
Strain	157.7105	3	2	2016
Strain	177.6745	4	2	2016
Strain	181.5965	5	2	2016
Strain	210.5425	6	2	2016
Strain	207.599	7	2	2016
Strain	214.702	8	2	2016
Strain	235.841	9	2	2016
Strain	269.242	10	2	2016
Strain	309.85	11	2	2016
Strain	346.6545	12	2	2016
Strain	366.981	13	2	2016
Strain	363.2335	14	2	2016
Strain	366.138	15	2	2016
Strain	393.1915	16	2	2016
Strain	407.5635	17	2	2016
Strain	393.0785	18	2	2016
Strain	339.067	19	2	2016
Strain	300.3555	20	2	2016
Strain	285.4695	21	2	2016
Strain	281.5635	22	2	2016
Strain	291.2875	23	2	2016
Strain	263.508	24	2	2016
Strain	252.6485	25	2	2016
Strain	253.7645	26	2	2016
Strain	253.0835	27	2	2016
Strain	244.149	28	2	2016
Strain	244.286	29	2	2016
Strain	239.2595	30	2	2016
Strain	243.9905	31	2	2016
Strain	242.6885	32	2	2016
Strain	224.9425	33	2	2016
Strain	225.3045	34	2	2016
Strain	224.231	35	2	2016
Strain	205.1205	36	2	2016
Strain	207.768	37	2	2016
Strain	203.6465	38	2	2016
Strain	189.464	39	2	2016
Strain	180.345	40	2	2016
Strain	162.78	41	2	2016
Strain	155.8575	42	2	2016
Strain	145.063	43	2	2016
Strain	131.112	44	2	2016
Strain	146.623	45	2	2016
Strain	166.5785	3	3	2016
Strain	184.818	4	3	2016
Strain	196.284	5	3	2016
Strain	213.687	6	3	2016
Strain	231.144	7	3	2016
Strain	232.7965	8	3	2016
Strain	262.571	9	3	2016
Strain	286.307	10	3	2016
Strain	317.741	11	3	2016
Strain	356.6725	12	3	2016
Strain	358.1205	13	3	2016
Strain	355.6275	14	3	2016
Strain	366.209	15	3	2016
Strain	391.79	16	3	2016
Strain	353.863	17	3	2016
Strain	340.4485	18	3	2016
Strain	318.156	19	3	2016
Strain	286.3625	20	3	2016
Strain	287.35	21	3	2016
Strain	273.132	22	3	2016
Strain	287.6625	23	3	2016
Strain	260.5785	24	3	2016
Strain	254.529	25	3	2016
Strain	247.397	26	3	2016
Strain	263.19	27	3	2016
Strain	247.0615	28	3	2016
Strain	242.1955	29	3	2016
Strain	233.838	30	3	2016
Strain	246.8825	31	3	2016
Strain	240.551	32	3	2016
Strain	227.514	33	3	2016
Strain	222.8915	34	3	2016
Strain	229.068	35	3	2016
Strain	204.515	36	3	2016
Strain	191.3535	37	3	2016
Strain	199.5745	38	3	2016
Strain	188.599	39	3	2016
Strain	173.199	40	3	2016
Strain	153.491	41	3	2016
Strain	145.169	42	3	2016
Strain	139.859	43	3	2016
Strain	121.362	44	3	2016
Strain	140.3155	45	3	2016
Strain	176.563	3	4	2016
Strain	200.4185	4	4	2016
Strain	190.8015	5	4	2016
Strain	239.875	6	4	2016
Strain	241.498	7	4	2016
Strain	265.532	8	4	2016
Strain	285.783	9	4	2016
Strain	293.2075	10	4	2016
Strain	329.38	11	4	2016
Strain	361.108	12	4	2016
Strain	367.0255	13	4	2016
Strain	363.851	14	4	2016
Strain	367.064	15	4	2016
Strain	343.007	16	4	2016
Strain	321.055	17	4	2016
Strain	311.0155	18	4	2016
Strain	297.544	19	4	2016
Strain	291.556	20	4	2016
Strain	274.516	21	4	2016
Strain	268.628	22	4	2016
Strain	289.431	23	4	2016
Strain	260.323	24	4	2016
Strain	251.3415	25	4	2016
Strain	253.9035	26	4	2016
Strain	259.9425	27	4	2016
Strain	245.663	28	4	2016
Strain	241.444	29	4	2016
Strain	235.8805	30	4	2016
Strain	239.1645	31	4	2016
Strain	233.2325	32	4	2016
Strain	226.9755	33	4	2016
Strain	221.906	34	4	2016
Strain	230.535	35	4	2016
Strain	187.3845	36	4	2016
Strain	185.0665	37	4	2016
Strain	194.659	38	4	2016
Strain	182.77	39	4	2016
Strain	161.29	40	4	2016
Strain	144.6175	41	4	2016
Strain	149.021	42	4	2016
Strain	130.1705	43	4	2016
Strain	115.178	44	4	2016
Strain	135.837	45	4	2016
Forecast Target	192	3	1	2016
Forecast Target	178	4	1	2016
Forecast Target	187	5	1	2016
Forecast Target	151	6	1	2016
Forecast Target	176	7	1	2016
Forecast Target	231	8	1	2016
Forecast Target	256	9	1	2016
Forecast Target	341	10	1	2016
Forecast Target	339	11	1	2016
Forecast Target	368	12	1	2016
Forecast Target	433	13	1	2016
Forecast Target	472	14	1	2016
Forecast Target	489	15	1	2016
Forecast Target	506	16	1	2016
Forecast Target	454	17	1	2016
Forecast Target	340	18	1	2016
Forecast Target	266	19	1	2016
Forecast Target	258	20	1	2016
Forecast Target	236	21	1	2016
Forecast Target	298	22	1	2016
Forecast Target	232	23	1	2016
Forecast Target	218	24	1	2016
Forecast Target	258	25	1	2016
Forecast Target	232	26	1	2016
Forecast Target	239	27	1	2016
Forecast Target	241	28	1	2016
Forecast Target	234	29	1	2016
Forecast Target	274	30	1	2016
Forecast Target	237	31	1	2016
Forecast Target	226	32	1	2016
Forecast Target	246	33	1	2016
Forecast Target	216	34	1	2016
Forecast Target	211	35	1	2016
Forecast Target	234	36	1	2016
Forecast Target	217	37	1	2016
Forecast Target	226	38	1	2016
Forecast Target	207	39	1	2016
Forecast Target	171	40	1	2016
Forecast Target	184	41	1	2016
Forecast Target	171	42	1	2016
Forecast Target	137	43	1	2016
Forecast Target	162	44	1	2016
Forecast Target	115	45	1	2016
Forecast Target	178	3	2	2016
Forecast Target	187	4	2	2016
Forecast Target	151	5	2	2016
Forecast Target	176	6	2	2016
Forecast Target	231	7	2	2016
Forecast Target	256	8	2	2016
Forecast Target	341	9	2	2016
Forecast Target	339	10	2	2016
Forecast Target	368	11	2	2016
Forecast Target	433	12	2	2016
Forecast Target	472	13	2	2016
Forecast Target	489	14	2	2016
Forecast Target	506	15	2	2016
Forecast Target	454	16	2	2016
Forecast Target	340	17	2	2016
Forecast Target	266	18	2	2016
Forecast Target	258	19	2	2016
Forecast Target	236	20	2	2016
Forecast Target	298	21	2	2016
Forecast Target	232	22	2	2016
Forecast Target	218	23	2	2016
Forecast Target	258	24	2	2016
Forecast Target	232	25	2	2016
Forecast Target	239	26	2	2016
Forecast Target	241	27	2	2016
Forecast Target	234	28	2	2016
Forecast Target	274	29	2	2016
Forecast Target	237	30	2	2016
Forecast Target	226	31	2	2016
Forecast Target	246	32	2	2016
Forecast Target	216	33	2	2016
Forecast Target	211	34	2	2016
Forecast Target	234	35	2	2016
Forecast Target	217	36	2	2016
Forecast Target	226	37	2	2016
Forecast Target	207	38	2	2016
Forecast Target	171	39	2	2016
Forecast Target	184	40	2	2016
Forecast Target	171	41	2	2016
Forecast Target	137	42	2	2016
Forecast Target	162	43	2	2016
Forecast Target	115	44	2	2016
Forecast Target	125	45	2	2016
Forecast Target	187	3	3	2016
Forecast Target	151	4	3	2016
Forecast Target	176	5	3	2016
Forecast Target	231	6	3	2016
Forecast Target	256	7	3	2016
Forecast Target	341	8	3	2016
Forecast Target	339	9	3	2016
Forecast Target	368	10	3	2016
Forecast Target	433	11	3	2016
Forecast Target	472	12	3	2016
Forecast Target	489	13	3	2016
Forecast Target	506	14	3	2016
Forecast Target	454	15	3	2016
Forecast Target	340	16	3	2016
Forecast Target	266	17	3	2016
Forecast Target	258	18	3	2016
Forecast Target	236	19	3	2016
Forecast Target	298	20	3	2016
Forecast Target	232	21	3	2016
Forecast Target	218	22	3	2016
Forecast Target	258	23	3	2016
Forecast Target	232	24	3	2016
Forecast Target	239	25	3	2016
Forecast Target	241	26	3	2016
Forecast Target	234	27	3	2016
Forecast Target	274	28	3	2016
Forecast Target	237	29	3	2016
Forecast Target	226	30	3	2016
Forecast Target	246	31	3	2016
Forecast Target	216	32	3	2016
Forecast Target	211	33	3	2016
Forecast Target	234	34	3	2016
Forecast Target	217	35	3	2016
Forecast Target	226	36	3	2016
Forecast Target	207	37	3	2016
Forecast Target	171	38	3	2016
Forecast Target	184	39	3	2016
Forecast Target	171	40	3	2016
Forecast Target	137	41	3	2016
Forecast Target	162	42	3	2016
Forecast Target	115	43	3	2016
Forecast Target	125	44	3	2016
Forecast Target	104	45	3	2016
Forecast Target	151	3	4	2016
Forecast Target	176	4	4	2016
Forecast Target	231	5	4	2016
Forecast Target	256	6	4	2016
Forecast Target	341	7	4	2016
Forecast Target	339	8	4	2016
Forecast Target	368	9	4	2016
Forecast Target	433	10	4	2016
Forecast Target	472	11	4	2016
Forecast Target	489	12	4	2016
Forecast Target	506	13	4	2016
Forecast Target	454	14	4	2016
Forecast Target	340	15	4	2016
Forecast Target	266	16	4	2016
Forecast Target	258	17	4	2016
Forecast Target	236	18	4	2016
Forecast Target	298	19	4	2016
Forecast Target	232	20	4	2016
Forecast Target	218	21	4	2016
Forecast Target	258	22	4	2016
Forecast Target	232	23	4	2016
Forecast Target	239	24	4	2016
Forecast Target	241	25	4	2016
Forecast Target	234	26	4	2016
Forecast Target	274	27	4	2016
Forecast Target	237	28	4	2016
Forecast Target	226	29	4	2016
Forecast Target	246	30	4	2016
Forecast Target	216	31	4	2016
Forecast Target	211	32	4	2016
Forecast Target	234	33	4	2016
Forecast Target	217	34	4	2016
Forecast Target	226	35	4	2016
Forecast Target	207	36	4	2016
Forecast Target	171	37	4	2016
Forecast Target	184	38	4	2016
Forecast Target	171	39	4	2016
Forecast Target	137	40	4	2016
Forecast Target	162	41	4	2016
Forecast Target	115	42	4	2016
Forecast Target	125	43	4	2016
Forecast Target	104	44	4	2016
Forecast Target	98	45	4	2016
