# Supplementary material for: A stacked ensemble method for forecasting influenza-like illness visit volumes at emergency departments
Source: PLoS One. 2021 Mar 22;16(3):e0241725. doi: 10.1371/journal.pone.0241725 (PMC7984626; doi:10.1371/journal.pone.0241725)
Supplement: S1 Data — (ZIP) [file pone.0241725.s003.zip › ILI_plosone/tables/rf_raw_estimates_2017weeks-3-45.csv]

object	value	epiweek	weeks_ahead	season
Baseline	146.6525	3	1	2017
Baseline	189.2635	4	1	2017
Baseline	207.977	5	1	2017
Baseline	224.7035	6	1	2017
Baseline	237.744	7	1	2017
Baseline	289.2075	8	1	2017
Baseline	274.1275	9	1	2017
Baseline	302.724	10	1	2017
Baseline	346.826	11	1	2017
Baseline	363.8495	12	1	2017
Baseline	402.046	13	1	2017
Baseline	412.928	14	1	2017
Baseline	423.798	15	1	2017
Baseline	438.2975	16	1	2017
Baseline	428.588	17	1	2017
Baseline	446.141	18	1	2017
Baseline	377.17	19	1	2017
Baseline	307.14	20	1	2017
Baseline	305.847	21	1	2017
Baseline	319.6135	22	1	2017
Baseline	314.5115	23	1	2017
Baseline	318.7625	24	1	2017
Baseline	299.083	25	1	2017
Baseline	306.8955	26	1	2017
Baseline	315.4195	27	1	2017
Baseline	274.523	28	1	2017
Baseline	264.2785	29	1	2017
Baseline	272.6435	30	1	2017
Baseline	257.485	31	1	2017
Baseline	242.714	32	1	2017
Baseline	227.223	33	1	2017
Baseline	229.6615	34	1	2017
Baseline	222.738	35	1	2017
Baseline	214.8695	36	1	2017
Baseline	208.322	37	1	2017
Baseline	199.543	38	1	2017
Baseline	181.8	39	1	2017
Baseline	162.248	40	1	2017
Baseline	164.592	41	1	2017
Baseline	163.094	42	1	2017
Baseline	153.4055	43	1	2017
Baseline	143.138	44	1	2017
Baseline	148.816	45	1	2017
Baseline	156.24	3	2	2017
Baseline	202.096	4	2	2017
Baseline	197.197	5	2	2017
Baseline	231.829	6	2	2017
Baseline	256.4025	7	2	2017
Baseline	287.758	8	2	2017
Baseline	293.7285	9	2	2017
Baseline	321.152	10	2	2017
Baseline	358.0355	11	2	2017
Baseline	357.5925	12	2	2017
Baseline	393.1645	13	2	2017
Baseline	403.399	14	2	2017
Baseline	416.1815	15	2	2017
Baseline	428.4595	16	2	2017
Baseline	427.5705	17	2	2017
Baseline	409.532	18	2	2017
Baseline	347.07	19	2	2017
Baseline	306.0295	20	2	2017
Baseline	313.862	21	2	2017
Baseline	321.6845	22	2	2017
Baseline	318.604	23	2	2017
Baseline	307.409	24	2	2017
Baseline	304.5425	25	2	2017
Baseline	313.554	26	2	2017
Baseline	299.811	27	2	2017
Baseline	280.864	28	2	2017
Baseline	276.039	29	2	2017
Baseline	270.3735	30	2	2017
Baseline	257.471	31	2	2017
Baseline	245.409	32	2	2017
Baseline	236.879	33	2	2017
Baseline	234.839	34	2	2017
Baseline	227.009	35	2	2017
Baseline	221.2195	36	2	2017
Baseline	200.431	37	2	2017
Baseline	187.671	38	2	2017
Baseline	165.2825	39	2	2017
Baseline	160.6195	40	2	2017
Baseline	163.267	41	2	2017
Baseline	152.7305	42	2	2017
Baseline	150.1335	43	2	2017
Baseline	144.58	44	2	2017
Baseline	138.793	45	2	2017
Baseline	163.1715	3	3	2017
Baseline	196.243	4	3	2017
Baseline	197.027	5	3	2017
Baseline	236.182	6	3	2017
Baseline	265.655	7	3	2017
Baseline	311.126	8	3	2017
Baseline	316.8115	9	3	2017
Baseline	338.9985	10	3	2017
Baseline	379.1575	11	3	2017
Baseline	345.8765	12	3	2017
Baseline	374.0985	13	3	2017
Baseline	384.3455	14	3	2017
Baseline	398.3395	15	3	2017
Baseline	435.553	16	3	2017
Baseline	399.1845	17	3	2017
Baseline	368.053	18	3	2017
Baseline	321.869	19	3	2017
Baseline	310.641	20	3	2017
Baseline	312.006	21	3	2017
Baseline	319.7455	22	3	2017
Baseline	304.938	23	3	2017
Baseline	307.3975	24	3	2017
Baseline	308.7035	25	3	2017
Baseline	292.581	26	3	2017
Baseline	285.1415	27	3	2017
Baseline	276.2095	28	3	2017
Baseline	270.664	29	3	2017
Baseline	267.742	30	3	2017
Baseline	249.4085	31	3	2017
Baseline	242.9975	32	3	2017
Baseline	236.552	33	3	2017
Baseline	245.951	34	3	2017
Baseline	231.251	35	3	2017
Baseline	216.669	36	3	2017
Baseline	196.505	37	3	2017
Baseline	175.047	38	3	2017
Baseline	160.196	39	3	2017
Baseline	150.9825	40	3	2017
Baseline	152.605	41	3	2017
Baseline	145.7085	42	3	2017
Baseline	142.754	43	3	2017
Baseline	129.495	44	3	2017
Baseline	130.9425	45	3	2017
Baseline	173.336	3	4	2017
Baseline	213.1715	4	4	2017
Baseline	208.1475	5	4	2017
Baseline	246.2055	6	4	2017
Baseline	291.404	7	4	2017
Baseline	326.7595	8	4	2017
Baseline	341.535	9	4	2017
Baseline	369.3875	10	4	2017
Baseline	377.907	11	4	2017
Baseline	330.737	12	4	2017
Baseline	353.466	13	4	2017
Baseline	367.063	14	4	2017
Baseline	402.8345	15	4	2017
Baseline	396.3035	16	4	2017
Baseline	357.479	17	4	2017
Baseline	342.9215	18	4	2017
Baseline	324.301	19	4	2017
Baseline	315.803	20	4	2017
Baseline	310.3365	21	4	2017
Baseline	318.789	22	4	2017
Baseline	307.0855	23	4	2017
Baseline	307.541	24	4	2017
Baseline	284.2015	25	4	2017
Baseline	279.5885	26	4	2017
Baseline	280.7805	27	4	2017
Baseline	268.6575	28	4	2017
Baseline	264.697	29	4	2017
Baseline	265.4845	30	4	2017
Baseline	243.485	31	4	2017
Baseline	242.134	32	4	2017
Baseline	235.132	33	4	2017
Baseline	245.9645	34	4	2017
Baseline	228.457	35	4	2017
Baseline	210.732	36	4	2017
Baseline	175.776	37	4	2017
Baseline	161.4695	38	4	2017
Baseline	149.119	39	4	2017
Baseline	148.926	40	4	2017
Baseline	148.3775	41	4	2017
Baseline	143.744	42	4	2017
Baseline	136.903	43	4	2017
Baseline	124.21	44	4	2017
Baseline	123.8415	45	4	2017
Sex	150.618	3	1	2017
Sex	196.562	4	1	2017
Sex	211.601	5	1	2017
Sex	218.6965	6	1	2017
Sex	237.4085	7	1	2017
Sex	268.2325	8	1	2017
Sex	258.68	9	1	2017
Sex	288.3065	10	1	2017
Sex	347.1945	11	1	2017
Sex	366.6815	12	1	2017
Sex	409.8175	13	1	2017
Sex	420.8485	14	1	2017
Sex	443.296	15	1	2017
Sex	438.4125	16	1	2017
Sex	434.852	17	1	2017
Sex	453.0835	18	1	2017
Sex	388.0275	19	1	2017
Sex	305.826	20	1	2017
Sex	307.375	21	1	2017
Sex	325.7745	22	1	2017
Sex	316.5665	23	1	2017
Sex	319.968	24	1	2017
Sex	291.9125	25	1	2017
Sex	309.064	26	1	2017
Sex	313.1755	27	1	2017
Sex	278.3785	28	1	2017
Sex	260.526	29	1	2017
Sex	265.4705	30	1	2017
Sex	256.2805	31	1	2017
Sex	241.7845	32	1	2017
Sex	229.3385	33	1	2017
Sex	224.912	34	1	2017
Sex	227.478	35	1	2017
Sex	207.6555	36	1	2017
Sex	204.9395	37	1	2017
Sex	202.759	38	1	2017
Sex	189.432	39	1	2017
Sex	168.3245	40	1	2017
Sex	169.9865	41	1	2017
Sex	160.44	42	1	2017
Sex	161.096	43	1	2017
Sex	150.0785	44	1	2017
Sex	147.853	45	1	2017
Sex	155.8535	3	2	2017
Sex	208.1605	4	2	2017
Sex	198.791	5	2	2017
Sex	232.22	6	2	2017
Sex	236.7155	7	2	2017
Sex	265.2765	8	2	2017
Sex	283.375	9	2	2017
Sex	298.7495	10	2	2017
Sex	347.2035	11	2	2017
Sex	364.949	12	2	2017
Sex	389.059	13	2	2017
Sex	407.2855	14	2	2017
Sex	427.0415	15	2	2017
Sex	425.471	16	2	2017
Sex	429.8695	17	2	2017
Sex	419.185	18	2	2017
Sex	357.9285	19	2	2017
Sex	307.957	20	2	2017
Sex	315.5965	21	2	2017
Sex	324.454	22	2	2017
Sex	319.2295	23	2	2017
Sex	311.4745	24	2	2017
Sex	297.8545	25	2	2017
Sex	315.1795	26	2	2017
Sex	306.752	27	2	2017
Sex	277.639	28	2	2017
Sex	270.513	29	2	2017
Sex	269.4645	30	2	2017
Sex	252.9525	31	2	2017
Sex	242.4425	32	2	2017
Sex	237.5135	33	2	2017
Sex	234.52	34	2	2017
Sex	228.4	35	2	2017
Sex	213.668	36	2	2017
Sex	195.789	37	2	2017
Sex	203.842	38	2	2017
Sex	177.038	39	2	2017
Sex	160.866	40	2	2017
Sex	159.7285	41	2	2017
Sex	157.398	42	2	2017
Sex	151.781	43	2	2017
Sex	145.669	44	2	2017
Sex	140.907	45	2	2017
Sex	161.386	3	3	2017
Sex	216.3025	4	3	2017
Sex	195.1705	5	3	2017
Sex	237.393	6	3	2017
Sex	245.3965	7	3	2017
Sex	291.4255	8	3	2017
Sex	305.408	9	3	2017
Sex	327.3365	10	3	2017
Sex	378.0295	11	3	2017
Sex	341.544	12	3	2017
Sex	375.248	13	3	2017
Sex	386.3985	14	3	2017
Sex	398.6165	15	3	2017
Sex	431.427	16	3	2017
Sex	399.0385	17	3	2017
Sex	375.4065	18	3	2017
Sex	328.5905	19	3	2017
Sex	310.4515	20	3	2017
Sex	308.004	21	3	2017
Sex	323.708	22	3	2017
Sex	313.435	23	3	2017
Sex	311.18	24	3	2017
Sex	303.529	25	3	2017
Sex	296.964	26	3	2017
Sex	291.6	27	3	2017
Sex	273.9565	28	3	2017
Sex	275.854	29	3	2017
Sex	262.783	30	3	2017
Sex	252.6295	31	3	2017
Sex	242.509	32	3	2017
Sex	237.557	33	3	2017
Sex	243.352	34	3	2017
Sex	239.713	35	3	2017
Sex	205.1105	36	3	2017
Sex	198.7795	37	3	2017
Sex	188.0655	38	3	2017
Sex	164.699	39	3	2017
Sex	151.1565	40	3	2017
Sex	157.5245	41	3	2017
Sex	143.543	42	3	2017
Sex	142.2355	43	3	2017
Sex	133.792	44	3	2017
Sex	133.8255	45	3	2017
Sex	170.9925	3	4	2017
Sex	215.4365	4	4	2017
Sex	214.755	5	4	2017
Sex	247.568	6	4	2017
Sex	284.8155	7	4	2017
Sex	311.138	8	4	2017
Sex	331.562	9	4	2017
Sex	354.4875	10	4	2017
Sex	373.699	11	4	2017
Sex	328.4095	12	4	2017
Sex	353.099	13	4	2017
Sex	361.498	14	4	2017
Sex	393.799	15	4	2017
Sex	386.423	16	4	2017
Sex	365.3595	17	4	2017
Sex	343.297	18	4	2017
Sex	325.744	19	4	2017
Sex	312.263	20	4	2017
Sex	310.147	21	4	2017
Sex	319.6885	22	4	2017
Sex	318.648	23	4	2017
Sex	313.106	24	4	2017
Sex	279.8875	25	4	2017
Sex	285.347	26	4	2017
Sex	278.648	27	4	2017
Sex	271.139	28	4	2017
Sex	264.3755	29	4	2017
Sex	258.614	30	4	2017
Sex	242.823	31	4	2017
Sex	242.737	32	4	2017
Sex	234.9715	33	4	2017
Sex	251.006	34	4	2017
Sex	226.205	35	4	2017
Sex	206.4635	36	4	2017
Sex	179.3275	37	4	2017
Sex	168.564	38	4	2017
Sex	155.349	39	4	2017
Sex	147.2175	40	4	2017
Sex	146.1255	41	4	2017
Sex	142.202	42	4	2017
Sex	140.931	43	4	2017
Sex	129.105	44	4	2017
Sex	126.4865	45	4	2017
Age	155.6895	3	1	2017
Age	193.3675	4	1	2017
Age	205.5565	5	1	2017
Age	215.9295	6	1	2017
Age	241.6225	7	1	2017
Age	289.07	8	1	2017
Age	281.5255	9	1	2017
Age	282.1725	10	1	2017
Age	361.37	11	1	2017
Age	391.9125	12	1	2017
Age	412.6855	13	1	2017
Age	424.7965	14	1	2017
Age	430.392	15	1	2017
Age	446.011	16	1	2017
Age	436.489	17	1	2017
Age	455.736	18	1	2017
Age	363.7835	19	1	2017
Age	285.832	20	1	2017
Age	288.7045	21	1	2017
Age	319.578	22	1	2017
Age	308.619	23	1	2017
Age	314.1195	24	1	2017
Age	291.2825	25	1	2017
Age	296.4055	26	1	2017
Age	289.138	27	1	2017
Age	275.137	28	1	2017
Age	263.4385	29	1	2017
Age	271.0115	30	1	2017
Age	249.904	31	1	2017
Age	241.4275	32	1	2017
Age	225.113	33	1	2017
Age	215.23	34	1	2017
Age	227.4165	35	1	2017
Age	210.934	36	1	2017
Age	205.562	37	1	2017
Age	197.551	38	1	2017
Age	185.456	39	1	2017
Age	163.0285	40	1	2017
Age	164.949	41	1	2017
Age	161.0685	42	1	2017
Age	154.95	43	1	2017
Age	145.093	44	1	2017
Age	144.318	45	1	2017
Age	158.1895	3	2	2017
Age	195.456	4	2	2017
Age	196.1305	5	2	2017
Age	217.5575	6	2	2017
Age	255.453	7	2	2017
Age	282.5615	8	2	2017
Age	285.3055	9	2	2017
Age	301.4195	10	2	2017
Age	373.938	11	2	2017
Age	389.272	12	2	2017
Age	404.777	13	2	2017
Age	416.23	14	2	2017
Age	426.6935	15	2	2017
Age	432.9635	16	2	2017
Age	437.6905	17	2	2017
Age	424.7885	18	2	2017
Age	326.7095	19	2	2017
Age	287.521	20	2	2017
Age	303	21	2	2017
Age	314.899	22	2	2017
Age	309.551	23	2	2017
Age	306.99	24	2	2017
Age	301.8515	25	2	2017
Age	307.419	26	2	2017
Age	288.982	27	2	2017
Age	280.176	28	2	2017
Age	274.7515	29	2	2017
Age	267.875	30	2	2017
Age	257.5485	31	2	2017
Age	241.3925	32	2	2017
Age	229.609	33	2	2017
Age	228.6945	34	2	2017
Age	233.4185	35	2	2017
Age	213.6185	36	2	2017
Age	203.5415	37	2	2017
Age	189.1755	38	2	2017
Age	170.2465	39	2	2017
Age	160.429	40	2	2017
Age	163.154	41	2	2017
Age	152.4045	42	2	2017
Age	148.7805	43	2	2017
Age	147.2185	44	2	2017
Age	139.6545	45	2	2017
Age	165.486	3	3	2017
Age	187.7995	4	3	2017
Age	203.6325	5	3	2017
Age	230.535	6	3	2017
Age	264.262	7	3	2017
Age	293.5115	8	3	2017
Age	306.2565	9	3	2017
Age	323.701	10	3	2017
Age	375.117	11	3	2017
Age	360.5735	12	3	2017
Age	372.5115	13	3	2017
Age	390.652	14	3	2017
Age	400.769	15	3	2017
Age	434.1265	16	3	2017
Age	402.909	17	3	2017
Age	369.856	18	3	2017
Age	308.125	19	3	2017
Age	298.994	20	3	2017
Age	301.506	21	3	2017
Age	318.858	22	3	2017
Age	303.5715	23	3	2017
Age	311.6465	24	3	2017
Age	302.12	25	3	2017
Age	292.453	26	3	2017
Age	280.9375	27	3	2017
Age	276.676	28	3	2017
Age	271.6	29	3	2017
Age	268.002	30	3	2017
Age	249.4055	31	3	2017
Age	243.456	32	3	2017
Age	236.4075	33	3	2017
Age	233.5485	34	3	2017
Age	234.1515	35	3	2017
Age	204.135	36	3	2017
Age	197.8485	37	3	2017
Age	177.373	38	3	2017
Age	163.8925	39	3	2017
Age	150.5965	40	3	2017
Age	153.934	41	3	2017
Age	143.084	42	3	2017
Age	141.6975	43	3	2017
Age	134.332	44	3	2017
Age	131.5035	45	3	2017
Age	168.4215	3	4	2017
Age	208.221	4	4	2017
Age	215.308	5	4	2017
Age	247.78	6	4	2017
Age	279.464	7	4	2017
Age	314.5795	8	4	2017
Age	336.8685	9	4	2017
Age	344.7515	10	4	2017
Age	366.0685	11	4	2017
Age	336.319	12	4	2017
Age	354.3185	13	4	2017
Age	362.9375	14	4	2017
Age	395.6955	15	4	2017
Age	399.0065	16	4	2017
Age	360.751	17	4	2017
Age	343.0995	18	4	2017
Age	311.874	19	4	2017
Age	301.7275	20	4	2017
Age	294.8985	21	4	2017
Age	317.8765	22	4	2017
Age	306.886	23	4	2017
Age	307.441	24	4	2017
Age	285.6385	25	4	2017
Age	281.0715	26	4	2017
Age	275.4095	27	4	2017
Age	271.4655	28	4	2017
Age	265.908	29	4	2017
Age	264.7545	30	4	2017
Age	241.626	31	4	2017
Age	239.379	32	4	2017
Age	234.79	33	4	2017
Age	236.5965	34	4	2017
Age	223.6075	35	4	2017
Age	210.5485	36	4	2017
Age	184.7865	37	4	2017
Age	166.7385	38	4	2017
Age	155.0895	39	4	2017
Age	144.235	40	4	2017
Age	144.5315	41	4	2017
Age	141.026	42	4	2017
Age	134.7475	43	4	2017
Age	129.973	44	4	2017
Age	127.1255	45	4	2017
Sex and Age	154.1965	3	1	2017
Sex and Age	189.2775	4	1	2017
Sex and Age	203.769	5	1	2017
Sex and Age	217.794	6	1	2017
Sex and Age	236.9425	7	1	2017
Sex and Age	276.413	8	1	2017
Sex and Age	265.5375	9	1	2017
Sex and Age	281.614	10	1	2017
Sex and Age	344.6975	11	1	2017
Sex and Age	396	12	1	2017
Sex and Age	418.97	13	1	2017
Sex and Age	430.2055	14	1	2017
Sex and Age	435.9815	15	1	2017
Sex and Age	451.481	16	1	2017
Sex and Age	438.2875	17	1	2017
Sex and Age	446.231	18	1	2017
Sex and Age	351.2225	19	1	2017
Sex and Age	293.938	20	1	2017
Sex and Age	289.137	21	1	2017
Sex and Age	310.9735	22	1	2017
Sex and Age	303.2715	23	1	2017
Sex and Age	317.824	24	1	2017
Sex and Age	293.2175	25	1	2017
Sex and Age	302.5215	26	1	2017
Sex and Age	288.828	27	1	2017
Sex and Age	271.5335	28	1	2017
Sex and Age	260.3355	29	1	2017
Sex and Age	261.727	30	1	2017
Sex and Age	247.4205	31	1	2017
Sex and Age	239.931	32	1	2017
Sex and Age	223.0455	33	1	2017
Sex and Age	215.74	34	1	2017
Sex and Age	223.338	35	1	2017
Sex and Age	207.048	36	1	2017
Sex and Age	203.8155	37	1	2017
Sex and Age	202.7405	38	1	2017
Sex and Age	187.465	39	1	2017
Sex and Age	156.0165	40	1	2017
Sex and Age	163.2595	41	1	2017
Sex and Age	160.5875	42	1	2017
Sex and Age	153.3375	43	1	2017
Sex and Age	146.6205	44	1	2017
Sex and Age	146.0855	45	1	2017
Sex and Age	161.4625	3	2	2017
Sex and Age	200.688	4	2	2017
Sex and Age	196.8595	5	2	2017
Sex and Age	222.893	6	2	2017
Sex and Age	254.203	7	2	2017
Sex and Age	272.6775	8	2	2017
Sex and Age	279.95	9	2	2017
Sex and Age	287.29	10	2	2017
Sex and Age	352.0755	11	2	2017
Sex and Age	379.3255	12	2	2017
Sex and Age	402.133	13	2	2017
Sex and Age	425.6285	14	2	2017
Sex and Age	426.583	15	2	2017
Sex and Age	428.283	16	2	2017
Sex and Age	428.792	17	2	2017
Sex and Age	410.7235	18	2	2017
Sex and Age	327.9925	19	2	2017
Sex and Age	287.0035	20	2	2017
Sex and Age	297.963	21	2	2017
Sex and Age	313.605	22	2	2017
Sex and Age	305.551	23	2	2017
Sex and Age	317.3485	24	2	2017
Sex and Age	296.3955	25	2	2017
Sex and Age	296.5105	26	2	2017
Sex and Age	289.3865	27	2	2017
Sex and Age	275.2585	28	2	2017
Sex and Age	268.1485	29	2	2017
Sex and Age	267.5215	30	2	2017
Sex and Age	255.3895	31	2	2017
Sex and Age	238.5245	32	2	2017
Sex and Age	231.809	33	2	2017
Sex and Age	222.081	34	2	2017
Sex and Age	228.749	35	2	2017
Sex and Age	213.9115	36	2	2017
Sex and Age	202.5785	37	2	2017
Sex and Age	194.367	38	2	2017
Sex and Age	176.2195	39	2	2017
Sex and Age	150.5815	40	2	2017
Sex and Age	162.9115	41	2	2017
Sex and Age	150.237	42	2	2017
Sex and Age	148.183	43	2	2017
Sex and Age	148.658	44	2	2017
Sex and Age	138.9265	45	2	2017
Sex and Age	165.838	3	3	2017
Sex and Age	200.781	4	3	2017
Sex and Age	204.8985	5	3	2017
Sex and Age	241.6335	6	3	2017
Sex and Age	267.133	7	3	2017
Sex and Age	284.581	8	3	2017
Sex and Age	289.3795	9	3	2017
Sex and Age	316.5775	10	3	2017
Sex and Age	350.8135	11	3	2017
Sex and Age	360.2595	12	3	2017
Sex and Age	379.363	13	3	2017
Sex and Age	401.548	14	3	2017
Sex and Age	397.83	15	3	2017
Sex and Age	417.362	16	3	2017
Sex and Age	393.429	17	3	2017
Sex and Age	364.26	18	3	2017
Sex and Age	313.1485	19	3	2017
Sex and Age	296.733	20	3	2017
Sex and Age	299.1215	21	3	2017
Sex and Age	311.1945	22	3	2017
Sex and Age	302.314	23	3	2017
Sex and Age	307.938	24	3	2017
Sex and Age	291.831	25	3	2017
Sex and Age	295.7305	26	3	2017
Sex and Age	284.2755	27	3	2017
Sex and Age	271.22	28	3	2017
Sex and Age	264.8805	29	3	2017
Sex and Age	266.845	30	3	2017
Sex and Age	251.8515	31	3	2017
Sex and Age	242.229	32	3	2017
Sex and Age	231.2115	33	3	2017
Sex and Age	226.713	34	3	2017
Sex and Age	227.5385	35	3	2017
Sex and Age	213.2405	36	3	2017
Sex and Age	198.431	37	3	2017
Sex and Age	181.0905	38	3	2017
Sex and Age	164.339	39	3	2017
Sex and Age	143.021	40	3	2017
Sex and Age	156.98	41	3	2017
Sex and Age	145.744	42	3	2017
Sex and Age	139.816	43	3	2017
Sex and Age	143.7475	44	3	2017
Sex and Age	138.1755	45	3	2017
Sex and Age	167.7605	3	4	2017
Sex and Age	219.377	4	4	2017
Sex and Age	220.2895	5	4	2017
Sex and Age	257.0405	6	4	2017
Sex and Age	285.8965	7	4	2017
Sex and Age	300.4035	8	4	2017
Sex and Age	311.548	9	4	2017
Sex and Age	332.3405	10	4	2017
Sex and Age	355.229	11	4	2017
Sex and Age	340.879	12	4	2017
Sex and Age	357.057	13	4	2017
Sex and Age	375.5175	14	4	2017
Sex and Age	397.328	15	4	2017
Sex and Age	384.0895	16	4	2017
Sex and Age	355.005	17	4	2017
Sex and Age	345.778	18	4	2017
Sex and Age	306.739	19	4	2017
Sex and Age	298.1165	20	4	2017
Sex and Age	291.113	21	4	2017
Sex and Age	308.263	22	4	2017
Sex and Age	299.9015	23	4	2017
Sex and Age	298.8875	24	4	2017
Sex and Age	284.635	25	4	2017
Sex and Age	282.9595	26	4	2017
Sex and Age	273.1225	27	4	2017
Sex and Age	265.412	28	4	2017
Sex and Age	258.6375	29	4	2017
Sex and Age	259.1845	30	4	2017
Sex and Age	244.1405	31	4	2017
Sex and Age	244.971	32	4	2017
Sex and Age	230.926	33	4	2017
Sex and Age	237.096	34	4	2017
Sex and Age	227.816	35	4	2017
Sex and Age	209.4335	36	4	2017
Sex and Age	191.849	37	4	2017
Sex and Age	170.24	38	4	2017
Sex and Age	156.7375	39	4	2017
Sex and Age	138.9555	40	4	2017
Sex and Age	148.65	41	4	2017
Sex and Age	139.641	42	4	2017
Sex and Age	137.7955	43	4	2017
Sex and Age	148.7985	44	4	2017
Sex and Age	130.0625	45	4	2017
Distance Buffers	149.8785	3	1	2017
Distance Buffers	184.5095	4	1	2017
Distance Buffers	202.0575	5	1	2017
Distance Buffers	216.7375	6	1	2017
Distance Buffers	233.5	7	1	2017
Distance Buffers	260.0565	8	1	2017
Distance Buffers	262.051	9	1	2017
Distance Buffers	304.4305	10	1	2017
Distance Buffers	340.727	11	1	2017
Distance Buffers	369.9855	12	1	2017
Distance Buffers	400.634	13	1	2017
Distance Buffers	414.569	14	1	2017
Distance Buffers	421.806	15	1	2017
Distance Buffers	435.108	16	1	2017
Distance Buffers	414.555	17	1	2017
Distance Buffers	442.483	18	1	2017
Distance Buffers	392.426	19	1	2017
Distance Buffers	305.749	20	1	2017
Distance Buffers	301.5225	21	1	2017
Distance Buffers	326.301	22	1	2017
Distance Buffers	320.364	23	1	2017
Distance Buffers	318.4315	24	1	2017
Distance Buffers	296.8195	25	1	2017
Distance Buffers	309.1975	26	1	2017
Distance Buffers	313.078	27	1	2017
Distance Buffers	280.8615	28	1	2017
Distance Buffers	263.6205	29	1	2017
Distance Buffers	267.365	30	1	2017
Distance Buffers	252.858	31	1	2017
Distance Buffers	237.7455	32	1	2017
Distance Buffers	228.7195	33	1	2017
Distance Buffers	222.731	34	1	2017
Distance Buffers	214.158	35	1	2017
Distance Buffers	201.932	36	1	2017
Distance Buffers	198.5175	37	1	2017
Distance Buffers	200.0235	38	1	2017
Distance Buffers	184.7345	39	1	2017
Distance Buffers	168.3355	40	1	2017
Distance Buffers	168.6285	41	1	2017
Distance Buffers	165.4685	42	1	2017
Distance Buffers	152.9235	43	1	2017
Distance Buffers	148.025	44	1	2017
Distance Buffers	151.4035	45	1	2017
Distance Buffers	158.7335	3	2	2017
Distance Buffers	193.0935	4	2	2017
Distance Buffers	190.766	5	2	2017
Distance Buffers	220.3745	6	2	2017
Distance Buffers	243.9685	7	2	2017
Distance Buffers	278.05	8	2	2017
Distance Buffers	273.5575	9	2	2017
Distance Buffers	317.283	10	2	2017
Distance Buffers	338.85	11	2	2017
Distance Buffers	369.003	12	2	2017
Distance Buffers	386.6595	13	2	2017
Distance Buffers	404.713	14	2	2017
Distance Buffers	403.422	15	2	2017
Distance Buffers	413.711	16	2	2017
Distance Buffers	404.1145	17	2	2017
Distance Buffers	421.0325	18	2	2017
Distance Buffers	350.393	19	2	2017
Distance Buffers	301.266	20	2	2017
Distance Buffers	315.7025	21	2	2017
Distance Buffers	322.799	22	2	2017
Distance Buffers	325.402	23	2	2017
Distance Buffers	309.191	24	2	2017
Distance Buffers	301.353	25	2	2017
Distance Buffers	310.7355	26	2	2017
Distance Buffers	304.8595	27	2	2017
Distance Buffers	284.0415	28	2	2017
Distance Buffers	272.4725	29	2	2017
Distance Buffers	271.8735	30	2	2017
Distance Buffers	257.5595	31	2	2017
Distance Buffers	240.2255	32	2	2017
Distance Buffers	238.2135	33	2	2017
Distance Buffers	228.5935	34	2	2017
Distance Buffers	224.6275	35	2	2017
Distance Buffers	209.4265	36	2	2017
Distance Buffers	197.0875	37	2	2017
Distance Buffers	193.431	38	2	2017
Distance Buffers	170.075	39	2	2017
Distance Buffers	164.859	40	2	2017
Distance Buffers	166.3725	41	2	2017
Distance Buffers	158.207	42	2	2017
Distance Buffers	147.79	43	2	2017
Distance Buffers	148.659	44	2	2017
Distance Buffers	144.0515	45	2	2017
Distance Buffers	161.324	3	3	2017
Distance Buffers	188.426	4	3	2017
Distance Buffers	203.168	5	3	2017
Distance Buffers	239.9565	6	3	2017
Distance Buffers	251.8005	7	3	2017
Distance Buffers	290.198	8	3	2017
Distance Buffers	299.655	9	3	2017
Distance Buffers	322.8455	10	3	2017
Distance Buffers	361.956	11	3	2017
Distance Buffers	349.719	12	3	2017
Distance Buffers	364.141	13	3	2017
Distance Buffers	385.5075	14	3	2017
Distance Buffers	383.341	15	3	2017
Distance Buffers	410.37	16	3	2017
Distance Buffers	385.331	17	3	2017
Distance Buffers	375.6325	18	3	2017
Distance Buffers	316.3035	19	3	2017
Distance Buffers	303.9105	20	3	2017
Distance Buffers	306.525	21	3	2017
Distance Buffers	319.1415	22	3	2017
Distance Buffers	314.3885	23	3	2017
Distance Buffers	311.162	24	3	2017
Distance Buffers	300.506	25	3	2017
Distance Buffers	296.544	26	3	2017
Distance Buffers	303.1245	27	3	2017
Distance Buffers	280.4985	28	3	2017
Distance Buffers	270.393	29	3	2017
Distance Buffers	275.941	30	3	2017
Distance Buffers	251.648	31	3	2017
Distance Buffers	242.925	32	3	2017
Distance Buffers	239.2905	33	3	2017
Distance Buffers	240.8	34	3	2017
Distance Buffers	235.817	35	3	2017
Distance Buffers	211.15	36	3	2017
Distance Buffers	196.8135	37	3	2017
Distance Buffers	178.41	38	3	2017
Distance Buffers	163.0475	39	3	2017
Distance Buffers	154.465	40	3	2017
Distance Buffers	158.4275	41	3	2017
Distance Buffers	152.2995	42	3	2017
Distance Buffers	141.9695	43	3	2017
Distance Buffers	133.9935	44	3	2017
Distance Buffers	139.191	45	3	2017
Distance Buffers	166.499	3	4	2017
Distance Buffers	203.2115	4	4	2017
Distance Buffers	211.11	5	4	2017
Distance Buffers	241.902	6	4	2017
Distance Buffers	280.91	7	4	2017
Distance Buffers	297.036	8	4	2017
Distance Buffers	311.866	9	4	2017
Distance Buffers	352.175	10	4	2017
Distance Buffers	358.0805	11	4	2017
Distance Buffers	337.9535	12	4	2017
Distance Buffers	346.172	13	4	2017
Distance Buffers	361.549	14	4	2017
Distance Buffers	375.033	15	4	2017
Distance Buffers	387.4535	16	4	2017
Distance Buffers	349.7165	17	4	2017
Distance Buffers	333.3385	18	4	2017
Distance Buffers	311.0835	19	4	2017
Distance Buffers	303.6715	20	4	2017
Distance Buffers	301.09	21	4	2017
Distance Buffers	311.842	22	4	2017
Distance Buffers	314.288	23	4	2017
Distance Buffers	303.7835	24	4	2017
Distance Buffers	288.44	25	4	2017
Distance Buffers	289.8475	26	4	2017
Distance Buffers	293.606	27	4	2017
Distance Buffers	278.009	28	4	2017
Distance Buffers	264.6975	29	4	2017
Distance Buffers	266.141	30	4	2017
Distance Buffers	249.222	31	4	2017
Distance Buffers	242.294	32	4	2017
Distance Buffers	243.6025	33	4	2017
Distance Buffers	251.617	34	4	2017
Distance Buffers	234.4875	35	4	2017
Distance Buffers	209.3865	36	4	2017
Distance Buffers	182.973	37	4	2017
Distance Buffers	171.7805	38	4	2017
Distance Buffers	147.023	39	4	2017
Distance Buffers	149.05	40	4	2017
Distance Buffers	154.946	41	4	2017
Distance Buffers	147.2535	42	4	2017
Distance Buffers	131.0345	43	4	2017
Distance Buffers	134.791	44	4	2017
Distance Buffers	127.9825	45	4	2017
Strain	147.85	3	1	2017
Strain	185.252	4	1	2017
Strain	209.7295	5	1	2017
Strain	225.9035	6	1	2017
Strain	233.961	7	1	2017
Strain	288.683	8	1	2017
Strain	277.6495	9	1	2017
Strain	296.1925	10	1	2017
Strain	335.741	11	1	2017
Strain	364.6275	12	1	2017
Strain	402.4565	13	1	2017
Strain	420.604	14	1	2017
Strain	424.5965	15	1	2017
Strain	436.3255	16	1	2017
Strain	426.53	17	1	2017
Strain	439.064	18	1	2017
Strain	380.9285	19	1	2017
Strain	315.5795	20	1	2017
Strain	309.6195	21	1	2017
Strain	322.2275	22	1	2017
Strain	320.962	23	1	2017
Strain	324.464	24	1	2017
Strain	303.415	25	1	2017
Strain	310.099	26	1	2017
Strain	314.361	27	1	2017
Strain	275.7595	28	1	2017
Strain	265.295	29	1	2017
Strain	268.6595	30	1	2017
Strain	256.5	31	1	2017
Strain	243.6195	32	1	2017
Strain	227.6775	33	1	2017
Strain	226.3675	34	1	2017
Strain	219.38	35	1	2017
Strain	210.249	36	1	2017
Strain	209.069	37	1	2017
Strain	193.983	38	1	2017
Strain	181.652	39	1	2017
Strain	154.472	40	1	2017
Strain	164.6405	41	1	2017
Strain	160.846	42	1	2017
Strain	154.4385	43	1	2017
Strain	149.5235	44	1	2017
Strain	145.015	45	1	2017
Strain	159.649	3	2	2017
Strain	200.2015	4	2	2017
Strain	202.1425	5	2	2017
Strain	234.041	6	2	2017
Strain	261.188	7	2	2017
Strain	289.668	8	2	2017
Strain	292.514	9	2	2017
Strain	313.564	10	2	2017
Strain	352.38	11	2	2017
Strain	367.026	12	2	2017
Strain	395.029	13	2	2017
Strain	408.3765	14	2	2017
Strain	417.291	15	2	2017
Strain	423.9405	16	2	2017
Strain	430.863	17	2	2017
Strain	410.0325	18	2	2017
Strain	350.2165	19	2	2017
Strain	312.279	20	2	2017
Strain	314.684	21	2	2017
Strain	320.452	22	2	2017
Strain	317.6605	23	2	2017
Strain	308.9495	24	2	2017
Strain	307.447	25	2	2017
Strain	311.85	26	2	2017
Strain	295.8145	27	2	2017
Strain	277.9295	28	2	2017
Strain	271.954	29	2	2017
Strain	266.0285	30	2	2017
Strain	255.7785	31	2	2017
Strain	239.7075	32	2	2017
Strain	232.3475	33	2	2017
Strain	234.04	34	2	2017
Strain	220.61	35	2	2017
Strain	214.464	36	2	2017
Strain	197.3155	37	2	2017
Strain	177.1155	38	2	2017
Strain	170.933	39	2	2017
Strain	153.207	40	2	2017
Strain	165.093	41	2	2017
Strain	148.065	42	2	2017
Strain	151.2365	43	2	2017
Strain	154.077	44	2	2017
Strain	133.13	45	2	2017
Strain	166.5595	3	3	2017
Strain	192.964	4	3	2017
Strain	205.6145	5	3	2017
Strain	237.839	6	3	2017
Strain	275.022	7	3	2017
Strain	316.496	8	3	2017
Strain	312.6855	9	3	2017
Strain	339.1225	10	3	2017
Strain	367.453	11	3	2017
Strain	356.0125	12	3	2017
Strain	377.567	13	3	2017
Strain	398.0445	14	3	2017
Strain	405.9405	15	3	2017
Strain	431.309	16	3	2017
Strain	403.621	17	3	2017
Strain	364.5195	18	3	2017
Strain	323.718	19	3	2017
Strain	310.4005	20	3	2017
Strain	311.0705	21	3	2017
Strain	315.9215	22	3	2017
Strain	304.7625	23	3	2017
Strain	309.2485	24	3	2017
Strain	308.3655	25	3	2017
Strain	288.185	26	3	2017
Strain	282.6705	27	3	2017
Strain	273.3325	28	3	2017
Strain	263.56	29	3	2017
Strain	265.439	30	3	2017
Strain	246.0935	31	3	2017
Strain	242.7645	32	3	2017
Strain	231.387	33	3	2017
Strain	236.6355	34	3	2017
Strain	226.1315	35	3	2017
Strain	216.491	36	3	2017
Strain	194.065	37	3	2017
Strain	165.6045	38	3	2017
Strain	161.193	39	3	2017
Strain	144.3455	40	3	2017
Strain	157.6915	41	3	2017
Strain	139.1475	42	3	2017
Strain	145.5395	43	3	2017
Strain	144.7535	44	3	2017
Strain	129.285	45	3	2017
Strain	175.4005	3	4	2017
Strain	213.7855	4	4	2017
Strain	223.9055	5	4	2017
Strain	259.724	6	4	2017
Strain	299.8395	7	4	2017
Strain	326.26	8	4	2017
Strain	333.2595	9	4	2017
Strain	361.335	10	4	2017
Strain	366.3575	11	4	2017
Strain	340.612	12	4	2017
Strain	363.27	13	4	2017
Strain	387.3955	14	4	2017
Strain	414.1695	15	4	2017
Strain	395.2425	16	4	2017
Strain	357.965	17	4	2017
Strain	339.08	18	4	2017
Strain	319.1005	19	4	2017
Strain	314.789	20	4	2017
Strain	309.8645	21	4	2017
Strain	306.208	22	4	2017
Strain	308.2805	23	4	2017
Strain	308.636	24	4	2017
Strain	285.82	25	4	2017
Strain	275.1665	26	4	2017
Strain	275.931	27	4	2017
Strain	267.3015	28	4	2017
Strain	254.559	29	4	2017
Strain	256.317	30	4	2017
Strain	241.8215	31	4	2017
Strain	242.807	32	4	2017
Strain	229.384	33	4	2017
Strain	240.261	34	4	2017
Strain	220.2515	35	4	2017
Strain	216.726	36	4	2017
Strain	173.9465	37	4	2017
Strain	154.7255	38	4	2017
Strain	154.7995	39	4	2017
Strain	142.598	40	4	2017
Strain	152.9535	41	4	2017
Strain	141.4355	42	4	2017
Strain	136.734	43	4	2017
Strain	145.115	44	4	2017
Strain	124.721	45	4	2017
Forecast Target	215	3	1	2017
Forecast Target	223	4	1	2017
Forecast Target	236	5	1	2017
Forecast Target	237	6	1	2017
Forecast Target	287	7	1	2017
Forecast Target	266	8	1	2017
Forecast Target	284	9	1	2017
Forecast Target	343	10	1	2017
Forecast Target	401	11	1	2017
Forecast Target	437	12	1	2017
Forecast Target	449	13	1	2017
Forecast Target	458	14	1	2017
Forecast Target	471	15	1	2017
Forecast Target	443	16	1	2017
Forecast Target	512	17	1	2017
Forecast Target	428	18	1	2017
Forecast Target	301	19	1	2017
Forecast Target	315	20	1	2017
Forecast Target	339	21	1	2017
Forecast Target	340	22	1	2017
Forecast Target	338	23	1	2017
Forecast Target	288	24	1	2017
Forecast Target	322	25	1	2017
Forecast Target	312	26	1	2017
Forecast Target	250	27	1	2017
Forecast Target	249	28	1	2017
Forecast Target	270	29	1	2017
Forecast Target	238	30	1	2017
Forecast Target	209	31	1	2017
Forecast Target	205	32	1	2017
Forecast Target	194	33	1	2017
Forecast Target	227	34	1	2017
Forecast Target	209	35	1	2017
Forecast Target	212	36	1	2017
Forecast Target	228	37	1	2017
Forecast Target	197	38	1	2017
Forecast Target	155	39	1	2017
Forecast Target	194	40	1	2017
Forecast Target	156	41	1	2017
Forecast Target	162	42	1	2017
Forecast Target	161	43	1	2017
Forecast Target	152	44	1	2017
Forecast Target	127	45	1	2017
Forecast Target	223	3	2	2017
Forecast Target	236	4	2	2017
Forecast Target	237	5	2	2017
Forecast Target	287	6	2	2017
Forecast Target	266	7	2	2017
Forecast Target	284	8	2	2017
Forecast Target	343	9	2	2017
Forecast Target	401	10	2	2017
Forecast Target	437	11	2	2017
Forecast Target	449	12	2	2017
Forecast Target	458	13	2	2017
Forecast Target	471	14	2	2017
Forecast Target	443	15	2	2017
Forecast Target	512	16	2	2017
Forecast Target	428	17	2	2017
Forecast Target	301	18	2	2017
Forecast Target	315	19	2	2017
Forecast Target	339	20	2	2017
Forecast Target	340	21	2	2017
Forecast Target	338	22	2	2017
Forecast Target	288	23	2	2017
Forecast Target	322	24	2	2017
Forecast Target	312	25	2	2017
Forecast Target	250	26	2	2017
Forecast Target	249	27	2	2017
Forecast Target	270	28	2	2017
Forecast Target	238	29	2	2017
Forecast Target	209	30	2	2017
Forecast Target	205	31	2	2017
Forecast Target	194	32	2	2017
Forecast Target	227	33	2	2017
Forecast Target	209	34	2	2017
Forecast Target	212	35	2	2017
Forecast Target	228	36	2	2017
Forecast Target	197	37	2	2017
Forecast Target	155	38	2	2017
Forecast Target	194	39	2	2017
Forecast Target	156	40	2	2017
Forecast Target	162	41	2	2017
Forecast Target	161	42	2	2017
Forecast Target	152	43	2	2017
Forecast Target	127	44	2	2017
Forecast Target	138	45	2	2017
Forecast Target	236	3	3	2017
Forecast Target	237	4	3	2017
Forecast Target	287	5	3	2017
Forecast Target	266	6	3	2017
Forecast Target	284	7	3	2017
Forecast Target	343	8	3	2017
Forecast Target	401	9	3	2017
Forecast Target	437	10	3	2017
Forecast Target	449	11	3	2017
Forecast Target	458	12	3	2017
Forecast Target	471	13	3	2017
Forecast Target	443	14	3	2017
Forecast Target	512	15	3	2017
Forecast Target	428	16	3	2017
Forecast Target	301	17	3	2017
Forecast Target	315	18	3	2017
Forecast Target	339	19	3	2017
Forecast Target	340	20	3	2017
Forecast Target	338	21	3	2017
Forecast Target	288	22	3	2017
Forecast Target	322	23	3	2017
Forecast Target	312	24	3	2017
Forecast Target	250	25	3	2017
Forecast Target	249	26	3	2017
Forecast Target	270	27	3	2017
Forecast Target	238	28	3	2017
Forecast Target	209	29	3	2017
Forecast Target	205	30	3	2017
Forecast Target	194	31	3	2017
Forecast Target	227	32	3	2017
Forecast Target	209	33	3	2017
Forecast Target	212	34	3	2017
Forecast Target	228	35	3	2017
Forecast Target	197	36	3	2017
Forecast Target	155	37	3	2017
Forecast Target	194	38	3	2017
Forecast Target	156	39	3	2017
Forecast Target	162	40	3	2017
Forecast Target	161	41	3	2017
Forecast Target	152	42	3	2017
Forecast Target	127	43	3	2017
Forecast Target	138	44	3	2017
Forecast Target	107	45	3	2017
Forecast Target	237	3	4	2017
Forecast Target	287	4	4	2017
Forecast Target	266	5	4	2017
Forecast Target	284	6	4	2017
Forecast Target	343	7	4	2017
Forecast Target	401	8	4	2017
Forecast Target	437	9	4	2017
Forecast Target	449	10	4	2017
Forecast Target	458	11	4	2017
Forecast Target	471	12	4	2017
Forecast Target	443	13	4	2017
Forecast Target	512	14	4	2017
Forecast Target	428	15	4	2017
Forecast Target	301	16	4	2017
Forecast Target	315	17	4	2017
Forecast Target	339	18	4	2017
Forecast Target	340	19	4	2017
Forecast Target	338	20	4	2017
Forecast Target	288	21	4	2017
Forecast Target	322	22	4	2017
Forecast Target	312	23	4	2017
Forecast Target	250	24	4	2017
Forecast Target	249	25	4	2017
Forecast Target	270	26	4	2017
Forecast Target	238	27	4	2017
Forecast Target	209	28	4	2017
Forecast Target	205	29	4	2017
Forecast Target	194	30	4	2017
Forecast Target	227	31	4	2017
Forecast Target	209	32	4	2017
Forecast Target	212	33	4	2017
Forecast Target	228	34	4	2017
Forecast Target	197	35	4	2017
Forecast Target	155	36	4	2017
Forecast Target	194	37	4	2017
Forecast Target	156	38	4	2017
Forecast Target	162	39	4	2017
Forecast Target	161	40	4	2017
Forecast Target	152	41	4	2017
Forecast Target	127	42	4	2017
Forecast Target	138	43	4	2017
Forecast Target	107	44	4	2017
Forecast Target	104	45	4	2017
