# Supplementary material for: A stacked ensemble method for forecasting influenza-like illness visit volumes at emergency departments
Source: PLoS One. 2021 Mar 22;16(3):e0241725. doi: 10.1371/journal.pone.0241725 (PMC7984626; doi:10.1371/journal.pone.0241725)
Supplement: S1 Data — (ZIP) [file pone.0241725.s003.zip › ILI_plosone/tables/rf_raw_estimates_2018weeks-3-17.csv]

object	value	epiweek	weeks_ahead	season
Baseline	161.7475	3	1	2018
Baseline	182.589	4	1	2018
Baseline	199.0615	5	1	2018
Baseline	203.7935	6	1	2018
Baseline	210.3185	7	1	2018
Baseline	252.938	8	1	2018
Baseline	313.37	9	1	2018
Baseline	380.784	10	1	2018
Baseline	437.221	11	1	2018
Baseline	493.14	12	1	2018
Baseline	524.6135	13	1	2018
Baseline	483.7425	14	1	2018
Baseline	428.1415	15	1	2018
Baseline	410.179	16	1	2018
Baseline	387.831	17	1	2018
Baseline	179.532	3	2	2018
Baseline	195.943	4	2	2018
Baseline	207.385	5	2	2018
Baseline	219.5865	6	2	2018
Baseline	233.94	7	2	2018
Baseline	273.0755	8	2	2018
Baseline	347.023	9	2	2018
Baseline	383.4055	10	2	2018
Baseline	452.423	11	2	2018
Baseline	480.5755	12	2	2018
Baseline	479.1175	13	2	2018
Baseline	444.7915	14	2	2018
Baseline	400.7785	15	2	2018
Baseline	392.0905	16	2	2018
Baseline	371.438	17	2	2018
Baseline	178.3265	3	3	2018
Baseline	199.9085	4	3	2018
Baseline	216.71	5	3	2018
Baseline	242.087	6	3	2018
Baseline	275.0695	7	3	2018
Baseline	319.1705	8	3	2018
Baseline	368.906	9	3	2018
Baseline	400.857	10	3	2018
Baseline	442.128	11	3	2018
Baseline	445.079	12	3	2018
Baseline	423.0045	13	3	2018
Baseline	407.2595	14	3	2018
Baseline	371.115	15	3	2018
Baseline	380.079	16	3	2018
Baseline	362.0475	17	3	2018
Baseline	197.115	3	4	2018
Baseline	214.598	4	4	2018
Baseline	241.719	5	4	2018
Baseline	296.455	6	4	2018
Baseline	340.834	7	4	2018
Baseline	330.416	8	4	2018
Baseline	386.9585	9	4	2018
Baseline	415.926	10	4	2018
Baseline	427.004	11	4	2018
Baseline	406.037	12	4	2018
Baseline	398.119	13	4	2018
Baseline	377.674	14	4	2018
Baseline	361.999	15	4	2018
Baseline	357.4325	16	4	2018
Baseline	348.651	17	4	2018
Sex	153.312	3	1	2018
Sex	173.508	4	1	2018
Sex	195.655	5	1	2018
Sex	201.5585	6	1	2018
Sex	211.5605	7	1	2018
Sex	257.9585	8	1	2018
Sex	341.452	9	1	2018
Sex	409.1835	10	1	2018
Sex	462.4105	11	1	2018
Sex	505.7295	12	1	2018
Sex	529.7435	13	1	2018
Sex	497.2245	14	1	2018
Sex	409.046	15	1	2018
Sex	397.054	16	1	2018
Sex	374.51	17	1	2018
Sex	165.926	3	2	2018
Sex	183.81	4	2	2018
Sex	204.7255	5	2	2018
Sex	213.9835	6	2	2018
Sex	228.258	7	2	2018
Sex	280.4935	8	2	2018
Sex	366.9635	9	2	2018
Sex	406.87	10	2	2018
Sex	456.1485	11	2	2018
Sex	485.14	12	2	2018
Sex	473.034	13	2	2018
Sex	444.004	14	2	2018
Sex	396.5505	15	2	2018
Sex	376.1855	16	2	2018
Sex	369.1525	17	2	2018
Sex	173.4555	3	3	2018
Sex	193.285	4	3	2018
Sex	213.2415	5	3	2018
Sex	232.781	6	3	2018
Sex	272.9695	7	3	2018
Sex	310.935	8	3	2018
Sex	371.9605	9	3	2018
Sex	417.0175	10	3	2018
Sex	447.405	11	3	2018
Sex	434.049	12	3	2018
Sex	426.2065	13	3	2018
Sex	404.918	14	3	2018
Sex	354.5735	15	3	2018
Sex	368.2475	16	3	2018
Sex	350.5675	17	3	2018
Sex	188.9345	3	4	2018
Sex	208.401	4	4	2018
Sex	239.6455	5	4	2018
Sex	289.252	6	4	2018
Sex	327.002	7	4	2018
Sex	323.568	8	4	2018
Sex	396.5805	9	4	2018
Sex	420.637	10	4	2018
Sex	423.526	11	4	2018
Sex	398.436	12	4	2018
Sex	393.0045	13	4	2018
Sex	372.545	14	4	2018
Sex	354.6505	15	4	2018
Sex	349.6485	16	4	2018
Sex	346.987	17	4	2018
Age	145.3255	3	1	2018
Age	171.649	4	1	2018
Age	185.7475	5	1	2018
Age	200.3595	6	1	2018
Age	215.343	7	1	2018
Age	254.1755	8	1	2018
Age	321.8035	9	1	2018
Age	398.574	10	1	2018
Age	461.3765	11	1	2018
Age	518.2145	12	1	2018
Age	546.5755	13	1	2018
Age	486.4755	14	1	2018
Age	385.7585	15	1	2018
Age	398.48	16	1	2018
Age	368.5045	17	1	2018
Age	162.7285	3	2	2018
Age	178.7065	4	2	2018
Age	200.0635	5	2	2018
Age	214.7645	6	2	2018
Age	233.587	7	2	2018
Age	270.0095	8	2	2018
Age	346.016	9	2	2018
Age	401.63	10	2	2018
Age	462.9175	11	2	2018
Age	501.3935	12	2	2018
Age	484.8	13	2	2018
Age	432.9445	14	2	2018
Age	362.415	15	2	2018
Age	375.407	16	2	2018
Age	340.893	17	2	2018
Age	164.0505	3	3	2018
Age	187.634	4	3	2018
Age	212.6675	5	3	2018
Age	233.611	6	3	2018
Age	265.1225	7	3	2018
Age	297.047	8	3	2018
Age	363.6735	9	3	2018
Age	408.999	10	3	2018
Age	439.545	11	3	2018
Age	440.1385	12	3	2018
Age	418.9485	13	3	2018
Age	393.1695	14	3	2018
Age	342.468	15	3	2018
Age	361.169	16	3	2018
Age	339.775	17	3	2018
Age	179.2215	3	4	2018
Age	202.419	4	4	2018
Age	234.121	5	4	2018
Age	277.285	6	4	2018
Age	318.5735	7	4	2018
Age	313.8885	8	4	2018
Age	381.7565	9	4	2018
Age	408.049	10	4	2018
Age	423.047	11	4	2018
Age	395.608	12	4	2018
Age	390.227	13	4	2018
Age	366.4335	14	4	2018
Age	342.407	15	4	2018
Age	343.847	16	4	2018
Age	335.369	17	4	2018
Sex and Age	145.497	3	1	2018
Sex and Age	168.7195	4	1	2018
Sex and Age	185.643	5	1	2018
Sex and Age	195.004	6	1	2018
Sex and Age	210.014	7	1	2018
Sex and Age	252.5855	8	1	2018
Sex and Age	329.835	9	1	2018
Sex and Age	395.0695	10	1	2018
Sex and Age	461.485	11	1	2018
Sex and Age	520.005	12	1	2018
Sex and Age	535.741	13	1	2018
Sex and Age	477.15	14	1	2018
Sex and Age	396.955	15	1	2018
Sex and Age	385.996	16	1	2018
Sex and Age	363.2385	17	1	2018
Sex and Age	154.9805	3	2	2018
Sex and Age	177.5675	4	2	2018
Sex and Age	193.616	5	2	2018
Sex and Age	208.169	6	2	2018
Sex and Age	225.505	7	2	2018
Sex and Age	270.797	8	2	2018
Sex and Age	344.783	9	2	2018
Sex and Age	405.7055	10	2	2018
Sex and Age	455.6205	11	2	2018
Sex and Age	506.179	12	2	2018
Sex and Age	470.718	13	2	2018
Sex and Age	421.9525	14	2	2018
Sex and Age	376.283	15	2	2018
Sex and Age	359.117	16	2	2018
Sex and Age	338.45	17	2	2018
Sex and Age	158.622	3	3	2018
Sex and Age	182.265	4	3	2018
Sex and Age	207.8245	5	3	2018
Sex and Age	225.4645	6	3	2018
Sex and Age	254.6055	7	3	2018
Sex and Age	297.004	8	3	2018
Sex and Age	347.9375	9	3	2018
Sex and Age	410.8025	10	3	2018
Sex and Age	450.736	11	3	2018
Sex and Age	452.951	12	3	2018
Sex and Age	410.33	13	3	2018
Sex and Age	387.9615	14	3	2018
Sex and Age	355.6895	15	3	2018
Sex and Age	343.642	16	3	2018
Sex and Age	325.4665	17	3	2018
Sex and Age	170.408	3	4	2018
Sex and Age	196.722	4	4	2018
Sex and Age	226.707	5	4	2018
Sex and Age	264.2725	6	4	2018
Sex and Age	296.8015	7	4	2018
Sex and Age	307.412	8	4	2018
Sex and Age	349.435	9	4	2018
Sex and Age	407.2595	10	4	2018
Sex and Age	414.2225	11	4	2018
Sex and Age	405.7965	12	4	2018
Sex and Age	380.265	13	4	2018
Sex and Age	364.511	14	4	2018
Sex and Age	351.4335	15	4	2018
Sex and Age	324.462	16	4	2018
Sex and Age	315.4165	17	4	2018
Distance Buffers	149.6905	3	1	2018
Distance Buffers	172.2935	4	1	2018
Distance Buffers	194.606	5	1	2018
Distance Buffers	202.2255	6	1	2018
Distance Buffers	209.7325	7	1	2018
Distance Buffers	257.3815	8	1	2018
Distance Buffers	311.447	9	1	2018
Distance Buffers	383.0565	10	1	2018
Distance Buffers	449.8665	11	1	2018
Distance Buffers	490.748	12	1	2018
Distance Buffers	518.15	13	1	2018
Distance Buffers	483.946	14	1	2018
Distance Buffers	416.872	15	1	2018
Distance Buffers	409.0395	16	1	2018
Distance Buffers	365.253	17	1	2018
Distance Buffers	162.0015	3	2	2018
Distance Buffers	184.911	4	2	2018
Distance Buffers	202.3195	5	2	2018
Distance Buffers	211.051	6	2	2018
Distance Buffers	226.8145	7	2	2018
Distance Buffers	262.5065	8	2	2018
Distance Buffers	325.455	9	2	2018
Distance Buffers	387.046	10	2	2018
Distance Buffers	442.873	11	2	2018
Distance Buffers	470.9145	12	2	2018
Distance Buffers	461.3535	13	2	2018
Distance Buffers	429.696	14	2	2018
Distance Buffers	394.0765	15	2	2018
Distance Buffers	387.8355	16	2	2018
Distance Buffers	350.4265	17	2	2018
Distance Buffers	168.386	3	3	2018
Distance Buffers	188.9555	4	3	2018
Distance Buffers	208.772	5	3	2018
Distance Buffers	227.602	6	3	2018
Distance Buffers	255.733	7	3	2018
Distance Buffers	286.1045	8	3	2018
Distance Buffers	346.2415	9	3	2018
Distance Buffers	399.007	10	3	2018
Distance Buffers	422.508	11	3	2018
Distance Buffers	423.7005	12	3	2018
Distance Buffers	406.492	13	3	2018
Distance Buffers	399.3015	14	3	2018
Distance Buffers	362.841	15	3	2018
Distance Buffers	368.5875	16	3	2018
Distance Buffers	358.276	17	3	2018
Distance Buffers	179.3665	3	4	2018
Distance Buffers	205.0865	4	4	2018
Distance Buffers	231.803	5	4	2018
Distance Buffers	268.969	6	4	2018
Distance Buffers	296.689	7	4	2018
Distance Buffers	305.593	8	4	2018
Distance Buffers	366.982	9	4	2018
Distance Buffers	396.627	10	4	2018
Distance Buffers	400.4965	11	4	2018
Distance Buffers	390.8085	12	4	2018
Distance Buffers	382.618	13	4	2018
Distance Buffers	371.639	14	4	2018
Distance Buffers	348.11	15	4	2018
Distance Buffers	351.6685	16	4	2018
Distance Buffers	350.224	17	4	2018
Strain	159.6075	3	1	2018
Strain	183.956	4	1	2018
Strain	197.359	5	1	2018
Strain	202.5345	6	1	2018
Strain	211.208	7	1	2018
Strain	245.3245	8	1	2018
Strain	295.8265	9	1	2018
Strain	357.8365	10	1	2018
Strain	422.5055	11	1	2018
Strain	488.206	12	1	2018
Strain	520.5875	13	1	2018
Strain	483.6365	14	1	2018
Strain	421.113	15	1	2018
Strain	393.923	16	1	2018
Strain	378.5775	17	1	2018
Strain	174.0885	3	2	2018
Strain	193.5745	4	2	2018
Strain	203.2405	5	2	2018
Strain	215.153	6	2	2018
Strain	232.6105	7	2	2018
Strain	271.024	8	2	2018
Strain	321.5085	9	2	2018
Strain	363.818	10	2	2018
Strain	435.3335	11	2	2018
Strain	487.0815	12	2	2018
Strain	472.0515	13	2	2018
Strain	433.806	14	2	2018
Strain	397.56	15	2	2018
Strain	371.883	16	2	2018
Strain	353.2345	17	2	2018
Strain	173.678	3	3	2018
Strain	198.711	4	3	2018
Strain	216.362	5	3	2018
Strain	238.945	6	3	2018
Strain	276.096	7	3	2018
Strain	309.3005	8	3	2018
Strain	331.49	9	3	2018
Strain	386.4015	10	3	2018
Strain	433.524	11	3	2018
Strain	457.5325	12	3	2018
Strain	414.947	13	3	2018
Strain	397.1425	14	3	2018
Strain	384.4925	15	3	2018
Strain	355.061	16	3	2018
Strain	340.97	17	3	2018
Strain	187.8975	3	4	2018
Strain	216.0195	4	4	2018
Strain	238.419	5	4	2018
Strain	291.391	6	4	2018
Strain	335.615	7	4	2018
Strain	318.657	8	4	2018
Strain	348.2615	9	4	2018
Strain	402.0825	10	4	2018
Strain	416.16	11	4	2018
Strain	418.556	12	4	2018
Strain	383.9795	13	4	2018
Strain	376.8665	14	4	2018
Strain	380.71	15	4	2018
Strain	336.9875	16	4	2018
Strain	330.0195	17	4	2018
Forecast Target	153	3	1	2018
Forecast Target	189	4	1	2018
Forecast Target	180	5	1	2018
Forecast Target	204	6	1	2018
Forecast Target	282	7	1	2018
Forecast Target	421	8	1	2018
Forecast Target	574	9	1	2018
Forecast Target	593	10	1	2018
Forecast Target	632	11	1	2018
Forecast Target	607	12	1	2018
Forecast Target	494	13	1	2018
Forecast Target	405	14	1	2018
Forecast Target	404	15	1	2018
Forecast Target	345	16	1	2018
Forecast Target	392	17	1	2018
Forecast Target	189	3	2	2018
Forecast Target	180	4	2	2018
Forecast Target	204	5	2	2018
Forecast Target	282	6	2	2018
Forecast Target	421	7	2	2018
Forecast Target	574	8	2	2018
Forecast Target	593	9	2	2018
Forecast Target	632	10	2	2018
Forecast Target	607	11	2	2018
Forecast Target	494	12	2	2018
Forecast Target	405	13	2	2018
Forecast Target	404	14	2	2018
Forecast Target	345	15	2	2018
Forecast Target	392	16	2	2018
Forecast Target	403	17	2	2018
Forecast Target	180	3	3	2018
Forecast Target	204	4	3	2018
Forecast Target	282	5	3	2018
Forecast Target	421	6	3	2018
Forecast Target	574	7	3	2018
Forecast Target	593	8	3	2018
Forecast Target	632	9	3	2018
Forecast Target	607	10	3	2018
Forecast Target	494	11	3	2018
Forecast Target	405	12	3	2018
Forecast Target	404	13	3	2018
Forecast Target	345	14	3	2018
Forecast Target	392	15	3	2018
Forecast Target	403	16	3	2018
Forecast Target	298	17	3	2018
Forecast Target	204	3	4	2018
Forecast Target	282	4	4	2018
Forecast Target	421	5	4	2018
Forecast Target	574	6	4	2018
Forecast Target	593	7	4	2018
Forecast Target	632	8	4	2018
Forecast Target	607	9	4	2018
Forecast Target	494	10	4	2018
Forecast Target	405	11	4	2018
Forecast Target	404	12	4	2018
Forecast Target	345	13	4	2018
Forecast Target	392	14	4	2018
Forecast Target	403	15	4	2018
Forecast Target	298	16	4	2018
Forecast Target	315	17	4	2018
