# Supplementary material for: A stacked ensemble method for forecasting influenza-like illness visit volumes at emergency departments
Source: PLoS One. 2021 Mar 22;16(3):e0241725. doi: 10.1371/journal.pone.0241725 (PMC7984626; doi:10.1371/journal.pone.0241725)
Supplement: S1 Data — (ZIP) [file pone.0241725.s003.zip › ILI_plosone/tables/se_weights.csv]

qrf	lr	eb	arima	season	weeks_ahead
0.1625797	0.286006	0.46908317	0.08233116	2012	1
0.2762743	0.4671551	0.25472653	0.001844012	2013	1
0.4859288	0.3153426	0.19872861	0	2014	1
0.6432664	0.2210021	0.13573149	0	2015	1
0.1529657	0.2301166	0.53991685	0.077000942	2016	1
0.231846	0.4234278	0.33353922	0.011187024	2017	1
0.3899397	0.3159202	0.29414012	0	2018	1
0.5565553	0.2252891	0.21815556	0	2012	2
0.1691788	0.3387967	0.4831591	0.008865402	2013	2
0.2523809	0.4676098	0.28000928	0	2014	2
0.4815239	0.2965295	0.22194656	0	2015	2
0.6386182	0.2132535	0.14812837	0	2016	2
0.1100252	0.404771	0.38093357	0.104270271	2017	2
0.2533006	0.5287093	0.17791672	0.040073365	2018	2
0.4647447	0.3375339	0.16869432	0.029027096	2012	3
0.617637	0.2372639	0.13923675	0.005862257	2013	3
0.1539086	0.285674	0.46807255	0.092344821	2014	3
0.2498652	0.4366342	0.27105974	0.042440819	2015	3
0.4364428	0.3448049	0.20365819	0.015094102	2016	3
0.5674734	0.2796357	0.15289093	0	2017	3
0.1270743	0.2997256	0.47703687	0.096163217	2018	3
0.2420084	0.4342348	0.27990649	0.043850247	2012	4
0.4975113	0.3152391	0.18169105	0.005558508	2013	4
0.677758	0.2386627	0.08357939	0	2014	4
0.2530232	0.1209207	0.37605684	0.2499993	2015	4
0.223338	0.3263392	0.25366972	0.196653063	2016	4
0.3383265	0.2729575	0.22557653	0.163139422	2017	4
0.4440466	0.2702523	0.18945212	0.096249035	2018	4
